# Supplementary material for: Design of a cosmetic glove stiffness compensation mechanism for toddler-sized hand prostheses
Source: PLoS One. 2017 Aug 11;12(8):e0183233. doi: 10.1371/journal.pone.0183233 (PMC5553851; doi:10.1371/journal.pone.0183233)
Supplement: S1 Dataset — (ZIP) [file pone.0183233.s001.zip › 02 Spring measurements/VST7_4.xlsx]

## Sheet: VST7_4
LabVIEW Measurement
Writer_Version	2
Reader_Version	2
Separator	Tab
Decimal_Separator	.
Multi_Headings	No
X_Columns	No
Time_Pref	Absolute
Operator	localadmin
Date	2013-10-09
Time	00:11:35.972000
***End_of_Header***
Channels	4
Samples	10	10	10	10
Date	2013-10-09	2013-10-09	2013-10-09	2013-10-09
Time	00:12:10.972000	00:12:10.972000	00:12:10.972000	00:12:10.972000
Y_Unit_Label	mm	N	N	Pa
X_Dimension	Time	Time	Time	Time
X0	0	0	0	0
Delta_X	0.01	0.01	0.01	0.01
***End_of_Header***
X_Value	Voltage LVDT (Filtered)	Voltage Load Cell (Filtered)	Voltage Pinch Load Cell (Filtered)	Voltage Pressure (Filtered)	Comment
	112.282	0.264307	-0.840113	5.44669
	112.343	0.264307	-0.840115	5.44669
	112.358	0.264307	-0.840115	5.44669
	112.343	0.264307	-0.840115	5.44669
	112.332	0.264307	-0.840115	5.44669
	112.332	0.264307	-0.840115	5.44669
	112.337	0.264307	-0.847985	5.44669
	112.338	0.264307	-0.86827	5.44669
	112.337	0.264307	-0.87666	5.44669
	112.337	0.264307	-0.857648	5.44669
	112.336	0.264307	-0.836407	5.44669
	112.337	0.264307	-0.832636	5.44669
	112.337	0.264307	-0.838349	5.44669
	112.337	0.264307	-0.842041	5.44669
	112.337	0.264307	-0.84155	5.44669
	112.337	0.264307	-0.840032	5.44669
	112.337	0.264307	-0.83957	5.44669
	112.337	0.264307	-0.839916	5.44669
	112.337	0.264307	-0.840225	5.44669
	112.337	0.264307	-0.840232	5.44669
	112.337	0.264307	-0.840124	5.44669
	112.337	0.264307	-0.847948	5.44669
	112.337	0.264307	-0.868251	5.44669
	112.337	0.264307	-0.876665	5.44669
	112.337	0.264307	-0.857657	5.44669
	112.337	0.264307	-0.836409	5.44669
	112.337	0.264307	-0.832634	5.44669
	112.337	0.264307	-0.838347	5.44669
	112.315	0.215117	-0.842041	5.44669
	112.257	0.088342	-0.841551	5.44669
	112.233	0.03591	-0.840032	5.44669
	112.287	0.154727	-0.839569	5.44669
	112.347	0.287482	-0.839916	5.44669
	112.358	0.311046	-0.840225	5.44669
	112.342	0.275343	-0.840232	5.44669
	112.331	0.252268	-0.840124	5.44669
	112.31	0.255334	-0.840077	5.44669
	112.257	0.264827	-0.840096	5.44669
	112.235	0.267714	-0.84012	5.44669
	112.288	0.265549	-0.840124	5.44669
	112.347	0.263617	-0.840117	5.44669
	112.358	0.263576	-0.840112	5.44669
	112.342	0.264247	-0.840113	5.44669
	112.331	0.264542	-0.840115	5.44669
	112.333	0.264427	-0.840115	5.44669
	112.315	0.264274	-0.840115	5.44669
	112.259	0.264251	-0.840115	5.44669
	112.234	0.264295	-0.840115	5.44669
	112.287	0.264322	-0.840115	5.4507
	112.347	0.264318	-0.840115	5.46104
	112.358	0.264306	-0.840115	5.46531
	112.32	0.264303	-0.840115	5.45562
	112.252	0.264306	-0.840115	5.4448
	112.229	0.264308	-0.840115	5.44287
	112.287	0.215118	-0.847985	5.44579
	112.349	0.088342	-0.86827	5.44767
	112.359	0.035909	-0.87666	5.44742
	112.342	0.154727	-0.857648	5.44664
	112.331	0.287482	-0.836407	5.44641
	112.333	0.311046	-0.832636	5.44658
	112.337	0.275343	-0.838349	5.44674
	112.338	0.252268	-0.842041	5.44675
	112.337	0.255334	-0.84155	5.4507
	112.336	0.264827	-0.840032	5.46102
	112.336	0.267714	-0.83957	5.4653
	112.337	0.265549	-0.839916	5.45161
	112.337	0.263617	-0.840225	5.43045
	112.337	0.263576	-0.840232	5.42425
	112.337	0.264247	-0.840124	5.43685
	112.337	0.264542	-0.840077	5.44956
	112.337	0.264427	-0.840096	5.45123
	112.337	0.264274	-0.84012	5.44754
	112.337	0.264251	-0.840124	5.44543
	112.337	0.264295	-0.840117	5.44585
	112.337	0.264322	-0.840112	5.44679
	112.337	0.264318	-0.840113	5.44702
	112.337	0.264306	-0.840115	5.44679
	112.337	0.264303	-0.840115	5.44661
	112.337	0.264306	-0.840115	5.44662
	112.337	0.264308	-0.840115	5.44668
	112.337	0.264308	-0.840115	5.44671
	112.337	0.264307	-0.840115	5.4467
	112.315	0.264307	-0.840115	5.44668
	112.235	0.264307	-0.840115	5.44668
	112.131	0.264307	-0.840115	5.44669
	112.104	0.264307	-0.840115	5.44669
	112.194	0.264307	-0.840115	5.44669
	112.319	0.264307	-0.840115	5.44669
	112.374	0.264307	-0.840115	5.44669
	112.358	0.264307	-0.840115	5.44669
	112.332	0.264307	-0.840115	5.44669
	112.328	0.264307	-0.840115	5.44669
	112.335	0.264307	-0.840115	5.44669
	112.339	0.264307	-0.840115	5.44669
	112.339	0.264307	-0.840115	5.44669
	112.337	0.264307	-0.840115	5.44669
	112.336	0.264307	-0.840115	5.44669
	112.337	0.264307	-0.840115	5.44669
	112.337	0.215117	-0.840115	5.44669
	112.337	0.088342	-0.840115	5.44669
	112.337	-0.013281	-0.840115	5.44669
	112.337	-0.021238	-0.840115	5.44669
	112.337	0.059084	-0.840115	5.44669
	112.337	0.201466	-0.840115	5.44669
	112.337	0.298518	-0.840115	5.44669
	112.337	0.299007	-0.840115	5.44669
	112.337	0.26637	-0.840115	5.44669
	112.337	0.252788	-0.840115	5.44669
	112.337	0.258741	-0.840115	5.44669
	112.337	0.266069	-0.840115	5.44669
	112.337	0.267023	-0.840115	5.44669
	112.337	0.264819	-0.840115	5.44669
	112.337	0.263556	-0.840115	5.44669
	112.337	0.263811	-0.840115	5.44669
	112.337	0.264366	-0.840115	5.44669
	112.337	0.264508	-0.840115	5.44669
	112.337	0.26437	-0.840115	5.44669
	112.337	0.264262	-0.840115	5.44669
	112.337	0.264266	-0.840115	5.44669
	112.337	0.264306	-0.840115	5.44669
	112.337	0.264321	-0.840115	5.44669
	112.337	0.264314	-0.840115	5.44669
	112.337	0.264305	-0.840115	5.44669
	112.337	0.264304	-0.840115	5.44669
	112.337	0.264307	-0.840115	5.44669
	112.337	0.264308	-0.840115	5.44669
	112.337	0.264308	-0.840115	5.44669
	112.337	0.264307	-0.840115	5.44669
	112.337	0.264307	-0.840115	5.44669
	112.337	0.264307	-0.840115	5.44669
	112.337	0.264307	-0.840115	5.44669
	112.337	0.264307	-0.840115	5.44669
	112.337	0.264307	-0.840115	5.44669
	112.315	0.264307	-0.840115	5.44669
	112.257	0.264307	-0.840115	5.44669
	112.233	0.264307	-0.840115	5.44669
	112.287	0.264307	-0.840115	5.44669
	112.347	0.264307	-0.840115	5.44669
	112.358	0.264307	-0.840115	5.44669
	112.32	0.264307	-0.840115	5.44669
	112.252	0.264307	-0.840115	5.44669
	112.229	0.264307	-0.840115	5.44669
	112.287	0.264307	-0.840115	5.44669
	112.327	0.264307	-0.840115	5.44669
	112.279	0.264307	-0.840115	5.44669
	112.238	0.264307	-0.840115	5.44669
	112.281	0.264307	-0.840115	5.44669
	112.343	0.264307	-0.840115	5.44669
	112.358	0.264307	-0.840115	5.44669
	112.343	0.264307	-0.840115	5.44669
	112.332	0.264307	-0.840115	5.44669
	112.332	0.264307	-0.840115	5.44669
	112.337	0.264307	-0.840115	5.44669
	112.338	0.264307	-0.840115	5.44669
	112.337	0.264307	-0.840115	5.44669
	112.337	0.264307	-0.840115	5.44669
	112.336	0.264307	-0.840115	5.44669
	112.337	0.264307	-0.840115	5.44669
	112.337	0.264307	-0.840115	5.44669
	112.337	0.264307	-0.840115	5.44669
	112.315	0.264307	-0.840115	5.44669
	112.257	0.264307	-0.840115	5.44669
	112.233	0.264307	-0.840115	5.44669
	112.287	0.264307	-0.840115	5.44669
	112.347	0.264307	-0.840115	5.44669
	112.336	0.264307	-0.840115	5.44669
	112.262	0.264307	-0.840115	5.44669
	112.228	0.264307	-0.840115	5.44669
	112.283	0.264307	-0.840115	5.44669
	112.325	0.264307	-0.840115	5.44669
	112.257	0.264307	-0.840115	5.44669
	112.137	0.264307	-0.840115	5.44669
	112.076	0.264307	-0.840115	5.44669
	112.088	0.264307	-0.840115	5.44669
	112.113	0.264307	-0.840115	5.44669
	112.12	0.264307	-0.840115	5.44669
	112.113	0.264307	-0.840115	5.44669
	112.108	0.264307	-0.840115	5.44669
	112.109	0.264307	-0.840115	5.44669
	112.11	0.264307	-0.840115	5.44669
	112.111	0.264307	-0.840115	5.44669
	112.111	0.313497	-0.840115	5.44669
	112.11	0.440273	-0.840115	5.44669
	112.11	0.541895	-0.840115	5.44669
	112.111	0.599043	-0.840115	5.44669
	112.111	0.694686	-0.840115	5.44669
	112.111	0.780702	-0.840115	5.44669
	112.111	0.79323	-0.840115	5.44669
	112.111	0.769566	-0.840115	5.44669
	112.111	0.755464	-0.840115	5.44669
	112.111	0.807201	-0.840115	5.44669
	112.111	0.989252	-0.840115	5.44669
	112.111	1.21929	-0.840115	5.44669
	112.111	1.3274	-0.840115	5.44669
	112.111	1.30302	-0.840115	5.44669
	112.111	1.25631	-0.840115	5.44669
	112.088	1.24571	-0.840115	5.44669
	112.031	1.25792	-0.840115	5.44669
	112.007	1.26681	-0.840115	5.44669
	112.039	1.31539	-0.840115	5.44669
	112.041	1.48793	-0.840115	5.44669
	112.006	1.66593	-0.840115	5.44669
	111.964	1.64944	-0.840115	5.44669
	111.91	1.57456	-0.840115	5.44669
	111.872	1.64669	-0.840115	5.44669
	111.871	1.76817	-0.840115	5.44669
	111.883	1.80366	-0.840115	5.44669
	111.888	1.77696	-0.840115	5.44669
	111.886	1.75343	-0.840115	5.44669
	111.884	1.7531	-0.840115	5.44669
	111.883	1.76133	-0.840115	5.44669
	111.884	1.7649	-0.840115	5.44669
	111.862	1.76347	-0.840115	5.44669
	111.782	1.7616	-0.840115	5.44669
	111.701	1.76133	-0.840115	5.44669
	111.709	1.76187	-0.840115	5.44669
	111.743	1.7622	-0.840115	5.44669
	111.71	1.76214	-0.840115	5.44669
	111.655	1.762	-0.840115	5.44669
	111.639	1.76196	-0.840115	5.44669
	111.651	1.762	-0.840115	5.44669
	111.662	1.76203	-0.840115	5.44669
	111.662	1.76203	-0.847985	5.44669
	111.658	1.76202	-0.86827	5.44669
	111.657	1.76201	-0.88453	5.44669
	111.657	1.76201	-0.885804	5.44669
	111.658	1.81121	-0.872952	5.44669
	111.658	1.93798	-0.85017	5.44669
	111.658	2.0396	-0.834641	5.44669
	111.658	2.09675	-0.834563	5.44669
	111.658	2.19239	-0.839785	5.44669
	111.658	2.27841	-0.841958	5.44669
	111.636	2.29094	-0.848876	5.44669
	111.556	2.26727	-0.867988	5.44669
	111.452	2.25317	-0.876225	5.44669
	111.403	2.25572	-0.857566	5.44669
	111.413	2.2618	-0.836527	5.44669
	111.434	2.26345	-0.832716	5.44669
	111.439	2.26198	-0.83834	5.44669
	111.434	2.26077	-0.842009	5.44669
	111.43	2.26079	-0.84154	5.44669
	111.43	2.26123	-0.840039	5.44669
	111.432	2.2614	-0.839576	5.44669
	111.432	2.21213	-0.839916	5.44669
	111.432	2.08526	-0.840223	5.44669
	111.432	2.03282	-0.840231	5.44669
	111.432	2.15166	-0.840125	5.44669
	111.432	2.28444	-0.840078	5.44669
	111.432	2.308	-0.840096	5.44669
	111.432	2.27229	-0.84012	5.44669
	111.432	2.24921	-0.840124	5.44669
	111.432	2.25228	-0.840117	5.44669
	111.432	2.26177	-0.840112	5.44669
	111.432	2.26466	-0.840113	5.44669
	111.409	2.26249	-0.840115	5.44669
	111.352	2.26056	-0.840115	5.44669
	111.328	2.26052	-0.840115	5.44669
	111.382	2.26119	-0.840115	5.44669
	111.42	2.26148	-0.847985	5.44669
	111.351	2.26137	-0.86827	5.44669
	111.231	2.26122	-0.87666	5.44669
	111.171	2.26119	-0.857648	5.44669
	111.183	2.31043	-0.836407	5.44669
	111.208	2.43723	-0.840507	5.44669
	111.215	2.48966	-0.866504	5.44669
	111.208	2.42002	-0.878586	5.44669
	111.203	2.41404	-0.859084	5.44669
	111.203	2.4921	-0.836323	5.44669
	111.205	2.58495	-0.832091	5.44669
	111.206	2.70367	-0.83815	5.44669
	111.206	2.73743	-0.842152	5.44669
	111.205	2.61369	-0.841667	5.44669
	111.205	2.53471	-0.840041	5.44669
	111.205	2.64159	-0.839532	5.44669
	111.205	2.77882	-0.839897	5.44669
	111.205	2.75932	-0.840231	5.44669
	111.205	2.59782	-0.840241	5.44669
	111.205	2.47135	-0.840126	5.44669
	111.205	2.41618	-0.840075	5.44669
	111.205	2.37939	-0.840094	5.44669
	111.205	2.47269	-0.84012	5.44669
	111.205	2.68653	-0.840124	5.44669
	111.183	2.81773	-0.840117	5.44669
	111.126	2.80852	-0.840112	5.44669
	111.08	2.75991	-0.840113	5.44669
	111.054	2.74311	-0.840115	5.44669
	111.033	2.75341	-0.840115	5.44669
	111.051	2.76369	-0.840115	5.44669
	111.069	2.76435	-0.847985	5.44669
	111.026	2.76096	-0.86827	5.44669
	110.995	2.75931	-0.87666	5.44669
	111.062	2.75983	-0.857648	5.44669
	111.157	2.76063	-0.836407	5.44669
	111.137	2.76078	-0.832636	5.44669
	111.022	2.76056	-0.838349	5.44669
	110.947	2.76041	-0.842041	5.44669
	110.952	2.76043	-0.84155	5.44669
	110.979	2.76049	-0.840032	5.44669
	110.989	2.76051	-0.83957	5.44669
	110.983	2.7605	-0.839916	5.44669
	110.977	2.76048	-0.840225	5.44669
	110.977	2.76048	-0.840232	5.44669
	110.979	2.76049	-0.840124	5.44669
	110.98	2.76049	-0.840077	5.44669
	110.979	2.76049	-0.840096	5.44669
	110.979	2.76049	-0.84012	5.44669
	110.979	2.76049	-0.840124	5.44669
	110.979	2.76049	-0.840117	5.44669
	110.979	2.76049	-0.840112	5.44669
	110.979	2.76049	-0.840113	5.44669
	110.957	2.76049	-0.840115	5.44669
	110.899	2.76049	-0.840115	5.44669
	110.876	2.76049	-0.840115	5.44669
	110.929	2.76049	-0.840115	5.44669
	110.99	2.76049	-0.840115	5.44669
	110.978	2.76049	-0.840115	5.44669
	110.882	2.76049	-0.840115	5.44669
	110.768	2.76049	-0.840115	5.44669
	110.72	2.76049	-0.840115	5.44669
	110.735	2.80968	-0.840115	5.44669
	110.757	2.93645	-0.840115	5.44669
	110.761	2.98888	-0.840115	5.44669
	110.755	2.91926	-0.840115	5.44669
	110.751	2.91328	-0.840115	5.44669
	110.751	2.94215	-0.840115	5.44669
	110.753	2.85903	-0.840115	5.44669
	110.753	2.79854	-0.840115	5.44669
	110.731	2.89869	-0.840115	5.44669
	110.651	3.02652	-0.840115	5.44669
	110.547	3.10385	-0.840115	5.44669
	110.498	3.1986	-0.840115	5.44669
	110.508	3.27705	-0.840115	5.44669
	110.529	3.28673	-0.840115	5.44669
	110.534	3.26456	-0.840115	5.44669
	110.529	3.2521	-0.840115	5.44669
	110.525	3.2548	-0.840115	5.44669
	110.525	3.26037	-0.840115	5.44669
	110.526	3.26174	-0.840115	5.44669
	110.527	3.26034	-0.840115	5.44669
	110.527	3.25926	-0.840115	5.44669
	110.526	3.25931	-0.840115	5.44669
	110.526	3.25971	-0.840115	5.44669
	110.526	3.25987	-0.840115	5.44669
	110.504	3.25979	-0.840115	5.44669
	110.447	3.2597	-0.840115	5.44669
	110.423	3.25969	-0.840115	5.44669
	110.455	3.25972	-0.840115	5.44669
	110.435	3.25973	-0.840115	5.44669
	110.342	3.25973	-0.840115	5.44669
	110.276	3.25972	-0.840115	5.44669
	110.276	3.25972	-0.840115	5.44669
	110.321	3.25972	-0.840115	5.44669
	110.388	3.25972	-0.840115	5.44669
	110.408	3.25972	-0.840115	5.44669
	110.349	3.30891	-0.840115	5.44669
	110.288	3.43569	-0.840115	5.44669
	110.279	3.48812	-0.840115	5.44669
	110.296	3.3693	-0.840115	5.44669
	110.306	3.23655	-0.840115	5.44669
	110.304	3.21298	-0.840115	5.44669
	110.3	3.29788	-0.840115	5.44669
	110.299	3.49692	-0.840115	5.44669
	110.277	3.72225	-0.840115	5.44669
	110.221	3.77315	-0.840115	5.44669
	110.197	3.62031	-0.840115	5.44669
	110.228	3.47411	-0.840115	5.44669
	110.209	3.45705	-0.840115	5.44669
	110.138	3.54945	-0.840115	5.44669
	110.152	3.70014	-0.840115	5.44669
	110.233	3.79637	-0.840115	5.44669
	110.226	3.79357	-0.840115	5.44669
	110.121	3.75985	-0.840115	5.44669
	110.046	3.74698	-0.840115	5.44669
	110.046	3.75362	-0.840115	5.44669
	110.072	3.76098	-0.840115	5.44669
	110.083	3.7617	-0.840115	5.44669
	110.078	3.75939	-0.840115	5.44669
	110.072	3.75816	-0.840115	5.44669
	110.072	3.75847	-0.840115	5.44669
	110.074	3.75904	-0.840115	5.44669
	110.052	3.75916	-0.840115	5.44669
	109.972	3.75902	-0.840115	5.44669
	109.868	3.75891	-0.840115	5.44669
	109.818	3.75892	-0.840115	5.44669
	109.829	3.75896	-0.840115	5.44669
	109.85	3.75897	-0.840115	5.44669
	109.855	3.75896	-0.840115	5.44669
	109.85	3.75896	-0.840115	5.44669
	109.846	3.75896	-0.840115	5.44669
	109.846	3.75896	-0.840115	5.44669
	109.848	3.75896	-0.840115	5.44669
	109.848	3.75896	-0.840115	5.44669
	109.848	3.75896	-0.840115	5.44669
	109.848	3.75896	-0.840115	5.44669
	109.847	3.75896	-0.840115	5.44669
	109.848	3.75896	-0.840115	5.44669
	109.825	3.80815	-0.840115	5.44669
	109.746	3.98412	-0.840115	5.44669
	109.642	4.21251	-0.840115	5.44669
	109.592	4.2729	-0.840115	5.44669
	109.603	4.07376	-0.840115	5.44669
	109.624	3.84782	-0.840115	5.44669
	109.629	3.90317	-0.840115	5.44669
	109.624	4.16678	-0.840115	5.44669
	109.62	4.33207	-0.840115	5.44669
	109.62	4.31941	-0.840115	5.44669
	109.621	4.25723	-0.840115	5.44669
	109.622	4.23597	-0.840115	5.44669
	109.622	4.24922	-0.840115	5.44669
	109.599	4.21314	-0.840115	5.44669
	109.519	4.08715	-0.840115	5.44669
	109.416	4.03039	-0.840115	5.44669
	109.366	4.14711	-0.840115	5.44669
	109.377	4.28053	-0.840115	5.44669
	109.42	4.30512	-0.840115	5.44669
	109.483	4.26961	-0.840115	5.44669
	109.501	4.24625	-0.840115	5.44669
	109.443	4.24913	-0.840115	5.44669
	109.383	4.25864	-0.840115	5.44669
	109.374	4.26161	-0.840115	5.44669
	109.391	4.25946	-0.840115	5.44669
	109.401	4.25751	-0.840115	5.44669
	109.399	4.25746	-0.840115	5.44669
	109.395	4.25813	-0.840115	5.44669
	109.393	4.25843	-0.840115	5.44669
	109.395	4.25832	-0.840115	5.44669
	109.395	4.25816	-0.840115	5.44669
	109.395	4.25814	-0.840115	5.44669
	109.395	4.25818	-0.840115	5.44669
	109.395	4.25821	-0.840115	5.44669
	109.395	4.25821	-0.840115	5.44669
	109.395	4.25819	-0.840115	5.44669
	109.395	4.25819	-0.840115	5.44669
	109.373	4.30738	-0.840115	5.44669
	109.315	4.48335	-0.840115	5.44669
	109.269	4.66256	-0.840115	5.44669
	109.243	4.59617	-0.840115	5.44669
	109.2	4.39379	-0.840115	5.44669
	109.161	4.36425	-0.840115	5.44669
	109.155	4.42882	-0.840115	5.44669
	109.166	4.41797	-0.840115	5.44669
	109.172	4.48119	-0.840115	5.44669
	109.171	4.62427	-0.840115	5.44669
	109.168	4.6304	-0.840115	5.44669
	109.168	4.57715	-0.840115	5.44669
	109.168	4.65026	-0.840115	5.44669
	109.169	4.76446	-0.840115	5.44669
	109.169	4.79654	-0.847985	5.44669
	109.169	4.77101	-0.86827	5.44669
	109.169	4.74917	-0.87666	5.44669
	109.169	4.74914	-0.857648	5.44669
	109.169	4.75689	-0.836407	5.44669
	109.169	4.76015	-0.832636	5.44669
	109.169	4.75876	-0.838349	5.44669
	109.169	4.75702	-0.842041	5.44669
	109.146	4.75679	-0.84155	5.44669
	109.089	4.75731	-0.840032	5.44669
	109.065	4.75761	-0.83957	5.44669
	109.119	4.75755	-0.839916	5.44669
	109.157	4.70823	-0.848096	5.44669
	109.11	4.58142	-0.868387	5.44669
	109.07	4.52902	-0.876669	5.44669
	109.114	4.64786	-0.857611	5.44669
	109.175	4.78062	-0.836387	5.44669
	109.168	4.80417	-0.832642	5.44669
	109.096	4.76846	-0.838358	5.44268
	109.038	4.74539	-0.842043	5.43234
	109.013	4.74846	-0.841548	5.42806
	108.974	4.75795	-0.84003	5.43775
	108.936	4.76084	-0.83957	5.44858
	108.93	4.75867	-0.839917	5.4505
	108.939	4.75674	-0.848096	5.44759
	108.946	4.7567	-0.868387	5.44571
	108.945	4.75737	-0.876669	5.44595
	108.942	4.75767	-0.857611	5.44673
	108.942	4.75755	-0.836388	5.44696
	108.942	4.7574	-0.840512	5.44679
	108.943	4.75737	-0.866514	5.44663
	108.943	4.75742	-0.878588	5.44663
	108.942	4.75745	-0.859081	5.44668
	108.942	4.75744	-0.836322	5.44671
	108.92	4.75743	-0.832091	5.4467
	108.863	4.75743	-0.838151	5.44668
	108.839	4.75743	-0.842152	5.44668
	108.893	4.75743	-0.841667	5.44669
	108.931	4.75743	-0.840041	5.44669
	108.862	4.80662	-0.839532	5.44669
	108.742	4.98259	-0.839897	5.44669
	108.682	5.21098	-0.840231	5.44669
	108.694	5.27137	-0.840241	5.44669
	108.719	5.07223	-0.840126	5.44669
	108.725	4.84629	-0.840075	5.44669
	108.719	4.90164	-0.840094	5.44669
	108.714	5.11606	-0.84012	5.44669
	108.714	5.10538	-0.840124	5.44669
	108.716	4.86433	-0.840117	5.44669
	108.717	4.74175	-0.840112	5.44669
	108.716	4.91964	-0.840113	5.44669
	108.694	5.20803	-0.840115	5.44669
	108.614	5.34176	-0.840115	5.44669
	108.511	5.30732	-0.840115	5.44669
	108.461	5.24728	-0.840115	5.44669
	108.471	5.23467	-0.840115	5.44669
	108.493	5.25078	-0.840115	5.44669
	108.52	5.26202	-0.840115	5.44669
	108.572	5.261	-0.840115	5.44669
	108.592	5.25658	-0.840115	5.44669
	108.538	5.25509	-0.840115	5.44669
	108.479	5.25604	-0.840115	5.44669
	108.469	5.25696	-0.840115	5.44669
	108.485	5.25701	-0.840115	5.44669
	108.495	5.25671	-0.840115	5.44669
	108.494	5.25656	-0.840115	5.44669
	108.49	5.25661	-0.840115	5.44669
	108.488	5.25668	-0.840115	5.44669
	108.489	5.25669	-0.840115	5.44669
	108.49	5.25667	-0.847985	5.44669
	108.49	5.25666	-0.86827	5.44669
	108.49	5.25666	-0.87666	5.44669
	108.49	5.25667	-0.857648	5.44669
	108.49	5.25667	-0.836407	5.44669
	108.49	5.25667	-0.832636	5.44669
	108.49	5.25667	-0.838349	5.44669
	108.468	5.25667	-0.842041	5.44669
	108.388	5.25667	-0.84155	5.44669
	108.307	5.25667	-0.840032	5.44669
	108.314	5.25667	-0.83957	5.44669
	108.349	5.25667	-0.839916	5.44669
	108.338	5.25667	-0.840225	5.44669
	108.341	5.25667	-0.840232	5.44669
	108.348	5.25667	-0.840124	5.44669
	108.306	5.25667	-0.840077	5.44669
	108.279	5.30586	-0.840096	5.44669
	108.326	5.48182	-0.84012	5.44669
	108.362	5.71022	-0.847995	5.44669
	108.317	5.8198	-0.868272	5.44669
	108.256	5.79662	-0.876657	5.44669
	108.242	5.74989	-0.857646	5.44669
	108.257	5.73885	-0.836407	5.44669
	108.246	5.75089	-0.832637	5.44669
	108.188	5.75986	-0.838349	5.44669
	108.138	5.75934	-0.842041	5.44669
	108.11	5.75594	-0.84155	5.44669
	108.09	5.75469	-0.840032	5.44669
	108.132	5.75538	-0.83957	5.44669
	108.207	5.75612	-0.847787	5.44669
	108.188	5.75618	-0.868381	5.44669
	108.08	5.75594	-0.876777	5.44669
	108.008	5.75582	-0.857658	5.44669
	108.011	5.75586	-0.836369	5.44669
	108.037	5.75591	-0.832617	5.44669
	108.046	5.75592	-0.838354	5.44669
	108.041	5.75591	-0.84205	5.44669
	108.036	5.7559	-0.841552	5.44669
	108.035	5.7559	-0.840029	5.44669
	108.037	5.7559	-0.839568	5.44669
	108.038	5.7559	-0.839916	5.44669
	108.038	5.7559	-0.840226	5.44669
	108.037	5.7559	-0.840232	5.44669
	108.015	5.7559	-0.840124	5.44669
	107.957	5.7559	-0.840077	5.44669
	107.934	5.7559	-0.840096	5.44669
	107.988	5.7559	-0.84012	5.44669
	108.025	5.7559	-0.840124	5.44669
	107.979	5.7559	-0.840117	5.44669
	107.916	5.7559	-0.847983	5.44669
	107.88	5.80509	-0.868269	5.44669
	107.838	5.93187	-0.87666	5.44669
	107.803	5.9843	-0.857649	5.44669
	107.799	5.86548	-0.836407	5.44669
	107.809	5.73273	-0.832636	5.44669
	107.814	5.70916	-0.838349	5.44669
	107.813	5.74487	-0.842041	5.44669
	107.811	5.76794	-0.849421	5.44669
	107.81	5.76487	-0.868187	5.44669
	107.811	5.75538	-0.876115	5.44669
	107.811	5.7525	-0.857449	5.44669
	107.811	5.80385	-0.836517	5.44669
	107.811	5.93256	-0.832753	5.44669
	107.811	6.03422	-0.838359	5.44669
	107.789	6.0907	-0.842004	5.44669
	107.709	6.18605	-0.841531	5.44669
	107.605	6.22299	-0.840037	5.44669
	107.556	6.10889	-0.839579	5.44669
	107.566	6.03282	-0.839918	5.44669
	107.587	6.13749	-0.840223	5.44669
	107.592	6.27277	-0.84023	5.44669
	107.587	6.30242	-0.840125	5.44669
	107.583	6.26837	-0.840078	5.44669
	107.583	6.24383	-0.840096	5.44669
	107.585	6.24569	-0.84012	5.44669
	107.585	6.2552	-0.840124	5.44669
	107.585	6.25852	-0.840117	5.44669
	107.585	6.25653	-0.840112	5.44669
	107.585	6.25452	-0.840113	5.44669
	107.585	6.25438	-0.840115	5.44669
	107.585	6.25504	-0.840115	5.44669
	107.585	6.25537	-0.840115	5.44669
	107.585	6.25527	-0.840115	5.44669
	107.585	6.25511	-0.840115	5.44669
	107.585	6.25508	-0.840115	5.44669
	107.585	6.25512	-0.840115	5.44669
	107.585	6.25515	-0.840115	5.44669
	107.585	6.25515	-0.840115	5.44669
	107.585	6.25514	-0.840115	5.44669
	107.585	6.25514	-0.840115	5.44669
	107.585	6.25514	-0.840115	5.44669
	107.585	6.25514	-0.840115	5.44669
	107.585	6.25514	-0.840115	5.44669
	107.585	6.25514	-0.840115	5.44669
	107.585	6.25514	-0.840115	5.44669
	107.585	6.25514	-0.840115	5.44669
	107.585	6.25514	-0.840115	5.44669
	107.585	6.25514	-0.840115	5.44669
	107.585	6.25514	-0.840115	5.44669
	107.585	6.25514	-0.840115	5.44669
	107.585	6.25514	-0.840115	5.44669
	107.585	6.25514	-0.840115	5.44669
	107.585	6.25514	-0.840115	5.44669
	107.585	6.30433	-0.840115	5.44669
	107.562	6.4311	-0.840115	5.44669
	107.505	6.48354	-0.840115	5.44669
	107.459	6.41391	-0.840115	5.44669
	107.433	6.45712	-0.840115	5.44669
	107.39	6.66195	-0.840115	5.44669
	107.351	6.80724	-0.840115	5.44669
	107.345	6.80714	-0.840115	5.44669
	107.356	6.75733	-0.840115	5.44669
	107.362	6.7368	-0.840115	5.44669
	107.361	6.74596	-0.840115	5.44669
	107.358	6.75709	-0.840115	5.44669
	107.357	6.75851	-0.840115	5.44669
	107.358	6.75514	-0.840115	5.44669
	107.359	6.75323	-0.847985	5.44669
	107.359	6.75362	-0.86827	5.44669
	107.358	6.75447	-0.87666	5.44669
	107.358	6.75468	-0.857648	5.44669
	107.358	6.75447	-0.836407	5.44669
	107.358	6.75431	-0.832636	5.44669
	107.358	6.75431	-0.838349	5.44669
	107.358	6.75437	-0.842041	5.44669
	107.358	6.7544	-0.84155	5.44669
	107.358	6.75438	-0.840032	5.44669
	107.336	6.75437	-0.83957	5.44669
	107.279	6.75437	-0.839916	5.44669
	107.233	6.75437	-0.840225	5.44669
	107.207	6.75438	-0.840232	5.44669
	107.163	6.75437	-0.840124	5.44669
	107.124	6.75437	-0.840077	5.44669
	107.119	6.75437	-0.840096	5.44669
	107.129	6.75437	-0.84012	5.44669
	107.113	6.75437	-0.840124	5.44669
	107.055	6.75437	-0.840117	5.44669
	107.006	6.75437	-0.840112	5.44669
	106.979	6.75437	-0.840113	5.44669
	106.959	6.75437	-0.840115	5.44669
	106.978	6.80356	-0.840115	5.44669
	106.996	6.93034	-0.840115	5.44669
	106.953	6.98277	-0.840115	5.44669
	106.899	6.91315	-0.840115	5.44669
	106.887	6.95636	-0.840115	5.44669
	106.901	7.16119	-0.840115	5.44669
	106.91	7.30647	-0.840115	5.44669
	106.91	7.30637	-0.840115	5.44669
	106.906	7.25657	-0.840115	5.44669
	106.904	7.23604	-0.840115	5.44669
	106.905	7.24519	-0.840115	5.44669
	106.906	7.25633	-0.840115	5.44669
	106.906	7.25774	-0.840115	5.44669
	106.906	7.25437	-0.840115	5.44669
	106.906	7.25246	-0.840115	5.44669
	106.906	7.25286	-0.840115	5.44669
	106.906	7.2537	-0.840115	5.44669
	106.906	7.25392	-0.840115	5.44669
	106.906	7.25371	-0.840115	5.44669
	106.906	7.25354	-0.840115	5.44669
	106.884	7.25355	-0.840115	5.44669
	106.804	7.25361	-0.840115	5.44669
	106.7	7.25363	-0.840115	5.44669
	106.651	7.25362	-0.840115	5.44669
	106.661	7.25361	-0.840115	5.44669
	106.705	7.25361	-0.840115	5.44669
	106.767	7.25361	-0.840115	5.44669
	106.785	7.25361	-0.840115	5.44669
	106.727	7.25361	-0.840115	5.44669
	106.667	7.25361	-0.840115	5.44669
	106.658	7.25361	-0.840115	5.44669
	106.675	7.25361	-0.840115	5.44669
	106.685	7.25361	-0.840115	5.44669
	106.684	7.25361	-0.847985	5.44669
	106.679	7.25361	-0.86827	5.44669
	106.678	7.25361	-0.87666	5.44669
	106.679	7.25361	-0.857648	5.44669
	106.68	7.25361	-0.836407	5.44669
	106.68	7.25361	-0.832636	5.44669
	106.68	7.25361	-0.838349	5.44669
	106.679	7.25361	-0.842041	5.44669
	106.679	7.25361	-0.84155	5.44669
	106.68	7.25361	-0.840032	5.44669
	106.68	7.25361	-0.83957	5.44669
	106.68	7.25361	-0.839916	5.44669
	106.68	7.25361	-0.840225	5.44669
	106.68	7.25361	-0.840232	5.44669
	106.68	7.25361	-0.840124	5.44669
	106.68	7.25361	-0.840077	5.44669
	106.657	7.25361	-0.840096	5.44669
	106.6	7.25361	-0.84012	5.44669
	106.554	7.25361	-0.840124	5.44669
	106.55	7.3028	-0.840117	5.44669
	106.587	7.47877	-0.840112	5.44669
	106.629	7.70716	-0.840113	5.44669
	106.593	7.76755	-0.840115	5.44669
	106.49	7.56841	-0.840115	5.44669
	106.425	7.29328	-0.840115	5.44669
	106.43	7.22185	-0.840115	5.44669
	106.453	7.38384	-0.840115	5.44669
	106.462	7.54117	-0.840115	5.44669
	106.457	7.55965	-0.840115	5.44669
	106.452	7.46388	-0.840115	5.44669
	106.451	7.36047	-0.840115	5.44669
	106.453	7.4406	-0.840115	5.44669
	106.454	7.67264	-0.840115	5.44669
	106.454	7.81616	-0.840115	5.44669
	106.453	7.80565	-0.840115	5.44669
	106.453	7.7521	-0.840115	5.44669
	106.431	7.73371	-0.840115	5.44669
	106.351	7.74509	-0.840115	5.44669
	106.27	7.7564	-0.840115	5.44669
	106.278	7.75709	-0.840115	5.44669
	106.312	7.75336	-0.840115	5.44669
	106.279	7.75155	-0.847985	5.44669
	106.246	7.75212	-0.86827	5.44669
	106.288	7.753	-0.87666	5.44669
	106.324	7.75317	-0.857648	5.44669
	106.281	7.75293	-0.836407	5.44669
	106.221	7.75277	-0.832636	5.44669
	106.206	7.75278	-0.838349	5.44669
	106.221	7.75285	-0.842041	5.44669
	106.232	7.75287	-0.84155	5.44669
	106.231	7.75286	-0.840032	5.44669
	106.227	7.75284	-0.83957	5.44669
	106.225	7.75284	-0.839916	5.44669
	106.226	7.75285	-0.840225	5.44669
	106.227	7.75285	-0.840232	5.44669
	106.227	7.75285	-0.840124	5.44669
	106.227	7.75285	-0.840077	5.44669
	106.205	7.75285	-0.840096	5.44669
	106.147	7.75285	-0.84012	5.44669
	106.101	7.75285	-0.840124	5.44669
	106.098	7.75285	-0.840117	5.44669
	106.112	7.75285	-0.840112	5.44669
	106.096	7.75285	-0.847984	5.44669
	106.059	7.75285	-0.86827	5.44669
	106.067	7.75285	-0.87666	5.44669
	106.087	7.75285	-0.857648	5.44669
	106.048	7.75285	-0.836407	5.44669
	105.995	7.75285	-0.832636	5.44669
	105.983	7.75285	-0.838349	5.44669
	105.995	7.75285	-0.842041	5.44669
	106.005	7.75285	-0.84155	5.44669
	106.004	7.75285	-0.840032	5.44669
	106.001	7.75285	-0.83957	5.44669
	105.999	7.75285	-0.839916	5.44669
	106	7.75285	-0.840225	5.44669
	106.001	7.75285	-0.840232	5.44669
	106.001	7.75285	-0.840124	5.44669
	106.001	7.75285	-0.847948	5.44669
	106.001	7.75285	-0.868251	5.44669
	106.001	7.75285	-0.876665	5.44669
	106.001	7.75285	-0.857657	5.44669
	106.001	7.75285	-0.836409	5.44669
	105.978	7.75285	-0.832634	5.44669
	105.921	7.75285	-0.838347	5.44669
	105.897	7.75285	-0.842041	5.44669
	105.951	7.75285	-0.841551	5.44669
	106.011	7.80204	-0.840032	5.44669
	106.022	7.978	-0.839569	5.44669
	105.983	8.15721	-0.839916	5.44669
	105.893	8.09082	-0.840225	5.44669
	105.813	7.83925	-0.840232	5.44669
	105.825	7.68293	-0.840124	5.44669
	105.861	7.69507	-0.840077	5.44669
	105.827	7.75385	-0.840096	5.44669
	105.771	7.82305	-0.84012	5.44669
	105.755	7.98646	-0.840124	5.44669
	105.768	8.15328	-0.840117	5.44669
	105.778	8.13537	-0.840112	5.44669
	105.778	8.06386	-0.840113	5.44669
	105.775	8.13791	-0.840115	5.44669
	105.773	8.259	-0.840115	5.44669
	105.774	8.29364	-0.840115	5.44669
	105.775	8.26672	-0.840115	5.44669
	105.775	8.2434	-0.840115	5.44669
	105.774	8.24323	-0.840115	5.44669
	105.774	8.25146	-0.840115	5.44669
	105.774	8.25497	-0.840115	5.44669
	105.774	8.20432	-0.840115	5.44669
	105.774	8.07569	-0.840115	5.44669
	105.774	8.023	-0.840115	5.44669
	105.774	8.14237	-0.840115	5.44669
	105.774	8.27544	-0.840115	5.44669
	105.774	8.29895	-0.840115	5.44669
	105.774	8.2631	-0.840115	5.44669
	105.774	8.23999	-0.840115	5.44669
	105.774	8.24309	-0.840115	5.44669
	105.774	8.25261	-0.840115	5.44669
	105.774	8.2555	-0.840115	5.44669
	105.774	8.25333	-0.840115	5.44669
	105.774	8.25139	-0.840115	5.44669
	105.774	8.25135	-0.840115	5.44669
	105.752	8.25202	-0.840115	5.44669
	105.695	8.25232	-0.840115	5.44669
	105.649	8.30139	-0.840115	5.44669
	105.623	8.42802	-0.840115	5.44669
	105.579	8.48042	-0.847985	5.44669
	105.54	8.36165	-0.876141	5.44669
	105.535	8.22892	-0.904815	5.44669
	105.545	8.20535	-0.894193	5.44669
	105.552	8.24105	-0.85394	5.44669
	105.551	8.26412	-0.828928	5.44669
	105.548	8.26105	-0.830871	5.44669
	105.547	8.25156	-0.840275	5.44669
	105.548	8.24868	-0.851347	5.44669
	105.548	8.25084	-0.869623	5.44669
	105.548	8.25277	-0.876031	5.44669
	105.548	8.25281	-0.856904	5.44669
	105.548	8.25214	-0.844189	5.44669
	105.548	8.30104	-0.861019	5.44669
	105.548	8.42793	-0.875021	5.44669
	105.548	8.48051	-0.859547	5.44669
	105.548	8.41091	-0.837786	5.44669
	105.526	8.40489	-0.832539	5.44669
	105.446	8.43373	-0.837818	5.44669
	105.343	8.39981	-0.841853	5.44669
	105.315	8.41691	-0.84166	5.44669
	105.383	8.49191	-0.840144	5.44669
	105.428	8.57526	-0.839578	5.44669
	105.379	8.6419	-0.839879	5.44669
	105.314	8.55105	-0.840207	5.44669
	105.299	8.32762	-0.840237	5.44669
	105.315	8.24072	-0.840133	5.44669
	105.327	8.42726	-0.840079	5.44669
	105.326	8.70658	-0.840093	5.44669
	105.322	8.83343	-0.840118	5.44669
	105.32	8.79935	-0.840124	5.44669
	105.321	8.74189	-0.840117	5.44669
	105.322	8.73024	-0.840113	5.44669
	105.322	8.74583	-0.840113	5.44669
	105.322	8.75651	-0.840115	5.44669
	105.322	8.75544	-0.840115	5.44669
	105.322	8.70201	-0.840115	5.44669
	105.322	8.57384	-0.840115	5.44669
	105.322	8.52233	-0.840115	5.44669
	105.322	8.64203	-0.847985	5.44669
	105.322	8.77483	-0.86827	5.44669
	105.322	8.79809	-0.87666	5.44669
	105.299	8.76225	-0.857648	5.44669
	105.22	8.73922	-0.836407	5.44669
	105.116	8.74236	-0.832636	5.44669
	105.067	8.75186	-0.838349	5.44669
	105.077	8.75473	-0.842041	5.44669
	105.098	8.75255	-0.84155	5.44669
	105.103	8.75062	-0.840032	5.44669
	105.098	8.75059	-0.83957	5.44669
	105.094	8.75126	-0.839916	5.44669
	105.094	8.75155	-0.840225	5.44669
	105.095	8.75144	-0.840232	5.44669
	105.096	8.80048	-0.840124	5.44669
	105.096	8.92723	-0.840077	5.44669
	105.073	9.02889	-0.840096	5.44669
	105.016	9.08607	-0.84012	5.44669
	104.97	9.13252	-0.840124	5.44669
	104.966	9.04256	-0.840117	5.44669
	105.003	8.82668	-0.840112	5.44669
	105.045	8.74263	-0.840113	5.44669
	105.009	8.92767	-0.847986	5.44669
	104.906	9.20536	-0.868271	5.44669
	104.841	9.33206	-0.87666	5.44669
	104.846	9.29849	-0.857648	5.44669
	104.869	9.2413	-0.836407	5.44669
	104.878	9.22958	-0.832636	5.44669
	104.873	9.24505	-0.838349	5.44669
	104.868	9.2557	-0.842041	5.44669
	104.867	9.25467	-0.84155	5.44669
	104.869	9.25045	-0.840032	5.44669
	104.87	9.24905	-0.83957	5.44669
	104.87	9.24996	-0.839916	5.44669
	104.869	9.25084	-0.840225	5.44669
	104.869	9.25089	-0.840232	5.44669
	104.869	9.25059	-0.840124	5.44669
	104.869	9.25045	-0.840077	5.44669
	104.869	9.2505	-0.840096	5.44669
	104.869	9.25057	-0.84012	5.44669
	104.869	9.25058	-0.840124	5.44669
	104.869	9.25056	-0.840117	5.44669
	104.869	9.25055	-0.840112	5.44669
	104.869	9.25055	-0.840113	5.44669
	104.869	9.25056	-0.840115	5.44669
	104.869	9.25056	-0.840115	5.44669
	104.869	9.25056	-0.840115	5.44669
	104.869	9.25055	-0.840115	5.44669
	104.869	9.25055	-0.840115	5.44669
	104.869	9.25055	-0.840115	5.44669
	104.847	9.25056	-0.840115	5.44669
	104.767	9.25055	-0.840115	5.44669
	104.664	9.25055	-0.840115	5.44669
	104.614	9.25055	-0.840115	5.44669
	104.647	9.25055	-0.840115	5.44669
	104.725	9.25055	-0.840115	5.44669
	104.754	9.25055	-0.840115	5.44669
	104.695	9.25055	-0.840115	5.44669
	104.631	9.25055	-0.840115	5.44669
	104.62	9.25055	-0.840115	5.44669
	104.638	9.25055	-0.840115	5.44669
	104.649	9.25055	-0.840115	5.44669
	104.625	9.25055	-0.840115	5.44669
	104.563	9.25055	-0.840115	5.44669
	104.538	9.25055	-0.840115	5.44669
	104.593	9.25055	-0.840115	5.44669
	104.654	9.29974	-0.847985	5.44669
	104.664	9.42652	-0.86827	5.44669
	104.648	9.47895	-0.87666	5.44669
	104.615	9.36013	-0.857648	5.44669
	104.537	9.22738	-0.836407	5.44669
	104.438	9.20382	-0.832636	5.44669
	104.412	9.23952	-0.838349	5.44669
	104.479	9.26259	-0.842041	5.44669
	104.523	9.25953	-0.84155	5.44669
	104.474	9.25004	-0.840032	5.44669
	104.408	9.24715	-0.83957	5.44669
	104.394	9.24931	-0.839916	5.44669
	104.41	9.25125	-0.840225	5.44669
	104.422	9.25128	-0.840232	5.44669
	104.421	9.2998	-0.840124	5.44669
	104.417	9.47548	-0.840077	5.44669
	104.415	9.6548	-0.840096	5.44669
	104.416	9.58856	-0.84012	5.44669
	104.417	9.38621	-0.840124	5.44669
	104.417	9.35662	-0.840117	5.44669
	104.417	9.47035	-0.840112	5.44669
	104.417	9.58628	-0.840113	5.44669
	104.417	9.65276	-0.840115	5.44669
	104.417	9.59944	-0.840115	5.44669
	104.417	9.54716	-0.840115	5.44669
	104.417	9.64158	-0.840115	5.44669
	104.417	9.76433	-0.840115	5.44669
	104.417	9.79242	-0.840115	5.44669
	104.394	9.76217	-0.840115	5.44669
	104.337	9.73978	-0.840115	5.44669
	104.291	9.74119	-0.840115	5.44669
	104.265	9.74975	-0.840115	5.44669
	104.222	9.75283	-0.840115	5.44669
	104.205	9.75108	-0.840115	5.44669
	104.257	9.74925	-0.840115	5.44669
	104.291	9.74911	-0.840115	5.44669
	104.244	9.7497	-0.840115	5.44669
	104.182	9.74999	-0.840115	5.44669
	104.169	9.74991	-0.840115	5.44669
	104.184	9.74977	-0.840115	5.44669
	104.195	9.74974	-0.840115	5.44669
	104.195	9.74978	-0.840115	5.44669
	104.19	9.7498	-0.840115	5.44669
	104.189	9.7498	-0.840115	5.44669
	104.19	9.74979	-0.840115	5.44669
	104.191	9.74979	-0.840115	5.44669
	104.191	9.74979	-0.840115	5.44669
	104.19	9.74979	-0.840115	5.44669
	104.19	9.74979	-0.840115	5.44669
	104.19	9.74979	-0.840115	5.44669
	104.19	9.74979	-0.840115	5.44669
	104.19	9.74979	-0.840115	5.44669
	104.19	9.74979	-0.840115	5.44669
	104.19	9.74979	-0.840115	5.44669
	104.19	9.74979	-0.840115	5.44669
	104.19	9.74979	-0.840115	5.44669
	104.19	9.74979	-0.840115	5.44669
	104.19	9.74979	-0.840115	5.44669
	104.19	9.74979	-0.840115	5.44669
	104.19	9.74979	-0.840115	5.44669
	104.168	9.74979	-0.847985	5.44669
	104.111	9.74979	-0.86827	5.44669
	104.065	9.74979	-0.87666	5.44669
	104.039	9.74979	-0.857648	5.44669
	103.995	9.74979	-0.836407	5.44669
	103.956	9.74979	-0.832636	5.44669
	103.951	9.74979	-0.838349	5.44669
	103.961	9.79898	-0.842041	5.44669
	103.968	9.92576	-0.84155	5.44669
	103.967	9.97819	-0.840032	5.44669
	103.964	9.85937	-0.83957	5.44669
	103.963	9.72662	-0.839916	5.44669
	103.964	9.70305	-0.840225	5.44669
	103.964	9.73875	-0.840232	5.44669
	103.964	9.81102	-0.840124	5.44669
	103.964	9.98392	-0.840077	5.44669
	103.964	10.1536	-0.840096	5.44669
	103.964	10.0844	-0.84012	5.44669
	103.964	9.88414	-0.840124	5.44669
	103.964	9.90572	-0.840117	5.44669
	103.964	10.1463	-0.840112	5.44669
	103.964	10.314	-0.840113	5.44669
	103.964	10.3105	-0.840115	5.44669
	103.964	10.2513	-0.840115	5.44669
	103.964	10.1789	-0.840115	5.44669
	103.964	10.0635	-0.840115	5.44669
	103.964	9.97486	-0.840115	5.44669
	103.964	9.96833	-0.840115	5.44669
	103.964	10.0446	-0.840115	5.44669
	103.964	10.1848	-0.840115	5.44669
	103.942	10.2824	-0.840115	5.44669
	103.884	10.2839	-0.840115	5.44669
	103.861	10.2515	-0.840115	5.44669
	103.892	10.2376	-0.840115	5.44669
	103.872	10.2434	-0.840115	5.44669
	103.78	10.2507	-0.840115	5.44669
	103.714	10.2517	-0.840115	5.44669
	103.714	10.2496	-0.840115	5.44669
	103.736	10.2483	-0.840115	5.44669
	103.746	10.2485	-0.840115	5.44669
	103.742	10.2983	-0.840115	5.44669
	103.737	10.4252	-0.840115	5.44669
	103.736	10.5267	-0.840115	5.44669
	103.737	10.5345	-0.840115	5.44669
	103.738	10.5034	-0.840115	5.44669
	103.738	10.4878	-0.840115	5.44669
	103.738	10.4432	-0.840115	5.44669
	103.738	10.3239	-0.840115	5.44669
	103.738	10.2238	-0.840115	5.44669
	103.738	10.2138	-0.840115	5.44669
	103.738	10.2436	-0.847985	5.44669
	103.738	10.2593	-0.86827	5.44669
	103.738	10.2553	-0.88453	5.44669
	103.738	10.248	-0.885804	5.44669
	103.715	10.2464	-0.872952	5.44669
	103.658	10.2483	-0.85017	5.44669
	103.634	10.2497	-0.834641	5.44669
	103.688	10.2496	-0.834563	5.44669
	103.726	10.2982	-0.839785	5.44669
	103.679	10.474	-0.841958	5.44669
	103.639	10.6533	-0.841005	5.44669
	103.66	10.6362	-0.839833	5.44669
	103.642	10.5114	-0.83968	5.44669
	103.554	10.4567	-0.840033	5.44669
	103.511	10.526	-0.848106	5.44669
	103.568	10.6804	-0.86835	5.44669
	103.613	10.7864	-0.87665	5.44669
	103.591	10.7372	-0.857616	5.44669
	103.585	10.5744	-0.836397	5.44669
	103.593	10.5071	-0.832644	5.44669
	103.554	10.5834	-0.838356	5.44669
	103.506	10.5974	-0.842041	5.44669
	103.495	10.5696	-0.841548	5.44669
	103.507	10.6503	-0.840031	5.44669
	103.515	10.7586	-0.83957	5.44669
	103.515	10.7855	-0.839917	5.44669
	103.512	10.7599	-0.840225	5.44669
	103.51	10.7399	-0.840232	5.44669
	103.511	10.7406	-0.840124	5.44669
	103.489	10.748	-0.840077	5.44669
	103.432	10.7509	-0.840096	5.44669
	103.408	10.7494	-0.84012	5.44669
	103.439	10.7478	-0.840124	5.44669
	103.442	10.7477	-0.840117	5.44669
	103.407	10.7482	-0.840112	5.44669
	103.387	10.7484	-0.840113	5.44669
	103.391	10.7484	-0.840115	5.44669
	103.377	10.7482	-0.840115	5.44669
	103.322	10.7482	-0.840115	5.44669
	103.273	10.7482	-0.840115	5.44669
	103.291	10.7483	-0.840115	5.44669
	103.362	10.7483	-0.840115	5.44669
	103.394	10.7483	-0.840115	5.44669
	103.338	10.7483	-0.840115	5.44669
	103.274	10.7483	-0.840115	5.44669
	103.263	10.7483	-0.847985	5.44669
	103.28	10.7483	-0.86827	5.44669
	103.291	10.7483	-0.87666	5.44669
	103.29	10.7483	-0.865519	5.44669
	103.285	10.7483	-0.864562	5.44669
	103.284	10.7483	-0.869181	5.44669
	103.285	10.7483	-0.855882	5.44669
	103.286	10.7483	-0.838333	5.44669
	103.286	10.7483	-0.834072	5.44669
	103.285	10.7975	-0.838266	5.44669
	103.285	10.9242	-0.841496	5.44669
	103.285	11.0259	-0.841352	5.44669
	103.285	11.083	-0.840142	5.44669
	103.285	11.1295	-0.839687	5.44669
	103.263	11.0887	-0.839926	5.44669
	103.205	10.9996	-0.848058	5.44669
	103.182	10.968	-0.868368	5.44669
	103.213	10.985	-0.876675	5.44669
	103.194	10.954	-0.85762	5.44669
	103.101	10.8287	-0.836389	5.44669
	103.035	10.7213	-0.832639	5.44669
	103.035	10.7103	-0.838356	5.44669
	103.058	10.7915	-0.842043	5.44669
	103.067	10.9844	-0.841549	5.44669
	103.063	11.2086	-0.84003	5.44669
	103.058	11.3103	-0.83957	5.44669
	103.057	11.2854	-0.839917	5.44669
	103.059	11.1915	-0.840225	5.44669
	103.059	11.0552	-0.840232	5.44669
	103.059	10.9655	-0.840124	5.44669
	103.059	10.9659	-0.840077	5.44669
	103.059	10.9963	-0.840096	5.44669
	103.059	10.9595	-0.84012	5.44669
	103.059	10.8762	-0.840124	5.44669
	103.059	10.8946	-0.840117	5.44669
	103.059	10.9874	-0.840112	5.44669
	103.059	11.0778	-0.840113	5.44669
	103.059	11.1902	-0.840115	5.44669
	103.059	11.2714	-0.840115	5.44669
	103.059	11.2759	-0.840115	5.44669
	103.059	11.2506	-0.840115	5.44669
	103.059	11.2387	-0.840115	5.44669
	103.059	11.2427	-0.840115	5.44669
	103.059	11.2486	-0.840115	5.44669
	103.059	11.2497	-0.840115	5.44669
	103.059	11.248	-0.840115	5.44669
	103.037	11.2469	-0.840115	5.44669
	102.957	11.2471	-0.840115	5.44669
	102.876	11.2475	-0.840115	5.44669
	102.883	11.2477	-0.840115	5.44669
	102.918	11.2476	-0.840115	5.44669
	102.885	11.2475	-0.840115	5.44669
	102.83	11.2475	-0.840115	5.44669
	102.814	11.2475	-0.840115	5.44669
	102.826	11.2475	-0.840115	5.44669
	102.836	11.2475	-0.840115	5.44669
	102.837	11.2475	-0.840115	5.44669
	102.833	11.2475	-0.840115	5.4507
	102.831	11.2475	-0.840115	5.46104
	102.832	11.2475	-0.840115	5.46531
	102.81	11.2475	-0.840115	5.45562
	102.753	11.2475	-0.840115	5.4448
	102.729	11.2475	-0.840115	5.44287
	102.761	11.2475	-0.840115	5.44579
	102.763	11.2475	-0.840115	5.44767
	102.75	11.2475	-0.840115	5.44742
	102.766	11.2475	-0.840115	5.44664
	102.758	11.2475	-0.840115	5.44641
	102.724	11.2475	-0.840115	5.44658
	102.686	11.2475	-0.840115	5.44674
	102.634	11.2475	-0.840115	5.44675
	102.595	11.2967	-0.840115	5.44669
	102.593	11.4235	-0.840115	5.44667
	102.605	11.4759	-0.840115	5.44668
	102.611	11.3571	-0.840115	5.44669
	102.609	11.2243	-0.840115	5.44669
	102.606	11.2008	-0.840115	5.44669
	102.605	11.2365	-0.840115	5.44669
	102.606	11.2595	-0.840115	5.44669
	102.607	11.2565	-0.840115	5.44669
	102.607	11.2962	-0.840115	5.44669
	102.606	11.4201	-0.840115	5.44669
	102.606	11.5238	-0.840115	5.44669
	102.606	11.5829	-0.840115	5.44669
	102.606	11.6294	-0.840115	5.44669
	102.606	11.588	-0.840115	5.44669
	102.606	11.4986	-0.840115	5.44669
	102.606	11.4671	-0.840115	5.44669
	102.606	11.4843	-0.840115	5.44669
	102.606	11.5025	-0.840115	5.44669
	102.606	11.5531	-0.840115	5.44669
	102.584	11.6248	-0.840115	5.44669
	102.527	11.5475	-0.840115	5.44669
	102.48	11.3771	-0.840115	5.44669
	102.455	11.3646	-0.840115	5.44669
	102.411	11.4741	-0.840115	5.44669
	102.372	11.5821	-0.840115	5.44669
	102.367	11.696	-0.840115	5.44669
	102.377	11.7715	-0.840115	5.44669
	102.384	11.7732	-0.840115	5.44669
	102.383	11.7487	-0.840115	5.44669
	102.38	11.7381	-0.840115	5.44669
	102.379	11.7424	-0.840115	5.44669
	102.38	11.748	-0.840115	5.44669
	102.38	11.7488	-0.840115	5.44669
	102.38	11.7471	-0.840115	5.44669
	102.38	11.7462	-0.840115	5.44669
	102.38	11.7464	-0.840115	5.44669
	102.38	11.7468	-0.847985	5.44669
	102.38	11.7469	-0.86827	5.44669
	102.38	11.7468	-0.87666	5.44669
	102.38	11.7467	-0.857648	5.44669
	102.38	11.7467	-0.836407	5.44669
	102.38	11.7467	-0.832636	5.44669
	102.38	11.7467	-0.838349	5.44669
	102.38	11.7467	-0.842041	5.44669
	102.38	11.7467	-0.84155	5.44669
	102.38	11.7467	-0.840032	5.44669
	102.358	11.7467	-0.83957	5.44669
	102.278	11.7467	-0.839916	5.44669
	102.197	11.7467	-0.840225	5.44669
	102.205	11.7467	-0.840232	5.44669
	102.239	11.7467	-0.840124	5.44669
	102.206	11.7467	-0.840077	5.44669
	102.151	11.7467	-0.840096	5.44669
	102.135	11.7467	-0.84012	5.44669
	102.147	11.7467	-0.840124	5.44669
	102.158	11.7467	-0.840117	5.44669
	102.158	11.7467	-0.840112	5.44669
	102.154	11.7467	-0.840113	5.44669
	102.152	11.7467	-0.840115	5.44669
	102.153	11.7467	-0.840115	5.44669
	102.154	11.7467	-0.840115	5.44669
	102.154	11.7467	-0.840115	5.44669
	102.154	11.7467	-0.840115	5.44669
	102.154	11.7467	-0.840115	5.44669
	102.154	11.7467	-0.840115	5.44669
	102.154	11.7467	-0.840115	5.44669
	102.154	11.7467	-0.840115	5.44669
	102.154	11.7467	-0.847985	5.44669
	102.154	11.7467	-0.86827	5.44669
	102.154	11.7467	-0.87666	5.44669
	102.154	11.7959	-0.857648	5.44669
	102.154	11.9227	-0.836407	5.44669
	102.154	11.9751	-0.832636	5.44669
	102.154	11.8563	-0.838349	5.44669
	102.154	11.7236	-0.842041	5.44669
	102.154	11.7492	-0.84155	5.44669
	102.154	11.9117	-0.840032	5.44669
	102.154	12.0364	-0.83957	5.44669
	102.154	12.0413	-0.839916	5.44669
	102.154	11.9514	-0.840225	5.44669
	102.154	11.8062	-0.840232	5.44669
	102.154	11.7113	-0.840124	5.44669
	102.154	11.7127	-0.840077	5.44669
	102.154	11.7454	-0.840096	5.44669
	102.154	11.8075	-0.84012	5.44669
	102.154	11.928	-0.840124	5.44669
	102.154	11.9733	-0.840117	5.44669
	102.154	11.9028	-0.840112	5.44669
	102.154	11.9483	-0.840113	5.44669
	102.154	12.1543	-0.840115	5.44669
	102.154	12.2501	-0.840115	5.44669
	102.154	12.0735	-0.840115	5.44669
	102.154	11.8444	-0.840115	5.44669
	102.154	11.8412	-0.840115	5.44669
	102.154	11.9752	-0.840115	5.44669
	102.154	12.0411	-0.840115	5.44669
	102.154	12.0223	-0.840115	5.44669
	102.154	11.9913	-0.840115	5.44669
	102.154	11.9358	-0.840115	5.44669
	102.154	11.8666	-0.840115	5.44669
	102.154	11.8975	-0.840115	5.44669
	102.154	11.9414	-0.840115	5.44669
	102.154	11.9006	-0.847985	5.44669
	102.154	11.9587	-0.86827	5.44669
	102.154	12.1103	-0.87666	5.44669
	102.154	12.1218	-0.857648	5.44669
	102.154	12.0678	-0.836407	5.44669
	102.154	12.0895	-0.832636	5.44669
	102.154	12.027	-0.838349	5.44669
	102.154	11.8804	-0.842041	5.44669
	102.154	11.9217	-0.84155	5.44669
	102.154	12.1515	-0.840032	5.44669
	102.154	12.3076	-0.83957	5.44669
	102.131	12.254	-0.839916	5.44669
	102.052	12.0717	-0.840225	5.44669
	101.948	11.9487	-0.840232	5.44669
	101.921	11.9516	-0.840124	5.44669
	102.011	12.044	-0.840077	5.44669
	102.136	12.1876	-0.840096	5.44669
	102.168	12.2809	-0.84012	5.44669
	102.072	12.2794	-0.840124	5.44669
	101.944	12.2472	-0.840117	5.44669
	101.889	12.2346	-0.840112	5.44669
	101.929	12.1916	-0.840113	5.44669
	102.012	12.0719	-0.840115	5.44669
	102.04	11.971	-0.840115	5.44669
	101.979	11.9609	-0.840115	5.44669
	101.914	12.04	-0.840115	5.44669
	101.904	12.1335	-0.840115	5.44669
	101.923	12.1043	-0.840115	5.44669
	101.934	12.0525	-0.840115	5.44669
	101.932	12.1385	-0.840115	5.44669
	101.927	12.2576	-0.840115	5.44669
	101.926	12.2871	-0.840115	5.44669
	101.927	12.2588	-0.840115	5.44669
	101.928	12.2367	-0.840115	5.44669
	101.928	12.2375	-0.840115	5.44669
	101.927	12.2457	-0.840115	5.44669
	101.927	12.2489	-0.840115	5.44669
	101.927	12.2473	-0.840115	5.44669
	101.927	12.2455	-0.840115	5.44669
	101.927	12.2453	-0.840115	5.44669
	101.927	12.2459	-0.840115	5.44669
	101.927	12.2462	-0.840115	5.44669
	101.927	12.2461	-0.840115	5.44669
	101.905	12.246	-0.840115	5.44669
	101.848	12.2459	-0.840115	5.44669
	101.824	12.246	-0.840115	5.44669
	101.878	12.246	-0.840115	5.44669
	101.938	12.246	-0.840115	5.44669
	101.949	12.246	-0.840115	5.44669
	101.932	12.246	-0.840115	5.44669
	101.922	12.246	-0.840115	5.44669
	101.923	12.246	-0.840115	5.44669
	101.928	12.246	-0.840115	5.44669
	101.929	12.246	-0.840115	5.44669
	101.928	12.246	-0.840115	5.44669
	101.927	12.246	-0.840115	5.44669
	101.927	12.246	-0.840115	5.44669
	101.927	12.246	-0.840115	5.44669
	101.928	12.246	-0.840115	5.44669
	101.927	12.246	-0.840115	5.44669
	101.927	12.246	-0.840115	5.44669
	101.927	12.246	-0.840115	5.44669
	101.927	12.246	-0.840115	5.44669
	101.927	12.246	-0.840115	5.44669
	101.927	12.246	-0.840115	5.44669
	101.927	12.246	-0.840115	5.44669
	101.927	12.246	-0.840115	5.44669
	101.927	12.246	-0.840115	5.44669
	101.927	12.246	-0.840115	5.44669
	101.927	12.246	-0.840115	5.44669
	101.927	12.246	-0.840115	5.44669
	101.927	12.246	-0.840115	5.44669
	101.927	12.246	-0.840115	5.44669
	101.927	12.246	-0.840115	5.44669
	101.927	12.246	-0.840115	5.44669
	101.927	12.246	-0.840115	5.44669
	101.927	12.246	-0.840115	5.44669
	101.927	12.246	-0.840115	5.44669
	101.927	12.246	-0.840115	5.44669
	101.927	12.246	-0.840115	5.44669
	101.927	12.246	-0.840115	5.44669
	101.927	12.246	-0.840115	5.44669
	101.927	12.246	-0.840115	5.44669
	101.927	12.246	-0.840115	5.44669
	101.927	12.246	-0.840115	5.44669
	101.927	12.246	-0.840115	5.44669
	101.927	12.246	-0.840115	5.44669
	101.927	12.246	-0.840115	5.44669
	101.927	12.246	-0.840115	5.44669
	101.927	12.246	-0.840115	5.44669
	101.927	12.246	-0.840115	5.44669
	101.927	12.246	-0.847985	5.44669
	101.927	12.246	-0.86827	5.44669
	101.927	12.246	-0.87666	5.44669
	101.927	12.246	-0.857648	5.44669
	101.927	12.246	-0.836407	5.44669
	101.927	12.246	-0.832636	5.44669
	101.927	12.246	-0.838349	5.44669
	101.927	12.246	-0.842041	5.44669
	101.927	12.246	-0.84155	5.44669
	101.927	12.246	-0.840032	5.44669
	101.927	12.246	-0.83957	5.44669
	101.927	12.246	-0.839916	5.44669
	101.927	12.246	-0.840225	5.44669
	101.927	12.246	-0.840232	5.44669
	101.927	12.246	-0.847995	5.44669
	101.927	12.246	-0.868233	5.44669
	101.927	12.246	-0.876641	5.44669
	101.927	12.246	-0.857653	5.44669
	101.927	12.246	-0.836416	5.44669
	101.927	12.246	-0.832638	5.44669
	101.927	12.246	-0.838347	5.44669
	101.927	12.246	-0.842039	5.44669
	101.927	12.1968	-0.841551	5.44669
	101.95	12.07	-0.840032	5.44669
	102.007	12.0176	-0.83957	5.44669
	102.053	12.1364	-0.839916	5.44669
	102.057	12.2691	-0.840225	5.44669
	102.043	12.2927	-0.840232	5.44669
	102.058	12.257	-0.840124	5.44669
	102.095	12.2339	-0.840077	5.44669
	102.087	12.1878	-0.840096	5.44669
	102.045	12.0705	-0.84012	5.44669
	102.027	12.021	-0.840124	5.44669
	102.055	12.1376	-0.840117	5.44669
	102.122	12.2685	-0.840112	5.44669
	102.17	12.292	-0.840113	5.44669
	102.171	12.2569	-0.840115	5.44669
	102.155	12.2342	-0.840115	5.44669
	102.148	12.2371	-0.840115	5.44669
	102.151	12.1973	-0.840115	5.44268
	102.155	12.0734	-0.840115	5.43234
	102.155	11.9696	-0.840115	5.42806
	102.154	11.9106	-0.840115	5.43775
	102.153	11.8149	-0.840115	5.44858
	102.153	11.7787	-0.840115	5.4505
	102.154	11.8932	-0.840115	5.44759
	102.154	12.0184	-0.840115	5.44571
	102.154	12.0403	-0.840115	5.44595
	102.154	11.9574	-0.840115	5.44673
	102.154	11.809	-0.840115	5.44696
	102.154	11.7103	-0.840115	5.44679
	102.154	11.7113	-0.840115	5.44663
	102.154	11.7451	-0.840115	5.44663
	102.154	11.7587	-0.840115	5.44668
	102.154	11.7523	-0.840115	5.44671
	102.154	11.7448	-0.840115	5.4467
	102.154	11.7439	-0.840115	5.44668
	102.176	11.7462	-0.840115	5.44668
	102.256	11.7475	-0.840115	5.44669
	102.359	11.7472	-0.840115	5.44669
	102.387	11.7467	-0.840115	5.44669
	102.319	11.7465	-0.840115	5.44669
	102.274	11.7467	-0.840115	5.44669
	102.323	11.7468	-0.840115	5.44669
	102.388	11.7468	-0.840115	5.44669
	102.403	11.7467	-0.840115	5.44669
	102.387	11.7467	-0.847985	5.44669
	102.375	11.7467	-0.86827	5.44669
	102.375	11.7467	-0.87666	5.44669
	102.38	11.7467	-0.857648	5.44669
	102.382	11.7467	-0.836407	5.44268
	102.381	11.7467	-0.832636	5.42833
	102.38	11.7467	-0.838349	5.41371
	102.38	11.7467	-0.842041	5.41913
	102.38	11.7467	-0.84155	5.43964
	102.402	11.7467	-0.840032	5.45239
	102.482	11.7467	-0.83957	5.4514
	102.586	11.7467	-0.839916	5.4466
	102.635	11.6975	-0.840225	5.44497
	102.625	11.5708	-0.840232	5.446
	102.604	11.4691	-0.840124	5.44701
	102.599	11.4612	-0.840077	5.44707
	102.604	11.4923	-0.840096	5.44673
	102.608	11.4587	-0.84012	5.44657
	102.608	11.3274	-0.840124	5.44662
	102.606	11.2183	-0.840117	5.4467
	102.606	11.2088	-0.840112	5.44672
	102.606	11.242	-0.840113	5.44669
	102.606	11.259	-0.840115	5.44668
	102.629	11.2543	-0.840115	5.44668
	102.708	11.2463	-0.840115	5.44669
	102.812	11.2446	-0.840115	5.44669
	102.862	11.2467	-0.840115	5.44669
	102.851	11.2482	-0.840115	5.44669
	102.83	11.2481	-0.840115	5.44669
	102.825	11.2475	-0.840115	5.44669
	102.83	11.2473	-0.840115	5.44669
	102.857	11.2474	-0.840115	5.44669
	102.914	11.2475	-0.840115	5.44669
	102.936	11.2475	-0.840115	5.44669
	102.904	11.2475	-0.840115	5.44669
	102.924	11.2475	-0.840115	5.44669
	102.995	11.2475	-0.840115	5.44669
	103.003	11.2475	-0.840115	5.44669
	102.979	11.2475	-0.840115	5.44669
	103.011	11.2475	-0.840115	5.44669
	103.061	11.2475	-0.840115	5.44669
	103.076	11.2475	-0.840115	5.44669
	103.065	11.2475	-0.840115	5.44669
	103.055	11.2475	-0.840115	5.44669
	103.055	11.2475	-0.840115	5.44669
	103.059	11.2475	-0.840115	5.44669
	103.06	11.2475	-0.840115	5.44669
	103.059	11.2475	-0.840115	5.44669
	103.059	11.1983	-0.840115	5.44669
	103.059	11.0715	-0.840115	5.44669
	103.059	10.9699	-0.840115	5.44669
	103.059	10.962	-0.840115	5.44669
	103.059	11.0423	-0.840115	5.44669
	103.059	11.1847	-0.840115	5.44669
	103.081	11.2817	-0.847985	5.44669
	103.161	11.233	-0.86827	5.44669
	103.264	11.0244	-0.87666	5.44669
	103.314	10.7824	-0.857648	5.44669
	103.304	10.6788	-0.844277	5.44669
	103.26	10.7093	-0.860792	5.44669
	103.198	10.757	-0.874894	5.44669
	103.179	10.7658	-0.859574	5.44669
	103.237	10.7525	-0.837842	5.44669
	103.297	10.7438	-0.832553	5.44669
	103.306	10.7449	-0.837804	5.4507
	103.29	10.7484	-0.841842	5.46104
	103.279	10.7495	-0.841661	5.46531
	103.281	10.7487	-0.840149	5.45562
	103.286	10.748	-0.839579	5.4448
	103.287	10.748	-0.839878	5.44287
	103.286	10.7482	-0.840206	5.44579
	103.285	10.7483	-0.840237	5.44767
	103.285	10.7483	-0.840133	5.44742
	103.285	10.7483	-0.840079	5.44664
	103.285	10.7482	-0.840093	5.44641
	103.308	10.7483	-0.840118	5.44658
	103.365	10.7483	-0.840124	5.44674
	103.389	10.7483	-0.840117	5.44675
	103.357	10.7483	-0.840113	5.44669
	103.377	10.7483	-0.840113	5.44667
	103.47	10.7483	-0.840115	5.44668
	103.535	10.7483	-0.847986	5.44669
	103.535	10.7483	-0.868271	5.44669
	103.513	10.7483	-0.87666	5.44669
	103.504	10.7483	-0.857648	5.44669
	103.508	10.7483	-0.836407	5.44669
	103.513	10.7483	-0.832636	5.44669
	103.513	10.6991	-0.84622	5.44669
	103.512	10.5723	-0.870197	5.44669
	103.511	10.5199	-0.885966	5.44669
	103.511	10.5895	-0.885721	5.44669
	103.512	10.5955	-0.872406	5.44669
	103.512	10.5666	-0.849971	5.44669
	103.512	10.6497	-0.834751	5.44669
	103.534	10.7102	-0.83468	5.44669
	103.591	10.5609	-0.839794	5.44669
	103.615	10.3063	-0.84192	5.44669
	103.583	10.1765	-0.848857	5.44669
	103.581	10.2006	-0.867994	5.44669
	103.616	10.2549	-0.876234	5.44669
	103.658	10.2688	-0.857568	5.44669
	103.712	10.2552	-0.836524	5.44669
	103.75	10.2446	-0.832714	5.44669
	103.751	10.245	-0.83834	5.44669
	103.739	10.2489	-0.84201	5.44669
	103.734	10.2504	-0.841541	5.44669
	103.736	10.2497	-0.840039	5.44669
	103.738	10.2488	-0.839576	5.44669
	103.739	10.2487	-0.839916	5.44669
	103.738	10.249	-0.840223	5.44669
	103.737	10.2491	-0.840231	5.44669
	103.738	10.2491	-0.840125	5.44669
	103.738	10.249	-0.840078	5.44669
	103.738	10.249	-0.840096	5.44669
	103.738	10.249	-0.84012	5.44669
	103.76	10.249	-0.840124	5.44669
	103.84	10.249	-0.840117	5.44669
	103.943	10.249	-0.840112	5.44669
	103.993	10.1998	-0.840113	5.44669
	103.983	10.0731	-0.840115	5.44669
	103.961	10.0206	-0.840115	5.44669
	103.956	10.1394	-0.840115	5.44669
	103.962	10.2722	-0.840115	5.44669
	103.966	10.2466	-0.840115	5.44669
	103.966	10.0841	-0.840115	5.44669
	103.964	10.0086	-0.840115	5.44669
	103.964	10.0813	-0.840115	5.44669
	103.964	10.0476	-0.840115	5.44669
	103.964	9.84562	-0.840115	5.44669
	103.964	9.69817	-0.840115	5.44669
	103.964	9.69634	-0.840115	5.44669
	103.964	9.7461	-0.840115	5.44669
	103.964	9.7673	-0.840115	5.44669
	103.964	9.75844	-0.840115	5.44669
	103.964	9.74719	-0.840115	5.44669
	103.964	9.74563	-0.840115	5.44669
	103.964	9.74897	-0.840115	5.44669
	103.964	9.75093	-0.840115	5.44669
	103.964	9.75056	-0.840115	5.44669
	103.964	9.7989	-0.840115	5.44669
	103.986	9.92545	-0.840115	5.44669
	104.044	9.97809	-0.840115	5.44669
	104.068	9.85944	-0.840115	5.44669
	104.036	9.72668	-0.840115	5.44669
	104.056	9.70305	-0.840115	5.44669
	104.148	9.73873	-0.840115	5.44669
	104.214	9.76182	-0.840115	5.44669
	104.214	9.75877	-0.840115	5.44669
	104.192	9.74928	-0.840115	5.44669
	104.182	9.74638	-0.840115	5.44669
	104.187	9.74855	-0.840115	5.44669
	104.192	9.75048	-0.847985	5.44669
	104.192	9.75052	-0.86827	5.44669
	104.191	9.74985	-0.87666	5.44669
	104.19	9.74956	-0.857648	5.44669
	104.19	9.74967	-0.836407	5.44669
	104.19	9.74982	-0.832636	5.44669
	104.19	9.74985	-0.838349	5.44669
	104.19	9.7498	-0.842041	5.44669
	104.19	9.74977	-0.84155	5.44669
	104.19	9.74978	-0.840032	5.44669
	104.19	9.74979	-0.83957	5.44669
	104.19	9.74979	-0.839916	5.44669
	104.213	9.74979	-0.840225	5.44669
	104.27	9.74979	-0.840232	5.44669
	104.316	9.74979	-0.840124	5.44669
	104.342	9.74979	-0.840077	5.44669
	104.385	9.74979	-0.840096	5.44669
	104.424	9.74979	-0.84012	5.44669
	104.43	9.74979	-0.840124	5.44669
	104.419	9.7006	-0.840117	5.44669
	104.413	9.52463	-0.847983	5.44669
	104.414	9.34543	-0.868269	5.44669
	104.417	9.36262	-0.87666	5.44669
	104.418	9.48742	-0.86552	5.44669
	104.417	9.59131	-0.864562	5.44669
	104.416	9.69798	-0.869181	5.44669
	104.416	9.72277	-0.855882	5.44669
	104.417	9.55036	-0.838333	5.44669
	104.417	9.29882	-0.841943	5.44669
	104.417	9.22773	-0.866421	5.44669
	104.417	9.38147	-0.878041	5.44669
	104.417	9.48604	-0.858885	5.44669
	104.417	9.42836	-0.836434	5.44669
	104.417	9.40881	-0.832208	5.44669
	104.417	9.42774	-0.83816	5.44669
	104.417	9.39447	-0.842114	5.44669
	104.417	9.41538	-0.841648	5.44669
	104.417	9.44254	-0.840047	5.44669
	104.417	9.34915	-0.839541	5.44669
	104.417	9.23577	-0.839899	5.44669
	104.439	9.21124	-0.840228	5.44669
	104.519	9.23965	-0.840239	5.44669
	104.622	9.26001	-0.840127	5.44669
	104.65	9.30759	-0.840075	5.44669
	104.582	9.42645	-0.840094	5.44669
	104.537	9.47613	-0.84012	5.44669
	104.586	9.35898	-0.840124	5.44669
	104.651	9.2279	-0.840117	5.44669
	104.666	9.20444	-0.840112	5.44669
	104.649	9.2396	-0.840113	5.44669
	104.637	9.2624	-0.840115	5.44669
	104.638	9.25942	-0.840115	5.44669
	104.665	9.25006	-0.840115	5.44669
	104.724	9.24719	-0.847985	5.44669
	104.769	9.24932	-0.86827	5.44669
	104.772	9.25123	-0.87666	5.44669
	104.758	9.25128	-0.857648	5.44669
	104.773	9.25061	-0.836407	5.44669
	104.833	9.25032	-0.832636	5.44669
	104.883	9.25044	-0.838349	5.44669
	104.887	9.25059	-0.842041	5.44669
	104.872	9.25061	-0.84155	5.44669
	104.864	9.25057	-0.840032	5.44669
	104.866	9.25054	-0.84744	5.44669
	104.87	9.25054	-0.868071	5.44669
	104.871	9.25056	-0.87677	5.44669
	104.87	9.25056	-0.857765	5.44669
	104.869	9.25056	-0.836416	5.44669
	104.869	9.25055	-0.832599	5.44669
	104.869	9.25055	-0.83833	5.44669
	104.869	9.25055	-0.842046	5.44669
	104.869	9.25056	-0.84943	5.44669
	104.869	9.20136	-0.868189	5.44669
	104.891	9.0254	-0.876112	5.44669
	104.971	8.84619	-0.857448	5.44669
	105.053	8.91258	-0.836517	5.44669
	105.022	9.11496	-0.832754	5.44669
	104.931	9.1445	-0.84623	5.44669
	104.94	9.07993	-0.870159	5.44669
	105.049	9.09078	-0.878076	5.44669
	105.125	9.02756	-0.85757	5.44669
	105.123	8.83529	-0.835871	5.44669
	105.097	8.70238	-0.832439	5.44669
	105.086	8.70321	-0.846328	5.44669
	105.091	8.74891	-0.870312	5.44669
	105.097	8.76747	-0.878105	5.44669
	105.098	8.75895	-0.857528	5.44669
	105.096	8.74877	-0.835843	5.44669
	105.095	8.74754	-0.832443	5.44669
	105.117	8.75064	-0.838468	5.44669
	105.175	8.75238	-0.84216	5.44669
	105.221	8.752	-0.841558	5.44669
	105.247	8.75123	-0.839992	5.44669
	105.291	8.75104	-0.839551	5.44669
	105.33	8.70204	-0.839922	5.44669
	105.335	8.57542	-0.840235	5.44669
	105.325	8.47379	-0.840233	5.44669
	105.318	8.46577	-0.840122	5.44669
	105.319	8.49689	-0.840076	5.44669
	105.322	8.5125	-0.840096	5.44669
	105.323	8.50794	-0.840121	5.44669
	105.344	8.45129	-0.840124	5.44669
	105.424	8.323	-0.840116	5.44669
	105.527	8.2234	-0.840112	5.44669
	105.577	8.21683	-0.840113	5.44669
	105.567	8.24782	-0.840115	5.44669
	105.545	8.31207	-0.840115	5.44669
	105.54	8.48328	-0.840115	5.44669
	105.546	8.65514	-0.840115	5.44669
	105.55	8.58737	-0.840115	5.44669
	105.55	8.33782	-0.840115	5.44669
	105.548	8.18285	-0.840115	5.44669
	105.548	8.19483	-0.840115	5.44669
	105.548	8.25306	-0.840115	5.44669
	105.548	8.2729	-0.840115	5.44669
	105.571	8.26046	-0.840115	5.44669
	105.628	8.2482	-0.840115	5.44669
	105.652	8.24748	-0.840115	5.44669
	105.598	8.25154	-0.840115	5.44669
	105.56	8.25349	-0.840115	5.44669
	105.607	8.25287	-0.840115	5.44669
	105.669	8.25191	-0.840115	5.44669
	105.705	8.25173	-0.840115	5.44669
	105.747	8.252	-0.840115	5.44669
	105.782	8.25217	-0.840115	5.44669
	105.786	8.25215	-0.840115	5.44669
	105.777	8.25208	-0.840115	5.44669
	105.771	8.25206	-0.840115	5.44669
	105.772	8.25207	-0.840115	5.44669
	105.775	8.25209	-0.840115	5.44669
	105.775	8.25209	-0.840115	5.44669
	105.775	8.20289	-0.840115	5.44669
	105.774	8.02693	-0.840115	5.44669
	105.774	7.84772	-0.840115	5.44669
	105.774	7.91411	-0.840115	5.44669
	105.774	8.16568	-0.840115	5.44669
	105.774	8.322	-0.840115	5.44669
	105.774	8.26067	-0.840115	5.44669
	105.774	8.02592	-0.840115	5.44669
	105.774	7.77752	-0.847985	5.44669
	105.774	7.6805	-0.86827	5.44669
	105.774	7.76524	-0.87666	5.44669
	105.774	7.93948	-0.857648	5.44669
	105.774	7.99885	-0.836407	5.44669
	105.774	7.86602	-0.832636	5.44669
	105.774	7.72492	-0.838349	5.44669
	105.774	7.70284	-0.842041	5.44669
	105.797	7.74213	-0.84155	5.44669
	105.854	7.76618	-0.840032	5.44669
	105.9	7.76225	-0.83957	5.44669
	105.926	7.75205	-0.847787	5.44669
	105.969	7.74917	-0.868381	5.44268
	106.008	7.75159	-0.876777	5.43234
	106.014	7.75363	-0.857658	5.42806
	106.003	7.75362	-0.836369	5.43775
	105.997	7.75289	-0.832617	5.44858
	105.998	7.75259	-0.838354	5.4505
	106.001	7.75272	-0.84205	5.44759
	106.002	7.75289	-0.841552	5.44571
	106.001	7.75291	-0.840029	5.44595
	106	7.75286	-0.839568	5.44673
	106	7.75283	-0.839916	5.44696
	106.001	7.75284	-0.840226	5.44679
	106.001	7.75285	-0.840232	5.44663
	106.001	7.75285	-0.840124	5.44663
	106.001	7.75285	-0.840077	5.44668
	106.001	7.75285	-0.840096	5.44671
	106.001	7.75285	-0.84012	5.4467
	106.001	7.75285	-0.840124	5.44668
	106.001	7.75285	-0.840117	5.44668
	106.001	7.75285	-0.847983	5.44669
	106.001	7.75285	-0.868269	5.44669
	106.001	7.75285	-0.87666	5.44669
	106.001	7.75285	-0.857649	5.44669
	106.001	7.75285	-0.836407	5.44669
	106.023	7.75285	-0.832636	5.44669
	106.08	7.75285	-0.838349	5.44669
	106.126	7.75285	-0.842041	5.44669
	106.13	7.75285	-0.849421	5.44669
	106.116	7.75285	-0.868187	5.44669
	106.131	7.75285	-0.876115	5.44669
	106.191	7.75285	-0.857449	5.44669
	106.24	7.75285	-0.836517	5.44669
	106.244	7.75285	-0.832753	5.44669
	106.229	7.75285	-0.838359	5.44669
	106.222	7.75285	-0.842004	5.44669
	106.224	7.75285	-0.841531	5.44669
	106.228	7.75285	-0.840037	5.44669
	106.228	7.75285	-0.839579	5.44669
	106.227	7.75285	-0.839918	5.44669
	106.227	7.75285	-0.840223	5.4507
	106.227	7.75285	-0.84023	5.46104
	106.227	7.75285	-0.840125	5.46531
	106.227	7.75285	-0.840078	5.45562
	106.227	7.75285	-0.847967	5.4448
	106.227	7.75285	-0.868275	5.44287
	106.227	7.75285	-0.876669	5.44579
	106.227	7.75285	-0.85765	5.44767
	106.249	7.75285	-0.836404	5.44742
	106.307	7.75285	-0.832635	5.44664
	106.353	7.75285	-0.838349	5.44641
	106.356	7.75285	-0.842042	5.44658
	106.342	7.75285	-0.849421	5.44674
	106.358	7.75285	-0.868187	5.44675
	106.417	7.75285	-0.876114	5.44669
	106.466	7.75285	-0.857449	5.44667
	106.471	7.70366	-0.836517	5.44668
	106.456	7.52769	-0.832753	5.44669
	106.448	7.29929	-0.846229	5.44669
	106.45	7.18971	-0.870159	5.44669
	106.454	7.26208	-0.878076	5.44669
	106.455	7.43559	-0.85757	5.44669
	106.454	7.54825	-0.835871	5.44669
	106.453	7.54417	-0.832439	5.44669
	106.453	7.45487	-0.838457	5.44669
	106.453	7.31301	-0.850027	5.44669
	106.476	7.21937	-0.869716	5.44669
	106.555	7.22012	-0.87654	5.44669
	106.659	7.25207	-0.857084	5.44669
	106.686	7.26492	-0.836213	5.44669
	106.618	7.2589	-0.832756	5.44669
	106.573	7.25181	-0.838468	5.44669
	106.622	7.25098	-0.842048	5.44669
	106.688	7.25315	-0.841511	5.44669
	106.703	7.25435	-0.840013	5.44669
	106.686	7.25409	-0.839576	5.44669
	106.674	7.25355	-0.839925	5.44669
	106.675	7.25341	-0.840227	5.44669
	106.68	7.25355	-0.840229	5.44669
	106.681	7.25366	-0.840123	5.44268
	106.68	7.25365	-0.840077	5.43234
	106.679	7.25361	-0.840096	5.42806
	106.679	7.2536	-0.84012	5.43775
	106.679	7.2536	-0.840124	5.44858
	106.68	7.25361	-0.840117	5.4505
	106.702	7.25361	-0.840112	5.44759
	106.782	7.20442	-0.840113	5.44571
	106.885	7.07764	-0.840115	5.44595
	106.935	7.02521	-0.840115	5.44673
	106.924	7.14403	-0.840115	5.44696
	106.903	7.27679	-0.840115	5.44679
	106.898	7.30035	-0.840115	5.44663
	106.904	7.26465	-0.840115	5.44663
	106.908	7.19238	-0.840115	5.44668
	106.907	7.06867	-0.840115	5.44671
	106.906	7.02573	-0.840115	5.4467
	106.905	7.09825	-0.840115	5.44668
	106.906	7.05287	-0.840115	5.44668
	106.906	6.8953	-0.840115	5.44669
	106.906	6.92594	-0.840115	5.44669
	106.928	7.15511	-0.840115	5.44669
	106.986	7.2656	-0.840115	5.44669
	107.009	7.08687	-0.840115	5.44669
	106.956	6.80243	-0.840115	5.44669
	106.895	6.67065	-0.840115	5.44669
	106.885	6.7045	-0.840115	5.44669
	106.901	6.7636	-0.840115	5.44669
	106.934	6.82522	-0.840115	5.44669
	107.012	6.93614	-0.847985	5.44669
	107.111	6.97751	-0.86827	5.44669
	107.16	6.85969	-0.87666	5.44669
	107.15	6.73128	-0.857648	5.44669
	107.13	6.70919	-0.836407	5.44669
	107.125	6.74396	-0.832636	5.44669
	107.13	6.76612	-0.838349	5.44669
	107.134	6.763	-0.842041	5.44669
	107.134	6.75382	-0.84155	5.44669
	107.132	6.75107	-0.840032	5.44669
	107.132	6.75319	-0.83957	5.44669
	107.132	6.75505	-0.839916	5.44669
	107.155	6.75508	-0.840225	5.44669
	107.234	6.75443	-0.840232	5.44669
	107.338	6.75415	-0.840124	5.44669
	107.387	6.75426	-0.840077	5.44669
	107.377	6.75441	-0.840096	5.44669
	107.356	6.75443	-0.84012	5.44669
	107.351	6.75439	-0.840124	5.44669
	107.356	6.75436	-0.840117	5.44669
	107.36	6.75436	-0.840112	5.44669
	107.36	6.75438	-0.840113	5.44669
	107.358	6.70519	-0.840115	5.44669
	107.358	6.57841	-0.840115	5.44669
	107.358	6.52598	-0.840115	5.44669
	107.359	6.5956	-0.840115	5.44669
	107.359	6.60158	-0.840115	5.44669
	107.358	6.52353	-0.840115	5.44669
	107.358	6.47987	-0.840115	5.44669
	107.358	6.48792	-0.840115	5.44669
	107.358	6.50659	-0.840115	5.44669
	107.381	6.51152	-0.840115	5.44669
	107.46	6.45775	-0.840115	5.44669
	107.564	6.37649	-0.840115	5.44669
	107.591	6.40174	-0.840115	5.44669
	107.501	6.44755	-0.840115	5.44669
	107.399	6.3604	-0.840115	5.44669
	107.401	6.24299	-0.840115	5.44669
	107.464	6.21456	-0.840115	5.44669
	107.515	6.24277	-0.847985	5.44669
	107.563	6.26443	-0.86827	5.44669
	107.595	6.26344	-0.87666	5.44669
	107.596	6.25531	-0.857648	5.44669
	107.586	6.25226	-0.836407	5.44669
	107.581	6.25387	-0.832636	5.44669
	107.583	6.25563	-0.84622	5.44669
	107.585	6.25579	-0.870197	5.44669
	107.586	6.25524	-0.878095	5.44669
	107.585	6.25495	-0.865436	5.44669
	107.584	6.25502	-0.864017	5.44669
	107.585	6.25516	-0.868982	5.44669
	107.585	6.25519	-0.855993	5.44669
	107.585	6.25515	-0.83845	5.44669
	107.585	6.25513	-0.834082	5.44669
	107.585	6.25513	-0.838228	5.44669
	107.585	6.20595	-0.841477	5.44669
	107.585	6.07918	-0.841357	5.44669
	107.585	6.02674	-0.840151	5.44669
	107.585	6.14556	-0.839688	5.44669
	107.585	6.27831	-0.839923	5.44669
	107.585	6.30188	-0.840186	5.44669
	107.585	6.26617	-0.840213	5.44669
	107.585	6.2431	-0.84013	5.44669
	107.585	6.19698	-0.840087	5.44669
	107.585	6.0305	-0.840097	5.44669
	107.585	5.85418	-0.840118	5.44669
	107.585	5.9184	-0.840122	5.44669
	107.607	6.11885	-0.840117	5.44669
	107.664	6.14836	-0.840113	5.44669
	107.688	6.08446	-0.840113	5.44669
	107.634	6.0956	-0.840115	5.44669
	107.574	6.03227	-0.840115	5.44669
	107.564	5.88903	-0.840115	5.44669
	107.58	5.93207	-0.840115	5.44669
	107.612	6.11214	-0.840115	5.44669
	107.669	6.09149	-0.840115	5.44669
	107.71	5.90766	-0.840115	5.44669
	107.735	5.86958	-0.840115	5.44669
	107.779	5.92398	-0.840115	5.44669
	107.819	5.9119	-0.840115	5.44669
	107.825	5.92903	-0.840115	5.44669
	107.814	5.94707	-0.840115	5.44669
	107.807	5.85121	-0.840115	5.44669
	107.808	5.74003	-0.840115	5.44669
	107.811	5.7173	-0.840115	5.44669
	107.812	5.74568	-0.840115	5.44669
	107.811	5.76539	-0.840115	5.44669
	107.811	5.76352	-0.840115	5.44669
	107.811	5.75572	-0.840115	5.44669
	107.811	5.75312	-0.840115	5.44669
	107.811	5.7548	-0.840115	5.44669
	107.811	5.75643	-0.840115	5.44669
	107.811	5.75652	-0.840115	5.44669
	107.811	5.75597	-0.840115	5.44669
	107.811	5.75571	-0.840115	5.44669
	107.811	5.7558	-0.840115	5.44669
	107.833	5.75593	-0.840115	5.44669
	107.891	5.75595	-0.840115	5.44669
	107.937	5.75591	-0.840115	5.44669
	107.963	5.75589	-0.840115	5.44669
	108.006	5.75589	-0.840115	5.44669
	108.023	5.7559	-0.840115	5.44669
	107.971	5.75591	-0.840115	5.44669
	107.936	5.7559	-0.840115	5.44669
	107.984	5.7559	-0.840115	5.44669
	108.045	5.7559	-0.840115	5.44669
	108.059	5.7559	-0.840115	5.44669
	108.043	5.7559	-0.840115	5.44669
	108.032	5.7559	-0.847985	5.44669
	108.033	5.7559	-0.86827	5.44669
	108.037	5.7559	-0.87666	5.44669
	108.039	5.7559	-0.857648	5.44669
	108.038	5.7559	-0.836407	5.44669
	108.037	5.7559	-0.832636	5.44669
	108.037	5.7559	-0.838349	5.44669
	108.037	5.7559	-0.842041	5.44669
	108.037	5.7559	-0.84155	5.44669
	108.06	5.7559	-0.840032	5.44669
	108.117	5.7559	-0.83957	5.44669
	108.163	5.70671	-0.839916	5.44669
	108.167	5.57994	-0.840225	5.44669
	108.153	5.47832	-0.840232	5.44669
	108.168	5.47036	-0.840124	5.44669
	108.227	5.50149	-0.840077	5.44669
	108.277	5.5171	-0.840096	5.44669
	108.281	5.51253	-0.84012	5.44669
	108.266	5.45587	-0.840124	5.44669
	108.258	5.37678	-0.840117	5.44669
	108.261	5.45315	-0.840112	5.44669
	108.264	5.67497	-0.840113	5.44669
	108.265	5.81554	-0.840115	5.44669
	108.264	5.75823	-0.840115	5.44669
	108.286	5.53078	-0.840115	5.44669
	108.343	5.28399	-0.840115	5.44669
	108.367	5.18506	-0.840115	5.44669
	108.336	5.21924	-0.840115	5.44669
	108.355	5.2668	-0.840115	5.44669
	108.448	5.27427	-0.840115	5.44669
	108.514	5.26045	-0.840115	5.44669
	108.514	5.25199	-0.840115	5.44669
	108.491	5.25337	-0.840115	5.44669
	108.482	5.25694	-0.840115	5.44669
	108.486	5.25796	-0.840115	5.44669
	108.491	5.25711	-0.840115	5.44669
	108.492	5.25639	-0.840115	5.44669
	108.49	5.2564	-0.840115	5.44669
	108.489	5.25665	-0.840115	5.44669
	108.49	5.25676	-0.840115	5.44669
	108.49	5.25671	-0.840115	5.44669
	108.49	5.25665	-0.840115	5.44669
	108.49	5.25665	-0.840115	5.44669
	108.49	5.25666	-0.840115	5.44669
	108.49	5.25667	-0.840115	5.44669
	108.49	5.25667	-0.840115	5.44669
	108.49	5.25667	-0.840115	5.44669
	108.49	5.25666	-0.840115	5.44669
	108.49	5.25667	-0.847985	5.44669
	108.49	5.25667	-0.86827	5.44669
	108.49	5.25667	-0.88453	5.44669
	108.49	5.25667	-0.893674	5.44669
	108.49	5.20748	-0.901107	5.44669
	108.49	5.0807	-0.886715	5.44669
	108.49	5.02827	-0.852174	5.44669
	108.49	5.14709	-0.830854	5.44669
[truncated: 572 more rows]
