# Supplementary material for: Design of a cosmetic glove stiffness compensation mechanism for toddler-sized hand prostheses
Source: PLoS One. 2017 Aug 11;12(8):e0183233. doi: 10.1371/journal.pone.0183233 (PMC5553851; doi:10.1371/journal.pone.0183233)
Supplement: S1 Dataset — (ZIP) [file pone.0183233.s001.zip › 02 Spring measurements/VST7_5.xlsx]

## Sheet: VST7_5
LabVIEW Measurement
Writer_Version	2
Reader_Version	2
Separator	Tab
Decimal_Separator	.
Multi_Headings	No
X_Columns	No
Time_Pref	Absolute
Operator	localadmin
Date	2013-10-09
Time	00:11:35.972000
***End_of_Header***
Channels	4
Samples	10	10	10	10
Date	2013-10-09	2013-10-09	2013-10-09	2013-10-09
Time	00:12:10.072000	00:12:10.072000	00:12:10.072000	00:12:10.072000
Y_Unit_Label	mm	N	N	Pa
X_Dimension	Time	Time	Time	Time
X0	0	0	0	0
Delta_X	0.01	0.01	0.01	0.01
***End_of_Header***
X_Value	Voltage LVDT (Filtered)	Voltage Load Cell (Filtered)	Voltage Pinch Load Cell (Filtered)	Voltage Pressure (Filtered)	Comment
	112.289	0.264307	-0.840115	5.44669
	112.342	0.264307	-0.840115	5.44669
	112.355	0.264307	-0.840115	5.44669
	112.32	0.264307	-0.840115	5.44669
	112.253	0.264307	-0.840115	5.44669
	112.207	0.264307	-0.840115	5.44669
	112.185	0.264307	-0.840115	5.44669
	112.165	0.264307	-0.840115	5.44669
	112.205	0.264307	-0.840115	5.44669
	112.302	0.264307	-0.840115	5.44669
	112.363	0.264307	-0.840115	5.44669
	112.359	0.264307	-0.840115	5.44669
	112.314	0.264307	-0.840115	5.44669
	112.249	0.264307	-0.840115	5.44669
	112.23	0.264307	-0.840115	5.44669
	112.289	0.264307	-0.840115	5.44669
	112.349	0.264307	-0.840115	5.44669
	112.358	0.215117	-0.840115	5.44669
	112.341	0.088342	-0.840115	5.44669
	112.309	0.03591	-0.840115	5.44669
	112.231	0.154727	-0.840115	5.44669
	112.132	0.287482	-0.840115	5.44669
	112.105	0.311046	-0.840115	5.44669
	112.195	0.275343	-0.840115	5.44669
	112.319	0.252268	-0.840115	5.44669
	112.373	0.255334	-0.847985	5.44669
	112.358	0.264827	-0.86827	5.44669
	112.332	0.267714	-0.87666	5.44669
	112.328	0.265549	-0.857648	5.44669
	112.335	0.263617	-0.836407	5.44669
	112.339	0.263576	-0.832636	5.44669
	112.339	0.264247	-0.838349	5.44669
	112.337	0.264542	-0.842041	5.44669
	112.336	0.215237	-0.84155	5.44669
	112.337	0.088308	-0.840032	5.44669
	112.315	0.035853	-0.83957	5.44669
	112.257	0.154715	-0.839916	5.44669
	112.211	0.287497	-0.840225	5.44669
	112.207	0.311056	-0.840232	5.44669
	112.244	0.275342	-0.840124	5.44669
	112.286	0.252264	-0.840077	5.44669
	112.273	0.255333	-0.847966	5.44669
	112.249	0.264828	-0.876146	5.44669
	112.288	0.267715	-0.904824	5.44669
	112.32	0.265549	-0.894195	5.44669
	112.276	0.263616	-0.853938	5.44669
	112.239	0.263576	-0.828927	5.44669
	112.283	0.264247	-0.830871	5.44669
	112.343	0.264542	-0.840276	5.44669
	112.358	0.264427	-0.843477	5.44669
	112.343	0.264274	-0.841467	5.44669
	112.332	0.264251	-0.839486	5.44669
	112.31	0.264295	-0.839371	5.44669
	112.257	0.264322	-0.840027	5.44669
	112.235	0.264318	-0.840342	5.44669
	112.288	0.264306	-0.840241	5.44669
	112.347	0.264303	-0.847958	5.44669
	112.358	0.215115	-0.868214	5.44669
	112.342	0.088343	-0.876646	5.44669
	112.331	0.035911	-0.857663	5.44669
	112.333	0.154727	-0.836418	5.44669
	112.315	0.287482	-0.832636	5.44669
	112.259	0.311046	-0.838345	5.44669
	112.234	0.275343	-0.84204	5.44669
	112.287	0.252268	-0.841551	5.44669
	112.347	0.255334	-0.840032	5.44669
	112.336	0.264827	-0.83957	5.44669
	112.262	0.267714	-0.839916	5.44669
	112.228	0.265549	-0.840225	5.44669
	112.283	0.263617	-0.840232	5.44669
	112.348	0.263576	-0.840125	5.44669
	112.36	0.264247	-0.840077	5.44669
	112.32	0.264542	-0.840096	5.44669
	112.251	0.264427	-0.84012	5.44669
	112.207	0.264274	-0.840124	5.44669
	112.185	0.264251	-0.840117	5.44669
	112.166	0.264295	-0.840112	5.44669
	112.205	0.264322	-0.840113	5.44669
	112.302	0.264318	-0.840115	5.44669
	112.363	0.264306	-0.840115	5.44669
	112.359	0.264303	-0.840115	5.44669
	112.314	0.264306	-0.840115	5.44669
	112.227	0.264308	-0.840115	5.44669
	112.15	0.264308	-0.840115	5.44669
	112.185	0.264307	-0.840115	5.44669
	112.277	0.264307	-0.840115	5.44669
	112.289	0.264307	-0.840115	5.44669
	112.259	0.264307	-0.840115	5.44669
	112.264	0.264307	-0.840115	5.44669
	112.258	0.264307	-0.840115	5.44669
	112.251	0.264307	-0.840115	5.44669
	112.294	0.215117	-0.840115	5.44669
	112.344	0.088342	-0.840115	5.44669
	112.354	0.03591	-0.840115	5.44669
	112.341	0.154727	-0.840115	5.44669
	112.333	0.287482	-0.840115	5.44669
	112.333	0.311046	-0.840115	5.44669
	112.337	0.275343	-0.840115	5.44669
	112.338	0.252268	-0.840115	5.44669
	112.315	0.255334	-0.840115	5.44669
	112.257	0.264827	-0.840115	5.44669
	112.233	0.267714	-0.840115	5.44669
	112.287	0.265549	-0.840115	5.44669
	112.347	0.263617	-0.840115	5.44669
	112.336	0.263576	-0.840115	5.44669
	112.262	0.215056	-0.840115	5.44669
	112.228	0.088576	-0.840115	5.44669
	112.283	0.036029	-0.840115	5.44669
	112.348	0.154694	-0.840115	5.44669
	112.36	0.287425	-0.840115	5.44669
	112.32	0.311034	-0.840115	5.44669
	112.251	0.275358	-0.840115	5.44669
	112.229	0.252279	-0.840115	5.44669
	112.287	0.255333	-0.840115	5.44669
	112.349	0.264823	-0.840115	5.44669
	112.359	0.267713	-0.840115	5.44669
	112.341	0.26555	-0.840115	5.44669
	112.309	0.263617	-0.840115	5.44669
	112.231	0.263576	-0.840115	5.44669
	112.154	0.264246	-0.847985	5.44669
	112.185	0.264541	-0.86827	5.44669
	112.298	0.264427	-0.87666	5.44669
	112.368	0.264274	-0.857648	5.44669
	112.34	0.264251	-0.836407	5.44669
	112.257	0.264295	-0.832636	5.44669
	112.224	0.264322	-0.838349	5.44669
	112.283	0.264318	-0.842041	5.44669
	112.327	0.264306	-0.84155	5.44669
	112.258	0.264303	-0.847902	5.44669
	112.159	0.264306	-0.867725	5.44669
	112.178	0.264308	-0.884332	5.44669
	112.293	0.264308	-0.885914	5.44669
	112.347	0.264307	-0.880939	5.44669
	112.263	0.264307	-0.878335	5.44669
	112.154	0.264307	-0.871148	5.44669
	112.174	0.264307	-0.852077	5.44669
	112.271	0.264307	-0.836082	5.44669
	112.291	0.264307	-0.842359	5.44669
	112.262	0.264307	-0.867397	5.44669
	112.287	0.264307	-0.878302	5.44669
	112.337	0.264307	-0.866518	5.44669
	112.354	0.264307	-0.864397	5.44669
	112.344	0.264307	-0.868757	5.44669
	112.334	0.264307	-0.855763	5.44669
	112.333	0.264307	-0.838434	5.44669
	112.314	0.264307	-0.834157	5.44669
	112.258	0.264307	-0.838265	5.44669
	112.234	0.264307	-0.841466	5.44669
	112.287	0.264307	-0.84921	5.44669
	112.325	0.264307	-0.868303	5.44669
	112.278	0.264307	-0.876238	5.44669
	112.238	0.264307	-0.85746	5.44669
	112.282	0.264307	-0.836478	5.44669
	112.343	0.264307	-0.832733	5.44669
	112.358	0.264307	-0.838364	5.44669
	112.343	0.264307	-0.849884	5.44669
	112.31	0.264307	-0.87756	5.44669
	112.23	0.264307	-0.904735	5.44669
	112.131	0.264307	-0.893655	5.44669
	112.105	0.264307	-0.861614	5.44669
	112.195	0.264307	-0.857192	5.44669
	112.319	0.264307	-0.867531	5.44669
	112.373	0.264307	-0.857818	5.44669
	112.335	0.264307	-0.839732	5.44669
	112.253	0.264307	-0.83397	5.44669
	112.224	0.264307	-0.845597	5.44669
	112.285	0.264307	-0.869462	5.44669
	112.35	0.264307	-0.878009	5.44669
	112.36	0.264307	-0.85779	5.44669
	112.319	0.264307	-0.843857	5.44669
	112.251	0.264307	-0.860565	5.44669
	112.229	0.264307	-0.874948	5.44669
	112.288	0.264307	-0.859678	5.44669
	112.349	0.264307	-0.837866	5.44669
	112.359	0.264307	-0.832526	5.44669
	112.341	0.264307	-0.837784	5.44669
	112.331	0.264307	-0.841844	5.44669
	112.333	0.264307	-0.849539	5.44669
	112.337	0.264307	-0.868307	5.44669
	112.338	0.264307	-0.876123	5.44669
	112.337	0.264307	-0.85741	5.44669
	112.336	0.264307	-0.836498	5.44669
	112.336	0.215117	-0.832759	5.44669
	112.337	0.088342	-0.846239	5.44669
	112.337	0.03591	-0.870161	5.44669
	112.315	0.154727	-0.878074	5.44669
	112.257	0.287482	-0.857569	5.44669
	112.233	0.311046	-0.835871	5.44669
	112.287	0.275343	-0.83244	5.44669
	112.347	0.252268	-0.838457	5.44669
	112.358	0.255334	-0.842156	5.44669
	112.342	0.264827	-0.84156	5.44669
	112.331	0.267714	-0.839995	5.44669
	112.333	0.265549	-0.839551	5.44669
	112.337	0.263617	-0.839921	5.44669
	112.338	0.263576	-0.840234	5.44669
	112.315	0.264247	-0.840234	5.44669
	112.257	0.264542	-0.840122	5.44669
	112.233	0.264427	-0.840076	5.44669
	112.287	0.264274	-0.840096	5.44669
	112.347	0.264251	-0.840121	5.44669
	112.358	0.264295	-0.840124	5.44669
	112.342	0.264322	-0.840117	5.44669
	112.331	0.264318	-0.840112	5.44669
	112.333	0.264306	-0.840113	5.44669
	112.315	0.264303	-0.840115	5.44669
	112.259	0.264306	-0.840115	5.44669
	112.212	0.264308	-0.840115	5.44669
	112.185	0.264308	-0.840115	5.44669
	112.141	0.264307	-0.840115	5.44669
	112.103	0.264307	-0.840115	5.44669
	112.097	0.264307	-0.840115	5.44669
	112.108	0.264307	-0.840115	5.44669
	112.114	0.264307	-0.840115	5.44669
	112.113	0.264307	-0.840115	5.44669
	112.11	0.264307	-0.840115	5.44669
	112.11	0.264307	-0.840115	5.44669
	112.11	0.264307	-0.840115	5.44669
	112.111	0.264307	-0.840115	5.44669
	112.111	0.264307	-0.840115	5.44669
	112.111	0.264307	-0.840115	5.44669
	112.11	0.313497	-0.840115	5.44669
	112.11	0.489463	-0.840115	5.44669
	112.111	0.71786	-0.840115	5.44669
	112.111	0.82744	-0.840115	5.44669
	112.111	0.804266	-0.840115	5.44669
	112.111	0.757527	-0.840115	5.44669
	112.111	0.746491	-0.840115	5.44669
	112.111	0.75853	-0.847985	5.44669
	112.111	0.767503	-0.86827	5.44669
	112.111	0.766983	-0.87666	5.44669
	112.111	0.763576	-0.857648	5.44669
	112.111	0.762334	-0.836407	5.44669
	112.111	0.763025	-0.832636	5.44669
	112.111	0.812946	-0.838349	5.44669
	112.111	0.988972	-0.842041	5.44669
	112.111	1.21714	-0.84155	5.44669
	112.111	1.32659	-0.840032	5.44669
	112.088	1.30345	-0.83957	5.44669
	112.031	1.25677	-0.839916	5.44669
	111.985	1.24575	-0.840225	5.44669
	111.959	1.25777	-0.840232	5.44669
	111.915	1.26673	-0.840124	5.44669
	111.899	1.26622	-0.840077	5.44669
	111.951	1.312	-0.840096	5.44669
	112.007	1.48673	-0.84012	5.44669
	112.017	1.71582	-0.840124	5.44669
	111.98	1.82612	-0.840117	5.44669
	111.912	1.80301	-0.840112	5.44669
	111.868	1.75604	-0.840113	5.44669
	111.868	1.74488	-0.840115	5.44669
	111.884	1.75696	-0.840115	5.44669
	111.89	1.76598	-0.840115	5.44669
	111.887	1.76548	-0.840115	5.44669
	111.883	1.76205	-0.840115	5.44669
	111.883	1.7608	-0.840115	5.44669
	111.862	1.76149	-0.840115	5.44669
	111.783	1.76223	-0.840115	5.44669
	111.701	1.76229	-0.840115	5.44669
	111.731	1.76205	-0.840115	5.44669
	111.823	1.76193	-0.840115	5.44669
	111.814	1.76197	-0.840115	5.44669
	111.705	1.76202	-0.840115	5.44669
	111.629	1.76204	-0.840115	5.44669
	111.63	1.76202	-0.840115	5.44669
	111.657	1.76201	-0.840115	5.44669
	111.667	1.76201	-0.840115	5.44669
	111.662	1.76202	-0.840115	5.44669
	111.656	1.76202	-0.847985	5.44669
	111.656	1.76202	-0.86827	5.44669
	111.658	1.76202	-0.87666	5.44669
	111.659	1.76202	-0.857648	5.44669
	111.658	1.76202	-0.836407	5.44669
	111.658	1.76202	-0.832636	5.44669
	111.658	1.8112	-0.838349	5.44669
	111.658	1.93798	-0.842041	5.44669
	111.658	2.0396	-0.84155	5.44669
	111.658	2.09675	-0.840032	5.44669
	111.636	2.19239	-0.83957	5.44669
	111.578	2.22922	-0.839916	5.44669
	111.554	2.11497	-0.840225	5.44669
	111.586	2.03888	-0.840232	5.44669
	111.566	2.14359	-0.840124	5.44669
	111.474	2.27889	-0.840077	5.44669
	111.408	2.30854	-0.840096	5.44669
	111.408	2.27448	-0.84012	5.44669
	111.43	2.24994	-0.840124	5.44669
	111.44	2.2518	-0.840117	5.44669
	111.435	2.26131	-0.840112	5.44669
	111.43	2.26464	-0.840113	5.44669
	111.43	2.26265	-0.840115	5.44669
	111.431	2.26063	-0.840115	5.44669
	111.432	2.2605	-0.840115	5.44669
	111.432	2.26116	-0.840115	5.44669
	111.432	2.26148	-0.840115	5.44669
	111.432	2.26138	-0.847985	5.44669
	111.432	2.26122	-0.876141	5.44669
	111.432	2.26119	-0.912686	5.44669
	111.432	2.26124	-0.922349	5.44669
	111.432	2.26126	-0.890485	5.44669
	111.432	2.26126	-0.846462	5.44669
	111.409	2.26125	-0.827162	5.44669
	111.33	2.26125	-0.832797	5.44669
	111.226	2.26125	-0.841711	5.44669
	111.176	2.26125	-0.851264	5.44669
	111.209	2.26125	-0.869078	5.44669
	111.288	2.26125	-0.875833	5.44669
	111.317	2.26125	-0.857015	5.44669
	111.257	2.26125	-0.836435	5.44669
	111.193	2.26125	-0.832873	5.44669
	111.183	2.26125	-0.838438	5.44669
	111.2	2.26125	-0.841994	5.44669
	111.211	2.31044	-0.841499	5.44669
	111.21	2.43722	-0.840027	5.44669
	111.205	2.48965	-0.839586	5.44669
	111.204	2.37083	-0.839925	5.44669
	111.205	2.28727	-0.840223	5.44669
	111.206	2.43967	-0.840228	5.44669
	111.206	2.70377	-0.840124	5.44669
	111.205	2.83642	-0.840078	5.44669
	111.205	2.81018	-0.840096	5.44669
	111.205	2.75395	-0.84012	5.44669
	111.205	2.74003	-0.840123	5.44669
	111.205	2.75423	-0.840117	5.44669
	111.205	2.76514	-0.840112	5.44669
	111.205	2.71547	-0.840113	5.44669
	111.205	2.58461	-0.840115	5.44669
	111.205	2.53065	-0.847986	5.44669
	111.183	2.65027	-0.86827	5.44669
	111.103	2.78391	-0.87666	5.44669
	111	2.80755	-0.857648	5.44669
	110.95	2.77157	-0.836407	5.44669
	110.961	2.74835	-0.840507	5.44669
	110.982	2.75146	-0.874375	5.44669
	110.987	2.76102	-0.906741	5.44669
	110.981	2.76392	-0.895629	5.44669
	110.977	2.76174	-0.853857	5.44669
	110.978	2.75979	-0.828383	5.44669
	110.979	2.75975	-0.830672	5.44669
	110.98	2.76043	-0.840386	5.44669
	110.979	2.76072	-0.843594	5.44669
	110.979	2.76061	-0.841477	5.44669
	110.957	2.76045	-0.839449	5.44669
	110.899	2.76043	-0.839352	5.44669
	110.876	2.80966	-0.840032	5.44669
	110.929	2.93647	-0.840351	5.44669
	110.99	2.98889	-0.840243	5.44669
	110.978	2.87007	-0.840085	5.44669
	110.882	2.73731	-0.840056	5.44669
	110.768	2.71375	-0.840101	5.44669
	110.72	2.74945	-0.84013	5.44669
	110.735	2.77253	-0.840126	5.44669
	110.757	2.76946	-0.840114	5.44669
	110.761	2.75997	-0.840111	5.44669
	110.755	2.75708	-0.840113	5.44669
	110.751	2.75924	-0.840116	5.44669
	110.751	2.76118	-0.840116	5.44669
	110.753	2.76122	-0.840115	5.44669
	110.753	2.76055	-0.840114	5.44669
	110.753	2.80944	-0.840115	5.44669
	110.73	2.93633	-0.840115	5.44669
	110.651	3.03811	-0.840115	5.44669
	110.547	3.09528	-0.840115	5.44669
	110.498	3.19088	-0.840115	5.44669
	110.508	3.27687	-0.840115	5.44669
	110.529	3.2894	-0.840115	5.44669
	110.534	3.26575	-0.840115	5.44669
	110.529	3.25165	-0.840115	5.44669
	110.525	3.25419	-0.840115	5.44669
	110.525	3.26028	-0.840115	5.44669
	110.526	3.26192	-0.840115	5.44669
	110.527	3.26045	-0.847985	5.44669
	110.527	3.25924	-0.86827	5.44669
	110.526	3.25927	-0.87666	5.44669
	110.526	3.2597	-0.857648	5.44669
	110.504	3.25988	-0.836407	5.44669
	110.447	3.25979	-0.832636	5.44669
	110.401	3.2597	-0.838349	5.44669
	110.375	3.25969	-0.842041	5.44669
	110.354	3.25972	-0.84155	5.44669
	110.372	3.25973	-0.840032	5.44669
	110.39	3.25973	-0.84744	5.44669
	110.347	3.25972	-0.868071	5.44669
	110.293	3.25972	-0.87677	5.44669
	110.282	3.25972	-0.857765	5.44669
	110.295	3.25972	-0.836416	5.44669
	110.305	3.25972	-0.832599	5.44669
	110.304	3.30891	-0.83833	5.44669
	110.3	3.43569	-0.842046	5.44669
	110.299	3.48812	-0.841559	5.44669
	110.3	3.41849	-0.840033	5.44669
	110.3	3.41251	-0.839567	5.44669
	110.3	3.44138	-0.839914	5.44669
	110.3	3.35827	-0.840225	5.44669
	110.3	3.29778	-0.840232	5.44669
	110.3	3.44711	-0.840125	5.44669
	110.3	3.70172	-0.840077	5.44669
	110.3	3.83149	-0.847966	5.44669
	110.3	3.75822	-0.876146	5.44669
	110.278	3.57715	-0.904824	5.44669
	110.198	3.51083	-0.902066	5.44669
	110.117	3.64318	-0.882093	5.44669
	110.125	3.78655	-0.865471	5.44669
	110.181	3.80975	-0.848404	5.44669
	110.206	3.77012	-0.836568	5.44669
	110.175	3.74553	-0.835999	5.44669
	110.105	3.74936	-0.839701	5.44669
	110.057	3.75971	-0.841413	5.44669
	110.057	3.76268	-0.840807	5.44669
	110.073	3.76025	-0.839943	5.44669
	110.08	3.75818	-0.839797	5.44669
	110.077	3.75817	-0.840043	5.44669
	110.073	3.75891	-0.840197	5.44669
	110.073	3.75922	-0.840175	5.44669
	110.074	3.75908	-0.840111	5.44669
	110.074	3.75892	-0.840092	5.44669
	110.052	3.7589	-0.840107	5.44669
	109.994	3.75895	-0.84012	5.44669
	109.97	3.75898	-0.84012	5.44669
	110.024	3.75897	-0.840115	5.44669
	110.062	3.75896	-0.840113	5.44669
	109.993	3.75895	-0.840114	5.44669
	109.896	3.75896	-0.840115	5.44669
	109.893	3.75896	-0.847986	5.44669
	109.929	3.75896	-0.86827	5.44669
	109.9	3.75896	-0.87666	5.44669
	109.846	3.75896	-0.857648	5.44669
	109.829	3.75896	-0.844277	5.44669
	109.841	3.75896	-0.860792	5.44669
	109.851	3.75896	-0.874894	5.44669
	109.852	3.75896	-0.859574	5.44669
	109.848	3.75896	-0.837842	5.44669
	109.846	3.75896	-0.832553	5.44669
	109.847	3.75896	-0.837804	5.44669
	109.848	3.75896	-0.841842	5.44669
	109.848	3.75896	-0.841661	5.44669
	109.848	3.75896	-0.840149	5.44669
	109.848	3.75896	-0.839579	5.44669
	109.848	3.75896	-0.839878	5.44669
	109.848	3.75896	-0.840206	5.44669
	109.848	3.75896	-0.840237	5.44669
	109.848	3.75896	-0.840133	5.44669
	109.848	3.75896	-0.840079	5.44669
	109.825	3.75896	-0.840093	5.44669
	109.746	3.75896	-0.847989	5.44669
	109.642	3.75896	-0.868279	5.44669
	109.592	3.80815	-0.876662	5.44669
	109.603	3.93492	-0.857646	5.44669
	109.624	3.98736	-0.836405	5.44669
	109.629	3.86854	-0.832636	5.44669
	109.624	3.73578	-0.83835	5.44669
	109.62	3.76141	-0.849912	5.44669
	109.62	3.92389	-0.869706	5.44669
	109.621	4.04859	-0.876576	5.44669
	109.622	4.10267	-0.857103	5.44669
	109.622	4.13963	-0.836208	5.44669
	109.621	4.09598	-0.832747	5.44669
	109.621	4.05824	-0.846337	5.44669
	109.621	4.15533	-0.870206	5.44669
	109.621	4.27402	-0.878058	5.44669
	109.621	4.29946	-0.857546	5.44669
	109.621	4.26955	-0.835867	5.44669
	109.599	4.24823	-0.832447	5.44669
	109.519	4.24998	-0.838461	5.44669
	109.438	4.25829	-0.842156	5.44669
	109.446	4.21197	-0.841558	5.44669
	109.48	4.08343	-0.839994	5.44669
	109.447	4.02925	-0.839551	5.44669
	109.392	4.14796	-0.839922	5.44669
	109.376	4.28129	-0.848105	5.44669
	109.388	4.30513	-0.868389	5.44669
	109.399	4.26934	-0.876667	5.44669
	109.399	4.24613	-0.857609	5.44669
	109.395	4.24917	-0.836388	5.44669
	109.394	4.2587	-0.840513	5.44669
	109.394	4.26161	-0.866514	5.44669
	109.395	4.25945	-0.878588	5.44669
	109.395	4.2575	-0.859081	5.44669
	109.395	4.25746	-0.836322	5.44669
	109.395	4.25813	-0.832091	5.44669
	109.395	4.25843	-0.838151	5.44669
	109.395	4.25831	-0.842152	5.44669
	109.395	4.25816	-0.841667	5.44669
	109.395	4.25814	-0.840041	5.44669
	109.395	4.25818	-0.839532	5.44669
	109.395	4.25821	-0.839897	5.44669
	109.395	4.25821	-0.840231	5.44669
	109.373	4.25819	-0.840241	5.44669
	109.315	4.25819	-0.840126	5.44669
	109.292	4.25819	-0.840075	5.44669
	109.345	4.2582	-0.847965	5.44669
	109.406	4.2582	-0.868276	5.44669
	109.416	4.30739	-0.876669	5.44669
	109.4	4.43416	-0.85765	5.44669
	109.367	4.48659	-0.836404	5.44669
	109.289	4.36777	-0.832634	5.44669
	109.212	4.23502	-0.838349	5.44669
	109.243	4.21146	-0.842042	5.44669
	109.334	4.24716	-0.841551	5.44669
	109.324	4.27023	-0.840031	5.44669
	109.215	4.26717	-0.839569	5.44669
	109.162	4.25767	-0.839916	5.44669
	109.221	4.30398	-0.840225	5.44669
	109.271	4.43292	-0.840232	5.44669
	109.228	4.48728	-0.840124	5.44669
	109.163	4.4177	-0.840077	5.44669
	109.146	4.46024	-0.847966	5.44669
	109.162	4.66477	-0.868276	5.44669
	109.174	4.81017	-0.884539	5.44669
	109.173	4.81022	-0.893676	5.44669
	109.169	4.76044	-0.908975	5.44669
	109.167	4.69068	-0.914868	5.44669
	109.168	4.57303	-0.888719	5.44669
	109.169	4.53174	-0.848389	5.44669
	109.169	4.65198	-0.828598	5.44669
	109.169	4.78137	-0.832714	5.44669
	109.169	4.80302	-0.841166	5.44669
	109.169	4.76771	-0.843195	5.44669
	109.169	4.74548	-0.841033	5.44669
	109.146	4.74876	-0.839405	5.44669
	109.067	4.75805	-0.839491	5.44669
	108.985	4.76077	-0.840106	5.44669
	109.016	4.75861	-0.840333	5.44669
	109.107	4.75674	-0.840209	5.44669
	109.121	4.75672	-0.840077	5.44669
	109.069	4.75738	-0.840065	5.44669
	109.017	4.75766	-0.840108	5.44669
	108.964	4.75755	-0.840129	5.44669
	108.931	4.7574	-0.840123	5.44669
	108.931	4.75738	-0.847984	5.44669
	108.942	4.75742	-0.868267	5.44669
	108.946	4.75745	-0.876659	5.44669
	108.944	4.75744	-0.857649	5.44669
	108.942	4.75743	-0.836407	5.44669
	108.942	4.75743	-0.832636	5.44669
	108.942	4.75743	-0.838349	5.44669
	108.943	4.80662	-0.842041	5.44669
	108.92	4.9334	-0.849421	5.44669
	108.84	4.98583	-0.868187	5.44669
	108.759	4.9162	-0.876115	5.44669
	108.767	4.91022	-0.857449	5.44669
	108.801	4.93909	-0.836517	5.44669
	108.769	4.85597	-0.832753	5.44669
	108.713	4.74629	-0.838359	5.44669
	108.697	4.71966	-0.842004	5.44669
	108.709	4.74587	-0.841531	5.44669
	108.72	4.81525	-0.840037	5.44669
	108.72	4.99032	-0.839579	5.44669
	108.716	5.21115	-0.839918	5.44669
	108.715	5.31789	-0.840223	5.44669
	108.716	5.29621	-0.848101	5.44669
	108.694	5.25111	-0.876151	5.44669
	108.637	5.24023	-0.904778	5.44669
	108.613	5.25175	-0.894174	5.44669
	108.644	5.26045	-0.853945	5.44669
	108.625	5.26	-0.828937	5.44669
	108.532	5.25672	-0.838743	5.44669
	108.466	5.2555	-0.868428	5.44669
	108.466	5.25616	-0.88002	5.44669
	108.489	5.25687	-0.859001	5.44669
	108.498	5.25693	-0.835779	5.44669
	108.494	5.25671	-0.831893	5.44669
	108.489	5.25659	-0.838261	5.44669
	108.488	5.25662	-0.842268	5.44669
	108.49	5.25668	-0.841677	5.44669
	108.49	5.25669	-0.840004	5.44669
	108.49	5.25667	-0.839513	5.44669
	108.49	5.25666	-0.839902	5.44669
	108.49	5.25666	-0.84811	5.44669
	108.49	5.25667	-0.868398	5.44669
	108.49	5.25667	-0.876669	5.44669
	108.49	5.25667	-0.857607	5.44669
	108.49	5.25667	-0.836386	5.44669
	108.49	5.25667	-0.832642	5.44669
	108.49	5.25667	-0.838359	5.44669
	108.49	5.30586	-0.842043	5.44669
	108.468	5.43263	-0.841548	5.44669
	108.41	5.48506	-0.84003	5.44669
	108.364	5.41544	-0.83957	5.44669
	108.338	5.40946	-0.839917	5.44669
	108.295	5.48752	-0.840225	5.44669
	108.256	5.58037	-0.840232	5.44669
	108.25	5.69908	-0.840124	5.44669
	108.261	5.73284	-0.840077	5.44669
	108.267	5.6091	-0.840096	5.44669
	108.266	5.53012	-0.84012	5.44669
	108.263	5.637	-0.847995	5.44669
	108.263	5.72504	-0.868272	5.44669
	108.263	5.62796	-0.876657	5.44669
	108.264	5.5408	-0.857646	5.44669
	108.264	5.63477	-0.836407	5.44669
	108.264	5.76951	-0.832637	5.44669
	108.264	5.80274	-0.838349	5.44669
	108.264	5.77038	-0.842041	5.44669
	108.264	5.74527	-0.84155	5.44669
	108.264	5.7463	-0.840032	5.44669
	108.264	5.75566	-0.83957	5.44669
	108.264	5.75921	-0.839916	5.44669
	108.264	5.75738	-0.840225	5.44669
	108.241	5.75534	-0.840232	5.44669
	108.184	5.75514	-0.840124	5.44669
	108.16	5.75578	-0.840077	5.44669
	108.192	5.75612	-0.840096	5.44669
	108.172	5.75604	-0.84012	5.44669
	108.079	5.75588	-0.840124	5.44669
	108.013	5.75585	-0.840117	5.44669
	108.013	5.75589	-0.840112	5.44669
	108.036	5.75592	-0.840113	5.44669
	108.045	5.75591	-0.840115	5.44669
	108.041	5.7559	-0.840115	5.44669
	108.036	5.7559	-0.840115	5.44669
	108.035	5.7559	-0.840115	5.44669
	108.037	5.7559	-0.840115	5.44669
	108.038	5.7559	-0.840115	5.44669
	108.038	5.7559	-0.840115	5.44268
	108.037	5.7559	-0.847986	5.43234
	108.037	5.7559	-0.86827	5.42806
	108.015	5.7559	-0.87666	5.43775
	107.958	5.7559	-0.857648	5.44858
	107.911	5.7559	-0.836407	5.4505
	107.908	5.7559	-0.832636	5.44759
	107.922	5.7559	-0.838349	5.44571
	107.907	5.7559	-0.842041	5.44595
	107.847	5.80509	-0.84155	5.44673
	107.798	5.93187	-0.840032	5.44696
	107.793	5.9843	-0.84744	5.44679
	107.809	5.86548	-0.868071	5.44663
	107.816	5.78192	-0.87677	5.44663
	107.814	5.88513	-0.857765	5.44668
	107.81	6.02245	-0.836416	5.44671
	107.81	6.05349	-0.832599	5.4467
	107.811	5.9701	-0.83833	5.44668
	107.789	5.86742	-0.842046	5.44668
	107.731	5.94344	-0.841559	5.44669
	107.685	6.17351	-0.840033	5.44669
	107.659	6.31766	-0.839567	5.44669
	107.616	6.30811	-0.839914	5.44669
	107.577	6.25475	-0.840225	5.44669
	107.571	6.23609	-0.840232	5.44669
	107.582	6.24729	-0.840125	5.44669
	107.588	6.20943	-0.840077	5.44669
	107.587	6.08342	-0.840095	5.44669
	107.584	6.02728	-0.847991	5.44669
	107.584	6.14428	-0.868279	5.44669
	107.584	6.27758	-0.876662	5.44669
	107.585	6.30203	-0.857646	5.44669
	107.585	6.2665	-0.836405	5.44669
	107.585	6.24318	-0.832636	5.44669
	107.585	6.24608	-0.83835	5.44669
	107.585	6.2556	-0.842041	5.44669
	107.585	6.25855	-0.84155	5.4507
	107.585	6.2564	-0.840031	5.46104
	107.585	6.25446	-0.83957	5.46531
	107.585	6.2544	-0.839916	5.45562
	107.585	6.25507	-0.840225	5.4448
	107.585	6.25537	-0.840232	5.44287
	107.585	6.25526	-0.840124	5.44579
	107.585	6.25511	-0.840077	5.44767
	107.585	6.25508	-0.840096	5.44742
	107.585	6.25513	-0.84012	5.44664
	107.585	6.25515	-0.840124	5.44641
	107.585	6.25515	-0.840117	5.44658
	107.585	6.30433	-0.840112	5.44674
	107.585	6.4311	-0.840113	5.44675
	107.562	6.48353	-0.840115	5.44669
	107.505	6.41391	-0.840115	5.44667
	107.481	6.40793	-0.840115	5.44668
	107.535	6.48599	-0.840115	5.44669
	107.573	6.57884	-0.840115	5.44669
	107.504	6.69756	-0.840115	5.44669
	107.384	6.78051	-0.840115	5.44669
	107.346	6.78354	-0.840115	5.44669
	107.416	6.75699	-0.840115	5.44669
	107.465	6.74505	-0.840115	5.44669
	107.44	6.74953	-0.840115	5.44669
	107.431	6.75566	-0.840115	5.44669
	107.439	6.75663	-0.840115	5.44669
	107.401	6.75486	-0.840115	5.44669
	107.353	6.75378	-0.840115	5.44669
	107.342	6.75395	-0.840115	5.44669
	107.353	6.75441	-0.840115	5.44669
	107.362	6.75454	-0.840115	5.44669
	107.362	6.75443	-0.840115	5.44669
	107.358	6.75434	-0.840115	5.44669
	107.357	6.75434	-0.840115	5.44669
	107.358	6.75437	-0.840115	5.44669
	107.359	6.75439	-0.840115	5.44669
	107.336	6.75438	-0.840115	5.44669
	107.279	6.75437	-0.840115	5.44669
	107.233	6.75437	-0.840115	5.44669
	107.229	6.75437	-0.840115	5.44669
	107.243	6.75437	-0.840115	5.44669
	107.228	6.75437	-0.840115	5.44669
	107.168	6.75437	-0.840115	5.44669
	107.119	6.75437	-0.840115	5.44669
	107.115	6.75437	-0.840115	5.44669
	107.13	6.75437	-0.840115	5.44669
	107.137	6.75437	-0.840115	5.44669
	107.135	6.75437	-0.840115	5.44669
	107.132	6.75437	-0.840115	5.44669
	107.131	6.75437	-0.840115	5.44669
	107.132	6.75437	-0.840115	5.44669
	107.132	6.75437	-0.840115	5.44669
	107.132	6.75437	-0.840115	5.44669
	107.132	6.75437	-0.840115	5.44669
	107.11	6.75437	-0.840115	5.44669
	107.052	6.75437	-0.840115	5.44669
	107.029	6.80356	-0.840115	5.44669
	107.06	6.93034	-0.840115	5.44669
	107.041	6.98277	-0.840115	5.44669
	106.948	6.86395	-0.840115	5.44669
	106.882	6.78039	-0.840115	5.44669
	106.882	6.93279	-0.840115	5.44669
	106.904	7.1477	-0.840115	5.44669
	106.914	7.15358	-0.840115	5.44669
	106.91	7.07491	-0.840115	5.44669
	106.905	7.1375	-0.840115	5.44669
	106.904	7.25633	-0.840115	5.44669
	106.905	7.29409	-0.840115	5.44669
	106.906	7.2693	-0.840115	5.44669
	106.906	7.24574	-0.840115	5.44669
	106.906	7.24473	-0.840115	5.44669
	106.906	7.25269	-0.840115	5.44669
	106.906	7.25638	-0.840115	5.44669
	106.906	7.2551	-0.840115	5.44669
	106.906	7.25325	-0.840115	5.44669
	106.884	7.25293	-0.840115	5.44669
	106.804	7.25345	-0.840115	5.44669
	106.7	7.25379	-0.840115	5.44669
	106.651	7.25374	-0.840115	5.44669
	106.661	7.2536	-0.840115	5.44669
	106.682	7.25356	-0.840115	5.44669
	106.687	7.25359	-0.847985	5.44669
	106.682	7.25362	-0.86827	5.44669
	106.678	7.25362	-0.87666	5.44669
	106.678	7.25361	-0.857648	5.44669
	106.68	7.25361	-0.836407	5.44669
	106.68	7.25361	-0.832636	5.44669
	106.68	7.25361	-0.838349	5.44669
	106.679	7.25361	-0.842041	5.44669
	106.679	7.25361	-0.84155	5.44669
	106.68	7.25361	-0.840032	5.44669
	106.68	7.25361	-0.83957	5.44669
	106.68	7.25361	-0.839916	5.44669
	106.68	7.25361	-0.840225	5.44669
	106.68	7.25361	-0.840232	5.44669
	106.68	7.25361	-0.840124	5.44669
	106.68	7.25361	-0.840077	5.44669
	106.68	7.25361	-0.840096	5.44669
	106.68	7.25361	-0.84012	5.44669
	106.68	7.25361	-0.840124	5.44669
	106.68	7.25361	-0.840117	5.44669
	106.68	7.25361	-0.840112	5.44669
	106.68	7.25361	-0.840113	5.44669
	106.68	7.25361	-0.840115	5.44669
	106.68	7.25361	-0.840115	5.44669
	106.68	7.25361	-0.840115	5.44669
	106.657	7.25361	-0.840115	5.44669
	106.6	7.25361	-0.840115	5.44669
	106.554	7.25361	-0.840115	5.44669
	106.528	7.25361	-0.840115	5.44669
	106.484	7.25361	-0.840115	5.44669
	106.445	7.3028	-0.840115	5.44669
	106.44	7.47877	-0.840115	5.44669
	106.451	7.70716	-0.840115	5.44669
	106.457	7.76755	-0.840115	5.44669
	106.456	7.56841	-0.840115	5.44669
	106.453	7.34247	-0.840115	5.44669
	106.452	7.39782	-0.840115	5.44669
	106.453	7.66143	-0.840115	5.44669
	106.453	7.77753	-0.840115	5.44669
	106.431	7.63809	-0.840115	5.44669
	106.374	7.52348	-0.840115	5.44669
	106.35	7.62105	-0.840115	5.44669
	106.381	7.76705	-0.840115	5.44669
	106.384	7.80372	-0.840115	5.44669
	106.349	7.7688	-0.840115	5.44669
	106.307	7.7414	-0.840115	5.44669
	106.253	7.74237	-0.840115	5.44669
	106.215	7.75253	-0.840115	5.44669
	106.214	7.75644	-0.840115	5.44669
	106.226	7.75446	-0.840115	5.44669
	106.231	7.75225	-0.847985	5.44669
	106.229	7.75202	-0.86827	5.44669
	106.226	7.75271	-0.87666	5.44669
	106.226	7.75308	-0.857648	5.44669
	106.227	7.75299	-0.836407	5.44669
	106.227	7.75282	-0.832636	5.44669
	106.227	7.75279	-0.838349	5.44669
	106.227	7.75283	-0.842041	5.44669
	106.227	7.75286	-0.84155	5.44669
	106.227	7.75286	-0.840032	5.44669
	106.205	7.75285	-0.83957	5.44268
	106.125	7.75284	-0.839916	5.43234
	106.021	7.75284	-0.840225	5.42806
	105.972	7.75285	-0.840232	5.43775
	105.982	7.75285	-0.847995	5.44858
	106.003	7.75285	-0.876103	5.4505
	106.008	7.75285	-0.904796	5.44759
	106.003	7.75285	-0.894198	5.44571
	105.999	7.75285	-0.853949	5.44595
	105.999	7.75285	-0.82893	5.44673
	106.001	7.75285	-0.830868	5.44696
	106.001	7.75285	-0.840274	5.44679
	106.001	7.75285	-0.843477	5.44663
	106.001	7.75285	-0.841468	5.44663
	106.001	7.75285	-0.839487	5.44668
	106.001	7.75285	-0.839371	5.44671
	106.001	7.75285	-0.840026	5.4467
	106.001	7.75285	-0.840342	5.44668
	106.001	7.75285	-0.840241	5.44668
	106.001	7.80204	-0.840087	5.44669
	106.001	7.92881	-0.840058	5.44669
	106.001	7.98124	-0.840101	5.44669
	105.978	7.91162	-0.840129	5.44669
	105.899	7.90564	-0.840126	5.44669
	105.817	7.9837	-0.840114	5.44669
	105.847	8.02736	-0.840111	5.44669
	105.939	8.0193	-0.840113	5.44669
	105.93	8.04982	-0.840116	5.44669
	105.821	8.12248	-0.840116	5.44669
	105.745	8.05272	-0.840115	5.44669
	105.769	7.83595	-0.840114	5.44669
	105.853	7.74433	-0.840115	5.44669
	105.887	7.92652	-0.840115	5.44669
	105.828	8.2057	-0.840115	5.44669
	105.762	8.28485	-0.840115	5.44669
	105.751	8.12466	-0.840115	5.44669
	105.769	8.01453	-0.840115	5.44669
	105.78	8.12135	-0.840115	5.44669
	105.779	8.26965	-0.840115	5.44669
	105.774	8.30399	-0.840115	5.44669
	105.773	8.26728	-0.840115	5.44669
	105.774	8.23995	-0.840115	5.44669
	105.775	8.24159	-0.840115	5.44669
	105.775	8.252	-0.840115	5.44669
	105.774	8.25578	-0.840115	5.44669
	105.774	8.25366	-0.840115	5.44669
	105.774	8.25143	-0.847985	5.44669
	105.774	8.25125	-0.86827	5.44669
	105.752	8.25197	-0.87666	5.44669
	105.672	8.25233	-0.865519	5.44669
	105.569	8.25223	-0.864562	5.44669
	105.519	8.25206	-0.869181	5.44669
	105.53	8.25202	-0.855882	5.44669
	105.551	8.25207	-0.838333	5.44669
	105.556	8.2521	-0.834072	5.44669
	105.55	8.2521	-0.838266	5.44669
	105.546	8.25208	-0.841496	5.44669
	105.547	8.25208	-0.841352	5.44669
	105.548	8.25208	-0.840142	5.44669
	105.549	8.25208	-0.839687	5.44669
	105.548	8.25208	-0.839926	5.44669
	105.548	8.25208	-0.840188	5.44669
	105.548	8.25208	-0.840213	5.44669
	105.548	8.30127	-0.84013	5.44669
	105.548	8.42805	-0.840086	5.44669
	105.548	8.52967	-0.840097	5.44669
	105.548	8.58682	-0.840118	5.44669
	105.548	8.63327	-0.840122	5.44669
	105.548	8.59251	-0.840117	5.44669
	105.548	8.50342	-0.840113	5.44669
	105.526	8.4718	-0.840113	5.44669
	105.468	8.48883	-0.840115	5.44669
	105.422	8.50698	-0.840115	5.44669
	105.396	8.55768	-0.840115	5.44669
	105.353	8.67864	-0.840115	5.44669
	105.314	8.77728	-0.840115	5.44669
	105.308	8.73687	-0.840115	5.44669
	105.319	8.53117	-0.840115	5.44669
	105.325	8.33666	-0.840115	5.44669
	105.324	8.35805	-0.840115	5.44669
	105.322	8.49005	-0.847985	5.44669
	105.321	8.59547	-0.86827	5.44669
	105.321	8.65103	-0.87666	5.44669
	105.322	8.59689	-0.857648	5.44669
	105.322	8.54813	-0.836407	5.44669
	105.322	8.64433	-0.832636	5.44669
	105.299	8.76657	-0.838349	5.44669
	105.22	8.79381	-0.842041	5.44669
	105.116	8.76339	-0.84155	5.44669
	105.067	8.74122	-0.840032	5.44669
	105.077	8.74279	-0.84744	5.44669
	105.098	8.75133	-0.868071	5.44669
	105.103	8.75436	-0.87677	5.44669
	105.098	8.75258	-0.857765	5.44669
	105.094	8.75077	-0.836416	5.44669
	105.094	8.75064	-0.832599	5.44669
	105.095	8.75123	-0.83833	5.44669
	105.096	8.80071	-0.842046	5.44669
	105.096	8.9274	-0.841559	5.44669
	105.095	9.02888	-0.840033	5.44669
	105.095	9.03681	-0.839567	5.44669
	105.073	8.95653	-0.839914	5.44669
	104.993	8.86336	-0.840225	5.44669
	104.89	8.94227	-0.840232	5.44669
	104.84	9.12098	-0.840125	5.44669
	104.873	9.08723	-0.840077	5.44268
	104.974	8.89843	-0.840095	5.43234
	105.06	8.91213	-0.84012	5.42806
	105.025	9.14534	-0.840124	5.43775
	104.907	9.31274	-0.840117	5.44858
	104.836	9.31178	-0.840112	5.4505
	104.843	9.25374	-0.840113	5.44759
	104.87	9.23007	-0.840115	5.44571
	104.879	9.24083	-0.840115	5.44595
	104.873	9.25376	-0.840115	5.44673
	104.867	9.25535	-0.840115	5.44696
	104.867	9.25142	-0.840115	5.44679
	104.869	9.24921	-0.840115	5.44663
	104.87	9.24968	-0.847986	5.44663
	104.87	9.25067	-0.86827	5.44668
	104.869	9.25091	-0.87666	5.44671
	104.869	9.25066	-0.857648	5.4467
	104.869	9.25047	-0.836407	5.44668
	104.869	9.25048	-0.832636	5.44668
	104.869	9.25055	-0.838349	5.44669
	104.869	9.25058	-0.842041	5.44669
	104.869	9.25057	-0.84155	5.44669
	104.869	9.25055	-0.840032	5.44669
	104.869	9.25055	-0.83957	5.44669
	104.869	9.25055	-0.839916	5.44669
	104.847	9.25056	-0.840225	5.44669
	104.789	9.25056	-0.840232	5.44669
	104.743	9.25055	-0.840124	5.44669
	104.74	9.25055	-0.840077	5.44669
	104.754	9.25055	-0.840096	5.44669
	104.761	9.25055	-0.84012	5.44669
	104.759	9.25055	-0.840124	5.44669
	104.733	9.25055	-0.840117	5.44669
	104.675	9.25055	-0.847983	5.44669
	104.63	9.25055	-0.876139	5.44669
	104.627	9.25055	-0.912686	5.44669
	104.641	9.25055	-0.922349	5.44669
	104.648	9.25055	-0.890485	5.44669
	104.668	9.25055	-0.846461	5.44669
	104.722	9.25055	-0.827162	5.44669
	104.745	9.25055	-0.832797	5.44669
	104.692	9.25055	-0.841711	5.44669
	104.633	9.25055	-0.843394	5.44669
	104.622	9.25055	-0.840922	5.44669
	104.638	9.25055	-0.839288	5.44669
	104.648	9.25055	-0.839481	5.44669
	104.647	9.25055	-0.848014	5.44669
	104.643	9.25055	-0.868507	5.44669
	104.641	9.25055	-0.876749	5.44669
	104.642	9.25055	-0.857601	5.44669
	104.643	9.29974	-0.836355	5.44669
	104.643	9.42652	-0.832631	5.44669
	104.643	9.47895	-0.838365	5.44669
	104.621	9.36013	-0.84205	5.44669
	104.563	9.22738	-0.841548	5.44669
	104.539	9.20382	-0.840028	5.44669
	104.571	9.28871	-0.839569	5.44669
	104.551	9.48775	-0.839917	5.44669
	104.481	9.66389	-0.848097	5.44669
	104.472	9.58801	-0.868387	5.44669
	104.519	9.38274	-0.876669	5.44669
	104.545	9.40456	-0.857611	5.44669
	104.518	9.59783	-0.836388	5.44669
	104.449	9.59027	-0.832642	5.44669
	104.4	9.40722	-0.838358	5.44669
	104.399	9.41401	-0.842043	5.44669
	104.415	9.64229	-0.841548	5.44669
	104.422	9.76089	-0.84003	5.44669
	104.419	9.63506	-0.83957	5.44669
	104.416	9.52526	-0.839917	5.44669
	104.415	9.62001	-0.840225	5.44669
	104.416	9.76312	-0.840232	5.44669
	104.417	9.79958	-0.840124	5.44669
	104.417	9.76561	-0.840077	5.44669
	104.417	9.73867	-0.840096	5.44669
	104.417	9.7395	-0.84012	5.44669
	104.417	9.74943	-0.847995	5.44669
	104.417	9.7533	-0.868272	5.44669
	104.417	9.75139	-0.876657	5.44669
	104.417	9.74921	-0.857646	5.44669
	104.394	9.74898	-0.836407	5.44669
	104.315	9.74966	-0.832637	5.44669
	104.211	9.75002	-0.838349	5.44669
	104.161	9.74994	-0.842041	5.44669
	104.172	9.74977	-0.84155	5.44669
	104.193	9.74973	-0.840032	5.44669
	104.198	9.74977	-0.83957	5.44669
	104.193	9.7498	-0.839916	5.44669
	104.189	9.7498	-0.840225	5.44669
	104.189	9.74979	-0.840232	5.44669
	104.19	9.74979	-0.840124	5.44669
	104.191	9.74979	-0.840077	5.44669
	104.191	9.74979	-0.840096	5.44669
	104.19	9.74979	-0.847991	5.44669
	104.19	9.74979	-0.868279	5.44669
	104.19	9.74979	-0.876662	5.44669
	104.19	9.74979	-0.857646	5.44669
	104.19	9.74979	-0.836405	5.44669
	104.19	9.74979	-0.832636	5.44669
	104.19	9.74979	-0.83835	5.44669
	104.19	9.74979	-0.849912	5.44669
	104.19	9.74979	-0.869706	5.44669
	104.19	9.74979	-0.876576	5.44669
	104.19	9.74979	-0.857103	5.44669
	104.19	9.74979	-0.836208	5.44669
	104.168	9.74979	-0.832747	5.44669
	104.111	9.74979	-0.838466	5.44669
	104.065	9.74979	-0.842051	5.44669
	104.039	9.74979	-0.841513	5.44669
	103.995	9.74979	-0.840012	5.44669
	103.956	9.74979	-0.839575	5.44669
	103.951	9.74979	-0.839925	5.44669
	103.961	9.74979	-0.840227	5.44669
	103.968	9.74979	-0.840229	5.44669
	103.967	9.74979	-0.840123	5.44669
	103.964	9.74979	-0.840077	5.44669
	103.963	9.79898	-0.847967	5.44669
	103.964	9.92576	-0.868276	5.44669
	103.964	9.97819	-0.876669	5.44669
	103.964	9.85937	-0.865521	5.44669
	103.964	9.77581	-0.86456	5.44669
	103.964	9.87902	-0.86918	5.44669
	103.964	10.0163	-0.855883	5.44669
	103.964	10.0966	-0.838334	5.44669
	103.964	10.1891	-0.834072	5.44669
	103.964	10.2165	-0.838266	5.44669
	103.964	10.0502	-0.841496	5.44669
	103.964	9.84944	-0.841352	5.44669
	103.964	9.85447	-0.848013	5.44669
	103.964	9.98185	-0.867842	5.44669
	103.964	10.0912	-0.876471	5.44669
	103.964	10.1992	-0.857721	5.44669
	103.964	10.2718	-0.844375	5.44669
	103.964	10.2251	-0.860807	5.44669
	103.964	10.0752	-0.882736	5.44669
	103.964	10.0125	-0.887713	5.44669
	103.964	10.1353	-0.87439	5.44669
	103.964	10.2733	-0.850094	5.44669
	103.964	10.2977	-0.834098	5.44669
	103.964	10.2605	-0.834362	5.44669
	103.964	10.1873	-0.839894	5.44669
	103.964	10.0637	-0.842075	5.44669
	103.942	10.0212	-0.841016	5.44669
	103.884	10.143	-0.847666	5.44669
	103.861	10.2243	-0.867816	5.44669
	103.914	10.1191	-0.876583	5.44669
	103.952	10.0309	-0.857777	5.44669
	103.883	10.1273	-0.836488	5.44669
	103.786	10.2635	-0.832624	5.44669
	103.783	10.2964	-0.846186	5.44669
	103.841	10.2634	-0.870187	5.44669
	103.87	10.189	-0.878103	5.44669
	103.84	10.0634	-0.857572	5.44669
	103.769	10.0204	-0.835862	5.44669
	103.72	10.1428	-0.832435	5.44669
	103.72	10.2737	-0.838458	5.44669
	103.737	10.2952	-0.842158	5.44669
	103.744	10.2593	-0.841561	5.44669
	103.741	10.2369	-0.839994	5.44669
	103.737	10.2403	-0.83955	5.44669
	103.736	10.2497	-0.839921	5.44669
	103.738	10.2524	-0.840234	5.44669
	103.738	10.2502	-0.840234	5.44669
	103.738	10.2483	-0.840122	5.44669
	103.738	10.2483	-0.840076	5.44669
	103.738	10.2982	-0.840096	5.44669
	103.738	10.4252	-0.840121	5.44669
	103.738	10.5267	-0.840124	5.44669
	103.715	10.5837	-0.840117	5.44669
	103.658	10.6793	-0.840112	5.44669
	103.612	10.7162	-0.840113	5.44669
	103.608	10.602	-0.840115	5.44669
	103.622	10.4767	-0.840115	5.44669
	103.607	10.4546	-0.840115	5.44669
	103.548	10.5375	-0.840115	5.44669
	103.498	10.6368	-0.840115	5.44669
	103.494	10.6087	-0.840115	5.44669
	103.509	10.5553	-0.840115	5.44669
	103.517	10.6403	-0.840115	5.44669
	103.515	10.7595	-0.840115	5.44669
	103.511	10.7894	-0.840115	5.44669
	103.51	10.7612	-0.840115	5.44669
	103.511	10.739	-0.840115	5.44669
	103.512	10.7398	-0.847985	5.44669
	103.512	10.6988	-0.86827	5.44669
	103.511	10.5752	-0.87666	5.44669
	103.511	10.5212	-0.857648	5.44669
	103.511	10.6382	-0.836407	5.44669
	103.489	10.7708	-0.832636	5.44669
	103.409	10.7949	-0.838349	5.44669
	103.306	10.7595	-0.842041	5.44669
	103.256	10.7363	-0.849421	5.44669
	103.267	10.7393	-0.868187	5.44669
	103.288	10.7487	-0.876115	5.44669
	103.293	10.7517	-0.857449	5.44669
	103.287	10.7495	-0.836517	5.44669
	103.283	10.7476	-0.832753	5.44669
	103.284	10.7475	-0.838359	5.44669
	103.285	10.7482	-0.842004	5.44669
	103.286	10.7485	-0.841531	5.44669
	103.285	10.7484	-0.840037	5.44669
	103.285	10.7482	-0.839579	5.44669
	103.285	10.7482	-0.839918	5.44669
	103.285	10.7483	-0.840223	5.44669
	103.285	10.7483	-0.84023	5.44669
	103.285	10.7483	-0.840125	5.44669
	103.285	10.7483	-0.840078	5.44669
	103.285	10.7483	-0.840096	5.44669
	103.285	10.7483	-0.847991	5.44669
	103.285	10.7483	-0.87615	5.44669
	103.285	10.7483	-0.904817	5.44669
	103.285	10.7483	-0.902061	5.44669
	103.285	10.7483	-0.882094	5.44669
	103.285	10.7483	-0.865473	5.44669
	103.285	10.7483	-0.848405	5.44669
	103.285	10.7975	-0.836567	5.44669
	103.285	10.9242	-0.835998	5.44669
	103.263	10.9767	-0.839701	5.44669
	103.205	10.907	-0.841413	5.44669
	103.159	10.9011	-0.840807	5.44669
	103.133	10.9791	-0.847814	5.44669
	103.09	11.072	-0.867953	5.44669
	103.051	11.1907	-0.876588	5.44669
	103.045	11.2244	-0.857731	5.44669
	103.056	11.1007	-0.844338	5.44669
	103.063	11.0217	-0.860788	5.44669
	103.061	11.1286	-0.874871	5.44669
	103.059	11.2658	-0.867437	5.44669
	103.058	11.2463	-0.866003	5.44669
	103.059	11.0848	-0.876974	5.44669
	103.059	11.0076	-0.883493	5.44669
	103.059	11.1283	-0.874677	5.44669
	103.059	11.2708	-0.851715	5.44669
	103.059	11.2485	-0.834675	5.44669
	103.059	11.084	-0.834028	5.44669
	103.059	11.0064	-0.839549	5.44669
	103.059	11.1282	-0.842049	5.44669
	103.037	11.2711	-0.841128	5.44669
	102.979	11.2979	-0.839852	5.44669
	102.933	11.2599	-0.839645	5.44669
	102.929	11.2347	-0.840011	5.44669
	102.966	11.2377	-0.840239	5.44669
	103.008	11.2479	-0.840203	5.44669
	102.972	11.2512	-0.840108	5.44669
	102.891	11.2489	-0.84008	5.44669
	102.884	11.2468	-0.840103	5.44669
	102.912	11.2467	-0.840122	5.44669
	102.882	11.2474	-0.840122	5.44669
	102.853	11.2477	-0.840115	5.44669
	102.895	11.2476	-0.840112	5.44669
	102.93	11.2475	-0.840114	5.44669
	102.886	11.2474	-0.840115	5.44669
	102.826	11.2475	-0.840115	5.44669
	102.812	11.2475	-0.847986	5.44669
	102.826	11.2475	-0.86827	5.44669
	102.837	11.2475	-0.87666	5.44669
	102.837	11.2475	-0.857648	5.44669
	102.833	11.2475	-0.836407	5.44669
	102.831	11.2475	-0.832636	5.44669
	102.832	11.2475	-0.838349	5.44669
	102.833	11.2475	-0.842041	5.44669
	102.811	11.2475	-0.84155	5.44669
	102.731	11.2475	-0.840032	5.44669
	102.649	11.2475	-0.83957	5.44669
	102.679	11.2475	-0.839916	5.44669
	102.793	11.2475	-0.840225	5.44669
	102.842	11.2475	-0.840232	5.44669
	102.757	11.2475	-0.840124	5.44669
	102.649	11.2475	-0.840077	5.44669
	102.648	11.2475	-0.840096	5.44669
	102.688	11.2475	-0.84012	5.44669
	102.66	11.2475	-0.840124	5.44669
	102.628	11.2475	-0.840117	5.44669
	102.667	11.2475	-0.840112	5.44669
	102.702	11.2475	-0.840113	5.44669
	102.66	11.2475	-0.840115	5.44669
	102.6	11.2475	-0.840115	5.44669
	102.586	11.2475	-0.840115	5.44669
	102.6	11.2475	-0.840115	5.44669
	102.611	11.2475	-0.840115	5.44669
	102.611	11.2967	-0.840115	5.44669
	102.606	11.4235	-0.840115	5.44669
	102.605	11.4759	-0.840115	5.44669
	102.606	11.3571	-0.840115	5.44669
	102.607	11.2243	-0.840115	5.44669
	102.607	11.2008	-0.840115	5.44669
	102.606	11.2365	-0.840115	5.44669
	102.606	11.2595	-0.840115	5.44669
	102.606	11.2565	-0.840115	5.44669
	102.606	11.247	-0.840115	5.44669
	102.606	11.2441	-0.840115	5.44669
	102.606	11.2954	-0.840115	5.44669
	102.606	11.4733	-0.840115	5.44669
	102.606	11.6526	-0.840115	5.44669
	102.606	11.6347	-0.840115	5.44669
	102.606	11.5096	-0.840115	5.44669
	102.606	11.4059	-0.840115	5.44669
	102.606	11.3485	-0.840115	5.44669
	102.606	11.4505	-0.840115	5.44669
	102.606	11.6753	-0.840115	5.44669
	102.606	11.7588	-0.840115	5.44669
	102.606	11.6196	-0.847985	5.44669
	102.606	11.4675	-0.86827	5.44669
	102.606	11.3939	-0.87666	5.44669
	102.584	11.3585	-0.857648	5.44669
	102.504	11.459	-0.836407	5.44669
	102.401	11.6753	-0.832636	5.44669
	102.351	11.805	-0.838349	5.44669
	102.362	11.7943	-0.842041	5.44669
	102.383	11.7456	-0.84155	5.44669
	102.388	11.7293	-0.840032	5.44669
	102.382	11.7398	-0.83957	5.44669
	102.378	11.75	-0.839916	5.44669
	102.378	11.7506	-0.848096	5.44669
	102.38	11.7472	-0.868387	5.44669
	102.381	11.7456	-0.876669	5.44669
	102.38	11.7461	-0.857611	5.44669
	102.38	11.7469	-0.836387	5.44669
	102.38	11.6978	-0.832642	5.44669
	102.38	11.5708	-0.838358	5.44669
	102.38	11.5183	-0.842043	5.44669
	102.38	11.6371	-0.841548	5.44669
	102.38	11.7699	-0.84003	5.44669
	102.38	11.7935	-0.83957	5.44669
	102.38	11.7578	-0.839917	5.44669
	102.38	11.7347	-0.840225	5.44268
	102.38	11.7378	-0.840232	5.43234
	102.38	11.7473	-0.840124	5.42806
	102.38	11.7501	-0.847948	5.43775
	102.38	11.748	-0.868251	5.44858
	102.38	11.746	-0.884536	5.4505
	102.38	11.746	-0.885813	5.44759
	102.38	11.7467	-0.872953	5.44571
	102.38	11.747	-0.850167	5.44595
	102.38	11.7469	-0.834639	5.44673
	102.38	11.7467	-0.834563	5.44696
	102.38	11.7467	-0.839785	5.44679
	102.38	11.7467	-0.841958	5.44663
	102.38	11.7467	-0.841005	5.44663
	102.38	11.7467	-0.839833	5.44668
	102.38	11.7467	-0.83968	5.44671
	102.358	11.7467	-0.840033	5.4467
	102.3	11.7467	-0.840235	5.44668
	102.254	11.7467	-0.840194	5.44668
	102.228	11.7467	-0.840105	5.44669
	102.207	11.7467	-0.840083	5.44669
	102.226	11.7467	-0.840105	5.44669
	102.244	11.7467	-0.840122	5.44669
	102.201	11.7467	-0.840121	5.44669
	102.147	11.7467	-0.840115	5.44669
	102.135	11.7467	-0.840112	5.44669
	102.171	11.7467	-0.840114	5.44669
	102.238	11.7467	-0.847986	5.44669
	102.261	11.7467	-0.868271	5.44669
	102.203	11.7467	-0.87666	5.44669
	102.142	11.7467	-0.857648	5.44669
	102.132	11.7467	-0.844277	5.44669
	102.149	11.7467	-0.860792	5.44669
	102.182	11.7467	-0.874894	5.44669
	102.238	11.7467	-0.859574	5.44669
	102.257	11.7467	-0.837842	5.44669
	102.202	11.7467	-0.832553	5.44669
	102.143	11.7467	-0.837804	5.44669
	102.133	11.7467	-0.841842	5.44669
	102.171	11.7467	-0.841661	5.44669
	102.239	11.7467	-0.840149	5.44669
	102.261	11.7467	-0.839579	5.44669
	102.203	11.7467	-0.839878	5.44669
	102.142	11.7467	-0.840206	5.44669
	102.132	11.7467	-0.840237	5.44669
	102.149	11.7467	-0.840133	5.44669
	102.16	11.7467	-0.840079	5.44669
	102.158	11.7467	-0.840093	5.44669
	102.153	11.7467	-0.840118	5.44669
	102.152	11.7467	-0.840124	5.44669
	102.153	11.7467	-0.847988	5.44669
	102.154	11.7467	-0.876139	5.44669
	102.154	11.7467	-0.904813	5.44669
	102.154	11.7467	-0.894193	5.44669
	102.154	11.7467	-0.853941	5.44669
	102.154	11.7467	-0.836799	5.44669
	102.154	11.7467	-0.859026	5.44669
	102.154	11.7467	-0.87682	5.44669
	102.154	11.7467	-0.86101	5.44669
	102.154	11.7467	-0.837759	5.44669
	102.176	11.7467	-0.832008	5.44669
	102.233	11.7467	-0.837605	5.44669
	102.257	11.7467	-0.841953	5.44669
	102.203	11.7467	-0.841778	5.44669
	102.143	11.7467	-0.840158	5.44669
	102.133	11.7467	-0.839542	5.44669
	102.149	11.7467	-0.839859	5.44669
	102.159	11.7467	-0.840211	5.44669
	102.158	11.7467	-0.840246	5.44669
	102.153	11.7467	-0.840135	5.44669
	102.152	11.7467	-0.840077	5.44669
	102.175	11.7467	-0.840091	5.44669
	102.234	11.7467	-0.840119	5.44669
	102.258	11.7467	-0.840125	5.44669
	102.203	11.7467	-0.840118	5.44669
	102.143	11.7467	-0.840112	5.4507
	102.132	11.7467	-0.840113	5.46104
	102.149	11.7467	-0.840115	5.46531
	102.159	11.7467	-0.840115	5.45562
	102.158	11.7467	-0.847986	5.4448
	102.153	11.7467	-0.86827	5.44287
	102.152	11.7467	-0.87666	5.44579
	102.153	11.7467	-0.857648	5.44767
	102.154	11.7467	-0.836407	5.44742
	102.154	11.7467	-0.832636	5.44664
	102.176	11.7467	-0.838349	5.44641
	102.256	11.7467	-0.842041	5.44658
	102.337	11.7467	-0.84155	5.44674
	102.329	11.7467	-0.840032	5.44675
	102.295	11.7467	-0.83957	5.44669
	102.328	11.7467	-0.839916	5.44667
	102.383	11.7467	-0.840225	5.44668
	102.399	11.7467	-0.840232	5.44669
	102.387	11.7467	-0.847995	5.44669
	102.376	11.7467	-0.868233	5.44669
	102.376	11.7467	-0.876641	5.44669
	102.38	11.7467	-0.857653	5.44669
	102.381	11.7467	-0.836416	5.44669
	102.381	11.7467	-0.832638	5.44669
	102.38	11.7467	-0.838347	5.44669
	102.38	11.7467	-0.842039	5.44669
	102.38	11.7467	-0.841551	5.44669
	102.38	11.7467	-0.840032	5.44669
	102.38	11.7467	-0.83957	5.44669
	102.38	11.7467	-0.839916	5.44669
	102.38	11.7467	-0.848096	5.44669
	102.38	11.7467	-0.868387	5.44669
	102.38	11.7467	-0.876669	5.44669
	102.38	11.7467	-0.865481	5.44669
	102.38	11.7467	-0.864543	5.44669
	102.38	11.7467	-0.869187	5.44669
	102.38	11.7467	-0.855891	5.44669
	102.38	11.7467	-0.838335	5.44669
	102.38	11.7467	-0.83407	5.44669
	102.402	11.6975	-0.838264	5.44669
	102.482	11.5708	-0.841496	5.44669
	102.563	11.5183	-0.841352	5.44669
	102.556	11.588	-0.840142	5.44669
	102.521	11.5939	-0.839686	5.44669
	102.554	11.5159	-0.839926	5.44669
	102.609	11.423	-0.840188	5.44669
	102.625	11.3535	-0.840213	5.44669
	102.613	11.3973	-0.84013	5.44669
	102.602	11.4467	-0.840086	5.44669
	102.602	11.3545	-0.840097	5.44669
	102.606	11.2336	-0.840118	5.44669
	102.608	11.2056	-0.840122	5.44669
	102.607	11.2352	-0.840117	5.44669
	102.606	11.2573	-0.840113	5.44669
	102.606	11.256	-0.840113	5.44669
	102.606	11.2476	-0.840115	5.44669
	102.606	11.2445	-0.847986	5.44669
	102.606	11.2462	-0.86827	5.44669
	102.606	11.248	-0.87666	5.44669
	102.629	11.2482	-0.857648	5.44669
	102.686	11.2476	-0.836407	5.44669
	102.71	11.2473	-0.832636	5.44669
	102.656	11.2474	-0.838349	5.44669
	102.596	11.2475	-0.842041	5.44669
	102.607	11.2475	-0.84155	5.44669
	102.703	11.2475	-0.840032	5.44669
	102.817	11.2475	-0.83957	5.44669
	102.866	11.2475	-0.839916	5.44669
	102.851	11.2475	-0.840225	5.44669
	102.828	11.2475	-0.840232	5.44669
	102.824	11.2475	-0.840124	5.44669
	102.831	11.2475	-0.847948	5.44669
	102.857	11.2475	-0.868251	5.44669
	102.914	11.2475	-0.876665	5.44669
	102.936	11.2475	-0.857657	5.44669
	102.904	11.2475	-0.836409	5.44669
	102.902	11.2475	-0.832634	5.44669
	102.937	11.2475	-0.838347	5.44669
	102.979	11.2475	-0.842041	5.44669
	103.033	11.2475	-0.841551	5.44669
	103.071	11.2475	-0.840032	5.44669
	103.072	11.2475	-0.839569	5.44669
	103.06	11.2475	-0.839916	5.44669
	103.055	11.2475	-0.840225	5.44669
	103.057	11.2475	-0.840232	5.44669
	103.059	11.2475	-0.840124	5.44669
	103.06	11.1983	-0.840077	5.44669
	103.059	11.0715	-0.840096	5.44669
	103.059	11.0191	-0.84012	5.44669
	103.059	11.1379	-0.840124	5.44669
	103.059	11.2215	-0.840117	5.44669
	103.059	11.0691	-0.840112	5.44669
	103.059	10.805	-0.840113	5.44669
	103.059	10.6723	-0.840115	5.44669
	103.059	10.7478	-0.840115	5.44669
	103.059	10.9308	-0.840115	5.44669
	103.059	10.9971	-0.840115	5.44669
	103.081	10.8641	-0.840115	5.44669
	103.139	10.7204	-0.847985	5.44669
	103.162	10.6974	-0.86827	5.44669
	103.109	10.7371	-0.87666	5.44669
	103.048	10.7617	-0.857648	5.44669
	103.06	10.7579	-0.836407	5.44669
	103.156	10.7967	-0.832636	5.44669
	103.27	10.9205	-0.838349	5.44669
	103.318	10.9754	-0.842041	5.44669
	103.303	10.8586	-0.849421	5.44669
	103.281	10.7259	-0.868187	5.44669
	103.277	10.7016	-0.876115	5.44669
	103.283	10.737	-0.857449	5.44669
	103.287	10.7602	-0.836517	5.44669
	103.287	10.7573	-0.832753	5.44669
	103.285	10.7478	-0.838359	5.44669
	103.285	10.7449	-0.842004	5.44669
	103.285	10.747	-0.849402	5.44669
	103.285	10.7489	-0.868192	5.44669
	103.285	10.749	-0.876124	5.44669
	103.285	10.7483	-0.857451	5.44669
	103.285	10.748	-0.836515	5.44669
	103.285	10.7481	-0.832752	5.44669
	103.285	10.7483	-0.838359	5.44669
	103.285	10.7483	-0.842004	5.44669
	103.307	10.7483	-0.849402	5.44669
	103.365	10.7482	-0.868192	5.44669
	103.389	10.7483	-0.876123	5.44669
	103.357	10.7483	-0.857451	5.44669
	103.354	10.7483	-0.836515	5.44669
	103.368	10.7483	-0.832752	5.44669
	103.352	10.7483	-0.838359	5.44669
	103.382	10.7483	-0.849875	5.44669
	103.474	10.7483	-0.869687	5.44669
	103.535	10.7483	-0.876582	5.44669
	103.534	10.7483	-0.857112	5.44669
	103.512	10.7483	-0.83621	5.44669
	103.504	10.7483	-0.832744	5.44669
	103.508	10.7483	-0.838464	5.44669
	103.513	10.7483	-0.842051	5.44669
	103.513	10.7483	-0.841514	5.44669
	103.512	10.7483	-0.840013	5.44669
	103.511	10.7483	-0.839575	5.44669
	103.511	10.7483	-0.839925	5.44669
	103.512	10.7483	-0.848098	5.44669
	103.534	10.7483	-0.868385	5.44669
	103.591	10.7483	-0.876668	5.44669
	103.615	10.6991	-0.857611	5.44669
	103.561	10.5231	-0.836388	5.44669
	103.501	10.3439	-0.840513	5.44669
	103.513	10.3611	-0.866513	5.44669
	103.609	10.4367	-0.878588	5.44669
	103.7	10.4138	-0.859081	5.44669
	103.691	10.4189	-0.836322	5.44669
	103.652	10.4357	-0.832091	5.44669
	103.684	10.3436	-0.838151	5.44669
	103.74	10.2836	-0.842152	5.44669
	103.757	10.3872	-0.841667	5.44669
	103.745	10.4671	-0.847912	5.44669
	103.734	10.3678	-0.875558	5.44669
	103.734	10.2334	-0.904597	5.44669
	103.737	10.2022	-0.894309	5.44669
	103.739	10.2353	-0.854066	5.44669
	103.738	10.26	-0.82894	5.44669
	103.738	10.2585	-0.830831	5.44669
	103.737	10.2491	-0.840254	5.44669
	103.738	10.2457	-0.843482	5.44268
	103.738	10.2476	-0.841477	5.43234
	103.76	10.2496	-0.839489	5.42806
	103.818	10.2498	-0.839368	5.43775
	103.841	10.2491	-0.840025	5.44858
	103.81	10.2488	-0.840342	5.4505
	103.829	10.2489	-0.840242	5.44759
	103.922	10.2491	-0.840087	5.44571
	103.988	10.2491	-0.840058	5.44595
	103.988	10.249	-0.840101	5.44673
	103.965	10.249	-0.848	5.44696
	103.956	10.249	-0.868281	5.44679
	103.96	10.249	-0.876659	5.44663
	103.965	10.249	-0.857644	5.44663
	103.966	10.249	-0.844276	5.44668
	103.964	10.1998	-0.860793	5.44671
	103.964	10.0239	-0.874895	5.4467
	103.964	9.84466	-0.859575	5.44668
	103.964	9.91105	-0.837842	5.44668
	103.964	10.1134	-0.832553	5.44669
	103.964	10.143	-0.837804	5.44669
	103.964	10.0292	-0.841842	5.44669
	103.964	9.91329	-0.841661	5.44669
	103.964	9.79764	-0.840149	5.44669
	103.964	9.72418	-0.839579	5.44669
	103.964	9.72403	-0.839878	5.44669
	103.964	9.74842	-0.840206	5.44669
	103.964	9.75842	-0.840237	5.44669
	103.986	9.7539	-0.840133	5.44669
	104.044	9.74845	-0.840079	5.44669
	104.068	9.74777	-0.840093	5.44669
	104.036	9.74942	-0.840118	5.44669
	104.033	9.75036	-0.840124	5.44669
	104.046	9.75016	-0.840117	5.44669
	104.031	9.74974	-0.840113	5.44669
	104.039	9.74964	-0.840113	5.44669
	104.073	9.74974	-0.840115	5.44669
	104.111	9.74982	-0.840115	5.44669
	104.141	9.74982	-0.840115	5.44669
	104.122	9.74979	-0.840115	5.44669
	104.1	9.74978	-0.840115	5.44669
	104.142	9.74979	-0.840115	5.44669
	104.197	9.74979	-0.840115	5.44669
	104.209	9.74979	-0.840115	5.44669
	104.196	9.74979	-0.840115	5.44669
	104.186	9.74979	-0.840115	5.44669
	104.187	9.74979	-0.840115	5.44669
	104.19	9.74979	-0.840115	5.44669
	104.192	9.74979	-0.840115	5.44669
	104.191	9.74979	-0.840115	5.44669
	104.19	9.74979	-0.840115	5.44669
	104.19	9.74979	-0.840115	5.44669
	104.19	9.74979	-0.840115	5.44669
	104.19	9.74979	-0.840115	5.44669
	104.19	9.74979	-0.840115	5.44669
	104.19	9.74979	-0.840115	5.44669
	104.213	9.74979	-0.840115	5.44669
	104.292	9.74979	-0.840115	5.44669
	104.374	9.74979	-0.840115	5.44669
	104.366	9.74979	-0.840115	5.44669
	104.309	9.74979	-0.847985	5.44669
	104.284	9.74979	-0.86827	5.44669
	104.294	9.74979	-0.87666	5.44669
	104.306	9.74979	-0.857648	5.44669
	104.33	9.74979	-0.836407	5.44669
	104.384	9.7006	-0.832636	5.44669
	104.428	9.57382	-0.838349	5.44669
	104.432	9.4722	-0.842041	5.44669
	104.419	9.41506	-0.84155	5.44669
	104.412	9.3686	-0.840032	5.44669
	104.414	9.45855	-0.83957	5.44669
	104.417	9.67442	-0.839916	5.44669
	104.418	9.80767	-0.840225	5.44669
	104.417	9.7494	-0.840232	5.44669
	104.416	9.52415	-0.840124	5.44669
	104.416	9.27863	-0.840077	5.44669
	104.417	9.17945	-0.840096	5.44669
	104.417	9.21307	-0.84012	5.44669
	104.417	9.26049	-0.840124	5.44669
	104.417	9.2681	-0.840117	5.44669
	104.417	9.25438	-0.840112	5.44669
	104.439	9.24592	-0.840113	5.44669
	104.519	9.24725	-0.840115	5.44669
	104.6	9.25082	-0.840115	5.44669
	104.592	9.25184	-0.840115	5.44669
	104.558	9.251	-0.840115	5.44669
	104.591	9.25028	-0.840115	5.44669
	104.646	9.25028	-0.840115	5.44669
	104.662	9.25054	-0.847986	5.44669
	104.65	9.25064	-0.86827	5.44669
	104.639	9.2506	-0.87666	5.44669
	104.639	9.25054	-0.865519	5.44669
	104.643	9.25053	-0.864562	5.44669
	104.644	9.25055	-0.869181	5.44669
	104.644	9.25056	-0.855882	5.44669
	104.643	9.25056	-0.838333	5.44669
	104.643	9.25055	-0.834072	5.44669
	104.643	9.25055	-0.838266	5.44669
	104.665	9.25055	-0.841496	5.44669
	104.745	9.25056	-0.841352	5.44669
	104.849	9.25056	-0.848013	5.44669
	104.898	9.25055	-0.867842	5.44669
	104.888	9.25055	-0.876471	5.44669
	104.866	9.25055	-0.857721	5.44669
	104.861	9.25055	-0.836504	5.44669
	104.867	9.25055	-0.832651	5.44669
	104.871	9.25055	-0.838321	5.44669
	104.871	9.25055	-0.842024	5.4507
	104.869	9.25055	-0.849424	5.46104
	104.869	9.25055	-0.868194	5.46531
	104.869	9.25055	-0.876117	5.45562
	104.869	9.25055	-0.857448	5.4448
	104.869	9.25055	-0.836516	5.44287
	104.869	9.25055	-0.832753	5.44579
	104.869	9.25055	-0.84623	5.44767
	104.869	9.25055	-0.870159	5.44742
	104.869	9.25055	-0.878076	5.44664
	104.869	9.25055	-0.85757	5.44641
	104.869	9.25055	-0.835871	5.44658
	104.869	9.25055	-0.832439	5.44674
	104.892	9.20136	-0.838457	5.44675
	104.949	9.07459	-0.842156	5.44669
	104.995	9.02216	-0.84156	5.44667
	104.999	9.09178	-0.847865	5.44668
	104.962	9.04857	-0.875577	5.44669
	104.92	8.84374	-0.912492	5.44669
	104.956	8.69846	-0.922468	5.44669
	105.059	8.74775	-0.890604	5.44669
	105.124	8.92433	-0.846469	5.44669
	105.119	8.99729	-0.827123	5.44669
	105.095	8.86932	-0.832778	5.44669
	105.087	8.72543	-0.849588	5.44669
	105.092	8.70045	-0.871558	5.44669
	105.097	8.73952	-0.877469	5.44669
	105.097	8.76451	-0.856819	5.44669
	105.096	8.76104	-0.835772	5.44669
	105.095	8.75071	-0.832665	5.44669
	105.095	8.74761	-0.838587	5.44669
	105.096	8.74998	-0.84213	5.44669
	105.096	8.75208	-0.841503	5.44669
	105.096	8.75211	-0.83998	5.44669
	105.118	8.75138	-0.839565	5.44669
	105.198	8.75106	-0.839932	5.44669
	105.301	8.75119	-0.840234	5.44669
	105.351	8.70217	-0.840229	5.44669
	105.34	8.57541	-0.84012	5.44669
	105.319	8.52293	-0.840076	5.44669
	105.314	8.64172	-0.840097	5.44669
	105.32	8.77448	-0.847992	5.44669
	105.324	8.79806	-0.868279	5.44669
	105.323	8.76236	-0.876661	5.4507
	105.322	8.69009	-0.857646	5.46104
	105.321	8.56638	-0.836405	5.46531
	105.322	8.52344	-0.832637	5.45562
	105.322	8.64514	-0.84622	5.4448
	105.322	8.77574	-0.878067	5.44287
	105.322	8.79737	-0.906251	5.44579
	105.322	8.71243	-0.89411	5.44767
	105.322	8.56325	-0.853395	5.44742
	105.322	8.51418	-0.828729	5.44664
	105.322	8.64238	-0.830981	5.44641
	105.322	8.72868	-0.840392	5.44658
	105.344	8.57409	-0.843486	5.44674
	105.402	8.35729	-0.84143	5.44675
	105.425	8.40059	-0.839467	5.44669
	105.394	8.65589	-0.839376	5.44667
	105.413	8.82198	-0.840036	5.44668
	105.506	8.76342	-0.848215	5.44669
	105.572	8.52637	-0.868394	5.44669
	105.572	8.27601	-0.87663	5.44669
	105.549	8.17899	-0.857592	5.44669
	105.54	8.21524	-0.836393	5.44669
	105.544	8.26299	-0.832651	5.44669
	105.549	8.2698	-0.846231	5.44669
	105.55	8.25564	-0.870196	5.44669
	105.548	8.24727	-0.878091	5.44669
	105.548	8.24881	-0.857564	5.44669
	105.548	8.25242	-0.835862	5.44669
	105.548	8.30258	-0.840309	5.44669
	105.548	8.42848	-0.866615	5.44669
	105.548	8.4802	-0.878703	5.44669
	105.548	8.36139	-0.859093	5.44669
	105.548	8.22889	-0.836286	5.44669
	105.548	8.20543	-0.832072	5.44669
	105.548	8.24109	-0.838156	5.44669
	105.548	8.26411	-0.842161	5.44669
	105.548	8.26103	-0.841669	5.44669
	105.548	8.25156	-0.840039	5.44669
	105.548	8.24868	-0.83953	5.44669
	105.548	8.25084	-0.839897	5.44669
	105.548	8.25277	-0.840231	5.44669
	105.548	8.25281	-0.840241	5.44669
	105.548	8.25214	-0.840126	5.44669
	105.548	8.25185	-0.840075	5.44669
	105.57	8.25196	-0.840094	5.44669
	105.65	8.25212	-0.847991	5.44268
	105.754	8.25214	-0.86828	5.43234
	105.803	8.25209	-0.876662	5.42806
	105.793	8.25207	-0.857646	5.43775
	105.772	8.25207	-0.836405	5.44858
	105.767	8.20289	-0.832636	5.4505
	105.772	8.07612	-0.83835	5.44759
	105.776	7.9745	-0.842041	5.44571
	105.776	7.96654	-0.84155	5.44595
	105.774	8.04686	-0.840031	5.44673
	105.774	8.14005	-0.83957	5.44696
	105.774	8.11033	-0.847787	5.44679
	105.774	8.0092	-0.868381	5.44663
	105.775	7.9686	-0.876777	5.44663
	105.774	8.03534	-0.857658	5.44668
	105.774	8.13448	-0.836369	5.44671
	105.774	8.11209	-0.832617	5.4467
	105.774	8.01191	-0.838354	5.44668
	105.774	7.91992	-0.84205	5.44668
	105.774	7.80943	-0.841552	5.44669
	105.774	7.72963	-0.840029	5.44669
	105.797	7.77417	-0.839568	5.44669
	105.876	7.92571	-0.839916	5.44669
	105.958	7.9899	-0.840226	5.44669
	105.95	7.86716	-0.840232	5.44669
	105.916	7.72858	-0.840124	5.44669
	105.926	7.70397	-0.840077	5.44669
	105.924	7.7413	-0.840096	5.44669
	105.916	7.76543	-0.84012	5.44669
	105.958	7.76223	-0.840124	5.44669
	106.007	7.7523	-0.840117	5.44669
	106.018	7.74928	-0.840112	5.44669
	106.005	7.75155	-0.840113	5.44669
	105.997	7.75357	-0.840115	5.44669
	105.997	7.75361	-0.847986	5.44669
	106.001	7.75291	-0.86827	5.44669
	106.002	7.7526	-0.87666	5.44669
	106.001	7.75272	-0.857648	5.44669
	106	7.75288	-0.836407	5.44669
	106	7.75291	-0.832636	5.44669
	106.001	7.75286	-0.838349	5.44669
	106.001	7.75283	-0.842041	5.44669
	106.001	7.75284	-0.84155	5.44669
	106.001	7.75285	-0.840032	5.44669
	106.023	7.75285	-0.83957	5.44669
	106.08	7.75285	-0.839916	5.44669
	106.126	7.75285	-0.848096	5.44669
	106.13	7.75285	-0.868387	5.44669
	106.094	7.75285	-0.88454	5.44669
	106.051	7.75285	-0.885766	5.44669
	106.065	7.75285	-0.872932	5.44669
	106.111	7.75285	-0.850175	5.44669
	106.151	7.75285	-0.83465	5.44669
	106.201	7.75285	-0.834564	5.44669
	106.237	7.75285	-0.847653	5.44669
	106.24	7.75285	-0.870112	5.44669
	106.228	7.75285	-0.87755	5.44669
	106.223	7.75285	-0.857367	5.44669
	106.225	7.75285	-0.835972	5.44669
	106.227	7.75285	-0.832554	5.44669
	106.228	7.75285	-0.838469	5.44669
	106.227	7.75285	-0.84212	5.44669
	106.227	7.75285	-0.849412	5.44669
	106.227	7.75285	-0.868155	5.44669
	106.227	7.75285	-0.876104	5.44669
	106.227	7.75285	-0.857457	5.44669
	106.227	7.75285	-0.836524	5.44669
	106.227	7.75285	-0.832753	5.44669
	106.227	7.75285	-0.838356	5.44669
	106.227	7.75285	-0.842003	5.44669
	106.227	7.75285	-0.841532	5.44669
	106.227	7.75285	-0.840037	5.44669
	106.249	7.75285	-0.839579	5.44669
	106.307	7.75285	-0.839918	5.44669
	106.33	7.75285	-0.840223	5.4507
	106.277	7.75285	-0.84023	5.46104
	106.216	7.75285	-0.840125	5.46531
	106.228	7.70366	-0.840078	5.45562
	106.324	7.57688	-0.840096	5.4448
	106.438	7.52445	-0.84012	5.44287
	106.486	7.64327	-0.840124	5.44579
	106.471	7.72683	-0.840117	5.44767
	106.449	7.57443	-0.840112	5.44742
	106.445	7.31033	-0.840113	5.44664
	106.451	7.22687	-0.847986	5.44641
	106.455	7.37988	-0.868271	5.44658
	106.455	7.48854	-0.87666	5.44674
	106.453	7.43284	-0.857648	5.44675
	106.453	7.41266	-0.836407	5.44669
	106.453	7.47981	-0.832636	5.44667
	106.453	7.52395	-0.838349	5.44668
	106.476	7.51997	-0.842041	5.44669
	106.555	7.50283	-0.84155	5.44669
	106.659	7.44792	-0.840032	5.44669
	106.708	7.32484	-0.83957	5.44669
	106.698	7.2268	-0.839916	5.44669
	106.677	7.21903	-0.840225	5.44669
	106.672	7.24897	-0.840232	5.44669
	106.677	7.26401	-0.840124	5.44669
	106.681	7.25962	-0.840077	5.44669
	106.681	7.25244	-0.840096	5.44669
	106.68	7.25098	-0.84012	5.44669
	106.679	7.25293	-0.840124	5.44669
	106.679	7.25426	-0.840117	5.44669
	106.68	7.25413	-0.840112	5.44669
	106.68	7.2536	-0.840113	5.44669
	106.68	7.25342	-0.840115	5.44669
	106.68	7.25354	-0.840115	5.44669
	106.68	7.25365	-0.847986	5.44669
	106.68	7.25365	-0.86827	5.44669
	106.68	7.25361	-0.87666	5.44669
	106.68	7.2536	-0.857648	5.44669
	106.68	7.2536	-0.836407	5.44669
	106.702	7.25361	-0.832636	5.44669
	106.782	7.25361	-0.838349	5.44669
	106.863	7.25361	-0.842041	5.44669
	106.855	7.25361	-0.84155	5.44669
	106.821	7.20442	-0.847902	5.44669
	106.853	7.07765	-0.867725	5.44669
	106.909	7.02521	-0.876461	5.44669
	106.925	7.14403	-0.865629	5.44669
	106.913	7.27679	-0.864679	5.44669
	106.902	7.30035	-0.869191	5.44669
	106.902	7.26465	-0.855845	5.44669
	106.906	7.24157	-0.838314	5.44669
	106.907	7.19545	-0.834077	5.44669
	106.906	7.02897	-0.838275	5.44669
	106.906	6.80346	-0.841498	5.4507
	106.906	6.74091	-0.841349	5.46104
	106.906	6.93812	-0.84014	5.46531
	106.906	7.21321	-0.839687	5.45562
	106.906	7.3345	-0.839926	5.4448
	106.906	7.29958	-0.840188	5.44287
	106.906	7.19456	-0.840212	5.44579
	106.906	7.00793	-0.84013	5.44767
	106.906	6.79495	-0.840086	5.44742
	106.906	6.69563	-0.840098	5.44664
	106.928	6.71763	-0.840118	5.44641
	106.986	6.76022	-0.840122	5.44658
	107.009	6.76994	-0.840117	5.44674
	106.978	6.75883	-0.840113	5.44675
	106.997	6.75071	-0.847984	5.44669
	107.09	6.75126	-0.86827	5.44667
	107.134	6.75437	-0.884531	5.44668
	107.076	6.75548	-0.885804	5.44669
	107.008	6.75484	-0.872951	5.44669
	106.995	6.75418	-0.85017	5.44669
	107.035	6.75413	-0.834641	5.44669
	107.083	6.75434	-0.834563	5.44669
	107.07	6.75445	-0.847655	5.44669
	107.045	6.75442	-0.870113	5.44669
	107.083	6.75437	-0.87755	5.44669
	107.137	6.75436	-0.857366	5.44669
	107.151	6.75437	-0.835972	5.44669
	107.138	6.75438	-0.832554	5.44669
	107.128	6.75438	-0.838469	5.44669
	107.128	6.75437	-0.84212	5.44669
	107.132	6.75437	-0.841541	5.44669
	107.133	6.75437	-0.839999	5.44669
	107.133	6.75437	-0.83956	5.44669
	107.132	6.75437	-0.839923	5.44669
	107.132	6.75437	-0.840232	5.44669
	107.132	6.75437	-0.840232	5.44669
	107.132	6.75437	-0.847993	5.44669
	107.154	6.75437	-0.868232	5.44669
	107.234	6.75437	-0.884512	5.44669
	107.338	6.75437	-0.885809	5.44669
	107.387	6.75437	-0.872961	5.44669
	107.377	6.75437	-0.858042	5.44669
	107.356	6.75437	-0.862794	5.44669
	107.351	6.70518	-0.871106	5.44669
	107.356	6.57841	-0.857318	5.44669
	107.36	6.52598	-0.83825	5.44669
	107.36	6.6448	-0.833527	5.44669
	107.358	6.77755	-0.845938	5.44669
	107.358	6.80111	-0.869762	5.44669
	107.358	6.76541	-0.878014	5.44669
	107.359	6.74234	-0.857685	5.44669
	107.359	6.69621	-0.835941	5.44669
	107.358	6.57893	-0.832428	5.44669
	107.358	6.48019	-0.838427	5.44669
	107.358	6.42088	-0.842148	5.44268
	107.358	6.3725	-0.841567	5.43234
	107.381	6.41322	-0.840001	5.42806
	107.438	6.50298	-0.847421	5.43775
	107.462	6.58409	-0.868075	5.44858
	107.43	6.64453	-0.876778	5.4505
	107.428	6.55188	-0.857767	5.44759
	107.463	6.3299	-0.836414	5.44571
	107.483	6.19505	-0.840468	5.44595
	107.479	6.20563	-0.866485	5.44673
	107.493	6.25611	-0.878592	5.44696
	107.548	6.2732	-0.859093	5.44679
	107.596	6.26237	-0.836325	5.44663
	107.602	6.25175	-0.832089	5.44663
	107.588	6.25115	-0.838149	5.44668
	107.58	6.25467	-0.842152	5.44269
	107.582	6.25636	-0.841668	5.43235
	107.585	6.25582	-0.840042	5.42806
	107.586	6.25499	-0.839532	5.43775
	107.585	6.25483	-0.839897	5.44857
	107.584	6.25507	-0.840231	5.4505
	107.584	6.25522	-0.840241	5.44759
	107.585	6.2552	-0.840126	5.44571
	107.585	6.25514	-0.840075	5.44595
	107.585	6.25512	-0.840094	5.44673
	107.585	6.25513	-0.84012	5.44696
	107.585	6.25514	-0.840124	5.44679
	107.585	6.20595	-0.840117	5.44663
	107.585	6.07917	-0.840112	5.44663
	107.585	6.02674	-0.840113	5.44668
	107.585	6.14556	-0.840115	5.44671
	107.585	6.27831	-0.840115	5.4467
	107.585	6.25269	-0.847986	5.44668
	107.585	6.09021	-0.86827	5.44668
	107.585	5.96551	-0.87666	5.44669
	107.585	5.96062	-0.857648	5.44669
	107.585	6.00124	-0.836407	5.44669
	107.585	6.01974	-0.832636	5.44669
	107.607	6.013	-0.838349	5.44669
	107.687	5.95441	-0.849912	5.44669
	107.79	5.87528	-0.869706	5.44669
	107.84	5.90313	-0.876577	5.44669
	107.829	5.99847	-0.857103	5.44669
	107.786	6.03731	-0.836208	5.44669
	107.724	5.97189	-0.832747	5.44669
	107.683	5.82473	-0.838466	5.44669
	107.683	5.72038	-0.842051	5.44669
	107.72	5.71852	-0.841513	5.44669
	107.783	5.75319	-0.840012	5.44669
	107.826	5.7681	-0.839575	5.44669
	107.826	5.76199	-0.839925	5.44669
	107.812	5.75412	-0.840227	5.44669
	107.806	5.75299	-0.8481	5.44669
	107.808	5.75532	-0.868278	5.44669
	107.812	5.75669	-0.876622	5.44669
	107.812	5.75644	-0.85763	5.44669
	107.811	5.75585	-0.836412	5.44669
	107.811	5.75569	-0.832645	5.44669
	107.833	5.75583	-0.838351	5.44669
	107.913	5.75595	-0.842039	5.44669
	108.017	5.75595	-0.841549	5.44669
	108.044	5.75591	-0.840032	5.44669
	107.954	5.75589	-0.83957	5.44669
	107.851	5.7559	-0.839916	5.44669
	107.876	5.75591	-0.840225	5.44669
	107.996	5.75591	-0.840232	5.44669
	108.071	5.7559	-0.840124	5.44669
	108.065	5.7559	-0.840077	5.44669
	108.037	5.7559	-0.840096	5.44669
	108.027	5.7559	-0.84012	5.44669
	108.033	5.7559	-0.840124	5.44669
	108.039	5.7559	-0.847987	5.44669
	108.04	5.7559	-0.868268	5.44669
	108.038	5.7559	-0.876658	5.44669
	108.037	5.7559	-0.857648	5.44669
	108.037	5.7559	-0.836407	5.44669
	108.037	5.7559	-0.832637	5.44669
	108.037	5.7559	-0.838349	5.44669
	108.037	5.7559	-0.842041	5.44669
	108.06	5.7559	-0.84155	5.44669
	108.117	5.7559	-0.840032	5.44669
	108.163	5.7559	-0.83957	5.44669
	108.189	5.70671	-0.839916	5.44669
	108.232	5.57994	-0.840225	5.44669
	108.271	5.5275	-0.840232	5.44669
	108.277	5.64632	-0.847995	5.44669
	108.266	5.72989	-0.868233	5.44669
	108.26	5.62668	-0.876641	5.44669
	108.261	5.53854	-0.857653	5.44669
	108.264	5.58509	-0.836416	5.44669
	108.265	5.54495	-0.832638	5.44669
	108.264	5.34961	-0.838347	5.4507
	108.263	5.20721	-0.842039	5.46104
	108.263	5.25434	-0.841551	5.46531
	108.264	5.42898	-0.840032	5.45562
	108.264	5.5019	-0.83957	5.4448
	108.264	5.4238	-0.839916	5.44287
	108.264	5.40697	-0.840225	5.44579
	108.286	5.48351	-0.840232	5.44767
	108.366	5.53038	-0.840124	5.44742
	108.469	5.47502	-0.840077	5.44664
	108.519	5.32922	-0.840096	5.44641
	108.508	5.22186	-0.84012	5.44658
	108.487	5.21826	-0.840124	5.44674
	108.482	5.25326	-0.840117	5.44675
	108.488	5.26894	-0.840112	5.44669
	108.492	5.26302	-0.840113	5.44667
	108.491	5.25497	-0.840115	5.44668
	108.49	5.25369	-0.840115	5.44669
	108.489	5.25603	-0.840115	5.44669
	108.49	5.25745	-0.840115	5.44669
	108.49	5.25722	-0.840115	5.44669
	108.49	5.25662	-0.840115	5.44669
	108.49	5.25645	-0.840115	5.44669
	108.49	5.25659	-0.840115	5.44669
	108.49	5.25671	-0.840115	5.44669
	108.49	5.25671	-0.840115	5.44669
	108.49	5.25667	-0.840115	5.44669
	108.49	5.25665	-0.840115	5.44669
	108.49	5.25666	-0.840115	5.44669
	108.49	5.25667	-0.840115	5.44669
	108.49	5.25667	-0.840115	5.44669
	108.49	5.25667	-0.840115	5.44669
	108.49	5.25667	-0.840115	5.44669
	108.49	5.25667	-0.840115	5.44669
	108.49	5.25667	-0.840115	5.44669
	108.49	5.25667	-0.840115	5.44669
	108.49	5.25667	-0.840115	5.44669
	108.49	5.25667	-0.840115	5.44669
	108.49	5.25667	-0.840115	5.44669
	108.49	5.25667	-0.840115	5.44669
	108.49	5.25667	-0.847985	5.44669
	108.49	5.25667	-0.86827	5.44669
	108.512	5.25667	-0.87666	5.44669
	108.57	5.25667	-0.857648	5.44669
	108.593	5.25667	-0.836407	5.44669
	108.54	5.25667	-0.832636	5.44669
	108.479	5.25667	-0.838349	5.44669
	108.491	5.25667	-0.842041	5.44669
	108.587	5.25667	-0.84155	5.44669
	108.701	5.20748	-0.840032	5.44669
	108.749	5.0807	-0.83957	5.44669
[truncated: 572 more rows]
