# Supplementary material for: Design of a cosmetic glove stiffness compensation mechanism for toddler-sized hand prostheses
Source: PLoS One. 2017 Aug 11;12(8):e0183233. doi: 10.1371/journal.pone.0183233 (PMC5553851; doi:10.1371/journal.pone.0183233)
Supplement: S1 Dataset — (ZIP) [file pone.0183233.s001.zip › 02 Spring measurements/VST8_1.xlsx]

## Sheet: VST8_1
LabVIEW Measurement
Writer_Version	2
Reader_Version	2
Separator	Tab
Decimal_Separator	.
Multi_Headings	No
X_Columns	No
Time_Pref	Absolute
Operator	localadmin
Date	2013-10-09
Time	00:11:35.972000
***End_of_Header***
Channels	4
Samples	10	10	10	10
Date	2013-10-09	2013-10-09	2013-10-09	2013-10-09
Time	00:12:13.772000	00:12:13.772000	00:12:13.772000	00:12:13.772000
Y_Unit_Label	mm	N	N	Pa
X_Dimension	Time	Time	Time	Time
X0	0	0	0	0
Delta_X	0.01	0.01	0.01	0.01
***End_of_Header***
X_Value	Voltage LVDT (Filtered)	Voltage Load Cell (Filtered)	Voltage Pinch Load Cell (Filtered)	Voltage Pressure (Filtered)	Comment
	112.11	0.252268	-0.847985	5.44669
	112.111	0.255334	-0.86827	5.44669
	112.111	0.264827	-0.87666	5.44669
	112.111	0.267714	-0.857648	5.44669
	112.11	0.265549	-0.836407	5.44669
	112.11	0.263617	-0.832636	5.44669
	112.111	0.263576	-0.838349	5.44669
	112.111	0.264247	-0.842041	5.44669
	112.111	0.264542	-0.84155	5.44669
	112.111	0.264427	-0.840032	5.44669
	112.111	0.264274	-0.83957	5.44669
	112.111	0.264251	-0.839916	5.44669
	112.111	0.264295	-0.840225	5.44669
	112.111	0.264322	-0.840232	5.44669
	112.111	0.264318	-0.840124	5.44669
	112.111	0.264306	-0.840077	5.44669
	112.111	0.264303	-0.840096	5.44669
	112.111	0.264306	-0.84012	5.44669
	112.111	0.264308	-0.840124	5.4507
	112.111	0.264308	-0.840117	5.46104
	112.111	0.264307	-0.840112	5.46531
	112.111	0.264307	-0.840113	5.45562
	112.111	0.264307	-0.840115	5.4448
	112.111	0.264307	-0.840115	5.44287
	112.111	0.264307	-0.840115	5.44579
	112.111	0.264307	-0.840115	5.44767
	112.111	0.264307	-0.840115	5.44742
	112.111	0.264307	-0.840115	5.44664
	112.111	0.264307	-0.840115	5.44641
	112.111	0.264307	-0.840115	5.44658
	112.111	0.264307	-0.840115	5.44674
	112.111	0.264307	-0.840115	5.44675
	112.111	0.264307	-0.840115	5.44669
	112.111	0.264307	-0.840115	5.44667
	112.111	0.264307	-0.840115	5.44668
	112.111	0.264307	-0.840115	5.44669
	112.111	0.264307	-0.840115	5.44669
	112.111	0.264307	-0.840115	5.44669
	112.111	0.264307	-0.840115	5.44669
	112.111	0.264307	-0.840115	5.44669
	112.111	0.264307	-0.840115	5.44669
	112.111	0.264307	-0.840115	5.44669
	112.111	0.264307	-0.840115	5.44669
	112.111	0.264307	-0.840115	5.44669
	112.111	0.264307	-0.840115	5.44669
	112.111	0.264307	-0.840115	5.44669
	112.111	0.264307	-0.840115	5.44669
	112.111	0.264307	-0.840115	5.44669
	112.111	0.264307	-0.840115	5.44669
	112.111	0.264307	-0.840115	5.44669
	112.111	0.215117	-0.840115	5.44669
	112.111	0.088342	-0.840115	5.44669
	112.111	0.03591	-0.840115	5.44669
	112.111	0.154727	-0.840115	5.44669
	112.111	0.287482	-0.840115	5.44669
	112.133	0.311046	-0.840115	5.44669
	112.19	0.275343	-0.840115	5.44669
	112.214	0.252268	-0.840115	5.44669
	112.16	0.255334	-0.840115	5.44669
	112.1	0.264827	-0.840115	5.44669
	112.089	0.267714	-0.840115	5.44669
	112.106	0.265549	-0.840115	5.44669
	112.116	0.263617	-0.840115	5.44669
	112.115	0.263576	-0.840115	5.44669
	112.11	0.264247	-0.840115	5.44669
	112.109	0.264542	-0.840115	5.44669
	112.11	0.264427	-0.840115	5.44669
	112.111	0.264274	-0.840115	5.44669
	112.111	0.264251	-0.840115	5.44669
	112.111	0.264295	-0.840115	5.44669
	112.11	0.264322	-0.840115	5.44669
	112.11	0.264318	-0.840115	5.44669
	112.111	0.264306	-0.840115	5.44669
	112.111	0.264303	-0.840115	5.44669
	112.111	0.264306	-0.840115	5.44669
	112.111	0.264308	-0.840115	5.44669
	112.111	0.264308	-0.840115	5.44669
	112.111	0.264307	-0.840115	5.44669
	112.111	0.264307	-0.840115	5.44669
	112.111	0.264307	-0.840115	5.44669
	112.111	0.264307	-0.840115	5.44669
	112.111	0.264307	-0.840115	5.44669
	112.111	0.264307	-0.840115	5.44669
	112.111	0.264307	-0.840115	5.44669
	112.111	0.264307	-0.840115	5.44669
	112.111	0.264307	-0.840115	5.44669
	112.111	0.264307	-0.840115	5.44669
	112.111	0.264307	-0.840115	5.44669
	112.111	0.264307	-0.840115	5.44669
	112.111	0.264307	-0.840115	5.44669
	112.111	0.264307	-0.840115	5.44669
	112.111	0.264307	-0.840115	5.44669
	112.111	0.264307	-0.847985	5.44669
	112.111	0.264307	-0.86827	5.44669
	112.111	0.264307	-0.87666	5.44669
	112.111	0.264307	-0.857648	5.44669
	112.111	0.264307	-0.836407	5.44669
	112.111	0.264307	-0.832636	5.44669
	112.111	0.264307	-0.838349	5.44669
	112.111	0.264307	-0.842041	5.44669
	112.111	0.264307	-0.84155	5.44669
	112.111	0.264307	-0.840032	5.44669
	112.111	0.215117	-0.83957	5.44669
	112.111	0.088342	-0.839916	5.44669
	112.111	0.03591	-0.840225	5.44669
	112.111	0.154727	-0.840232	5.44669
	112.111	0.287482	-0.840124	5.44669
	112.111	0.311046	-0.840077	5.44669
	112.111	0.275343	-0.847966	5.44669
	112.111	0.252268	-0.868276	5.44669
	112.111	0.255334	-0.876669	5.44669
	112.111	0.264827	-0.85765	5.44669
	112.111	0.267714	-0.844275	5.44669
	112.111	0.265549	-0.86079	5.44669
	112.111	0.214426	-0.874894	5.44669
	112.111	0.087611	-0.859575	5.44669
	112.111	0.035849	-0.837843	5.44669
	112.111	0.154962	-0.832553	5.44669
	112.111	0.287602	-0.837804	5.44669
	112.111	0.311013	-0.841842	5.44669
	112.111	0.275286	-0.841661	5.44669
	112.111	0.252256	-0.840149	5.44669
	112.111	0.255349	-0.839579	5.44669
	112.111	0.264837	-0.839878	5.44669
	112.111	0.267713	-0.840206	5.44669
	112.111	0.265545	-0.840237	5.44669
	112.133	0.263615	-0.848004	5.44669
	112.19	0.214387	-0.868235	5.44669
	112.214	0.088282	-0.876638	5.44669
	112.16	0.036144	-0.857652	5.44669
	112.1	0.154847	-0.836416	5.44669
	112.089	0.287449	-0.832639	5.44669
	112.106	0.310989	-0.838347	5.44669
	112.116	0.275331	-0.842039	5.44669
	112.115	0.252283	-0.84155	5.44669
	112.11	0.255345	-0.840032	5.44669
	112.109	0.264826	-0.83957	5.44669
	112.11	0.26771	-0.839916	5.44669
	112.111	0.265548	-0.840225	5.44669
	112.111	0.263617	-0.840232	5.44669
	112.111	0.263577	-0.840124	5.44669
	112.11	0.264247	-0.840077	5.44669
	112.11	0.264541	-0.840096	5.44669
	112.111	0.264427	-0.84012	5.44669
	112.111	0.264274	-0.840124	5.44669
	112.111	0.264251	-0.840117	5.44669
	112.111	0.264295	-0.840112	5.44669
	112.111	0.264322	-0.840113	5.44669
	112.111	0.264318	-0.840115	5.44669
	112.111	0.264306	-0.840115	5.44669
	112.111	0.264303	-0.840115	5.44669
	112.111	0.264306	-0.840115	5.44669
	112.111	0.264308	-0.840115	5.44669
	112.111	0.264308	-0.840115	5.44669
	112.111	0.264307	-0.840115	5.44669
	112.111	0.264307	-0.840115	5.44669
	112.111	0.264307	-0.840115	5.44669
	112.111	0.264307	-0.840115	5.44669
	112.111	0.264307	-0.847985	5.44669
	112.111	0.264307	-0.86827	5.44669
	112.111	0.264307	-0.87666	5.44669
	112.111	0.264307	-0.857648	5.44669
	112.111	0.264307	-0.836407	5.44669
	112.111	0.264307	-0.832636	5.44669
	112.111	0.264307	-0.838349	5.4507
	112.111	0.264307	-0.842041	5.46104
	112.111	0.264307	-0.84155	5.46531
	112.111	0.264307	-0.840032	5.45562
	112.111	0.264307	-0.83957	5.4448
	112.111	0.264307	-0.839916	5.44287
	112.111	0.264307	-0.840225	5.44579
	112.111	0.264307	-0.840232	5.44767
	112.111	0.264307	-0.840124	5.44742
	112.111	0.264307	-0.840077	5.44664
	112.111	0.264307	-0.840096	5.44641
	112.111	0.264307	-0.84012	5.44658
	112.111	0.313497	-0.840124	5.44674
	112.111	0.440273	-0.840117	5.44675
	112.111	0.541895	-0.840112	5.44669
	112.111	0.549853	-0.840113	5.44667
	112.111	0.46953	-0.840115	5.44668
	112.111	0.376339	-0.840115	5.44669
	112.111	0.455253	-0.840115	5.44669
	112.111	0.683161	-0.840115	5.44669
	112.111	0.825378	-0.840115	5.44669
	112.111	0.815785	-0.840115	5.44669
	112.111	0.763093	-0.840115	5.44669
	112.088	0.79392	-0.840115	5.44669
	112.031	0.93178	-0.840115	5.44669
	112.007	1.04458	-0.840115	5.44669
	112.039	1.10247	-0.840115	5.44669
	112.019	1.19445	-0.840115	5.44669
	111.926	1.27867	-0.840115	5.44669
	111.86	1.29175	-0.840115	5.44669
	111.86	1.31814	-0.840115	5.44669
	111.883	1.48017	-0.840115	5.44669
	111.892	1.71088	-0.847985	5.44669
	111.888	1.82639	-0.86827	5.44669
	111.883	1.80487	-0.87666	5.44669
	111.882	1.80592	-0.857648	5.44669
	111.884	1.96966	-0.836407	5.44669
	111.885	2.16092	-0.832636	5.44669
	111.885	2.10393	-0.838349	5.44669
	111.862	1.9012	-0.849912	5.44669
	111.782	1.91736	-0.869706	5.44669
	111.679	2.15656	-0.876577	5.44669
	111.629	2.3256	-0.857103	5.44669
	111.64	2.32319	-0.836208	5.44669
	111.661	2.26397	-0.832747	5.44669
	111.666	2.24032	-0.838466	5.44669
	111.66	2.25151	-0.842051	5.44669
	111.656	2.26461	-0.841513	5.44268
	111.656	2.26612	-0.840012	5.43234
	111.636	2.31129	-0.839575	5.42806
	111.579	2.43584	-0.839925	5.43775
	111.532	2.53796	-0.840227	5.44858
	111.506	2.59611	-0.840229	5.4505
	111.485	2.69199	-0.840123	5.44759
	111.504	2.77775	-0.840077	5.44571
	111.522	2.79009	-0.840096	5.44595
	111.479	2.76644	-0.84012	5.44673
	111.425	2.75241	-0.840124	5.44696
	111.413	2.75498	-0.840117	5.44679
	111.426	2.76105	-0.840112	5.44663
	111.436	2.76268	-0.840113	5.44663
	111.435	2.7612	-0.840115	5.44668
	111.432	2.76001	-0.840115	5.44671
	111.43	2.76003	-0.840115	5.4467
	111.431	2.76047	-0.840115	5.44668
	111.432	2.76064	-0.840115	5.44668
	111.432	2.76056	-0.840115	5.44669
	111.409	2.76046	-0.840115	5.44669
	111.352	2.76045	-0.840115	5.44669
	111.306	2.76048	-0.840115	5.44669
	111.28	2.7605	-0.840115	5.44669
	111.237	2.76049	-0.840115	5.44669
	111.198	2.76049	-0.847985	5.44669
	111.192	2.76048	-0.86827	5.44669
	111.203	2.76049	-0.87666	5.44669
	111.209	2.76049	-0.857648	5.44669
	111.208	2.76049	-0.836407	5.44669
	111.205	2.76049	-0.832636	5.44669
	111.204	2.76049	-0.838349	5.44669
	111.205	2.76049	-0.842041	5.44669
	111.206	2.76049	-0.84155	5.44669
	111.206	2.76049	-0.840032	5.44669
	111.205	2.76049	-0.83957	5.44669
	111.205	2.76049	-0.839916	5.44669
	111.205	2.80968	-0.840225	5.44669
	111.205	2.93645	-0.840232	5.4507
	111.205	3.03808	-0.840124	5.46104
	111.205	3.04603	-0.840077	5.46531
	111.205	2.96571	-0.840096	5.45562
	111.205	2.82333	-0.84012	5.4448
	111.205	2.72628	-0.840124	5.44287
	111.205	2.72579	-0.840117	5.44579
	111.205	2.75842	-0.840112	5.44767
	111.183	2.8212	-0.840113	5.44742
	111.103	2.94202	-0.840115	5.44664
	111	3.03631	-0.840115	5.44641
	110.95	3.04332	-0.840115	5.44658
	110.961	2.9652	-0.840115	5.44674
	111.004	2.82408	-0.840115	5.44675
	111.067	2.77596	-0.840115	5.44669
	111.085	2.95088	-0.840115	5.44667
	111.027	3.21178	-0.840115	5.44668
	110.967	3.33508	-0.840115	5.44669
	110.958	3.30606	-0.840115	5.44669
	110.975	3.25199	-0.840115	5.44669
	110.985	3.23996	-0.840115	5.44669
	110.983	3.20499	-0.840115	5.44669
	110.979	3.08846	-0.840115	5.44669
	110.978	3.03526	-0.840115	5.44669
	110.979	3.15012	-0.847985	5.44669
	110.979	3.28149	-0.86827	5.44669
	110.979	3.30588	-0.87666	5.44669
	110.979	3.27102	-0.857648	5.44669
	110.957	3.248	-0.836407	5.44669
	110.877	3.25079	-0.832636	5.44669
	110.796	3.26015	-0.838349	5.44669
	110.804	3.26308	-0.842041	5.44669
	110.838	3.26098	-0.84155	5.44669
	110.805	3.30825	-0.840032	5.44669
	110.75	3.43496	-0.83957	5.44669
	110.734	3.48805	-0.839916	5.44669
	110.746	3.36953	-0.840225	5.44669
	110.757	3.23667	-0.840232	5.44669
	110.757	3.21295	-0.840124	5.44669
	110.753	3.24863	-0.840077	5.44669
	110.729	3.32094	-0.840096	5.44669
	110.65	3.44468	-0.84012	5.44669
	110.547	3.48761	-0.840124	5.44669
	110.498	3.41508	-0.840117	5.44669
	110.508	3.46046	-0.840112	5.44669
	110.529	3.61804	-0.840113	5.44669
	110.534	3.63659	-0.840115	5.44669
	110.529	3.58338	-0.840115	5.44669
	110.525	3.6521	-0.847986	5.44669
	110.525	3.71525	-0.86827	5.44669
	110.526	3.57215	-0.87666	5.44669
	110.527	3.36841	-0.865519	5.44669
	110.504	3.41309	-0.864562	5.44669
	110.424	3.66433	-0.869181	5.44669
	110.321	3.82823	-0.855882	5.44669
	110.271	3.81939	-0.838333	5.44669
	110.282	3.75929	-0.834072	5.44669
	110.303	3.73756	-0.838266	5.44669
	110.308	3.74987	-0.841496	5.44669
	110.302	3.76275	-0.841352	5.44669
	110.298	3.76378	-0.840142	5.44669
	110.299	3.75963	-0.839687	5.44669
	110.3	3.75753	-0.839926	5.44669
	110.301	3.75812	-0.840188	5.44669
	110.3	3.75912	-0.840213	5.44669
	110.3	3.75932	-0.84013	5.44669
	110.3	3.75906	-0.840086	5.44669
	110.3	3.75887	-0.840097	5.44669
	110.3	3.75889	-0.840118	5.44669
	110.3	3.75896	-0.840122	5.44669
	110.3	3.75899	-0.840117	5.44669
	110.3	3.75897	-0.840113	5.44669
	110.3	3.75895	-0.847984	5.44669
	110.3	3.75895	-0.86827	5.44669
	110.3	3.75896	-0.87666	5.44669
	110.278	3.75896	-0.857648	5.44669
	110.198	3.75896	-0.836407	5.44669
	110.095	3.75896	-0.832636	5.44669
	110.045	3.75896	-0.838349	5.44669
	110.055	3.75896	-0.842041	5.44669
	110.077	3.75896	-0.84155	5.44669
	110.082	3.75896	-0.840032	5.44669
	110.076	3.75896	-0.83957	5.44669
	110.05	3.75896	-0.847787	5.44669
	109.97	3.75896	-0.868381	5.44669
	109.868	3.80815	-0.876777	5.44669
	109.819	3.93492	-0.857658	5.44669
	109.829	3.98736	-0.836369	5.44669
	109.85	3.91773	-0.832617	5.44669
	109.855	3.91175	-0.838354	5.44669
	109.85	3.94062	-0.84205	5.44669
	109.846	3.90669	-0.841552	5.44669
	109.846	3.97298	-0.840029	5.44669
	109.848	4.17475	-0.839568	5.44669
	109.848	4.31054	-0.839916	5.44669
	109.848	4.30755	-0.840226	5.44669
	109.848	4.25991	-0.840232	5.44669
	109.847	4.24131	-0.840124	5.44669
	109.825	4.25051	-0.840077	5.44669
	109.746	4.26097	-0.840096	5.44669
	109.642	4.26209	-0.84012	5.44669
	109.592	4.25884	-0.840124	5.44669
	109.603	4.25708	-0.847987	5.44669
	109.624	4.2575	-0.868268	5.44669
	109.629	4.2583	-0.876658	5.44669
	109.624	4.25849	-0.857648	5.44669
	109.62	4.25828	-0.836407	5.44669
	109.62	4.25813	-0.832637	5.44669
	109.621	4.25814	-0.838349	5.44669
	109.622	4.25819	-0.842041	5.44669
	109.622	4.25821	-0.84155	5.44669
	109.599	4.2582	-0.840032	5.44669
	109.541	4.25819	-0.83957	5.44669
	109.495	4.25819	-0.839916	5.44669
	109.47	4.30738	-0.840225	5.44669
	109.426	4.43416	-0.840232	5.44669
	109.387	4.53578	-0.840124	5.44669
	109.382	4.54374	-0.840077	5.44669
	109.392	4.51261	-0.840096	5.44669
	109.399	4.54619	-0.84012	5.4507
	109.398	4.67754	-0.840124	5.46104
	109.395	4.78663	-0.840117	5.46531
	109.394	4.79609	-0.840112	5.45562
	109.395	4.76293	-0.840113	5.4448
	109.395	4.74594	-0.840115	5.44287
	109.395	4.75066	-0.840115	5.44579
	109.395	4.75867	-0.840115	5.44767
	109.395	4.76036	-0.840115	5.44742
	109.395	4.75821	-0.840115	5.44664
	109.395	4.75672	-0.840115	5.44641
	109.395	4.75685	-0.840115	5.44658
	109.373	4.70825	-0.840115	5.44674
	109.293	4.58167	-0.840115	5.44675
	109.189	4.52912	-0.840115	5.44669
	109.14	4.64781	-0.847985	5.44667
	109.15	4.78056	-0.86827	5.44668
	109.171	4.80416	-0.87666	5.44669
	109.176	4.76848	-0.857648	5.44669
	109.171	4.7454	-0.836407	5.44669
	109.167	4.79765	-0.832636	5.44669
	109.167	4.93391	-0.838349	5.44669
	109.169	4.98923	-0.849912	5.44669
	109.169	4.86825	-0.869706	5.44669
	109.169	4.73357	-0.876577	5.44669
	109.169	4.70996	-0.857103	5.44669
	109.169	4.74633	-0.836208	5.44669
	109.169	4.7697	-0.832747	5.44669
	109.169	4.76652	-0.838466	5.44669
	109.169	4.75688	-0.842051	5.44669
	109.169	4.80316	-0.849384	5.44669
	109.169	4.98133	-0.868168	5.44669
	109.146	5.21169	-0.87612	5.44669
	109.067	5.3213	-0.857458	5.44669
	108.963	5.29745	-0.836519	5.44669
	108.913	5.20122	-0.832751	5.44669
	108.924	5.01434	-0.838357	5.44669
	108.945	4.84732	-0.842004	5.44669
	108.95	4.92271	-0.841532	5.44669
	108.945	5.17371	-0.840037	5.44669
	108.941	5.3266	-0.839579	5.44669
	108.919	5.31322	-0.839918	5.44669
	108.863	5.25515	-0.840223	5.44669
	108.817	5.23587	-0.84023	5.44669
	108.813	5.24849	-0.840125	5.44669
	108.827	5.26063	-0.840078	5.44669
	108.812	5.26123	-0.840096	5.44669
	108.752	5.25717	-0.84012	5.44669
	108.703	5.25525	-0.840124	5.44669
	108.699	5.2559	-0.840117	5.44669
	108.714	5.25685	-0.840112	5.44669
	108.721	5.25702	-0.840113	5.44669
	108.719	5.25675	-0.840115	5.44669
	108.716	5.25658	-0.840115	5.44669
	108.693	5.2566	-0.840115	5.44669
	108.614	5.25667	-0.840115	5.44669
	108.533	5.25669	-0.840115	5.44669
	108.563	5.25668	-0.840115	5.44669
	108.655	5.25666	-0.840115	5.44669
	108.646	5.25666	-0.840115	5.44669
	108.537	5.25667	-0.840115	5.44669
	108.46	5.25667	-0.840115	5.44669
	108.462	5.30586	-0.840115	5.44669
	108.489	5.43263	-0.840115	5.44669
	108.499	5.48506	-0.840115	5.44669
	108.494	5.41544	-0.840115	5.44669
	108.488	5.40946	-0.840115	5.44669
	108.488	5.43833	-0.840115	5.44669
	108.489	5.4044	-0.840115	5.44669
	108.49	5.47069	-0.840115	5.44669
	108.49	5.67245	-0.840115	5.44669
	108.49	5.75905	-0.840115	5.44669
	108.49	5.62929	-0.840115	5.44669
	108.49	5.52922	-0.840115	5.44669
	108.49	5.62944	-0.840115	5.44669
	108.49	5.77139	-0.840115	5.44669
	108.49	5.80542	-0.840115	5.44669
	108.49	5.77083	-0.840115	5.44669
	108.468	5.74451	-0.840115	5.44669
	108.41	5.74582	-0.840115	5.44669
	108.386	5.75573	-0.840115	5.44669
	108.44	5.75941	-0.840115	5.44669
	108.5	5.75744	-0.840115	5.44669
	108.489	5.7553	-0.840115	5.44669
	108.393	5.7551	-0.840115	5.44669
	108.279	5.75578	-0.840115	5.44669
	108.231	5.75614	-0.840115	5.44669
	108.245	5.75604	-0.840115	5.44669
	108.268	5.75588	-0.840115	5.44669
	108.272	5.75584	-0.840115	5.44669
	108.266	5.75589	-0.840115	5.44669
	108.261	5.75592	-0.840115	5.44669
	108.262	5.75591	-0.840115	5.44669
	108.264	5.7559	-0.840115	5.44669
	108.264	5.7559	-0.840115	5.44669
	108.264	5.7559	-0.840115	5.44669
	108.263	5.7559	-0.840115	5.44669
	108.263	5.7559	-0.840115	5.44669
	108.264	5.7559	-0.840115	5.44669
	108.264	5.7559	-0.840115	5.44669
	108.241	5.7559	-0.840115	5.44669
	108.162	5.7559	-0.840115	5.44669
	108.08	5.7559	-0.840115	5.44669
	108.088	5.7559	-0.840115	5.44669
	108.122	5.7559	-0.840115	5.44268
	108.09	5.7559	-0.840115	5.43234
	108.035	5.7559	-0.840115	5.42806
	108.018	5.7559	-0.840115	5.43775
	108.03	5.7559	-0.840115	5.44858
	108.041	5.7559	-0.840115	5.4505
	108.041	5.7559	-0.840115	5.44759
	108.038	5.7559	-0.840115	5.44571
	108.036	5.7559	-0.840115	5.44595
	108.037	5.7559	-0.840115	5.44673
	108.037	5.80509	-0.840115	5.44696
	108.038	5.98106	-0.840115	5.44679
	108.015	6.16027	-0.840115	5.44663
	107.957	6.14307	-0.840115	5.44663
	107.934	6.06746	-0.840115	5.44668
	107.988	6.13954	-0.840115	5.44671
	108.048	6.21207	-0.840115	5.4467
	108.036	6.1209	-0.840115	5.44668
	107.94	6.04174	-0.840115	5.44668
	107.826	6.13696	-0.840115	5.44669
	107.778	6.26937	-0.840115	5.44669
	107.793	6.30119	-0.840115	5.44669
	107.815	6.26906	-0.840115	5.44669
	107.819	6.24456	-0.840115	5.44669
	107.813	6.24575	-0.840115	5.44669
	107.809	6.25497	-0.840115	5.4507
	107.809	6.2584	-0.840115	5.46104
	107.811	6.25657	-0.840115	5.46531
	107.812	6.25458	-0.840115	5.45562
	107.811	6.25439	-0.840115	5.4448
	107.811	6.25503	-0.840115	5.44287
	107.789	6.30455	-0.847985	5.44579
	107.731	6.43124	-0.86827	5.44767
	107.685	6.48351	-0.87666	5.44742
	107.682	6.36466	-0.857648	5.44664
	107.696	6.23195	-0.836407	5.44641
	107.68	6.20841	-0.832636	5.44658
	107.621	6.24411	-0.838349	5.44674
	107.571	6.31637	-0.842041	5.44675
	107.567	6.44007	-0.84155	5.4507
	107.582	6.48301	-0.840032	5.46102
	107.59	6.36131	-0.83957	5.4653
	107.588	6.23072	-0.839916	5.45563
	107.584	6.20909	-0.840225	5.4448
	107.583	6.29402	-0.840232	5.44288
	107.584	6.49239	-0.840124	5.44578
	107.585	6.71743	-0.840077	5.44767
	107.585	6.81763	-0.840096	5.44742
	107.585	6.79172	-0.847991	5.44664
	107.585	6.74717	-0.868279	5.44641
	107.585	6.73803	-0.876662	5.44658
	107.585	6.75008	-0.857646	5.44674
	107.585	6.75838	-0.836405	5.44675
	107.585	6.75758	-0.832636	5.44669
	107.585	6.75429	-0.83835	5.44667
	107.585	6.7532	-0.849912	5.44668
	107.585	6.75391	-0.869706	5.44669
	107.585	6.7546	-0.876576	5.44669
	107.585	6.75463	-0.857103	5.44669
	107.585	6.7544	-0.836208	5.44669
	107.562	6.75429	-0.832747	5.44669
	107.505	6.75433	-0.838466	5.44669
	107.481	6.75439	-0.842051	5.44669
	107.513	6.75439	-0.841513	5.44669
	107.515	6.75438	-0.840012	5.44669
	107.48	6.75437	-0.839575	5.44669
	107.46	6.75437	-0.839925	5.44669
	107.486	6.75437	-0.840227	5.44669
	107.53	6.75438	-0.840229	5.44669
	107.498	6.75437	-0.840123	5.44669
	107.396	6.75437	-0.840077	5.44669
	107.331	6.75437	-0.840096	5.44669
	107.334	6.75437	-0.84012	5.44669
	107.358	6.75437	-0.840124	5.44669
	107.367	6.75437	-0.840117	5.44669
	107.362	6.75437	-0.840112	5.44669
	107.357	6.75437	-0.840113	5.44669
	107.357	6.75437	-0.840115	5.44669
	107.358	6.75437	-0.840115	5.44669
	107.359	6.75437	-0.840115	5.44669
	107.359	6.75437	-0.840115	5.44669
	107.358	6.75437	-0.840115	5.44669
	107.358	6.80356	-0.840115	5.44669
	107.358	6.93034	-0.840115	5.44669
	107.336	6.98277	-0.840115	5.44669
	107.256	6.86395	-0.840115	5.44669
	107.153	6.78039	-0.840115	5.44669
	107.103	6.93279	-0.840115	5.44669
	107.114	7.1477	-0.840115	5.44669
	107.113	7.15358	-0.840115	5.44669
	107.06	7.07491	-0.840115	5.44669
	107.031	7.1375	-0.840115	5.44669
	107.081	7.20714	-0.840115	5.44669
	107.141	7.11813	-0.840115	5.44669
	107.153	7.0409	-0.840115	5.44669
	107.115	7.13616	-0.840115	5.44669
	107.025	7.26791	-0.840115	5.44669
	106.922	7.29943	-0.840115	5.44669
	106.877	7.26741	-0.840115	5.44669
	106.889	7.24306	-0.840115	5.44669
	106.909	7.24428	-0.840115	5.44669
	106.913	7.25345	-0.840115	5.44669
	106.908	7.25686	-0.840115	5.44669
	106.904	7.25503	-0.840115	5.44669
	106.904	7.25305	-0.840115	5.44669
	106.906	7.25287	-0.840115	5.44669
	106.906	7.2535	-0.847985	5.44669
	106.906	7.25383	-0.86827	5.44669
	106.906	7.25374	-0.87666	5.44669
	106.883	7.25359	-0.857648	5.44669
	106.826	7.25356	-0.836407	5.44669
	106.78	7.25359	-0.832636	5.44669
	106.754	7.30281	-0.838349	5.44669
	106.711	7.42959	-0.842041	5.44669
	106.672	7.48201	-0.84155	5.44669
	106.666	7.41238	-0.840032	5.44669
	106.677	7.4064	-0.83957	5.44669
	106.683	7.48446	-0.839916	5.44669
	106.682	7.57731	-0.840225	5.44669
	106.679	7.69603	-0.840232	5.44669
	106.679	7.72979	-0.840124	5.44669
	106.657	7.60605	-0.840077	5.44669
	106.6	7.47788	-0.840096	5.44669
	106.576	7.45798	-0.84012	5.44669
	106.63	7.54278	-0.840124	5.44669
	106.69	7.69129	-0.840117	5.44669
	106.701	7.78932	-0.840112	5.44669
	106.662	7.78804	-0.840113	5.44669
	106.572	7.75431	-0.840115	5.44669
	106.492	7.7409	-0.840115	5.44669
	106.504	7.74732	-0.840115	5.44669
	106.54	7.75477	-0.840115	5.44669
	106.506	7.75562	-0.840115	5.44669
	106.45	7.75332	-0.840115	5.44669
	106.434	7.75206	-0.840115	5.44669
	106.446	7.75235	-0.840115	5.44669
	106.457	7.75292	-0.847985	5.44669
	106.457	7.75305	-0.876141	5.44669
	106.454	7.75291	-0.904815	5.44669
	106.452	7.7528	-0.894193	5.44669
	106.453	7.75281	-0.85394	5.44669
	106.453	7.75285	-0.828928	5.44669
	106.431	7.75286	-0.830871	5.44268
	106.351	7.75285	-0.840275	5.43234
	106.248	7.75284	-0.843477	5.42806
	106.198	7.75284	-0.841467	5.43775
	106.209	7.75285	-0.839486	5.44858
	106.23	7.75285	-0.839371	5.4505
	106.235	7.75285	-0.840026	5.44759
	106.229	7.75285	-0.840342	5.44571
	106.225	7.75285	-0.840241	5.44595
	106.225	7.75285	-0.840087	5.44673
	106.227	7.75285	-0.840058	5.44696
	106.228	7.75285	-0.840101	5.44679
	106.227	7.75285	-0.840129	5.44663
	106.227	7.75285	-0.840126	5.44663
	106.227	7.75285	-0.840114	5.44668
	106.227	7.75285	-0.840111	5.44671
	106.227	7.75285	-0.840113	5.4467
	106.227	7.75285	-0.840116	5.44668
	106.227	7.75285	-0.840116	5.44668
	106.227	7.75285	-0.840115	5.44669
	106.227	7.75285	-0.840114	5.44669
	106.227	7.75285	-0.840115	5.44669
	106.205	7.75285	-0.840115	5.44669
	106.147	7.80204	-0.840115	5.44669
	106.101	7.92881	-0.840115	5.44669
	106.098	7.98124	-0.840115	5.44669
	106.112	7.86243	-0.840115	5.44669
	106.119	7.72967	-0.840115	5.44669
	106.139	7.70611	-0.840115	5.44669
	106.193	7.74181	-0.840115	5.44669
	106.216	7.76488	-0.840115	5.44669
	106.141	7.81101	-0.840115	5.44669
	106.024	7.97748	-0.840115	5.44669
	105.967	8.1538	-0.840115	5.44669
	105.979	8.08958	-0.840115	5.44669
	106.004	7.83994	-0.840115	5.44669
	106.01	7.68366	-0.840115	5.44669
	106.003	7.69513	-0.840115	5.44669
	105.999	7.80281	-0.840115	5.44669
	105.999	7.99889	-0.840115	5.44669
	106.001	8.21489	-0.840115	5.44669
	106.001	8.26292	-0.840115	5.44669
	106.001	8.06301	-0.840115	5.44669
	106.001	7.79195	-0.840115	5.44669
	106.001	7.67331	-0.840115	5.44669
	106.001	7.75709	-0.847985	5.44669
	106.001	7.98781	-0.86827	5.44669
	106.001	8.22654	-0.87666	5.44669
	106.001	8.32094	-0.857648	5.44669
	106.001	8.28773	-0.836407	5.44669
	106.001	8.24218	-0.832636	5.44669
	105.978	8.23521	-0.838349	5.44669
	105.899	8.24853	-0.842041	5.44669
	105.795	8.25659	-0.84155	5.44669
	105.745	8.25523	-0.840032	5.44669
	105.756	8.2518	-0.83957	5.44669
	105.777	8.25084	-0.839916	5.44669
	105.782	8.25166	-0.840225	5.44669
	105.777	8.25235	-0.840232	5.44669
	105.773	8.25234	-0.840124	5.44669
	105.773	8.2521	-0.840077	5.44669
	105.774	8.252	-0.840096	5.44669
	105.775	8.25204	-0.84012	5.44669
	105.775	8.2521	-0.840124	5.44669
	105.774	8.2521	-0.840117	5.44669
	105.774	8.25209	-0.840112	5.44669
	105.774	8.25208	-0.840113	5.44669
	105.774	8.25208	-0.840115	5.44669
	105.774	8.25208	-0.840115	5.44669
	105.774	8.25208	-0.840115	5.44669
	105.774	8.25208	-0.840115	5.44669
	105.774	8.25208	-0.840115	5.44669
	105.774	8.25208	-0.840115	5.44669
	105.774	8.25208	-0.840115	5.44669
	105.774	8.25208	-0.840115	5.44669
	105.774	8.25208	-0.847985	5.44669
	105.774	8.25208	-0.86827	5.44669
	105.752	8.25208	-0.87666	5.44669
	105.695	8.25208	-0.857648	5.44669
	105.649	8.25208	-0.836407	5.44669
	105.623	8.25208	-0.832636	5.44669
	105.602	8.30127	-0.838349	5.44669
	105.62	8.42805	-0.842041	5.44669
	105.638	8.48048	-0.84155	5.44669
	105.595	8.41085	-0.840032	5.44669
	105.541	8.45406	-0.83957	5.44669
	105.529	8.60971	-0.839916	5.44669
	105.543	8.57902	-0.840225	5.44669
	105.553	8.35053	-0.840232	5.44669
	105.552	8.24033	-0.840124	5.44669
	105.548	8.41894	-0.840077	5.44669
	105.547	8.70323	-0.840096	5.44669
	105.548	8.83498	-0.847991	5.44669
	105.548	8.80119	-0.868279	5.44669
	105.548	8.69292	-0.876662	5.44669
	105.548	8.55371	-0.857646	5.44669
	105.548	8.51712	-0.836405	5.44669
	105.548	8.59781	-0.832636	5.44669
	105.548	8.60279	-0.83835	5.44669
	105.526	8.56958	-0.842041	5.44669
	105.446	8.65122	-0.84155	5.44669
	105.342	8.76183	-0.840031	5.44669
	105.293	8.78938	-0.83957	5.44669
	105.303	8.76322	-0.839916	5.44669
	105.325	8.74273	-0.840225	5.44669
	105.33	8.74348	-0.840232	5.44669
	105.324	8.75109	-0.840124	5.44669
	105.32	8.75401	-0.840077	5.44669
	105.32	8.75253	-0.840096	5.44669
	105.322	8.75087	-0.84012	5.44669
	105.322	8.7507	-0.840124	5.44669
	105.322	8.75122	-0.847987	5.44669
	105.322	8.7515	-0.868268	5.44669
	105.322	8.75143	-0.876658	5.44669
	105.322	8.80049	-0.857648	5.44669
	105.322	8.92724	-0.836407	5.44669
	105.322	8.9797	-0.832637	5.44669
	105.299	8.86091	-0.838349	5.44669
	105.22	8.72815	-0.842041	5.44669
	105.139	8.70458	-0.84155	5.44669
	105.146	8.74028	-0.840032	5.44669
	105.181	8.76336	-0.83957	5.44669
	105.148	8.76029	-0.839916	5.44669
	105.093	8.79999	-0.840225	5.44669
	105.077	8.92388	-0.840232	5.44669
	105.089	9.02766	-0.840124	5.44669
	105.099	9.03755	-0.840077	5.44669
	105.1	8.95727	-0.840096	5.44669
	105.096	8.86341	-0.84012	5.44669
	105.094	8.94203	-0.840124	5.44669
	105.095	9.17005	-0.840117	5.44669
	105.096	9.31242	-0.840112	5.44669
	105.074	9.25366	-0.840113	5.44669
	104.994	9.07415	-0.840115	5.44669
	104.89	9.00333	-0.840115	5.44669
	104.862	9.13324	-0.840115	5.44669
	104.931	9.27718	-0.840115	5.44669
	104.975	9.30149	-0.840115	5.44268
	104.927	9.26212	-0.840115	5.43234
	104.861	9.23725	-0.840115	5.42405
	104.846	9.24086	-0.840115	5.4234
	104.863	9.25122	-0.840115	5.42995
	104.875	9.25428	-0.840115	5.44156
	104.874	9.25188	-0.840115	5.44948
	104.869	9.24978	-0.847985	5.44952
	104.868	9.24976	-0.86827	5.44686
	104.869	9.2505	-0.87666	5.44575
	104.87	9.25081	-0.865519	5.44623
	104.87	9.25068	-0.864562	5.44683
	104.869	9.25052	-0.869181	5.44691
	104.869	9.25049	-0.855882	5.44673
	104.869	9.25054	-0.838333	5.44663
	104.847	9.25057	-0.834072	5.44665
	104.789	9.25057	-0.838266	5.44669
	104.766	9.25055	-0.841496	5.4467
	104.82	9.25055	-0.841352	5.44669
	104.88	9.25055	-0.840142	5.44668
	104.868	9.25056	-0.839687	5.44668
	104.794	9.25056	-0.839926	5.44669
	104.738	9.25055	-0.840188	5.44669
	104.736	9.25055	-0.840213	5.44669
	104.776	9.25055	-0.84013	5.44669
	104.82	9.25055	-0.840086	5.44669
	104.783	9.25055	-0.840097	5.44669
	104.679	9.25055	-0.840118	5.44669
	104.615	9.25055	-0.840122	5.44669
	104.619	9.25055	-0.840117	5.44669
	104.643	9.29974	-0.840113	5.44669
	104.652	9.42652	-0.840113	5.44669
	104.646	9.52814	-0.840115	5.44669
	104.641	9.58529	-0.840115	5.44669
	104.641	9.63174	-0.840115	5.44669
	104.643	9.59098	-0.840115	5.44669
	104.644	9.50189	-0.840115	5.44669
	104.643	9.42108	-0.840115	5.44669
	104.621	9.31133	-0.840115	5.44669
	104.541	9.27705	-0.840115	5.44669
	104.437	9.39739	-0.840115	5.44669
	104.388	9.52432	-0.840115	5.44669
	104.42	9.59409	-0.840115	5.44669
	104.499	9.68599	-0.840115	5.44669
	104.528	9.71675	-0.840115	5.44669
	104.469	9.60129	-0.840115	5.44669
	104.404	9.47766	-0.840115	5.44669
	104.394	9.45672	-0.840115	5.44669
	104.412	9.53947	-0.840115	5.44669
	104.423	9.68749	-0.840115	5.44669
	104.421	9.78604	-0.840115	5.44669
	104.416	9.78515	-0.840115	5.44669
	104.415	9.75141	-0.847985	5.44669
	104.416	9.73785	-0.86827	5.44669
	104.417	9.74421	-0.87666	5.44669
	104.417	9.75169	-0.857648	5.44669
	104.417	9.75257	-0.836407	5.44669
	104.417	9.75028	-0.832636	5.44669
	104.417	9.74901	-0.838349	5.44669
	104.417	9.7001	-0.842041	5.44669
	104.417	9.57389	-0.84155	5.44669
	104.417	9.5216	-0.840032	5.44669
	104.417	9.64027	-0.83957	5.44669
	104.417	9.77292	-0.839916	5.44669
	104.417	9.79649	-0.840225	5.44669
	104.417	9.76083	-0.840232	5.44669
	104.417	9.73777	-0.840124	5.44669
	104.417	9.74082	-0.840077	5.44669
	104.417	9.75031	-0.840096	5.44669
	104.417	9.75319	-0.84012	5.44669
	104.417	9.75103	-0.840124	5.44669
	104.417	9.7491	-0.840117	5.44669
	104.417	9.74906	-0.840112	5.44669
	104.417	9.74973	-0.840113	5.44669
	104.417	9.75002	-0.840115	5.44669
	104.417	9.74991	-0.840115	5.44669
	104.417	9.74976	-0.840115	5.44669
	104.417	9.74973	-0.840115	5.44669
	104.417	9.74978	-0.840115	5.44669
	104.417	9.74981	-0.840115	5.44669
	104.417	9.7498	-0.840115	5.44669
	104.417	9.74979	-0.840115	5.44669
	104.417	9.74979	-0.840115	5.44669
	104.417	9.74979	-0.840115	5.44669
	104.417	9.74979	-0.840115	5.44669
	104.417	9.74979	-0.840115	5.44669
	104.417	9.74979	-0.840115	5.44669
	104.417	9.74979	-0.840115	5.44669
	104.394	9.74979	-0.840115	5.44669
	104.337	9.74979	-0.840115	5.44669
	104.291	9.74979	-0.840115	5.44669
	104.265	9.74979	-0.847985	5.44669
	104.222	9.74979	-0.86827	5.44669
	104.183	9.74979	-0.87666	5.44669
	104.177	9.74979	-0.857648	5.44669
	104.188	9.74979	-0.836407	5.44669
	104.194	9.74979	-0.832636	5.44669
	104.193	9.74979	-0.838349	5.44669
	104.19	9.74979	-0.842041	5.44669
	104.189	9.74979	-0.84155	5.44669
	104.19	9.74979	-0.840032	5.44669
	104.191	9.74979	-0.83957	5.44669
	104.191	9.74979	-0.839916	5.44669
	104.19	9.74979	-0.840225	5.44669
	104.19	9.74979	-0.840232	5.44669
	104.19	9.74979	-0.840124	5.44669
	104.19	9.74979	-0.840077	5.44669
	104.19	9.74979	-0.840096	5.44669
	104.19	9.79898	-0.84012	5.44669
	104.168	9.97495	-0.840124	5.44669
	104.088	10.1542	-0.840117	5.44669
	103.985	10.0878	-0.840112	5.44669
	103.935	9.8362	-0.840113	5.44669
	103.946	9.67988	-0.840115	5.44669
	103.967	9.69202	-0.840115	5.44669
	103.972	9.79998	-0.840115	5.44669
	103.966	9.99596	-0.840115	5.44669
	103.962	10.1626	-0.840115	5.44669
	103.962	10.0838	-0.840115	5.44669
	103.964	9.83155	-0.840115	5.44669
	103.965	9.67933	-0.840115	5.44669
	103.964	9.74263	-0.840115	5.44669
	103.964	9.92755	-0.840115	5.44669
	103.964	9.99903	-0.840115	5.44669
	103.964	9.91666	-0.840115	5.44669
	103.964	9.89857	-0.840115	5.44669
	103.964	9.92689	-0.840115	5.44669
	103.964	9.89704	-0.847985	5.44669
	103.964	9.96523	-0.86827	5.44669
	103.964	10.1663	-0.87666	5.44669
	103.964	10.3012	-0.857648	5.44669
	103.964	10.298	-0.844277	5.44669
	103.942	10.2507	-0.868663	5.44669
	103.884	10.2322	-0.903049	5.44669
	103.861	10.2414	-0.896119	5.44669
	103.914	10.2518	-0.855376	5.44669
	103.975	10.2529	-0.828845	5.44669
	103.963	10.2497	-0.838196	5.44669
	103.889	10.2479	-0.868232	5.44669
	103.855	10.2483	-0.880132	5.44669
	103.888	10.2491	-0.859118	5.44669
	103.873	10.2493	-0.835788	5.44669
	103.781	10.2491	-0.831855	5.44669
	103.714	10.249	-0.838242	5.44669
	103.714	10.2982	-0.842274	5.44669
	103.736	10.425	-0.841686	5.44669
	103.746	10.4774	-0.840006	5.44669
	103.742	10.3586	-0.847381	5.44669
	103.737	10.2258	-0.868056	5.44669
	103.736	10.2515	-0.876785	5.44669
	103.737	10.4631	-0.857777	5.44669
	103.738	10.6654	-0.836416	5.44669
	103.738	10.6452	-0.832595	5.44669
	103.715	10.5601	-0.838328	5.44669
	103.658	10.6293	-0.849918	5.44669
	103.612	10.7531	-0.869716	5.44669
	103.586	10.7907	-0.876579	5.44669
	103.543	10.7148	-0.8571	5.44669
	103.504	10.5638	-0.836206	5.44669
	103.498	10.5107	-0.832747	5.44669
	103.509	10.6379	-0.838467	5.44669
	103.515	10.7744	-0.842051	5.44669
	103.514	10.7965	-0.841513	5.44669
	103.511	10.7589	-0.840012	5.44669
	103.51	10.7355	-0.839575	5.44669
	103.511	10.7391	-0.839925	5.44669
	103.512	10.749	-0.840227	5.44669
	103.512	10.7518	-0.840229	5.44669
	103.511	10.7495	-0.840123	5.44669
	103.511	10.7475	-0.840077	5.44669
	103.489	10.7475	-0.840096	5.44669
	103.432	10.7482	-0.84012	5.44669
	103.386	10.7485	-0.840124	5.44669
	103.36	10.7484	-0.840117	5.44669
	103.339	10.7482	-0.840112	5.44669
	103.357	10.7482	-0.840113	5.44669
	103.375	10.7483	-0.840115	5.44669
	103.332	10.7483	-0.847986	5.44669
	103.278	10.7483	-0.86827	5.44669
	103.266	10.7483	-0.87666	5.44669
	103.28	10.7483	-0.857648	5.44669
	103.29	10.7483	-0.836407	5.44669
	103.289	10.7483	-0.832636	5.44669
	103.285	10.7483	-0.838349	5.44669
	103.284	10.7975	-0.842041	5.44669
	103.285	10.9242	-0.84155	5.44669
	103.263	10.9767	-0.840032	5.44669
	103.183	10.907	-0.83957	5.44669
	103.08	10.9502	-0.839916	5.44669
	103.03	11.1059	-0.840225	5.44669
	103.04	11.1244	-0.840232	5.44669
	103.062	11.0719	-0.840124	5.44669
	103.067	11.1409	-0.840077	5.44669
	103.061	11.2531	-0.840096	5.44669
	103.057	11.2858	-0.84012	5.44669
	103.057	11.2613	-0.840124	5.44669
	103.059	11.2396	-0.840117	5.44669
	103.059	11.2393	-0.840112	5.44669
	103.059	11.2469	-0.840113	5.44669
	103.059	11.2502	-0.840115	5.44669
	103.059	11.2488	-0.840115	5.44669
	103.059	11.2471	-0.840115	5.44669
	103.037	11.2469	-0.840115	5.44669
	102.957	11.2474	-0.840115	5.44669
	102.853	11.2477	-0.840115	5.44669
	102.804	11.2476	-0.840115	5.44669
	102.814	11.2475	-0.840115	5.44669
	102.835	11.2475	-0.840115	5.44669
	102.84	11.2475	-0.840115	5.44669
	102.835	11.2475	-0.840115	5.44669
	102.831	11.2475	-0.840115	5.44669
	102.831	11.2475	-0.840115	5.44669
	102.833	11.2475	-0.840115	5.44669
	102.833	11.2475	-0.840115	5.44669
	102.833	11.2475	-0.840115	5.44669
	102.81	11.2475	-0.840115	5.44669
	102.753	11.2475	-0.847985	5.44669
	102.729	11.2475	-0.86827	5.44669
	102.783	11.2475	-0.87666	5.44669
	102.821	11.2475	-0.857648	5.44669
	102.752	11.2475	-0.836407	5.44669
	102.632	11.2475	-0.832636	5.44669
	102.572	11.2475	-0.84622	5.44669
	102.584	11.2475	-0.870197	5.44669
	102.609	11.2475	-0.878095	5.44669
	102.616	11.2475	-0.857565	5.44669
	102.609	11.2475	-0.835862	5.44669
	102.604	11.2475	-0.832438	5.44669
	102.604	11.2475	-0.83846	5.44669
	102.606	11.2475	-0.842158	5.44669
	102.607	11.2475	-0.84156	5.44669
	102.607	11.2475	-0.839994	5.44669
	102.606	11.2475	-0.83955	5.44669
	102.606	11.2475	-0.839921	5.44669
	102.606	11.2967	-0.840234	5.44669
	102.584	11.4727	-0.840234	5.44669
	102.527	11.6519	-0.840122	5.44669
	102.503	11.5855	-0.840076	5.44669
	102.534	11.3339	-0.840096	5.44669
	102.515	11.1776	-0.840121	5.44669
	102.422	11.2389	-0.840124	5.44669
	102.356	11.4737	-0.840117	5.44669
	102.378	11.7221	-0.840112	5.44669
	102.458	11.8191	-0.840113	5.44669
	102.492	11.7835	-0.840115	5.44669
	102.433	11.7361	-0.840115	5.44669
	102.368	11.6799	-0.840115	5.44669
	102.379	11.5672	-0.840115	5.44669
	102.454	11.5231	-0.840115	5.44669
	102.49	11.6404	-0.847985	5.44669
	102.434	11.7696	-0.876141	5.44669
	102.369	11.7922	-0.904815	5.44669
	102.357	11.7573	-0.894193	5.44669
	102.374	11.735	-0.85394	5.44669
	102.386	11.738	-0.836799	5.44669
	102.384	11.7473	-0.859026	5.44669
	102.38	11.7501	-0.87682	5.44669
	102.378	11.7479	-0.86101	5.44669
	102.379	11.7461	-0.837759	5.44669
	102.38	11.746	-0.832008	5.44669
	102.38	11.7467	-0.837605	5.44669
	102.38	11.747	-0.841953	5.44669
	102.38	11.7469	-0.841778	5.44669
	102.358	11.7467	-0.840158	5.44669
	102.3	11.7467	-0.839542	5.44669
	102.277	11.7467	-0.839859	5.44669
	102.308	11.7467	-0.840211	5.44669
	102.288	11.7467	-0.848117	5.44669
	102.218	11.7467	-0.868291	5.44669
	102.21	11.7467	-0.876622	5.44669
	102.256	11.7467	-0.857625	5.44669
	102.282	11.7467	-0.83641	5.44669
	102.255	11.7467	-0.832646	5.44669
	102.186	11.7467	-0.838352	5.44669
	102.137	11.7467	-0.842039	5.44669
	102.136	11.7467	-0.841548	5.44669
	102.152	11.7467	-0.840032	5.44669
	102.159	11.7467	-0.83957	5.44669
	102.157	11.7467	-0.839916	5.44669
	102.153	11.7959	-0.840225	5.44669
	102.152	11.9227	-0.840232	5.44669
	102.153	11.9751	-0.840124	5.44669
	102.154	11.8563	-0.840077	5.44669
	102.154	11.7236	-0.840096	5.44669
	102.154	11.7	-0.84012	5.44669
	102.154	11.7357	-0.840124	5.44669
	102.154	11.7588	-0.840117	5.44669
	102.154	11.7557	-0.840112	5.44669
	102.154	11.7462	-0.840113	5.44669
	102.154	11.7433	-0.840115	5.44669
	102.154	11.7455	-0.840115	5.44669
	102.154	11.7474	-0.840115	5.44669
	102.154	11.7475	-0.840115	5.44669
	102.154	11.7468	-0.840115	5.44669
	102.154	11.7465	-0.840115	5.44669
	102.154	11.7466	-0.847986	5.44669
	102.154	11.7468	-0.86827	5.44669
	102.154	11.7468	-0.87666	5.44669
	102.154	11.7467	-0.857648	5.44669
	102.154	11.7467	-0.836407	5.44669
	102.154	11.7467	-0.832636	5.44669
	102.154	11.7959	-0.838349	5.44669
	102.154	11.9227	-0.842041	5.44669
	102.154	12.0243	-0.84155	5.44669
	102.154	12.0323	-0.840032	5.44669
	102.154	11.952	-0.83957	5.44669
	102.131	11.8588	-0.839916	5.44669
	102.052	11.8885	-0.840225	5.44669
	101.948	11.9896	-0.840232	5.44669
	101.898	12.0302	-0.840124	5.44669
	101.931	12.0127	-0.840077	5.44669
	102.01	12.0403	-0.840096	5.44669
	102.061	12.1151	-0.84012	5.44669
	102.059	12.0965	-0.840124	5.44669
	102.019	12.0557	-0.840117	5.44669
	101.977	12.0935	-0.840112	5.44669
	101.992	12.033	-0.840113	5.44669
	102.016	11.8323	-0.840115	5.44669
	101.976	11.7441	-0.840115	5.44669
	101.922	11.922	-0.840115	5.44669
	101.909	12.1982	-0.840115	5.44669
	101.922	12.3268	-0.840115	5.44669
	101.932	12.2945	-0.840115	5.44669
	101.931	12.188	-0.840115	5.44669
	101.928	12.049	-0.840115	5.44669
	101.926	12.0119	-0.840115	5.44669
	101.927	12.1415	-0.840115	5.44669
	101.928	12.2733	-0.840115	5.44669
	101.928	12.2926	-0.840115	5.44669
	101.927	12.2555	-0.840115	5.44669
	101.927	12.2333	-0.840115	5.44669
	101.927	12.2373	-0.840115	5.44669
	101.927	12.2468	-0.840115	5.44669
	101.927	12.2494	-0.840115	5.44669
	101.927	12.2471	-0.840115	5.44669
	101.927	12.2452	-0.840115	5.44669
	101.927	12.2453	-0.840115	5.44669
	101.927	12.2459	-0.840115	5.44669
	101.927	12.2462	-0.840115	5.44669
	101.927	12.2461	-0.847985	5.44669
	101.927	12.2459	-0.86827	5.44669
	101.927	12.2459	-0.87666	5.44669
	101.927	12.246	-0.857648	5.44669
	101.927	12.246	-0.836407	5.44669
	101.927	12.246	-0.832636	5.44669
	101.927	12.246	-0.84622	5.44669
	101.927	12.246	-0.870197	5.44669
	101.927	12.246	-0.878095	5.44669
	101.927	12.246	-0.857565	5.44669
	101.927	12.246	-0.835862	5.44669
	101.927	12.246	-0.832438	5.44669
	101.927	12.246	-0.83846	5.44669
	101.927	12.246	-0.842158	5.44669
	101.927	12.246	-0.84156	5.44669
	101.927	12.246	-0.839994	5.44669
	101.927	12.246	-0.83955	5.44669
	101.927	12.246	-0.839921	5.44669
	101.927	12.246	-0.840234	5.44669
	101.927	12.246	-0.840234	5.44669
	101.927	12.246	-0.840122	5.44669
	101.927	12.246	-0.840076	5.44669
	101.927	12.246	-0.840096	5.44669
	101.927	12.246	-0.840121	5.44669
	101.927	12.246	-0.840124	5.44669
	101.927	12.246	-0.840117	5.44669
	101.927	12.246	-0.840112	5.44669
	101.927	12.246	-0.840113	5.44669
	101.927	12.246	-0.840115	5.44669
	101.927	12.246	-0.840115	5.44669
	101.927	12.246	-0.840115	5.44669
	101.927	12.246	-0.840115	5.44669
	101.927	12.246	-0.840115	5.44669
	101.927	12.246	-0.840115	5.44669
	101.927	12.246	-0.840115	5.44669
	101.927	12.246	-0.840115	5.44669
	101.927	12.246	-0.840115	5.44669
	101.927	12.246	-0.840115	5.44669
	101.927	12.246	-0.840115	5.44669
	101.927	12.246	-0.840115	5.44669
	101.927	12.1968	-0.840115	5.44669
	101.927	12.07	-0.840115	5.44669
	101.927	12.0176	-0.840115	5.44669
	101.927	12.1364	-0.840115	5.44669
	101.927	12.2691	-0.840115	5.44669
	101.927	12.2927	-0.840115	5.44669
	101.927	12.257	-0.840115	5.44669
	101.927	12.2339	-0.847985	5.44669
	101.927	12.237	-0.86827	5.44669
	101.927	12.2465	-0.87666	5.44669
	101.927	12.2494	-0.857648	5.44669
	101.927	12.2472	-0.836407	5.44669
	101.927	12.2453	-0.832636	5.44669
	101.927	12.2452	-0.838349	5.44669
	101.927	12.2459	-0.842041	5.44669
	101.927	12.2462	-0.84155	5.44669
	101.927	12.2461	-0.840032	5.44669
	101.927	12.2459	-0.83957	5.44669
	101.927	12.2459	-0.839916	5.44669
	101.927	12.246	-0.840225	5.44669
	101.927	12.246	-0.840232	5.44669
	101.927	12.246	-0.840124	5.44669
	101.927	12.246	-0.840077	5.44669
	101.927	12.246	-0.840096	5.44669
	101.927	12.246	-0.84012	5.44669
	101.927	12.246	-0.847995	5.44669
	101.927	12.246	-0.868272	5.44268
	101.927	12.246	-0.876657	5.43234
	101.927	12.246	-0.857646	5.42806
	101.927	12.246	-0.844278	5.43775
	101.927	12.246	-0.860792	5.44858
	101.927	12.246	-0.874894	5.4505
	101.927	12.246	-0.859574	5.44759
	101.927	12.246	-0.837842	5.44571
	101.927	12.246	-0.832553	5.44595
	101.927	12.246	-0.845675	5.44673
	101.927	12.246	-0.869998	5.44295
	101.927	12.246	-0.878206	5.43244
	101.927	12.1968	-0.857682	5.428
	101.927	12.0208	-0.835871	5.43769
	101.927	11.7924	-0.8324	5.44857
	101.927	11.732	-0.83844	5.45052
	101.927	11.9312	-0.842163	5.4476
	101.927	12.2063	-0.841569	5.4457
	101.927	12.2777	-0.839996	5.44595
	101.927	12.1157	-0.839548	5.44673
	101.927	12.0076	-0.83992	5.44697
	101.927	12.1159	-0.840234	5.44679
	101.927	12.2641	-0.840234	5.44663
	101.927	12.2979	-0.840122	5.44663
	101.927	12.261	-0.840075	5.44668
	101.927	12.2338	-0.840096	5.44671
	101.927	12.2355	-0.840121	5.4467
	101.927	12.2459	-0.840124	5.44668
	101.927	12.2497	-0.840117	5.44668
	101.927	12.2475	-0.840112	5.44669
	101.927	12.2453	-0.840113	5.44669
	101.927	12.2451	-0.840115	5.44669
	101.927	12.2459	-0.840115	5.44669
	101.927	12.2462	-0.840115	5.44669
	101.927	12.2461	-0.840115	5.44669
	101.927	12.2459	-0.840115	5.44669
	101.927	12.2459	-0.840115	5.44669
	101.927	12.246	-0.847986	5.44669
	101.927	12.246	-0.86827	5.44669
	101.927	12.246	-0.87666	5.44669
	101.927	12.246	-0.857648	5.44669
	101.927	12.246	-0.836407	5.44669
	101.927	12.246	-0.832636	5.44669
	101.905	12.246	-0.838349	5.44669
	101.848	12.246	-0.842041	5.44669
	101.824	12.246	-0.84155	5.44669
	101.878	12.246	-0.840032	5.44669
	101.938	12.246	-0.83957	5.44669
	101.949	12.246	-0.839916	5.44669
	101.932	12.1968	-0.840225	5.44669
	101.922	12.07	-0.840232	5.44669
	101.923	12.0176	-0.840124	5.44669
	101.928	12.0872	-0.840077	5.44669
	101.929	12.0932	-0.840096	5.44669
	101.928	12.0643	-0.84012	5.44669
	101.927	12.1474	-0.840124	5.44669
	101.927	12.2571	-0.840117	5.44669
	101.927	12.2837	-0.840112	5.44669
	101.928	12.2575	-0.840113	5.44669
	101.927	12.2373	-0.840115	5.44669
	101.927	12.2382	-0.840115	5.44669
	101.927	12.2458	-0.840115	5.44669
	101.927	12.2486	-0.840115	5.44669
	101.927	12.2472	-0.840115	5.44669
	101.927	12.1963	-0.840115	5.44669
	101.927	12.0694	-0.840115	5.44268
	101.95	12.0175	-0.840115	5.43234
	102.007	12.1366	-0.840115	5.42806
	102.053	12.2693	-0.840115	5.43775
	102.057	12.2927	-0.840115	5.44858
	102.043	12.2078	-0.840115	5.4505
	102.058	12.0088	-0.840115	5.44759
	102.118	11.7835	-0.840115	5.44571
	102.167	11.7326	-0.840115	5.44595
	102.171	11.8854	-0.840115	5.44673
	102.156	11.9824	-0.840115	5.44696
	102.149	11.8727	-0.840115	5.44679
	102.151	11.777	-0.840115	5.44663
	102.154	11.8719	-0.840115	5.44663
	102.155	11.9609	-0.840115	5.44668
	102.154	11.9176	-0.840115	5.44671
	102.153	11.9097	-0.840115	5.4467
	102.153	11.9283	-0.840115	5.44668
	102.154	11.8416	-0.840115	5.44267
	102.154	11.7341	-0.840115	5.43234
	102.154	11.7096	-0.847985	5.42806
	102.154	11.736	-0.86827	5.43775
	102.154	11.7555	-0.87666	5.44858
	102.154	11.7542	-0.857648	5.4505
	102.154	11.7468	-0.836407	5.44759
	102.154	11.7441	-0.832636	5.44571
	102.154	11.7456	-0.838349	5.44595
	102.154	11.7472	-0.842041	5.44673
	102.154	11.7473	-0.84155	5.44696
	102.176	11.7468	-0.840032	5.44679
	102.256	11.7466	-0.83957	5.44663
	102.337	11.7466	-0.839916	5.44663
	102.329	11.7468	-0.840225	5.44668
	102.295	11.7468	-0.840232	5.44671
	102.328	11.7467	-0.840124	5.4467
	102.383	11.7467	-0.840077	5.44668
	102.399	11.7467	-0.840096	5.44668
	102.387	11.7467	-0.84012	5.44669
	102.376	11.7467	-0.840124	5.44669
	102.376	11.7467	-0.840117	5.44669
	102.38	11.7467	-0.840112	5.44669
	102.381	11.7467	-0.840113	5.44669
	102.381	11.7467	-0.840115	5.44669
	102.38	11.7467	-0.840115	5.44669
	102.402	11.7467	-0.840115	5.44669
	102.482	11.6975	-0.840115	5.44669
	102.586	11.5708	-0.840115	5.44669
	102.635	11.4691	-0.840115	5.44669
	102.625	11.4612	-0.840115	5.44669
	102.604	11.4923	-0.840115	5.44669
	102.599	11.5079	-0.840115	5.44669
	102.604	11.5034	-0.840115	5.44669
	102.608	11.4467	-0.840115	5.44669
	102.608	11.3184	-0.840115	5.44669
	102.606	11.2188	-0.840115	5.44669
	102.606	11.2122	-0.840115	5.44669
	102.606	11.2432	-0.840115	5.44669
	102.606	11.2583	-0.840115	5.44669
	102.606	11.2535	-0.840115	5.44669
	102.606	11.2462	-0.840115	5.44669
	102.606	11.2448	-0.840115	5.44669
	102.629	11.2468	-0.840115	5.44669
	102.708	11.2482	-0.847985	5.44669
	102.812	11.248	-0.86827	5.44669
	102.862	11.2475	-0.87666	5.44669
	102.851	11.2473	-0.857648	5.44669
	102.83	11.2474	-0.836407	5.44669
	102.825	11.2475	-0.832636	5.44669
	102.83	11.2475	-0.838349	5.44669
	102.834	11.2475	-0.842041	5.44669
	102.834	11.2475	-0.84155	5.44669
	102.833	11.2475	-0.840032	5.44669
	102.832	11.2475	-0.83957	5.44669
	102.855	11.2475	-0.839916	5.44669
	102.912	11.2475	-0.840225	5.44669
	102.936	11.2475	-0.840232	5.44669
	102.882	11.2475	-0.840124	5.44669
	102.844	11.2475	-0.840077	5.44669
	102.913	11.2475	-0.840096	5.44669
	103.033	11.2475	-0.84012	5.44669
	103.093	11.2475	-0.840124	5.44669
	103.081	11.2475	-0.840117	5.44669
	103.056	11.2475	-0.840112	5.44669
	103.05	11.2475	-0.840113	5.44669
	103.056	11.1983	-0.840115	5.44669
	103.061	11.0715	-0.840115	5.44669
	103.061	10.9699	-0.840115	5.44669
	103.059	10.962	-0.840115	5.44669
	103.058	10.9931	-0.840115	5.44669
	103.059	11.0087	-0.847985	5.44669
	103.059	11.0533	-0.86827	5.44669
	103.059	11.1726	-0.87666	5.44669
	103.059	11.2235	-0.857648	5.44669
	103.059	11.1068	-0.836407	5.44669
	103.081	10.9754	-0.832636	5.44669
	103.161	10.9517	-0.838349	5.44669
	103.264	10.9868	-0.842041	5.44669
	103.314	10.9605	-0.84155	5.44669
	103.304	10.8308	-0.840032	5.44669
	103.282	10.7198	-0.83957	5.44669
	103.277	10.709	-0.839916	5.44669
	103.283	10.7422	-0.840225	5.44669
	103.287	10.7598	-0.840232	5.44669
	103.287	10.7552	-0.840124	5.44669
	103.285	10.7471	-0.840077	5.44669
	103.285	10.7453	-0.840096	5.44669
	103.285	10.7474	-0.84012	5.44669
	103.285	10.749	-0.840124	5.44669
	103.285	10.7489	-0.840117	5.44669
	103.285	10.7483	-0.840112	5.44669
	103.307	10.7481	-0.840113	5.44669
	103.387	10.7482	-0.840115	5.44669
	103.491	10.7483	-0.840115	5.44669
	103.54	10.7483	-0.840115	5.44669
	103.508	10.7483	-0.840115	5.44669
	103.429	10.7482	-0.840115	5.44669
	103.4	10.7483	-0.840115	5.44669
	103.46	10.7483	-0.840115	5.44669
	103.524	10.6991	-0.840115	5.44669
	103.534	10.5723	-0.840115	5.44669
	103.516	10.5199	-0.840115	5.44669
	103.505	10.6387	-0.840115	5.44669
	103.507	10.7714	-0.847985	5.44669
	103.512	10.795	-0.86827	5.44669
	103.513	10.7593	-0.87666	5.44669
	103.512	10.7362	-0.857648	5.44669
	103.511	10.7393	-0.836407	5.44669
	103.533	10.7488	-0.832636	5.44669
	103.591	10.7517	-0.84622	5.44669
	103.615	10.7495	-0.870197	5.44669
	103.561	10.7476	-0.878095	5.44669
	103.523	10.7475	-0.857565	5.44669
	103.592	10.7482	-0.835862	5.44669
	103.712	10.7485	-0.832438	5.44669
	103.75	10.6992	-0.83846	5.44669
	103.681	10.5723	-0.842158	5.44669
	103.631	10.4706	-0.84156	5.44669
	103.679	10.4627	-0.847865	5.44669
	103.745	10.5431	-0.867706	5.44669
	103.761	10.6362	-0.876466	5.44669
	103.745	10.5573	-0.857768	5.44669
	103.732	10.3294	-0.836525	5.44669
	103.733	10.1872	-0.832644	5.44669
	103.738	10.1968	-0.83831	5.44669
	103.739	10.2495	-0.842022	5.44669
	103.738	10.2678	-0.841556	5.44669
	103.737	10.2568	-0.840041	5.44669
	103.737	10.2456	-0.839571	5.44669
	103.738	10.2448	-0.847784	5.44669
	103.738	10.2485	-0.868379	5.44669
	103.738	10.2503	-0.876777	5.44669
	103.738	10.2497	-0.857659	5.44669
	103.76	10.2489	-0.836369	5.44669
	103.818	10.2487	-0.840488	5.44669
	103.864	10.2489	-0.86651	5.44669
	103.889	10.2491	-0.878595	5.44669
	103.933	10.2491	-0.859086	5.44669
	103.972	10.249	-0.836321	5.44669
	103.978	10.249	-0.832089	5.44669
	103.967	10.249	-0.83815	5.44669
	103.96	10.249	-0.842152	5.44669
	103.962	10.1998	-0.841668	5.44669
	103.964	10.0239	-0.840041	5.44669
	103.965	9.84466	-0.839532	5.44669
	103.964	9.86186	-0.839897	5.44669
	103.964	9.98666	-0.840231	5.44669
	103.964	10.0414	-0.840241	5.44669
	103.964	10.0213	-0.840126	5.44669
	103.964	9.99361	-0.840075	5.44669
	103.964	9.94002	-0.840094	5.44669
	103.964	9.82123	-0.84012	5.44669
	103.964	9.72452	-0.840124	5.44669
	103.986	9.71578	-0.840117	5.44669
	104.044	9.74484	-0.840112	5.44669
	104.09	9.75985	-0.840113	5.44669
	104.093	9.75577	-0.840115	5.44669
	104.057	9.74872	-0.840115	5.44669
	104.015	9.74722	-0.840115	5.44669
	104.051	9.74909	-0.840115	5.4507
	104.154	9.75041	-0.840115	5.46104
	104.218	9.7503	-0.840115	5.46531
	104.214	9.74978	-0.847986	5.45562
	104.19	9.74961	-0.86827	5.4448
	104.182	9.74972	-0.87666	5.44287
	104.187	9.74982	-0.865519	5.44579
	104.192	9.74983	-0.864562	5.44767
	104.192	9.7498	-0.869181	5.44742
	104.191	9.74978	-0.855882	5.44664
	104.19	9.74978	-0.838333	5.44641
	104.19	9.74979	-0.834072	5.44658
	104.213	9.74979	-0.838266	5.44674
	104.293	9.74979	-0.841496	5.44675
	104.374	9.74979	-0.841352	5.44669
	104.366	9.74979	-0.840142	5.44667
	104.332	9.74979	-0.839687	5.44668
	104.364	9.74979	-0.839926	5.44669
	104.419	9.74979	-0.840188	5.44669
	104.436	9.74979	-0.840213	5.44669
	104.423	9.74979	-0.84013	5.44669
	104.413	9.7006	-0.840086	5.44669
	104.413	9.52463	-0.840097	5.44669
	104.416	9.34543	-0.840118	5.44669
	104.418	9.36262	-0.840122	5.44669
	104.417	9.43823	-0.840117	5.44669
	104.416	9.36615	-0.840113	5.44669
	104.416	9.24443	-0.840113	5.44669
	104.439	9.25802	-0.840115	5.44669
	104.519	9.41152	-0.840115	5.44669
	104.622	9.48755	-0.840115	5.44669
	104.672	9.36907	-0.840115	5.44669
	104.639	9.22807	-0.840115	5.44669
	104.56	9.20093	-0.840115	5.44669
	104.532	9.23806	-0.840115	5.44669
	104.591	9.3122	-0.840115	5.44669
	104.655	9.43619	-0.840115	5.44268
	104.666	9.47857	-0.840115	5.43234
	104.648	9.35654	-0.840115	5.42806
	104.637	9.22601	-0.840115	5.43775
	104.661	9.20452	-0.840115	5.44858
	104.745	9.2403	-0.840115	5.4505
	104.85	9.26267	-0.840115	5.44759
	104.876	9.25928	-0.840115	5.44571
	104.808	9.2499	-0.840115	5.44595
	104.763	9.24718	-0.840115	5.44673
	104.812	9.24937	-0.840115	5.44696
	104.878	9.25126	-0.840115	5.44679
	104.892	9.25127	-0.840115	5.44663
	104.876	9.2506	-0.840115	5.44663
	104.864	9.25032	-0.840115	5.44668
	104.865	9.25044	-0.840115	5.44671
	104.869	9.25059	-0.840115	5.4467
	104.871	9.25061	-0.840115	5.44668
	104.87	9.25056	-0.840115	5.44668
	104.869	9.25054	-0.840115	5.44669
	104.869	9.25054	-0.840115	5.44669
	104.869	9.25056	-0.840115	5.44669
	104.869	9.25056	-0.840115	5.44669
	104.892	9.25056	-0.840115	5.44669
	104.949	9.20136	-0.840115	5.44669
	104.973	9.07459	-0.840115	5.44669
	104.941	9.02216	-0.840115	5.44669
	104.938	9.14097	-0.840115	5.44669
	104.974	9.27373	-0.840115	5.44669
	104.994	9.29729	-0.840115	5.44669
	104.968	9.26159	-0.847985	5.44669
	104.924	9.23851	-0.86827	5.44669
	104.956	9.24158	-0.87666	5.44669
	105.058	9.25107	-0.857648	5.44669
	105.123	9.25396	-0.836407	5.44669
	105.119	9.20261	-0.832636	5.44669
	105.096	9.0739	-0.838349	5.44669
	105.087	8.97224	-0.842041	5.44669
	105.092	8.91576	-0.84155	5.44669
	105.097	8.82041	-0.840032	5.44669
	105.097	8.73428	-0.83957	5.44669
	105.096	8.7216	-0.839916	5.44669
	105.095	8.74524	-0.840225	5.44669
	105.095	8.80858	-0.840232	5.44669
	105.118	8.93283	-0.840124	5.44669
	105.175	8.97917	-0.840077	5.44669
	105.199	8.8587	-0.840096	5.44669
	105.145	8.72742	-0.84012	5.44669
	105.107	8.70506	-0.840124	5.44669
	105.176	8.74074	-0.847987	5.44669
	105.296	8.76338	-0.868268	5.44669
	105.356	8.76014	-0.876658	5.44669
	105.344	8.75073	-0.857648	5.44669
	105.319	8.74794	-0.836407	5.44669
	105.313	8.75011	-0.832637	5.44669
	105.319	8.75202	-0.838349	5.44669
	105.324	8.75204	-0.842041	5.44669
	105.324	8.75137	-0.84155	5.44669
	105.344	8.75108	-0.840032	5.44669
	105.423	8.7512	-0.83957	5.44669
	105.505	8.70216	-0.839916	5.44669
	105.497	8.57541	-0.840225	5.44669
	105.441	8.52293	-0.840232	5.44669
	105.416	8.64172	-0.840124	5.44669
	105.447	8.77448	-0.840077	5.44669
	105.517	8.79806	-0.840096	5.44669
	105.565	8.71317	-0.847991	5.44669
	105.565	8.56331	-0.868279	5.44669
	105.549	8.46476	-0.876662	5.44669
	105.542	8.4171	-0.857646	5.44669
	105.545	8.32435	-0.836405	5.44669
	105.549	8.23617	-0.832636	5.44669
	105.549	8.22171	-0.83835	5.44669
	105.548	8.24533	-0.842041	5.44669
	105.548	8.2601	-0.84155	5.44669
	105.548	8.25785	-0.840031	5.44669
	105.548	8.30084	-0.83957	5.44669
	105.548	8.42582	-0.839916	5.44669
	105.548	8.4797	-0.840225	5.44669
	105.548	8.36213	-0.840232	5.44669
	105.57	8.22938	-0.840124	5.44669
	105.628	8.20538	-0.840077	5.44669
	105.674	8.24089	-0.840096	5.44669
	105.678	8.26404	-0.84012	5.44669
	105.663	8.26108	-0.840124	5.44669
	105.679	8.2516	-0.840117	5.44669
	105.738	8.24868	-0.840112	5.44669
	105.788	8.25083	-0.840113	5.44669
	105.792	8.25277	-0.840115	5.44669
	105.777	8.25281	-0.840115	5.44669
	105.769	8.25215	-0.840115	5.44669
	105.771	8.25185	-0.840115	5.44669
	105.775	8.25196	-0.840115	5.44669
	105.776	8.25211	-0.840115	5.44669
	105.775	8.25214	-0.840115	5.44669
	105.774	8.2521	-0.840115	5.44669
	105.774	8.25207	-0.840115	5.44669
	105.774	8.25207	-0.840115	5.44669
	105.774	8.25208	-0.840115	5.44669
	105.774	8.25209	-0.847985	5.44669
	105.774	8.25208	-0.86827	5.44669
	105.774	8.25208	-0.88453	5.44669
	105.774	8.25208	-0.885804	5.44669
	105.797	8.25208	-0.872952	5.44669
	105.854	8.25208	-0.85017	5.44669
	105.9	8.25208	-0.834641	5.44669
	105.926	8.20289	-0.834563	5.44669
	105.947	8.07612	-0.839785	5.44669
	105.929	8.02369	-0.841958	5.44669
	105.911	8.09331	-0.841005	5.44669
	105.954	8.0501	-0.839833	5.44669
	106.008	7.89446	-0.847551	5.44669
	106.019	7.87595	-0.868188	5.44669
	106.006	7.92848	-0.884651	5.44669
	105.996	7.85947	-0.885883	5.44669
	105.997	7.74724	-0.872942	5.44669
	106.001	7.71453	-0.858008	5.44669
	106.002	7.73909	-0.862786	5.44669
	106.001	7.76075	-0.871115	5.44669
	106	7.76105	-0.857325	5.44669
	106	7.75347	-0.83825	5.44669
	106.001	7.75019	-0.833525	5.44669
	106.023	7.75151	-0.838066	5.44669
	106.103	7.75323	-0.841607	5.44669
	106.206	7.75348	-0.841469	5.44669
	106.234	7.75298	-0.840152	5.44669
	106.166	7.75267	-0.839649	5.44669
	106.121	7.75273	-0.839906	5.44669
	106.17	7.75286	-0.840193	5.44669
	106.235	7.75289	-0.840222	5.44669
	106.25	7.75286	-0.840132	5.44669
	106.234	7.75284	-0.840084	5.44669
	106.222	7.75284	-0.840096	5.44669
	106.222	7.75285	-0.840118	5.44669
	106.227	7.75285	-0.840123	5.44669
	106.229	7.75285	-0.840117	5.44669
	106.228	7.75285	-0.840113	5.44669
	106.227	7.75285	-0.840113	5.44669
	106.227	7.75285	-0.840115	5.44669
	106.249	7.75285	-0.840115	5.44669
	106.329	7.75285	-0.840115	5.44669
	106.433	7.75285	-0.840115	5.44669
	106.46	7.75285	-0.847985	5.44669
	106.392	7.75285	-0.86827	5.44669
	106.347	7.75285	-0.87666	5.44669
	106.396	7.75285	-0.857648	5.44669
	106.461	7.75285	-0.836407	5.44669
	106.476	7.75285	-0.840507	5.44669
	106.46	7.70366	-0.866504	5.44669
	106.448	7.57688	-0.878586	5.44669
	106.449	7.52445	-0.859084	5.44669
	106.453	7.59408	-0.836323	5.44669
	106.477	7.60006	-0.832091	5.44669
	106.534	7.57119	-0.83815	5.44669
	106.579	7.60511	-0.842152	5.44669
	106.605	7.53883	-0.841667	5.44669
	106.648	7.33706	-0.840041	5.44669
	106.687	7.25046	-0.839532	5.44669
	106.693	7.38022	-0.839897	5.44669
	106.682	7.52948	-0.840231	5.44669
	106.676	7.55604	-0.840241	5.44669
	106.677	7.46652	-0.840126	5.44669
	106.68	7.31367	-0.840075	5.44669
	106.681	7.2155	-0.840094	5.44669
	106.68	7.21827	-0.84012	5.44669
	106.679	7.25266	-0.840124	5.44669
	106.679	7.26583	-0.840117	5.44669
	106.68	7.25907	-0.840112	5.44669
	106.68	7.25156	-0.840113	5.44669
	106.702	7.25081	-0.840115	5.44669
	106.759	7.25317	-0.840115	5.44669
	106.805	7.25442	-0.847986	5.44669
	106.831	7.25411	-0.86827	5.44669
	106.875	7.25353	-0.87666	5.44669
	106.914	7.2534	-0.857648	5.44669
	106.919	7.25355	-0.836407	5.44669
	106.909	7.25366	-0.832636	5.44669
	106.902	7.25365	-0.838349	5.44669
	106.903	7.25361	-0.842041	5.44669
	106.906	7.2536	-0.849421	5.44669
	106.907	7.2536	-0.868187	5.44669
	106.906	7.25361	-0.876115	5.44669
	106.906	7.25361	-0.857449	5.44669
	106.906	7.25361	-0.836517	5.44669
	106.906	7.25361	-0.832753	5.44669
	106.906	7.25361	-0.838359	5.44669
	106.906	7.20442	-0.842004	5.44669
	106.928	7.02846	-0.841531	5.44669
	107.008	6.84925	-0.840037	5.44669
	107.089	6.91563	-0.839579	5.44669
	107.081	7.11801	-0.839918	5.44669
	107.047	7.14756	-0.840223	5.44669
	107.08	7.0338	-0.84023	5.44669
	107.135	6.96706	-0.840125	5.44669
	107.151	6.97819	-0.840078	5.44669
	107.139	6.95716	-0.840096	5.44669
	107.128	6.83819	-0.84012	5.44669
	107.128	6.72983	-0.840124	5.44669
	107.132	6.71627	-0.840117	5.44669
	107.133	6.74745	-0.840112	5.44669
	107.133	6.76507	-0.840113	5.44669
	107.132	6.76132	-0.840115	5.44669
	107.132	6.75349	-0.840115	5.44669
	107.132	6.75153	-0.840115	5.44669
	107.155	6.7535	-0.840115	5.44669
	107.234	6.75502	-0.840115	5.44669
	107.338	6.75495	-0.840115	5.44669
	107.387	6.75439	-0.840115	5.44669
	107.377	6.75417	-0.840115	5.44268
	107.356	6.75429	-0.847985	5.43234
	107.351	6.75441	-0.86827	5.42806
	107.356	6.75442	-0.87666	5.43775
	107.36	6.75438	-0.857648	5.44858
	107.36	6.75436	-0.836407	5.4505
	107.358	6.75437	-0.832636	5.44759
	107.358	6.75438	-0.838349	5.44571
	107.358	6.75438	-0.842041	5.44595
	107.359	6.75438	-0.84155	5.44673
	107.359	6.75437	-0.840032	5.44696
	107.358	6.75437	-0.83957	5.44679
	107.358	6.75437	-0.839916	5.44663
	107.358	6.75437	-0.840225	5.44663
	107.358	6.75437	-0.840232	5.44668
	107.358	6.75437	-0.840124	5.44671
	107.358	6.75437	-0.840077	5.4467
	107.358	6.75437	-0.840096	5.44668
	107.381	6.75437	-0.84012	5.44668
	107.46	6.75437	-0.840124	5.44669
	107.564	6.75437	-0.840117	5.44669
	107.614	6.75437	-0.840112	5.44669
	107.603	6.75437	-0.840113	5.44669
	107.582	6.75437	-0.840115	5.44669
	107.577	6.75437	-0.840115	5.44669
	107.582	6.75437	-0.847986	5.44669
	107.587	6.75437	-0.86827	5.44669
	107.586	6.75437	-0.87666	5.44669
	107.585	6.70518	-0.857648	5.44669
	107.584	6.57841	-0.836407	5.44669
	107.584	6.52598	-0.832636	5.44669
	107.585	6.5956	-0.838349	5.44669
	107.585	6.55239	-0.842041	5.44669
	107.585	6.34756	-0.84155	5.44669
	107.585	6.20228	-0.840032	5.44669
	107.585	6.20238	-0.83957	5.44669
	107.585	6.25218	-0.839916	5.44669
	107.585	6.27271	-0.840225	5.44669
	107.585	6.26356	-0.840232	5.44669
	107.585	6.25242	-0.840124	5.44669
	107.585	6.25101	-0.840077	5.44669
	107.585	6.25437	-0.840096	5.44669
	107.585	6.25629	-0.84012	5.44669
	107.585	6.25589	-0.840124	5.44669
	107.585	6.25505	-0.840117	5.44669
	107.585	6.25483	-0.840112	5.44669
	107.585	6.25504	-0.840113	5.44669
	107.585	6.20602	-0.840115	5.44669
	107.585	6.07924	-0.840115	5.44669
	107.585	6.02674	-0.840115	5.44669
	107.585	6.14554	-0.840115	5.44669
	107.585	6.2783	-0.840115	5.44669
	107.607	6.30188	-0.840115	5.44669
	107.687	6.26618	-0.840115	5.44669
	107.768	6.2431	-0.840115	5.44669
	107.76	6.24616	-0.840115	5.44669
	107.726	6.25566	-0.840115	5.44669
	107.759	6.25855	-0.840115	5.44669
	107.814	6.25638	-0.840115	5.44669
	107.83	6.25445	-0.840115	5.44669
	107.818	6.25441	-0.840115	5.44669
	107.807	6.25508	-0.840115	5.44669
	107.807	6.20618	-0.840115	5.44669
	107.811	6.0301	-0.840115	5.44669
	107.812	5.85074	-0.840115	5.44669
	107.812	5.91711	-0.840115	5.44669
	107.811	6.16872	-0.840115	5.44669
	107.811	6.27588	-0.840115	5.44669
	107.811	6.13696	-0.840115	5.44669
	107.811	5.97655	-0.840115	5.44669
	107.833	5.89939	-0.840115	5.44669
	107.913	5.81631	-0.840115	5.44669
	107.994	5.74267	-0.840115	5.44669
	107.986	5.73087	-0.840115	5.44669
	107.93	5.75043	-0.840115	5.44669
	107.905	5.76256	-0.840115	5.44669
	107.937	5.76064	-0.840115	5.44669
	108.007	5.75552	-0.840115	5.44669
	108.055	5.75406	-0.840115	5.44669
	108.055	5.75526	-0.840115	5.44669
	108.038	5.75629	-0.840115	5.44669
	108.032	5.75629	-0.840115	5.44669
	108.035	5.75593	-0.840115	5.44669
	108.038	5.75577	-0.840115	5.44669
	108.039	5.75584	-0.840115	5.4507
	108.038	5.75592	-0.840115	5.46104
	108.037	5.75593	-0.840115	5.46531
	108.037	5.75591	-0.840115	5.45562
	108.037	5.75589	-0.840115	5.4448
	108.06	5.7559	-0.840115	5.44287
	108.117	5.7559	-0.840115	5.44579
	108.163	5.75591	-0.840115	5.44767
	108.189	5.7559	-0.840115	5.44742
	108.232	5.7559	-0.840115	5.44664
	108.271	5.7559	-0.840115	5.44641
	108.277	5.7559	-0.840115	5.44658
	108.266	5.7559	-0.840115	5.44674
	108.26	5.7559	-0.840115	5.44675
	108.261	5.7559	-0.847985	5.44669
	108.264	5.7559	-0.86827	5.44667
	108.265	5.7559	-0.88453	5.44668
	108.264	5.7559	-0.885804	5.44669
	108.263	5.7559	-0.872952	5.44669
	108.263	5.7559	-0.85017	5.44669
	108.264	5.7559	-0.834641	5.44669
	108.264	5.7559	-0.834563	5.44669
	108.264	5.7559	-0.839785	5.44669
	108.286	5.7559	-0.841958	5.44669
	108.343	5.7559	-0.841005	5.44669
	108.389	5.70671	-0.847704	5.44669
	108.415	5.57994	-0.875706	5.44669
	108.459	5.5275	-0.904733	5.44669
	108.498	5.64632	-0.894313	5.44669
	108.503	5.72989	-0.854019	5.44669
	108.493	5.57749	-0.828919	5.44669
	108.486	5.36257	-0.830838	5.44669
	108.487	5.3567	-0.840265	5.44669
	108.49	5.43537	-0.851355	5.44669
	108.491	5.42197	-0.869629	5.44669
	108.49	5.42992	-0.876032	5.44669
	108.49	5.49377	-0.856902	5.44669
	108.49	5.52653	-0.836317	5.44669
	108.49	5.46976	-0.832864	5.44669
	108.49	5.32839	-0.838476	5.44669
	108.49	5.22338	-0.842013	5.4507
	108.49	5.2192	-0.841494	5.46104
	108.49	5.25312	-0.847888	5.46531
	108.49	5.26855	-0.867739	5.45562
	108.49	5.26291	-0.884343	5.4448
	108.49	5.25506	-0.885914	5.44287
	108.49	5.25377	-0.873064	5.44579
	108.49	5.25603	-0.858049	5.44767
	108.49	5.25743	-0.86276	5.44742
	108.49	5.25721	-0.871089	5.44664
	108.512	5.25662	-0.857323	5.44641
	108.592	5.30565	-0.838259	5.44658
	108.673	5.43256	-0.833529	5.44674
	108.643	5.48511	-0.838065	5.44675
	108.529	5.36629	-0.841605	5.44669
	108.48	5.23349	-0.841469	5.44667
	108.543	5.20991	-0.840152	5.44668
	108.616	5.24562	-0.839649	5.44669
	108.651	5.26871	-0.839906	5.44669
	108.689	5.26564	-0.840193	5.44669
	108.722	5.25615	-0.840222	5.44669
	108.728	5.25326	-0.848002	5.44669
	108.719	5.25542	-0.868239	5.44669
	108.713	5.25736	-0.884511	5.44669
	108.714	5.2574	-0.885807	5.44669
	108.716	5.25673	-0.87296	5.44669
	108.717	5.25643	-0.850172	5.44669
	108.716	5.25655	-0.84251	5.44669
	108.716	5.2567	-0.862716	5.44669
	108.716	5.25672	-0.87633	5.44669
	108.716	5.20749	-0.859492	5.44669
	108.716	5.08069	-0.837297	5.44669
	108.716	5.02826	-0.832354	5.44669
	108.716	5.14709	-0.837914	5.44669
	108.716	5.27985	-0.841959	5.44669
	108.738	5.30341	-0.841671	5.44669
	108.818	5.2677	-0.840111	5.44669
	108.922	5.19544	-0.83956	5.44669
	108.949	5.07173	-0.839884	5.44669
	108.881	5.02879	-0.840215	5.44669
	108.836	5.15049	-0.840239	5.44669
	108.885	5.28108	-0.840131	5.44669
	108.951	5.25352	-0.840077	5.4507
	108.965	5.09101	-0.840093	5.46104
	108.949	5.01617	-0.840119	5.46531
	108.937	5.13835	-0.840124	5.45562
	108.938	5.23129	-0.840117	5.4448
	108.942	5.13081	-0.847983	5.44287
	108.944	4.9913	-0.868268	5.44579
	108.965	4.90919	-0.87666	5.44767
	109.022	4.8166	-0.857649	5.44742
	109.068	4.74074	-0.836407	5.44664
	109.072	4.73138	-0.840507	5.44641
	109.058	4.75277	-0.866504	5.44658
	109.073	4.76478	-0.878586	5.44674
	109.133	4.76218	-0.859084	5.44675
	109.182	4.75681	-0.836324	5.44669
	109.186	4.75548	-0.832091	5.44667
	109.171	4.75684	-0.83815	5.44668
	109.164	4.75788	-0.842152	5.44669
	109.166	4.75783	-0.841667	5.44669
	109.169	4.75744	-0.840041	5.44669
	109.17	4.75729	-0.847403	5.44669
	109.169	4.75737	-0.868052	5.44669
	109.168	4.75745	-0.884646	5.44669
	109.168	4.75746	-0.88593	5.44669
	109.169	4.75744	-0.880834	5.44669
	109.191	4.75742	-0.878285	5.44669
	109.271	4.75742	-0.871165	5.44669
	109.352	4.75743	-0.852101	5.44669
	109.344	4.75743	-0.836086	5.44669
	109.31	4.75743	-0.842352	5.44669
	109.343	4.75743	-0.867393	5.44669
	109.398	4.75743	-0.878302	5.44669
	109.414	4.75743	-0.858649	5.44669
	109.402	4.70824	-0.844113	5.44669
	109.391	4.58146	-0.860367	5.44669
	109.391	4.52903	-0.874774	5.44669
	109.395	4.59866	-0.859675	5.44669
	109.396	4.60464	-0.845798	5.44669
	109.396	4.57577	-0.868579	5.44669
	109.395	4.6097	-0.902474	5.44669
	109.395	4.54341	-0.895908	5.44669
	109.395	4.34164	-0.855492	5.44669
	109.395	4.20585	-0.828969	5.44669
	109.395	4.20884	-0.830336	5.44669
	109.395	4.30567	-0.840037	5.44669
	109.395	4.45104	-0.843567	5.44669
	109.395	4.49428	-0.84159	5.44669
	109.417	4.365	-0.839506	5.44669
	109.475	4.23112	-0.839335	5.44669
	109.499	4.21081	-0.840005	5.44669
	109.467	4.24827	-0.840346	5.44669
	109.487	4.27093	-0.840251	5.44669
	109.579	4.26706	-0.84796	5.44669
	109.645	4.25738	-0.868211	5.44669
	109.645	4.2547	-0.876644	5.44669
	109.623	4.25702	-0.857663	5.44669
	109.613	4.25894	-0.836418	5.44669
	109.618	4.25893	-0.832636	5.44669
	109.623	4.25823	-0.838345	5.44669
	109.623	4.25795	-0.842039	5.44669
	109.622	4.25808	-0.841551	5.44669
	109.621	4.25823	-0.840033	5.44669
	109.621	4.25825	-0.83957	5.44669
	109.621	4.25821	-0.839916	5.44669
	109.621	4.25818	-0.840225	5.44669
	109.621	4.25818	-0.840232	5.44669
	109.621	4.2582	-0.840125	5.44669
	109.644	4.20901	-0.840077	5.44669
	109.723	4.08223	-0.840096	5.44669
	109.827	4.0298	-0.84012	5.44268
	109.877	4.14861	-0.840124	5.43234
	109.866	4.23218	-0.840117	5.42806
	109.845	4.12897	-0.840112	5.43775
	109.84	3.99164	-0.840113	5.44858
	109.845	3.91142	-0.840115	5.4505
	109.849	3.81884	-0.840115	5.44759
	109.849	3.74232	-0.840115	5.44571
	109.848	3.73268	-0.840115	5.44595
	109.869	3.75418	-0.840115	5.44673
	109.927	3.76635	-0.840115	5.44696
	109.974	3.76376	-0.840115	5.44679
	109.977	3.75834	-0.840115	5.44663
	109.941	3.75699	-0.840115	5.44663
	109.898	3.75835	-0.847985	5.44668
	109.912	3.7594	-0.876141	5.44671
	109.958	3.75936	-0.912686	5.4467
	109.998	3.75897	-0.922349	5.44668
	110.048	3.75882	-0.890485	5.44668
	110.084	3.7589	-0.846462	5.44669
	110.087	3.75898	-0.827162	5.44669
	110.075	3.75899	-0.832797	5.44669
	110.07	3.75896	-0.849582	5.44669
	110.072	3.75895	-0.871549	5.44669
	110.074	3.75895	-0.877467	5.44669
	110.075	3.75896	-0.856821	5.44669
	110.074	3.75896	-0.835773	5.44669
	110.074	3.75896	-0.832665	5.44669
	110.074	3.75896	-0.838586	5.44669
	110.096	3.75896	-0.84213	5.44669
	110.176	3.75896	-0.841503	5.44669
	110.28	3.75896	-0.83998	5.44669
	110.329	3.75896	-0.839565	5.44669
	110.319	3.75896	-0.839932	5.44669
	110.297	3.75896	-0.848105	5.44669
	110.27	3.75896	-0.868385	5.44669
	110.218	3.75896	-0.876665	5.44669
	110.198	3.75896	-0.85761	5.44669
	110.252	3.75896	-0.836389	5.44669
	110.311	3.75896	-0.832642	5.44669
	110.321	3.75896	-0.838358	5.44669
	110.305	3.75896	-0.842043	5.44669
	110.295	3.75896	-0.841548	5.44669
	110.296	3.75896	-0.84003	5.44669
	110.3	3.75896	-0.847441	5.44669
	110.302	3.75896	-0.868072	5.44669
	110.301	3.75896	-0.884641	5.44669
	110.3	3.75896	-0.88592	5.44669
	110.3	3.75896	-0.872961	5.4507
	110.3	3.75896	-0.850132	5.46104
	110.3	3.75896	-0.834622	5.46531
	110.3	3.75896	-0.834568	5.45562
	110.3	3.75896	-0.847664	5.4448
	110.322	3.70977	-0.870115	5.44287
	110.38	3.58299	-0.877548	5.44579
	110.426	3.48137	-0.857365	5.44767
	110.452	3.47341	-0.835972	5.44742
	110.495	3.50455	-0.832555	5.44664
	110.512	3.52015	-0.838469	5.44641
	110.46	3.56477	-0.84212	5.44658
	110.426	3.68408	-0.841541	5.44674
	110.473	3.7842	-0.839999	5.44675
	110.534	3.79418	-0.83956	5.44669
	110.548	3.76443	-0.839923	5.44667
	110.532	3.69949	-0.840232	5.44668
	110.521	3.52755	-0.840232	5.44669
	110.522	3.30644	-0.840122	5.44669
	110.527	3.19848	-0.840076	5.44669
	110.528	3.21975	-0.840096	5.44669
	110.527	3.26511	-0.840121	5.44669
	110.526	3.27624	-0.840124	5.44669
	110.526	3.26474	-0.840116	5.44669
	110.526	3.25595	-0.840112	5.44669
	110.527	3.25636	-0.840113	5.44669
	110.527	3.30884	-0.840115	5.44669
	110.526	3.43685	-0.840115	5.44669
	110.526	3.48863	-0.840115	5.44669
	110.526	3.3691	-0.840115	5.44669
	110.526	3.23628	-0.840115	5.44669
	110.526	3.21294	-0.840115	5.44669
	110.526	3.24877	-0.840115	5.44669
	110.526	3.27181	-0.847986	5.44669
	110.526	3.26869	-0.86827	5.44669
	110.526	3.25918	-0.87666	5.44669
	110.526	3.3055	-0.857648	5.44669
	110.526	3.43445	-0.836407	5.44669
	110.526	3.48882	-0.832636	5.44669
	110.549	3.37003	-0.838349	5.44669
	110.629	3.23661	-0.842041	5.44669
	110.732	3.21275	-0.84155	5.44669
	110.782	3.24857	-0.840032	5.44669
	110.771	3.2718	-0.83957	5.44669
	110.75	3.26875	-0.839916	5.44669
	110.745	3.25922	-0.840225	5.44669
	110.751	3.2563	-0.840232	5.44669
	110.755	3.25847	-0.840124	5.44669
	110.754	3.26042	-0.840077	5.44669
	110.753	3.26046	-0.840096	5.44669
	110.752	3.25978	-0.84012	5.44669
	110.753	3.25949	-0.840124	5.44669
[truncated: 452 more rows]
