# Supplementary material for: Design of a cosmetic glove stiffness compensation mechanism for toddler-sized hand prostheses
Source: PLoS One. 2017 Aug 11;12(8):e0183233. doi: 10.1371/journal.pone.0183233 (PMC5553851; doi:10.1371/journal.pone.0183233)
Supplement: S1 Dataset — (ZIP) [file pone.0183233.s001.zip › 02 Spring measurements/VST8_2.xlsx]

## Sheet: VST8_2
LabVIEW Measurement
Writer_Version	2
Reader_Version	2
Separator	Tab
Decimal_Separator	.
Multi_Headings	No
X_Columns	No
Time_Pref	Absolute
Operator	localadmin
Date	2013-10-09
Time	00:11:35.972000
***End_of_Header***
Channels	4
Samples	10	10	10	10
Date	2013-10-09	2013-10-09	2013-10-09	2013-10-09
Time	00:12:14.872000	00:12:14.872000	00:12:14.872000	00:12:14.872000
Y_Unit_Label	mm	N	N	Pa
X_Dimension	Time	Time	Time	Time
X0	0	0	0	0
Delta_X	0.01	0.01	0.01	0.01
***End_of_Header***
X_Value	Voltage LVDT (Filtered)	Voltage Load Cell (Filtered)	Voltage Pinch Load Cell (Filtered)	Voltage Pressure (Filtered)	Comment
	112.235	0.267725	-0.840115	5.44669
	112.288	0.265548	-0.840115	5.44669
	112.347	0.263612	-0.840115	5.44669
	112.358	0.214385	-0.840115	5.44669
	112.342	0.088282	-0.840115	5.44669
	112.331	0.036145	-0.840115	5.44669
	112.333	0.154847	-0.847985	5.44669
	112.337	0.287448	-0.86827	5.44669
	112.338	0.310989	-0.87666	5.44669
	112.337	0.275331	-0.857648	5.44669
	112.337	0.252283	-0.836407	5.44669
	112.336	0.255345	-0.832636	5.44669
	112.337	0.264826	-0.84622	5.44669
	112.337	0.26771	-0.870197	5.44669
	112.337	0.265548	-0.878095	5.44669
	112.337	0.263617	-0.857565	5.44669
	112.337	0.263577	-0.835862	5.44669
	112.337	0.264247	-0.832438	5.44669
	112.337	0.264541	-0.83846	5.44669
	112.337	0.264427	-0.842158	5.44669
	112.337	0.264274	-0.84156	5.44669
	112.337	0.264251	-0.839994	5.44669
	112.337	0.264295	-0.83955	5.44669
	112.337	0.264322	-0.839921	5.44669
	112.337	0.264318	-0.840234	5.44669
	112.337	0.215116	-0.840234	5.44669
	112.337	0.088337	-0.840122	5.44669
	112.337	0.035908	-0.840076	5.44669
	112.337	0.154728	-0.840096	5.44669
	112.337	0.238292	-0.840121	5.44669
	112.315	0.13508	-0.840124	5.44669
	112.257	0.046945	-0.840117	5.44669
	112.233	0.142688	-0.840112	5.44669
	112.265	0.278509	-0.840113	5.44669
	112.245	0.311566	-0.840115	5.44669
	112.175	0.27875	-0.840115	5.44669
	112.189	0.25351	-0.840115	5.44669
	112.292	0.254644	-0.840115	5.44669
	112.364	0.264096	-0.840115	5.44669
	112.363	0.218463	-0.840115	5.44669
	112.338	0.089818	-0.840115	5.44669
	112.328	0.035339	-0.847986	5.44669
	112.31	0.104773	-0.86827	5.44669
	112.259	0.111399	-0.87666	5.44669
	112.213	0.082871	-0.857648	5.44669
	112.208	0.165898	-0.836407	5.44669
	112.243	0.27542	-0.832636	5.44669
	112.308	0.302016	-0.838349	5.44669
	112.352	0.275846	-0.842041	5.44669
	112.353	0.255689	-0.84155	5.44669
	112.338	0.256588	-0.840032	5.44669
	112.332	0.264136	-0.83957	5.44669
	112.312	0.266979	-0.839916	5.44669
	112.236	0.265487	-0.840225	5.44669
	112.155	0.263852	-0.840232	5.44669
	112.184	0.263697	-0.840124	5.44669
	112.275	0.264213	-0.840077	5.44669
	112.289	0.264485	-0.840096	5.44669
	112.26	0.264415	-0.84012	5.44669
	112.287	0.264289	-0.840124	5.44669
	112.316	0.264261	-0.840117	5.44669
	112.274	0.264294	-0.840112	5.44669
	112.24	0.264318	-0.840113	5.44669
	112.284	0.264316	-0.840115	5.44669
	112.344	0.264307	-0.840115	5.44669
	112.358	0.264304	-0.840115	5.44669
	112.321	0.264306	-0.840115	5.44669
	112.23	0.264308	-0.847985	5.44669
	112.149	0.215118	-0.86827	5.44669
	112.184	0.088342	-0.87666	5.44669
	112.277	0.035909	-0.857648	5.44669
	112.289	0.154727	-0.836407	5.44669
	112.259	0.287482	-0.832636	5.44669
	112.264	0.311046	-0.838349	5.44669
	112.258	0.275343	-0.842041	5.44669
	112.251	0.252268	-0.84155	5.44669
	112.294	0.255334	-0.840032	5.44669
	112.344	0.264827	-0.83957	5.44669
	112.332	0.267714	-0.839916	5.44669
	112.239	0.265549	-0.840225	5.44669
	112.149	0.263617	-0.840232	5.44669
	112.18	0.263576	-0.840124	5.44669
	112.298	0.264247	-0.840077	5.44669
	112.37	0.264542	-0.840096	5.44669
	112.364	0.264427	-0.84012	5.44669
	112.314	0.264274	-0.840124	5.44669
	112.247	0.264251	-0.840117	5.44669
	112.229	0.264295	-0.840112	5.44669
	112.289	0.264322	-0.840113	5.44669
	112.327	0.264318	-0.840115	5.44669
	112.278	0.215116	-0.840115	5.44669
	112.215	0.088337	-0.840115	5.44669
	112.179	0.035908	-0.840115	5.44669
	112.16	0.154728	-0.840115	5.44669
	112.205	0.287483	-0.840115	5.44669
	112.304	0.311046	-0.847986	5.44669
	112.364	0.275342	-0.86827	5.44669
	112.359	0.252268	-0.87666	5.44669
	112.336	0.255334	-0.857648	5.44669
	112.307	0.264827	-0.836407	5.44669
	112.254	0.218524	-0.832636	5.44669
	112.235	0.089584	-0.838349	5.44669
	112.289	0.035219	-0.842041	5.44669
	112.348	0.104806	-0.84155	5.44669
	112.357	0.111456	-0.840032	5.44669
	112.342	0.082883	-0.83957	5.44669
	112.331	0.165883	-0.839916	5.44669
	112.333	0.27541	-0.840225	5.44669
	112.337	0.302017	-0.840232	5.44669
	112.338	0.275851	-0.840124	5.44669
	112.337	0.25569	-0.847948	5.44669
	112.337	0.256587	-0.868251	5.44669
	112.336	0.264135	-0.876665	5.44669
	112.337	0.217789	-0.857657	5.44669
	112.337	0.089522	-0.844279	5.44669
	112.337	0.035454	-0.860789	5.44669
	112.337	0.154117	-0.874892	5.44669
	112.314	0.287388	-0.859575	5.44669
	112.235	0.311223	-0.837843	5.44669
	112.154	0.27545	-0.832553	5.44669
	112.184	0.20306	-0.837804	5.44669
	112.298	0.030133	-0.841842	5.44669
	112.369	-0.139549	-0.841661	5.44669
	112.363	-0.070252	-0.848019	5.44669
	112.336	0.179153	-0.867735	5.44669
	112.327	0.33353	-0.876423	5.44669
	112.333	0.321347	-0.85774	5.44669
	112.339	0.263242	-0.836529	5.44669
	112.339	0.19434	-0.832655	5.44669
	112.337	0.080009	-0.838313	5.44669
	112.336	0.039803	-0.842019	5.44669
	112.336	0.15932	-0.849425	5.44669
	112.337	0.288022	-0.868196	5.44669
	112.337	0.309639	-0.876117	5.44669
	112.337	0.274562	-0.857447	5.44669
	112.337	0.252441	-0.836515	5.44669
	112.337	0.255684	-0.840624	5.44669
	112.337	0.264912	-0.874386	5.44669
	112.337	0.267625	-0.906704	5.44669
	112.337	0.265482	-0.895609	5.44669
	112.337	0.26362	-0.853862	5.44669
	112.337	0.263602	-0.828392	5.44669
	112.337	0.264256	-0.830674	5.44669
	112.337	0.264536	-0.840383	5.44669
	112.337	0.264421	-0.843592	5.44669
	112.337	0.264273	-0.841477	5.44669
	112.337	0.264252	-0.83945	5.44669
	112.337	0.264296	-0.839352	5.44669
	112.337	0.264322	-0.840032	5.44669
	112.337	0.215127	-0.840351	5.44669
	112.337	0.088341	-0.840243	5.44669
	112.337	0.035906	-0.840085	5.44669
	112.315	0.154726	-0.840056	5.44669
	112.257	0.287483	-0.840101	5.44669
	112.233	0.311047	-0.84013	5.44669
	112.287	0.275343	-0.840126	5.44669
	112.325	0.203078	-0.840114	5.44669
	112.278	0.079369	-0.840111	5.44669
	112.216	0.036429	-0.840113	5.44669
	112.202	0.158134	-0.840116	5.44669
	112.24	0.288724	-0.840116	5.44669
	112.309	0.261165	-0.840115	5.44669
	112.332	0.098646	-0.840114	5.44669
	112.273	0.02381	-0.840115	5.44669
	112.234	0.145989	-0.840115	5.44669
	112.282	0.288121	-0.840115	5.44669
	112.345	0.314419	-0.840115	5.44669
	112.359	0.276528	-0.840115	5.44669
	112.321	0.251566	-0.840115	5.44669
	112.23	0.254619	-0.840115	5.44669
	112.149	0.264777	-0.840115	5.44669
	112.184	0.267947	-0.840115	5.44669
	112.277	0.265665	-0.840115	5.44669
	112.267	0.263582	-0.840115	5.44669
	112.179	0.263521	-0.840115	5.44669
	112.161	0.264236	-0.840115	5.44669
	112.186	0.264557	-0.840115	5.44669
	112.159	0.264437	-0.840115	5.44669
	112.11	0.264273	-0.840115	5.44669
	112.094	0.264247	-0.847985	5.44669
	112.104	0.264294	-0.86827	5.44669
	112.114	0.264323	-0.87666	5.44669
	112.114	0.264319	-0.857648	5.44669
	112.111	0.264306	-0.844277	5.44669
	112.109	0.264303	-0.860792	5.44669
	112.11	0.264306	-0.874894	5.44669
	112.111	0.264308	-0.859574	5.44669
	112.111	0.264308	-0.837842	5.44669
	112.111	0.264307	-0.832553	5.44669
	112.11	0.264307	-0.837804	5.44669
	112.11	0.313497	-0.841842	5.44669
	112.111	0.489463	-0.841661	5.44669
	112.111	0.717861	-0.840149	5.44669
	112.111	0.82744	-0.839579	5.44669
	112.111	0.804266	-0.839878	5.44669
	112.111	0.757527	-0.840206	5.44669
	112.111	0.746491	-0.840237	5.44669
	112.111	0.75853	-0.840133	5.44669
	112.111	0.767503	-0.840079	5.44669
	112.111	0.766983	-0.840093	5.44669
	112.111	0.763576	-0.840118	5.44669
	112.111	0.762334	-0.840124	5.44669
	112.088	0.812215	-0.840117	5.44669
	112.008	0.988912	-0.840113	5.44669
	111.927	1.21737	-0.840113	5.44669
	111.935	1.32672	-0.840115	5.44669
	111.969	1.30342	-0.840115	5.44669
	111.959	1.25672	-0.840115	5.44669
	111.961	1.24574	-0.840115	5.44669
	111.969	1.25779	-0.840115	5.44669
	111.927	1.26674	-0.840115	5.44669
	111.878	1.26621	-0.840115	5.44669
	111.867	1.312	-0.840115	5.44669
	111.88	1.48673	-0.840115	5.44669
	111.888	1.71582	-0.840115	5.44669
	111.888	1.82612	-0.840115	5.44669
	111.884	1.80301	-0.840115	5.44669
	111.883	1.75604	-0.847985	5.44669
	111.884	1.74488	-0.86827	5.44669
	111.862	1.75696	-0.87666	5.44669
	111.782	1.76598	-0.857648	5.44669
	111.679	1.76548	-0.836407	5.44669
	111.629	1.81124	-0.832636	5.44669
	111.639	1.98596	-0.838349	5.44669
	111.661	2.21505	-0.842041	5.44669
	111.666	2.32536	-0.84155	5.44669
	111.66	2.30225	-0.840032	5.44669
	111.656	2.25527	-0.83957	5.44669
	111.656	2.24412	-0.839916	5.44669
	111.658	2.25619	-0.848096	5.44669
	111.636	2.26522	-0.868387	5.44669
	111.578	2.26471	-0.876669	5.44669
	111.532	2.26129	-0.857611	5.44669
	111.506	2.26004	-0.836387	5.44669
	111.463	2.30992	-0.832642	5.44669
	111.424	2.43743	-0.838358	5.44669
	111.418	2.48992	-0.842043	5.44669
	111.429	2.42006	-0.849419	5.44669
	111.435	2.46315	-0.868185	5.44669
	111.434	2.66802	-0.876115	5.44669
	111.431	2.81336	-0.85745	5.44669
	111.431	2.81327	-0.836517	5.44669
	111.431	2.76345	-0.832753	5.44669
	111.432	2.74291	-0.838359	5.44669
	111.432	2.75206	-0.842004	5.44669
	111.409	2.76321	-0.841531	5.44669
	111.33	2.76462	-0.840037	5.44669
	111.226	2.76125	-0.839579	5.44669
	111.176	2.75934	-0.839918	5.44669
	111.187	2.75973	-0.840223	5.44669
	111.208	2.76058	-0.84023	5.44669
	111.213	2.76079	-0.840125	5.44669
	111.208	2.76058	-0.840078	5.44669
	111.204	2.76042	-0.840096	5.44669
	111.204	2.76042	-0.84012	5.44669
	111.205	2.76049	-0.840124	5.44669
	111.206	2.76051	-0.840117	5.44669
	111.206	2.7605	-0.840112	5.44669
	111.205	2.76048	-0.840113	5.44669
	111.205	2.76048	-0.840115	5.44669
	111.205	2.76049	-0.840115	5.44669
	111.205	2.76049	-0.840115	5.44669
	111.205	2.76049	-0.840115	5.44669
	111.205	2.80968	-0.840115	5.44669
	111.205	2.93645	-0.840115	5.44669
	111.205	2.98888	-0.840115	5.44669
	111.205	2.87007	-0.840115	5.44669
	111.205	2.73731	-0.840115	5.44669
	111.205	2.71375	-0.840115	5.44669
	111.183	2.74945	-0.840115	5.44669
	111.103	2.82172	-0.840115	5.44669
	111	2.94543	-0.840115	5.44669
	110.95	3.03755	-0.840115	5.44669
	110.961	3.09182	-0.840115	5.44669
	110.982	3.14043	-0.840115	5.44669
	110.987	3.10161	-0.840115	5.44669
	110.981	3.06174	-0.840115	5.44669
	110.977	3.15623	-0.840115	5.44669
	110.978	3.27458	-0.840115	5.44669
	110.979	3.30081	-0.840115	5.44669
	110.98	3.22215	-0.840115	5.44669
	110.979	3.07397	-0.840115	5.44669
	110.979	3.02309	-0.840115	5.44669
	110.979	3.15017	-0.840115	5.44669
	110.957	3.28584	-0.840115	5.44669
	110.877	3.30768	-0.840115	5.44669
	110.774	3.27023	-0.840115	5.44669
	110.724	3.24703	-0.840115	5.44669
	110.734	3.25066	-0.840115	5.44669
	110.756	3.26044	-0.840115	5.44669
	110.761	3.26324	-0.840115	5.44669
	110.755	3.26094	-0.840115	5.44669
	110.751	3.25898	-0.840115	5.44669
	110.729	3.25898	-0.840115	5.44669
	110.651	3.25968	-0.840115	5.44669
	110.57	3.25997	-0.840115	5.44669
	110.578	3.25984	-0.840115	5.44669
	110.611	3.25969	-0.840115	5.44669
	110.579	3.25967	-0.840115	5.44669
	110.524	3.25971	-0.840115	5.44669
	110.508	3.25974	-0.840115	5.44669
	110.52	3.25973	-0.840115	5.44669
	110.53	3.25972	-0.840115	5.44669
	110.531	3.30891	-0.840115	5.44669
	110.527	3.48488	-0.840115	5.44669
	110.525	3.71328	-0.840115	5.44669
	110.526	3.82286	-0.840115	5.44669
	110.504	3.79968	-0.840115	5.44669
	110.425	3.75294	-0.840115	5.44669
	110.321	3.74191	-0.840115	5.44669
	110.271	3.75395	-0.840115	5.44669
	110.282	3.76292	-0.840115	5.44669
	110.303	3.7624	-0.840115	5.44669
	110.308	3.75899	-0.840115	5.44669
	110.302	3.75775	-0.840115	5.44669
	110.298	3.75844	-0.840115	5.44669
	110.299	3.75917	-0.840115	5.44669
	110.3	3.75923	-0.840115	5.44669
	110.301	3.759	-0.840115	5.44669
	110.3	3.75888	-0.840115	5.44669
	110.3	3.75891	-0.840115	5.44669
	110.3	3.75897	-0.840115	5.44669
	110.3	3.75898	-0.840115	5.44669
	110.3	3.75896	-0.840115	5.44669
	110.278	3.75895	-0.840115	5.44669
	110.22	3.75895	-0.840115	5.44669
	110.197	3.75896	-0.847985	5.44669
	110.228	3.75896	-0.876141	5.44669
	110.209	3.75896	-0.904815	5.44669
	110.116	3.75896	-0.894193	5.44669
	110.05	3.75896	-0.85394	5.44669
	110.05	3.75896	-0.836799	5.44669
	110.073	3.75896	-0.859026	5.44669
	110.082	3.75896	-0.87682	5.44669
	110.078	3.75896	-0.86101	5.44669
	110.05	3.75896	-0.837759	5.44669
	109.992	3.75896	-0.832008	5.44669
	109.948	3.75896	-0.837605	5.44669
	109.923	3.75896	-0.841953	5.44669
	109.879	3.75896	-0.841778	5.44669
	109.84	3.75896	-0.840158	5.44669
	109.834	3.75896	-0.839542	5.44669
	109.845	3.75896	-0.839859	5.44669
	109.851	3.75896	-0.840211	5.44669
	109.85	3.80815	-0.840246	5.44669
	109.847	3.98412	-0.840135	5.44669
	109.847	4.16332	-0.840077	5.44669
	109.847	4.14613	-0.840091	5.44669
	109.848	4.07052	-0.840119	5.44669
	109.848	4.1426	-0.840125	5.44669
	109.825	4.26432	-0.840118	5.44669
	109.745	4.29992	-0.847983	5.44669
	109.664	4.27319	-0.868268	5.44669
	109.672	4.2496	-0.87666	5.44669
	109.729	4.24925	-0.857649	5.44669
	109.753	4.25751	-0.836407	5.44669
	109.722	4.26108	-0.832636	5.44669
	109.652	4.25965	-0.838349	5.44669
	109.604	4.25778	-0.842041	5.44669
	109.604	4.2575	-0.84155	5.44669
	109.62	4.25805	-0.840032	5.44669
	109.627	4.25838	-0.83957	5.44669
	109.624	4.25832	-0.839916	5.44669
	109.62	4.30737	-0.840225	5.44669
	109.62	4.43411	-0.840232	5.44669
	109.599	4.48658	-0.840124	5.44669
	109.542	4.36779	-0.840077	5.44669
	109.518	4.23503	-0.840096	5.44669
	109.549	4.21146	-0.84012	5.44669
	109.53	4.24716	-0.840124	5.44669
	109.437	4.27023	-0.840117	5.44669
	109.371	4.26717	-0.840112	5.44669
	109.371	4.30687	-0.840113	5.44669
	109.394	4.47994	-0.840115	5.44669
	109.403	4.71051	-0.840115	5.44669
	109.399	4.82202	-0.840115	5.44669
	109.394	4.79888	-0.840115	5.44669
	109.393	4.75148	-0.840115	5.44669
	109.395	4.74015	-0.840115	5.44669
	109.396	4.7523	-0.840115	5.44669
	109.395	4.76142	-0.840115	5.44669
	109.395	4.76093	-0.847985	5.44669
	109.373	4.75748	-0.86827	5.44669
	109.315	4.75621	-0.87666	5.44669
	109.269	4.7569	-0.865519	5.44669
	109.243	4.75764	-0.864562	5.44669
	109.2	4.75771	-0.877052	5.44669
	109.161	4.75747	-0.884038	5.44669
	109.155	4.75735	-0.874878	5.44669
	109.166	4.75738	-0.851605	5.44669
	109.172	4.75744	-0.834558	5.44669
	109.171	4.75745	-0.834017	5.44669
	109.168	4.75744	-0.847457	5.44669
	109.168	4.75743	-0.870224	5.44669
	109.168	4.75743	-0.877667	5.44669
	109.169	4.75743	-0.857376	5.44669
	109.169	4.75743	-0.835935	5.44669
	109.169	4.80662	-0.832535	5.44669
	109.169	4.9334	-0.838475	5.44669
	109.169	5.03502	-0.84213	5.44669
	109.146	5.09217	-0.841543	5.44669
	109.067	5.13862	-0.839997	5.44669
	108.963	5.04867	-0.839558	5.44669
	108.913	4.88199	-0.847794	5.44669
	108.924	4.87552	-0.868388	5.44669
	108.967	4.93703	-0.876777	5.44669
	109.03	4.86749	-0.857655	5.44669
	109.048	4.75186	-0.836368	5.44669
	108.99	4.7179	-0.832618	5.44669
	108.93	4.74316	-0.838355	5.44669
	108.921	4.81474	-0.84205	5.44669
	108.938	4.99107	-0.841552	5.44669
	108.948	5.16246	-0.840029	5.44669
	108.946	5.09267	-0.839568	5.44669
	108.942	4.84245	-0.839916	5.44669
	108.941	4.7371	-0.840226	5.44669
	108.942	4.87628	-0.840232	5.44669
	108.943	5.03616	-0.840124	5.44669
	108.943	5.06381	-0.840077	5.44669
	108.942	5.02018	-0.840096	5.44669
	108.942	5.04151	-0.84012	5.44669
	108.942	5.17217	-0.840124	5.44669
	108.92	5.28533	-0.840117	5.44669
	108.863	5.29674	-0.840112	5.44669
	108.817	5.26295	-0.840113	5.44669
	108.791	5.24501	-0.840115	5.44669
	108.747	5.24954	-0.840115	5.44669
	108.708	5.25783	-0.840115	5.44669
	108.703	5.25969	-0.840115	5.44669
	108.713	5.25752	-0.840115	5.44669
	108.72	5.25595	-0.840115	5.44669
	108.719	5.25606	-0.840115	5.44669
	108.716	5.25667	-0.840115	5.44669
	108.715	5.25688	-0.840115	5.44669
	108.716	5.25676	-0.840115	5.44669
	108.716	5.25663	-0.840115	5.44669
	108.716	5.25662	-0.840115	5.44669
	108.716	5.25666	-0.840115	5.44669
	108.694	5.25668	-0.840115	5.44669
	108.614	5.25668	-0.840115	5.44669
	108.511	5.25666	-0.840115	5.44669
	108.461	5.25666	-0.840115	5.44669
	108.471	5.25667	-0.840115	5.44669
	108.493	5.30586	-0.840115	5.44669
	108.498	5.43263	-0.840115	5.44669
	108.492	5.48506	-0.840115	5.44669
	108.488	5.41544	-0.840115	5.44669
	108.488	5.40946	-0.840115	5.44669
	108.49	5.43833	-0.840115	5.44669
	108.49	5.35521	-0.840115	5.44669
	108.49	5.29472	-0.840115	5.44669
	108.49	5.44406	-0.840115	5.44669
	108.49	5.64947	-0.840115	5.44669
	108.49	5.65247	-0.840115	5.44669
	108.49	5.57596	-0.840115	5.44669
	108.49	5.64048	-0.840115	5.44669
	108.49	5.75935	-0.840115	5.44669
	108.49	5.79645	-0.840115	5.44669
	108.49	5.77135	-0.840115	5.44669
	108.49	5.74791	-0.840115	5.44669
	108.49	5.69787	-0.840115	5.44669
	108.468	5.57907	-0.840115	5.44669
	108.41	5.4811	-0.840115	5.44669
	108.386	5.47183	-0.840115	5.44669
	108.418	5.55031	-0.840115	5.44669
	108.421	5.69238	-0.840115	5.44669
	108.408	5.78996	-0.840115	5.44669
	108.423	5.79078	-0.840115	5.44669
	108.393	5.75809	-0.840115	5.44669
	108.301	5.74437	-0.840115	5.44669
	108.24	5.75029	-0.840115	5.44669
	108.241	5.75765	-0.840115	5.44669
	108.263	5.75863	-0.840115	5.44669
	108.271	5.75643	-0.840115	5.44669
	108.267	5.75515	-0.840115	5.44669
	108.262	5.7554	-0.840115	5.44669
	108.262	5.75596	-0.840115	5.44669
	108.263	5.7561	-0.840115	5.44669
	108.264	5.75597	-0.847985	5.44669
	108.264	5.75586	-0.86827	5.44669
	108.264	5.75586	-0.87666	5.44669
	108.263	5.7559	-0.857648	5.44669
	108.264	5.75592	-0.836407	5.44669
	108.241	5.75591	-0.832636	5.44669
	108.184	5.7559	-0.838349	5.44669
	108.16	5.7559	-0.842041	5.44669
	108.214	5.7559	-0.84155	5.44669
	108.252	5.7559	-0.840032	5.44669
	108.183	5.7559	-0.83957	5.44669
	108.063	5.7559	-0.839916	5.44669
	108.003	5.80509	-0.840225	5.44669
	108.015	5.93187	-0.840232	5.44669
	108.04	5.9843	-0.840124	5.44669
	108.047	5.86548	-0.840077	5.44669
	108.04	5.73273	-0.840096	5.44669
	108.035	5.70916	-0.84012	5.44669
	108.035	5.74487	-0.840124	5.44669
	108.037	5.76794	-0.840117	5.44669
	108.038	5.76487	-0.840112	5.44669
	108.038	5.75538	-0.847984	5.44669
	108.037	5.7525	-0.86827	5.44669
	108.037	5.75466	-0.87666	5.44669
	108.037	5.75659	-0.865519	5.44669
	108.037	5.75663	-0.864562	5.44669
	108.037	5.80515	-0.869181	5.44669
	108.037	5.93163	-0.855882	5.44669
	108.037	5.98418	-0.838333	5.44669
	108.037	5.86552	-0.834072	5.44669
	108.037	5.73278	-0.838266	5.44669
	108.037	5.70918	-0.841496	5.44669
	108.037	5.74485	-0.841352	5.44669
	108.037	5.76793	-0.840142	5.44669
	108.015	5.76488	-0.839687	5.44669
	107.958	5.80458	-0.839926	5.44669
	107.934	5.92846	-0.840188	5.44669
	107.988	5.98306	-0.848083	5.44669
	108.048	5.86617	-0.868285	5.44669
	108.058	5.73346	-0.876631	5.44669
	108.042	5.75842	-0.857631	5.44669
	108.032	5.9206	-0.83641	5.44669
	108.033	5.99622	-0.832644	5.44669
	108.038	5.92368	-0.838351	5.44669
	108.017	5.95742	-0.842039	5.44669
	107.958	6.11013	-0.841549	5.44669
	107.933	6.08159	-0.840032	5.44669
	107.987	5.90422	-0.83957	5.44669
	108.025	5.87166	-0.839916	5.44669
	107.979	5.97526	-0.840225	5.44669
	107.939	6.03881	-0.840232	5.44669
	107.96	6.02996	-0.840124	5.44669
	107.942	6.05308	-0.847948	5.44669
	107.875	6.17211	-0.868251	5.44669
	107.868	6.27976	-0.876665	5.44669
	107.891	6.24381	-0.857657	5.44669
	107.859	6.03678	-0.836409	5.44669
	107.808	5.84011	-0.832634	5.44669
	107.794	5.91027	-0.838347	5.44669
	107.805	6.16964	-0.842041	5.44669
	107.815	6.32788	-0.841551	5.44669
	107.815	6.31378	-0.840032	5.44669
	107.811	6.25349	-0.839569	5.44669
	107.81	6.23355	-0.839916	5.44669
	107.81	6.24667	-0.840225	5.44669
	107.811	6.25927	-0.840232	5.44669
	107.811	6.25988	-0.840124	5.44669
	107.811	6.25566	-0.840077	5.44669
	107.811	6.25367	-0.840096	5.44669
	107.811	6.25434	-0.84012	5.44669
	107.789	6.25533	-0.840124	5.44669
	107.709	6.2555	-0.847987	5.44669
	107.605	6.25522	-0.868268	5.44669
	107.556	6.25505	-0.876658	5.44669
	107.566	6.25507	-0.857648	5.44669
	107.587	6.25514	-0.836407	5.44669
	107.592	6.25516	-0.832637	5.44669
	107.587	6.25515	-0.838349	5.44669
	107.583	6.25513	-0.842041	5.44669
	107.583	6.30432	-0.84155	5.44669
	107.585	6.48029	-0.840032	5.44669
	107.585	6.6595	-0.83957	5.44669
	107.585	6.59312	-0.839916	5.44669
	107.585	6.34154	-0.840225	5.44669
	107.585	6.23442	-0.840232	5.44669
	107.585	6.42252	-0.840124	5.44669
	107.585	6.6605	-0.840077	5.44669
	107.585	6.66332	-0.840096	5.44669
	107.585	6.57515	-0.84012	5.44669
	107.585	6.63485	-0.840124	5.44669
	107.585	6.75585	-0.840117	5.44669
	107.585	6.79555	-0.840112	5.44669
	107.585	6.77079	-0.847984	5.44669
	107.585	6.69738	-0.86827	5.44669
	107.562	6.5693	-0.87666	5.44669
	107.505	6.52493	-0.857648	5.44669
	107.459	6.6476	-0.836407	5.44669
	107.455	6.77909	-0.832636	5.44669
	107.492	6.80076	-0.838349	5.44669
	107.534	6.76471	-0.842041	5.44669
	107.498	6.74217	-0.84155	5.44669
	107.395	6.74558	-0.840032	5.44669
	107.33	6.75503	-0.83957	5.44669
	107.335	6.75777	-0.839916	5.44669
	107.359	6.75557	-0.840225	5.44669
	107.367	6.75366	-0.840232	5.44669
	107.362	6.75365	-0.840124	5.44669
	107.357	6.75432	-0.840077	5.44669
	107.357	6.75461	-0.840096	5.44669
	107.358	6.75449	-0.84012	5.44669
	107.359	6.80353	-0.840124	5.44669
	107.359	6.93028	-0.840117	5.44669
	107.336	6.98276	-0.840112	5.44669
	107.279	6.86397	-0.840113	5.44669
	107.233	6.73121	-0.840115	5.44669
	107.207	6.70763	-0.840115	5.44669
	107.163	6.74334	-0.840115	5.44669
	107.124	6.76641	-0.840115	5.44669
	107.119	6.76335	-0.840115	5.44669
	107.129	6.75386	-0.840115	5.44669
	107.136	6.75097	-0.840115	5.44669
	107.135	6.80232	-0.840115	5.44669
	107.132	6.98022	-0.840115	5.44669
	107.131	7.20866	-0.840115	5.44669
	107.132	7.31757	-0.840115	5.44669
	107.132	7.2941	-0.847985	5.44669
	107.11	7.24747	-0.86827	5.44669
	107.052	7.23659	-0.87666	5.44669
	107.006	7.24865	-0.857648	5.44669
	106.98	7.25758	-0.836407	5.44669
	106.937	7.25704	-0.832636	5.44669
	106.898	7.25363	-0.838349	5.44669
	106.892	7.2524	-0.842041	5.44669
	106.903	7.2531	-0.84155	5.44669
	106.909	7.25382	-0.840032	5.44669
	106.908	7.25388	-0.83957	5.44669
	106.883	7.25365	-0.839916	5.44669
	106.825	7.25353	-0.840225	5.44669
	106.802	7.25356	-0.840232	5.44669
	106.856	7.25362	-0.840124	5.44669
	106.917	7.25363	-0.840077	5.44669
	106.905	7.25362	-0.847966	5.44669
	106.831	7.25361	-0.868276	5.44669
	106.775	7.25361	-0.876669	5.44669
	106.75	7.25361	-0.85765	5.44669
	106.711	7.25361	-0.836404	5.44669
	106.673	7.25361	-0.832635	5.44669
	106.667	7.25361	-0.838349	5.44669
	106.676	7.25361	-0.842042	5.44669
	106.683	7.25361	-0.841551	5.44669
	106.682	7.25361	-0.840031	5.44669
	106.679	7.25361	-0.83957	5.44669
	106.679	7.25361	-0.839916	5.44669
	106.679	7.25361	-0.840225	5.44669
	106.68	7.25361	-0.840232	5.44669
	106.68	7.3028	-0.840124	5.44669
	106.68	7.42958	-0.840077	5.44669
	106.679	7.5312	-0.840096	5.44669
	106.68	7.53916	-0.84012	5.44669
	106.657	7.50802	-0.840124	5.44669
	106.578	7.54161	-0.840117	5.44669
	106.474	7.62376	-0.840112	5.44669
	106.447	7.60608	-0.840113	5.44669
	106.515	7.56311	-0.840115	5.44669
	106.56	7.59958	-0.840115	5.44669
	106.511	7.58857	-0.840115	5.44669
	106.445	7.56441	-0.847985	5.44669
	106.43	7.65555	-0.86827	5.44669
	106.447	7.76691	-0.87666	5.44669
	106.459	7.7914	-0.857648	5.44669
	106.458	7.76369	-0.836407	5.44669
	106.453	7.74364	-0.832636	5.44669
	106.452	7.74513	-0.838349	5.44669
	106.453	7.75289	-0.842041	5.44669
	106.454	7.75561	-0.84155	5.44669
	106.454	7.75399	-0.840032	5.44669
	106.453	7.75234	-0.83957	5.44669
	106.431	7.75223	-0.839916	5.44669
	106.373	7.75277	-0.840225	5.44669
	106.327	7.75303	-0.840232	5.44669
	106.302	7.75295	-0.840124	5.44669
	106.258	7.75282	-0.840077	5.44669
	106.219	7.7528	-0.840096	5.44669
	106.213	7.75284	-0.84012	5.44669
	106.224	7.75286	-0.840124	5.44669
	106.231	7.75286	-0.840117	5.44669
	106.229	7.75285	-0.840112	5.44669
	106.227	7.75284	-0.840113	5.44669
	106.226	7.75284	-0.840115	5.44669
	106.227	7.75285	-0.840115	5.44669
	106.227	7.75285	-0.840115	5.44669
	106.227	7.75285	-0.840115	5.44669
	106.227	7.75285	-0.840115	5.44669
	106.227	7.75285	-0.840115	5.44669
	106.205	7.75285	-0.840115	5.44669
	106.125	7.75285	-0.840115	5.44669
	106.044	7.75285	-0.840115	5.44669
	106.051	7.75285	-0.840115	5.44669
	106.108	7.75285	-0.840115	5.44669
	106.133	7.75285	-0.840115	5.44669
	106.101	7.80204	-0.840115	5.44669
	106.031	7.92881	-0.840115	5.44669
	105.983	7.98124	-0.840115	5.44669
	105.983	7.86243	-0.840115	5.44669
	106	7.72967	-0.847985	5.44669
	106.006	7.70611	-0.86827	5.44669
	106.003	7.74181	-0.87666	5.44669
	106	7.81408	-0.857648	5.44669
	105.999	7.98698	-0.836407	5.44669
	106	8.15669	-0.832636	5.44669
	106.001	8.08742	-0.838349	5.44669
	106.001	7.8872	-0.842041	5.44669
	106.001	7.90878	-0.84155	5.44669
	106.001	8.14936	-0.840032	5.44268
	105.978	8.26785	-0.83957	5.43234
	105.921	8.13762	-0.839916	5.42806
	105.897	8.026	-0.848096	5.43775
	105.929	8.12156	-0.868387	5.44858
	105.909	8.26565	-0.876669	5.4505
	105.839	8.25305	-0.857611	5.44759
	105.83	8.04281	-0.836387	5.44571
	105.854	7.8365	-0.832642	5.44595
	105.823	7.90375	-0.838358	5.44673
	105.772	8.16533	-0.842043	5.44696
	105.757	8.32553	-0.841548	5.44679
	105.768	8.31146	-0.84003	5.44663
	105.778	8.2505	-0.83957	5.44663
	105.778	8.23026	-0.839917	5.44668
	105.775	8.2435	-0.840225	5.44671
	105.773	8.25624	-0.840232	5.4467
	105.774	8.25688	-0.840124	5.44668
	105.775	8.25261	-0.840077	5.44668
	105.775	8.2506	-0.840096	5.44669
	105.774	8.25127	-0.84012	5.44669
	105.774	8.25227	-0.840124	5.44669
	105.774	8.25245	-0.840117	5.44669
	105.774	8.25217	-0.840112	5.44669
	105.774	8.25199	-0.840113	5.44669
	105.774	8.25201	-0.840115	5.44669
	105.752	8.25209	-0.840115	5.44669
	105.672	8.25211	-0.840115	5.44669
	105.569	8.25209	-0.840115	5.44669
	105.519	8.25208	-0.840115	5.44669
	105.53	8.25208	-0.840115	5.44669
	105.551	8.25208	-0.840115	5.44669
	105.556	8.25208	-0.840115	5.44669
	105.55	8.25208	-0.840115	5.44669
	105.546	8.30127	-0.840115	5.44669
	105.547	8.47724	-0.840115	5.44669
	105.548	8.70564	-0.840115	5.44669
	105.549	8.81522	-0.840115	5.44669
	105.548	8.74285	-0.840115	5.44669
	105.548	8.52015	-0.840115	5.44669
	105.526	8.3299	-0.840115	5.44669
	105.446	8.40833	-0.840115	5.44669
	105.365	8.66887	-0.840115	5.44669
	105.395	8.77548	-0.840115	5.44669
	105.487	8.63316	-0.840115	5.44669
	105.478	8.52071	-0.840115	5.44669
	105.369	8.62021	-0.840115	5.44669
	105.292	8.76625	-0.840115	5.44669
	105.294	8.80226	-0.840115	5.44669
	105.321	8.76704	-0.840115	5.44669
	105.331	8.73975	-0.847985	5.44669
	105.326	8.74088	-0.86827	5.44669
	105.32	8.75105	-0.87666	5.44669
	105.32	8.75492	-0.857648	5.44669
	105.321	8.75292	-0.836407	5.44669
	105.322	8.75071	-0.832636	5.44669
	105.322	8.75049	-0.838349	5.44669
	105.299	8.75119	-0.842041	5.44669
	105.242	8.75156	-0.84155	5.44669
	105.196	8.75146	-0.840032	5.44669
	105.17	8.80049	-0.83957	5.44669
	105.127	8.92722	-0.839916	5.44669
	105.11	8.9797	-0.840225	5.44669
	105.162	8.9101	-0.840232	5.44669
	105.196	8.90412	-0.840124	5.44669
	105.149	8.93298	-0.840077	5.44669
	105.088	8.84986	-0.840096	5.44669
	105.074	8.74018	-0.84012	5.44669
	105.09	8.71355	-0.840124	5.44669
	105.101	8.78895	-0.840117	5.44669
	105.1	8.98511	-0.840112	5.44669
	105.095	9.16341	-0.840113	5.44669
	105.094	9.08947	-0.840115	5.44669
	105.073	8.88424	-0.840115	5.44669
	105.016	8.90538	-0.840115	5.44669
	104.992	9.14755	-0.840115	5.44669
	105.024	9.31607	-0.840115	5.44669
	105.004	9.31238	-0.840115	5.44669
	104.911	9.20362	-0.840115	5.44669
	104.845	9.0535	-0.840115	5.44669
	104.845	9.01251	-0.840115	5.44669
	104.868	9.14443	-0.840115	5.44669
	104.877	9.2786	-0.840115	5.44669
	104.873	9.29811	-0.840115	5.44669
	104.868	9.2602	-0.840115	5.44669
	104.867	9.23764	-0.840115	5.44669
	104.869	9.24171	-0.840115	5.44669
	104.87	9.25144	-0.840115	5.44669
	104.87	9.25407	-0.840115	5.44669
	104.869	9.25171	-0.840115	5.44669
	104.869	9.24979	-0.840115	5.44669
	104.869	9.24982	-0.840115	5.44669
	104.847	9.25052	-0.840115	5.44669
	104.789	9.2508	-0.840115	5.44669
	104.766	9.25067	-0.840115	5.44669
	104.797	9.25052	-0.840115	5.44669
	104.778	9.2505	-0.847985	5.44669
	104.685	9.25054	-0.86827	5.44669
	104.619	9.25057	-0.87666	5.44669
	104.619	9.25056	-0.857648	5.44669
	104.642	9.25055	-0.836407	5.44669
	104.651	9.25055	-0.832636	5.44669
	104.647	9.25055	-0.84622	5.44669
	104.619	9.25056	-0.870197	5.44669
	104.561	9.25056	-0.878095	5.44669
	104.539	9.25055	-0.857565	5.44669
	104.594	9.25055	-0.835862	5.44669
	104.654	9.25055	-0.832438	5.44669
	104.664	9.25055	-0.83846	5.44669
	104.625	9.25055	-0.850029	5.44669
	104.535	9.25055	-0.869716	5.44669
	104.433	9.29974	-0.876539	5.44669
	104.388	9.42652	-0.857084	5.44669
	104.4	9.47895	-0.836213	5.44669
	104.42	9.40933	-0.832756	5.44669
	104.424	9.40334	-0.838468	5.44669
	104.419	9.43221	-0.842048	5.44669
	104.415	9.39829	-0.841511	5.44669
	104.415	9.46457	-0.840013	5.44669
	104.417	9.66634	-0.847446	5.44669
	104.417	9.80213	-0.868081	5.44669
	104.417	9.79914	-0.876772	5.44669
	104.417	9.7515	-0.857763	5.44669
	104.417	9.73291	-0.836415	5.44669
	104.417	9.7421	-0.832599	5.44669
	104.417	9.70338	-0.838331	5.44669
	104.417	9.52853	-0.842047	5.44669
	104.417	9.34607	-0.841559	5.44669
	104.417	9.4107	-0.840033	5.44669
	104.417	9.66269	-0.839567	5.44669
	104.394	9.81981	-0.839914	5.44669
	104.315	9.80786	-0.840225	5.44669
	104.233	9.74887	-0.840232	5.44669
	104.241	9.72871	-0.840125	5.44669
	104.275	9.74128	-0.840077	5.44669
	104.243	9.75372	-0.847966	5.44669
	104.188	9.75446	-0.868276	5.44669
	104.171	9.75035	-0.876669	5.44669
	104.184	9.74836	-0.85765	5.44669
	104.194	9.74899	-0.836404	5.44669
	104.194	9.74996	-0.832635	5.44669
	104.191	9.75015	-0.838349	5.44669
	104.189	9.74988	-0.842042	5.44669
	104.19	9.7497	-0.841551	5.44669
	104.191	9.74972	-0.840031	5.44669
	104.191	9.74979	-0.83957	5.44669
	104.19	9.74982	-0.839916	5.44669
	104.19	9.7498	-0.848096	5.44669
	104.19	9.74978	-0.868387	5.44669
	104.19	9.74978	-0.876669	5.44669
	104.19	9.74979	-0.857611	5.44669
	104.19	9.74979	-0.836387	5.44669
	104.19	9.74979	-0.832642	5.44669
	104.19	9.74979	-0.838358	5.44669
	104.19	9.74979	-0.842043	5.44669
	104.168	9.74979	-0.841548	5.44669
	104.111	9.74979	-0.84003	5.44669
	104.087	9.74979	-0.83957	5.44669
	104.118	9.74979	-0.839917	5.44669
	104.099	9.74979	-0.840225	5.44669
	104.006	9.74979	-0.840232	5.44669
	103.94	9.74979	-0.840124	5.44669
	103.94	9.79898	-0.840077	5.44669
	103.963	9.97495	-0.840096	5.44669
	103.972	10.1542	-0.84012	5.44669
	103.968	10.137	-0.840124	5.44669
	103.963	10.0614	-0.840117	5.44669
	103.962	10.1334	-0.840112	5.44669
	103.964	10.2551	-0.840113	5.44669
	103.965	10.2908	-0.840115	5.44669
	103.964	10.264	-0.840115	5.44669
	103.964	10.2404	-0.840115	5.44669
	103.964	10.1909	-0.840115	5.44669
	103.964	10.0724	-0.840115	5.44669
	103.964	10.0235	-0.840115	5.44669
	103.964	10.1409	-0.840115	5.44669
	103.964	10.2718	-0.840115	5.44669
	103.964	10.2951	-0.840115	5.44669
	103.964	10.2599	-0.840115	5.44669
	103.942	10.2372	-0.840115	5.44669
	103.862	10.2402	-0.840115	5.44669
	103.758	10.2495	-0.840115	5.44669
	103.709	10.2524	-0.840115	5.44669
	103.719	10.2503	-0.840115	5.44669
	103.74	10.2483	-0.840115	5.44669
	103.745	10.2483	-0.840115	5.44669
	103.74	10.2982	-0.840115	5.44669
	103.736	10.4744	-0.840115	5.44669
	103.736	10.7027	-0.840115	5.44669
	103.738	10.7629	-0.840115	5.44669
	103.738	10.5638	-0.840115	5.44669
	103.738	10.2887	-0.840115	5.44669
	103.715	10.1681	-0.840115	5.44669
	103.658	10.2033	-0.840115	5.44669
	103.634	10.3082	-0.840115	5.44669
	103.666	10.4455	-0.840115	5.44669
	103.646	10.4825	-0.847985	5.44669
	103.553	10.4026	-0.86827	5.44669
	103.487	10.3979	-0.87666	5.44669
	103.488	10.4801	-0.857648	5.44669
	103.51	10.5742	-0.836407	5.44669
	103.519	10.692	-0.840507	5.44669
	103.515	10.7741	-0.866504	5.44669
	103.51	10.7771	-0.878586	5.44669
	103.51	10.7508	-0.859084	5.44669
	103.511	10.739	-0.836323	5.44669
	103.512	10.7435	-0.832091	5.44669
	103.512	10.7495	-0.83815	5.44669
	103.511	10.7505	-0.842152	5.44669
	103.489	10.7487	-0.841667	5.44669
	103.432	10.7477	-0.840041	5.44268
	103.386	10.7478	-0.839532	5.43234
	103.382	10.7483	-0.839897	5.42806
	103.396	10.7484	-0.840231	5.43775
	103.381	10.7483	-0.840241	5.44858
	103.321	10.7482	-0.840126	5.4505
	103.272	10.7482	-0.840075	5.44759
	103.268	10.7483	-0.840094	5.44571
	103.283	10.7483	-0.84012	5.44595
	103.29	10.7483	-0.840124	5.44673
	103.288	10.7483	-0.840117	5.44696
	103.285	10.7483	-0.840112	5.44679
	103.284	10.7483	-0.840113	5.44663
	103.285	10.7483	-0.840115	5.44663
	103.285	10.7483	-0.840115	5.44668
	103.285	10.7483	-0.840115	5.44671
	103.285	10.7483	-0.840115	5.4467
	103.285	10.7483	-0.840115	5.44668
	103.285	10.7483	-0.840115	5.44668
	103.285	10.7483	-0.840115	5.44669
	103.285	10.7483	-0.840115	5.44669
	103.263	10.7483	-0.840115	5.44669
	103.205	10.7483	-0.840115	5.44669
	103.182	10.7483	-0.840115	5.44669
	103.236	10.7975	-0.840115	5.44669
	103.273	10.9242	-0.840115	5.44669
	103.227	11.0259	-0.840115	5.44669
	103.164	11.0338	-0.840115	5.44669
	103.15	10.9535	-0.840115	5.44669
	103.166	10.8111	-0.840115	5.44669
	103.155	10.7141	-0.840115	5.44669
	103.097	10.7136	-0.840115	5.44669
	103.046	10.7954	-0.840115	5.44669
	103.041	10.9849	-0.840115	5.44669
	103.056	11.2074	-0.840115	5.44669
	103.064	11.3096	-0.840115	5.44669
	103.062	11.2363	-0.840115	5.44669
	103.058	11.0158	-0.840115	5.44669
	103.058	10.7776	-0.840115	5.44669
	103.059	10.6798	-0.840115	5.44669
	103.059	10.7606	-0.840115	5.44669
	103.059	10.9827	-0.840115	5.44669
	103.059	11.1696	-0.840115	5.44669
	103.059	11.1393	-0.840115	5.44669
	103.059	11.0554	-0.840115	5.44669
	103.059	11.1287	-0.840115	5.44669
	103.059	11.2538	-0.840115	5.44669
	103.059	11.2905	-0.840115	5.44669
	103.059	11.2629	-0.840115	5.44669
	103.059	11.2386	-0.840115	5.44669
	103.037	11.2383	-0.840115	5.44669
	102.979	11.2468	-0.840115	5.44669
	102.933	11.2505	-0.840115	5.44669
	102.929	11.249	-0.847985	5.44669
	102.944	11.2471	-0.86827	5.44669
	102.928	11.2468	-0.87666	5.44669
	102.869	11.2474	-0.857648	5.44669
	102.819	11.2477	-0.836407	5.44669
	102.815	11.2476	-0.832636	5.44669
	102.83	11.2475	-0.838349	5.44669
	102.838	11.2474	-0.842041	5.44669
	102.836	11.2475	-0.84155	5.44669
	102.832	11.2475	-0.840032	5.44669
	102.831	11.2475	-0.83957	5.44669
	102.832	11.2475	-0.839916	5.44669
	102.833	11.2475	-0.840225	5.44669
	102.833	11.2475	-0.840232	5.44669
	102.81	11.2475	-0.840124	5.44669
	102.753	11.2475	-0.840077	5.44669
	102.707	11.2475	-0.840096	5.44669
	102.703	11.2475	-0.84012	5.44669
	102.717	11.2475	-0.840124	5.44669
	102.702	11.2475	-0.840117	5.44669
	102.643	11.2475	-0.840112	5.44669
	102.593	11.2475	-0.840113	5.44669
	102.589	11.2475	-0.840115	5.44669
	102.604	11.2475	-0.840115	5.44669
	102.612	11.2475	-0.840115	5.44669
	102.609	11.2475	-0.840115	5.44669
	102.606	11.2475	-0.840115	5.44669
	102.605	11.2475	-0.840115	5.44669
	102.606	11.2475	-0.840115	5.44669
	102.607	11.2475	-0.840115	5.44669
	102.607	11.2475	-0.840115	5.44669
	102.606	11.2475	-0.840115	5.44669
	102.606	11.2475	-0.840115	5.44669
	102.606	11.2475	-0.840115	5.44669
	102.606	11.2475	-0.840115	5.44669
	102.606	11.2967	-0.840115	5.44669
	102.606	11.4235	-0.840115	5.44669
	102.584	11.5251	-0.840115	5.44669
	102.504	11.533	-0.840115	5.44669
	102.423	11.4527	-0.840115	5.44669
	102.453	11.3595	-0.840115	5.44669
	102.567	11.4384	-0.847985	5.44669
	102.638	11.6664	-0.86827	5.44669
	102.61	11.8086	-0.87666	5.44669
	102.504	11.799	-0.857648	5.44669
	102.391	11.7463	-0.836407	5.44669
	102.347	11.6787	-0.832636	5.44669
	102.363	11.5138	-0.838349	5.44669
	102.385	11.2966	-0.842041	5.44669
	102.388	11.237	-0.84155	5.44669
	102.382	11.4325	-0.840032	5.44669
	102.378	11.7058	-0.83957	5.44669
	102.379	11.827	-0.839916	5.44669
	102.38	11.7926	-0.840225	5.44669
	102.381	11.6879	-0.840232	5.44669
	102.38	11.5504	-0.840124	5.44669
	102.38	11.5132	-0.840077	5.44669
	102.38	11.6423	-0.840096	5.44669
	102.38	11.7739	-0.84012	5.44669
	102.38	11.7933	-0.840124	5.44669
	102.38	11.7563	-0.840117	5.44669
	102.38	11.7341	-0.840112	5.44669
	102.38	11.738	-0.840113	5.44669
	102.38	11.7476	-0.840115	5.44669
	102.38	11.7502	-0.840115	5.44669
	102.38	11.7479	-0.840115	5.44669
	102.38	11.746	-0.847985	5.44669
	102.38	11.746	-0.876141	5.44669
	102.38	11.7467	-0.904815	5.44669
	102.38	11.747	-0.894193	5.44669
	102.38	11.7468	-0.85394	5.44669
	102.38	11.7467	-0.828928	5.44669
	102.38	11.7467	-0.830871	5.44669
	102.358	11.7467	-0.840275	5.44669
	102.278	11.7468	-0.843477	5.44669
	102.197	11.7467	-0.841467	5.44669
	102.205	11.7467	-0.839486	5.44669
	102.261	11.7467	-0.839371	5.44669
	102.308	11.7467	-0.840026	5.44669
	102.334	11.7467	-0.840342	5.44669
	102.288	11.7467	-0.840241	5.44669
	102.186	11.7467	-0.840087	5.44669
	102.126	11.7467	-0.840058	5.44669
	102.132	11.7467	-0.840101	5.44669
	102.177	11.7467	-0.840129	5.44669
	102.242	11.7467	-0.840126	5.44669
	102.26	11.7467	-0.840114	5.44669
	102.202	11.7467	-0.840111	5.44669
	102.141	11.7467	-0.840113	5.44669
	102.132	11.7467	-0.840116	5.44669
	102.149	11.7467	-0.840116	5.44669
	102.159	11.7467	-0.840115	5.44669
	102.158	11.7467	-0.840114	5.44669
	102.153	11.7467	-0.840115	5.44669
	102.152	11.7467	-0.840115	5.44669
	102.153	11.7467	-0.840115	5.44669
	102.154	11.7467	-0.840115	5.44669
	102.154	11.7467	-0.840115	5.44669
	102.154	11.7467	-0.840115	5.44669
	102.154	11.7467	-0.840115	5.44669
	102.154	11.7467	-0.840115	5.44669
	102.154	11.7467	-0.840115	5.44669
	102.154	11.7467	-0.840115	5.44669
	102.154	11.7467	-0.840115	5.44669
	102.154	11.7467	-0.847985	5.44669
	102.154	11.7467	-0.86827	5.44669
	102.154	11.7467	-0.87666	5.44669
	102.154	11.7467	-0.857648	5.44669
	102.154	11.7467	-0.836407	5.44669
	102.154	11.7467	-0.832636	5.44669
	102.154	11.7467	-0.838349	5.44268
	102.154	11.7467	-0.842041	5.43234
	102.154	11.7467	-0.84155	5.42806
	102.154	11.7467	-0.840032	5.43775
	102.154	11.7467	-0.83957	5.44858
	102.154	11.7467	-0.847787	5.4505
	102.154	11.7467	-0.868381	5.44759
	102.154	11.7467	-0.876777	5.44571
	102.154	11.7467	-0.857658	5.44595
	102.154	11.7467	-0.836369	5.44673
	102.154	11.7467	-0.832617	5.44696
	102.154	11.7467	-0.838354	5.44679
	102.154	11.7467	-0.84205	5.44663
	102.154	11.7467	-0.841552	5.44663
	102.154	11.7959	-0.840029	5.44668
	102.154	11.9227	-0.839568	5.44671
	102.154	11.9751	-0.839916	5.4467
	102.154	11.8563	-0.840226	5.44668
	102.154	11.7236	-0.840232	5.44668
	102.154	11.7492	-0.840124	5.44669
	102.154	11.9117	-0.840077	5.44669
	102.154	11.9872	-0.847966	5.44669
	102.154	11.8653	-0.868276	5.44669
	102.154	11.723	-0.876669	5.44669
	102.154	11.6966	-0.85765	5.44669
	102.154	11.7345	-0.836404	5.44669
	102.154	11.8087	-0.832635	5.44669
	102.154	11.9324	-0.838349	5.44669
	102.154	11.9747	-0.842042	5.44669
	102.154	11.8527	-0.841551	5.44669
	102.154	11.7222	-0.840031	5.44669
	102.154	11.7007	-0.83957	5.44669
	102.154	11.7365	-0.839916	5.44669
	102.154	11.7588	-0.840225	5.44669
	102.154	11.7555	-0.840232	5.44669
	102.154	11.7461	-0.840124	5.44669
	102.131	11.7434	-0.840077	5.44669
	102.074	11.7456	-0.840096	5.44669
	102.05	11.7966	-0.84012	5.44669
	102.104	11.9234	-0.840124	5.44669
	102.164	11.9752	-0.840117	5.44669
	102.175	11.8561	-0.840112	5.44669
	102.159	11.7234	-0.840113	5.44669
	102.148	11.7	-0.840115	5.44669
	102.15	11.7358	-0.840115	5.44669
	102.154	11.7588	-0.840115	5.44669
	102.155	11.7557	-0.840115	5.44669
	102.154	11.7462	-0.840115	5.44669
	102.153	11.7925	-0.840115	5.44669
	102.153	11.9707	-0.840115	5.44669
	102.154	12.1518	-0.847986	5.44669
	102.154	12.0854	-0.86827	5.44669
	102.154	11.8332	-0.87666	5.44669
	102.154	11.6766	-0.857648	5.44669
	102.131	11.6888	-0.836407	5.44669
	102.074	11.797	-0.832636	5.44669
	102.028	11.9438	-0.838349	5.44669
	102.024	11.9836	-0.842041	5.44669
	102.038	11.8524	-0.84155	5.44669
	102.023	11.7681	-0.840032	5.44669
	101.986	11.8754	-0.83957	5.44669
	102.016	11.9655	-0.839916	5.44669
	102.115	11.9183	-0.848096	5.44669
	102.18	11.9083	-0.868387	5.44669
	102.155	11.9767	-0.876669	5.44669
	102.052	12.0178	-0.857611	5.44669
	101.94	12.012	-0.836387	5.44669
	101.895	12.0445	-0.832642	5.44669
	101.91	12.1171	-0.838358	5.44669
	101.932	12.0466	-0.842043	5.44669
	101.935	11.8788	-0.841548	5.44669
	101.929	11.9141	-0.84003	5.44669
	101.925	12.1488	-0.83957	5.44669
	101.926	12.3092	-0.839917	5.44669
	101.928	12.2556	-0.840225	5.44669
	101.928	12.0226	-0.840232	5.44669
	101.95	11.8214	-0.840124	5.44669
	102.007	11.8989	-0.840077	5.44669
	102.053	12.1629	-0.840096	5.44669
	102.057	12.2713	-0.84012	5.44669
	102.02	12.0793	-0.840124	5.44669
	101.956	11.7901	-0.840117	5.44669
	101.912	11.7102	-0.840112	5.44669
	101.912	11.9228	-0.840113	5.44669
	101.926	12.2106	-0.840115	5.44669
	101.933	12.2825	-0.840115	5.44669
	101.952	12.1162	-0.840115	5.44268
	102.029	11.9569	-0.847985	5.43234
	102.132	11.9391	-0.86827	5.42806
	102.16	12.0359	-0.87666	5.43775
	102.07	12.1395	-0.857648	5.44858
	101.968	12.1083	-0.836407	5.4505
	101.97	12.0028	-0.832636	5.44759
	102.01	11.9609	-0.838349	5.44571
	102.004	11.9795	-0.842041	5.44595
	102.028	12.0019	-0.84155	5.44673
	102.092	12.0047	-0.840032	5.44696
	102.073	11.9487	-0.83957	5.44679
	101.97	11.8181	-0.839916	5.44663
	101.922	11.7664	-0.840225	5.44663
	101.981	11.9362	-0.840232	5.44668
	102.052	12.1961	-0.840124	5.44671
	102.066	12.3209	-0.840077	5.4467
	102.024	12.2436	-0.840096	5.44668
	101.977	12.0626	-0.84012	5.44668
	101.99	11.9486	-0.847995	5.44669
	102.015	11.9056	-0.868272	5.44669
	101.977	11.8202	-0.876657	5.44669
	101.945	11.7827	-0.857646	5.44669
	101.988	11.9422	-0.836407	5.44669
	102.025	12.1437	-0.832637	5.44669
	101.981	12.0922	-0.84622	5.44669
	101.921	11.8881	-0.870196	5.44669
	101.906	11.9017	-0.878095	5.44669
	101.921	12.1404	-0.857565	5.44669
	101.932	12.3101	-0.835862	5.44669
	101.932	12.3081	-0.832438	5.44669
	101.927	12.1997	-0.838459	5.44669
	101.926	11.9999	-0.842158	5.44669
	101.927	11.7826	-0.84156	5.44669
	101.928	11.6862	-0.839994	5.44669
	101.928	11.7601	-0.83955	5.44669
	101.927	11.9296	-0.839921	5.44669
	101.927	12.04	-0.840234	5.44669
	101.927	12.0856	-0.840234	5.44669
	101.927	12.1733	-0.840122	5.44669
	101.927	12.2601	-0.840076	5.44669
	101.927	12.2757	-0.840096	5.44669
	101.927	12.2039	-0.840121	5.44669
	101.927	12.0132	-0.847995	5.44669
	101.927	11.8359	-0.868272	5.44669
	101.927	11.9083	-0.876657	5.44669
	101.95	12.1125	-0.857646	5.44669
	102.007	12.1407	-0.836407	5.44669
	102.031	12.0257	-0.840508	5.44669
	101.977	11.959	-0.866505	5.44669
	101.917	12.0197	-0.878586	5.44669
	101.929	12.1748	-0.859084	5.44669
	102.002	12.2842	-0.836323	5.44669
	102.036	12.2853	-0.832091	5.44669
	101.981	12.2485	-0.846021	5.44669
	101.917	12.1838	-0.870307	5.44669
	101.927	12.0145	-0.878212	5.44669
	102.002	11.8436	-0.857575	5.44669
	102.037	11.8619	-0.835824	5.44669
	101.981	11.9842	-0.832418	5.44669
	101.939	12.0866	-0.838465	5.44669
	102.007	12.1444	-0.842167	5.44669
	102.105	12.0922	-0.841562	5.44669
	102.086	12.0435	-0.839992	5.44669
	101.971	12.139	-0.839549	5.44669
	101.896	12.261	-0.839921	5.44669
	101.922	12.2391	-0.840235	5.44669
	102.029	12.0821	-0.840234	5.44669
	102.121	11.9583	-0.840122	5.44669
	102.085	11.9027	-0.840075	5.44669
	101.987	11.8648	-0.840096	5.44669
	101.996	11.9086	-0.840121	5.44669
	102.084	11.9467	-0.840124	5.44669
	102.082	11.8497	-0.840116	5.44669
	101.999	11.731	-0.840112	5.44669
	102.002	11.7546	-0.840113	5.44669
	102.105	11.9113	-0.840115	5.44669
	102.181	11.9851	-0.840115	5.44669
	102.181	11.8645	-0.840115	5.44669
	102.156	11.7235	-0.840115	5.44669
	102.145	11.7462	-0.840115	5.44669
	102.149	11.9596	-0.840115	5.44669
	102.155	12.1637	-0.840115	5.44669
	102.156	12.0943	-0.840115	5.44669
	102.154	11.8819	-0.840115	5.44669
	102.153	11.8492	-0.840115	5.44669
	102.153	11.916	-0.840115	5.44669
	102.154	11.858	-0.840115	5.44669
	102.154	11.7454	-0.847985	5.44669
	102.154	11.7085	-0.86827	5.44669
	102.154	11.7315	-0.87666	5.44669
	102.154	11.754	-0.857648	5.44669
	102.154	11.7552	-0.836407	5.44669
	102.154	11.7969	-0.832636	5.44669
	102.154	11.9201	-0.838349	5.44669
	102.154	11.9737	-0.842041	5.44669
	102.154	11.8566	-0.84155	5.44669
	102.154	11.7242	-0.840032	5.44669
	102.154	11.7002	-0.83957	5.44669
	102.154	11.7355	-0.839916	5.44669
	102.176	11.7586	-0.840225	5.44669
	102.256	11.7557	-0.840232	5.44669
	102.359	11.7463	-0.840124	5.44669
	102.409	11.7433	-0.840077	5.44669
	102.398	11.7455	-0.840096	5.44669
	102.377	11.7474	-0.84012	5.44669
	102.372	11.7475	-0.840124	5.44669
	102.378	11.7468	-0.840117	5.44669
	102.382	11.7465	-0.840112	5.44669
	102.382	11.7466	-0.840113	5.44669
	102.38	11.7468	-0.840115	5.44669
	102.379	11.6976	-0.840115	5.44669
	102.38	11.5216	-0.840115	5.44669
	102.38	11.3424	-0.840115	5.44669
	102.38	11.4087	-0.840115	5.44669
	102.38	11.6603	-0.840115	5.44669
	102.38	11.8167	-0.840115	5.44669
	102.38	11.8045	-0.840115	5.44669
	102.38	11.7457	-0.840115	5.44669
	102.38	11.7257	-0.840115	5.44669
	102.38	11.7383	-0.840115	5.44669
	102.402	11.7015	-0.840115	5.44669
	102.482	11.5262	-0.840115	5.44669
	102.586	11.2937	-0.840115	5.44669
	102.635	11.1822	-0.840115	5.44669
	102.625	11.2552	-0.840115	5.44669
	102.604	11.4297	-0.840115	5.44669
	102.599	11.4933	-0.840115	5.44669
	102.604	11.3622	-0.840115	5.44669
	102.608	11.2695	-0.840115	5.44669
	102.608	11.3732	-0.840115	5.44669
	102.606	11.4648	-0.840115	5.44669
	102.606	11.3704	-0.840115	5.44669
	102.606	11.2338	-0.840115	5.44669
	102.629	11.2	-0.840115	5.44669
	102.686	11.2328	-0.840115	5.44669
	102.71	11.2583	-0.840115	5.44669
	102.678	11.2572	-0.840115	5.44669
	102.698	11.2478	-0.840115	5.44669
	102.791	11.2441	-0.840115	5.44669
	102.857	11.246	-0.840115	5.44669
	102.857	11.2481	-0.840115	5.44669
	102.834	11.2483	-0.840115	5.44669
	102.825	11.2476	-0.840115	5.44669
	102.829	11.2473	-0.840115	5.44669
	102.834	11.2474	-0.840115	5.44669
	102.834	11.2475	-0.840115	5.44669
	102.833	11.2476	-0.840115	5.44669
	102.854	11.2475	-0.840115	5.44669
	102.934	11.2475	-0.840115	5.44669
	103.038	11.2475	-0.840115	5.44669
	103.066	11.2475	-0.840115	5.44669
	102.998	11.2475	-0.840115	5.44669
	102.953	11.2475	-0.840115	5.44669
	103.001	11.2475	-0.840115	5.44669
	103.067	11.2475	-0.840115	5.44669
	103.082	11.2475	-0.840115	5.44669
	103.065	11.1983	-0.840115	5.44669
	103.053	11.0715	-0.840115	5.44669
	103.054	10.9699	-0.840115	5.44669
	103.059	10.962	-0.840115	5.44669
	103.061	11.0423	-0.840115	5.44669
	103.06	11.1847	-0.840115	5.44669
	103.059	11.2325	-0.840115	5.44669
	103.059	11.057	-0.840115	5.44669
	103.059	10.796	-0.840115	5.44669
	103.059	10.6728	-0.840115	5.44669
	103.059	10.702	-0.840115	5.44669
	103.059	10.756	-0.840115	5.44669
	103.059	10.768	-0.840115	5.44669
	103.081	10.803	-0.840115	5.44669
	103.139	10.9195	-0.840115	5.44669
	103.185	10.9727	-0.840115	5.44669
	103.188	10.8579	-0.840115	5.44669
	103.174	10.7265	-0.840115	5.44669
	103.189	10.7021	-0.840115	5.44669
	103.249	10.737	-0.840115	5.44669
	103.298	10.76	-0.840115	5.44669
	103.303	10.7572	-0.840115	5.44669
	103.288	10.7478	-0.840115	5.44669
	103.28	10.7449	-0.840115	5.44669
	103.282	10.747	-0.840115	5.44669
	103.286	10.7489	-0.840115	5.44669
	103.287	10.749	-0.840115	5.44669
	103.286	10.7483	-0.840115	5.44669
	103.285	10.748	-0.840115	5.44669
	103.285	10.7481	-0.840115	5.44669
	103.285	10.7483	-0.840115	5.44669
	103.285	10.7483	-0.840115	5.44669
	103.285	10.7483	-0.840115	5.44669
	103.285	10.7482	-0.840115	5.44669
	103.285	10.7483	-0.840115	5.44669
	103.285	10.7483	-0.840115	5.44669
	103.285	10.7483	-0.840115	5.44669
	103.285	10.7483	-0.840115	5.44669
	103.285	10.7483	-0.840115	5.44268
	103.285	10.7483	-0.840115	5.43234
	103.285	10.7483	-0.840115	5.42806
	103.285	10.7483	-0.840115	5.43775
	103.285	10.7483	-0.840115	5.44858
	103.285	10.7483	-0.840115	5.4505
	103.285	10.7483	-0.840115	5.44759
	103.285	10.7483	-0.840115	5.44571
	103.285	10.7483	-0.840115	5.44595
	103.285	10.7483	-0.840115	5.44673
	103.307	10.7483	-0.840115	5.44696
	103.387	10.7483	-0.840115	5.44679
	103.491	10.7483	-0.840115	5.44663
	103.54	10.7483	-0.840115	5.44663
	103.53	10.7483	-0.840115	5.44668
	103.509	10.7483	-0.840115	5.44671
	103.504	10.7483	-0.840115	5.4467
	103.509	10.7483	-0.840115	5.44668
	103.513	10.7483	-0.840115	5.44668
	103.513	10.6991	-0.847985	5.44669
	103.511	10.5231	-0.86827	5.44669
	103.533	10.3439	-0.87666	5.44669
	103.613	10.4103	-0.857648	5.44669
	103.695	10.6127	-0.836407	5.44669
	103.687	10.593	-0.832636	5.44669
	103.63	10.3525	-0.838349	5.44669
	103.606	10.2333	-0.842041	5.44669
	103.615	10.3633	-0.84155	5.44669
	103.627	10.475	-0.840032	5.44669
	103.652	10.3796	-0.83957	5.44669
	103.705	10.2355	-0.839916	5.44669
	103.749	10.1989	-0.840225	5.44669
	103.753	10.2823	-0.840232	5.44669
	103.74	10.4362	-0.840124	5.44669
	103.733	10.4878	-0.840077	5.44669
	103.735	10.359	-0.840096	5.44669
	103.738	10.2223	-0.84012	5.44669
	103.739	10.2007	-0.840124	5.44669
	103.76	10.2386	-0.840117	5.44669
	103.817	10.2619	-0.847983	5.44669
	103.841	10.2581	-0.868269	5.44669
	103.81	10.2483	-0.87666	5.44669
	103.829	10.2455	-0.857649	5.44669
	103.922	10.2478	-0.836407	5.44669
	103.988	10.2498	-0.832636	5.44669
	103.988	10.2498	-0.838349	5.44669
	103.965	10.2491	-0.842041	5.44669
	103.956	10.1996	-0.84155	5.44669
	103.96	10.0729	-0.840032	5.44669
	103.965	9.97148	-0.83957	5.44669
	103.966	9.91435	-0.839916	5.44669
	103.964	9.81866	-0.840225	5.44669
	103.964	9.73262	-0.840232	5.44669
	103.964	9.72009	-0.840124	5.44669
	103.964	9.79296	-0.840077	5.44669
	103.964	9.93384	-0.840096	5.44669
	103.964	9.98372	-0.84012	5.44669
	103.964	9.85882	-0.840124	5.44669
	103.964	9.77361	-0.840117	5.44669
	103.964	9.87829	-0.840112	5.44669
	103.964	9.96763	-0.840113	5.44669
	103.964	9.87187	-0.840115	5.44669
	103.964	9.73561	-0.840115	5.44669
	103.986	9.70238	-0.840115	5.44669
	104.066	9.73528	-0.840115	5.44669
	104.17	9.76061	-0.840115	5.44669
	104.219	9.75949	-0.840115	5.44669
	104.209	9.75001	-0.840115	5.44669
	104.188	9.74643	-0.840115	5.44669
	104.183	9.74831	-0.840115	5.44669
	104.188	9.75036	-0.840115	5.44669
	104.192	9.75056	-0.840115	5.44669
	104.192	9.74991	-0.840115	5.44669
	104.19	9.74957	-0.840115	5.44669
	104.19	9.74966	-0.840115	5.44669
	104.19	9.74981	-0.840115	5.44669
	104.213	9.74985	-0.840115	5.44669
	104.293	9.74981	-0.847985	5.44669
	104.374	9.74978	-0.86827	5.44669
	104.366	9.74978	-0.87666	5.44669
	104.332	9.74979	-0.857648	5.44669
	104.342	9.74979	-0.836407	5.44669
	104.317	9.74979	-0.840507	5.44669
	104.23	9.74979	-0.866504	5.44669
	104.19	9.74979	-0.878586	5.44669
	104.27	9.7006	-0.859084	5.44669
	104.395	9.52463	-0.836323	5.44669
	104.453	9.34543	-0.832091	5.44669
	104.439	9.36262	-0.83815	5.44669
	104.413	9.48742	-0.850022	5.44669
	104.407	9.54212	-0.869823	5.44669
	104.414	9.52202	-0.884457	5.44669
	104.419	9.54356	-0.885221	5.44669
	104.419	9.61675	-0.872734	5.44669
	104.417	9.59958	-0.850286	5.44669
	104.416	9.51083	-0.834767	5.44669
	104.416	9.47096	-0.834574	5.44669
	104.417	9.5336	-0.839745	5.44669
	104.417	9.67996	-0.841937	5.44669
	104.417	9.73578	-0.841011	5.44669
	104.417	9.56222	-0.839843	5.44669
	104.439	9.29917	-0.839682	5.44669
	104.496	9.17447	-0.84003	5.44669
	104.542	9.20368	-0.840233	5.44669
	104.568	9.25832	-0.840194	5.44669
	104.612	9.27053	-0.840106	5.44669
	104.651	9.25617	-0.840083	5.44669
	104.656	9.24581	-0.840104	5.44669
	104.646	9.24657	-0.840122	5.44669
	104.639	9.25057	-0.840121	5.44669
	104.64	9.25198	-0.840115	5.44669
	104.643	9.25114	-0.840113	5.44669
	104.644	9.25029	-0.840114	5.44669
	104.643	9.25024	-0.840115	5.44669
	104.665	9.25051	-0.840115	5.44669
	104.722	9.25065	-0.840115	5.44669
	104.746	9.25061	-0.840115	5.44669
	104.715	9.25054	-0.840115	5.44669
	104.735	9.25053	-0.840115	5.44669
	104.827	9.25055	-0.840115	5.44669
	104.871	9.25056	-0.840115	5.44669
	104.813	9.25056	-0.840115	5.44669
	104.767	9.25055	-0.840115	5.44669
	104.812	9.25055	-0.840115	5.44669
	104.876	9.25055	-0.840115	5.44669
	104.892	9.25056	-0.840115	5.44669
	104.876	9.25056	-0.840115	5.44669
	104.864	9.25055	-0.840115	5.44669
	104.865	9.25055	-0.840115	5.44669
	104.869	9.25055	-0.840115	5.44669
	104.871	9.25055	-0.840115	5.44669
	104.87	9.25055	-0.840115	5.44669
	104.869	9.25055	-0.847985	5.44669
	104.869	9.25055	-0.86827	5.44669
	104.869	9.25055	-0.87666	5.44669
	104.869	9.25055	-0.857648	5.44669
	104.869	9.25055	-0.836407	5.44669
	104.869	9.25055	-0.832636	5.44669
	104.869	9.25055	-0.838349	5.44669
	104.869	9.25055	-0.842041	5.44669
	104.869	9.25055	-0.84155	5.44669
	104.869	9.25055	-0.840032	5.44669
	104.869	9.25055	-0.83957	5.44669
	104.869	9.25055	-0.839916	5.44669
	104.869	9.25055	-0.840225	5.44669
	104.869	9.25055	-0.840232	5.44669
	104.869	9.25055	-0.840124	5.44669
	104.869	9.25055	-0.840077	5.44669
	104.869	9.25055	-0.840096	5.44669
	104.869	9.25055	-0.84012	5.44669
	104.869	9.25055	-0.840124	5.44669
	104.869	9.25055	-0.840117	5.44669
	104.869	9.20136	-0.840112	5.44669
	104.869	9.0254	-0.840113	5.44669
	104.869	8.84619	-0.840115	5.44669
	104.869	8.86339	-0.840115	5.44669
	104.869	8.93899	-0.840115	5.44669
	104.869	8.9161	-0.840115	5.44669
	104.869	8.92116	-0.840115	5.44669
	104.869	8.93799	-0.840115	5.44669
	104.869	8.89509	-0.840115	5.44669
	104.869	8.91271	-0.840115	5.44669
	104.869	8.94192	-0.840115	5.44669
	104.869	8.89974	-0.840115	5.44669
	104.892	8.91326	-0.840115	5.44669
	104.949	8.98968	-0.840115	5.44669
	104.995	9.07492	-0.840115	5.44669
	105.021	9.14183	-0.840115	5.44669
	105.064	9.05043	-0.840115	5.44669
	105.103	8.82667	-0.840115	5.44669
	105.109	8.69064	-0.840115	5.44669
	105.098	8.70135	-0.840115	5.44669
	105.092	8.75231	-0.840115	5.44669
	105.093	8.76955	-0.840115	5.44669
	105.096	8.75861	-0.847985	5.44669
	105.097	8.74789	-0.86827	5.44669
	105.118	8.74729	-0.87666	5.44669
	105.175	8.75085	-0.857648	5.44669
	105.199	8.75255	-0.836407	5.44669
	105.167	8.752	-0.832636	5.44669
	105.165	8.75117	-0.838349	5.44669
	105.2	8.75101	-0.842041	5.44669
	105.242	8.75124	-0.84155	5.44669
	105.296	8.7514	-0.840032	5.44669
	105.334	8.75138	-0.83957	5.44669
	105.335	8.75131	-0.839916	5.44669
	105.323	8.7513	-0.840225	5.44669
	105.318	8.75131	-0.840232	5.44669
	105.32	8.75132	-0.840124	5.44669
	105.322	8.75132	-0.840077	5.44669
	105.323	8.75132	-0.840096	5.44669
	105.322	8.75132	-0.84012	5.44669
	105.344	8.70213	-0.847995	5.44669
	105.401	8.52616	-0.868272	5.44669
	105.448	8.34696	-0.876657	5.44669
	105.451	8.36415	-0.857646	5.44669
	105.437	8.43976	-0.836407	5.44669
	105.452	8.41687	-0.832637	5.44669
	105.49	8.47111	-0.838349	5.44669
	105.482	8.61472	-0.842041	5.44669
	105.462	8.57506	-0.84155	5.44669
	105.501	8.34709	-0.840032	5.44669
	105.553	8.19111	-0.83957	5.44669
	105.566	8.24419	-0.839916	5.44669
	105.554	8.42616	-0.840225	5.44669
	105.544	8.50004	-0.840232	5.44669
	105.544	8.37053	-0.840124	5.44669
	105.548	8.22567	-0.840077	5.44669
	105.549	8.20084	-0.840096	5.44669
	105.571	8.24031	-0.84012	5.44669
	105.628	8.26541	-0.847995	5.44669
	105.651	8.26186	-0.868272	5.44669
	105.598	8.25144	-0.876657	5.44669
	105.56	8.24834	-0.857646	5.44669
	105.629	8.25074	-0.836407	5.44669
	105.749	8.25285	-0.832637	5.44669
	105.809	8.25288	-0.838349	5.44669
	105.797	8.25214	-0.842041	5.44669
	105.771	8.25182	-0.84155	5.44669
	105.765	8.25195	-0.840032	5.44268
	105.772	8.25212	-0.84744	5.43234
	105.776	8.25214	-0.868072	5.42806
	105.776	8.2521	-0.87677	5.43775
	105.774	8.25207	-0.857765	5.44858
	105.774	8.25207	-0.836416	5.4505
	105.774	8.25208	-0.832599	5.44759
	105.774	8.25209	-0.83833	5.44571
	105.775	8.25208	-0.842046	5.44595
	105.774	8.25208	-0.841559	5.44673
	105.774	8.25208	-0.840033	5.44696
	105.774	8.25208	-0.839567	5.44679
	105.774	8.20289	-0.839914	5.44663
	105.774	8.07612	-0.840225	5.44663
	105.774	8.02369	-0.840232	5.44668
	105.774	8.09331	-0.840125	5.44671
	105.774	8.0501	-0.840077	5.4467
	105.774	7.89446	-0.840095	5.44668
	105.774	7.87595	-0.84012	5.44668
	105.774	7.97767	-0.840124	5.44669
	105.797	8.03543	-0.840117	5.44669
	105.876	8.02483	-0.840112	5.44669
	105.98	8.04926	-0.840113	5.44669
	106.03	8.12028	-0.840115	5.44669
	106.019	8.10118	-0.840115	5.44669
	105.998	8.06158	-0.840115	5.44669
	105.993	8.09996	-0.840115	5.44669
	105.998	8.03937	-0.840115	5.44669
	106.002	7.8384	-0.840115	5.44669
	106.002	7.70092	-0.840115	5.44669
	106.001	7.75211	-0.840115	5.44669
	106	7.9759	-0.840115	5.44669
	106	8.17413	-0.840115	5.44669
	106.001	8.09867	-0.840115	5.44669
	106.001	7.83652	-0.840115	5.44669
	106.001	7.679	-0.840115	5.44669
	106.001	7.6944	-0.840115	5.44669
	106.001	7.75496	-0.840115	5.44669
	106.001	7.77456	-0.840115	5.44669
	106.001	7.7612	-0.847985	5.44669
	106.001	7.74863	-0.876141	5.44669
	106.001	7.74811	-0.904815	5.44669
	106.001	7.75236	-0.894193	5.44669
	106.023	7.75433	-0.85394	5.44669
	106.103	7.75364	-0.828928	5.44669
	106.206	7.75265	-0.830871	5.44669
	106.256	7.75248	-0.840275	5.44669
	106.245	7.75276	-0.843477	5.44669
	106.224	7.75294	-0.841467	5.44669
	106.219	7.75291	-0.839486	5.44669
	106.225	7.75284	-0.839371	5.44669
	106.229	7.75282	-0.847897	5.44669
	106.229	7.75284	-0.868498	5.44669
	106.205	7.75285	-0.876786	5.44669
	106.147	7.75285	-0.865491	5.44669
	106.123	7.75285	-0.872376	5.44669
	106.177	7.75284	-0.897323	5.44669
	106.238	7.75285	-0.892442	5.44669
	106.248	7.75285	-0.855877	5.44669
	106.232	7.75285	-0.830363	5.44669
	106.221	7.75285	-0.838654	5.44669
	106.223	7.75285	-0.867884	5.44669
	106.227	7.75285	-0.879824	5.44669
	106.229	7.75285	-0.859112	5.44669
	106.228	7.75285	-0.835895	5.44669
	106.227	7.75285	-0.831902	5.44669
	106.227	7.75285	-0.838223	5.44669
	106.227	7.75285	-0.85012	5.44669
	106.227	7.75285	-0.877709	5.44669
	106.227	7.75285	-0.904713	5.44669
	106.227	7.75285	-0.893593	5.44669
	106.227	7.75285	-0.861596	5.44669
	106.227	7.75285	-0.857207	5.44669
	106.227	7.75285	-0.867543	5.44669
	106.227	7.75285	-0.857819	5.44669
	106.227	7.75285	-0.839727	5.44669
	106.227	7.75285	-0.841839	5.44669
	106.227	7.75285	-0.865882	5.44669
	106.227	7.75285	-0.885723	5.44669
	106.227	7.75285	-0.895024	5.44669
	106.249	7.75285	-0.901249	5.44669
	106.307	7.75285	-0.886294	5.44669
	106.33	7.75285	-0.851948	5.44669
	106.299	7.75285	-0.830909	5.44669
	106.319	7.75285	-0.83241	5.44669
	106.411	7.75285	-0.848087	5.44669
	106.477	7.75285	-0.878931	5.44669
	106.477	7.75285	-0.905949	5.44669
	106.455	7.75285	-0.893677	5.44669
	106.445	7.75285	-0.861191	5.44669
	106.449	7.75285	-0.864879	5.44669
	106.454	7.75285	-0.895759	5.44669
	106.455	7.75285	-0.894459	5.44669
	106.454	7.75285	-0.857279	5.44669
	106.453	7.75285	-0.830234	5.44669
	106.453	7.75285	-0.838101	5.44669
	106.476	7.70366	-0.867699	5.44669
	106.555	7.52769	-0.879943	5.44669
	106.659	7.29929	-0.859228	5.44669
	106.708	7.18971	-0.835902	5.44669
	106.698	7.21289	-0.831863	5.44669
	106.677	7.25963	-0.838205	5.44669
	106.672	7.27066	-0.850126	5.44669
	106.677	7.25862	-0.869847	5.44669
	106.681	7.24965	-0.876559	5.44669
	106.681	7.25017	-0.857046	5.44669
	106.68	7.25358	-0.83619	5.44669
	106.679	7.25482	-0.84063	5.44669
	106.679	7.25413	-0.866633	5.44669
	106.702	7.2534	-0.878596	5.44669
	106.782	7.25334	-0.859042	5.44669
	106.885	7.25357	-0.836303	5.44669
	106.912	7.25369	-0.832097	5.44669
	106.822	7.25366	-0.83816	5.44669
	106.72	7.2536	-0.842154	5.44669
	106.745	7.25359	-0.841665	5.44669
	106.864	7.25361	-0.840039	5.44669
	106.939	7.25362	-0.839532	5.44669
	106.934	7.25361	-0.839898	5.44669
	106.905	7.25361	-0.840231	5.44669
	106.896	7.25361	-0.840241	5.44669
	106.902	7.25361	-0.840126	5.44669
	106.908	7.25361	-0.840075	5.44669
	106.908	7.25361	-0.840094	5.44669
	106.906	7.25361	-0.847991	5.44669
	106.905	7.25361	-0.86828	5.44669
	106.905	7.25361	-0.876662	5.44669
	106.906	7.25361	-0.857646	5.44669
	106.906	7.25361	-0.836405	5.44669
	106.906	7.20442	-0.832636	5.44669
	106.906	7.07765	-0.83835	5.44669
	106.906	7.02521	-0.842041	5.44669
	106.906	7.09484	-0.849421	5.44669
	106.906	7.10082	-0.868187	5.44669
	106.928	7.07195	-0.876115	5.44669
	107.008	7.15507	-0.857449	5.44669
	107.111	7.26475	-0.836517	5.44669
	107.161	7.29138	-0.832753	5.44669
	107.151	7.26517	-0.838359	5.44669
	107.129	7.24498	-0.842004	5.44669
	107.124	7.19669	-0.849402	5.44669
	107.13	7.02828	-0.868192	5.44669
	107.134	6.80273	-0.876124	5.44669
	107.134	6.69166	-0.857451	5.44669
	107.132	6.7132	-0.836515	5.44669
	107.132	6.75978	-0.832752	5.44669
	107.132	6.77133	-0.838359	5.44669
	107.132	6.75957	-0.842004	5.44268
	107.132	6.75052	-0.841532	5.43234
	107.132	6.75092	-0.840037	5.42806
	107.154	6.75429	-0.847449	5.43775
	107.212	6.75557	-0.868073	5.44858
	107.258	6.7549	-0.876768	5.4505
	107.284	6.75417	-0.857763	5.44759
	107.327	6.7541	-0.836416	5.44571
	107.366	6.75433	-0.832599	5.44595
	107.372	6.75445	-0.83833	5.44673
	107.361	6.75442	-0.842046	5.44696
	107.355	6.75437	-0.841559	5.44679
	107.356	6.75435	-0.840033	5.44663
	107.359	6.75437	-0.839567	5.44663
	107.359	6.75438	-0.839914	5.44668
	107.359	6.75438	-0.840225	5.44671
	107.358	6.75437	-0.840232	5.4467
	107.358	6.75437	-0.840125	5.44668
	107.358	6.75437	-0.840077	5.44668
	107.358	6.75437	-0.840095	5.44669
	107.358	6.75437	-0.84012	5.44669
	107.381	6.75437	-0.840124	5.44669
	107.46	6.75437	-0.840117	5.44669
	107.564	6.75437	-0.840112	5.44669
	107.614	6.70518	-0.840113	5.44669
	107.603	6.57841	-0.840115	5.44669
	107.582	6.52598	-0.840115	5.44669
	107.577	6.6448	-0.840115	5.44669
	107.582	6.72836	-0.840115	5.44669
	107.587	6.57596	-0.840115	5.44669
	107.586	6.31186	-0.847985	5.44669
	107.585	6.22839	-0.86827	5.44669
	107.584	6.38141	-0.87666	5.44669
	107.584	6.53926	-0.857648	5.44669
	107.585	6.61033	-0.836407	5.44669
	107.585	6.64258	-0.832636	5.44669
	107.585	6.54173	-0.838349	5.44669
	107.585	6.32634	-0.842041	5.44669
	107.585	6.19717	-0.84155	5.44669
	107.585	6.20778	-0.840032	5.44669
	107.585	6.25626	-0.83957	5.44669
	107.585	6.2725	-0.839916	5.44669
	107.585	6.26202	-0.840225	5.44669
	107.585	6.25185	-0.840232	5.44669
	107.585	6.25132	-0.840124	5.44669
	107.585	6.25471	-0.840077	5.44669
	107.585	6.25632	-0.840096	5.44669
	107.585	6.2066	-0.84012	5.44669
	107.585	6.07903	-0.840124	5.44669
	107.607	6.02645	-0.840117	5.44669
	107.664	6.14549	-0.840112	5.44669
	107.711	6.27839	-0.840113	5.44669
	107.736	6.30193	-0.840115	5.44669
	107.78	6.26617	-0.840115	5.44669
	107.819	6.24308	-0.840115	5.44669
	107.824	6.24616	-0.840115	5.44669
	107.814	6.25566	-0.840115	5.44669
	107.785	6.20936	-0.840115	5.44669
	107.729	6.08042	-0.840115	5.44669
	107.708	6.02605	-0.840115	5.44669
	107.762	6.14483	-0.840115	5.44669
	107.822	6.22906	-0.840115	5.44669
	107.832	6.07696	-0.840115	5.44669
	107.816	5.86193	-0.840115	5.44669
	107.806	5.8559	-0.840115	5.44669
	107.807	5.93455	-0.840115	5.44669
	107.811	5.9212	-0.840115	5.44669
	107.813	5.97836	-0.840115	5.44669
	107.812	6.11979	-0.840115	5.44669
	107.811	6.07819	-0.840115	5.44669
	107.811	5.85017	-0.840115	5.44669
	107.811	5.69487	-0.840115	5.44669
	107.811	5.74824	-0.840115	5.44669
	107.833	5.9301	-0.847985	5.44669
	107.913	6.00382	-0.86827	5.44669
	108.017	5.8743	-0.87666	5.44669
	108.066	5.77867	-0.857648	5.44669
	108.056	5.88064	-0.836407	5.44669
	108.012	5.97254	-0.832636	5.44669
	107.928	5.87881	-0.838349	5.44669
	107.852	5.7425	-0.842041	5.44669
	107.886	5.70852	-0.84155	5.44669
	108	5.74112	-0.840032	5.44669
	108.069	5.7666	-0.83957	5.44669
	108.063	5.76565	-0.839916	5.44669
	108.037	5.75618	-0.840225	5.44669
	108.028	5.75256	-0.840232	5.44669
	108.034	5.7544	-0.840124	5.44669
	108.039	5.75646	-0.840077	5.44669
	108.039	5.75667	-0.840096	5.44669
	108.038	5.75603	-0.847991	5.44669
	108.037	5.75568	-0.868279	5.44669
	108.059	5.75577	-0.876662	5.44669
	108.139	5.75592	-0.857646	5.44669
	108.221	5.75596	-0.836405	5.44669
	108.213	5.75592	-0.832636	5.44669
	108.178	5.75589	-0.83835	5.44669
	108.189	5.75589	-0.842041	5.44669
	108.187	5.7559	-0.84155	5.44669
	108.179	5.75591	-0.840031	5.44669
	108.221	5.7559	-0.83957	5.44669
	108.27	5.7559	-0.839916	5.44669
	108.281	5.7559	-0.848096	5.44669
	108.268	5.7559	-0.868387	5.44669
	108.259	5.7559	-0.876669	5.44669
	108.26	5.7559	-0.857611	5.44669
	108.264	5.7559	-0.836388	5.44669
	108.265	5.70671	-0.832642	5.44669
	108.286	5.57994	-0.838358	5.44669
	108.343	5.47832	-0.842043	5.44669
	108.389	5.47036	-0.841548	5.44669
	108.415	5.50149	-0.84003	5.44669
	108.459	5.46791	-0.83957	5.44669
	108.498	5.33656	-0.847787	5.44669
	108.503	5.22747	-0.868381	5.44669
	108.493	5.21801	-0.876776	5.44669
	108.486	5.25116	-0.857658	5.44669
	108.487	5.26815	-0.836369	5.44669
	108.49	5.26344	-0.832617	5.44669
	108.491	5.25542	-0.838354	5.44669
	108.49	5.25374	-0.84205	5.44669
	108.49	5.25588	-0.841552	5.44669
	108.49	5.25738	-0.840029	5.44669
	108.49	5.25724	-0.839568	5.44669
	108.49	5.25666	-0.839916	5.44669
	108.49	5.25646	-0.848097	5.44669
	108.49	5.25658	-0.868387	5.44669
	108.49	5.25671	-0.876669	5.44669
	108.49	5.25671	-0.857611	5.44669
	108.49	5.25667	-0.836387	5.44669
	108.512	5.25665	-0.832642	5.44669
	108.592	5.25666	-0.838358	5.44669
	108.695	5.25667	-0.842043	5.44669
	108.745	5.25667	-0.849419	5.44669
	108.735	5.25667	-0.868185	5.44669
	108.713	5.25667	-0.876115	5.44669
	108.708	5.25667	-0.85745	5.44669
	108.714	5.25667	-0.836517	5.44669
	108.718	5.25667	-0.832753	5.44669
	108.718	5.25667	-0.838359	5.44669
	108.716	5.25667	-0.842004	5.44669
	108.716	5.25667	-0.841531	5.44669
	108.716	5.25667	-0.840037	5.44669
	108.716	5.25667	-0.839579	5.44669
	108.716	5.25667	-0.839918	5.44669
	108.716	5.25667	-0.840223	5.44669
	108.716	5.25667	-0.84023	5.44669
	108.716	5.25667	-0.840125	5.44669
	108.716	5.25667	-0.840078	5.44669
	108.738	5.25667	-0.840096	5.44669
	108.796	5.20748	-0.84012	5.44669
	108.82	5.03151	-0.840124	5.44669
	108.788	4.80311	-0.840117	5.44669
	108.808	4.74272	-0.840112	5.44669
	108.901	4.94186	-0.840113	5.44669
	108.966	5.16781	-0.840115	5.44669
	108.966	5.11246	-0.840115	5.44669
	108.944	4.89804	-0.840115	5.44669
	108.934	4.90871	-0.840115	5.44669
	108.939	5.10058	-0.840115	5.44669
	108.944	5.09638	-0.840115	5.44669
	108.944	4.86606	-0.840115	5.44669
	108.943	4.69649	-0.840115	5.44669
	108.942	4.69552	-0.840115	5.44669
	108.942	4.75351	-0.840115	5.44669
	108.942	4.77785	-0.840115	5.44669
	108.943	4.76739	-0.840115	5.44669
	108.942	4.75434	-0.840115	5.44669
	108.942	4.7526	-0.840115	5.44669
	108.942	4.7565	-0.847985	5.44669
	108.965	4.75876	-0.86827	5.44669
	109.022	4.75832	-0.87666	5.44669
	109.068	4.75733	-0.857648	5.44669
	109.094	4.75707	-0.844277	5.44669
	109.138	4.75732	-0.860792	5.44669
	109.177	4.75751	-0.874894	5.44669
	109.182	4.7575	-0.859574	5.44669
	109.171	4.75743	-0.837842	5.44669
	109.165	4.75741	-0.832553	5.44669
	109.166	4.75742	-0.837804	5.44669
	109.169	4.75744	-0.841842	5.44669
	109.17	4.75744	-0.841661	5.44669
	109.169	4.75743	-0.840149	5.44669
	109.169	4.75743	-0.839579	5.44669
	109.169	4.70824	-0.839878	5.44669
	109.169	4.53228	-0.840206	5.44669
	109.169	4.35307	-0.840237	5.44669
	109.191	4.41945	-0.840133	5.44669
	109.271	4.67103	-0.840079	5.44669
	109.352	4.82734	-0.840093	5.44669
	109.322	4.76602	-0.840118	5.44669
	109.23	4.58046	-0.840124	5.44669
	109.239	4.50802	-0.840117	5.44669
	109.348	4.59021	-0.840113	5.44669
	109.424	4.55938	-0.840113	5.44669
	109.423	4.40445	-0.840115	5.44669
	109.396	4.43104	-0.840115	5.44669
	109.386	4.60837	-0.840115	5.44669
	109.391	4.64161	-0.840115	5.44669
	109.397	4.53831	-0.840115	5.44669
	109.397	4.47464	-0.840115	5.44669
	109.395	4.48334	-0.840115	5.44669
	109.394	4.4602	-0.840115	5.44669
	109.395	4.39041	-0.840115	5.44669
	109.395	4.40955	-0.840115	5.44669
	109.395	4.44874	-0.840115	5.44669
	109.395	4.36098	-0.840115	5.44669
	109.395	4.24568	-0.840115	5.44669
	109.395	4.21834	-0.840115	5.44669
	109.395	4.24626	-0.840115	5.44669
	109.395	4.26741	-0.847985	5.44669
	109.395	4.26631	-0.86827	5.44669
	109.395	4.25832	-0.87666	5.44669
	109.395	4.25536	-0.857648	5.44669
	109.417	4.25697	-0.836407	5.44669
	109.475	4.25869	-0.840507	5.44669
	109.521	4.25884	-0.866504	5.44669
	109.547	4.25829	-0.878586	5.44669
	109.59	4.25801	-0.859084	5.44669
	109.629	4.25808	-0.836323	5.44669
	109.635	4.25821	-0.832091	5.44669
	109.624	4.25824	-0.83815	5.44669
	109.618	4.25821	-0.842152	5.44669
	109.619	4.25818	-0.841667	5.44669
	109.622	4.25819	-0.847912	5.44669
	109.622	4.25819	-0.867688	5.44669
	109.622	4.2582	-0.876442	5.44669
	109.621	4.2582	-0.857764	5.44669
	109.621	4.25819	-0.836533	5.44669
	109.644	4.25819	-0.832648	5.44669
	109.723	4.25819	-0.838309	5.44669
	109.827	4.25819	-0.84202	5.44669
	109.877	4.20901	-0.849427	5.44669
	109.866	4.03304	-0.868197	5.44669
	109.845	3.80464	-0.876117	5.44669
	109.84	3.69506	-0.865318	5.44669
	109.845	3.71824	-0.864671	5.44669
	109.849	3.76498	-0.869298	5.44669
	109.849	3.77601	-0.855893	5.44669
	109.848	3.76397	-0.838296	5.44669
	109.869	3.755	-0.841923	5.44669
	109.927	3.75552	-0.866426	5.44669
	109.974	3.75893	-0.87805	5.44669
	109.977	3.76017	-0.858887	5.44669
	109.963	3.75948	-0.836432	5.44669
	109.956	3.75875	-0.832206	5.44669
	109.936	3.75869	-0.83816	5.44669
	109.904	3.75892	-0.842115	5.44669
	109.916	3.75904	-0.841648	5.44669
	109.957	3.75901	-0.840046	5.44669
	109.997	3.75895	-0.839541	5.44669
	110.047	3.75894	-0.839899	5.44669
	110.085	3.75895	-0.840228	5.44669
	110.087	3.75896	-0.840239	5.44669
	110.075	3.75896	-0.840126	5.44669
	110.092	3.75896	-0.840075	5.44669
	110.151	3.75896	-0.840094	5.44669
	110.2	3.75896	-0.84012	5.44669
	110.204	3.75896	-0.840124	5.44669
	110.189	3.75896	-0.840117	5.44669
	110.204	3.75896	-0.840112	5.44669
	110.264	3.75896	-0.847984	5.44669
	110.313	3.75896	-0.86827	5.44669
	110.318	3.75896	-0.87666	5.44669
	110.303	3.75896	-0.857648	5.44669
	110.295	3.75896	-0.836407	5.44669
	110.297	3.75896	-0.832636	5.44669
[truncated: 412 more rows]
