# Supplementary material for: Design of a cosmetic glove stiffness compensation mechanism for toddler-sized hand prostheses
Source: PLoS One. 2017 Aug 11;12(8):e0183233. doi: 10.1371/journal.pone.0183233 (PMC5553851; doi:10.1371/journal.pone.0183233)
Supplement: S1 Dataset — (ZIP) [file pone.0183233.s001.zip › 02 Spring measurements/VST8_3.xlsx]

## Sheet: VST8_3
LabVIEW Measurement
Writer_Version	2
Reader_Version	2
Separator	Tab
Decimal_Separator	.
Multi_Headings	No
X_Columns	No
Time_Pref	Absolute
Operator	localadmin
Date	2013-10-09
Time	00:11:35.972000
***End_of_Header***
Channels	4
Samples	10	10	10	10
Date	2013-10-09	2013-10-09	2013-10-09	2013-10-09
Time	00:12:14.972000	00:12:14.972000	00:12:14.972000	00:12:14.972000
Y_Unit_Label	mm	N	N	Pa
X_Dimension	Time	Time	Time	Time
X0	0	0	0	0
Delta_X	0.01	0.01	0.01	0.01
***End_of_Header***
X_Value	Voltage LVDT (Filtered)	Voltage Load Cell (Filtered)	Voltage Pinch Load Cell (Filtered)	Voltage Pressure (Filtered)	Comment
	112.189	0.268957	-0.840124	5.44669
	112.219	0.264859	-0.840117	5.44669
	112.163	0.262885	-0.840112	5.44669
	112.099	0.263516	-0.840113	5.44669
	112.088	0.264481	-0.840115	5.44669
	112.105	0.264661	-0.840115	5.44669
	112.116	0.264394	-0.840115	5.44669
	112.115	0.264218	-0.840115	5.44669
	112.11	0.215049	-0.840115	5.44669
	112.109	0.039155	-0.840115	5.44669
	112.11	-0.14003	-0.840115	5.44669
	112.111	-0.073661	-0.840115	5.44669
	112.111	0.177897	-0.840115	5.44669
	112.111	0.334215	-0.840115	5.44669
	112.133	0.322081	-0.840115	5.44669
	112.19	0.263306	-0.840115	5.44669
	112.214	0.243296	-0.840115	5.44669
	112.16	0.206664	-0.840115	5.44669
	112.1	0.092268	-0.840115	5.44669
	112.089	0.040559	-0.847985	5.44669
	112.128	0.155279	-0.86827	5.44669
	112.196	0.286061	-0.87666	5.44669
	112.218	0.310254	-0.857648	5.44669
	112.16	0.275516	-0.844277	5.44669
	112.098	0.252622	-0.860792	5.44669
	112.089	0.255421	-0.874894	5.44669
	112.106	0.264737	-0.859574	5.44669
	112.139	0.267646	-0.845713	5.44669
	112.194	0.265553	-0.860709	5.44669
	112.214	0.263642	-0.874349	5.44669
	112.159	0.263586	-0.859376	5.44669
	112.122	0.264241	-0.845824	5.44669
	112.169	0.264536	-0.860826	5.44669
	112.209	0.264426	-0.874358	5.44669
	112.166	0.264276	-0.859338	5.44669
	112.104	0.264252	-0.837934	5.44669
	112.111	0.264295	-0.832675	5.44669
	112.184	0.264322	-0.837823	5.44669
	112.219	0.264318	-0.849677	5.44669
	112.165	0.215116	-0.869795	5.44669
	112.1	0.088338	-0.876697	5.44669
	112.088	0.035908	-0.857122	5.44669
	112.105	0.154728	-0.836173	5.44669
	112.139	0.287483	-0.832725	5.44669
	112.195	0.261856	-0.838469	5.44669
	112.214	0.099377	-0.84206	5.44669
	112.159	0.023871	-0.841515	5.44669
	112.099	0.145755	-0.84001	5.44669
	112.09	0.288002	-0.839573	5.44669
	112.106	0.314453	-0.839925	5.44669
	112.116	0.276585	-0.840228	5.44669
	112.114	0.251578	-0.84023	5.44669
	112.11	0.254604	-0.840123	5.44669
	112.131	0.264766	-0.840077	5.44669
	112.19	0.267948	-0.840096	5.44669
	112.214	0.265669	-0.84012	5.44669
	112.161	0.263583	-0.840124	5.44669
	112.1	0.21433	-0.840117	5.44669
	112.089	0.088269	-0.840112	5.44669
	112.128	0.036159	-0.840113	5.44669
	112.196	0.154858	-0.840115	5.44669
	112.218	0.287448	-0.847986	5.44669
	112.182	0.310985	-0.86827	5.44669
	112.178	0.275329	-0.87666	5.44669
	112.192	0.252284	-0.857648	5.44669
	112.156	0.255346	-0.836407	5.44669
	112.106	0.264826	-0.832636	5.44669
	112.093	0.218519	-0.838349	5.44669
	112.105	0.089582	-0.842041	5.44669
	112.114	0.03522	-0.84155	5.44669
	112.136	0.153997	-0.840032	5.44669
	112.19	0.287421	-0.83957	5.44669
	112.213	0.31128	-0.839916	5.44669
	112.16	0.275462	-0.840225	5.44669
	112.1	0.252235	-0.840232	5.44669
	112.09	0.255278	-0.840124	5.44669
	112.128	0.264815	-0.840077	5.44669
	112.196	0.218539	-0.847966	5.44669
	112.218	0.089594	-0.868276	5.44669
	112.16	0.035218	-0.876669	5.44669
	112.121	0.153992	-0.85765	5.44669
	112.169	0.28742	-0.836404	5.44669
	112.209	0.311281	-0.832635	5.44669
	112.166	0.275463	-0.838349	5.44669
	112.104	0.252235	-0.842042	5.44669
	112.089	0.255278	-0.841551	5.44669
	112.104	0.264815	-0.840031	5.4507
	112.115	0.267729	-0.83957	5.46104
	112.115	0.26556	-0.839916	5.46531
	112.111	0.263616	-0.840225	5.45562
	112.109	0.263572	-0.840232	5.4448
	112.11	0.264245	-0.840124	5.44287
	112.111	0.264542	-0.840077	5.44579
	112.133	0.264428	-0.840096	5.44767
	112.213	0.264274	-0.84012	5.44742
	112.294	0.21506	-0.840124	5.44664
	112.264	0.08833	-0.840117	5.44641
	112.172	0.035925	-0.840112	5.44658
	112.159	0.154738	-0.840113	5.44674
	112.188	0.287481	-0.847986	5.44675
	112.161	0.311042	-0.868271	5.44669
	112.11	0.275341	-0.87666	5.44667
	112.093	0.203079	-0.857648	5.44668
	112.104	0.07937	-0.836407	5.44669
	112.114	0.036429	-0.832636	5.44669
	112.114	0.158134	-0.838349	5.44669
	112.111	0.288724	-0.842041	5.44669
	112.109	0.310355	-0.84155	5.44669
	112.11	0.274612	-0.840032	5.44669
	112.111	0.252208	-0.83957	5.44669
	112.111	0.255569	-0.839916	5.44669
	112.111	0.264947	-0.840225	5.44669
	112.11	0.267681	-0.840232	5.44669
	112.11	0.216303	-0.840124	5.44669
	112.111	0.087639	-0.847948	5.44669
	112.133	0.035194	-0.876122	5.44669
	112.19	0.154677	-0.90482	5.44669
	112.214	0.287715	-0.894202	5.44669
	112.16	0.311161	-0.853942	5.44669
	112.1	0.275308	-0.828926	5.44669
	112.089	0.252213	-0.830869	5.44669
	112.106	0.255323	-0.840275	5.44669
	112.116	0.264842	-0.843477	5.44669
	112.115	0.267724	-0.841468	5.44669
	112.11	0.265548	-0.839486	5.44669
	112.109	0.214422	-0.839371	5.44669
	112.11	0.087609	-0.840026	5.44669
	112.111	0.03585	-0.840342	5.44669
	112.111	0.154962	-0.840241	5.44669
	112.111	0.287602	-0.847958	5.44669
	112.11	0.311012	-0.868214	5.44669
	112.11	0.275286	-0.876646	5.44669
	112.111	0.203066	-0.857663	5.44669
	112.111	0.079384	-0.836418	5.44669
	112.111	0.03644	-0.832636	5.44669
	112.111	0.158133	-0.838345	5.44669
	112.111	0.23953	-0.84204	5.44669
	112.111	0.134388	-0.841551	5.44669
	112.111	0.046215	-0.840032	5.44669
	112.111	0.142629	-0.83957	5.44669
	112.111	0.278744	-0.839916	5.44669
	112.111	0.311685	-0.840225	5.44669
	112.111	0.278716	-0.840232	5.44669
	112.111	0.253454	-0.840125	5.44669
	112.111	0.254632	-0.840077	5.44669
	112.133	0.264111	-0.840096	5.44669
	112.19	0.267664	-0.84012	5.44669
	112.214	0.265783	-0.840124	5.44669
	112.16	0.263732	-0.840117	5.44669
	112.1	0.263542	-0.840112	5.44669
	112.089	0.264191	-0.840113	5.44669
	112.106	0.21534	-0.840115	5.44669
	112.116	0.088476	-0.840115	5.44669
	112.115	0.035887	-0.840115	5.44669
	112.11	0.15467	-0.840115	5.44669
	112.131	0.287466	-0.840115	5.44669
	112.19	0.31106	-0.840115	5.44669
	112.214	0.275354	-0.840115	5.44669
	112.161	0.252268	-0.840115	5.44669
	112.122	0.25533	-0.840115	5.44669
	112.169	0.264825	-0.840115	5.44669
	112.209	0.267715	-0.840115	5.44669
	112.166	0.26555	-0.840115	5.44669
	112.104	0.263617	-0.840115	5.44669
	112.089	0.263576	-0.840115	5.44669
	112.104	0.264246	-0.840115	5.44669
	112.115	0.264542	-0.840115	5.44669
	112.115	0.264427	-0.840115	5.44669
	112.111	0.264274	-0.840115	5.44669
	112.109	0.264251	-0.840115	5.44669
	112.11	0.264295	-0.840115	5.44669
	112.111	0.264322	-0.840115	5.44669
	112.111	0.264318	-0.840115	5.44669
	112.111	0.264306	-0.840115	5.44669
	112.11	0.264303	-0.847985	5.44669
	112.11	0.264306	-0.876141	5.44669
	112.111	0.264308	-0.904815	5.44669
	112.111	0.264308	-0.894193	5.44669
	112.111	0.264307	-0.85394	5.44669
	112.111	0.264307	-0.828928	5.44669
	112.111	0.264307	-0.830871	5.44669
	112.111	0.264307	-0.840275	5.44669
	112.111	0.264307	-0.843477	5.44669
	112.111	0.264307	-0.841467	5.44669
	112.111	0.264307	-0.839486	5.44669
	112.111	0.264307	-0.839371	5.44669
	112.111	0.264307	-0.840026	5.44669
	112.111	0.264307	-0.840342	5.44669
	112.111	0.313497	-0.840241	5.44669
	112.111	0.440273	-0.840087	5.44669
	112.111	0.541895	-0.840058	5.44669
	112.111	0.599043	-0.840101	5.44669
	112.111	0.694686	-0.840129	5.44669
	112.111	0.780702	-0.840126	5.44669
	112.088	0.79323	-0.840114	5.44669
	112.008	0.769566	-0.840111	5.44669
	111.905	0.755464	-0.840113	5.44669
	111.855	0.758011	-0.840116	5.44669
	111.866	0.764096	-0.840116	5.44669
	111.887	0.814931	-0.840115	5.44669
	111.892	0.989423	-0.840114	5.44669
	111.887	1.21662	-0.840115	5.44669
	111.882	1.32622	-0.840115	5.44669
	111.883	1.30348	-0.840115	5.44669
	111.884	1.25692	-0.840115	5.44669
	111.885	1.29499	-0.840115	5.44669
	111.884	1.4829	-0.840115	5.44669
	111.862	1.72026	-0.840115	5.44669
	111.782	1.82935	-0.840115	5.44669
	111.701	1.80278	-0.840115	5.44669
	111.709	1.7548	-0.840115	5.44669
	111.743	1.74444	-0.840115	5.44669
	111.71	1.75721	-0.840115	5.44669
	111.655	1.81544	-0.840115	5.44669
	111.639	1.99065	-0.840115	5.44669
	111.651	2.21552	-0.840115	5.44669
	111.662	2.32389	-0.840115	5.44669
	111.662	2.30146	-0.840115	5.44669
	111.658	2.25547	-0.840115	5.44669
	111.657	2.24448	-0.840115	5.44669
	111.657	2.25627	-0.840115	5.44669
	111.658	2.31432	-0.840115	5.44669
	111.636	2.44061	-0.840115	5.44669
	111.578	2.48969	-0.840115	5.44669
	111.532	2.36964	-0.840115	5.44669
	111.528	2.23756	-0.840115	5.44669
	111.543	2.21472	-0.840115	5.44669
	111.527	2.25048	-0.840115	5.44669
	111.468	2.27333	-0.840115	5.44669
	111.418	2.31934	-0.840115	5.44669
	111.414	2.43665	-0.840115	5.44669
	111.429	2.48625	-0.840115	5.44669
	111.437	2.4188	-0.840115	5.44669
	111.435	2.46393	-0.840115	5.44669
	111.431	2.66879	-0.840115	5.44669
	111.43	2.8134	-0.840115	5.44669
	111.431	2.81301	-0.840115	5.44669
	111.432	2.76333	-0.840115	5.44669
	111.432	2.74295	-0.840115	5.44669
	111.409	2.75212	-0.840115	5.44669
	111.33	2.76322	-0.840115	5.44669
	111.226	2.7646	-0.840115	5.44669
	111.176	2.76124	-0.840115	5.44669
	111.187	2.75934	-0.840115	5.44669
	111.208	2.75974	-0.840115	5.44669
	111.213	2.76058	-0.840115	5.44669
	111.208	2.76079	-0.840115	5.44669
	111.204	2.76058	-0.840115	5.44669
	111.204	2.76042	-0.840115	5.44669
	111.205	2.76042	-0.840115	5.44669
	111.206	2.76049	-0.840115	5.44669
	111.206	2.76051	-0.840115	5.44669
	111.205	2.7605	-0.840115	5.44669
	111.205	2.76048	-0.840115	5.44669
	111.205	2.76048	-0.840115	5.44669
	111.205	2.76049	-0.840115	5.44669
	111.205	2.76049	-0.840115	5.44669
	111.205	2.76049	-0.840115	5.44669
	111.205	2.76049	-0.840115	5.44669
	111.205	2.76049	-0.840115	5.44669
	111.205	2.76049	-0.840115	5.44669
	111.205	2.76049	-0.840115	5.44669
	111.205	2.76049	-0.840115	5.44669
	111.183	2.76049	-0.840115	5.44669
	111.126	2.76049	-0.840115	5.44669
	111.08	2.76049	-0.840115	5.44669
	111.054	2.76049	-0.840115	5.44669
	111.01	2.76049	-0.840115	5.44669
	110.971	2.76049	-0.840115	5.44669
	110.966	2.76049	-0.840115	5.44669
	110.976	2.76049	-0.840115	5.44669
	110.983	2.76049	-0.840115	5.44669
	110.982	2.76049	-0.840115	5.44669
	110.979	2.76049	-0.847985	5.44669
	110.978	2.76049	-0.86827	5.44669
	110.979	2.80968	-0.88453	5.44669
	110.979	2.98564	-0.885804	5.44669
	110.979	3.21404	-0.872952	5.44669
	110.979	3.32362	-0.85017	5.44669
	110.979	3.30044	-0.834641	5.44669
	110.979	3.20452	-0.842433	5.44669
	110.979	3.06671	-0.86794	5.44669
	110.957	3.02631	-0.878503	5.44669
	110.877	3.10491	-0.858539	5.44669
	110.773	3.06118	-0.836125	5.44669
	110.724	2.90213	-0.840072	5.44669
	110.734	2.93157	-0.866423	5.44669
	110.756	3.16076	-0.878706	5.44669
	110.761	3.32088	-0.859163	5.44669
	110.755	3.31829	-0.836314	5.44669
	110.751	3.26216	-0.832059	5.44669
	110.751	3.23987	-0.83814	5.44669
	110.753	3.25053	-0.842159	5.44669
	110.753	3.26293	-0.841674	5.44669
	110.753	3.26433	-0.840042	5.44669
	110.753	3.26051	-0.83953	5.44669
	110.753	3.25842	-0.847767	5.44669
	110.753	3.25889	-0.868386	5.44669
	110.731	3.25984	-0.876786	5.44669
	110.651	3.26007	-0.85766	5.44669
	110.547	3.25983	-0.836367	5.44669
	110.498	3.25964	-0.832615	5.44669
	110.508	3.25965	-0.838354	5.44669
	110.529	3.25972	-0.842051	5.44669
	110.534	3.25975	-0.841553	5.44669
	110.529	3.25973	-0.840029	5.44669
	110.525	3.25972	-0.839568	5.44669
	110.525	3.25972	-0.839916	5.44669
	110.526	3.25972	-0.840226	5.44669
	110.527	3.25972	-0.840232	5.44669
	110.527	3.25972	-0.840124	5.44669
	110.526	3.25972	-0.840077	5.44669
	110.526	3.30891	-0.840096	5.44669
	110.504	3.48488	-0.84012	5.44669
	110.424	3.71328	-0.840124	5.44669
	110.343	3.77367	-0.840117	5.44669
	110.351	3.62372	-0.840112	5.44669
	110.385	3.52454	-0.840113	5.44669
	110.353	3.63233	-0.840115	5.44669
	110.297	3.77712	-0.840115	5.44669
	110.281	3.80966	-0.840115	5.44669
	110.293	3.77344	-0.840115	5.44669
	110.304	3.74695	-0.840115	5.44669
	110.304	3.74878	-0.840115	5.44669
	110.301	3.75896	-0.840115	5.44669
	110.299	3.76258	-0.840115	5.44669
	110.3	3.76047	-0.840115	5.44669
	110.3	3.75831	-0.840115	5.44669
	110.301	3.75815	-0.840115	5.44669
	110.3	3.75885	-0.840115	5.44669
	110.3	3.7592	-0.840115	5.44669
	110.278	3.7591	-0.840115	5.44669
	110.198	3.75893	-0.840115	5.44669
	110.117	3.7589	-0.840115	5.44669
	110.125	3.75894	-0.840115	5.44669
	110.159	3.75897	-0.840115	5.44669
	110.126	3.75897	-0.840115	5.44669
	110.071	3.75896	-0.840115	5.44669
	110.055	3.75895	-0.840115	5.44669
	110.067	3.75896	-0.840115	5.44669
	110.078	3.75896	-0.840115	5.44669
	110.078	3.75896	-0.840115	5.44669
	110.074	3.75896	-0.840115	5.44669
	110.073	3.75896	-0.840115	5.44669
	110.073	3.75896	-0.840115	5.44669
	110.052	3.75896	-0.840115	5.44669
	109.972	3.75896	-0.840115	5.44669
	109.868	3.75896	-0.840115	5.44669
	109.819	3.75896	-0.840115	5.44669
	109.829	3.75896	-0.840115	5.44669
	109.85	3.75896	-0.847985	5.44669
	109.855	3.75896	-0.86827	5.44669
	109.85	3.75896	-0.87666	5.44669
	109.846	3.75896	-0.857648	5.44669
	109.846	3.80815	-0.836407	5.44669
	109.848	3.93492	-0.832636	5.44669
	109.848	4.03655	-0.838349	5.44669
	109.848	4.0445	-0.842041	5.44669
	109.848	4.01337	-0.84155	5.44669
	109.847	3.99777	-0.840032	5.44669
	109.848	4.00234	-0.84744	5.44669
	109.848	4.00981	-0.868071	5.44669
	109.848	3.96212	-0.87677	5.44669
	109.848	3.83332	-0.857765	5.44669
	109.848	3.7795	-0.836416	5.44669
	109.848	3.89846	-0.832599	5.44669
	109.848	4.03177	-0.83833	5.44669
	109.848	4.1047	-0.842046	5.44669
	109.848	4.19566	-0.841559	5.44669
	109.825	4.2249	-0.840033	5.44669
	109.768	4.10914	-0.847438	5.44669
	109.722	3.98592	-0.86807	5.44669
	109.718	3.96526	-0.87677	5.44669
	109.755	4.04798	-0.857766	5.44669
	109.797	4.19589	-0.836417	5.44669
	109.783	4.2944	-0.840469	5.44669
	109.738	4.29354	-0.866485	5.44669
	109.697	4.25982	-0.878591	5.44669
	109.647	4.24626	-0.859093	5.44669
	109.611	4.25261	-0.836325	5.44669
	109.609	4.2601	-0.832089	5.44669
	109.62	4.26098	-0.838149	5.44669
	109.625	4.25868	-0.842152	5.44669
	109.623	4.25741	-0.841668	5.4507
	109.599	4.25769	-0.840042	5.46104
	109.518	4.25826	-0.839532	5.46531
	109.438	4.2584	-0.839897	5.45562
	109.468	4.25826	-0.840231	5.4448
	109.56	4.25815	-0.840241	5.44287
	109.573	4.25815	-0.840126	5.44579
	109.522	4.25819	-0.840075	5.44767
	109.469	4.25821	-0.840094	5.44742
	109.417	4.2582	-0.84012	5.44664
	109.383	4.25819	-0.840124	5.44641
	109.383	4.25819	-0.840117	5.44658
	109.394	4.25819	-0.840112	5.44674
	109.399	4.2582	-0.840113	5.44675
	109.397	4.25819	-0.840115	5.44669
	109.394	4.25819	-0.840115	5.44667
	109.394	4.30739	-0.840115	5.44668
	109.395	4.48335	-0.840115	5.44669
	109.395	4.71175	-0.847985	5.44669
	109.395	4.82133	-0.86827	5.44669
	109.395	4.79815	-0.87666	5.44669
	109.395	4.75141	-0.857648	5.44669
	109.373	4.69119	-0.836407	5.44669
	109.293	4.57645	-0.832636	5.44669
	109.189	4.53299	-0.84622	5.44669
	109.14	4.65129	-0.870197	5.44669
	109.15	4.78064	-0.878095	5.44669
	109.171	4.80296	-0.857565	5.44669
	109.176	4.76795	-0.835862	5.44669
	109.171	4.7456	-0.832438	5.44669
	109.167	4.74873	-0.83846	5.44669
	109.167	4.75799	-0.842158	5.44669
	109.169	4.76076	-0.849431	5.44669
	109.169	4.75863	-0.87602	5.44669
	109.169	4.75675	-0.904251	5.44669
	109.169	4.75672	-0.894	5.44669
	109.169	4.75738	-0.85406	5.44669
	109.169	4.75766	-0.829047	5.44669
	109.146	4.75755	-0.838749	5.44669
	109.089	4.7574	-0.868392	5.44669
	109.043	4.75738	-0.880003	5.44669
	109.017	4.75742	-0.859007	5.44669
	108.996	4.75745	-0.835788	5.44669
	109.014	4.75744	-0.831894	5.44669
	109.033	4.75743	-0.838258	5.44669
	108.989	4.75743	-0.850138	5.44669
	108.936	4.75743	-0.869833	5.44669
	108.924	4.75743	-0.876549	5.44669
	108.937	4.75743	-0.857047	5.44669
	108.947	4.75743	-0.836194	5.44669
	108.946	4.75743	-0.832761	5.44669
	108.942	4.75743	-0.838477	5.44669
	108.941	4.80662	-0.84205	5.44669
	108.942	4.98259	-0.841509	5.44669
	108.943	5.16179	-0.840011	5.44669
	108.943	5.1446	-0.839576	5.44669
	108.92	5.06899	-0.839926	5.44669
	108.84	5.14107	-0.840227	5.44669
	108.737	5.26279	-0.840229	5.44669
	108.687	5.29839	-0.847993	5.44669
	108.698	5.27166	-0.868233	5.44669
	108.719	5.24807	-0.876641	5.44669
	108.724	5.24773	-0.857654	5.44669
	108.718	5.25598	-0.844286	5.44669
	108.714	5.25955	-0.860794	5.44669
	108.715	5.25812	-0.874891	5.44669
	108.694	5.25625	-0.859573	5.44669
	108.637	5.25598	-0.837843	5.44669
	108.613	5.25652	-0.832554	5.44669
	108.644	5.25685	-0.837804	5.44669
	108.624	5.2568	-0.841842	5.44669
	108.532	5.25665	-0.841661	5.44669
	108.466	5.25662	-0.840149	5.44669
	108.466	5.25665	-0.839579	5.44669
	108.489	5.25668	-0.839879	5.44669
	108.498	5.30587	-0.848077	5.44669
	108.494	5.43263	-0.868392	5.44669
	108.489	5.48506	-0.876678	5.44669
	108.488	5.41544	-0.857613	5.44669
	108.49	5.45865	-0.844256	5.44669
	108.49	5.66348	-0.860795	5.44669
	108.49	5.75957	-0.874903	5.44669
	108.49	5.58351	-0.859577	5.44669
	108.49	5.3545	-0.83784	5.44669
	108.468	5.40035	-0.832551	5.44669
	108.41	5.66108	-0.837804	5.44669
	108.386	5.82853	-0.841843	5.44669
	108.418	5.81781	-0.841661	5.44669
	108.398	5.75566	-0.840148	5.44669
	108.305	5.73374	-0.839579	5.44669
	108.24	5.7467	-0.839878	5.44669
	108.24	5.75992	-0.840206	5.44669
	108.262	5.76086	-0.840237	5.44669
	108.249	5.75655	-0.840133	5.44669
	108.188	5.75441	-0.840079	5.44669
	108.159	5.75505	-0.840093	5.44669
	108.19	5.75608	-0.840118	5.44669
	108.172	5.75628	-0.840124	5.44669
	108.08	5.756	-0.840117	5.44669
	108.014	5.75581	-0.840113	5.44669
	108.013	5.75583	-0.840113	5.44669
	108.036	5.75591	-0.840115	5.44669
	108.045	5.75593	-0.840115	5.44669
	108.041	5.75591	-0.847986	5.44669
	108.036	5.7559	-0.86827	5.44669
	108.035	5.7559	-0.87666	5.44669
	108.037	5.7559	-0.857648	5.44669
	108.038	5.75591	-0.836407	5.44669
	108.038	5.7559	-0.832636	5.44669
	108.037	5.7559	-0.838349	5.44669
	108.015	5.7559	-0.842041	5.44669
	107.957	5.7559	-0.84155	5.44669
	107.934	5.7559	-0.840032	5.44669
	107.988	5.7559	-0.83957	5.44669
	108.048	5.7559	-0.839916	5.44669
	108.058	5.80509	-0.840225	5.44669
	108.02	5.93187	-0.840232	5.44669
	107.952	5.9843	-0.840124	5.44669
	107.907	5.86548	-0.840077	5.44669
	107.908	5.73273	-0.840096	5.44669
	107.924	5.70916	-0.84012	5.44669
	107.907	5.79406	-0.840124	5.44669
	107.847	5.94391	-0.840117	5.44669
	107.797	6.04246	-0.840112	5.44669
	107.793	6.04093	-0.840113	5.44669
	107.809	6.00691	-0.840115	5.44669
	107.816	5.99347	-0.840115	5.44669
	107.814	5.99997	-0.840115	5.44669
	107.81	6.05667	-0.840115	5.44669
	107.81	6.13509	-0.840115	5.44669
	107.811	6.10762	-0.840115	5.44669
	107.811	6.06187	-0.840115	5.44669
	107.811	6.14985	-0.840115	5.44669
	107.789	6.26757	-0.840115	5.44669
	107.731	6.29584	-0.840115	5.44669
	107.685	6.26746	-0.840115	5.44669
	107.659	6.24578	-0.840115	5.44669
	107.616	6.24683	-0.840115	5.44669
	107.577	6.25498	-0.840115	5.44669
	107.571	6.25803	-0.840115	5.44669
	107.582	6.2564	-0.840115	5.44669
	107.588	6.25464	-0.840115	5.44669
	107.587	6.25448	-0.840115	5.44669
	107.584	6.25504	-0.840115	5.44669
	107.584	6.25533	-0.840115	5.44669
	107.584	6.25525	-0.840115	5.44669
	107.585	6.25512	-0.840115	5.44669
	107.585	6.25509	-0.840115	5.44669
	107.585	6.25512	-0.840115	5.44669
	107.585	6.25515	-0.840115	5.44669
	107.585	6.25515	-0.840115	5.44669
	107.585	6.25514	-0.840115	5.44669
	107.585	6.25514	-0.840115	5.44669
	107.585	6.25514	-0.840115	5.44669
	107.585	6.25514	-0.840115	5.44669
	107.585	6.25514	-0.840115	5.44669
	107.585	6.25514	-0.840115	5.44669
	107.585	6.30433	-0.847985	5.44669
	107.585	6.48029	-0.86827	5.44669
	107.585	6.6595	-0.87666	5.44669
	107.585	6.64231	-0.857648	5.44669
	107.585	6.5667	-0.836407	5.44669
	107.585	6.63878	-0.832636	5.44669
	107.585	6.7605	-0.838349	5.44669
	107.585	6.74691	-0.842041	5.44669
	107.585	6.5934	-0.84155	5.44669
	107.585	6.51738	-0.840032	5.44669
	107.562	6.58666	-0.83957	5.44669
	107.505	6.6009	-0.839916	5.44669
	107.481	6.5756	-0.840225	5.44669
	107.513	6.65728	-0.840232	5.44669
	107.493	6.76509	-0.840124	5.44669
	107.4	6.79145	-0.840077	5.44669
	107.334	6.76579	-0.840096	5.44669
	107.335	6.74593	-0.84012	5.44669
	107.357	6.74677	-0.840124	5.44669
	107.366	6.75419	-0.840117	5.44669
	107.362	6.757	-0.840112	5.44669
	107.357	6.75554	-0.847984	5.44669
	107.357	6.75393	-0.86827	5.44669
	107.358	6.75377	-0.87666	5.44669
	107.359	6.75428	-0.857648	5.44669
	107.359	6.75455	-0.836407	5.44669
	107.358	6.75448	-0.832636	5.44669
	107.358	6.75436	-0.838349	5.44669
	107.358	6.75433	-0.842041	5.44669
	107.358	6.75436	-0.84155	5.44669
	107.358	6.75439	-0.840032	5.44669
	107.336	6.75438	-0.83957	5.44669
	107.256	6.75437	-0.839916	5.44669
	107.175	6.75437	-0.840225	5.44669
	107.205	6.75437	-0.840232	5.44669
	107.297	6.75437	-0.840124	5.44669
	107.288	6.75437	-0.840077	5.44669
	107.179	6.80356	-0.840096	5.44669
	107.103	6.93034	-0.84012	5.44669
	107.104	6.98277	-0.840124	5.44669
	107.131	6.86395	-0.840117	5.44669
	107.142	6.7312	-0.847983	5.44669
	107.137	6.75683	-0.868269	5.44669
	107.131	6.9193	-0.87666	5.44669
	107.13	6.99481	-0.857649	5.44669
	107.132	6.87293	-0.836407	5.44669
	107.133	6.73068	-0.840507	5.44669
	107.11	6.75342	-0.866504	5.44669
	107.03	6.96725	-0.878586	5.44669
	106.926	7.17147	-0.859084	5.44669
	106.899	7.15125	-0.836324	5.44669
	106.967	7.06548	-0.832091	5.44669
	107.012	7.13437	-0.83815	5.44669
	106.963	7.25837	-0.842152	5.44669
	106.898	7.29606	-0.841667	5.44669
	106.883	7.26939	-0.840041	5.44669
	106.899	7.24508	-0.839532	5.44669
	106.911	7.24442	-0.839897	5.44669
	106.91	7.25279	-0.840231	5.44669
	106.906	7.25653	-0.840241	5.44669
	106.904	7.25513	-0.847997	5.44669
	106.905	7.25321	-0.86823	5.44669
	106.906	7.2529	-0.876639	5.44669
	106.906	7.25346	-0.857654	5.44669
	106.906	7.2538	-0.836416	5.44669
	106.883	7.25374	-0.832638	5.44669
	106.826	7.2536	-0.838346	5.44669
	106.78	7.25356	-0.842039	5.44669
	106.754	7.25359	-0.841551	5.44669
	106.711	7.25362	-0.840032	5.44669
	106.672	7.25362	-0.83957	5.44669
	106.666	7.25361	-0.839916	5.44669
	106.677	7.25361	-0.840225	5.44669
	106.683	7.25361	-0.840232	5.44669
	106.682	7.25361	-0.840125	5.44669
	106.679	7.25361	-0.847948	5.44669
	106.679	7.25361	-0.868251	5.44669
	106.679	7.3028	-0.876665	5.44669
	106.68	7.42958	-0.865528	5.44669
	106.68	7.5312	-0.864564	5.44669
	106.68	7.53916	-0.869179	5.44669
	106.679	7.45883	-0.855881	5.44669
	106.68	7.36564	-0.838333	5.44669
	106.68	7.44456	-0.834073	5.44669
	106.68	7.67246	-0.838266	5.44669
	106.657	7.81468	-0.841496	5.44669
	106.6	7.7559	-0.841352	5.44669
	106.576	7.57643	-0.840142	5.44669
	106.608	7.45645	-0.839687	5.44669
	106.588	7.45957	-0.839926	5.44669
	106.495	7.55107	-0.840188	5.44669
	106.429	7.64501	-0.840213	5.44669
	106.429	7.61162	-0.84013	5.44669
	106.452	7.55788	-0.840086	5.44669
	106.461	7.64461	-0.840097	5.44669
	106.457	7.71546	-0.840118	5.44669
	106.452	7.61837	-0.840122	5.44669
	106.451	7.53733	-0.840117	5.44669
	106.453	7.63386	-0.840113	5.44669
	106.454	7.7675	-0.847984	5.44669
	106.454	7.79936	-0.86827	5.44669
	106.453	7.76682	-0.87666	5.44669
	106.453	7.74212	-0.857648	5.44669
	106.453	7.74338	-0.836407	5.44669
	106.431	7.75269	-0.832636	5.44669
	106.374	7.75615	-0.838349	5.44669
	106.327	7.75428	-0.842041	5.44669
	106.302	7.75228	-0.84155	5.44669
	106.258	7.7521	-0.840032	5.44669
	106.219	7.75274	-0.83957	5.44669
	106.214	7.75307	-0.839916	5.44669
	106.224	7.75298	-0.840225	5.44669
	106.231	7.75282	-0.840232	5.44669
	106.229	7.75279	-0.840124	5.44669
	106.227	7.75283	-0.840077	5.44669
	106.226	7.75286	-0.840096	5.44669
	106.227	7.75286	-0.84012	5.44669
	106.227	7.75285	-0.840124	5.44669
	106.227	7.75284	-0.840117	5.44669
	106.227	7.75284	-0.840112	5.44669
	106.227	7.75285	-0.840113	5.44669
	106.227	7.75285	-0.840115	5.44669
	106.227	7.75285	-0.840115	5.44669
	106.227	7.75285	-0.840115	5.44669
	106.227	7.75285	-0.840115	5.44669
	106.227	7.75285	-0.840115	5.44669
	106.205	7.75285	-0.840115	5.44669
	106.147	7.75285	-0.840115	5.44669
	106.101	7.75285	-0.840115	5.44669
	106.098	7.75285	-0.840115	5.44669
	106.134	7.75285	-0.847985	5.44669
	106.176	7.75285	-0.86827	5.44669
	106.14	7.75285	-0.87666	5.44669
	106.059	7.75285	-0.857648	5.44669
	106.052	7.75285	-0.836407	5.44669
	106.081	7.75285	-0.832636	5.44669
	106.051	7.75285	-0.838349	5.44669
	105.999	7.75285	-0.842041	5.44669
	105.983	7.75285	-0.84155	5.44669
	105.994	7.75285	-0.840032	5.44669
	106.004	7.75285	-0.83957	5.44669
	106.004	7.75285	-0.839916	5.44669
	106.001	7.75285	-0.840225	5.44669
	105.999	7.75285	-0.840232	5.44669
	106	7.75285	-0.840124	5.44669
	106.001	7.75285	-0.840077	5.44669
	106.001	7.75285	-0.840096	5.44669
	106.001	7.75285	-0.84012	5.44669
	106.001	7.75285	-0.840124	5.44669
	106.001	7.75285	-0.847987	5.44669
	106.001	7.75285	-0.868268	5.44669
	106.001	7.75285	-0.884529	5.44669
	106.001	7.75285	-0.885804	5.44669
	106.001	7.75285	-0.872952	5.44669
	106.001	7.75285	-0.85017	5.44669
	106.001	7.80204	-0.834641	5.44669
	106.001	7.92881	-0.834562	5.44669
	106.001	7.98124	-0.839785	5.44669
	105.978	7.86243	-0.841958	5.44669
	105.921	7.72967	-0.841005	5.44669
	105.897	7.70611	-0.839833	5.44669
	105.929	7.74181	-0.83968	5.44669
	105.909	7.76488	-0.840033	5.44669
	105.816	7.81101	-0.840235	5.44669
	105.773	7.97748	-0.840194	5.44669
	105.83	8.20299	-0.840105	5.44669
	105.877	8.31474	-0.840083	5.44669
	105.832	8.2935	-0.840105	5.44669
	105.768	8.2468	-0.840122	5.44669
	105.752	8.23509	-0.840121	5.44669
	105.768	8.24684	-0.840115	5.44669
	105.779	8.25592	-0.840112	5.44669
	105.779	8.25556	-0.840114	5.44669
	105.774	8.25217	-0.840115	5.44669
	105.773	8.25089	-0.840115	5.44669
	105.774	8.25155	-0.840115	5.44669
	105.775	8.25229	-0.847985	5.44669
	105.775	8.25236	-0.86827	5.44669
	105.774	8.25212	-0.87666	5.44669
	105.774	8.252	-0.857648	5.44669
	105.752	8.25203	-0.836407	5.44669
	105.695	8.25209	-0.832636	5.44669
	105.649	8.2521	-0.838349	5.44669
	105.645	8.25209	-0.842041	5.44669
	105.659	8.25208	-0.84155	5.44669
	105.666	8.25208	-0.840032	5.44669
	105.664	8.25208	-0.83957	5.44669
	105.638	8.25208	-0.839916	5.44669
	105.58	8.25208	-0.840225	5.44669
	105.535	8.25208	-0.840232	5.44669
	105.532	8.25208	-0.840124	5.44669
	105.546	8.25208	-0.847948	5.44669
	105.553	8.25208	-0.868251	5.44669
	105.551	8.25208	-0.876665	5.44669
	105.547	8.25208	-0.857657	5.44669
	105.547	8.25208	-0.836409	5.44669
	105.548	8.25208	-0.832634	5.44669
	105.548	8.25208	-0.838347	5.44669
	105.548	8.25208	-0.842041	5.44669
	105.548	8.25208	-0.841551	5.44669
	105.548	8.25208	-0.840032	5.44669
	105.526	8.30127	-0.839569	5.44669
	105.468	8.42805	-0.839916	5.44669
	105.422	8.52967	-0.840225	5.44669
	105.419	8.58682	-0.840232	5.44669
	105.433	8.68246	-0.840124	5.44669
	105.418	8.76848	-0.840077	5.44669
	105.358	8.73181	-0.840096	5.44669
	105.309	8.53219	-0.84012	5.44669
	105.304	8.28969	-0.840124	5.44669
	105.319	8.18265	-0.840117	5.44669
	105.327	8.2611	-0.840112	5.44669
	105.325	8.48545	-0.840113	5.44669
	105.321	8.72341	-0.840115	5.44669
	105.32	8.81975	-0.840115	5.44669
	105.321	8.78762	-0.847986	5.44669
	105.322	8.74184	-0.86827	5.44669
	105.322	8.73439	-0.87666	5.44669
	105.322	8.74759	-0.857648	5.44669
	105.322	8.75577	-0.836407	5.44669
	105.322	8.75451	-0.832636	5.44669
	105.322	8.75107	-0.838349	5.44669
	105.322	8.75008	-0.842041	5.44669
	105.322	8.75089	-0.84155	5.44669
	105.322	8.75158	-0.840032	5.44669
	105.322	8.75158	-0.83957	5.44669
	105.322	8.75134	-0.839916	5.44669
	105.322	8.75123	-0.840225	5.44669
	105.322	8.75128	-0.840232	5.44669
	105.322	8.75133	-0.840124	5.44669
	105.299	8.75134	-0.840077	5.44669
	105.22	8.75132	-0.840096	5.44268
	105.139	8.75131	-0.84012	5.43234
	105.146	8.75131	-0.840124	5.42806
	105.181	8.75132	-0.840117	5.43775
	105.148	8.75132	-0.840112	5.44858
	105.093	8.75132	-0.840113	5.4505
	105.077	8.75132	-0.840115	5.44759
	105.089	8.75132	-0.840115	5.44571
	105.099	8.75132	-0.847986	5.44595
	105.1	8.75132	-0.86827	5.44673
	105.096	8.75132	-0.87666	5.44696
	105.094	8.75132	-0.857648	5.44679
	105.095	8.75132	-0.836407	5.44663
	105.096	8.75132	-0.832636	5.44663
	105.096	8.75132	-0.838349	5.44668
	105.096	8.75132	-0.842041	5.44671
	105.095	8.75132	-0.84155	5.4467
	105.073	8.80051	-0.840032	5.44668
	104.993	8.92728	-0.83957	5.44668
	104.89	8.97972	-0.839916	5.44669
	104.84	8.91009	-0.840225	5.44669
	104.851	8.9533	-0.840232	5.44669
	104.872	9.15813	-0.840124	5.44669
	104.877	9.30342	-0.840077	5.44669
	104.871	9.30332	-0.840096	5.44669
	104.867	9.25351	-0.84012	5.44669
	104.868	9.23298	-0.840124	5.44669
	104.869	9.24213	-0.840117	5.44669
	104.87	9.25327	-0.840112	5.44669
	104.869	9.25469	-0.840113	5.44669
	104.869	9.25132	-0.840115	5.44669
	104.869	9.24941	-0.840115	5.44669
	104.869	9.2498	-0.840115	5.44669
	104.869	9.25065	-0.840115	5.44669
	104.869	9.25086	-0.840115	5.44669
	104.869	9.25065	-0.840115	5.44669
	104.869	9.25048	-0.840115	5.44669
	104.869	9.25049	-0.847986	5.44669
	104.869	9.25055	-0.86827	5.44669
	104.869	9.25058	-0.87666	5.44669
	104.847	9.25056	-0.857648	5.44669
	104.767	9.25055	-0.836407	5.44669
	104.664	9.25055	-0.832636	5.44669
	104.636	9.25055	-0.838349	5.44669
	104.704	9.25056	-0.842041	5.44669
	104.749	9.25056	-0.84155	5.44669
	104.7	9.25055	-0.840032	5.44669
	104.635	9.25055	-0.83957	5.44669
	104.62	9.25055	-0.839916	5.44669
	104.636	9.25055	-0.840225	5.44669
	104.648	9.25055	-0.840232	5.44669
	104.648	9.25055	-0.840124	5.44669
	104.643	9.25055	-0.840077	5.44669
	104.641	9.25055	-0.840096	5.44669
	104.62	9.25055	-0.847991	5.44669
	104.563	9.25055	-0.868279	5.44669
	104.517	9.25055	-0.884532	5.44669
	104.514	9.25055	-0.885801	5.44669
	104.527	9.25055	-0.87295	5.44669
	104.512	9.25055	-0.858041	5.44669
	104.475	9.25055	-0.862797	5.44669
	104.483	9.25055	-0.871108	5.44669
	104.503	9.25055	-0.857318	5.44669
	104.464	9.25055	-0.83825	5.44669
	104.411	9.25055	-0.833527	5.44669
	104.399	9.25055	-0.845938	5.44669
	104.411	9.25055	-0.869762	5.44669
	104.421	9.25055	-0.878014	5.44669
	104.42	9.25055	-0.857685	5.44669
	104.417	9.29974	-0.835941	5.44669
	104.415	9.42652	-0.832428	5.44669
	104.416	9.47895	-0.838427	5.44669
	104.417	9.36013	-0.842148	5.44669
	104.417	9.27657	-0.841567	5.44669
	104.417	9.37978	-0.840001	5.44669
	104.417	9.51711	-0.839551	5.44669
	104.417	9.59733	-0.839919	5.44669
	104.394	9.64072	-0.840233	5.44669
	104.337	9.59046	-0.840234	5.44669
	104.313	9.54767	-0.847993	5.44669
	104.345	9.64499	-0.868231	5.44669
	104.325	9.76558	-0.876641	5.44669
	104.232	9.79173	-0.857654	5.44669
	104.166	9.76144	-0.836416	5.44669
	104.166	9.73972	-0.832638	5.44669
	104.189	9.74142	-0.838346	5.44669
	104.198	9.74986	-0.842039	5.44669
	104.194	9.7528	-0.841551	5.44669
	104.189	9.75102	-0.840032	5.44669
	104.188	9.74924	-0.83957	5.44669
	104.19	9.74912	-0.839916	5.44669
	104.191	9.74971	-0.840225	5.44669
	104.191	9.74999	-0.840232	5.44669
	104.19	9.74991	-0.847995	5.44669
	104.19	9.74977	-0.876103	5.44669
	104.19	9.74974	-0.904796	5.44669
	104.19	9.74978	-0.894198	5.44669
	104.19	9.7498	-0.853949	5.44669
	104.19	9.7498	-0.836801	5.44669
	104.19	9.74979	-0.859024	5.44669
	104.19	9.74979	-0.876819	5.44669
	104.168	9.74979	-0.86101	5.44669
	104.111	9.74979	-0.83776	5.44669
	104.087	9.74979	-0.832008	5.44669
	104.141	9.74979	-0.837605	5.44669
	104.201	9.74979	-0.841953	5.44669
	104.212	9.74979	-0.841778	5.44669
	104.173	9.74979	-0.840158	5.44669
	104.083	9.74979	-0.839542	5.44669
	103.981	9.79898	-0.839859	5.44669
	103.935	9.92576	-0.840211	5.44669
	103.947	9.97819	-0.848117	5.44669
	103.967	9.85937	-0.868291	5.44669
	103.971	9.72662	-0.884492	5.44669
	103.966	9.70305	-0.893651	5.44669
	103.962	9.73875	-0.901111	5.44669
	103.963	9.81102	-0.886724	5.44669
	103.964	9.93473	-0.852177	5.44669
	103.965	9.97767	-0.830852	5.44669
	103.964	9.85596	-0.840175	5.44669
	103.964	9.72537	-0.868348	5.44669
	103.964	9.70374	-0.879477	5.44669
	103.964	9.78868	-0.858802	5.44669
	103.964	9.98705	-0.835889	5.44669
	103.964	10.2121	-0.832009	5.44669
	103.964	10.2631	-0.83827	5.44669
	103.964	10.1104	-0.850102	5.44669
	103.964	10.0134	-0.869813	5.44669
	103.964	10.1231	-0.876554	5.44669
	103.964	10.2187	-0.857055	5.44669
	103.964	10.1238	-0.836196	5.44669
	103.964	9.98568	-0.832759	5.44669
	103.964	9.95136	-0.838475	5.44669
	103.964	10.0337	-0.84205	5.44669
	103.942	10.1862	-0.84151	5.44669
	103.884	10.2869	-0.840011	5.44669
	103.838	10.2852	-0.839576	5.44669
	103.812	10.2504	-0.839926	5.44669
	103.769	10.2367	-0.848098	5.44669
	103.73	10.2434	-0.868385	5.44669
	103.724	10.251	-0.876668	5.44669
	103.735	10.2519	-0.857611	5.44669
	103.741	10.2495	-0.836388	5.44669
	103.74	10.2482	-0.832642	5.44669
	103.738	10.2485	-0.838358	5.44669
	103.737	10.2491	-0.842043	5.44669
	103.737	10.2492	-0.841548	5.44669
	103.738	10.2491	-0.847901	5.44669
	103.738	10.249	-0.867725	5.44669
	103.738	10.249	-0.876462	5.44669
	103.738	10.249	-0.857759	5.44669
	103.738	10.249	-0.836523	5.44669
	103.738	10.249	-0.832646	5.44669
	103.738	10.249	-0.838311	5.44669
	103.738	10.249	-0.842022	5.44669
	103.715	10.249	-0.841556	5.44669
	103.636	10.249	-0.840041	5.44669
	103.532	10.249	-0.839572	5.44669
	103.483	10.2982	-0.847784	5.44669
	103.493	10.425	-0.868379	5.44669
	103.514	10.5266	-0.876777	5.44669
	103.519	10.5346	-0.857659	5.44669
	103.514	10.4542	-0.836369	5.44669
	103.51	10.3119	-0.832617	5.44669
	103.51	10.2148	-0.838354	5.44669
	103.511	10.2143	-0.84205	5.44669
	103.512	10.2962	-0.841552	5.44669
	103.512	10.4365	-0.840029	5.44669
	103.511	10.5322	-0.839568	5.44669
	103.511	10.582	-0.847787	5.44669
	103.511	10.6767	-0.868381	5.44669
	103.512	10.7649	-0.876777	5.44669
	103.511	10.7787	-0.857658	5.44669
	103.511	10.7056	-0.836369	5.44669
	103.511	10.515	-0.832617	5.44669
	103.511	10.3382	-0.838354	5.44669
	103.511	10.4108	-0.84205	5.44669
	103.511	10.6641	-0.841552	5.44669
	103.511	10.8189	-0.840029	5.44669
	103.511	10.8056	-0.847439	5.44669
	103.511	10.7468	-0.868072	5.44669
	103.511	10.7272	-0.876771	5.44268
	103.489	10.74	-0.865636	5.43234
	103.409	10.7523	-0.872442	5.42806
	103.306	10.7529	-0.897299	5.43775
	103.256	10.7488	-0.892408	5.44858
	103.267	10.7468	-0.855872	5.4505
	103.288	10.7475	-0.830373	5.44759
	103.293	10.7484	-0.83866	5.44571
	103.287	10.7486	-0.867883	5.44595
	103.283	10.7483	-0.879821	5.44673
	103.284	10.7482	-0.859111	5.44696
	103.285	10.7482	-0.835896	5.44679
	103.286	10.7483	-0.831902	5.44663
	103.285	10.7483	-0.838223	5.44663
	103.285	10.7483	-0.842249	5.44668
	103.285	10.7483	-0.841682	5.44269
	103.285	10.7483	-0.840013	5.42834
	103.285	10.7483	-0.839515	5.41371
	103.263	10.7483	-0.84777	5.41912
	103.183	10.7483	-0.868393	5.43964
	103.102	10.7483	-0.876788	5.45239
	103.11	10.7975	-0.857658	5.4514
	103.144	10.9242	-0.844236	5.4466
	103.111	10.9767	-0.860771	5.44497
	103.056	10.8578	-0.8749	5.446
	103.04	10.7251	-0.859584	5.44701
	103.052	10.7015	-0.837844	5.44707
	103.085	10.7372	-0.83255	5.44673
	103.143	10.8095	-0.837802	5.44657
	103.163	10.9332	-0.841842	5.44662
	103.107	11.0253	-0.841662	5.4467
	103.048	11.0796	-0.840149	5.44672
	103.038	11.1282	-0.839579	5.44669
	103.054	11.0402	-0.839878	5.44668
	103.064	10.8736	-0.840206	5.44668
	103.063	10.8664	-0.840237	5.44669
	103.059	10.9768	-0.840134	5.44669
	103.057	11.0834	-0.840079	5.44669
	103.058	11.1963	-0.840093	5.44669
	103.059	11.2719	-0.840118	5.44669
	103.037	11.2248	-0.840124	5.44669
	102.957	11.0736	-0.840117	5.44669
	102.853	11.0105	-0.840113	5.44669
	102.804	11.1336	-0.840113	5.44669
	102.814	11.2719	-0.840115	5.44669
	102.835	11.2963	-0.840115	5.44669
	102.84	11.259	-0.840115	5.44669
	102.835	11.2349	-0.840115	5.44669
	102.853	11.2381	-0.840115	5.44669
	102.911	11.2481	-0.840115	5.44669
	102.936	11.2511	-0.840115	5.44669
	102.883	11.2488	-0.840115	5.44669
	102.822	11.2468	-0.840115	5.44669
	102.811	11.2467	-0.840115	5.44669
	102.827	11.2474	-0.840115	5.44669
	102.838	11.2477	-0.840115	5.44669
	102.837	11.2476	-0.840115	5.44669
	102.832	11.2475	-0.840115	5.44669
	102.831	11.2474	-0.840115	5.44669
	102.832	11.2475	-0.840115	5.44669
	102.833	11.2475	-0.840115	5.44669
	102.811	11.2475	-0.840115	5.44669
	102.731	11.2475	-0.840115	5.44669
	102.627	11.2475	-0.840115	5.44669
	102.577	11.2475	-0.840115	5.44669
	102.588	11.2475	-0.840115	5.44669
	102.609	11.2475	-0.840115	5.44669
	102.614	11.2475	-0.840115	5.44669
	102.631	11.2475	-0.840115	5.44669
	102.684	11.2475	-0.840115	5.44669
	102.708	11.2475	-0.840115	5.44669
	102.656	11.2475	-0.840115	5.44669
	102.596	11.2475	-0.840115	5.44669
	102.585	11.2475	-0.840115	5.44669
	102.601	11.2475	-0.840115	5.44669
	102.612	11.2475	-0.840115	5.44669
	102.61	11.2475	-0.840115	5.44669
	102.606	11.2475	-0.840115	5.44669
	102.605	11.2475	-0.840115	5.44669
	102.606	11.2475	-0.840115	5.44669
	102.607	11.2475	-0.840115	5.44669
	102.607	11.2475	-0.840115	5.44669
	102.606	11.2475	-0.840115	5.44669
	102.606	11.2475	-0.840115	5.44669
	102.606	11.2475	-0.840115	5.44669
	102.606	11.2475	-0.840115	5.44669
	102.606	11.2475	-0.847985	5.44669
	102.606	11.2475	-0.86827	5.44669
	102.606	11.2475	-0.87666	5.44669
	102.606	11.2475	-0.857648	5.44669
	102.606	11.2475	-0.836407	5.44669
	102.606	11.2475	-0.832636	5.44669
	102.606	11.2475	-0.838349	5.44669
	102.584	11.2475	-0.842041	5.44669
	102.527	11.2475	-0.84155	5.44669
	102.503	11.2475	-0.840032	5.44669
	102.534	11.2475	-0.83957	5.44669
	102.515	11.2967	-0.839916	5.44669
	102.422	11.4727	-0.840225	5.44669
	102.356	11.7011	-0.840232	5.44669
	102.356	11.7614	-0.840124	5.44669
	102.379	11.5623	-0.840077	5.44669
	102.388	11.2872	-0.840096	5.44669
	102.384	11.1665	-0.84012	5.44669
	102.379	11.251	-0.840124	5.44669
	102.378	11.4334	-0.840117	5.44669
	102.38	11.5456	-0.840112	5.44669
	102.381	11.5381	-0.840113	5.44669
	102.38	11.4967	-0.840115	5.44669
	102.38	11.5315	-0.840115	5.44669
	102.38	11.667	-0.840115	5.44669
	102.38	11.7774	-0.840115	5.44669
	102.38	11.786	-0.840115	5.44669
	102.38	11.7519	-0.840115	5.44669
	102.38	11.6857	-0.840115	5.44669
	102.38	11.564	-0.847986	5.44669
	102.38	11.4705	-0.86827	5.44669
	102.38	11.4642	-0.87666	5.44669
	102.38	11.5423	-0.857648	5.44669
	102.38	11.6832	-0.836407	5.44669
	102.38	11.7804	-0.832636	5.44669
	102.38	11.7815	-0.838349	5.44669
	102.358	11.749	-0.842041	5.44669
	102.3	11.7353	-0.84155	5.44669
	102.276	11.7411	-0.840032	5.44669
	102.308	11.7484	-0.83957	5.44669
	102.311	11.7494	-0.839916	5.44669
	102.275	11.7473	-0.840225	5.44669
	102.256	11.746	-0.840232	5.44669
	102.259	11.697	-0.840124	5.44669
	102.245	11.5708	-0.840077	5.44669
	102.19	11.5185	-0.840096	5.44669
	102.142	11.6372	-0.84012	5.44669
	102.159	11.7699	-0.840124	5.44669
	102.231	11.7934	-0.840117	5.44669
	102.262	11.7578	-0.840112	5.44669
	102.206	11.7347	-0.840113	5.44669
	102.143	11.7378	-0.840115	5.44669
	102.131	11.7473	-0.840115	5.44669
	102.148	11.7501	-0.840115	5.44669
	102.159	11.748	-0.840115	5.44669
	102.158	11.746	-0.840115	5.44669
	102.153	11.746	-0.847985	5.44669
	102.152	11.7467	-0.86827	5.44669
	102.153	11.747	-0.87666	5.44669
	102.154	11.7469	-0.857648	5.44669
	102.154	11.7467	-0.836407	5.44669
	102.154	11.7467	-0.832636	5.44669
	102.154	11.7467	-0.838349	5.44669
	102.154	11.7467	-0.842041	5.44669
	102.154	11.7467	-0.84155	5.44669
	102.154	11.7467	-0.840032	5.44669
	102.154	11.7467	-0.83957	5.44669
	102.154	11.7467	-0.839916	5.44669
	102.154	11.7467	-0.840225	5.44669
	102.154	11.7467	-0.840232	5.44669
	102.154	11.7467	-0.840124	5.44669
	102.154	11.7959	-0.840077	5.44669
	102.154	11.9227	-0.847966	5.44669
	102.154	11.9751	-0.868276	5.44669
	102.154	11.8563	-0.876669	5.44669
	102.154	11.7236	-0.85765	5.44669
	102.154	11.7	-0.836404	5.44669
	102.154	11.7357	-0.832635	5.44669
	102.154	11.7588	-0.838349	5.44669
	102.154	11.7557	-0.842042	5.44669
	102.131	11.7462	-0.841551	5.44669
	102.074	11.7433	-0.840031	5.44669
	102.05	11.7455	-0.83957	5.44669
	102.104	11.7474	-0.839916	5.44669
	102.164	11.7475	-0.840225	5.44669
	102.153	11.7468	-0.840232	5.44669
	102.079	11.7465	-0.840124	5.44669
	102.022	11.7466	-0.840077	5.44669
	101.998	11.7468	-0.840096	5.44669
	101.959	11.7468	-0.84012	5.44669
	101.943	11.7467	-0.840124	5.44669
	101.994	11.7467	-0.840117	5.44669
	102.028	11.7467	-0.840112	5.44669
	101.98	11.7467	-0.840113	5.44669
	101.919	11.7467	-0.840115	5.44669
	101.906	11.7467	-0.840115	5.44669
	101.921	11.7467	-0.840115	5.44669
	101.933	11.7467	-0.847985	5.44669
	101.932	11.7959	-0.86827	5.44669
	101.927	11.9227	-0.87666	5.44669
	101.926	11.9751	-0.857648	5.44669
	101.949	11.8563	-0.836407	5.44669
	102.007	11.7236	-0.832636	5.44669
	102.031	11.7492	-0.838349	5.44669
	101.977	11.9609	-0.842041	5.44669
	101.939	12.2123	-0.84155	5.44669
	101.986	12.3188	-0.840032	5.44669
	102.026	12.237	-0.83957	5.44669
	101.983	12.0114	-0.839916	5.44669
	101.921	11.8233	-0.840225	5.44669
	101.906	11.9037	-0.840232	5.44669
	101.921	12.1151	-0.840124	5.44669
	101.932	12.0942	-0.840077	5.44669
	101.932	11.85	-0.840096	5.44669
	101.928	11.6805	-0.84012	5.44669
	101.926	11.6845	-0.840124	5.4507
	101.927	11.7446	-0.840117	5.46104
	101.928	11.8172	-0.840112	5.46531
	101.928	11.9816	-0.840113	5.45562
	101.927	12.1476	-0.840115	5.4448
	101.927	12.129	-0.840115	5.44287
	101.927	12.0575	-0.840115	5.44579
	101.927	12.1318	-0.840115	5.44767
	101.927	12.2038	-0.840115	5.44742
	101.927	12.1116	-0.840115	5.44664
	101.927	11.983	-0.840115	5.44641
	101.927	11.9025	-0.840115	5.44658
	101.927	11.8559	-0.840115	5.44674
	101.927	11.9049	-0.840115	5.44675
	101.927	11.9975	-0.840115	5.44669
	101.927	12.0769	-0.840115	5.44667
	101.927	12.1848	-0.840115	5.44668
	101.927	12.2188	-0.840115	5.44669
	101.927	12.099	-0.840115	5.44669
	101.927	12.0216	-0.840115	5.44669
	101.927	12.1277	-0.840115	5.44669
	101.927	12.2641	-0.840115	5.44669
	101.927	12.2937	-0.840115	5.44669
	101.927	12.2592	-0.840115	5.44669
	101.927	12.2345	-0.840115	5.44669
	101.927	12.2365	-0.840115	5.44669
	101.927	12.2461	-0.840115	5.44669
	101.927	12.2494	-0.840115	5.44669
	101.927	12.2474	-0.840115	5.44669
	101.927	12.2453	-0.840115	5.44669
	101.927	12.196	-0.840115	5.44669
	101.927	12.0699	-0.840115	5.44669
	101.927	11.9686	-0.847985	5.44669
	101.927	11.9606	-0.86827	5.44669
	101.927	12.0407	-0.87666	5.44669
	101.927	12.1831	-0.857648	5.44669
	101.927	12.2802	-0.836407	5.44669
	101.927	12.2807	-0.832636	5.44669
	101.927	12.248	-0.838349	5.44669
	101.927	12.2345	-0.842041	5.44669
	101.927	12.1912	-0.84155	5.44669
	101.927	12.0226	-0.840032	5.44669
	101.927	11.8443	-0.83957	5.44669
	101.927	11.8593	-0.839916	5.44669
	101.927	11.9828	-0.848096	5.44669
	101.927	12.087	-0.868387	5.44669
	101.927	12.1942	-0.876669	5.44669
	101.927	12.2192	-0.857611	5.44669
	101.927	12.0958	-0.836387	5.44669
	101.927	11.9709	-0.832642	5.44669
	101.927	11.9031	-0.838358	5.44669
	101.927	11.8605	-0.849914	5.44669
	101.927	11.9066	-0.869704	5.44669
	101.927	11.9474	-0.876575	5.44669
	101.927	11.8507	-0.857103	5.44669
	101.927	11.7803	-0.836209	5.44669
	101.927	11.9303	-0.832747	5.44669
	101.927	12.1887	-0.838466	5.44669
	101.927	12.3199	-0.842051	5.44669
	101.927	12.295	-0.841513	5.44669
	101.927	12.2399	-0.840012	5.44669
	101.927	12.2259	-0.839575	5.44669
	101.927	12.2397	-0.839925	5.44669
	101.927	12.2013	-0.840227	5.44669
	101.927	12.0741	-0.840229	5.44669
	101.927	12.0177	-0.840123	5.44669
	101.927	12.135	-0.840077	5.44669
	101.927	12.2193	-0.840096	5.44669
	101.927	12.117	-0.84012	5.44669
	101.927	11.9797	-0.840124	5.44669
	101.927	11.8992	-0.840117	5.44669
	101.927	11.8065	-0.840112	5.44669
	101.927	11.73	-0.840113	5.44669
	101.927	11.7697	-0.840115	5.44669
	101.927	11.9671	-0.840115	5.44669
	101.927	12.2077	-0.840115	5.44669
	101.927	12.3147	-0.840115	5.44669
	101.927	12.2369	-0.840115	5.44669
	101.927	12.062	-0.840115	5.44669
	101.927	11.9999	-0.840115	5.44669
	101.927	12.0826	-0.847986	5.44669
	101.927	12.0483	-0.86827	5.44669
	101.927	11.8426	-0.88453	5.44669
	101.927	11.6938	-0.885804	5.44669
	101.927	11.6927	-0.872952	5.44669
	101.927	11.7925	-0.85017	5.44669
	101.927	11.9897	-0.834641	5.44669
	101.927	12.1598	-0.834563	5.44669
	101.927	12.082	-0.839785	5.44669
	101.927	11.8289	-0.841958	5.44669
	101.95	11.7252	-0.841005	5.44669
	102.007	11.8661	-0.839833	5.44669
	102.031	11.9769	-0.83968	5.44669
	101.977	11.8772	-0.840033	5.44669
	101.917	11.7317	-0.840235	5.44669
	101.906	11.7452	-0.840194	5.44669
	101.922	11.9071	-0.840105	5.44669
	101.955	11.9867	-0.840083	5.44669
	102.034	11.8667	-0.840105	5.44669
	102.11	11.7238	-0.840122	5.44669
	102.101	11.6964	-0.840121	5.44669
	102.068	11.7341	-0.840115	5.44669
	102.102	11.7594	-0.840112	5.44669
	102.157	11.7565	-0.840114	5.44669
	102.173	11.7463	-0.840115	5.44669
	102.16	11.7431	-0.840115	5.44669
	102.15	11.7453	-0.840115	5.44669
	102.15	11.7474	-0.840115	5.44669
	102.153	11.7475	-0.840115	5.44669
	102.155	11.7468	-0.840115	5.44669
	102.154	11.7465	-0.840115	5.44669
	102.154	11.7466	-0.840115	5.44669
	102.153	11.7468	-0.840115	5.44669
	102.154	11.7468	-0.840115	5.44669
	102.154	11.7467	-0.840115	5.44669
	102.154	11.7467	-0.840115	5.44669
	102.154	11.7467	-0.840115	5.44669
	102.154	11.7467	-0.840115	5.44669
	102.154	11.7467	-0.840115	5.44669
	102.176	11.7467	-0.840115	5.44669
	102.233	11.7467	-0.840115	5.44669
	102.28	11.7467	-0.840115	5.44669
	102.305	11.7467	-0.840115	5.44669
	102.349	11.7467	-0.840115	5.44669
	102.388	11.7467	-0.840115	5.44669
	102.393	11.7467	-0.840115	5.44669
	102.383	11.7467	-0.840115	5.44669
	102.376	11.7467	-0.840115	5.44669
	102.378	11.7467	-0.840115	5.44669
	102.38	11.7467	-0.840115	5.44669
	102.381	11.7467	-0.840115	5.44669
	102.38	11.7467	-0.840115	5.44669
	102.38	11.7467	-0.840115	5.44669
	102.38	11.7467	-0.840115	5.44669
	102.38	11.7467	-0.840115	5.44669
	102.38	11.7467	-0.840115	5.44669
	102.38	11.6975	-0.840115	5.44669
	102.402	11.5216	-0.847985	5.44669
	102.482	11.2932	-0.86827	5.44669
	102.586	11.1836	-0.87666	5.44669
	102.635	11.256	-0.857648	5.44669
	102.625	11.4295	-0.836407	5.44669
	102.604	11.4929	-0.832636	5.44669
	102.599	11.3621	-0.838349	5.44669
	102.604	11.2204	-0.842041	5.44669
	102.608	11.1973	-0.84155	5.44669
	102.608	11.2364	-0.840032	5.44669
	102.606	11.2607	-0.83957	5.44669
	102.606	11.257	-0.839916	5.44669
	102.606	11.2468	-0.840225	5.44669
	102.606	11.2438	-0.840232	5.44669
	102.606	11.2462	-0.840124	5.44669
	102.606	11.2483	-0.840077	5.44669
	102.629	11.2483	-0.840096	5.44669
	102.708	11.2476	-0.84012	5.44669
	102.79	11.2472	-0.840124	5.44669
	102.782	11.2474	-0.840117	5.44669
	102.748	11.2475	-0.840112	5.44669
	102.78	11.2476	-0.840113	5.44669
	102.835	11.2475	-0.840115	5.44669
	102.852	11.2475	-0.840115	5.44669
	102.839	11.2475	-0.840115	5.44669
	102.829	11.2475	-0.840115	5.44669
	102.829	11.2475	-0.840115	5.44669
	102.832	11.2475	-0.840115	5.44669
	102.834	11.2475	-0.840115	5.44669
	102.833	11.2475	-0.840115	5.44669
	102.832	11.2475	-0.840115	5.44669
	102.832	11.2475	-0.840115	5.44669
	102.855	11.2475	-0.840115	5.44669
	102.912	11.2475	-0.840115	5.44669
	102.958	11.2475	-0.847985	5.44669
	102.984	11.2475	-0.86827	5.44669
	103.028	11.1983	-0.87666	5.44669
	103.067	11.0715	-0.857648	5.44669
	103.072	11.0191	-0.836407	5.44669
	103.062	11.1379	-0.832636	5.44669
	103.055	11.2707	-0.838349	5.44669
	103.056	11.245	-0.842041	5.44669
	103.059	11.0334	-0.84155	5.44669
	103.06	10.8311	-0.840032	5.44669
	103.059	10.8514	-0.83957	5.44669
	103.059	10.9856	-0.839916	5.44669
	103.059	11.0432	-0.840225	5.44669
	103.059	11.021	-0.840232	5.44669
	103.059	10.9914	-0.840124	5.44669
	103.059	10.9378	-0.840077	5.44669
	103.059	10.8196	-0.840096	5.44669
	103.081	10.7232	-0.84012	5.44669
	103.139	10.7144	-0.840124	5.44669
	103.162	10.7433	-0.840117	5.44669
	103.109	10.7583	-0.840112	5.44669
	103.048	10.7542	-0.840113	5.44669
	103.06	10.7472	-0.840115	5.44669
	103.134	10.7457	-0.847986	5.44669
	103.19	10.7476	-0.86827	5.44669
	103.192	10.7489	-0.87666	5.44669
	103.152	10.7488	-0.857648	5.44669
	103.108	10.7483	-0.836407	5.44669
	103.145	10.7481	-0.832636	5.44669
	103.249	10.7482	-0.838349	5.44669
	103.314	10.7483	-0.842041	5.44669
	103.309	10.7483	-0.84155	5.44669
	103.285	10.7483	-0.840032	5.44669
	103.277	10.7483	-0.83957	5.44669
	103.282	10.7483	-0.839916	5.44669
	103.287	10.7483	-0.840225	5.44669
	103.287	10.7483	-0.840232	5.44669
	103.285	10.7483	-0.840124	5.44669
	103.285	10.7483	-0.840077	5.44669
	103.285	10.7483	-0.840096	5.44669
	103.285	10.7483	-0.84012	5.44669
	103.285	10.7483	-0.840124	5.44669
	103.285	10.7483	-0.840117	5.44669
	103.285	10.7483	-0.840112	5.44669
	103.285	10.7483	-0.840113	5.44669
	103.285	10.7483	-0.840115	5.44669
	103.307	10.7483	-0.840115	5.44669
	103.387	10.7483	-0.840115	5.44669
	103.468	10.7483	-0.840115	5.44669
	103.461	10.7483	-0.840115	5.44669
	103.404	10.7483	-0.840115	5.44669
	103.379	10.6991	-0.840115	5.44669
	103.411	10.5723	-0.840115	5.44669
	103.458	10.5199	-0.840115	5.44669
	103.449	10.6387	-0.840115	5.44669
	103.425	10.7714	-0.840115	5.44669
	103.463	10.795	-0.840115	5.44669
	103.516	10.7593	-0.840115	5.44669
	103.53	10.687	-0.840115	5.44669
	103.517	10.5633	-0.840115	5.44669
	103.507	10.5204	-0.840115	5.44669
	103.508	10.5929	-0.840115	5.44669
	103.511	10.5475	-0.840115	5.44669
	103.513	10.3408	-0.840115	5.44669
	103.512	10.1954	-0.847985	5.44669
	103.511	10.1962	-0.86827	5.44669
	103.511	10.2463	-0.87666	5.44669
	103.511	10.2667	-0.857648	5.44669
	103.512	10.3066	-0.836407	5.44669
	103.534	10.4222	-0.832636	5.44669
	103.614	10.4733	-0.838349	5.44669
	103.717	10.3579	-0.842041	5.44669
	103.767	10.227	-0.84155	5.44669
	103.756	10.203	-0.840032	5.44669
	103.735	10.2379	-0.83957	5.44669
	103.73	10.2608	-0.839916	5.44669
	103.735	10.2579	-0.840225	5.44669
	103.74	10.2486	-0.840232	5.44669
	103.739	10.2457	-0.840124	5.44669
	103.738	10.2478	-0.840077	5.44669
	103.737	10.2497	-0.840096	5.44669
	103.738	10.2497	-0.84012	5.44669
	103.738	10.2491	-0.847995	5.44669
	103.738	10.1996	-0.868272	5.44669
	103.738	10.0729	-0.876657	5.44669
	103.76	10.0207	-0.857646	5.44669
	103.84	10.1395	-0.844278	5.44669
	103.943	10.223	-0.860792	5.44669
	103.993	10.1198	-0.874894	5.44669
	103.983	9.98246	-0.867445	5.44669
	103.939	9.95144	-0.865998	5.44669
	103.877	9.98564	-0.869098	5.44669
	103.858	10.0107	-0.855337	5.44669
	103.916	10.0091	-0.838134	5.44669
	103.976	9.95023	-0.834182	5.44669
	103.985	9.86921	-0.838383	5.44669
	103.969	9.94554	-0.841506	5.44669
	103.958	10.1188	-0.841314	5.44669
	103.96	10.1329	-0.840123	5.44669
	103.964	10.0723	-0.839692	5.44669
	103.966	10.0903	-0.839935	5.44669
	103.965	10.0286	-0.84019	5.44268
	103.964	9.83449	-0.84021	5.43234
	103.964	9.70024	-0.840128	5.42806
	103.964	9.70116	-0.840086	5.43775
	103.964	9.74739	-0.840098	5.44858
	103.964	9.76613	-0.840118	5.4505
	103.964	9.7575	-0.840122	5.44759
	103.964	9.74721	-0.840117	5.44571
	103.964	9.74597	-0.840113	5.44595
	103.964	9.74911	-0.840113	5.44673
	103.986	9.75086	-0.847986	5.44696
	104.066	9.75048	-0.868271	5.44679
	104.17	9.7497	-0.884531	5.44663
	104.219	9.74951	-0.885804	5.44663
	104.209	9.7497	-0.872951	5.44668
	104.188	9.74986	-0.85017	5.44671
	104.183	9.74985	-0.834641	5.4467
	104.188	9.74979	-0.834563	5.44668
	104.192	9.74977	-0.839785	5.44668
	104.192	9.74978	-0.841958	5.44669
	104.19	9.74979	-0.841005	5.44669
	104.19	9.7498	-0.839833	5.44669
	104.19	9.74979	-0.83968	5.44669
	104.19	9.74979	-0.840033	5.44669
	104.19	9.74979	-0.848106	5.44669
	104.19	9.74979	-0.86835	5.44669
	104.19	9.74979	-0.87665	5.44669
	104.19	9.74979	-0.857616	5.44669
	104.19	9.74979	-0.844267	5.44669
	104.19	9.74979	-0.860799	5.44669
	104.19	9.74979	-0.874901	5.44669
	104.213	9.7006	-0.859575	5.44669
	104.292	9.57382	-0.83784	5.44669
	104.396	9.52139	-0.832552	5.44669
	104.446	9.64021	-0.837804	5.44669
	104.435	9.77296	-0.841843	5.44669
	104.414	9.74734	-0.841661	5.44669
	104.409	9.58486	-0.848019	5.44669
	104.414	9.50935	-0.867735	5.44669
	104.418	9.63124	-0.876423	5.44669
	104.418	9.72429	-0.85774	5.44669
	104.417	9.62397	-0.836529	5.44669
	104.416	9.53367	-0.832655	5.44669
	104.416	9.62748	-0.838313	5.44669
	104.417	9.71407	-0.842019	5.44669
	104.417	9.57183	-0.841554	5.44669
	104.417	9.3601	-0.840041	5.44669
	104.417	9.35195	-0.839572	5.44669
	104.417	9.42853	-0.839914	5.44669
	104.417	9.36588	-0.840223	5.44669
	104.417	9.24777	-0.840232	5.44669
	104.417	9.21032	-0.840125	5.44669
	104.417	9.235	-0.840078	5.44669
	104.417	9.25839	-0.840095	5.44669
	104.417	9.25937	-0.84012	5.44669
	104.417	9.25146	-0.840124	5.44669
	104.439	9.2478	-0.840117	5.44669
	104.519	9.24908	-0.840112	5.44669
	104.622	9.25091	-0.840113	5.44669
	104.672	9.25123	-0.840115	5.44669
	104.661	9.25071	-0.840115	5.44669
	104.64	9.25038	-0.847986	5.4507
	104.635	9.25043	-0.86827	5.46104
	104.641	9.25056	-0.87666	5.46531
	104.645	9.2506	-0.857648	5.45562
	104.644	9.25057	-0.836407	5.4448
	104.643	9.25054	-0.832636	5.44287
	104.642	9.25054	-0.838349	5.44579
	104.665	9.25055	-0.842041	5.44767
	104.745	9.25056	-0.84155	5.44742
	104.826	9.25056	-0.840032	5.44664
	104.818	9.25055	-0.83957	5.44641
	104.784	9.25055	-0.839916	5.44658
	104.817	9.25055	-0.840225	5.44674
	104.872	9.25056	-0.840232	5.44675
	104.888	9.25056	-0.840124	5.44669
	104.876	9.25055	-0.840077	5.44667
	104.865	9.25055	-0.840096	5.44668
	104.865	9.25055	-0.84012	5.44669
	104.869	9.25055	-0.840124	5.44669
	104.871	9.25055	-0.840117	5.44669
	104.87	9.25055	-0.840112	5.44669
	104.869	9.25055	-0.840113	5.44669
	104.869	9.25055	-0.840115	5.44669
	104.869	9.25055	-0.840115	5.44669
	104.869	9.25055	-0.840115	5.44669
	104.869	9.20136	-0.840115	5.44669
	104.869	9.07459	-0.840115	5.44669
	104.891	8.97297	-0.840115	5.44669
	104.949	8.91582	-0.840115	5.44669
	104.973	8.82018	-0.840115	5.44669
	104.941	8.78335	-0.840115	5.44669
	104.938	8.8976	-0.840115	5.44669
	104.952	9.02288	-0.840115	5.44669
	104.914	9.04494	-0.840115	5.44669
	104.864	8.96207	-0.847985	5.44669
	104.874	8.81361	-0.86827	5.44669
	104.966	8.71491	-0.87666	5.44669
	105.079	8.71589	-0.857648	5.44669
	105.128	8.74973	-0.836407	5.44669
	105.114	8.76329	-0.832636	5.44669
	105.092	8.75691	-0.838349	5.44669
	105.087	8.7494	-0.842041	5.44669
	105.093	8.74853	-0.84155	5.44669
	105.098	8.75083	-0.840032	5.44669
	105.097	8.75211	-0.83957	5.44669
	105.095	8.75182	-0.839916	5.44669
	105.095	8.75125	-0.840225	5.44669
	105.095	8.75111	-0.840232	5.44669
	105.096	8.75126	-0.840124	5.44669
	105.096	8.75137	-0.840077	5.44669
	105.118	8.75136	-0.840096	5.44669
	105.198	8.75132	-0.84012	5.44669
	105.301	8.7513	-0.840124	5.44669
	105.328	8.75131	-0.840117	5.44669
	105.261	8.70213	-0.840112	5.44669
	105.216	8.57536	-0.840113	5.44669
	105.264	8.52292	-0.840115	5.44669
	105.33	8.64174	-0.840115	5.44669
	105.345	8.77449	-0.840115	5.44669
	105.328	8.74887	-0.840115	5.44669
	105.316	8.58639	-0.840115	5.44669
	105.317	8.51088	-0.840115	5.44669
	105.322	8.58357	-0.840115	5.44669
	105.323	8.59905	-0.840115	5.44669
	105.322	8.52388	-0.840115	5.44669
	105.322	8.47805	-0.840115	5.44669
	105.321	8.48418	-0.840115	5.44669
	105.322	8.45362	-0.840115	5.44669
	105.344	8.38162	-0.840115	5.44669
	105.424	8.45168	-0.840115	5.44669
	105.527	8.61915	-0.840115	5.44669
	105.577	8.58383	-0.840115	5.44669
	105.567	8.34919	-0.840115	5.44669
	105.545	8.18887	-0.840115	5.44669
	105.54	8.19331	-0.840115	5.44669
	105.546	8.25029	-0.847985	5.44669
	105.55	8.27228	-0.86827	5.44669
	105.55	8.26119	-0.87666	5.44669
	105.548	8.29791	-0.857648	5.44669
	105.548	8.4234	-0.836407	5.44669
	105.548	8.47973	-0.832636	5.44669
	105.548	8.363	-0.838349	5.44669
	105.548	8.22973	-0.842041	5.44669
	105.548	8.20522	-0.84155	5.44669
	105.548	8.2407	-0.840032	5.44669
	105.548	8.26402	-0.83957	5.44669
	105.548	8.26114	-0.839916	5.44669
	105.548	8.25163	-0.840225	5.44669
	105.548	8.24868	-0.840232	5.44669
	105.548	8.25082	-0.840124	5.44669
	105.548	8.25276	-0.840077	5.44669
	105.548	8.25282	-0.840096	5.44669
	105.548	8.25215	-0.84012	5.44669
	105.57	8.25185	-0.840124	5.44669
	105.65	8.25196	-0.840117	5.44669
	105.754	8.25211	-0.840112	5.44669
	105.803	8.25214	-0.840113	5.44669
	105.793	8.2029	-0.840115	5.44669
	105.772	8.0761	-0.840115	5.44669
	105.767	8.02367	-0.840115	5.44669
	105.772	8.1425	-0.840115	5.44669
	105.776	8.22607	-0.840115	5.44669
	105.776	8.12286	-0.840115	5.44669
	105.774	8.03472	-0.847986	5.44669
	105.774	8.13046	-0.86827	5.44669
	105.774	8.26628	-0.87666	5.44669
	105.774	8.25015	-0.857648	5.44669
	105.775	8.04137	-0.836407	5.44669
	105.774	7.83692	-0.832636	5.44669
	105.774	7.85525	-0.838349	5.44669
	105.774	7.94031	-0.842041	5.44669
	105.774	7.87179	-0.84155	5.44669
	105.774	7.7482	-0.840032	5.44669
	105.774	7.71055	-0.83957	5.44669
	105.774	7.73709	-0.839916	5.44669
	105.774	7.76133	-0.840225	5.44669
	105.797	7.76201	-0.848102	5.44669
	105.876	7.75367	-0.876151	5.44669
	105.98	7.74993	-0.904778	5.44669
	106.007	7.75133	-0.894174	5.44669
	105.939	7.75325	-0.853945	5.44669
	105.894	7.75355	-0.828937	5.44669
	105.943	7.753	-0.830872	5.44669
	106.009	7.75266	-0.840273	5.44669
	106.024	7.75271	-0.843475	5.44669
	106.007	7.75286	-0.841467	5.44669
	105.995	7.7529	-0.839487	5.44669
	105.996	7.75286	-0.839371	5.44669
	106.001	7.75284	-0.840026	5.44669
	106.002	7.75284	-0.840342	5.44669
	106.001	7.75285	-0.840241	5.44669
	106	7.75285	-0.840087	5.44669
	106	7.75285	-0.840058	5.44669
	106.001	7.75285	-0.840101	5.44669
	106.001	7.75285	-0.840129	5.44669
	106.023	7.75285	-0.847996	5.44669
	106.103	7.75285	-0.86827	5.44669
	106.206	7.75285	-0.876656	5.44669
	106.256	7.75285	-0.857647	5.44669
	106.245	7.75285	-0.836407	5.44669
	106.224	7.75285	-0.832637	5.44669
	106.219	7.75285	-0.84622	5.44669
	106.225	7.75285	-0.870196	5.44669
	106.229	7.75285	-0.878095	5.44669
	106.229	7.75285	-0.857565	5.44669
	106.227	7.75285	-0.835862	5.44669
	106.226	7.75285	-0.832438	5.44669
	106.227	7.75285	-0.838459	5.44669
	106.227	7.75285	-0.842158	5.44669
	106.227	7.75285	-0.84156	5.44669
	106.227	7.75285	-0.839994	5.44669
	106.227	7.75285	-0.83955	5.44669
	106.249	7.75285	-0.839921	5.44669
	106.329	7.75285	-0.840234	5.44669
	106.433	7.75285	-0.840234	5.44669
	106.482	7.75285	-0.840122	5.44669
	106.472	7.70366	-0.840076	5.44669
	106.451	7.57688	-0.840096	5.44669
	106.446	7.52445	-0.840121	5.44669
	106.451	7.64327	-0.840124	5.44669
	106.455	7.77602	-0.840117	5.44669
	106.455	7.79959	-0.847983	5.44669
	106.453	7.71469	-0.876139	5.44669
	106.453	7.56484	-0.904815	5.44669
	106.453	7.51548	-0.894194	5.44669
	106.453	7.5946	-0.85394	5.44669
	106.476	7.55427	-0.828928	5.44669
	106.533	7.34727	-0.83087	5.44669
	106.579	7.20006	-0.840275	5.44669
	106.605	7.20012	-0.843477	5.44669
	106.626	7.25059	-0.841467	5.44669
	106.608	7.27142	-0.839486	5.44669
	106.589	7.26215	-0.839371	5.44669
	106.633	7.25086	-0.840026	5.44669
	106.686	7.24942	-0.840342	5.44669
	106.698	7.30203	-0.840241	5.44669
	106.685	7.43074	-0.847958	5.44669
	106.675	7.48277	-0.868214	5.44669
	106.676	7.3631	-0.876646	5.44669
	106.68	7.23013	-0.857663	5.4507
	106.681	7.20678	-0.836418	5.46104
	106.68	7.24265	-0.832636	5.46531
	106.679	7.26571	-0.838345	5.45562
	106.679	7.26258	-0.84204	5.4448
	106.68	7.25307	-0.841551	5.44287
	106.68	7.25019	-0.840032	5.44579
	106.68	7.25237	-0.83957	5.44767
	106.68	7.25431	-0.839916	5.44742
	106.68	7.25434	-0.840225	5.44664
	106.68	7.25367	-0.840232	5.44641
	106.68	7.25338	-0.840125	5.44658
	106.68	7.25349	-0.840077	5.44674
	106.702	7.25364	-0.840096	5.44675
	106.782	7.25367	-0.84012	5.44669
	106.885	7.25362	-0.840124	5.44667
	106.935	7.25359	-0.840117	5.44668
	106.924	7.2536	-0.840112	5.44669
	106.903	7.20442	-0.840113	5.44669
	106.898	7.07765	-0.840115	5.44669
	106.904	7.02521	-0.840115	5.44669
	106.908	7.14403	-0.840115	5.44669
	106.907	7.27678	-0.840115	5.44669
	106.906	7.30035	-0.840115	5.44669
	106.905	7.26465	-0.840115	5.44669
	106.906	7.24157	-0.840115	5.44268
	106.906	7.24464	-0.840115	5.43234
	106.906	7.25413	-0.840115	5.42806
	106.906	7.25702	-0.840115	5.43775
	106.906	7.25485	-0.840115	5.44858
	106.906	7.20373	-0.840115	5.4505
	106.906	7.02772	-0.840115	5.44759
	106.906	6.8	-0.840115	5.44571
	106.906	6.69071	-0.840115	5.44595
	106.928	6.71377	-0.840115	5.44673
	107.008	6.76036	-0.840115	5.44696
	107.111	6.77137	-0.840115	5.44679
	107.161	6.75938	-0.840115	5.44663
	107.151	6.75043	-0.847985	5.44663
	107.129	6.75094	-0.86827	5.44668
	107.124	6.75434	-0.87666	5.44671
	107.13	6.80477	-0.857648	5.4467
	107.134	6.93086	-0.836407	5.44668
	107.134	6.98256	-0.832636	5.44668
	107.132	6.86368	-0.838349	5.44669
	107.132	6.73116	-0.842041	5.44669
	107.132	6.70772	-0.84155	5.44669
	107.132	6.74339	-0.840032	5.44669
	107.132	6.7664	-0.83957	5.44669
	107.132	6.76333	-0.839916	5.44669
	107.154	6.75385	-0.840225	5.44669
	107.212	6.75097	-0.840232	5.44669
	107.258	6.75314	-0.840124	5.44669
	107.284	6.75507	-0.840077	5.44669
	107.305	6.7551	-0.840096	5.44669
	107.264	6.75443	-0.847991	5.44669
	107.189	6.75414	-0.868279	5.44669
	107.208	6.75425	-0.876662	5.44669
	107.316	6.75441	-0.857646	5.44669
	107.388	6.75443	-0.836405	5.44669
	107.385	6.75439	-0.832636	5.44669
	107.359	6.75436	-0.83835	5.44669
	107.349	6.75436	-0.842041	5.44669
	107.354	6.75438	-0.84155	5.44669
	107.36	6.75438	-0.840031	5.44669
	107.361	6.75438	-0.83957	5.44669
	107.359	6.75437	-0.847787	5.44669
	107.358	6.75437	-0.868381	5.44669
	107.358	6.75437	-0.876777	5.44669
	107.358	6.75437	-0.857658	5.44669
	107.359	6.75437	-0.836369	5.44669
	107.358	6.75437	-0.832617	5.44669
	107.358	6.75437	-0.846225	5.44669
	107.381	6.75437	-0.870206	5.44669
	107.438	6.75437	-0.878097	5.44669
	107.484	6.70518	-0.857563	5.44669
	107.51	6.52922	-0.83586	5.44669
	107.553	6.35001	-0.832438	5.44669
	107.592	6.36721	-0.83846	5.44669
	107.598	6.492	-0.842158	5.44669
	107.587	6.59589	-0.84156	5.44669
	107.581	6.70257	-0.839994	5.44669
	107.582	6.72736	-0.83955	5.44669
	107.585	6.55495	-0.839921	5.44669
	107.586	6.3034	-0.848105	5.44669
	107.585	6.18313	-0.87626	5.44669
	107.584	6.21009	-0.904822	5.44669
	107.585	6.26223	-0.894154	5.44669
	107.585	6.27418	-0.853921	5.44669
	107.585	6.2606	-0.828934	5.44669
	107.585	6.25066	-0.83088	5.4507
	107.585	6.25132	-0.848148	5.46104
	107.585	6.25513	-0.87163	5.46531
	107.585	6.25649	-0.878011	5.45562
	107.585	6.25571	-0.85702	5.4448
	107.585	6.2549	-0.835663	5.44287
	107.585	6.25483	-0.832548	5.44579
	107.585	6.2551	-0.838576	5.44767
	107.585	6.25523	-0.842168	5.44742
	107.585	6.25519	-0.841523	5.44664
	107.585	6.25513	-0.839975	5.44641
	107.585	6.25512	-0.839556	5.44658
	107.607	6.25513	-0.83993	5.44674
	107.687	6.25514	-0.840236	5.44675
	107.79	6.25514	-0.840231	5.44669
	107.84	6.25514	-0.84012	5.44667
	107.829	6.25514	-0.840076	5.44668
	107.808	6.25514	-0.840096	5.44669
	107.803	6.25514	-0.840121	5.44669
	107.809	6.20595	-0.847995	5.44669
	107.813	6.02998	-0.868272	5.44669
	107.813	5.85077	-0.876657	5.44669
	107.811	5.86797	-0.857647	5.44669
	107.81	5.94358	-0.836407	5.44669
	107.811	5.8715	-0.832637	5.44669
	107.811	5.74978	-0.838349	5.44669
	107.811	5.71418	-0.842041	5.44669
	107.811	5.74091	-0.84155	5.44669
	107.811	5.7645	-0.840032	5.44669
	107.833	5.76484	-0.83957	5.44669
	107.913	5.75659	-0.839916	5.44669
	108.017	5.75301	-0.840225	5.44669
	108.044	5.75445	-0.840232	5.44669
	107.976	5.75632	-0.840124	5.44669
	107.931	5.75659	-0.840077	5.44669
	107.98	5.75604	-0.840096	5.44669
	108.046	5.75572	-0.847991	5.44669
	108.06	5.75577	-0.868279	5.44669
	108.044	5.75591	-0.876662	5.44669
	108.032	5.75595	-0.857646	5.44669
	108.033	5.75592	-0.836405	5.44669
	108.037	5.75589	-0.832636	5.44669
	108.039	5.75589	-0.83835	5.44669
	108.038	5.7559	-0.849912	5.44669
	108.037	5.75591	-0.877577	5.44669
	108.037	5.7559	-0.904732	5.44669
	108.037	5.7559	-0.893648	5.44669
	108.037	5.7559	-0.853741	5.44268
	108.037	5.7559	-0.829039	5.43234
	108.06	5.7559	-0.830987	5.42806
	108.139	5.7559	-0.840285	5.43775
	108.243	5.7559	-0.843439	5.44858
	108.293	5.7559	-0.841448	5.4505
	108.282	5.7559	-0.839492	5.44759
	108.261	5.7559	-0.83938	5.44571
	108.256	5.7559	-0.847899	5.44595
	108.261	5.7559	-0.868495	5.44673
	108.265	5.70671	-0.876785	5.44696
	108.265	5.57994	-0.857621	5.44679
	108.264	5.5275	-0.836351	5.44663
	108.285	5.64632	-0.832623	5.44663
	108.365	5.72989	-0.838363	5.44668
	108.447	5.62668	-0.842052	5.44671
	108.439	5.53854	-0.84155	5.4467
	108.405	5.58509	-0.840028	5.44668
	108.437	5.59414	-0.839568	5.44668
	108.47	5.57476	-0.847788	5.44669
	108.429	5.61158	-0.868382	5.44669
	108.393	5.59232	-0.876777	5.44669
	108.436	5.51539	-0.857658	5.44669
	108.496	5.43199	-0.836369	5.44669
	108.511	5.36602	-0.832617	5.44669
	108.496	5.45717	-0.838354	5.44669
	108.485	5.63129	-0.84205	5.44669
	108.486	5.59126	-0.841552	5.44669
	108.49	5.35228	-0.840029	5.44669
	108.491	5.19182	-0.839568	5.44669
	108.491	5.19774	-0.839916	5.44669
	108.49	5.25539	-0.840226	5.44669
	108.49	5.27713	-0.840232	5.44669
	108.49	5.2657	-0.840124	5.44669
	108.49	5.25318	-0.840077	5.44669
	108.49	5.25199	-0.840096	5.44669
	108.49	5.25595	-0.84012	5.44669
	108.49	5.25803	-0.840124	5.44669
	108.49	5.25749	-0.840117	5.44669
	108.49	5.25653	-0.840112	5.44669
	108.49	5.25632	-0.840113	5.44669
	108.49	5.25657	-0.840115	5.44669
	108.49	5.25675	-0.840115	5.44669
	108.512	5.25674	-0.847986	5.44669
	108.592	5.25667	-0.86827	5.44669
	108.695	5.25664	-0.88453	5.44669
	108.745	5.25666	-0.885804	5.44669
	108.712	5.25667	-0.872952	5.44669
	108.634	5.25667	-0.85017	5.44669
	108.605	5.25667	-0.834641	5.44669
	108.664	5.25666	-0.834563	5.44669
	108.728	5.25667	-0.839785	5.44669
	108.739	5.25667	-0.841958	5.44669
	108.721	5.20748	-0.841005	5.44669
	108.71	5.0807	-0.839833	5.44669
	108.712	5.02827	-0.83968	5.44669
	108.716	5.14709	-0.840033	5.44669
	108.718	5.27984	-0.840235	5.44669
	108.717	5.3034	-0.840194	5.44669
	108.716	5.2677	-0.840105	5.44669
	108.716	5.24463	-0.840083	5.44669
	108.716	5.1985	-0.840105	5.44669
	108.716	5.03203	-0.840122	5.44669
	108.716	4.80652	-0.840121	5.44669
	108.716	4.69478	-0.840115	5.44669
	108.716	4.71602	-0.840112	5.44669
	108.738	4.76272	-0.840114	5.44669
	108.818	4.82361	-0.840115	5.44669
	108.922	4.98783	-0.840115	5.44669
	108.971	5.20714	-0.840115	5.44669
	108.961	5.2679	-0.840115	5.44669
	108.94	5.07214	-0.840115	5.44669
	108.935	4.84748	-0.840115	5.44669
	108.94	4.85298	-0.840115	5.44669
	108.944	4.98908	-0.840115	5.44669
	108.944	5.05268	-0.840115	5.44669
	108.942	4.9831	-0.840115	5.44669
	108.942	4.8254	-0.847985	5.44669
	108.942	4.7181	-0.86827	5.44669
	108.943	4.71877	-0.87666	5.44669
	108.965	4.75553	-0.865519	5.44669
	109.022	4.77043	-0.864562	5.44669
	109.046	4.76356	-0.869181	5.44669
	108.992	4.75538	-0.855882	5.44669
	108.954	4.75439	-0.838333	5.44669
	109.023	4.75689	-0.834072	5.44669
	109.143	4.75828	-0.838266	5.44669
	109.203	4.75798	-0.841496	5.44669
	109.191	4.75736	-0.841352	5.44669
	109.166	4.7572	-0.840142	5.44669
	109.159	4.75736	-0.839687	5.44669
	109.166	4.75748	-0.839926	5.44669
	109.171	4.75748	-0.840188	5.44669
	109.171	4.75743	-0.848083	5.44669
	109.169	4.75741	-0.868285	5.44669
	109.168	4.75742	-0.876631	5.44669
	109.168	4.75743	-0.857631	5.44669
	109.191	4.75743	-0.83641	5.44669
	109.249	4.75743	-0.832644	5.44669
	109.272	4.75743	-0.846222	5.44669
	109.218	4.70824	-0.870195	5.44669
	109.158	4.58146	-0.878094	5.44669
	109.17	4.47984	-0.857565	5.44669
	109.266	4.4227	-0.835862	5.44669
	109.38	4.32705	-0.840308	5.44669
	109.428	4.24104	-0.874486	5.44669
	109.413	4.2777	-0.906858	5.44669
	109.391	4.42814	-0.895638	5.44669
	109.387	4.49467	-0.853819	5.44669
	109.393	4.4225	-0.828364	5.44669
	109.397	4.41043	-0.830677	5.44669
	109.397	4.43766	-0.840395	5.44669
	109.395	4.35602	-0.843596	5.44669
	109.394	4.24754	-0.841475	5.44669
	109.395	4.22089	-0.839447	5.44669
	109.395	4.24666	-0.839352	5.44669
	109.395	4.26667	-0.840032	5.44669
	109.395	4.26585	-0.840351	5.44669
	109.395	4.25839	-0.840243	5.44669
	109.417	4.25556	-0.840084	5.44669
	109.475	4.25702	-0.840056	5.44669
	109.499	4.25864	-0.840101	5.44669
	109.445	4.2588	-0.84013	5.44669
	109.407	4.25829	-0.840126	5.44669
	109.476	4.25802	-0.840114	5.44669
	109.596	4.2089	-0.840111	5.44669
	109.656	4.03306	-0.840113	5.44669
	109.644	3.85388	-0.840116	5.44669
	109.618	3.92023	-0.840116	5.44669
	109.612	4.17178	-0.847986	5.44669
	109.618	4.3281	-0.86827	5.44669
	109.623	4.31597	-0.87666	5.44669
	109.623	4.208	-0.857648	5.44669
	109.621	4.01203	-0.836407	5.44669
	109.621	3.84538	-0.832636	5.44669
	109.621	3.92414	-0.838349	5.44669
	109.644	4.12725	-0.849912	5.44669
	109.724	4.1035	-0.869706	5.44669
	109.805	3.86099	-0.876577	5.44669
	109.797	3.69327	-0.857103	5.44669
	109.763	3.6974	-0.836208	5.44669
	109.795	3.75688	-0.832747	5.44669
	109.85	3.78002	-0.838466	5.44669
	109.867	3.76853	-0.842051	5.44669
	109.854	3.75548	-0.841513	5.44669
	109.844	3.7541	-0.840012	5.44669
	109.844	3.75816	-0.839575	5.44669
	109.87	3.76035	-0.839925	5.44669
	109.929	3.75983	-0.840227	5.44669
	109.974	3.75883	-0.840229	5.44669
	109.999	3.7586	-0.840123	5.44669
	110.042	3.75885	-0.840077	5.44669
	110.082	3.75904	-0.840096	5.44669
	110.087	3.75903	-0.84012	5.44669
	110.077	3.75896	-0.840124	5.44669
	110.07	3.75893	-0.840117	5.44669
	110.071	3.75895	-0.840112	5.44669
	110.074	3.75896	-0.840113	5.44669
	110.075	3.75896	-0.840115	5.44669
	110.074	3.75896	-0.840115	5.44669
	110.074	3.75896	-0.840115	5.44669
	110.074	3.75896	-0.840115	5.44669
	110.074	3.75896	-0.840115	5.44669
	110.096	3.75896	-0.840115	5.44669
	110.154	3.75896	-0.840115	5.44669
	110.177	3.75896	-0.840115	5.44669
	110.124	3.75896	-0.840115	5.44669
	110.086	3.75896	-0.840115	5.44669
	110.155	3.75896	-0.840115	5.44669
	110.274	3.75896	-0.840115	5.44669
	110.335	3.75896	-0.840115	5.44669
	110.323	3.75896	-0.840115	5.44669
	110.297	3.75896	-0.847985	5.44669
	110.291	3.75896	-0.86827	5.44669
	110.297	3.70977	-0.87666	5.44669
	110.302	3.58299	-0.857648	5.44669
[truncated: 372 more rows]
