# Supplementary material for: Design of a cosmetic glove stiffness compensation mechanism for toddler-sized hand prostheses
Source: PLoS One. 2017 Aug 11;12(8):e0183233. doi: 10.1371/journal.pone.0183233 (PMC5553851; doi:10.1371/journal.pone.0183233)
Supplement: S1 Dataset — (ZIP) [file pone.0183233.s001.zip › 02 Spring measurements/VST8_4.xlsx]

## Sheet: VST8_4
LabVIEW Measurement
Writer_Version	2
Reader_Version	2
Separator	Tab
Decimal_Separator	.
Multi_Headings	No
X_Columns	No
Time_Pref	Absolute
Operator	localadmin
Date	2013-10-09
Time	00:11:35.972000
***End_of_Header***
Channels	4
Samples	10	10	10	10
Date	2013-10-09	2013-10-09	2013-10-09	2013-10-09
Time	00:12:15.372000	00:12:15.372000	00:12:15.372000	00:12:15.372000
Y_Unit_Label	mm	N	N	Pa
X_Dimension	Time	Time	Time	Time
X0	0	0	0	0
Delta_X	0.01	0.01	0.01	0.01
***End_of_Header***
X_Value	Voltage LVDT (Filtered)	Voltage Load Cell (Filtered)	Voltage Pinch Load Cell (Filtered)	Voltage Pressure (Filtered)	Comment
	112.115	0.264308	-0.840077	5.44669
	112.11	0.264308	-0.847966	5.44669
	112.109	0.264307	-0.868276	5.44669
	112.11	0.264307	-0.876669	5.44669
	112.111	0.264307	-0.85765	5.44669
	112.111	0.264307	-0.836404	5.44669
	112.111	0.215117	-0.832635	5.44669
	112.11	0.088342	-0.838349	5.44669
	112.11	0.03591	-0.842042	5.44669
	112.133	0.154727	-0.841551	5.44669
	112.213	0.287482	-0.840031	5.44669
	112.294	0.311046	-0.83957	5.44669
	112.264	0.275343	-0.847787	5.44669
	112.15	0.252268	-0.868381	5.44669
	112.079	0.255334	-0.876777	5.44669
	112.084	0.264827	-0.857658	5.44669
	112.111	0.267714	-0.836369	5.44669
	112.12	0.265549	-0.832617	5.44669
	112.114	0.263617	-0.838354	5.44669
	112.109	0.214386	-0.84205	5.44669
	112.108	0.088281	-0.841552	5.44669
	112.11	0.036144	-0.840029	5.44669
	112.111	0.154847	-0.847439	5.44669
	112.111	0.287449	-0.868072	5.44669
	112.11	0.310989	-0.876771	5.44669
	112.11	0.226141	-0.857765	5.44669
	112.11	0.076318	-0.836416	5.44669
	112.111	0.026947	-0.840469	5.44669
	112.111	0.155246	-0.866485	5.44669
	112.111	0.290885	-0.878591	5.44669
	112.111	0.312287	-0.859093	5.44669
	112.111	0.274653	-0.836325	5.44669
	112.111	0.251538	-0.832089	5.44669
	112.111	0.255274	-0.838149	5.44669
	112.111	0.265061	-0.850022	5.44669
	112.133	0.267834	-0.869824	5.44669
	112.19	0.265516	-0.876586	5.44669
	112.214	0.26356	-0.857065	5.44669
	112.16	0.263564	-0.836189	5.44669
	112.1	0.264262	-0.832752	5.44669
	112.089	0.264552	-0.838475	5.44669
	112.106	0.264426	-0.842053	5.44669
	112.116	0.21508	-0.841511	5.44669
	112.115	0.088284	-0.840011	5.44669
	112.11	0.035899	-0.839575	5.44669
	112.109	0.154743	-0.839926	5.44669
	112.132	0.287493	-0.840227	5.44669
	112.191	0.261854	-0.840229	5.44669
	112.214	0.099373	-0.847993	5.44669
	112.16	-0.025321	-0.868233	5.44669
	112.1	-0.03021	-0.876641	5.44669
	112.089	0.010415	-0.857654	5.44669
	112.106	-0.020283	-0.836416	5.44669
	112.116	-0.104604	-0.832638	5.44669
	112.115	-0.039661	-0.838347	5.44669
	112.11	0.130044	-0.842039	5.44669
	112.109	0.146675	-0.841551	5.44669
	112.11	0.088352	-0.840032	5.44669
	112.111	0.155606	-0.83957	5.44669
	112.111	0.269153	-0.839916	5.44669
	112.111	0.303048	-0.840225	5.44669
	112.11	0.278506	-0.840232	5.44669
	112.11	0.256436	-0.840124	5.44669
	112.111	0.255956	-0.840077	5.44669
	112.111	0.263606	-0.840096	5.44669
	112.111	0.266982	-0.84012	5.44669
	112.111	0.265677	-0.840124	5.44669
	112.111	0.26393	-0.840117	5.44669
	112.111	0.263662	-0.840112	5.44669
	112.111	0.264171	-0.840113	5.44669
	112.111	0.215289	-0.840115	5.44669
	112.133	0.088462	-0.840115	5.44669
	112.19	0.035899	-0.840115	5.44669
	112.214	0.15468	-0.840115	5.44669
	112.16	0.287466	-0.840115	5.44669
	112.1	0.311056	-0.840115	5.44669
	112.089	0.275353	-0.840115	5.44669
	112.106	0.252269	-0.840115	5.44669
	112.116	0.255331	-0.840115	5.44669
	112.115	0.264825	-0.840115	5.44669
	112.11	0.267714	-0.840115	5.44669
	112.109	0.26555	-0.840115	5.44669
	112.11	0.263617	-0.840115	5.44669
	112.111	0.263576	-0.840115	5.44669
	112.111	0.264246	-0.840115	5.44669
	112.111	0.264542	-0.840115	5.44669
	112.11	0.264427	-0.840115	5.44669
	112.11	0.264274	-0.840115	5.44669
	112.111	0.264251	-0.840115	5.44669
	112.111	0.264295	-0.840115	5.44669
	112.111	0.264322	-0.840115	5.44669
	112.111	0.264318	-0.840115	5.44669
	112.111	0.264306	-0.840115	5.44669
	112.111	0.264303	-0.840115	5.44669
	112.111	0.264306	-0.840115	5.44669
	112.111	0.264308	-0.840115	5.44669
	112.111	0.264308	-0.840115	5.44669
	112.111	0.264307	-0.840115	5.44669
	112.111	0.264307	-0.840115	5.44669
	112.111	0.264307	-0.840115	5.44669
	112.111	0.264307	-0.840115	5.44669
	112.111	0.264307	-0.840115	5.44669
	112.111	0.264307	-0.840115	5.44669
	112.111	0.264307	-0.840115	5.44669
	112.111	0.264307	-0.840115	5.44669
	112.111	0.264307	-0.840115	5.44669
	112.111	0.264307	-0.840115	5.44669
	112.133	0.264307	-0.840115	5.44669
	112.19	0.264307	-0.840115	5.44669
	112.236	0.264307	-0.840115	5.44669
	112.24	0.264307	-0.840115	5.44669
	112.226	0.264307	-0.840115	5.44669
	112.219	0.264307	-0.840115	5.44669
	112.199	0.264307	-0.840115	5.44669
	112.144	0.215117	-0.840115	5.44268
	112.099	0.088342	-0.840115	5.43234
	112.095	0.03591	-0.840115	5.42806
	112.108	0.154727	-0.840115	5.43775
	112.115	0.287482	-0.840115	5.44858
	112.113	0.311046	-0.840115	5.4505
	112.11	0.275343	-0.840115	5.44759
	112.109	0.203078	-0.840115	5.44571
	112.11	0.079369	-0.840115	5.44595
	112.111	0.036429	-0.840115	5.44673
	112.111	0.158134	-0.840115	5.44696
	112.111	0.288724	-0.840115	5.44679
	112.11	0.310355	-0.840115	5.44663
	112.11	0.274612	-0.840115	5.44663
	112.111	0.252208	-0.840115	5.44668
	112.111	0.255569	-0.840115	5.44671
	112.111	0.264947	-0.840115	5.4467
	112.133	0.267681	-0.840115	5.44668
	112.19	0.265493	-0.840115	5.44668
	112.214	0.214414	-0.840115	5.44669
	112.16	0.087626	-0.840115	5.44669
	112.1	0.03586	-0.840115	5.44669
	112.089	0.154961	-0.840115	5.44669
	112.106	0.287598	-0.840115	5.44669
	112.116	0.311011	-0.840115	5.44669
	112.115	0.275287	-0.840115	5.44669
	112.11	0.252257	-0.840115	5.44669
	112.109	0.25535	-0.840115	5.44669
	112.11	0.264837	-0.840115	5.44669
	112.111	0.267713	-0.840115	5.44669
	112.133	0.265545	-0.840115	5.44669
	112.19	0.263615	-0.840115	5.44669
	112.214	0.263577	-0.840115	5.44669
	112.16	0.215057	-0.840115	5.44669
	112.1	0.088576	-0.840115	5.44669
	112.089	0.036029	-0.840115	5.44669
	112.106	0.154694	-0.840115	5.44669
	112.116	0.287426	-0.847985	5.44669
	112.115	0.311034	-0.86827	5.44669
	112.11	0.275358	-0.87666	5.44669
	112.109	0.252279	-0.857648	5.44669
	112.132	0.255333	-0.836407	5.44669
	112.191	0.264823	-0.832636	5.44669
	112.214	0.267713	-0.838349	5.44669
	112.16	0.26555	-0.842041	5.44669
	112.1	0.263617	-0.84155	5.44669
	112.089	0.263576	-0.840032	5.44669
	112.106	0.264246	-0.83957	5.44669
	112.138	0.264541	-0.839916	5.44669
	112.194	0.264427	-0.840225	5.44669
	112.214	0.264274	-0.840232	5.44669
	112.181	0.264251	-0.840124	5.44669
	112.179	0.264295	-0.840077	5.44669
	112.193	0.264322	-0.840096	5.44669
	112.156	0.264318	-0.84012	5.44669
	112.106	0.264306	-0.840124	5.44669
	112.093	0.264303	-0.840117	5.44669
	112.105	0.264306	-0.840112	5.44669
	112.114	0.264308	-0.840113	5.44669
	112.114	0.264308	-0.840115	5.44669
	112.111	0.264307	-0.840115	5.44669
	112.109	0.264307	-0.840115	5.44669
	112.11	0.264307	-0.840115	5.44669
	112.111	0.264307	-0.840115	5.44669
	112.111	0.264307	-0.840115	5.44669
	112.111	0.264307	-0.840115	5.44669
	112.11	0.264307	-0.840115	5.44669
	112.11	0.264307	-0.840115	5.44669
	112.111	0.264307	-0.840115	5.44669
	112.111	0.264307	-0.840115	5.44669
	112.111	0.264307	-0.840115	5.44669
	112.111	0.264307	-0.840115	5.44669
	112.111	0.313497	-0.840115	5.44669
	112.111	0.440273	-0.840115	5.44669
	112.088	0.541895	-0.840115	5.44669
	112.031	0.599043	-0.840115	5.44669
	111.985	0.694686	-0.840115	5.44669
	111.959	0.780702	-0.840115	5.44669
	111.938	0.84242	-0.840115	5.44669
	111.956	0.945531	-0.840115	5.44669
	111.974	1.03305	-0.840115	5.44669
	111.931	1.09275	-0.840115	5.44669
	111.877	1.19447	-0.840115	5.44669
	111.866	1.28214	-0.840115	5.44669
	111.879	1.29319	-0.840115	5.44669
	111.889	1.26832	-0.840115	5.44669
	111.866	1.30343	-0.840115	5.44669
	111.804	1.48238	-0.840115	5.44669
	111.757	1.71704	-0.840115	5.44669
	111.732	1.82818	-0.840115	5.44669
	111.689	1.80344	-0.840115	5.44669
	111.65	1.75548	-0.840115	5.44669
	111.645	1.79369	-0.840115	5.44669
	111.655	1.93296	-0.840115	5.44669
	111.662	2.04372	-0.840115	5.44669
	111.66	2.10026	-0.840115	5.44669
	111.658	2.1924	-0.840115	5.44669
	111.657	2.27716	-0.840115	5.44669
	111.658	2.29041	-0.840115	5.44669
	111.636	2.2675	-0.840115	5.44669
	111.578	2.25345	-0.840115	5.44669
	111.554	2.25576	-0.840115	5.44669
	111.608	2.26172	-0.840115	5.44669
	111.646	2.2634	-0.840115	5.44669
	111.577	2.26198	-0.840115	5.44669
	111.457	2.26079	-0.840115	5.44669
	111.42	2.30999	-0.840115	5.44669
	111.511	2.43719	-0.840115	5.44669
	111.64	2.4898	-0.840115	5.44669
	111.674	2.3709	-0.840115	5.44669
	111.577	2.28724	-0.840115	5.44669
	111.448	2.39044	-0.840115	5.44669
	111.393	2.47861	-0.840115	5.44669
	111.411	2.38288	-0.840115	5.44669
	111.437	2.24706	-0.840115	5.44669
	111.441	2.26318	-0.840115	5.44669
	111.434	2.42277	-0.840115	5.44669
	111.429	2.54963	-0.840115	5.44669
	111.43	2.60565	-0.840115	5.44669
	111.432	2.69184	-0.840115	5.44669
	111.432	2.72511	-0.840115	5.44669
	111.432	2.61273	-0.840115	5.44669
	111.432	2.53868	-0.840115	5.44669
	111.432	2.64359	-0.840115	5.44669
	111.409	2.77825	-0.847985	5.44669
	111.33	2.80756	-0.86827	5.44669
	111.226	2.72439	-0.87666	5.44669
	111.176	2.57323	-0.857648	5.44669
	111.187	2.5227	-0.836407	5.44669
	111.208	2.65098	-0.832636	5.44669
	111.213	2.78703	-0.838349	5.44669
	111.208	2.80861	-0.842041	5.44669
	111.204	2.7709	-0.84155	5.44669
	111.204	2.7477	-0.840032	5.44669
	111.205	2.75142	-0.83957	5.44669
	111.206	2.76123	-0.839916	5.44669
	111.206	2.76402	-0.840225	5.44669
	111.205	2.7617	-0.840232	5.44669
	111.205	2.75974	-0.840124	5.44669
	111.205	2.75974	-0.840077	5.44669
	111.205	2.76044	-0.840096	5.44669
	111.205	2.76073	-0.84012	5.44669
	111.183	2.76061	-0.840124	5.44669
	111.126	2.76045	-0.840117	5.44669
	111.102	2.76043	-0.840112	5.44669
	111.156	2.76048	-0.840113	5.44669
	111.194	2.7605	-0.840115	5.44669
	111.147	2.7605	-0.840115	5.44669
	111.085	2.76049	-0.840115	5.44669
	111.048	2.76048	-0.840115	5.44669
	111.006	2.76049	-0.840115	5.44669
	110.994	2.76049	-0.840115	5.44669
	111.047	2.76049	-0.840115	5.44669
	111.08	2.76049	-0.840115	5.44669
	111.032	2.76049	-0.840115	5.44669
	110.971	2.76049	-0.840115	5.44669
	110.958	2.76049	-0.840115	5.44669
	110.973	2.76049	-0.847985	5.44669
	110.984	2.80968	-0.86827	5.44669
	110.983	2.98564	-0.88453	5.44669
	110.979	3.16485	-0.885804	5.44669
	110.978	3.09846	-0.872952	5.44669
	110.978	2.89608	-0.85017	5.44669
	110.979	2.91573	-0.834641	5.44669
	110.979	3.15627	-0.834563	5.44669
	110.957	3.32462	-0.839785	5.44669
	110.877	3.27227	-0.841958	5.44669
	110.773	3.037	-0.841005	5.44669
	110.724	2.78519	-0.839833	5.44669
	110.734	2.73612	-0.83968	5.44669
	110.778	2.94833	-0.847904	5.44669
	110.84	3.22492	-0.86839	5.44669
	110.859	3.3415	-0.876739	5.44669
	110.801	3.30408	-0.857639	5.44669
	110.741	3.24887	-0.836374	5.44669
	110.732	3.23936	-0.832626	5.44669
	110.748	3.25504	-0.838356	5.44669
	110.758	3.265	-0.842048	5.44669
	110.757	3.2636	-0.841551	5.44669
	110.73	3.25947	-0.840029	5.44669
	110.649	3.25824	-0.839569	5.44669
	110.547	3.25919	-0.839916	5.44669
	110.498	3.26003	-0.840226	5.44669
	110.508	3.26004	-0.840232	5.44669
	110.529	3.25975	-0.840124	5.44669
	110.534	3.25962	-0.840077	5.44669
	110.529	3.25967	-0.840096	5.44669
	110.525	3.25974	-0.847991	5.44669
	110.525	3.25975	-0.868279	5.44669
	110.526	3.25973	-0.876662	5.44669
	110.527	3.25972	-0.857646	5.44669
	110.527	3.25972	-0.836405	5.44669
	110.526	3.25972	-0.832636	5.44669
	110.526	3.30891	-0.83835	5.44669
	110.526	3.43569	-0.842041	5.44669
	110.527	3.48812	-0.84155	5.44669
	110.504	3.41849	-0.840031	5.44669
	110.447	3.4617	-0.84744	5.44669
	110.423	3.61735	-0.868072	5.44669
	110.455	3.63585	-0.884641	5.44669
	110.435	3.58332	-0.885921	5.44669
	110.342	3.65233	-0.872961	5.44669
	110.276	3.76456	-0.850132	5.44669
	110.276	3.74809	-0.834622	5.44669
	110.299	3.59675	-0.834568	5.44669
	110.308	3.47346	-0.839794	5.44669
	110.304	3.46521	-0.84196	5.44669
	110.299	3.55311	-0.848874	5.44669
	110.298	3.69877	-0.867987	5.44669
	110.3	3.7945	-0.876225	5.44669
	110.301	3.79327	-0.857567	5.44669
	110.301	3.76039	-0.836527	5.44669
	110.3	3.74731	-0.840586	5.44669
	110.3	3.75357	-0.866495	5.44669
	110.3	3.76084	-0.878554	5.44669
	110.3	3.76166	-0.859074	5.44669
	110.278	3.75942	-0.836331	5.44669
	110.22	3.75819	-0.832098	5.44669
	110.197	3.75847	-0.83815	5.44669
	110.228	3.75903	-0.842149	5.44669
	110.209	3.75916	-0.841666	5.44669
	110.116	3.75902	-0.840042	5.44669
	110.05	3.75891	-0.839533	5.44669
	110.05	3.75892	-0.839897	5.44669
	110.073	3.75896	-0.84023	5.44669
	110.082	3.75897	-0.840241	5.44669
	110.078	3.75896	-0.840126	5.44669
	110.05	3.75896	-0.840075	5.44669
	109.97	3.75896	-0.840094	5.44669
	109.89	3.75896	-0.84012	5.44669
	109.921	3.75896	-0.840124	5.44669
	110.013	3.75896	-0.840117	5.44669
	110.003	3.75896	-0.847983	5.44669
	109.917	3.75896	-0.868268	5.44669
	109.898	3.75896	-0.87666	5.44669
	109.923	3.75896	-0.857649	5.44669
	109.896	3.75896	-0.836407	5.44669
	109.847	3.80815	-0.832636	5.44669
	109.831	3.93492	-0.838349	5.44669
	109.841	3.98736	-0.842041	5.44669
	109.851	3.86854	-0.84155	5.44669
	109.851	3.73578	-0.840032	5.44669
	109.848	3.71222	-0.83957	5.44669
	109.846	3.74792	-0.839916	5.44669
	109.825	3.771	-0.848096	5.44669
	109.768	3.81712	-0.868387	5.44669
	109.744	3.9836	-0.876669	5.44669
	109.776	4.20911	-0.857611	5.44669
	109.778	4.32085	-0.836387	5.44669
	109.743	4.29961	-0.832642	5.44669
	109.701	4.25291	-0.838358	5.44669
	109.647	4.2412	-0.842043	5.44669
	109.609	4.25295	-0.841548	5.44669
	109.608	4.26204	-0.84003	5.44669
	109.62	4.26167	-0.83957	5.44669
	109.626	4.25828	-0.839917	5.44669
	109.624	4.257	-0.840225	5.44669
	109.621	4.25766	-0.840232	5.44669
	109.62	4.2584	-0.840124	5.44669
	109.621	4.25847	-0.840077	5.44669
	109.599	4.25824	-0.840096	5.44669
	109.542	4.25812	-0.84012	5.44669
	109.518	4.25815	-0.840124	5.44669
	109.549	4.2582	-0.847987	5.44669
	109.552	4.25821	-0.868268	5.44669
	109.517	4.2582	-0.876658	5.44669
	109.475	4.25819	-0.857648	5.44669
	109.421	4.25819	-0.836407	5.44669
	109.383	4.25819	-0.832637	5.44669
	109.382	4.2582	-0.838349	5.44669
	109.394	4.25819	-0.842041	5.44669
	109.399	4.25819	-0.84155	5.44669
	109.397	4.25819	-0.840032	5.44669
	109.394	4.25819	-0.83957	5.44669
	109.394	4.25819	-0.839916	5.44669
	109.395	4.25819	-0.840225	5.44669
	109.395	4.25819	-0.840232	5.44669
	109.395	4.25819	-0.840124	5.44669
	109.395	4.25819	-0.840077	5.44669
	109.395	4.25819	-0.840096	5.44669
	109.395	4.25819	-0.84012	5.44669
	109.395	4.25819	-0.840124	5.44669
	109.395	4.25819	-0.840117	5.44669
	109.395	4.25819	-0.840112	5.44669
	109.395	4.30739	-0.840113	5.44669
	109.395	4.48335	-0.840115	5.44669
	109.395	4.66256	-0.840115	5.44669
	109.395	4.64536	-0.840115	5.44669
	109.395	4.56976	-0.840115	5.44669
	109.395	4.64184	-0.840115	5.44669
	109.395	4.76355	-0.840115	5.44669
	109.395	4.79916	-0.840115	5.44669
	109.373	4.72324	-0.840115	5.44669
	109.315	4.57287	-0.840115	5.44669
	109.292	4.4709	-0.847985	5.44669
	109.345	4.4712	-0.86827	5.44669
	109.383	4.5551	-0.88453	5.44669
	109.314	4.69604	-0.885804	5.44669
	109.194	4.79122	-0.872952	5.44669
	109.134	4.79144	-0.85017	5.44669
	109.146	4.75935	-0.834641	5.44669
	109.172	4.7461	-0.834563	5.44669
	109.178	4.75199	-0.839785	5.44669
	109.172	4.75918	-0.841958	5.44669
	109.167	4.7601	-0.841005	5.44669
	109.167	4.75793	-0.839833	5.44669
	109.169	4.75669	-0.83968	5.44669
	109.169	4.75694	-0.840033	5.44669
	109.169	4.75749	-0.840235	5.44669
	109.146	4.75763	-0.840194	5.44669
	109.089	4.75749	-0.847976	5.44669
	109.043	4.75739	-0.868238	5.44669
	109.017	4.80658	-0.87665	5.44669
	108.974	4.93339	-0.865526	5.44669
	108.935	4.98584	-0.872439	5.44669
	108.929	4.86702	-0.897337	5.44669
	108.94	4.73425	-0.892425	5.44669
	108.946	4.71069	-0.855865	5.44669
	108.945	4.79558	-0.838235	5.44669
	108.942	4.99463	-0.858943	5.44669
	108.941	5.21996	-0.876275	5.44669
	108.942	5.32004	-0.860811	5.44669
	108.943	5.29398	-0.83787	5.44669
	108.92	5.20022	-0.832125	5.44669
	108.863	5.01515	-0.837615	5.44669
	108.817	4.84802	-0.841915	5.44669
	108.791	4.92271	-0.841759	5.44669
	108.747	5.17347	-0.840164	5.44669
	108.708	5.32649	-0.839551	5.44669
	108.703	5.31327	-0.839861	5.44669
	108.713	5.2552	-0.840209	5.44669
	108.72	5.23588	-0.840244	5.44669
	108.719	5.24847	-0.840136	5.44669
	108.716	5.26062	-0.840077	5.44669
	108.715	5.26124	-0.840092	5.44669
	108.716	5.25718	-0.840118	5.44669
	108.716	5.25526	-0.840124	5.44669
	108.716	5.25589	-0.840118	5.44669
	108.694	5.25685	-0.840112	5.44669
	108.614	5.25702	-0.840113	5.44669
	108.511	5.25675	-0.847985	5.44669
	108.461	5.25658	-0.868271	5.44669
	108.471	5.2566	-0.884531	5.44669
	108.493	5.25667	-0.885804	5.44669
	108.498	5.25669	-0.872951	5.44669
	108.492	5.25668	-0.85017	5.44669
	108.488	5.25666	-0.834641	5.44669
	108.488	5.25666	-0.834563	5.44669
	108.49	5.25667	-0.839785	5.44669
	108.49	5.25667	-0.841958	5.44669
	108.49	5.30586	-0.841005	5.44669
	108.49	5.43263	-0.839833	5.44669
	108.49	5.53425	-0.83968	5.44669
	108.49	5.5914	-0.840033	5.44669
	108.49	5.68705	-0.840235	5.44669
	108.49	5.72387	-0.840194	5.44669
	108.468	5.60962	-0.840105	5.44669
	108.388	5.53353	-0.840083	5.44669
	108.307	5.63824	-0.840105	5.44669
	108.314	5.77355	-0.847993	5.44669
	108.349	5.80319	-0.868277	5.44669
	108.316	5.76914	-0.87666	5.44669
	108.261	5.74459	-0.857646	5.44669
	108.245	5.74645	-0.836406	5.44669
	108.257	5.75596	-0.832637	5.44669
	108.267	5.75929	-0.83835	5.4507
	108.245	5.7573	-0.842041	5.46104
	108.184	5.75528	-0.84155	5.46531
	108.159	5.75515	-0.840032	5.45562
	108.213	5.75581	-0.83957	5.4448
	108.252	5.75613	-0.839916	5.44287
	108.183	5.75603	-0.840225	5.44579
	108.063	5.75588	-0.840232	5.44767
	108.003	5.75584	-0.840124	5.44742
	108.015	5.75589	-0.840077	5.44664
	108.04	5.75592	-0.840096	5.44641
	108.047	5.75591	-0.84012	5.44658
	108.04	5.7559	-0.840124	5.44674
	108.035	5.7559	-0.840117	5.44675
	108.035	5.7559	-0.840112	5.44669
	108.037	5.7559	-0.840113	5.44667
	108.038	5.7559	-0.840115	5.44668
	108.038	5.7559	-0.840115	5.44669
	108.037	5.7559	-0.840115	5.44669
	108.037	5.80509	-0.840115	5.44669
	108.037	5.93187	-0.847985	5.44669
	108.015	5.9843	-0.86827	5.44669
	107.958	5.86548	-0.87666	5.44669
	107.911	5.73273	-0.857648	5.44669
	107.908	5.70916	-0.836407	5.44669
	107.922	5.74487	-0.832636	5.44669
	107.907	5.81713	-0.838349	5.44669
	107.847	5.94084	-0.842041	5.44669
	107.798	6.03297	-0.84155	5.44669
	107.793	6.03804	-0.840032	5.44669
	107.809	5.95988	-0.83957	5.44669
	107.816	5.81944	-0.847787	5.44669
	107.814	5.72242	-0.868381	5.44669
	107.81	5.77045	-0.876777	5.44669
	107.81	5.92957	-0.857658	5.44669
	107.811	5.9957	-0.836369	5.44669
	107.811	5.92027	-0.832617	5.44669
	107.811	5.95618	-0.838354	5.44669
	107.811	6.16001	-0.84205	5.44669
	107.811	6.30747	-0.841552	5.44669
	107.811	6.30864	-0.840029	5.44669
	107.811	6.25859	-0.839568	5.44669
	107.811	6.23751	-0.839916	5.44669
	107.811	6.24652	-0.840226	5.44669
	107.789	6.25779	-0.840232	5.44669
	107.709	6.25931	-0.840124	5.44669
	107.605	6.25594	-0.840077	5.44669
	107.556	6.25399	-0.840096	5.44669
	107.566	6.25437	-0.84012	5.44669
	107.587	6.25523	-0.840124	5.44669
	107.592	6.25545	-0.840117	5.44669
	107.587	6.25524	-0.840112	5.44669
	107.583	6.25507	-0.840113	5.44669
	107.583	6.25507	-0.847986	5.44669
	107.585	6.25514	-0.868271	5.44669
	107.585	6.25516	-0.87666	5.44669
	107.585	6.25515	-0.857648	5.44669
	107.585	6.25514	-0.836407	5.44669
	107.585	6.25513	-0.832636	5.44669
	107.585	6.25514	-0.838349	5.44669
	107.585	6.25514	-0.849912	5.44669
	107.585	6.30433	-0.869706	5.44669
	107.585	6.4311	-0.876576	5.44669
	107.585	6.53273	-0.857103	5.44669
	107.585	6.58987	-0.836208	5.44669
	107.585	6.68552	-0.832747	5.44669
	107.585	6.77153	-0.838466	5.44669
	107.585	6.73487	-0.842051	5.44669
	107.585	6.58443	-0.841513	5.44669
	107.585	6.46871	-0.840012	5.44669
	107.585	6.4633	-0.839575	5.44669
	107.585	6.50052	-0.839925	5.44669
	107.585	6.46858	-0.840227	5.44669
	107.562	6.38495	-0.840229	5.44669
	107.505	6.45062	-0.840123	5.44669
	107.481	6.66958	-0.840077	5.44669
	107.535	6.76356	-0.840096	5.44669
	107.595	6.63077	-0.84012	5.44669
	107.606	6.52681	-0.840124	5.44669
	107.567	6.62648	-0.840117	5.44669
	107.477	6.76957	-0.840112	5.44669
	107.375	6.80428	-0.840113	5.44669
	107.33	6.76957	-0.840115	5.44669
	107.342	6.74295	-0.840115	5.44669
	107.362	6.74418	-0.840115	5.44669
	107.366	6.75416	-0.840115	5.44669
	107.36	6.75791	-0.840115	5.44669
	107.357	6.75593	-0.840115	5.44669
	107.357	6.75377	-0.840115	5.44669
	107.358	6.75357	-0.840115	5.44669
	107.359	6.75425	-0.840115	5.44669
	107.359	6.75461	-0.840115	5.44669
	107.358	6.75452	-0.840115	5.44669
	107.358	6.75435	-0.840115	5.44669
	107.358	6.75431	-0.840115	5.44669
	107.358	6.75436	-0.840115	5.44669
	107.358	6.75439	-0.840115	5.44669
	107.358	6.75439	-0.840115	5.44669
	107.336	6.75437	-0.840115	5.44669
	107.256	6.75437	-0.840115	5.44669
	107.175	6.75437	-0.840115	5.44669
	107.183	6.75437	-0.840115	5.44669
	107.217	6.75438	-0.840115	5.44669
	107.185	6.75437	-0.840115	5.44669
	107.129	6.75437	-0.840115	5.44669
	107.113	6.75437	-0.847985	5.44669
	107.125	6.75437	-0.86827	5.44669
	107.136	6.75437	-0.87666	5.44669
	107.136	6.75437	-0.857648	5.44669
	107.132	6.75437	-0.836407	5.44669
	107.131	6.75437	-0.832636	5.44669
	107.131	6.75437	-0.838349	5.44669
	107.132	6.75437	-0.849912	5.44669
	107.132	6.75437	-0.869706	5.44669
	107.132	6.75437	-0.876577	5.44669
	107.132	6.80356	-0.857103	5.44669
	107.132	6.93034	-0.836208	5.44669
	107.132	6.98277	-0.832747	5.44669
	107.11	6.91315	-0.838466	5.44669
	107.052	6.90716	-0.842051	5.44669
	107.006	6.93603	-0.841513	5.44669
	107.003	6.85292	-0.840012	5.44669
	107.017	6.79243	-0.839575	5.44669
	107.002	6.94177	-0.839925	5.44669
	106.942	7.19637	-0.840227	5.44669
	106.893	7.32614	-0.840229	5.44669
	106.888	7.30206	-0.840123	5.44669
	106.903	7.24777	-0.840077	5.44669
	106.911	7.23388	-0.840096	5.44669
	106.909	7.24742	-0.84012	5.44669
	106.905	7.25803	-0.840124	5.44669
	106.905	7.25766	-0.840117	5.44669
	106.905	7.25374	-0.847983	5.44669
	106.906	7.25222	-0.868269	5.44669
	106.906	7.25298	-0.87666	5.44669
	106.884	7.25384	-0.857649	5.44669
	106.826	7.25393	-0.836407	5.44669
	106.78	7.25366	-0.832636	5.44669
	106.754	7.25352	-0.838349	5.44669
	106.711	7.25355	-0.842041	5.44669
	106.672	7.25362	-0.84155	5.44669
	106.666	7.25363	-0.840032	5.44669
	106.677	7.25362	-0.83957	5.44669
	106.683	7.25361	-0.839916	5.44669
	106.682	7.25361	-0.840225	5.44669
	106.679	7.25361	-0.840232	5.44669
	106.679	7.25361	-0.840124	5.44669
	106.679	7.25361	-0.840077	5.44669
	106.68	7.25361	-0.840096	5.44669
	106.68	7.25361	-0.84012	5.44669
	106.68	7.3028	-0.840124	5.44669
	106.679	7.47877	-0.840117	5.44669
	106.657	7.70716	-0.847983	5.44669
	106.577	7.81674	-0.868269	5.44669
	106.474	7.74438	-0.87666	5.44669
	106.424	7.57087	-0.86552	5.44669
	106.457	7.45821	-0.864562	5.44669
	106.558	7.4131	-0.869181	5.44669
	106.644	7.37562	-0.855882	5.44669
	106.609	7.46505	-0.838333	5.44669
	106.491	7.67751	-0.834072	5.44669
	106.42	7.80951	-0.838266	5.44669
	106.427	7.80113	-0.841496	5.44669
	106.454	7.75258	-0.849222	5.44669
	106.463	7.73552	-0.868298	5.44669
	106.457	7.74568	-0.876231	5.44669
	106.451	7.756	-0.857459	5.44669
	106.451	7.75672	-0.83648	5.44669
	106.431	7.75335	-0.832734	5.44669
	106.352	7.75168	-0.838364	5.44669
	106.248	7.75218	-0.842013	5.44669
	106.198	7.75298	-0.841533	5.44669
	106.231	7.75314	-0.840034	5.44669
	106.309	7.75292	-0.839577	5.44669
	106.338	7.75277	-0.839918	5.44669
	106.279	7.75279	-0.840224	5.44669
	106.215	7.75285	-0.84023	5.44669
	106.204	7.75287	-0.840124	5.44669
	106.222	7.75286	-0.847949	5.44669
	106.233	7.75284	-0.868251	5.44669
	106.231	7.75284	-0.876665	5.44669
	106.227	7.75285	-0.865528	5.44669
	106.225	7.75285	-0.864564	5.44669
	106.226	7.75285	-0.869179	5.44669
	106.227	7.75285	-0.855881	5.44669
	106.227	7.75285	-0.838333	5.44669
	106.227	7.75285	-0.834073	5.44669
	106.227	7.75285	-0.838266	5.44669
	106.227	7.75285	-0.841496	5.44669
	106.205	7.75285	-0.841352	5.44669
	106.125	7.75285	-0.840142	5.44669
	106.021	7.75285	-0.839687	5.44669
	105.972	7.75285	-0.839926	5.44669
	105.982	7.75285	-0.840188	5.44669
	106.003	7.75285	-0.840213	5.44669
	106.008	7.75285	-0.84013	5.44669
	106.003	7.75285	-0.840086	5.44669
	105.999	7.75285	-0.840097	5.44669
	105.999	7.75285	-0.840118	5.44669
	106.001	7.75285	-0.840122	5.44669
	106.001	7.75285	-0.840117	5.44669
	106.001	7.75285	-0.840113	5.44669
	106.001	7.75285	-0.840113	5.44669
	106.001	7.75285	-0.847985	5.44669
	106.001	7.75285	-0.868271	5.44669
	106.001	7.75285	-0.87666	5.44669
	105.978	7.75285	-0.857648	5.44669
	105.921	7.75285	-0.836407	5.44669
	105.875	7.80204	-0.832636	5.44669
	105.849	7.92881	-0.838349	5.44669
	105.806	7.98124	-0.842041	5.44669
	105.767	7.86243	-0.84155	5.44669
	105.761	7.77886	-0.847902	5.44669
	105.772	7.88207	-0.867725	5.44669
	105.778	8.0194	-0.876461	5.44669
	105.777	8.05043	-0.857759	5.44669
	105.774	8.01623	-0.836524	5.44669
	105.773	8.04032	-0.832646	5.44669
	105.774	8.16878	-0.838311	5.44669
	105.775	8.28004	-0.849893	5.44669
	105.775	8.29143	-0.869711	5.44669
	105.774	8.25832	-0.876586	5.44669
	105.774	8.24066	-0.857105	5.44669
	105.774	8.19588	-0.836205	5.44669
	105.774	8.07724	-0.832745	5.44669
	105.774	8.02665	-0.838466	5.44669
	105.774	8.14334	-0.842051	5.44669
	105.774	8.27456	-0.841513	5.44669
	105.752	8.29823	-0.840012	5.44669
	105.695	8.26312	-0.839575	5.44669
	105.649	8.24025	-0.839925	5.44669
	105.623	8.2432	-0.848098	5.44669
	105.579	8.25256	-0.868385	5.44669
	105.54	8.25544	-0.876668	5.44669
	105.535	8.25332	-0.857611	5.44669
	105.545	8.25141	-0.836388	5.44669
	105.552	8.25136	-0.832642	5.44669
	105.551	8.25202	-0.838358	5.44669
	105.548	8.25231	-0.842043	5.44669
	105.547	8.2522	-0.841548	5.44669
	105.548	8.25205	-0.84003	5.44669
	105.548	8.25203	-0.83957	5.44669
	105.548	8.25207	-0.839917	5.44669
	105.526	8.30129	-0.840225	5.44669
	105.446	8.42806	-0.840232	5.44669
	105.342	8.48048	-0.840124	5.44669
	105.293	8.41085	-0.847948	5.44669
	105.303	8.45406	-0.868251	5.44669
	105.325	8.6589	-0.876665	5.44669
	105.33	8.75499	-0.857657	5.44669
	105.324	8.57892	-0.836409	5.44669
	105.32	8.30072	-0.832634	5.44669
	105.32	8.2198	-0.838347	5.44669
	105.322	8.4281	-0.842041	5.44669
	105.322	8.71437	-0.841551	5.44669
	105.322	8.8364	-0.840032	5.44669
	105.322	8.79782	-0.839569	5.44669
	105.322	8.74019	-0.839916	5.44669
	105.322	8.73007	-0.840225	5.44669
	105.322	8.74637	-0.840232	5.44669
	105.322	8.75679	-0.840124	5.44669
	105.322	8.75537	-0.840077	5.44669
	105.322	8.75107	-0.840096	5.44669
	105.299	8.74977	-0.84012	5.44669
	105.22	8.75076	-0.840124	5.44669
	105.116	8.75163	-0.840117	5.44669
	105.067	8.75165	-0.840112	5.44669
	105.077	8.75135	-0.840113	5.44669
	105.098	8.75121	-0.840115	5.44669
	105.103	8.75126	-0.840115	5.44669
	105.098	8.75133	-0.840115	5.44669
	105.094	8.75134	-0.847985	5.44669
	105.094	8.75132	-0.86827	5.44669
	105.095	8.75131	-0.87666	5.44669
	105.096	8.75131	-0.865519	5.44669
	105.096	8.75132	-0.864562	5.44669
	105.095	8.75132	-0.869181	5.44669
	105.095	8.75132	-0.855882	5.44669
	105.095	8.80051	-0.838333	5.44669
	105.073	8.92728	-0.834072	5.44669
	105.016	8.97972	-0.846137	5.44669
	104.97	8.91009	-0.869651	5.44669
	104.966	8.90411	-0.877897	5.44669
	105.002	8.93298	-0.857676	5.44669
	105.045	8.84986	-0.835978	5.44669
	105.009	8.78937	-0.832447	5.44669
	104.906	8.88952	-0.838422	5.44669
	104.841	9.01735	-0.842139	5.44669
	104.846	9.0455	-0.841565	5.44669
	104.869	9.01346	-0.840003	5.44669
	104.878	9.03949	-0.839552	5.44669
	104.873	9.16798	-0.839919	5.44268
	104.868	9.27857	-0.840233	5.43234
	104.867	9.28967	-0.840234	5.42806
	104.869	9.25667	-0.840123	5.43775
	104.87	9.23916	-0.840076	5.44858
	104.87	9.2436	-0.840096	5.4505
	104.869	9.25169	-0.840121	5.44759
	104.869	9.2535	-0.840124	5.44571
	104.869	9.25139	-0.840117	5.44595
	104.869	9.24986	-0.840112	5.44673
	104.869	9.24997	-0.840113	5.44696
	104.869	9.25056	-0.840115	5.44679
	104.869	9.25076	-0.840115	5.44663
	104.847	9.25064	-0.840115	5.44663
	104.789	9.25052	-0.840115	5.44668
	104.766	9.25051	-0.840115	5.44671
	104.82	9.25055	-0.840115	5.4467
	104.857	9.25057	-0.840115	5.44668
	104.788	9.25056	-0.840115	5.44668
	104.669	9.25055	-0.840115	5.44669
	104.609	9.25055	-0.840115	5.44669
	104.62	9.25055	-0.840115	5.44669
	104.646	9.25056	-0.840115	5.44669
	104.652	9.25056	-0.840115	5.44669
	104.646	9.25055	-0.840115	5.44669
	104.641	9.25055	-0.840115	5.44669
	104.641	9.25055	-0.840115	5.44669
	104.643	9.25055	-0.840115	5.44669
	104.644	9.25055	-0.840115	5.44669
	104.643	9.25055	-0.840115	5.44669
	104.643	9.29974	-0.840115	5.44669
	104.643	9.42652	-0.840115	5.44669
	104.621	9.47895	-0.840115	5.44669
	104.563	9.36013	-0.840115	5.44669
	104.517	9.22738	-0.840115	5.44669
	104.513	9.20382	-0.840115	5.44669
	104.528	9.23952	-0.840115	5.44669
	104.535	9.26259	-0.840115	5.44669
	104.533	9.30872	-0.840115	5.44669
	104.507	9.426	-0.840115	5.44669
	104.471	9.47555	-0.840115	5.44669
	104.483	9.35889	-0.840115	5.44669
	104.504	9.22807	-0.840115	5.44669
	104.464	9.20455	-0.840115	5.44669
	104.411	9.28877	-0.840115	5.44669
	104.398	9.43832	-0.840115	5.44669
	104.411	9.4878	-0.840115	5.44669
	104.421	9.35965	-0.840115	5.44669
	104.42	9.22403	-0.840115	5.44669
	104.417	9.20258	-0.847985	5.44669
	104.415	9.28938	-0.86827	5.44669
	104.416	9.48847	-0.87666	5.44669
	104.417	9.66395	-0.857648	5.44669
	104.417	9.58778	-0.836407	5.44669
	104.417	9.33343	-0.832636	5.44669
	104.417	9.17943	-0.84622	5.44669
	104.417	9.19353	-0.870197	5.44669
	104.417	9.2523	-0.878095	5.44669
	104.417	9.27161	-0.857565	5.44669
	104.417	9.30795	-0.835862	5.44669
	104.417	9.42248	-0.832438	5.44669
	104.417	9.52353	-0.83846	5.44669
	104.417	9.53561	-0.842158	5.44669
	104.417	9.5064	-0.84156	5.44669
	104.417	9.53933	-0.839994	5.44669
	104.417	9.62052	-0.847421	5.44669
	104.417	9.60267	-0.875948	5.44669
	104.417	9.51078	-0.904935	5.44669
	104.417	9.42065	-0.894312	5.44669
	104.417	9.35718	-0.853947	5.44669
	104.417	9.45177	-0.83676	5.44669
	104.417	9.67564	-0.859007	5.44669
	104.417	9.81058	-0.876826	5.44669
	104.417	9.79938	-0.861019	5.44669
	104.417	9.7486	-0.837761	5.44669
	104.417	9.68242	-0.832005	5.44669
	104.417	9.56662	-0.837603	5.44669
	104.417	9.52484	-0.841953	5.44669
	104.417	9.64421	-0.841779	5.44669
	104.417	9.72423	-0.840158	5.44669
	104.394	9.61933	-0.847412	5.44669
	104.315	9.53175	-0.868015	5.44669
	104.211	9.62833	-0.876756	5.44669
	104.161	9.7643	-0.857779	5.44669
	104.172	9.79712	-0.836427	5.44669
	104.193	9.76416	-0.832598	5.44669
	104.198	9.73893	-0.838326	5.44669
	104.193	9.74013	-0.842045	5.44669
	104.189	9.7496	-0.84156	5.44669
	104.189	9.75314	-0.840034	5.44669
	104.19	9.75126	-0.839567	5.44669
	104.191	9.74921	-0.839914	5.4507
	104.191	9.74903	-0.840225	5.46104
	104.19	9.74967	-0.840232	5.46531
	104.19	9.75001	-0.840125	5.45562
	104.19	9.74992	-0.840077	5.4448
	104.19	9.74977	-0.840095	5.44287
	104.19	9.74973	-0.84012	5.44579
	104.19	9.74977	-0.840124	5.44767
	104.19	9.7498	-0.840117	5.44742
	104.19	9.7498	-0.840112	5.44664
	104.168	9.74979	-0.840113	5.44641
	104.088	9.74979	-0.840115	5.44658
	103.985	9.74979	-0.840115	5.44674
	103.935	9.74979	-0.840115	5.44675
	103.946	9.74979	-0.840115	5.44669
	103.967	9.74979	-0.840115	5.44667
	103.972	9.74979	-0.847985	5.44668
	103.966	9.74979	-0.86827	5.44669
	103.962	9.74979	-0.87666	5.44669
	103.962	9.74979	-0.857648	5.44669
	103.964	9.79898	-0.836407	5.44669
	103.965	9.92576	-0.832636	5.44669
	103.964	9.97819	-0.838349	5.44669
	103.964	9.85937	-0.842041	5.44669
	103.964	9.77581	-0.84155	5.44669
	103.964	9.87902	-0.847902	5.44669
	103.964	10.0163	-0.867725	5.44669
	103.964	10.0966	-0.876461	5.44669
	103.964	10.1891	-0.865629	5.4507
	103.964	10.2657	-0.864679	5.46104
	103.942	10.2261	-0.869191	5.46531
	103.884	10.0778	-0.855845	5.45562
	103.838	10.0132	-0.838314	5.4448
	103.812	10.1346	-0.834077	5.44287
	103.791	10.2728	-0.838275	5.44579
	103.81	10.2977	-0.841498	5.45168
	103.828	10.2607	-0.841349	5.46177
	103.785	10.2365	-0.84014	5.46527
	103.731	10.2397	-0.839687	5.45535
	103.719	10.2495	-0.839926	5.4447
	103.733	10.2526	-0.848059	5.44293
	103.742	10.2503	-0.868368	5.44585
	103.741	10.2483	-0.876675	5.44767
	103.738	10.2483	-0.85762	5.4474
	103.736	10.249	-0.84426	5.44663
	103.737	10.2493	-0.860795	5.44641
	103.738	10.2983	-0.874901	5.44659
	103.738	10.425	-0.859576	5.44674
	103.738	10.4774	-0.837841	5.44674
	103.715	10.3586	-0.832552	5.44669
	103.636	10.2259	-0.837804	5.44667
	103.554	10.2023	-0.849714	5.44668
	103.562	10.2872	-0.869817	5.44669
	103.597	10.4862	-0.884564	5.44669
	103.586	10.6624	-0.885268	5.44669
	103.588	10.5865	-0.872715	5.44669
	103.596	10.332	-0.850261	5.44669
	103.554	10.2271	-0.834763	5.44669
	103.505	10.4171	-0.834581	5.44669
	103.494	10.6551	-0.84762	5.44669
	103.507	10.6573	-0.870092	5.44669
	103.516	10.5688	-0.877554	5.44669
	103.515	10.5794	-0.865246	5.44669
	103.511	10.5246	-0.86413	5.44669
	103.51	10.3851	-0.869097	5.44669
	103.511	10.4267	-0.856001	5.44669
	103.512	10.654	-0.838412	5.44669
	103.512	10.8091	-0.834063	5.44669
	103.512	10.805	-0.838234	5.44669
	103.489	10.7501	-0.841486	5.44669
	103.409	10.7288	-0.841359	5.44669
	103.306	10.7395	-0.840149	5.44669
	103.256	10.7023	-0.839687	5.44669
	103.267	10.5768	-0.839923	5.44669
	103.288	10.5206	-0.840187	5.44669
	103.293	10.6374	-0.840213	5.44669
	103.287	10.7706	-0.84013	5.44669
	103.283	10.7951	-0.840086	5.44669
	103.284	10.7596	-0.840097	5.44669
	103.285	10.7363	-0.840118	5.44669
	103.286	10.7392	-0.840122	5.44669
	103.285	10.7487	-0.840117	5.44669
	103.285	10.7517	-0.840113	5.44669
	103.285	10.7495	-0.840113	5.44669
	103.263	10.7476	-0.840115	5.44669
	103.205	10.7475	-0.840115	5.44669
	103.159	10.7482	-0.847986	5.44669
	103.133	10.7485	-0.86827	5.44669
	103.09	10.7484	-0.87666	5.44669
	103.051	10.7482	-0.857648	5.44669
	103.045	10.7974	-0.836407	5.44669
	103.056	10.9734	-0.832636	5.44669
	103.063	11.2018	-0.838349	5.44669
	103.061	11.2622	-0.842041	5.44669
	103.059	11.0631	-0.84155	5.44669
	103.058	10.7879	-0.840032	5.44669
	103.059	10.6673	-0.83957	5.44669
	103.059	10.7025	-0.839916	5.44669
	103.059	10.7582	-0.840225	5.44669
	103.059	10.8179	-0.840232	5.44669
	103.059	10.9293	-0.840124	5.44669
	103.059	10.9715	-0.840077	5.44669
	103.059	10.9031	-0.840096	5.44669
	103.059	10.9504	-0.84012	5.44669
	103.059	11.1566	-0.840124	5.44669
	103.037	11.3009	-0.847987	5.44669
	102.979	11.3	-0.868268	5.44669
	102.955	11.2501	-0.876658	5.44669
	103.009	11.2299	-0.857648	5.44669
	103.047	11.2392	-0.836407	5.44669
	103	11.2503	-0.832637	5.44669
	102.938	11.2516	-0.838349	5.44669
	102.902	11.2482	-0.842041	5.44669
	102.86	11.2463	-0.84155	5.44669
	102.825	11.2468	-0.840032	5.44669
	102.821	11.2476	-0.83957	5.44669
	102.83	11.2478	-0.839916	5.44669
	102.836	11.2476	-0.840225	5.44669
	102.835	11.2474	-0.840232	5.44669
	102.832	11.2474	-0.840124	5.44669
	102.832	11.2475	-0.840077	5.44669
	102.81	11.2475	-0.840096	5.44669
	102.731	11.2475	-0.84012	5.44669
	102.627	11.2475	-0.840124	5.44669
	102.577	11.2475	-0.840117	5.44669
	102.588	11.2475	-0.840112	5.44669
	102.609	11.2475	-0.840113	5.44669
	102.614	11.2475	-0.840115	5.44669
	102.609	11.2475	-0.840115	5.44669
	102.605	11.2475	-0.840115	5.44669
	102.605	11.2475	-0.840115	5.44669
	102.606	11.2475	-0.840115	5.44669
	102.607	11.2475	-0.840115	5.44669
	102.607	11.2475	-0.840115	5.44669
	102.606	11.2475	-0.840115	5.44669
	102.606	11.2475	-0.840115	5.44669
	102.606	11.2475	-0.840115	5.44669
	102.606	11.2475	-0.840115	5.44669
	102.606	11.2475	-0.840115	5.44268
	102.606	11.2475	-0.840115	5.43234
	102.606	11.2967	-0.840115	5.42806
	102.606	11.4235	-0.840115	5.43775
	102.606	11.4759	-0.840115	5.44858
	102.606	11.3571	-0.840115	5.4505
	102.606	11.2243	-0.840115	5.44759
	102.606	11.2008	-0.840115	5.44571
	102.606	11.2857	-0.840115	5.44595
	102.584	11.4355	-0.840115	5.44673
	102.527	11.4849	-0.840115	5.44696
	102.48	11.3566	-0.840115	5.44679
	102.477	11.2209	-0.840115	5.44663
	102.491	11.1995	-0.840115	5.44663
	102.498	11.2372	-0.847985	5.44668
	102.496	11.3095	-0.86827	5.44671
	102.47	11.4817	-0.87666	5.4467
	102.412	11.6511	-0.857648	5.44668
	102.367	11.5819	-0.836407	5.44668
	102.364	11.3819	-0.832636	5.44669
	102.378	11.4035	-0.838349	5.44669
	102.385	11.5948	-0.842041	5.44669
	102.383	11.5865	-0.84155	5.44669
	102.379	11.4039	-0.840032	5.44669
	102.379	11.3619	-0.83957	5.44669
	102.38	11.4142	-0.839916	5.44669
	102.38	11.3535	-0.840225	5.44669
	102.38	11.2448	-0.840232	5.44669
	102.38	11.2598	-0.840124	5.44669
	102.38	11.4585	-0.840077	5.44669
	102.38	11.7083	-0.847966	5.44669
	102.38	11.8187	-0.868276	5.44669
	102.38	11.7883	-0.876669	5.44669
	102.38	11.7382	-0.85765	5.44669
	102.38	11.7283	-0.836404	5.44669
	102.358	11.7421	-0.832635	5.44669
	102.278	11.7513	-0.838349	5.44669
	102.174	11.7503	-0.842042	5.44669
	102.147	11.7466	-0.841551	5.44669
	102.215	11.7454	-0.840031	5.44669
	102.26	11.7462	-0.83957	5.44669
	102.211	11.747	-0.839916	5.44669
	102.145	11.747	-0.840225	5.44669
	102.131	11.7468	-0.840232	5.44669
	102.147	11.7466	-0.840124	5.44669
	102.159	11.7467	-0.840077	5.44669
	102.158	11.7467	-0.840096	5.44669
	102.154	11.7468	-0.84012	5.44669
	102.152	11.7467	-0.840124	5.44669
	102.153	11.7467	-0.840117	5.44669
	102.154	11.7467	-0.840112	5.44669
	102.154	11.7467	-0.840113	5.44669
	102.154	11.7467	-0.840115	5.44669
	102.154	11.7467	-0.840115	5.44669
	102.154	11.7467	-0.840115	5.44669
	102.154	11.7467	-0.840115	5.44669
	102.154	11.7467	-0.840115	5.44669
	102.154	11.7467	-0.840115	5.44669
	102.154	11.7467	-0.840115	5.44669
	102.154	11.7467	-0.840115	5.44669
	102.154	11.7467	-0.847985	5.44669
	102.154	11.7467	-0.86827	5.44669
	102.154	11.7467	-0.87666	5.44669
	102.154	11.7467	-0.857648	5.44669
	102.154	11.7467	-0.836407	5.44669
	102.154	11.7467	-0.832636	5.44669
	102.154	11.7467	-0.838349	5.44669
	102.154	11.7467	-0.842041	5.44669
	102.154	11.7467	-0.84155	5.44669
	102.154	11.7467	-0.840032	5.44669
	102.154	11.7467	-0.83957	5.44268
	102.154	11.7467	-0.839916	5.43234
	102.154	11.7467	-0.840225	5.42806
	102.131	11.7467	-0.840232	5.43775
	102.052	11.7467	-0.840124	5.44858
	101.948	11.7467	-0.840077	5.4505
	101.898	11.7467	-0.840096	5.44759
	101.931	11.7467	-0.84012	5.44571
	102.032	11.7467	-0.840124	5.44595
	102.118	11.7467	-0.840117	5.44673
	102.083	11.7467	-0.840112	5.44696
	101.965	11.7959	-0.840113	5.44679
	101.894	11.9227	-0.840115	5.44663
	101.901	11.9751	-0.840115	5.44663
	101.928	11.9055	-0.840115	5.44668
	101.937	11.8995	-0.840115	5.44671
	101.931	11.9776	-0.840115	5.4467
	101.926	12.0212	-0.840115	5.44668
	101.925	12.0132	-0.847986	5.44668
	101.927	12.0437	-0.86827	5.44669
	101.928	12.1656	-0.87666	5.44669
	101.928	12.2226	-0.857648	5.44669
	101.927	12.0582	-0.836407	5.44669
	101.927	11.8478	-0.832636	5.44669
	101.927	11.8972	-0.838349	5.44669
	101.927	12.1529	-0.842041	5.44669
	101.927	12.3169	-0.84155	5.44669
	101.927	12.3066	-0.840032	5.44669
	101.927	12.1966	-0.83957	5.44669
	101.927	12.0483	-0.839916	5.44669
	101.927	12.0086	-0.840225	5.44669
	101.927	12.1403	-0.840232	5.44669
	101.927	12.274	-0.840124	5.44669
	101.905	12.2933	-0.840077	5.44669
	101.848	12.2555	-0.840096	5.44669
	101.824	12.2331	-0.84012	5.44669
	101.878	12.2372	-0.840124	5.44669
	101.938	12.2469	-0.840117	5.44669
	101.926	12.2495	-0.840112	5.44669
	101.853	12.1979	-0.840113	5.44669
	101.796	12.0692	-0.847986	5.44669
	101.772	12.0168	-0.868271	5.44669
	101.733	12.1364	-0.87666	5.44669
	101.695	12.2694	-0.857648	5.44669
	101.688	12.2928	-0.836407	5.44669
	101.698	12.257	-0.832636	5.44669
	101.704	12.2339	-0.838349	5.44669
	101.704	12.237	-0.842041	5.44669
	101.701	12.2465	-0.84155	5.44669
	101.7	12.2494	-0.847902	5.44669
	101.701	12.2472	-0.867725	5.44669
	101.701	12.2453	-0.876461	5.44669
	101.701	12.2452	-0.857759	5.44669
	101.701	12.2459	-0.836524	5.44669
	101.701	12.2462	-0.832646	5.44669
	101.701	12.2461	-0.838311	5.44669
	101.701	12.2459	-0.842022	5.44669
	101.679	12.2459	-0.841556	5.44669
	101.621	12.246	-0.840041	5.44669
	101.598	12.246	-0.839572	5.44669
	101.629	12.246	-0.839914	5.44669
	101.632	12.246	-0.840224	5.44669
	101.597	12.246	-0.840232	5.44669
	101.554	12.246	-0.840125	5.44669
	101.501	12.246	-0.840077	5.44669
	101.463	12.246	-0.840095	5.44669
	101.462	12.246	-0.84012	5.44669
	101.496	12.246	-0.840124	5.44669
	101.559	12.246	-0.840117	5.44669
	101.581	12.246	-0.840112	5.44669
	101.524	12.246	-0.847984	5.44669
	101.463	12.246	-0.86827	5.44669
	101.453	12.246	-0.87666	5.44669
	101.47	12.246	-0.857648	5.44669
	101.48	12.246	-0.836407	5.44669
	101.479	12.246	-0.832636	5.44669
	101.475	12.246	-0.838349	5.44669
	101.473	12.246	-0.842041	5.44669
	101.474	12.246	-0.84155	5.44669
	101.475	12.246	-0.840032	5.44669
	101.475	12.246	-0.83957	5.44669
	101.475	12.246	-0.839916	5.44669
	101.475	12.246	-0.840225	5.44669
	101.475	12.246	-0.840232	5.44669
	101.475	12.246	-0.840124	5.44669
	101.475	12.246	-0.840077	5.44669
	101.475	12.246	-0.847966	5.44669
	101.475	12.246	-0.868276	5.44669
	101.475	12.246	-0.876669	5.44669
	101.475	12.2952	-0.85765	5.44669
	101.475	12.4219	-0.836404	5.44669
	101.475	12.5236	-0.832635	5.44669
	101.475	12.5315	-0.838349	5.44669
	101.475	12.5004	-0.842042	5.44669
	101.475	12.534	-0.841551	5.44669
	101.475	12.6653	-0.840031	5.44669
	101.475	12.7252	-0.83957	5.44669
	101.497	12.5587	-0.839916	5.44669
	101.555	12.2972	-0.840225	5.44669
	101.601	12.1706	-0.840232	5.44669
	101.604	12.1985	-0.840124	5.44669
	101.568	12.2532	-0.840077	5.44669
	101.526	12.266	-0.840096	5.44669
	101.539	12.2518	-0.84012	5.44669
	101.563	12.2413	-0.840124	5.44669
	101.524	12.242	-0.840117	5.44669
	101.47	12.2459	-0.840112	5.44669
	101.456	12.2966	-0.840113	5.44669
	101.469	12.4225	-0.840115	5.44669
	101.501	12.4741	-0.840115	5.44669
	101.558	12.4044	-0.840115	5.44669
	101.578	12.3987	-0.840115	5.44669
	101.523	12.4277	-0.840115	5.44669
	101.464	12.3446	-0.840115	5.44669
	101.476	12.2348	-0.840115	5.44669
	101.55	12.2082	-0.840115	5.44669
	101.584	12.2344	-0.840115	5.44669
	101.528	12.3038	-0.840115	5.44669
	101.464	12.4297	-0.840115	5.44669
	101.452	12.4745	-0.840115	5.44669
	101.469	12.3529	-0.840115	5.44669
	101.503	12.2216	-0.840115	5.44669
	101.559	12.1997	-0.840115	5.44669
	101.6	12.2355	-0.847985	5.44669
	101.603	12.2581	-0.86827	5.44669
	101.567	12.2548	-0.87666	5.44669
	101.504	12.2453	-0.857648	5.44669
	101.482	12.2426	-0.836407	5.44669
	101.539	12.2448	-0.832636	5.44669
	101.577	12.2467	-0.838349	5.44669
	101.53	12.2467	-0.842041	5.44669
	101.489	12.246	-0.84155	5.44669
	101.555	12.2457	-0.840032	5.44669
	101.652	12.2459	-0.83957	5.44669
	101.633	12.246	-0.839916	5.44669
	101.518	12.246	-0.840225	5.44669
	101.443	12.246	-0.848102	5.44669
	101.447	12.246	-0.86828	5.44669
	101.497	12.246	-0.876622	5.44669
	101.564	12.246	-0.857629	5.44669
	101.583	12.246	-0.836412	5.44669
	101.523	12.246	-0.832645	5.44669
	101.462	12.246	-0.838351	5.44669
	101.453	12.246	-0.842039	5.44669
	101.471	12.246	-0.841549	5.44669
	101.481	12.246	-0.840032	5.44669
	101.501	12.246	-0.83957	5.44669
	101.554	12.246	-0.839916	5.44669
	101.577	12.246	-0.840225	5.44669
	101.524	12.246	-0.840232	5.44669
	101.465	12.246	-0.840124	5.44669
	101.476	12.246	-0.840077	5.44669
	101.572	12.246	-0.840096	5.44669
	101.663	12.246	-0.84012	5.44669
	101.632	12.246	-0.840124	5.44669
	101.536	12.246	-0.840117	5.44669
	101.544	12.246	-0.840112	5.44669
	101.654	12.246	-0.840113	5.44669
	101.731	12.246	-0.840115	5.44669
	101.729	12.246	-0.840115	5.44669
	101.702	12.246	-0.840115	5.44669
	101.692	12.246	-0.840115	5.44669
	101.697	12.246	-0.840115	5.44669
	101.703	12.246	-0.840115	5.44669
	101.703	12.246	-0.840115	5.44669
	101.702	12.246	-0.840115	5.44669
	101.701	12.246	-0.840115	5.44669
	101.701	12.246	-0.840115	5.44669
	101.701	12.246	-0.840115	5.44669
	101.701	12.246	-0.840115	5.44669
	101.701	12.246	-0.840115	5.44669
	101.701	12.246	-0.847985	5.44669
	101.701	12.246	-0.86827	5.44669
	101.701	12.246	-0.87666	5.44669
	101.723	12.246	-0.857648	5.44669
	101.781	12.246	-0.836407	5.44669
	101.827	12.246	-0.832636	5.44669
	101.853	12.246	-0.838349	5.44669
	101.896	12.246	-0.842041	5.44669
	101.935	12.1968	-0.84155	5.44669
	101.941	12.07	-0.840032	5.44669
	101.93	12.0176	-0.83957	5.44669
	101.924	12.0872	-0.839916	5.44669
	101.925	12.0932	-0.840225	5.44669
	101.928	12.0151	-0.840232	5.44669
	101.928	11.9715	-0.840124	5.44669
	101.928	11.9795	-0.840077	5.44669
	101.927	11.9982	-0.840096	5.44669
	101.927	12.0031	-0.84012	5.44669
	101.927	11.9985	-0.840124	5.44669
	101.928	11.9949	-0.840117	5.44669
	101.927	11.995	-0.840112	5.44669
	101.927	12.0455	-0.840113	5.44669
	101.95	12.1236	-0.840115	5.44669
	102.007	12.049	-0.840115	5.44669
	102.031	11.8283	-0.840115	5.44669
	101.999	11.6875	-0.840115	5.44669
	101.997	11.6952	-0.840115	5.44669
	102.032	11.7957	-0.840115	5.44669
	102.052	11.941	-0.840115	5.44669
	102.048	11.9829	-0.840115	5.44669
	102.062	11.8531	-0.840115	5.44669
	102.117	11.7686	-0.847985	5.44669
	102.165	11.8754	-0.86827	5.44669
	102.171	11.9653	-0.87666	5.44669
	102.157	11.8691	-0.857648	5.44669
	102.149	11.7324	-0.836407	5.44669
	102.151	11.6992	-0.832636	5.44669
	102.154	11.7322	-0.838349	5.44669
	102.155	11.7576	-0.842041	5.44669
	102.154	11.7565	-0.84155	5.44669
	102.153	11.7469	-0.840032	5.44669
	102.153	11.7434	-0.83957	5.44669
	102.154	11.7452	-0.839916	5.44669
	102.154	11.7473	-0.840225	5.44669
	102.154	11.7475	-0.840232	5.44669
	102.154	11.7469	-0.840124	5.44669
	102.154	11.7465	-0.840077	5.44669
	102.154	11.7466	-0.840096	5.44669
	102.154	11.7468	-0.84012	5.44669
	102.154	11.7468	-0.840124	5.44669
	102.154	11.7468	-0.840117	5.44669
	102.176	11.7467	-0.840112	5.44669
	102.233	11.7467	-0.840113	5.44669
	102.28	11.7467	-0.840115	5.44669
	102.305	11.7467	-0.840115	5.44669
	102.349	11.7467	-0.840115	5.44669
	102.388	11.6975	-0.840115	5.44669
	102.393	11.5708	-0.840115	5.44669
	102.383	11.5183	-0.840115	5.44669
	102.376	11.588	-0.840115	5.44669
	102.378	11.5448	-0.840115	5.44669
	102.38	11.3891	-0.840115	5.44669
	102.381	11.3706	-0.840115	5.44669
	102.38	11.4723	-0.840115	5.44669
	102.38	11.5301	-0.840115	5.44669
	102.38	11.4703	-0.840115	5.44669
	102.402	11.3679	-0.840115	5.44669
	102.482	11.3865	-0.840115	5.44669
	102.586	11.4371	-0.840115	5.44669
	102.635	11.3543	-0.847985	5.44669
	102.625	11.237	-0.86827	5.44669
	102.604	11.2071	-0.87666	5.44669
	102.599	11.2346	-0.857648	5.44669
	102.604	11.2565	-0.836407	5.44669
	102.608	11.2559	-0.832636	5.44669
	102.608	11.2478	-0.838349	5.44669
	102.606	11.2447	-0.842041	5.44669
	102.606	11.2462	-0.84155	5.44669
	102.606	11.248	-0.840032	5.44669
	102.629	11.2482	-0.83957	5.44669
	102.686	11.2476	-0.839916	5.44669
	102.71	11.2473	-0.840225	5.44669
	102.656	11.2474	-0.840232	5.44669
	102.618	11.2475	-0.840124	5.44669
	102.687	11.2475	-0.840077	5.44669
	102.807	11.2475	-0.840096	5.44669
	102.867	11.2475	-0.84012	5.44669
	102.855	11.2475	-0.840124	5.44669
	102.83	11.2475	-0.840117	5.44669
	102.823	11.2475	-0.840112	5.44669
	102.83	11.2475	-0.840113	5.44669
	102.835	11.2475	-0.840115	5.44669
	102.834	11.2475	-0.840115	5.44669
	102.833	11.2475	-0.840115	5.44669
	102.832	11.2475	-0.840115	5.44669
	102.855	11.2475	-0.840115	5.44669
	102.935	11.2475	-0.840115	5.44669
	103.038	11.2475	-0.840115	5.44669
	103.088	11.2475	-0.840115	5.44669
	103.077	11.2475	-0.840115	5.44669
	103.056	11.2475	-0.840115	5.44669
	103.051	11.1983	-0.840115	5.44669
	103.057	11.0223	-0.840115	5.44669
	103.061	10.7939	-0.840115	5.44669
	103.06	10.6844	-0.840115	5.44669
	103.059	10.7075	-0.840115	5.44669
	103.058	10.7543	-0.840115	5.44669
	103.059	10.8145	-0.840115	5.44669
	103.059	10.9292	-0.840115	5.44669
	103.059	10.9727	-0.840115	5.44669
	103.059	10.8544	-0.840115	5.44669
	103.059	10.7251	-0.840115	5.44669
	103.059	10.7027	-0.840115	5.44669
	103.059	10.7377	-0.840115	5.44669
	103.059	10.7601	-0.840115	5.44669
	103.081	10.757	-0.847985	5.44669
	103.139	10.7477	-0.86827	5.44669
	103.185	10.7449	-0.87666	5.44669
	103.211	10.7471	-0.857648	5.44669
	103.254	10.7489	-0.836407	5.44669
	103.293	10.749	-0.832636	5.44669
	103.299	10.7483	-0.838349	5.44669
	103.288	10.748	-0.842041	5.44669
	103.282	10.7481	-0.84155	5.44669
	103.283	10.7483	-0.840032	5.44669
	103.285	10.7483	-0.83957	5.44669
	103.286	10.7483	-0.839916	5.44669
	103.286	10.7482	-0.840225	5.44669
	103.285	10.7483	-0.840232	5.44669
	103.285	10.7483	-0.840124	5.44669
	103.285	10.7483	-0.840077	5.44669
	103.285	10.7483	-0.840096	5.44669
	103.285	10.7483	-0.84012	5.44669
	103.285	10.6991	-0.840124	5.44669
	103.307	10.5723	-0.840117	5.44669
	103.365	10.5199	-0.840112	5.44669
	103.389	10.6387	-0.840113	5.44669
	103.335	10.7714	-0.840115	5.44669
	103.275	10.795	-0.840115	5.44669
	103.286	10.7593	-0.840115	5.44669
	103.382	10.7362	-0.847985	5.44669
	103.474	10.7393	-0.86827	5.44669
	103.465	10.7488	-0.88453	5.44669
	103.426	10.7517	-0.885804	5.44669
	103.458	10.7495	-0.880822	5.44669
	103.514	10.7476	-0.878325	5.44669
	103.531	10.7475	-0.871186	5.44669
	103.519	10.7482	-0.852096	5.44669
	103.508	10.6993	-0.836077	5.44669
	103.507	10.5724	-0.834479	5.44669
	103.511	10.5198	-0.83924	5.44669
	103.513	10.5894	-0.841759	5.44669
	103.512	10.5463	-0.841116	5.44669
	103.511	10.3415	-0.83995	5.44669
	103.511	10.1962	-0.83969	5.44669
	103.511	10.1963	-0.839995	5.44669
	103.512	10.2461	-0.840216	5.44669
	103.512	10.2666	-0.840199	5.44669
	103.534	10.2574	-0.840114	5.44669
	103.591	10.2463	-0.840084	5.44669
	103.637	10.2449	-0.840102	5.44669
	103.663	10.2483	-0.84012	5.44669
	103.707	10.2502	-0.840122	5.44669
	103.746	10.2498	-0.847986	5.44669
	103.751	10.2489	-0.868268	5.44669
	103.74	10.2487	-0.876658	5.44669
	103.734	10.2489	-0.857648	5.44669
	103.735	10.2491	-0.836407	5.44669
	103.738	10.2491	-0.832636	5.44669
	103.739	10.249	-0.838349	5.44669
	103.738	10.249	-0.842041	5.44669
	103.738	10.249	-0.84155	5.44669
	103.738	10.249	-0.840032	5.44669
	103.738	10.249	-0.83957	5.44669
	103.738	10.249	-0.839916	5.44669
	103.738	10.249	-0.840225	5.44669
	103.76	10.249	-0.840232	5.44669
	103.818	10.249	-0.840124	5.44669
	103.864	10.249	-0.840077	5.44669
	103.867	10.249	-0.840096	5.44669
	103.853	10.249	-0.84012	5.44669
	103.868	10.249	-0.840124	5.44669
	103.928	10.249	-0.840117	5.44669
	103.977	10.1998	-0.840112	5.44669
	103.982	10.0239	-0.840113	5.44669
	103.967	9.79547	-0.840115	5.44669
	103.959	9.68589	-0.840115	5.44669
	103.961	9.70907	-0.840115	5.44669
	103.965	9.75581	-0.840115	5.44669
	103.965	9.76684	-0.840115	5.44669
	103.964	9.7548	-0.840115	5.44669
	103.964	9.74583	-0.840115	5.4507
	103.964	9.74635	-0.840115	5.46104
	103.964	9.74976	-0.840115	5.46531
	103.964	9.751	-0.840115	5.45562
	103.964	9.75031	-0.840115	5.4448
	103.964	9.74958	-0.840115	5.44287
	103.964	9.74952	-0.840115	5.44579
	103.964	9.74975	-0.840115	5.44767
	103.964	9.74987	-0.847985	5.44742
	103.964	9.74984	-0.86827	5.44664
	103.986	9.74978	-0.87666	5.44641
	104.044	9.74977	-0.857648	5.44658
	104.09	9.74978	-0.836407	5.44674
	104.116	9.7498	-0.832636	5.44675
	104.137	9.74979	-0.838349	5.44669
	104.118	9.74979	-0.842041	5.44667
	104.1	9.74979	-0.84155	5.44668
	104.143	9.74979	-0.840032	5.44669
	104.197	9.74979	-0.83957	5.44669
	104.209	9.74979	-0.839916	5.44669
	104.196	9.74979	-0.840225	5.44669
	104.186	9.74979	-0.840232	5.44669
	104.187	9.74979	-0.840124	5.44669
	104.19	9.74979	-0.840077	5.44669
	104.192	9.74979	-0.840096	5.44669
	104.191	9.74979	-0.84012	5.44669
	104.19	9.74979	-0.840124	5.44669
	104.19	9.74979	-0.840117	5.44669
	104.19	9.74979	-0.840112	5.44669
	104.19	9.74979	-0.840113	5.44669
	104.213	9.7006	-0.840115	5.44669
	104.292	9.57382	-0.840115	5.44669
	104.396	9.52139	-0.840115	5.44669
	104.446	9.64021	-0.840115	5.44669
	104.435	9.77296	-0.840115	5.44669
	104.414	9.79653	-0.840115	5.44669
	104.409	9.76083	-0.840115	5.44669
	104.414	9.68856	-0.840115	5.44669
	104.418	9.51566	-0.840115	5.44669
	104.418	9.29676	-0.840115	5.44669
	104.417	9.19006	-0.840115	5.44669
	104.416	9.21107	-0.840115	5.44669
	104.416	9.25588	-0.840115	5.44669
	104.417	9.26688	-0.840115	5.44669
	104.439	9.25551	-0.840115	5.44669
	104.496	9.24683	-0.840115	5.44669
	104.52	9.24723	-0.840115	5.44669
	104.489	9.25049	-0.840115	5.44669
	104.508	9.25171	-0.840115	5.44669
	104.601	9.25106	-0.840115	5.44669
	104.667	9.25036	-0.840115	5.44669
	104.667	9.25029	-0.840115	5.44669
	104.644	9.25052	-0.840115	5.44669
	104.635	9.25063	-0.840115	5.44669
	104.639	9.2506	-0.840115	5.44669
	104.644	9.25055	-0.840115	5.44669
	104.667	9.25053	-0.840115	5.44669
	104.745	9.25055	-0.840115	5.44669
	104.848	9.25056	-0.840115	5.44669
	104.898	9.25056	-0.840115	5.44669
	104.888	9.25055	-0.840115	5.44669
	104.867	9.25055	-0.840115	5.44669
	104.862	9.25055	-0.847985	5.44669
	104.867	9.25056	-0.86827	5.44669
	104.871	9.25056	-0.87666	5.44669
	104.871	9.25055	-0.857648	5.44669
	104.869	9.25055	-0.836407	5.44669
	104.869	9.25055	-0.832636	5.44669
	104.869	9.25055	-0.838349	5.44669
	104.869	9.25055	-0.842041	5.44669
	104.869	9.20136	-0.84155	5.44669
	104.869	9.07459	-0.840032	5.44669
	104.869	9.02216	-0.83957	5.44669
	104.869	9.09178	-0.839916	5.44669
	104.892	9.04857	-0.840225	5.44669
	104.949	8.84374	-0.840232	5.44669
	104.973	8.69846	-0.840124	5.44669
	104.919	8.69856	-0.840077	5.44669
	104.859	8.79755	-0.840096	5.44669
	104.87	8.94486	-0.84012	5.44669
	104.944	8.98814	-0.840124	5.44669
	104.978	8.85818	-0.840117	5.44669
	104.945	8.72401	-0.840112	5.44669
	104.938	8.70382	-0.840113	5.44669
	104.972	8.74143	-0.840115	5.44669
	105.015	8.76411	-0.840115	5.44268
	105.07	8.7602	-0.840115	5.43234
	105.108	8.75049	-0.840115	5.42806
	105.109	8.74782	-0.840115	5.43775
	105.097	8.75014	-0.840115	5.44858
	105.091	8.75207	-0.840115	5.4505
	105.093	8.75205	-0.840115	5.44759
	105.096	8.75136	-0.840115	5.44571
	105.097	8.75107	-0.840115	5.44595
	105.096	8.7512	-0.840115	5.44673
	105.095	8.75136	-0.840115	5.44696
	105.095	8.75138	-0.840115	5.44679
	105.096	8.75133	-0.840115	5.44663
	105.096	8.7513	-0.840115	5.44663
	105.118	8.75131	-0.840115	5.44668
	105.198	8.75132	-0.840115	5.44671
	105.301	8.75132	-0.840115	5.4467
	105.351	8.75132	-0.840115	5.44668
	105.34	8.75132	-0.840115	5.44668
	105.319	8.75132	-0.840115	5.44669
	105.314	8.75132	-0.840115	5.44669
	105.32	8.75132	-0.840115	5.44669
	105.324	8.75132	-0.840115	5.44669
	105.323	8.75132	-0.840115	5.44669
	105.322	8.75132	-0.840115	5.44669
	105.321	8.75132	-0.840115	5.44669
	105.322	8.70213	-0.840115	5.44669
	105.322	8.52616	-0.840115	5.44669
	105.322	8.29777	-0.840115	5.44669
	105.322	8.23738	-0.847985	5.44669
	105.322	8.38733	-0.86827	5.44669
	105.322	8.4865	-0.87666	5.44669
	105.322	8.37871	-0.857648	5.44669
	105.322	8.23392	-0.836407	5.44669
	105.344	8.20138	-0.832636	5.4507
	105.424	8.23761	-0.838349	5.46104
	105.527	8.26409	-0.849912	5.46531
	105.577	8.26226	-0.869706	5.45562
	105.567	8.25208	-0.876577	5.4448
	105.545	8.24846	-0.857103	5.44287
	105.54	8.25057	-0.836208	5.44579
	105.546	8.25273	-0.832747	5.44767
	105.55	8.25289	-0.838466	5.44742
	105.55	8.25219	-0.842051	5.44664
	105.548	8.25184	-0.841513	5.44641
	105.548	8.25194	-0.840012	5.44658
	105.548	8.25211	-0.839575	5.44674
	105.57	8.25214	-0.839925	5.44675
	105.628	8.2521	-0.840227	5.44669
	105.652	8.25207	-0.840229	5.44667
	105.598	8.25207	-0.840123	5.44668
	105.538	8.25208	-0.840077	5.44669
	105.549	8.25209	-0.840096	5.44669
	105.623	8.25208	-0.84012	5.44669
	105.679	8.25208	-0.840124	5.44669
	105.704	8.25208	-0.840117	5.44669
	105.721	8.25208	-0.840112	5.44669
	105.701	8.25208	-0.840113	5.44669
	105.684	8.25208	-0.840115	5.44669
	105.728	8.20289	-0.847986	5.44669
	105.782	8.02693	-0.86827	5.44669
	105.793	7.84772	-0.87666	5.44669
	105.78	7.91411	-0.857648	5.44669
	105.77	8.16568	-0.836407	5.44669
	105.771	8.322	-0.832636	5.4507
	105.774	8.30986	-0.838349	5.46104
	105.776	8.25108	-0.842041	5.46531
	105.775	8.18188	-0.84155	5.45562
	105.774	8.01847	-0.840032	5.4448
	105.774	7.85165	-0.83957	5.44287
	105.774	7.86956	-0.839916	5.44579
	105.774	7.94107	-0.840225	5.44767
	105.774	7.86702	-0.840232	5.44742
	105.774	7.79512	-0.840124	5.44664
	105.774	7.88726	-0.840077	5.44641
	105.774	8.01579	-0.847966	5.44658
	105.774	8.04708	-0.868276	5.44674
	105.774	7.96692	-0.876669	5.44675
	105.774	7.81631	-0.85765	5.44669
	105.797	7.71575	-0.836404	5.44667
	105.876	7.76591	-0.832635	5.44668
	105.958	7.92718	-0.838349	5.44669
	105.928	8.04264	-0.842042	5.44669
	105.836	8.04409	-0.841551	5.44669
	105.822	7.95612	-0.840031	5.44669
	105.874	7.81285	-0.83957	5.44669
	105.927	7.71814	-0.839916	5.44669
	105.979	7.71895	-0.840225	5.44669
	106.012	7.7513	-0.840232	5.44669
	106.012	7.76429	-0.840124	5.44669
	106.001	7.7582	-0.840077	5.44669
	105.997	7.75102	-0.840096	5.44669
	105.999	7.75018	-0.84012	5.44669
	106.001	7.75238	-0.840124	5.44669
	106.002	7.7536	-0.840117	5.44669
	106.001	7.75333	-0.840112	5.44669
	106	7.75278	-0.840113	5.44669
	106.001	7.75265	-0.840115	5.44669
	106.023	7.75279	-0.840115	5.44669
	106.08	7.75289	-0.840115	5.44669
	106.104	7.75289	-0.847985	5.44669
	106.05	7.75285	-0.86827	5.44669
	105.99	7.75283	-0.88453	5.44669
	106.002	7.75284	-0.885804	5.44669
	106.075	7.75285	-0.872952	5.44669
	106.11	7.75285	-0.85017	5.44669
	106.077	7.75285	-0.834641	5.44669
	106.092	7.75285	-0.834563	5.44669
	106.184	7.75285	-0.839785	5.44669
	106.25	7.75285	-0.841958	5.44669
	106.251	7.75285	-0.841005	5.44669
	106.229	7.75285	-0.839833	5.44669
	106.219	7.75285	-0.83968	5.44669
	106.223	7.75285	-0.840033	5.44669
	106.228	7.75285	-0.840235	5.44669
	106.229	7.75285	-0.840194	5.44669
	106.227	7.75285	-0.840105	5.44669
	106.226	7.75285	-0.840083	5.44669
	106.227	7.75285	-0.840105	5.44669
	106.227	7.75285	-0.840122	5.44669
	106.227	7.75285	-0.840121	5.44669
	106.227	7.75285	-0.840115	5.44669
	106.227	7.75285	-0.840112	5.44669
	106.249	7.75285	-0.840114	5.44669
	106.307	7.75285	-0.840115	5.44669
	106.33	7.75285	-0.840115	5.44669
	106.277	7.70366	-0.840115	5.44669
	106.239	7.57688	-0.840115	5.44669
	106.308	7.52445	-0.840115	5.44669
	106.428	7.64327	-0.840115	5.44669
	106.488	7.72683	-0.840115	5.44669
	106.476	7.57443	-0.840115	5.44669
	106.45	7.35952	-0.840115	5.44669
	106.444	7.35364	-0.840115	5.44669
	106.45	7.4815	-0.840115	5.44669
	106.455	7.59488	-0.840115	5.44669
	106.455	7.65526	-0.840115	5.44669
	106.453	7.5511	-0.840115	5.44669
	106.475	7.32433	-0.840115	5.44669
	106.533	7.19156	-0.840115	5.44669
	106.557	7.20472	-0.840115	5.44268
	106.525	7.30473	-0.840115	5.43234
	106.545	7.44782	-0.840115	5.42806
	106.638	7.48897	-0.840115	5.43775
	106.703	7.35963	-0.840115	5.44858
	106.703	7.22647	-0.840115	5.4505
	106.681	7.20648	-0.840115	5.44759
	106.672	7.24382	-0.840115	5.44571
	106.676	7.26631	-0.840115	5.44595
	106.681	7.26242	-0.840115	5.44673
	106.681	7.25279	-0.840115	5.44696
	106.68	7.25014	-0.840115	5.44679
	106.679	7.25245	-0.840115	5.44663
	106.679	7.25436	-0.840115	5.44663
	106.68	7.25434	-0.840115	5.44668
	106.68	7.25365	-0.840115	5.44671
	106.68	7.25337	-0.840115	5.4467
	106.68	7.2535	-0.840115	5.44668
	106.68	7.25365	-0.840115	5.44668
	106.702	7.25367	-0.840115	5.44669
	106.759	7.25362	-0.840115	5.44669
	106.805	7.25359	-0.840115	5.44669
	106.831	7.2536	-0.840115	5.44669
	106.875	7.25361	-0.840115	5.44669
	106.914	7.20442	-0.840115	5.44669
	106.919	7.07765	-0.840115	5.44669
	106.909	7.02521	-0.840115	5.44669
	106.902	7.14403	-0.840115	5.44669
	106.903	7.27679	-0.840115	5.44669
	106.906	7.25116	-0.840115	5.44669
	106.907	7.08868	-0.840115	5.44669
	106.906	7.01317	-0.840115	5.44669
	106.906	7.13506	-0.840115	5.44669
	106.906	7.27731	-0.840115	5.44669
	106.906	7.30376	-0.840115	5.44669
	106.906	7.2167	-0.840115	5.44669
	106.928	7.06492	-0.840115	5.44669
	107.008	6.96632	-0.840115	5.44669
	107.089	6.91933	-0.840115	5.44669
	107.059	6.82687	-0.840115	5.44669
	106.945	6.78777	-0.840115	5.44669
	106.896	6.89993	-0.840115	5.44669
	106.982	6.97596	-0.840115	5.44669
	107.112	6.87196	-0.840115	5.44669
	107.171	6.73698	-0.840115	5.44669
	107.154	6.70721	-0.840115	5.44669
	107.128	6.74111	-0.840115	5.44669
	107.122	6.76563	-0.840115	5.44669
	107.13	6.76381	-0.840115	5.44669
	107.135	6.75433	-0.840115	5.44669
	107.134	6.751	-0.840115	5.44669
	107.132	6.75298	-0.840115	5.44669
	107.131	6.75499	-0.840115	5.44669
	107.132	6.75513	-0.840115	5.44669
	107.132	6.75447	-0.840115	5.44669
	107.132	6.75415	-0.840115	5.44669
	107.132	6.75425	-0.840115	5.44669
	107.154	6.7544	-0.847985	5.44669
	107.234	6.75443	-0.86827	5.44669
	107.338	6.75439	-0.87666	5.44669
	107.387	6.75436	-0.857648	5.44669
	107.377	6.75436	-0.844277	5.44669
	107.356	6.75437	-0.860792	5.44669
	107.351	6.75438	-0.874894	5.44669
	107.356	6.75438	-0.859574	5.44669
	107.36	6.75437	-0.837842	5.44669
	107.36	6.75437	-0.832553	5.44669
	107.358	6.75437	-0.845675	5.44669
	107.358	6.70519	-0.869998	5.44669
	107.358	6.57841	-0.878206	5.44669
	107.359	6.52598	-0.857682	5.44669
	107.359	6.6448	-0.835871	5.44669
	107.358	6.77755	-0.8324	5.44669
	107.358	6.80111	-0.83844	5.44669
	107.358	6.76541	-0.842163	5.44669
	107.358	6.69315	-0.841569	5.44669
	107.358	6.56944	-0.839996	5.44669
	107.358	6.5265	-0.839548	5.44669
	107.381	6.6482	-0.83992	5.44669
	107.438	6.7296	-0.840234	5.44669
	107.484	6.62446	-0.840234	5.44669
	107.51	6.48709	-0.840122	5.44669
	107.553	6.40754	-0.840075	5.44669
	107.592	6.31526	-0.840096	5.44669
	107.598	6.28781	-0.840121	5.44669
	107.587	6.40479	-0.840124	5.44669
	107.581	6.4787	-0.840117	5.44669
	107.582	6.37209	-0.847983	5.44669
	107.585	6.23678	-0.868269	5.44669
	107.586	6.2078	-0.87666	5.44669
	107.585	6.29133	-0.857649	5.44669
	107.584	6.44254	-0.836407	5.44669
	107.585	6.49295	-0.832636	5.44669
	107.585	6.3646	-0.838349	5.44669
	107.585	6.22857	-0.842041	5.44669
	107.585	6.20702	-0.84155	5.44669
	107.585	6.24473	-0.840032	5.44669
	107.585	6.26793	-0.83957	5.44669
	107.585	6.2642	-0.839916	5.44669
	107.585	6.25439	-0.840225	5.44669
	107.585	6.2516	-0.840232	5.44669
	107.585	6.25392	-0.840124	5.44669
	107.585	6.25589	-0.840077	5.44669
	107.585	6.25588	-0.840096	5.44669
	107.585	6.25518	-0.84012	5.44669
	107.585	6.25489	-0.840124	5.44669
	107.585	6.25502	-0.840117	5.44669
	107.585	6.25518	-0.840112	5.44669
	107.585	6.2552	-0.840113	5.44669
	107.585	6.25515	-0.840115	5.44669
	107.585	6.25512	-0.840115	5.44669
	107.585	6.20594	-0.840115	5.44669
	107.585	6.02998	-0.840115	5.44669
	107.585	5.85078	-0.840115	5.44669
	107.585	5.91716	-0.840115	5.44669
	107.585	6.16873	-0.840115	5.44669
	107.585	6.32505	-0.840115	5.44669
	107.585	6.26372	-0.840115	5.44669
	107.585	6.07817	-0.840115	5.44669
	107.585	6.00573	-0.840115	5.44669
	107.585	6.13711	-0.840115	5.44669
	107.607	6.23305	-0.840115	5.44669
	107.687	6.08137	-0.840115	5.44669
	107.79	5.86236	-0.840115	5.44669
	107.84	5.9037	-0.840115	5.44669
	107.829	6.15897	-0.840115	5.44669
	107.808	6.27656	-0.840115	5.44669
	107.803	6.09152	-0.840115	5.44669
	107.809	5.80191	-0.840115	5.44669
	107.813	5.67021	-0.840115	5.44669
	107.813	5.75512	-0.840115	5.44669
	107.811	5.94175	-0.840115	5.44669
	107.81	6.00626	-0.840115	5.44669
	107.811	5.87118	-0.840115	5.44669
	107.811	5.72731	-0.840115	5.44669
	107.811	5.70487	-0.840115	5.44669
	107.811	5.79418	-0.840115	5.44669
	107.811	5.94549	-0.840115	5.44669
	107.811	5.99389	-0.840115	5.44669
	107.811	5.91385	-0.840115	5.44669
	107.811	5.90494	-0.840115	5.44669
	107.811	5.93628	-0.840115	5.44669
	107.811	5.85525	-0.840115	5.44669
	107.833	5.74556	-0.840115	5.44669
	107.891	5.71818	-0.840115	5.44669
	107.915	5.74409	-0.840115	5.44669
	107.883	5.76441	-0.840115	5.44669
	107.88	5.76367	-0.840115	5.44669
	107.916	5.75613	-0.840115	5.44669
	107.958	5.75324	-0.840115	5.44669
	107.989	5.7547	-0.840115	5.44669
	107.969	5.75635	-0.840115	5.44669
	107.947	5.75652	-0.840115	5.44669
	107.989	5.756	-0.840115	5.44669
	108.044	5.75573	-0.840115	5.44669
	108.056	5.75579	-0.840115	5.44669
	108.043	5.75592	-0.840115	5.44669
	108.033	5.75595	-0.840115	5.44669
	108.033	5.75592	-0.840115	5.44669
	108.037	5.75589	-0.840115	5.44669
	108.039	5.75589	-0.840115	5.44669
	108.038	5.7559	-0.840115	5.44669
	108.037	5.75591	-0.840115	5.44669
	108.037	5.7559	-0.840115	5.44669
	108.037	5.7559	-0.840115	5.44669
	108.037	5.7559	-0.847985	5.44669
	108.037	5.7559	-0.86827	5.44669
	108.037	5.7559	-0.87666	5.44669
	108.06	5.7559	-0.857648	5.44669
	108.139	5.7559	-0.836407	5.44669
	108.243	5.7559	-0.832636	5.44669
	108.293	5.7559	-0.838349	5.44669
	108.282	5.7559	-0.842041	5.44669
	108.261	5.7559	-0.84155	5.44669
	108.256	5.7559	-0.840032	5.44669
	108.261	5.7559	-0.83957	5.44669
	108.265	5.7559	-0.839916	5.44669
	108.265	5.7559	-0.840225	5.44669
	108.264	5.7559	-0.840232	5.44669
	108.263	5.7559	-0.847995	5.44669
	108.286	5.7559	-0.868233	5.44669
	108.343	5.7559	-0.876641	5.44669
	108.367	5.7559	-0.857653	5.44669
	108.313	5.70671	-0.836416	5.44669
	108.275	5.57994	-0.832638	5.44669
	108.344	5.47832	-0.838347	5.44669
	108.464	5.42117	-0.842039	5.44669
	108.524	5.32552	-0.841551	5.44669
	108.512	5.23951	-0.847903	5.44669
	108.487	5.22698	-0.867725	5.44669
	108.481	5.25064	-0.876461	5.44669
	108.487	5.26475	-0.857759	5.44669
	108.492	5.2622	-0.836524	5.44669
	108.492	5.25611	-0.832646	5.44669
	108.49	5.25447	-0.838312	5.44268
	108.489	5.25594	-0.842022	5.43234
	108.49	5.25715	-0.849426	5.42806
	108.49	5.25712	-0.868196	5.43775
	108.49	5.25669	-0.876116	5.44858
	108.49	5.25651	-0.857447	5.4505
	108.49	5.25659	-0.836515	5.44759
	108.49	5.25669	-0.832753	5.44571
	108.49	5.2567	-0.838359	5.44595
	108.49	5.25667	-0.842004	5.44673
	108.512	5.25666	-0.841531	5.44696
	108.57	5.25666	-0.840037	5.44679
	108.593	5.25667	-0.839579	5.44663
	108.54	5.25667	-0.839918	5.44663
	108.502	5.25667	-0.840223	5.44668
	108.571	5.25667	-0.84023	5.44671
	108.668	5.25667	-0.840125	5.4467
	108.671	5.25667	-0.840078	5.44668
	108.635	5.25667	-0.840096	5.44668
	108.664	5.25667	-0.84012	5.44669
	108.717	5.25667	-0.840124	5.44669
	108.735	5.25667	-0.840117	5.44669
	108.723	5.25667	-0.840112	5.44669
	108.713	5.25667	-0.840113	5.44669
	108.712	5.20748	-0.840115	5.44669
	108.716	5.0807	-0.840115	5.44669
	108.717	5.02827	-0.840115	5.44669
	108.717	5.14709	-0.840115	5.44669
	108.716	5.27984	-0.840115	5.44669
	108.716	5.25422	-0.840115	5.44669
	108.738	5.04255	-0.840115	5.44669
	108.796	4.84026	-0.840115	5.44669
	108.82	4.86053	-0.840115	5.44669
	108.766	4.94562	-0.847985	5.44669
	108.706	4.87643	-0.86827	5.44669
	108.717	4.75255	-0.87666	5.44669
	108.813	4.7642	-0.857648	5.44669
	108.927	4.96686	-0.836407	5.44669
	108.975	5.17033	-0.832636	5.44669
	108.961	5.10458	-0.838349	5.44669
	108.938	4.84464	-0.842041	5.44669
	108.934	4.6846	-0.84155	5.44669
	108.94	4.69815	-0.840032	5.44669
	108.945	4.75884	-0.83957	5.44669
	108.944	4.77915	-0.839916	5.44669
	108.942	4.76604	-0.840225	5.44669
	108.942	4.75332	-0.840232	5.44669
	108.942	4.75265	-0.840124	5.44669
	108.943	4.75689	-0.847948	5.44669
	108.943	4.7589	-0.868251	5.44669
	108.942	4.75824	-0.876665	5.44669
	108.965	4.75725	-0.857657	5.44669
	109.022	4.75707	-0.836409	5.44669
	109.046	4.75734	-0.832634	5.44669
	109.014	4.75752	-0.838347	5.44669
	109.034	4.7575	-0.842041	5.44669
	109.127	4.75743	-0.841551	5.44669
	109.193	4.7574	-0.840032	5.44669
	109.193	4.75742	-0.839569	5.44669
	109.17	4.75744	-0.839916	5.44669
	109.161	4.75744	-0.840225	5.44669
	109.165	4.75743	-0.840232	5.44669
	109.17	4.75743	-0.840124	5.44669
	109.171	4.75743	-0.840077	5.44669
	109.169	4.75743	-0.840096	5.44669
	109.168	4.75743	-0.84012	5.44669
	109.168	4.75743	-0.840124	5.44669
	109.169	4.75743	-0.840117	5.44669
	109.169	4.75743	-0.840112	5.44669
	109.169	4.75743	-0.840113	5.44669
	109.169	4.75743	-0.840115	5.44669
	109.169	4.75743	-0.840115	5.44669
	109.169	4.70824	-0.840115	5.44669
	109.169	4.58146	-0.840115	5.44669
	109.169	4.47984	-0.840115	5.44669
	109.191	4.4227	-0.840115	5.44669
	109.271	4.37624	-0.840115	5.44669
	109.374	4.417	-0.840115	5.44669
	109.402	4.5061	-0.840115	5.44669
	109.334	4.53772	-0.840115	5.44669
	109.289	4.52069	-0.840115	5.44669
	109.338	4.55172	-0.840115	5.44669
	109.403	4.67699	-0.840115	5.44669
	109.418	4.73524	-0.840115	5.44669
	109.402	4.57021	-0.847985	5.44669
	109.39	4.30986	-0.86827	5.44669
	109.39	4.18327	-0.87666	5.44669
	109.395	4.21072	-0.857648	5.44669
	109.397	4.2653	-0.844277	5.44669
	109.396	4.2781	-0.860792	5.44669
	109.395	4.26402	-0.874894	5.44669
	109.395	4.25356	-0.859574	5.44669
	109.395	4.25418	-0.837842	5.44669
	109.395	4.25816	-0.832553	5.44669
	109.395	4.25961	-0.837804	5.44669
	109.395	4.2588	-0.841842	5.44669
	109.395	4.25795	-0.841661	5.44669
	109.395	4.25788	-0.840149	5.44669
	109.395	4.25815	-0.84745	5.44669
	109.417	4.25829	-0.868034	5.44669
	109.475	4.25825	-0.876751	5.44669
	109.521	4.25818	-0.85777	5.44669
	109.547	4.25817	-0.836425	5.44669
	109.59	4.25819	-0.832601	5.44669
	109.629	4.2582	-0.838327	5.44669
	109.612	4.2582	-0.842045	5.44669
	109.544	4.209	-0.84156	5.44669
	109.514	4.08223	-0.840034	5.44669
	109.569	4.0298	-0.839567	5.44669
	109.632	4.14862	-0.839914	5.44669
	109.644	4.28137	-0.840225	5.44669
	109.627	4.30493	-0.840232	5.44669
	109.616	4.22004	-0.840125	5.44669
	109.617	4.07019	-0.840077	5.44669
	109.622	4.02083	-0.840095	5.44669
	109.623	4.14914	-0.84012	5.44669
	109.622	4.28478	-0.840124	5.44669
	109.643	4.25699	-0.847987	5.44669
	109.723	4.04338	-0.868268	5.44669
	109.827	3.79187	-0.876658	5.44669
	109.854	3.73522	-0.857648	5.44669
	109.786	3.89496	-0.836407	5.44669
	109.741	3.9969	-0.832637	5.44669
	109.79	3.8868	-0.838349	5.44669
	109.856	3.74005	-0.842041	5.44669
	109.871	3.70752	-0.84155	5.44669
	109.854	3.74444	-0.840032	5.44669
	109.842	3.77121	-0.83957	5.44268
[truncated: 492 more rows]
