# Supplementary material for: Design of a cosmetic glove stiffness compensation mechanism for toddler-sized hand prostheses
Source: PLoS One. 2017 Aug 11;12(8):e0183233. doi: 10.1371/journal.pone.0183233 (PMC5553851; doi:10.1371/journal.pone.0183233)
Supplement: S1 Dataset — (ZIP) [file pone.0183233.s001.zip › 02 Spring measurements/VST8_5.xlsx]

## Sheet: VST8_5
LabVIEW Measurement
Writer_Version	2
Reader_Version	2
Separator	Tab
Decimal_Separator	.
Multi_Headings	No
X_Columns	No
Time_Pref	Absolute
Operator	localadmin
Date	2013-10-09
Time	00:11:35.972000
***End_of_Header***
Channels	4
Samples	10	10	10	10
Date	2013-10-09	2013-10-09	2013-10-09	2013-10-09
Time	00:12:15.672000	00:12:15.672000	00:12:15.672000	00:12:15.672000
Y_Unit_Label	mm	N	N	Pa
X_Dimension	Time	Time	Time	Time
X0	0	0	0	0
Delta_X	0.01	0.01	0.01	0.01
***End_of_Header***
X_Value	Voltage LVDT (Filtered)	Voltage Load Cell (Filtered)	Voltage Pinch Load Cell (Filtered)	Voltage Pressure (Filtered)	Comment
	112.111	0.035906	-0.840115	5.44669
	112.111	0.154726	-0.840115	5.44669
	112.111	0.287483	-0.847985	5.44669
	112.111	0.311047	-0.86827	5.44669
	112.111	0.226152	-0.87666	5.44669
	112.111	0.076302	-0.857648	5.44669
	112.111	0.026937	-0.836407	5.44669
	112.111	0.155247	-0.832636	5.44669
	112.111	0.290889	-0.838349	5.4507
	112.111	0.312288	-0.842041	5.46104
	112.111	0.274652	-0.84155	5.46531
	112.111	0.251537	-0.840032	5.45562
	112.111	0.255274	-0.83957	5.4448
	112.111	0.265061	-0.839916	5.44287
	112.111	0.267834	-0.840225	5.44579
	112.111	0.265516	-0.840232	5.44767
	112.111	0.26356	-0.840124	5.44742
	112.111	0.263564	-0.840077	5.44664
	112.111	0.264262	-0.840096	5.44641
	112.111	0.264552	-0.84012	5.44658
	112.111	0.264426	-0.840124	5.44674
	112.111	0.26427	-0.840117	5.44675
	112.111	0.264249	-0.840112	5.44669
	112.111	0.264296	-0.840113	5.44667
	112.111	0.264323	-0.840115	5.44668
	112.133	0.264318	-0.840115	5.44669
	112.19	0.264306	-0.840115	5.44669
	112.236	0.264303	-0.840115	5.44669
	112.24	0.264306	-0.840115	5.44669
	112.204	0.264308	-0.840115	5.44669
	112.139	0.264308	-0.847986	5.44669
	112.095	0.264307	-0.86827	5.44669
	112.095	0.264307	-0.87666	5.44669
	112.11	0.264307	-0.857648	5.44669
	112.116	0.264307	-0.836407	5.44268
	112.113	0.215117	-0.832636	5.43234
	112.11	0.088342	-0.838349	5.42806
	112.109	0.03591	-0.842041	5.43775
	112.11	0.154727	-0.84155	5.44858
	112.111	0.287482	-0.840032	5.45451
	112.111	0.311046	-0.83957	5.46194
	112.111	0.275343	-0.839916	5.46433
	112.11	0.252268	-0.840225	5.45489
	112.111	0.255334	-0.840232	5.44484
	112.111	0.264827	-0.840124	5.44315
	112.111	0.267714	-0.840077	5.44589
	112.111	0.265549	-0.840096	5.44761
	112.133	0.263617	-0.84012	5.44736
	112.19	0.263576	-0.840124	5.44664
	112.214	0.264247	-0.840117	5.44643
	112.16	0.264542	-0.840112	5.4466
	112.1	0.264427	-0.840113	5.44674
	112.089	0.264274	-0.840115	5.44674
	112.106	0.264251	-0.840115	5.44669
	112.116	0.264295	-0.840115	5.44667
	112.115	0.264322	-0.840115	5.44668
	112.11	0.264318	-0.840115	5.44669
	112.109	0.264306	-0.840115	5.44669
	112.11	0.264303	-0.840115	5.44669
	112.111	0.264306	-0.840115	5.44669
	112.111	0.264308	-0.840115	5.44669
	112.111	0.264308	-0.840115	5.44669
	112.11	0.264307	-0.840115	5.44669
	112.11	0.264307	-0.840115	5.44669
	112.133	0.264307	-0.840115	5.44669
	112.19	0.264307	-0.840115	5.44669
	112.214	0.264307	-0.840115	5.44669
	112.16	0.264307	-0.840115	5.44669
	112.1	0.264307	-0.840115	5.44669
	112.089	0.215117	-0.840115	5.44669
	112.106	0.088342	-0.840115	5.44669
	112.116	0.03591	-0.840115	5.44669
	112.115	0.154727	-0.840115	5.44669
	112.11	0.287482	-0.840115	5.44669
	112.109	0.311046	-0.840115	5.44669
	112.11	0.275343	-0.840115	5.44669
	112.111	0.252268	-0.840115	5.44669
	112.111	0.255334	-0.840115	5.44669
	112.111	0.264827	-0.840115	5.44669
	112.11	0.267714	-0.840115	5.44669
	112.133	0.265549	-0.840115	5.44669
	112.19	0.263617	-0.840115	5.44669
	112.214	0.263576	-0.840115	5.44669
	112.183	0.264247	-0.840115	5.44669
	112.18	0.264542	-0.840115	5.44669
	112.193	0.264427	-0.840115	5.44669
	112.155	0.215084	-0.840115	5.44669
	112.105	0.088285	-0.840115	5.44669
	112.093	0.035898	-0.840115	5.44669
	112.105	0.154742	-0.840115	5.44669
	112.114	0.287492	-0.840115	5.44669
	112.114	0.311045	-0.840115	5.44669
	112.111	0.275339	-0.840115	5.44669
	112.132	0.203077	-0.840115	5.44669
	112.19	0.07937	-0.840115	5.44669
	112.214	0.03643	-0.840115	5.44669
	112.183	0.158134	-0.840115	5.44669
	112.18	0.288724	-0.840115	5.44669
	112.215	0.310355	-0.840115	5.44669
	112.235	0.274612	-0.840115	5.44669
	112.209	0.252208	-0.840115	5.44669
	112.143	0.255569	-0.840115	5.44669
	112.095	0.215756	-0.840115	5.44669
	112.093	0.091715	-0.840115	5.44669
	112.109	0.037095	-0.840115	5.44669
	112.116	0.154025	-0.840115	5.44669
	112.113	0.286766	-0.840115	5.44669
	112.11	0.310996	-0.840115	5.44669
	112.109	0.275576	-0.840115	5.44669
	112.11	0.252384	-0.847985	5.44669
	112.111	0.2553	-0.86827	5.44669
	112.111	0.264771	-0.87666	5.44669
	112.111	0.218513	-0.857648	5.44669
	112.11	0.040409	-0.836407	5.44669
	112.11	-0.140736	-0.832636	5.44669
	112.111	-0.074402	-0.838349	5.44669
	112.111	0.177837	-0.842041	5.44669
	112.111	0.334454	-0.84155	5.44669
	112.111	0.322202	-0.840032	5.44669
	112.111	0.263272	-0.83957	5.44669
	112.111	0.243239	-0.839916	5.44669
	112.111	0.255842	-0.840225	5.44669
	112.111	0.268249	-0.848102	5.44669
	112.111	0.268967	-0.86828	5.44669
	112.111	0.264858	-0.876622	5.44669
	112.111	0.213691	-0.857629	5.44669
	112.111	0.087549	-0.836412	5.44669
	112.111	0.036084	-0.832645	5.44669
	112.111	0.155082	-0.838351	5.44669
	112.111	0.287569	-0.842039	5.44669
	112.111	0.310956	-0.841549	5.44669
	112.111	0.275274	-0.840032	5.44669
	112.111	0.252272	-0.83957	5.44669
	112.133	0.25536	-0.839916	5.44669
	112.19	0.264836	-0.840225	5.44669
	112.214	0.267709	-0.840232	5.44669
	112.16	0.265544	-0.840124	5.44669
	112.1	0.263616	-0.840077	5.44669
	112.089	0.263578	-0.847966	5.44669
	112.128	0.215057	-0.868276	5.44669
	112.196	0.088576	-0.876669	5.44669
	112.218	0.036029	-0.85765	5.44669
	112.182	0.154694	-0.836404	5.44669
	112.178	0.287426	-0.832635	5.44669
	112.192	0.311034	-0.838349	5.44669
	112.156	0.275358	-0.842042	5.44669
	112.106	0.252279	-0.841551	5.44669
	112.093	0.255333	-0.840031	5.44669
	112.105	0.264823	-0.83957	5.44669
	112.114	0.267713	-0.839916	5.44669
	112.114	0.26555	-0.840225	5.44669
	112.111	0.263617	-0.840232	5.44669
	112.132	0.263576	-0.840124	5.44669
	112.19	0.264246	-0.840077	5.44669
	112.214	0.264541	-0.840096	5.44669
	112.16	0.264427	-0.84012	5.44669
	112.1	0.264274	-0.840124	5.44669
	112.089	0.264251	-0.840117	5.44669
	112.105	0.215105	-0.840112	5.44669
	112.116	0.088357	-0.840113	5.44669
	112.115	0.03592	-0.840115	5.44669
	112.11	0.105536	-0.840115	5.44669
	112.109	0.111512	-0.840115	5.44669
	112.11	0.082647	-0.840115	5.44669
	112.111	0.165764	-0.840115	5.44669
	112.111	0.226254	-0.840115	5.44669
	112.111	0.126108	-0.840115	5.44669
	112.11	0.047465	-0.840115	5.44669
	112.11	0.096905	-0.840115	5.44669
	112.111	0.103786	-0.840115	5.44669
	112.111	0.033287	-0.847985	5.44669
	112.111	-0.007527	-0.86827	5.44669
	112.111	0.048227	-0.87666	5.44669
	112.111	0.192037	-0.857648	5.44669
	112.111	0.298426	-0.836407	5.44669
	112.133	0.30232	-0.832636	5.44669
	112.19	0.26779	-0.838349	5.44669
	112.214	0.252205	-0.842041	5.44669
	112.16	0.257992	-0.84155	5.44669
	112.1	0.265963	-0.840032	5.44669
	112.112	0.267245	-0.83957	5.44669
	112.208	0.264949	-0.839916	5.44669
	112.299	0.263532	-0.840225	5.44669
	112.268	0.214564	-0.840232	5.44669
	112.172	0.088386	-0.840124	5.44669
	112.179	0.036125	-0.840077	5.44669
	112.267	0.154802	-0.840096	5.44669
	112.264	0.287437	-0.84012	5.44669
	112.16	0.311	-0.840124	5.44669
	112.083	0.27534	-0.840117	5.44669
	112.082	0.252283	-0.840112	5.44669
	112.109	0.255342	-0.840113	5.44669
	112.12	0.264825	-0.840115	5.44669
	112.115	0.26771	-0.840115	5.44669
	112.109	0.265549	-0.840115	5.44669
	112.108	0.263617	-0.840115	5.44669
	112.11	0.263577	-0.840115	5.44669
	112.111	0.264246	-0.840115	5.44669
	112.111	0.264541	-0.840115	5.44669
	112.11	0.264427	-0.840115	5.44669
	112.11	0.264274	-0.840115	5.44669
	112.11	0.264251	-0.840115	5.44669
	112.111	0.264295	-0.840115	5.44669
	112.111	0.264322	-0.840115	5.44669
	112.111	0.264318	-0.840115	5.44669
	112.111	0.264306	-0.840115	5.44669
	112.111	0.264303	-0.847985	5.44669
	112.111	0.264306	-0.86827	5.44669
	112.111	0.264308	-0.87666	5.44669
	112.111	0.264308	-0.857648	5.44669
	112.111	0.264307	-0.836407	5.44669
	112.111	0.264307	-0.832636	5.44669
	112.111	0.264307	-0.838349	5.44669
	112.111	0.264307	-0.842041	5.44669
	112.111	0.264307	-0.84155	5.44669
	112.111	0.313497	-0.840032	5.44669
	112.111	0.440273	-0.83957	5.44669
	112.111	0.541895	-0.839916	5.44669
	112.111	0.599043	-0.840225	5.44669
	112.111	0.645495	-0.840232	5.44669
	112.111	0.604736	-0.840124	5.44669
	112.111	0.564832	-0.840077	5.44669
	112.088	0.659986	-0.840096	5.44669
	112.008	0.778639	-0.84012	5.44669
	111.927	0.804749	-0.840124	5.44669
	111.935	0.824322	-0.840117	5.44669
	111.969	0.929668	-0.840112	5.44669
	111.937	0.983692	-0.840113	5.44669
	111.881	0.922355	-0.840115	5.44669
	111.865	0.968473	-0.840115	5.44669
	111.877	1.17158	-0.840115	5.44669
	111.866	1.3151	-0.840115	5.44669
	111.809	1.31488	-0.840115	5.44669
	111.781	1.31484	-0.840115	5.44268
	111.811	1.47056	-0.840115	5.43234
	111.792	1.70803	-0.840115	5.42806
	111.7	1.82861	-0.840115	5.43775
	111.634	1.80682	-0.840115	5.44858
	111.634	1.75675	-0.840115	5.4505
	111.657	1.74383	-0.840115	5.44759
	111.666	1.75626	-0.840115	5.44571
	111.662	1.76607	-0.840115	5.44595
	111.657	1.76576	-0.840115	5.44673
	111.656	1.76214	-0.840115	5.44696
	111.658	1.80993	-0.840115	5.44679
	111.658	1.98659	-0.840115	5.44663
	111.658	2.21578	-0.840115	5.44663
	111.658	2.32544	-0.840115	5.44668
	111.658	2.30202	-0.840115	5.44671
	111.658	2.25515	-0.840115	5.4467
	111.658	2.24415	-0.840115	5.44668
	111.658	2.25625	-0.840115	5.44668
	111.658	2.26523	-0.840115	5.44669
	111.658	2.2647	-0.840115	5.44669
	111.658	2.26128	-0.840115	5.44669
	111.658	2.26004	-0.840115	5.44669
	111.658	2.26073	-0.840115	5.44669
	111.658	2.26146	-0.840115	5.44669
	111.636	2.26152	-0.840115	5.44669
	111.556	2.26129	-0.840115	5.44669
	111.452	2.26117	-0.840115	5.44669
	111.425	2.2612	-0.840115	5.44669
	111.493	2.26126	-0.840115	5.44669
	111.538	2.26127	-0.840115	5.44669
	111.489	2.31045	-0.840115	5.44669
	111.423	2.43721	-0.840115	5.44669
	111.409	2.53884	-0.840115	5.44669
	111.425	2.59599	-0.840115	5.44669
	111.437	2.64244	-0.840115	5.44669
	111.436	2.55249	-0.840115	5.44669
	111.432	2.33662	-0.840115	5.44669
	111.408	2.25257	-0.840115	5.44669
	111.351	2.43761	-0.840115	5.44669
	111.306	2.71529	-0.840115	5.44669
	111.28	2.84199	-0.840115	5.44669
	111.237	2.80842	-0.840115	5.44669
	111.197	2.75123	-0.840115	5.44669
	111.192	2.73952	-0.840115	5.44669
	111.203	2.75498	-0.840115	5.44669
	111.209	2.76563	-0.840115	5.44669
	111.208	2.7646	-0.840115	5.44669
	111.205	2.76038	-0.840115	5.44669
	111.204	2.75898	-0.840115	5.44669
	111.205	2.75989	-0.840115	5.44669
	111.206	2.76077	-0.840115	5.44669
	111.206	2.76082	-0.840115	5.44669
	111.205	2.76052	-0.840115	5.44669
	111.205	2.76038	-0.840115	5.44669
	111.205	2.76043	-0.840115	5.44669
	111.205	2.7605	-0.840115	5.44669
	111.205	2.76051	-0.840115	5.44669
	111.205	2.76049	-0.840115	5.44669
	111.205	2.76048	-0.840115	5.44669
	111.205	2.76048	-0.840115	5.44669
	111.205	2.76049	-0.840115	5.44669
	111.205	2.76049	-0.840115	5.44669
	111.205	2.76049	-0.840115	5.44669
	111.205	2.76049	-0.840115	5.44669
	111.183	2.76049	-0.840115	5.44669
	111.126	2.76049	-0.840115	5.44669
	111.08	2.76049	-0.840115	5.44669
	111.054	2.76049	-0.840115	5.44669
	111.01	2.76049	-0.840115	5.44669
	110.971	2.76049	-0.840115	5.44669
	110.966	2.76049	-0.840115	5.44669
	110.976	2.76049	-0.840115	5.44669
	110.983	2.76049	-0.840115	5.44669
	110.982	2.76049	-0.840115	5.44669
	110.979	2.80968	-0.840115	5.44669
	110.978	2.93645	-0.847985	5.44669
	110.979	2.98888	-0.86827	5.44669
	110.979	2.87007	-0.87666	5.44669
	110.979	2.7865	-0.857648	5.44669
	110.979	2.88971	-0.836407	5.44669
	110.979	3.02704	-0.832636	5.44669
	110.979	3.10726	-0.838349	5.44669
	110.957	3.19984	-0.842041	5.44669
	110.877	3.27636	-0.84155	5.44669
	110.796	3.286	-0.840032	5.44669
	110.804	3.2645	-0.83957	5.44669
	110.838	3.20314	-0.839916	5.44669
	110.805	3.02976	-0.840225	5.44669
	110.75	2.85597	-0.840232	5.44669
	110.734	2.92371	-0.840124	5.44669
	110.746	3.12473	-0.840077	5.44669
	110.757	3.15323	-0.840096	5.44669
	110.757	3.0887	-0.84012	5.44669
	110.753	3.14913	-0.840124	5.44669
	110.751	3.26202	-0.840117	5.44669
	110.73	3.29807	-0.840112	5.44669
	110.651	3.27466	-0.840113	5.44669
	110.548	3.2523	-0.840115	5.44669
	110.498	3.2513	-0.847986	5.44669
	110.508	3.25883	-0.86827	5.44669
	110.529	3.26234	-0.87666	5.44669
	110.534	3.26114	-0.857648	5.44669
	110.529	3.25938	-0.836407	5.44669
	110.525	3.25908	-0.832636	5.44669
	110.525	3.25957	-0.838349	5.44669
	110.526	3.25989	-0.842041	5.44669
	110.505	3.30904	-0.84155	5.44669
	110.447	3.43568	-0.840032	5.44669
	110.401	3.48807	-0.83957	5.44669
	110.375	3.41848	-0.847787	5.44669
	110.354	3.46171	-0.868381	5.44669
	110.372	3.66655	-0.876777	5.44669
	110.39	3.81182	-0.857658	5.44669
	110.347	3.81172	-0.836369	5.44669
	110.293	3.76191	-0.832617	5.44669
	110.282	3.74139	-0.838354	5.44669
	110.295	3.75054	-0.84205	5.44669
	110.305	3.76168	-0.841552	5.44669
	110.304	3.76309	-0.840029	5.44669
	110.278	3.75972	-0.839568	5.44669
	110.219	3.75781	-0.839916	5.44669
	110.196	3.75821	-0.840226	5.44669
	110.251	3.75905	-0.840232	5.44669
	110.311	3.75927	-0.840124	5.44669
	110.321	3.75905	-0.840077	5.44669
	110.305	3.75889	-0.840096	5.44669
	110.295	3.7589	-0.84012	5.44669
	110.296	3.75896	-0.840124	5.44669
	110.3	3.75898	-0.840117	5.44669
	110.302	3.75897	-0.840112	5.44669
	110.278	3.75895	-0.847984	5.44669
	110.198	3.75895	-0.86827	5.44669
	110.094	3.75896	-0.87666	5.44669
	110.045	3.75896	-0.857648	5.44669
	110.056	3.75896	-0.836407	5.44669
	110.077	3.75896	-0.832636	5.44669
	110.082	3.75896	-0.838349	5.44669
	110.076	3.75896	-0.842041	5.44669
	110.072	3.75896	-0.84155	5.44669
	110.072	3.75896	-0.840032	5.44669
	110.074	3.75896	-0.83957	5.44669
	110.074	3.75896	-0.839916	5.44669
	110.074	3.75896	-0.840225	5.44669
	110.074	3.75896	-0.840232	5.44669
	110.074	3.75896	-0.840124	5.44669
	110.074	3.75896	-0.840077	5.44669
	110.074	3.75896	-0.840096	5.44669
	110.074	3.75896	-0.84012	5.44669
	110.074	3.75896	-0.840124	5.44669
	110.052	3.75896	-0.847987	5.44669
	109.994	3.75896	-0.868268	5.44669
	109.948	3.75896	-0.876658	5.44669
	109.922	3.75896	-0.857648	5.44669
	109.879	3.75896	-0.836407	5.44669
	109.84	3.75896	-0.832637	5.44669
	109.834	3.80815	-0.838349	5.44669
	109.845	3.93492	-0.842041	5.44669
	109.851	4.03655	-0.84155	5.44669
	109.85	4.0445	-0.840032	5.44669
	109.847	3.96418	-0.83957	5.44669
	109.847	3.8218	-0.839916	5.44669
	109.847	3.77394	-0.840225	5.44669
	109.826	3.90022	-0.840232	5.44669
	109.768	3.98529	-0.840124	5.44669
	109.744	3.92925	-0.840077	5.44669
	109.798	3.91732	-0.840096	5.44669
	109.836	3.98805	-0.847991	5.44669
	109.767	4.07994	-0.868279	5.44669
	109.647	4.20087	-0.876662	5.44669
	109.587	4.28508	-0.857646	5.44669
	109.599	4.28786	-0.836405	5.44669
	109.624	4.26075	-0.840507	5.44669
	109.631	4.24867	-0.866505	5.44669
	109.624	4.25329	-0.878586	5.44669
	109.619	4.25952	-0.859084	5.44669
	109.619	4.26049	-0.836323	5.44669
	109.621	4.25869	-0.832091	5.44669
	109.622	4.25758	-0.846021	5.44669
	109.622	4.25776	-0.870307	5.44669
	109.621	4.25823	-0.878212	5.44669
	109.621	4.25836	-0.857575	5.44669
	109.599	4.25825	-0.843695	5.44669
	109.542	4.25816	-0.860574	5.44669
	109.518	4.25816	-0.87501	5.44669
	109.549	4.25819	-0.8597	5.44669
	109.53	4.25821	-0.837854	5.44669
	109.437	4.2582	-0.832513	5.44669
	109.371	4.25819	-0.837783	5.44669
	109.371	4.25819	-0.841848	5.44669
	109.394	4.25819	-0.841671	5.44669
	109.403	4.2582	-0.840151	5.44669
	109.399	4.25819	-0.839577	5.44669
	109.394	4.25819	-0.839877	5.44669
	109.393	4.25819	-0.840206	5.44669
	109.395	4.25819	-0.840238	5.44669
	109.396	4.25819	-0.840134	5.44669
	109.395	4.25819	-0.840079	5.44669
	109.395	4.25819	-0.840093	5.44669
	109.395	4.25819	-0.840118	5.44669
	109.395	4.30739	-0.840124	5.44669
	109.395	4.48335	-0.840117	5.44669
	109.395	4.71175	-0.840113	5.44669
	109.395	4.77214	-0.840113	5.44669
	109.395	4.573	-0.840115	5.44669
	109.373	4.29786	-0.840115	5.44669
	109.315	4.22644	-0.840115	5.44669
	109.292	4.43762	-0.847985	5.44669
	109.345	4.72172	-0.86827	5.44669
	109.406	4.84182	-0.87666	5.44669
	109.394	4.8032	-0.857648	5.44669
	109.32	4.69706	-0.836407	5.44669
	109.264	4.56046	-0.832636	5.44669
	109.239	4.47501	-0.838349	5.44669
	109.2	4.42814	-0.842041	5.44669
	109.185	4.38024	-0.84155	5.44669
	109.236	4.41674	-0.840032	5.44669
	109.269	4.50457	-0.83957	5.44669
	109.222	4.58636	-0.839916	5.44669
	109.161	4.69697	-0.840225	5.44669
	109.147	4.78045	-0.840232	5.44669
	109.163	4.78659	-0.847995	5.44669
	109.174	4.76115	-0.868233	5.44669
	109.173	4.74857	-0.876641	5.44669
	109.169	4.75239	-0.857653	5.44669
	109.167	4.75847	-0.836416	5.44669
	109.168	4.75966	-0.832638	5.44669
	109.169	4.75799	-0.838347	5.44669
	109.169	4.75688	-0.842039	5.44669
	109.146	4.757	-0.841551	5.44669
	109.089	4.75745	-0.840032	5.44669
	109.065	4.75759	-0.83957	5.44669
	109.119	4.75749	-0.839916	5.44669
	109.157	4.7574	-0.840225	5.44669
	109.088	4.7574	-0.840232	5.44669
	108.968	4.75743	-0.840124	5.44669
	108.908	4.75744	-0.840077	5.44669
	108.92	4.75744	-0.840096	5.44669
	108.945	4.75743	-0.84012	5.44669
	108.952	4.80662	-0.840124	5.44669
	108.923	4.9334	-0.840117	5.44669
	108.861	4.98583	-0.840112	5.44669
	108.837	4.86701	-0.840113	5.44669
	108.893	4.78345	-0.840115	5.44669
	108.931	4.93585	-0.840115	5.44669
	108.862	5.19995	-0.840115	5.44669
	108.742	5.3326	-0.840115	5.44669
	108.682	5.30636	-0.840115	5.44669
	108.694	5.25013	-0.840115	5.44669
	108.719	5.23621	-0.840115	5.44669
	108.725	5.25041	-0.840115	5.44669
	108.719	5.26132	-0.847985	5.44669
	108.714	5.26084	-0.86827	5.44669
	108.714	5.25676	-0.87666	5.44669
	108.694	5.25522	-0.857648	5.44669
	108.637	5.25603	-0.836407	5.44669
	108.613	5.25691	-0.832636	5.44669
	108.666	5.257	-0.838349	5.44669
	108.704	5.25672	-0.842041	5.44669
	108.635	5.25657	-0.84155	5.44669
	108.516	5.25661	-0.840032	5.44669
	108.455	5.25668	-0.83957	5.44669
	108.467	5.25669	-0.839916	5.44669
	108.493	5.30586	-0.840225	5.44669
	108.499	5.43263	-0.840232	5.44669
	108.493	5.48506	-0.840124	5.44669
	108.488	5.36625	-0.840077	5.44669
	108.488	5.23349	-0.840096	5.44669
	108.49	5.20993	-0.84012	5.44669
	108.491	5.24563	-0.840124	5.44669
	108.49	5.3179	-0.840117	5.44669
	108.49	5.4908	-0.840112	5.44669
	108.49	5.66051	-0.840113	5.44669
	108.49	5.59124	-0.840115	5.44669
	108.49	5.39102	-0.840115	5.44669
	108.49	5.36341	-0.840115	5.44669
	108.49	5.42802	-0.840115	5.44669
	108.468	5.4165	-0.840115	5.44669
	108.388	5.43023	-0.840115	5.44669
	108.284	5.49585	-0.840115	5.44669
	108.235	5.57647	-0.840115	5.44669
	108.245	5.69449	-0.840115	5.44669
	108.266	5.78149	-0.840115	5.44669
	108.271	5.78648	-0.840115	5.44669
	108.266	5.7593	-0.840115	5.44669
	108.262	5.74641	-0.840115	5.44669
	108.262	5.75071	-0.840115	5.44669
	108.241	5.7571	-0.840115	5.44669
	108.184	5.75825	-0.840115	5.44669
	108.138	5.75646	-0.840115	5.44669
	108.134	5.7553	-0.840115	5.44669
	108.148	5.75545	-0.840115	5.44669
	108.133	5.75593	-0.840115	5.44669
	108.074	5.75607	-0.840115	5.44669
	108.024	5.75596	-0.840115	5.44669
	108.02	5.75587	-0.840115	5.44669
	108.035	5.75587	-0.840115	5.44669
	108.042	5.7559	-0.840115	5.44669
	108.04	5.75591	-0.840115	5.44669
	108.037	5.75591	-0.840115	5.44669
	108.036	5.7559	-0.840115	5.44669
	108.037	5.7559	-0.840115	5.44669
	108.038	5.7559	-0.840115	5.44669
	108.038	5.7559	-0.840115	5.44669
	108.037	5.7559	-0.840115	5.44669
	108.037	5.7559	-0.840115	5.44669
	108.037	5.7559	-0.840115	5.44669
	108.037	5.7559	-0.840115	5.44669
	108.037	5.7559	-0.840115	5.44669
	108.037	5.7559	-0.840115	5.44669
	108.037	5.7559	-0.840115	5.44669
	108.037	5.7559	-0.847985	5.44669
	108.037	5.7559	-0.86827	5.44669
	108.037	5.7559	-0.87666	5.44669
	108.037	5.7559	-0.857648	5.44669
	108.037	5.7559	-0.836407	5.44669
	108.037	5.7559	-0.832636	5.44669
	108.037	5.7559	-0.838349	5.44669
	108.037	5.7559	-0.842041	5.44669
	108.037	5.7559	-0.84155	5.44669
	108.015	5.7559	-0.840032	5.44669
	107.958	5.7559	-0.83957	5.44669
	107.911	5.7559	-0.839916	5.44669
	107.886	5.7559	-0.840225	5.44669
	107.842	5.80509	-0.840232	5.44669
	107.803	5.93187	-0.840124	5.44669
	107.798	5.9843	-0.840077	5.44669
	107.808	5.91467	-0.840096	5.44669
	107.815	5.90869	-0.84012	5.44669
	107.814	5.93756	-0.840124	5.44669
	107.811	5.85445	-0.840117	5.44669
	107.81	5.79396	-0.840112	5.44669
	107.811	5.8941	-0.840113	5.44669
	107.811	6.02194	-0.840115	5.44669
	107.811	6.09927	-0.840115	5.44669
	107.811	6.19401	-0.840115	5.44669
	107.789	6.27247	-0.840115	5.44669
	107.731	6.28215	-0.840115	5.44669
	107.707	6.25998	-0.840115	5.44669
	107.761	6.24752	-0.840115	5.44669
	107.799	6.25022	-0.840115	5.44669
	107.752	6.25579	-0.840115	5.44669
	107.69	6.25716	-0.840115	5.44669
	107.654	6.25575	-0.840115	5.44669
	107.612	6.25468	-0.840115	5.44669
	107.577	6.25473	-0.840115	5.44669
	107.573	6.25513	-0.840115	5.44669
	107.583	6.25528	-0.840115	5.44669
	107.588	6.2552	-0.840115	5.44669
	107.587	6.25511	-0.840115	5.44669
	107.584	6.25511	-0.840115	5.44669
	107.584	6.25513	-0.840115	5.44669
	107.584	6.25515	-0.840115	5.44669
	107.585	6.25514	-0.840115	5.44669
	107.585	6.25514	-0.840115	5.44669
	107.585	6.25514	-0.840115	5.44669
	107.585	6.25514	-0.840115	5.44669
	107.585	6.25514	-0.840115	5.44669
	107.585	6.25514	-0.840115	5.44669
	107.585	6.25514	-0.840115	5.44669
	107.585	6.25514	-0.847985	5.44669
	107.585	6.25514	-0.86827	5.44669
	107.585	6.25514	-0.87666	5.44669
	107.585	6.30433	-0.865519	5.44669
	107.585	6.48029	-0.864562	5.44669
	107.585	6.6595	-0.869181	5.44669
	107.585	6.59312	-0.855882	5.44669
	107.585	6.34154	-0.838333	5.44669
	107.585	6.23442	-0.834072	5.44669
	107.585	6.42252	-0.838266	5.44669
	107.585	6.6605	-0.841496	5.44669
	107.585	6.61413	-0.841352	5.44669
	107.585	6.39919	-0.840142	5.44669
	107.585	6.40646	-0.839687	5.44669
	107.585	6.64627	-0.839926	5.44669
	107.585	6.81872	-0.840188	5.44669
	107.585	6.81753	-0.840213	5.44669
	107.585	6.7576	-0.84013	5.44669
	107.562	6.73322	-0.840086	5.44669
	107.483	6.74436	-0.840097	5.44669
	107.379	6.7577	-0.840118	5.44669
	107.329	6.75933	-0.840122	5.44669
	107.34	6.75527	-0.840117	5.44669
	107.361	6.75299	-0.840113	5.44669
	107.366	6.75348	-0.840113	5.44669
	107.361	6.75449	-0.840115	5.44669
	107.357	6.75474	-0.840115	5.44669
	107.357	6.75449	-0.840115	5.44669
	107.358	6.75429	-0.840115	5.44669
	107.337	6.7543	-0.840115	5.44669
	107.279	6.75437	-0.840115	5.44669
	107.232	6.7544	-0.840115	5.44669
	107.207	6.75439	-0.840115	5.44669
	107.163	6.75437	-0.840115	5.44669
	107.124	6.75437	-0.840115	5.44669
	107.119	6.75437	-0.840115	5.44669
	107.129	6.75438	-0.840115	5.44669
	107.136	6.75438	-0.840115	5.44669
	107.135	6.80356	-0.840115	5.44669
	107.132	6.97953	-0.840115	5.44669
	107.131	7.20793	-0.840115	5.44669
	107.109	7.31751	-0.840115	5.44669
	107.03	7.29433	-0.840115	5.44669
	106.927	7.24759	-0.840115	5.44669
	106.877	7.23656	-0.840115	5.44669
	106.887	7.2486	-0.840115	5.44669
	106.909	7.25757	-0.840115	5.44669
	106.914	7.25705	-0.840115	5.44669
	106.908	7.25364	-0.840115	5.44669
	106.904	7.2524	-0.840115	5.44669
	106.904	7.25309	-0.847985	5.44669
	106.906	7.25382	-0.86827	5.44669
	106.906	7.25388	-0.87666	5.44669
	106.906	7.25365	-0.857648	5.44669
	106.906	7.25353	-0.836407	5.44669
	106.906	7.25356	-0.832636	5.44669
	106.906	7.25362	-0.838349	5.44669
	106.906	7.25363	-0.842041	5.44669
	106.906	7.25362	-0.84155	5.44669
	106.884	7.25361	-0.840032	5.44669
	106.804	7.25361	-0.83957	5.44669
	106.723	7.25361	-0.839916	5.44669
	106.753	7.25361	-0.840225	5.44669
	106.867	7.25361	-0.840232	5.44669
	106.915	7.25361	-0.840124	5.44669
	106.83	7.25361	-0.840077	5.44669
	106.7	7.25361	-0.840096	5.44669
	106.641	7.25361	-0.84012	5.44669
	106.657	7.25361	-0.840124	5.44669
	106.684	7.25361	-0.840117	5.44669
	106.689	7.25361	-0.840112	5.44669
	106.682	7.25361	-0.840113	5.44669
	106.677	7.25361	-0.840115	5.44669
	106.678	7.25361	-0.840115	5.44669
	106.68	7.25361	-0.840115	5.44669
	106.68	7.25361	-0.840115	5.44669
	106.68	7.25361	-0.840115	5.44669
	106.679	7.25361	-0.840115	5.44669
	106.679	7.25361	-0.840115	5.44669
	106.657	7.3028	-0.840115	5.44669
	106.6	7.42958	-0.840115	5.44669
	106.554	7.5312	-0.840115	5.44669
	106.528	7.53916	-0.840115	5.44669
	106.484	7.50802	-0.840115	5.44669
	106.445	7.54161	-0.840115	5.44669
	106.44	7.67295	-0.840115	5.44669
	106.451	7.78204	-0.840115	5.44669
	106.457	7.79151	-0.840115	5.44669
	106.456	7.75835	-0.840115	5.44669
	106.453	7.69217	-0.840115	5.44669
	106.452	7.57011	-0.840115	5.44669
	106.453	7.52569	-0.840115	5.44669
	106.453	7.64619	-0.840115	5.44669
	106.453	7.77681	-0.840115	5.44669
	106.453	7.79887	-0.840115	5.44669
	106.453	7.7633	-0.840115	5.44669
	106.453	7.74082	-0.840115	5.44669
	106.453	7.69489	-0.840115	5.44669
	106.453	7.57749	-0.840115	5.44669
	106.453	7.52782	-0.840115	5.44669
	106.453	7.64446	-0.840115	5.44669
	106.453	7.77532	-0.840115	5.44669
	106.431	7.79887	-0.840115	5.44669
	106.351	7.76383	-0.840115	5.44669
	106.27	7.74104	-0.847985	5.44669
	106.278	7.74399	-0.86827	5.44669
	106.312	7.75333	-0.87666	5.44669
	106.302	7.7562	-0.857648	5.44669
	106.304	7.75408	-0.836407	5.44669
	106.312	7.75217	-0.832636	5.44669
	106.27	7.75213	-0.838349	5.44669
	106.22	7.75279	-0.842041	5.44669
	106.21	7.75308	-0.84155	5.44669
	106.222	7.75296	-0.840032	5.44669
	106.231	7.75281	-0.83957	5.44669
	106.23	7.75279	-0.839916	5.44669
	106.227	7.75284	-0.840225	5.44669
	106.226	7.75286	-0.840232	5.44669
	106.226	7.75286	-0.840124	5.44669
	106.227	7.75285	-0.840077	5.44669
	106.227	7.75284	-0.840096	5.44669
	106.227	7.75284	-0.84012	5.44669
	106.227	7.75285	-0.840124	5.44669
	106.227	7.75285	-0.840117	5.44669
	106.227	7.75285	-0.840112	5.44669
	106.227	7.75285	-0.840113	5.44669
	106.227	7.75285	-0.840115	5.44669
	106.227	7.75285	-0.840115	5.44669
	106.205	7.75285	-0.840115	5.44669
	106.147	7.75285	-0.840115	5.44669
	106.101	7.75285	-0.840115	5.44669
	106.075	7.75285	-0.840115	5.44669
	106.054	7.75285	-0.840115	5.44669
	106.073	7.75285	-0.840115	5.44669
	106.091	7.75285	-0.840115	5.44669
	106.048	7.75285	-0.840115	5.44669
	105.994	7.75285	-0.840115	5.44669
	105.982	7.75285	-0.840115	5.44669
	105.995	7.75285	-0.840115	5.44669
	106.005	7.75285	-0.847985	5.44669
	106.004	7.75285	-0.86827	5.44669
	106.001	7.75285	-0.87666	5.44669
	105.999	7.75285	-0.857648	5.44669
	106	7.75285	-0.836407	5.44669
	106.001	7.75285	-0.832636	5.44669
	106.001	7.75285	-0.838349	5.44669
	106.001	7.75285	-0.842041	5.44669
	106.001	7.75285	-0.84155	5.44669
	106.001	7.80204	-0.840032	5.44669
	106.001	7.92881	-0.83957	5.44669
	106.001	7.98124	-0.839916	5.44669
	106.001	7.91162	-0.840225	5.44669
	106.001	7.90564	-0.840232	5.44669
	105.978	7.9345	-0.840124	5.44669
	105.899	7.85139	-0.840077	5.44669
	105.795	7.74171	-0.840096	5.44669
	105.745	7.76427	-0.84012	5.44669
	105.756	7.96645	-0.847995	5.44669
	105.777	8.21503	-0.868272	5.44669
	105.782	8.32371	-0.876657	5.44669
	105.777	8.29298	-0.865517	5.44669
	105.773	8.24339	-0.864562	5.44669
	105.773	8.23385	-0.869182	5.44669
	105.774	8.24753	-0.855883	5.44669
	105.775	8.25665	-0.838333	5.44669
	105.775	8.25562	-0.834072	5.44669
	105.774	8.25194	-0.838266	5.44669
	105.774	8.25077	-0.849367	5.44669
	105.774	8.25158	-0.877378	5.44669
	105.774	8.25234	-0.904843	5.44669
	105.774	8.25237	-0.893765	5.44669
	105.774	8.25211	-0.853751	5.44669
	105.752	8.25199	-0.829001	5.44669
	105.695	8.25203	-0.830968	5.44669
	105.671	8.2521	-0.84029	5.44669
	105.725	8.2521	-0.851319	5.44669
	105.785	8.25209	-0.869606	5.44669
	105.796	8.25208	-0.876034	5.44669
	105.757	8.25208	-0.856912	5.44669
	105.667	8.25208	-0.83632	5.44669
	105.565	8.25208	-0.832862	5.44669
	105.519	8.25208	-0.838474	5.44669
	105.531	8.25208	-0.842013	5.44669
	105.551	8.25208	-0.841494	5.44669
	105.556	8.25208	-0.840018	5.44669
	105.55	8.25208	-0.839584	5.44669
	105.546	8.25208	-0.839927	5.44669
	105.547	8.25208	-0.840225	5.44669
	105.548	8.25208	-0.840228	5.44669
	105.549	8.25208	-0.840123	5.44669
	105.548	8.25208	-0.840078	5.44669
	105.548	8.25208	-0.840096	5.44669
	105.548	8.25208	-0.84012	5.44669
	105.526	8.25208	-0.840124	5.44669
	105.468	8.30127	-0.840117	5.44669
	105.422	8.42805	-0.840112	5.44669
	105.396	8.48048	-0.840113	5.44669
	105.353	8.36166	-0.840115	5.44669
	105.314	8.22891	-0.840115	5.44669
	105.308	8.25453	-0.840115	5.44669
	105.341	8.4662	-0.840115	5.44669
	105.405	8.71767	-0.840115	5.44669
	105.428	8.82419	-0.840115	5.44669
	105.371	8.79152	-0.840115	5.44669
	105.31	8.74189	-0.840115	5.44669
	105.3	8.73302	-0.840115	5.44669
	105.317	8.747	-0.840115	5.44669
	105.305	8.75601	-0.847985	5.44669
	105.246	8.75482	-0.86827	5.44669
	105.218	8.75112	-0.87666	5.44669
	105.271	8.74999	-0.857648	5.44669
	105.309	8.75083	-0.836407	5.44669
	105.241	8.75159	-0.832636	5.44669
	105.122	8.7516	-0.838349	5.44669
	105.061	8.75134	-0.842041	5.44669
	105.073	8.75123	-0.84155	5.44669
	105.121	8.75127	-0.840032	5.44669
	105.185	8.75133	-0.83957	5.44669
	105.202	8.75134	-0.839916	5.44669
	105.143	8.75132	-0.840225	5.44669
	105.083	8.75131	-0.840232	5.44669
	105.074	8.75131	-0.840124	5.44669
	105.091	8.75132	-0.840077	5.44669
	105.101	8.75132	-0.840096	5.44669
	105.099	8.75132	-0.84012	5.44669
	105.095	8.75132	-0.847995	5.44669
	105.094	8.80051	-0.868272	5.44669
	105.095	8.92728	-0.876657	5.44669
	105.096	8.97972	-0.857646	5.44669
	105.096	8.8609	-0.836407	5.44669
	105.096	8.72814	-0.832637	5.44669
	105.073	8.75377	-0.838349	5.44669
	104.993	8.91625	-0.842041	5.44669
	104.912	9.04095	-0.84155	5.44669
	104.942	9.04584	-0.840032	5.44669
	105.034	8.95602	-0.83957	5.44669
	105.047	8.85994	-0.839916	5.44669
	105.018	8.94102	-0.840225	5.44669
	105.023	9.12167	-0.840232	5.44669
	105.017	9.08796	-0.840124	5.44669
	105.009	8.89849	-0.840077	5.44669
	105.03	8.91189	-0.840096	5.44669
	105.001	9.14522	-0.84012	5.44669
	104.907	9.31277	-0.840124	5.44669
	104.845	9.31183	-0.840117	5.44669
	104.846	9.25375	-0.840112	5.44669
	104.869	9.23006	-0.840113	5.44669
	104.877	9.24082	-0.840115	5.44669
	104.873	9.25376	-0.840115	5.44669
	104.868	9.25536	-0.840115	5.44669
	104.867	9.25143	-0.840115	5.44669
	104.869	9.24921	-0.840115	5.44669
	104.87	9.24968	-0.840115	5.44669
	104.87	9.25067	-0.840115	5.44669
	104.869	9.25091	-0.840115	5.44669
	104.869	9.25066	-0.840115	5.44669
	104.869	9.25047	-0.847985	5.44669
	104.869	9.25048	-0.86827	5.44669
	104.869	9.25055	-0.87666	5.44669
	104.869	9.25058	-0.857648	5.44669
	104.869	9.25057	-0.836407	5.44669
	104.869	9.25055	-0.832636	5.44669
	104.869	9.25055	-0.838349	5.44669
	104.847	9.25055	-0.842041	5.44669
	104.789	9.25056	-0.84155	5.44669
	104.766	9.25056	-0.840032	5.44669
	104.82	9.25055	-0.83957	5.44669
	104.857	9.25055	-0.839916	5.44669
	104.788	9.25055	-0.840225	5.44669
	104.669	9.25055	-0.840232	5.44669
	104.609	9.25055	-0.840124	5.44669
	104.62	9.25055	-0.840077	5.44669
	104.646	9.25055	-0.840096	5.44669
	104.652	9.25055	-0.84012	5.44669
	104.646	9.25055	-0.840124	5.44669
	104.641	9.25055	-0.840117	5.44669
	104.641	9.25055	-0.840112	5.44669
	104.643	9.25055	-0.840113	5.44669
	104.621	9.25055	-0.840115	5.44268
	104.563	9.25055	-0.840115	5.43234
	104.517	9.25055	-0.840115	5.42806
	104.513	9.25055	-0.840115	5.43775
	104.528	9.25055	-0.840115	5.44858
	104.512	9.25055	-0.840115	5.4505
	104.453	9.25055	-0.840115	5.44759
	104.403	9.25055	-0.840115	5.44571
	104.399	9.25055	-0.840115	5.44595
	104.414	9.25055	-0.840115	5.44673
	104.422	9.29974	-0.840115	5.44696
	104.42	9.42652	-0.840115	5.44679
	104.416	9.47895	-0.840115	5.44663
	104.415	9.36013	-0.840115	5.44663
	104.416	9.27657	-0.840115	5.44668
	104.417	9.37978	-0.847985	5.44671
	104.417	9.46792	-0.86827	5.4467
	104.417	9.42136	-0.87666	5.44668
	104.417	9.46151	-0.857648	5.44668
	104.417	9.65685	-0.836407	5.44669
	104.417	9.75005	-0.832636	5.44669
	104.417	9.62534	-0.838349	5.44669
	104.417	9.52504	-0.842041	5.44669
	104.417	9.57418	-0.84155	5.44669
	104.394	9.58864	-0.840032	5.44669
	104.315	9.52142	-0.83957	5.44669
	104.233	9.47929	-0.839916	5.44669
	104.263	9.48414	-0.840225	5.44669
	104.377	9.50092	-0.840232	5.44669
	104.448	9.55538	-0.840124	5.44669
	104.443	9.6784	-0.840077	5.44669
	104.394	9.77657	-0.840096	5.44669
	104.327	9.78441	-0.84012	5.44669
	104.287	9.75446	-0.840124	5.44669
	104.289	9.73939	-0.840117	5.44669
	104.303	9.74376	-0.840112	5.44669
	104.286	9.75096	-0.840113	5.44669
	104.226	9.75242	-0.840115	5.44669
	104.177	9.75048	-0.840115	5.44669
	104.173	9.74914	-0.840115	5.44669
	104.188	9.74928	-0.840115	5.44669
	104.196	9.74981	-0.840115	5.44669
	104.193	9.74998	-0.840115	5.44669
	104.19	9.74986	-0.840115	5.44669
	104.189	9.74975	-0.847986	5.44669
	104.19	9.74975	-0.86827	5.44669
	104.191	9.74979	-0.87666	5.44669
	104.191	9.7498	-0.857648	5.44669
	104.19	9.7498	-0.836407	5.44669
	104.19	9.74979	-0.832636	5.44669
	104.19	9.74979	-0.838349	5.44669
	104.168	9.74979	-0.842041	5.44669
	104.111	9.74979	-0.84155	5.44669
	104.087	9.74979	-0.847902	5.44669
	104.141	9.74979	-0.867725	5.44669
	104.201	9.74979	-0.876461	5.44669
	104.189	9.74979	-0.857759	5.44669
	104.093	9.74979	-0.836524	5.44669
	103.979	9.74979	-0.832646	5.44669
	103.931	9.74979	-0.838311	5.44669
	103.968	9.74979	-0.842022	5.44669
	104.048	9.74979	-0.841556	5.44669
	104.076	9.74979	-0.840041	5.44669
	104.016	9.79898	-0.839572	5.44669
	103.951	9.92576	-0.839914	5.44669
	103.941	9.97819	-0.840224	5.44669
	103.959	9.90856	-0.840232	5.44669
	103.97	9.90258	-0.840125	5.44669
	103.968	9.93145	-0.840077	5.44669
	103.964	9.89752	-0.840095	5.44669
	103.962	9.91462	-0.84012	5.44669
	103.963	9.98961	-0.840124	5.44669
	103.964	10.0238	-0.840117	5.44669
	103.964	10.0128	-0.840112	5.44669
	103.964	9.99633	-0.840113	5.44669
	103.964	9.99334	-0.840115	5.44669
	103.964	9.99796	-0.840115	5.44669
	103.964	10.001	-0.840115	5.44669
	103.964	10.0006	-0.840115	5.44669
	103.964	9.99934	-0.840115	5.44669
	103.964	10.0482	-0.840115	5.44669
	103.964	10.1752	-0.840115	5.44669
	103.942	10.2771	-0.840115	5.44669
	103.862	10.285	-0.840115	5.44669
	103.781	10.2538	-0.840115	5.44669
	103.811	10.2382	-0.840115	5.44669
	103.925	10.2428	-0.840115	5.44669
	103.996	10.2503	-0.847985	5.44669
	103.968	10.2518	-0.86827	5.44669
	103.862	10.2497	-0.87666	5.44669
	103.749	10.1992	-0.857648	5.44669
	103.705	10.0725	-0.836407	5.44669
	103.721	10.0206	-0.832636	5.44669
	103.743	10.1396	-0.838349	5.44669
	103.746	10.2723	-0.842041	5.44669
	103.739	10.2957	-0.84155	5.44669
	103.736	10.26	-0.840032	5.44669
	103.736	10.237	-0.83957	5.44669
	103.738	10.1909	-0.839916	5.44669
	103.738	10.0736	-0.840225	5.44669
	103.738	10.024	-0.840232	5.44669
	103.738	10.1407	-0.840124	5.44669
	103.738	10.2715	-0.840077	5.44669
	103.738	10.295	-0.840096	5.44669
	103.738	10.26	-0.847991	5.44669
	103.738	10.2864	-0.868279	5.44669
	103.738	10.4161	-0.876662	5.44268
	103.738	10.5271	-0.857646	5.43234
	103.738	10.5379	-0.836405	5.42806
	103.738	10.4555	-0.832636	5.43775
	103.738	10.3604	-0.83835	5.44858
	103.715	10.3901	-0.842041	5.4505
	103.636	10.4427	-0.84155	5.44759
	103.532	10.3568	-0.840031	5.44571
	103.483	10.2375	-0.83957	5.44595
	103.515	10.2078	-0.839916	5.44673
	103.594	10.2362	-0.840225	5.44696
	103.623	10.2583	-0.840232	5.44679
	103.563	10.3067	-0.840124	5.44663
	103.499	10.4252	-0.840077	5.44663
	103.489	10.4745	-0.840096	5.44668
	103.506	10.3573	-0.84012	5.44671
	103.517	10.2755	-0.840124	5.4467
	103.516	10.3789	-0.840117	5.44668
	103.511	10.5157	-0.840112	5.44668
	103.51	10.5956	-0.840113	5.44669
	103.511	10.6391	-0.840115	5.44669
	103.512	10.589	-0.847986	5.44669
	103.512	10.5462	-0.86827	5.44669
	103.511	10.6435	-0.87666	5.44669
	103.511	10.764	-0.857648	5.44669
	103.511	10.7902	-0.836407	5.44669
	103.511	10.7107	-0.832636	5.44669
	103.489	10.5622	-0.838349	5.44669
	103.409	10.5115	-0.842041	5.44669
	103.328	10.6388	-0.84155	5.44669
	103.336	10.7744	-0.840032	5.44669
	103.37	10.7962	-0.83957	5.44669
	103.338	10.7096	-0.839916	5.44669
	103.282	10.5596	-0.840225	5.44669
	103.266	10.5108	-0.840232	5.44669
	103.278	10.6394	-0.840124	5.44669
	103.289	10.775	-0.840077	5.44669
	103.289	10.7962	-0.840096	5.44669
	103.285	10.7586	-0.84012	5.44669
	103.284	10.7355	-0.840124	5.44669
	103.285	10.7392	-0.840117	5.44669
	103.285	10.749	-0.840112	5.44669
	103.285	10.7518	-0.840113	5.44669
	103.285	10.7495	-0.840115	5.44669
	103.285	10.7475	-0.840115	5.44669
	103.263	10.7475	-0.840115	5.44669
	103.205	10.7482	-0.840115	5.44669
	103.182	10.7485	-0.840115	5.44669
	103.213	10.7484	-0.840115	5.44669
	103.194	10.7482	-0.840115	5.44669
	103.101	10.7482	-0.840115	5.44669
	103.035	10.7483	-0.840115	5.44669
	103.035	10.7483	-0.840115	5.44669
	103.058	10.7483	-0.840115	5.44669
	103.067	10.7483	-0.840115	5.44669
	103.063	10.7483	-0.840115	5.44669
	103.058	10.7483	-0.840115	5.44669
	103.057	10.7483	-0.840115	5.44669
	103.059	10.7483	-0.840115	5.44669
	103.059	10.7483	-0.840115	5.44669
	103.059	10.7975	-0.840115	5.44669
	103.059	10.9242	-0.840115	5.44669
	103.059	10.9767	-0.840115	5.44669
	103.059	10.8578	-0.840115	5.44669
	103.059	10.7251	-0.840115	5.44669
	103.059	10.7015	-0.840115	5.44669
	103.059	10.7864	-0.840115	5.44669
	103.059	10.9363	-0.840115	5.44669
	103.059	11.0348	-0.840115	5.44669
	103.059	11.0825	-0.840115	5.44669
	103.059	11.1752	-0.840115	5.44669
	103.059	11.2142	-0.840115	5.44669
	103.059	11.1019	-0.840115	5.44669
	103.059	11.0259	-0.840115	5.44669
	103.059	11.0807	-0.847985	5.44669
	103.059	11.0889	-0.86827	5.44669
	103.037	11.0663	-0.87666	5.44669
	102.957	11.1512	-0.857648	5.44669
	102.853	11.2102	-0.844277	5.44669
	102.804	11.1088	-0.860792	5.44669
	102.814	11.0302	-0.874894	5.44669
	102.835	11.1293	-0.859574	5.44669
	102.84	11.2139	-0.837842	5.44669
	102.835	11.1182	-0.832553	5.44669
	102.831	11.0328	-0.837804	5.44669
	102.831	11.127	-0.841842	5.44669
	102.833	11.2612	-0.841661	5.44669
	102.833	11.2942	-0.840149	5.44669
	102.833	11.2619	-0.839579	5.44669
	102.832	11.2369	-0.839878	5.44669
	102.832	11.2379	-0.840206	5.44669
	102.81	11.2473	-0.840237	5.44669
	102.753	11.2508	-0.840133	5.44669
	102.729	11.249	-0.840079	5.44669
	102.761	11.2469	-0.840093	5.44669
	102.741	11.2467	-0.840118	5.44669
	102.648	11.2474	-0.840124	5.44669
	102.582	11.2477	-0.840117	5.44669
	102.582	11.2476	-0.840113	5.44669
	102.605	11.2475	-0.840113	5.44669
	102.614	11.2966	-0.840115	5.44669
	102.61	11.4234	-0.840115	5.44669
	102.605	11.4759	-0.840115	5.44669
	102.604	11.3571	-0.840115	5.44669
	102.606	11.2243	-0.840115	5.44669
	102.607	11.2008	-0.840115	5.44669
	102.607	11.2365	-0.840115	5.44669
	102.606	11.2595	-0.840115	5.44669
	102.606	11.2565	-0.840115	5.44669
	102.606	11.247	-0.840115	5.44669
	102.606	11.2441	-0.840115	5.44669
	102.606	11.2463	-0.840115	5.44669
	102.606	11.2482	-0.840115	5.44669
	102.606	11.2482	-0.840115	5.44669
	102.606	11.2476	-0.840115	5.44669
	102.606	11.2473	-0.840115	5.44669
	102.606	11.2474	-0.840115	5.44669
	102.584	11.2475	-0.840115	5.44669
	102.527	11.2476	-0.840115	5.44669
	102.503	11.2475	-0.847985	5.44669
	102.534	11.2967	-0.86827	5.44669
	102.515	11.4235	-0.88453	5.44669
	102.444	11.4759	-0.885804	5.44669
	102.436	11.4063	-0.872952	5.44669
	102.46	11.4495	-0.85017	5.44669
	102.428	11.6051	-0.834641	5.44669
	102.377	11.5744	-0.834563	5.44669
	102.363	11.3951	-0.839785	5.44669
	102.374	11.4117	-0.841958	5.44669
	102.384	11.6428	-0.841005	5.44669
	102.384	11.8082	-0.839833	5.44669
	102.38	11.758	-0.83968	5.44669
	102.379	11.5739	-0.840033	5.44669
	102.379	11.4489	-0.840235	5.44669
	102.38	11.4516	-0.840194	5.44669
	102.38	11.5447	-0.840105	5.44669
	102.38	11.6886	-0.840083	5.44669
	102.38	11.7326	-0.847975	5.44669
	102.38	11.6041	-0.868277	5.44669
	102.38	11.5195	-0.876666	5.44669
	102.38	11.6257	-0.857648	5.44669
	102.38	11.7647	-0.836404	5.44669
	102.38	11.7953	-0.832635	5.44669
	102.38	11.7604	-0.838349	5.44669
	102.38	11.7351	-0.842042	5.44669
	102.38	11.737	-0.841551	5.44669
	102.358	11.7468	-0.840031	5.44669
	102.3	11.7502	-0.84744	5.44669
	102.254	11.7482	-0.868071	5.44669
	102.251	11.7461	-0.87677	5.44669
	102.287	11.746	-0.857765	5.44669
	102.329	11.7466	-0.836416	5.44669
	102.316	11.747	-0.832599	5.44669
	102.27	11.7469	-0.83833	5.44669
	102.229	11.7467	-0.842046	5.44669
	102.18	11.7467	-0.841559	5.44669
	102.143	11.7467	-0.840033	5.44669
	102.141	11.7467	-0.839567	5.44669
	102.152	11.7467	-0.839914	5.44669
	102.158	11.7467	-0.840225	5.44669
	102.156	11.7467	-0.840232	5.44669
	102.153	11.7467	-0.840125	5.44669
	102.153	11.7467	-0.840077	5.44669
	102.153	11.7467	-0.840095	5.44669
	102.154	11.7467	-0.84012	5.44669
	102.154	11.7467	-0.840124	5.44669
	102.154	11.7467	-0.840117	5.44669
	102.154	11.7467	-0.840112	5.44669
	102.154	11.7467	-0.840113	5.44669
	102.154	11.7467	-0.840115	5.44669
	102.154	11.7467	-0.840115	5.44669
	102.154	11.7467	-0.840115	5.44669
	102.154	11.7467	-0.840115	5.44669
	102.154	11.7467	-0.840115	5.44669
	102.154	11.7467	-0.840115	5.44669
	102.154	11.7467	-0.840115	5.44669
	102.154	11.7467	-0.840115	5.44669
	102.154	11.7467	-0.840115	5.44669
	102.154	11.7467	-0.840115	5.44669
	102.131	11.7467	-0.840115	5.44669
	102.074	11.7467	-0.840115	5.44669
	102.028	11.7467	-0.840115	5.44669
	102.024	11.7467	-0.840115	5.44669
	102.061	11.7467	-0.840115	5.44669
	102.103	11.7959	-0.840115	5.44669
	102.089	11.9227	-0.840115	5.44669
	102.066	11.9751	-0.840115	5.44669
	102.083	11.8563	-0.840115	5.44669
	102.057	11.7236	-0.840115	5.44669
	101.989	11.7	-0.840115	5.44669
	102.006	11.7357	-0.840115	5.44669
	102.088	11.7588	-0.840115	5.44669
	102.102	11.7557	-0.840115	5.44669
	102.054	11.7954	-0.840115	5.44669
	102.003	11.9193	-0.840115	5.44669
	101.95	11.9739	-0.840115	5.44669
	101.938	11.9062	-0.840115	5.44669
	101.995	11.9003	-0.840115	5.44669
	102.03	11.9285	-0.840115	5.44669
	101.981	11.8942	-0.840115	5.44669
	101.919	11.9114	-0.840115	5.44669
	101.906	11.9866	-0.840115	5.44669
	101.921	12.07	-0.840115	5.44669
	101.933	12.1366	-0.840115	5.44669
	101.932	12.0457	-0.840115	5.44669
	101.927	11.8715	-0.840115	5.44669
	101.926	11.9113	-0.840115	5.44669
	101.927	12.1503	-0.840115	5.44669
	101.928	12.3108	-0.840115	5.44669
	101.928	12.3049	-0.840115	5.44669
	101.927	12.1981	-0.840115	5.44669
	101.927	12.0003	-0.840115	5.44669
	101.927	11.8326	-0.840115	5.44669
	101.927	11.9115	-0.840115	5.44669
	101.927	12.1642	-0.840115	5.44669
	101.905	12.3166	-0.840115	5.44669
	101.825	12.3024	-0.840115	5.44669
	101.722	12.195	-0.840115	5.44669
	101.672	12.0491	-0.840115	5.44669
	101.683	12.0095	-0.840115	5.44669
	101.704	12.1404	-0.840115	5.44669
	101.709	12.2245	-0.840115	5.44669
	101.726	12.1172	-0.840115	5.44669
	101.779	12.0272	-0.840115	5.44669
	101.803	12.1236	-0.840115	5.44669
	101.751	12.2112	-0.840115	5.44669
	101.691	12.1176	-0.840115	5.44669
	101.68	12.0321	-0.840115	5.44669
	101.696	12.1255	-0.840115	5.44669
	101.706	12.2594	-0.840115	5.44669
	101.705	12.2925	-0.840115	5.44669
	101.701	12.2604	-0.840115	5.44669
	101.7	12.2354	-0.840115	5.44669
	101.701	12.2364	-0.840115	5.44669
	101.701	12.2457	-0.840115	5.44669
	101.701	12.2493	-0.840115	5.44669
	101.701	12.2474	-0.840115	5.44669
	101.701	12.2454	-0.840115	5.44669
	101.701	12.2452	-0.840115	5.44669
	101.701	12.2459	-0.840115	5.44669
	101.701	12.2462	-0.840115	5.44669
	101.701	12.2461	-0.840115	5.44669
	101.701	12.2459	-0.840115	5.44669
	101.701	12.2951	-0.840115	5.44669
	101.701	12.4219	-0.840115	5.44669
	101.701	12.4744	-0.840115	5.44669
	101.701	12.3556	-0.840115	5.44669
	101.701	12.2228	-0.840115	5.44669
	101.701	12.1992	-0.840115	5.44669
	101.701	12.2349	-0.840115	5.44669
	101.701	12.258	-0.840115	5.44669
	101.701	12.2549	-0.840115	5.44669
	101.701	12.2455	-0.840115	5.44669
	101.701	12.2426	-0.840115	5.44669
	101.701	12.2447	-0.840115	5.44669
	101.701	12.2467	-0.840115	5.44268
	101.701	12.2467	-0.840115	5.43234
	101.701	12.246	-0.840115	5.42806
	101.701	12.2457	-0.840115	5.43775
	101.701	12.2459	-0.840115	5.44858
	101.701	12.246	-0.840115	5.4505
	101.701	12.246	-0.840115	5.44759
	101.701	12.246	-0.840115	5.44571
	101.701	12.246	-0.840115	5.44595
	101.701	12.246	-0.840115	5.44673
	101.701	12.246	-0.840115	5.44696
	101.701	12.246	-0.840115	5.44679
	101.701	12.246	-0.840115	5.44663
	101.701	12.246	-0.840115	5.44663
	101.701	12.246	-0.840115	5.44668
	101.701	12.246	-0.840115	5.44671
	101.701	12.246	-0.840115	5.4467
	101.701	12.246	-0.840115	5.44668
	101.701	12.246	-0.840115	5.44668
	101.701	12.246	-0.840115	5.44669
	101.701	12.246	-0.840115	5.44669
	101.701	12.246	-0.840115	5.44669
	101.701	12.246	-0.840115	5.44669
	101.701	12.246	-0.840115	5.44669
	101.701	12.246	-0.840115	5.44669
	101.701	12.246	-0.840115	5.44669
	101.701	12.246	-0.840115	5.44669
	101.701	12.246	-0.840115	5.44669
	101.701	12.246	-0.840115	5.44669
	101.701	12.246	-0.840115	5.44669
	101.701	12.246	-0.840115	5.44669
	101.701	12.246	-0.840115	5.44669
	101.701	12.246	-0.840115	5.44669
	101.701	12.246	-0.840115	5.44669
	101.701	12.246	-0.840115	5.44669
	101.701	12.246	-0.840115	5.44669
	101.701	12.246	-0.840115	5.44669
	101.701	12.246	-0.840115	5.44669
	101.701	12.246	-0.840115	5.44669
	101.701	12.246	-0.840115	5.44669
	101.701	12.246	-0.840115	5.44669
	101.701	12.246	-0.840115	5.44669
	101.701	12.246	-0.840115	5.44669
	101.701	12.246	-0.840115	5.44669
	101.701	12.246	-0.840115	5.44669
	101.701	12.246	-0.840115	5.44669
	101.701	12.246	-0.840115	5.44669
	101.701	12.246	-0.840115	5.44669
	101.701	12.246	-0.840115	5.44669
	101.701	12.246	-0.840115	5.44669
	101.701	12.246	-0.840115	5.44669
	101.701	12.246	-0.840115	5.44669
	101.701	12.246	-0.840115	5.44669
	101.701	12.246	-0.840115	5.44669
	101.701	12.246	-0.840115	5.44669
	101.701	12.246	-0.840115	5.44669
	101.701	12.246	-0.840115	5.44669
	101.701	12.246	-0.840115	5.44669
	101.701	12.246	-0.840115	5.44669
	101.701	12.246	-0.840115	5.44669
	101.701	12.246	-0.840115	5.44669
	101.701	12.246	-0.840115	5.44669
	101.701	12.246	-0.840115	5.44669
	101.701	12.246	-0.840115	5.44669
	101.701	12.246	-0.840115	5.44669
	101.701	12.246	-0.840115	5.44669
	101.701	12.246	-0.840115	5.44669
	101.701	12.246	-0.840115	5.44669
	101.701	12.246	-0.840115	5.44669
	101.701	12.246	-0.840115	5.44669
	101.701	12.246	-0.840115	5.44669
	101.701	12.246	-0.840115	5.44669
	101.701	12.246	-0.840115	5.44669
	101.701	12.246	-0.840115	5.44669
	101.679	12.246	-0.840115	5.44669
	101.621	12.246	-0.840115	5.44669
	101.598	12.246	-0.840115	5.44669
	101.651	12.246	-0.840115	5.44669
	101.712	12.246	-0.840115	5.44669
	101.722	12.246	-0.840115	5.44669
	101.706	12.246	-0.840115	5.44669
	101.696	12.246	-0.840115	5.44669
	101.697	12.246	-0.840115	5.44669
	101.701	12.246	-0.840115	5.44669
	101.703	12.246	-0.840115	5.44669
	101.702	12.246	-0.840115	5.44669
	101.701	12.246	-0.840115	5.44669
	101.701	12.246	-0.840115	5.44669
	101.701	12.246	-0.840115	5.44669
	101.701	12.246	-0.840115	5.44669
	101.701	12.246	-0.840115	5.44669
	101.701	12.246	-0.840115	5.44669
	101.701	12.246	-0.840115	5.44669
	101.701	12.246	-0.840115	5.44669
	101.701	12.246	-0.840115	5.44669
	101.701	12.246	-0.840115	5.44669
	101.701	12.246	-0.840115	5.44669
	101.701	12.246	-0.840115	5.44669
	101.701	12.246	-0.840115	5.44669
	101.701	12.246	-0.840115	5.44669
	101.701	12.246	-0.840115	5.44669
	101.701	12.246	-0.840115	5.44669
	101.701	12.246	-0.840115	5.44669
	101.701	12.246	-0.840115	5.44669
	101.701	12.246	-0.840115	5.44669
	101.701	12.246	-0.840115	5.44669
	101.701	12.246	-0.840115	5.44669
	101.701	12.246	-0.840115	5.44669
	101.701	12.246	-0.840115	5.44669
	101.701	12.246	-0.840115	5.44669
	101.701	12.246	-0.840115	5.44669
	101.701	12.246	-0.840115	5.44669
	101.723	12.246	-0.840115	5.44669
	101.803	12.246	-0.840115	5.44669
	101.907	12.246	-0.840115	5.44669
	101.934	12.246	-0.840115	5.44669
	101.866	12.246	-0.840115	5.44669
	101.821	12.246	-0.847985	5.44669
	101.87	12.246	-0.86827	5.44669
	101.936	12.246	-0.87666	5.44268
	101.95	12.246	-0.857648	5.43234
	101.934	12.246	-0.836407	5.42806
	101.922	12.246	-0.832636	5.43775
	101.923	12.246	-0.838349	5.44858
	101.927	12.246	-0.842041	5.4505
	101.929	12.1968	-0.84155	5.44759
	101.928	12.0208	-0.840032	5.44571
	101.927	11.7924	-0.83957	5.44595
	101.927	11.6828	-0.839916	5.44673
	101.927	11.7552	-0.840225	5.44696
	101.928	11.9287	-0.840232	5.44679
	101.927	11.9922	-0.840124	5.44663
	101.927	11.9105	-0.840077	5.44663
	101.927	11.8956	-0.840096	5.44668
	101.927	11.925	-0.84012	5.44671
	101.927	11.8452	-0.840124	5.4467
	101.927	11.7368	-0.840117	5.44668
	101.927	11.7095	-0.840112	5.44668
	101.927	11.735	-0.840113	5.44669
	101.95	11.7551	-0.840115	5.44669
	102.007	11.7544	-0.840115	5.44669
	102.053	11.747	-0.840115	5.44669
	102.079	11.7441	-0.840115	5.44669
	102.123	11.7455	-0.840115	5.44669
	102.162	11.7472	-0.840115	5.44669
	102.145	11.7473	-0.840115	5.44669
	102.077	11.7468	-0.840115	5.44669
	102.047	11.7466	-0.840115	5.44669
	102.102	11.7466	-0.840115	5.44669
	102.164	11.7468	-0.840115	5.44669
	102.176	11.7468	-0.840115	5.44669
	102.159	11.7467	-0.840115	5.44669
	102.148	11.7467	-0.840115	5.44669
	102.149	11.7467	-0.840115	5.44669
	102.154	11.7467	-0.840115	5.44669
	102.155	11.7467	-0.840115	5.44669
	102.154	11.7467	-0.840115	5.44669
	102.153	11.7467	-0.840115	5.44669
	102.153	11.7467	-0.840115	5.44669
	102.154	11.7467	-0.840115	5.44669
	102.154	11.7467	-0.840115	5.44669
	102.154	11.7467	-0.840115	5.44669
	102.176	11.7467	-0.840115	5.44669
	102.256	11.7467	-0.840115	5.44669
	102.359	11.7467	-0.840115	5.44669
	102.387	11.6975	-0.840115	5.44669
	102.296	11.5708	-0.840115	5.44669
	102.194	11.5183	-0.840115	5.44669
	102.219	11.6372	-0.840115	5.44669
	102.339	11.7207	-0.840115	5.44669
	102.413	11.5683	-0.840115	5.44669
	102.408	11.3534	-0.840115	5.44669
	102.38	11.3967	-0.840115	5.44669
	102.37	11.6514	-0.840115	5.44669
	102.376	11.8172	-0.840115	5.44669
	102.382	11.8079	-0.840115	5.44669
	102.382	11.747	-0.840115	5.44669
	102.38	11.725	-0.840115	5.44669
	102.379	11.6884	-0.840115	5.44669
	102.38	11.5746	-0.840115	5.44669
	102.402	11.474	-0.840115	5.44669
	102.46	11.4127	-0.840115	5.44669
	102.506	11.3149	-0.840115	5.44669
	102.532	11.2295	-0.840115	5.44669
	102.575	11.218	-0.840115	5.44669
	102.614	11.2418	-0.840115	5.44669
	102.62	11.2557	-0.840115	5.44669
	102.609	11.2529	-0.840115	5.44669
	102.603	11.2469	-0.840115	5.44669
	102.604	11.2453	-0.840115	5.44669
	102.607	11.2468	-0.840115	5.44669
	102.607	11.248	-0.840115	5.44669
	102.607	11.248	-0.840115	5.44669
	102.606	11.2475	-0.840115	5.44669
	102.606	11.2473	-0.840115	5.44669
	102.606	11.2474	-0.840115	5.44669
	102.606	11.2475	-0.840115	5.44669
	102.606	11.2475	-0.840115	5.44669
	102.606	11.2475	-0.840115	5.44669
	102.606	11.2475	-0.840115	5.44669
	102.606	11.2475	-0.840115	5.44669
	102.629	11.2475	-0.840115	5.44669
	102.708	11.2475	-0.840115	5.44669
	102.812	11.2475	-0.840115	5.44669
	102.839	11.2475	-0.840115	5.44669
	102.771	11.2475	-0.840115	5.44669
	102.726	11.2475	-0.847985	5.44669
	102.775	11.2475	-0.86827	5.44669
	102.841	11.2475	-0.87666	5.44669
	102.856	11.2475	-0.857648	5.44669
	102.839	11.2475	-0.836407	5.44669
	102.849	11.2475	-0.832636	5.44669
	102.908	11.2475	-0.838349	5.44669
	102.958	11.2475	-0.842041	5.44669
	102.986	11.2475	-0.84155	5.44669
	103.006	11.2475	-0.840032	5.44669
	102.987	11.2475	-0.83957	5.44669
	102.968	11.2475	-0.839916	5.44669
	103.012	11.1983	-0.840225	5.44669
	103.066	11.0715	-0.840232	5.44669
	103.078	10.9699	-0.840124	5.44669
	103.064	10.9128	-0.840077	5.44669
	103.054	10.8663	-0.840096	5.44669
	103.055	10.9071	-0.84012	5.44669
	103.059	10.9962	-0.840124	5.44669
	103.06	11.077	-0.840117	5.44669
	103.059	11.1375	-0.840112	5.44669
	103.059	11.045	-0.840113	5.44669
	103.059	10.8231	-0.840115	5.44669
	103.059	10.6882	-0.840115	5.44669
	103.059	10.6987	-0.840115	5.44669
	103.059	10.7492	-0.840115	5.44669
	103.059	10.7663	-0.840115	5.44669
	103.081	10.7555	-0.840115	5.44669
	103.139	10.7449	-0.840115	5.44669
	103.185	10.7443	-0.840115	5.44669
	103.211	10.7478	-0.840115	5.44669
	103.254	10.7495	-0.840115	5.44669
	103.293	10.7489	-0.840115	5.44669
	103.299	10.7481	-0.840115	5.44669
	103.288	10.748	-0.840115	5.44669
	103.282	10.7482	-0.840115	5.44669
	103.283	10.7483	-0.840115	5.44669
	103.285	10.7483	-0.840115	5.44669
	103.286	10.7483	-0.840115	5.44669
	103.286	10.7482	-0.840115	5.44669
	103.285	10.7483	-0.840115	5.44669
	103.285	10.7483	-0.840115	5.44669
	103.285	10.7483	-0.840115	5.44669
	103.285	10.7483	-0.840115	5.44669
	103.285	10.7483	-0.840115	5.44669
	103.307	10.7483	-0.840115	5.44669
	103.387	10.7483	-0.840115	5.44669
	103.491	10.7483	-0.840115	5.44669
	103.54	10.7483	-0.840115	5.44669
	103.53	10.7483	-0.840115	5.44669
	103.509	10.6991	-0.840115	5.44669
	103.504	10.5723	-0.840115	5.44669
	103.509	10.4707	-0.840115	5.44669
	103.513	10.4135	-0.840115	5.44669
	103.513	10.3671	-0.840115	5.44669
	103.511	10.4078	-0.840115	5.44669
	103.511	10.4969	-0.840115	5.44669
	103.511	10.5777	-0.840115	5.44669
	103.512	10.6875	-0.840115	5.44669
	103.512	10.771	-0.840115	5.44669
	103.511	10.7282	-0.840115	5.44669
	103.534	10.5761	-0.840115	5.44669
	103.614	10.4619	-0.840115	5.44669
	103.717	10.4085	-0.840115	5.44669
	103.767	10.3189	-0.840115	5.44669
	103.734	10.2341	-0.840115	5.44669
	103.655	10.2199	-0.840115	5.44669
	103.627	10.2916	-0.840115	5.44669
	103.686	10.4326	-0.840115	5.44669
	103.75	10.483	-0.840115	5.44669
	103.761	10.3582	-0.840115	5.44669
	103.743	10.2237	-0.840115	5.44669
	103.732	10.2015	-0.840115	5.44669
	103.733	10.2384	-0.840115	5.44669
	103.738	10.2615	-0.840115	5.44669
	103.739	10.258	-0.840115	5.44669
	103.738	10.2484	-0.840115	5.44669
	103.76	10.2455	-0.840115	5.44669
	103.817	10.2478	-0.840115	5.44669
	103.841	10.2498	-0.840115	5.44669
	103.788	10.2498	-0.840115	5.44669
	103.727	10.2491	-0.840115	5.44669
	103.717	10.2488	-0.840115	5.44669
	103.733	10.1997	-0.840115	5.44669
	103.766	10.0731	-0.840115	5.44669
	103.844	9.9715	-0.840115	5.44669
	103.943	9.9143	-0.840115	5.44669
	103.991	9.81863	-0.840115	5.44669
	103.982	9.73262	-0.840115	5.44669
	103.962	9.72011	-0.840115	5.44669
	103.957	9.79296	-0.840115	5.44669
	103.962	9.93384	-0.840115	5.44669
	103.966	10.0329	-0.840115	5.44669
	103.966	10.0348	-0.840115	5.44669
	103.964	9.95281	-0.840115	5.44669
	103.964	9.81191	-0.840115	5.44669
	103.964	9.71606	-0.840115	5.44669
	103.964	9.71555	-0.840115	5.44669
	103.964	9.74775	-0.840115	5.44669
	103.964	9.76116	-0.840115	5.44669
	103.964	9.75528	-0.840115	5.44669
	103.964	9.74805	-0.840115	5.44669
	103.964	9.74711	-0.840115	5.44669
	103.964	9.74929	-0.840115	5.44669
	103.964	9.75053	-0.840115	5.44669
	103.986	9.75028	-0.840115	5.44669
	104.044	9.74973	-0.840115	5.44669
	104.068	9.74959	-0.840115	5.44669
	104.036	9.74973	-0.840115	5.44669
	104.056	9.74983	-0.840115	5.44669
	104.148	9.74983	-0.840115	5.44669
	104.214	9.74979	-0.840115	5.44669
	104.214	9.74978	-0.840115	5.44669
	104.192	9.74978	-0.840115	5.44669
	104.182	9.74979	-0.840115	5.44669
	104.187	9.74979	-0.840115	5.44669
	104.192	9.74979	-0.840115	5.44669
	104.192	9.74979	-0.840115	5.44669
	104.191	9.74979	-0.840115	5.44669
	104.212	9.74979	-0.840115	5.44669
	104.27	9.74979	-0.840115	5.44669
	104.294	9.7006	-0.840115	5.44669
	104.24	9.52463	-0.840115	5.44669
	104.18	9.29624	-0.847985	5.44669
	104.191	9.23585	-0.86827	5.44669
	104.287	9.3858	-0.87666	5.44669
	104.401	9.48497	-0.857648	5.44669
	104.45	9.37719	-0.836407	5.44669
	104.435	9.28158	-0.832636	5.44669
	104.412	9.37582	-0.838349	5.44669
	104.408	9.46448	-0.842041	5.44669
	104.415	9.37214	-0.849421	5.44669
	104.419	9.23756	-0.868187	5.44669
	104.418	9.20381	-0.876115	5.44669
	104.417	9.2359	-0.857449	5.44669
	104.416	9.26108	-0.836517	5.44669
	104.416	9.26018	-0.840624	5.44669
	104.417	9.25085	-0.866514	5.44669
	104.417	9.24726	-0.878548	5.44669
	104.439	9.24907	-0.859065	5.44669
	104.519	9.25111	-0.836329	5.44669
	104.622	9.25131	-0.8321	5.44669
	104.672	9.25068	-0.838152	5.44669
	104.661	9.25034	-0.842149	5.44669
	104.64	9.25042	-0.841666	5.44669
	104.635	9.25058	-0.840041	5.44669
	104.641	9.25061	-0.839533	5.44669
	104.645	9.25057	-0.839897	5.44669
	104.667	9.25054	-0.84023	5.44669
	104.745	9.25054	-0.840241	5.44669
	104.848	9.25055	-0.840126	5.44669
	104.898	9.25056	-0.840075	5.44669
	104.888	9.25056	-0.840094	5.44669
	104.867	9.25055	-0.84012	5.44669
	104.862	9.25055	-0.840124	5.44669
	104.867	9.25055	-0.840117	5.44669
	104.871	9.25056	-0.840112	5.44669
	104.871	9.25056	-0.840113	5.44669
	104.869	9.25055	-0.840115	5.44669
	104.869	9.25055	-0.840115	5.44669
	104.869	9.20136	-0.840115	5.44669
	104.869	9.07459	-0.840115	5.44669
	104.869	9.02216	-0.840115	5.44669
	104.869	9.14097	-0.840115	5.44669
	104.869	9.22454	-0.840115	5.44669
	104.869	9.12133	-0.840115	5.44669
	104.869	8.984	-0.840115	5.44669
	104.869	8.90378	-0.840115	5.44669
	104.869	8.8112	-0.840115	5.44669
	104.869	8.73468	-0.840115	5.44669
	104.869	8.77423	-0.840115	5.44669
	104.892	8.97169	-0.840115	5.44669
	104.971	9.21226	-0.840115	5.44669
	105.075	9.27006	-0.840115	5.44669
	105.124	9.06551	-0.840115	5.44669
	105.114	8.78902	-0.847985	5.44669
	105.093	8.66976	-0.86827	5.44669
	105.088	8.70603	-0.87666	5.44669
	105.093	8.7617	-0.857648	5.44669
	105.097	8.77182	-0.836407	5.44669
	105.097	8.75623	-0.832636	5.44669
	105.096	8.74609	-0.838349	5.44669
	105.095	8.74738	-0.842041	5.44669
	105.095	8.75153	-0.84155	5.44669
	105.096	8.75281	-0.840032	5.44669
	105.096	8.75187	-0.83957	5.44669
	105.118	8.75102	-0.839916	5.44669
	105.198	8.751	-0.840225	5.44669
	105.301	8.75129	-0.840232	5.44669
	105.351	8.75142	-0.840124	5.44669
	105.34	8.75137	-0.840077	5.44669
	105.319	8.7513	-0.847966	5.44669
	105.314	8.7021	-0.868276	5.44669
	105.32	8.52616	-0.876669	5.44669
	105.324	8.34696	-0.85765	5.44669
	105.323	8.41335	-0.836404	5.44669
	105.322	8.66491	-0.832635	5.44669
	105.321	8.82123	-0.838349	5.44669
	105.322	8.7599	-0.842042	5.44268
	105.322	8.52516	-0.841551	5.43234
	105.322	8.27675	-0.840031	5.42806
	105.322	8.22892	-0.83957	5.43775
	105.322	8.39125	-0.839916	5.44858
	105.322	8.49114	-0.840225	5.4505
	105.322	8.42846	-0.840232	5.44759
	105.344	8.45766	-0.840124	5.44571
	105.424	8.60496	-0.840077	5.44595
	105.527	8.57576	-0.840096	5.44673
	105.555	8.35085	-0.84012	5.44696
	105.487	8.19244	-0.840124	5.44679
	105.442	8.19422	-0.840117	5.44663
	105.491	8.2494	-0.840112	5.44663
	105.556	8.27158	-0.840113	5.44668
	105.571	8.26121	-0.840115	5.44671
	105.555	8.24898	-0.840115	5.4467
	105.543	8.24754	-0.840115	5.44668
	105.543	8.25128	-0.840115	5.44668
	105.548	8.25336	-0.840115	5.44669
	105.55	8.2529	-0.840115	5.44669
	105.549	8.25197	-0.840115	5.44669
	105.548	8.25174	-0.840115	5.44669
	105.57	8.25198	-0.840115	5.44669
	105.628	8.25216	-0.840115	5.44669
	105.652	8.25215	-0.840115	5.44669
	105.62	8.25208	-0.840115	5.44669
	105.617	8.25206	-0.840115	5.44669
	105.63	8.25207	-0.840115	5.44669
	105.615	8.25209	-0.840115	5.44669
	105.645	8.25209	-0.840115	5.44669
	105.737	8.25208	-0.840115	5.44669
	105.798	8.25208	-0.840115	5.44669
	105.797	8.25208	-0.840115	5.44669
	105.775	8.25208	-0.840115	5.44669
	105.767	8.20289	-0.840115	5.44669
	105.771	8.07612	-0.840115	5.44669
	105.776	8.02369	-0.840115	5.44669
	105.776	8.1425	-0.840115	5.44669
	105.775	8.27526	-0.840115	5.44669
	105.774	8.24963	-0.840115	5.44669
	105.774	8.03796	-0.840115	5.44669
	105.774	7.83568	-0.840115	5.44669
	105.775	7.85594	-0.840115	5.44669
	105.774	7.99023	-0.840115	5.44669
	105.774	8.04781	-0.840115	5.44669
	105.774	8.02555	-0.840115	5.44669
	105.774	8.04517	-0.840115	5.44268
	105.774	8.11831	-0.840115	5.43234
	105.774	8.05262	-0.840115	5.42806
	105.774	7.83739	-0.840115	5.43775
	105.774	7.69578	-0.840115	5.44858
	105.774	7.70112	-0.840115	5.4505
	105.774	7.80101	-0.840115	5.44759
	105.774	7.99601	-0.840115	5.44571
	105.774	8.16513	-0.840115	5.44595
	105.797	8.08774	-0.840115	5.44673
	105.876	7.83515	-0.840115	5.44696
	105.98	7.68231	-0.840115	5.44679
	106.03	7.69627	-0.840115	5.44663
	106.019	7.75457	-0.840115	5.44663
	105.998	7.77374	-0.840115	5.44668
	105.993	7.76099	-0.840115	5.44671
	105.998	7.74883	-0.847985	5.4467
	106.002	7.74827	-0.86827	5.44668
	106.002	7.75236	-0.87666	5.44668
	106.001	7.80346	-0.857648	5.44669
	106	7.92958	-0.836407	5.44669
	106	7.98106	-0.832636	5.44669
	106.001	7.86208	-0.838349	5.44669
	106.001	7.72959	-0.842041	5.44669
	106.001	7.7062	-0.84155	5.44669
	106.001	7.74188	-0.840032	5.44669
	106.001	7.76488	-0.83957	5.44669
	106.001	7.76179	-0.839916	5.44669
	106.001	7.75232	-0.840225	5.44669
	106.001	7.74944	-0.840232	5.44669
	106.001	7.75161	-0.840124	5.44669
	106.001	7.75354	-0.840077	5.44669
	106.001	7.75358	-0.840096	5.44669
	106.023	7.75291	-0.84012	5.44669
	106.08	7.75261	-0.840124	5.44669
	106.104	7.75273	-0.840117	5.44669
	106.073	7.75288	-0.840112	5.44669
	106.092	7.7529	-0.840113	5.44669
	106.185	7.75286	-0.840115	5.44669
	106.251	7.75283	-0.840115	5.44669
	106.251	7.75284	-0.840115	5.44669
	106.228	7.75285	-0.840115	5.44669
	106.219	7.75285	-0.840115	5.44669
	106.223	7.75285	-0.840115	5.44669
	106.228	7.75285	-0.840115	5.44669
	106.229	7.75285	-0.840115	5.44669
	106.227	7.75285	-0.840115	5.44669
	106.226	7.75285	-0.840115	5.44669
	106.227	7.75285	-0.840115	5.44669
	106.227	7.75285	-0.840115	5.44669
	106.227	7.75285	-0.840115	5.44669
	106.227	7.75285	-0.840115	5.44669
	106.227	7.75285	-0.847985	5.44669
	106.227	7.75285	-0.86827	5.44669
	106.227	7.75285	-0.87666	5.44669
	106.227	7.75285	-0.857648	5.44669
	106.227	7.75285	-0.836407	5.44669
	106.227	7.75285	-0.832636	5.44669
	106.227	7.75285	-0.838349	5.44669
	106.227	7.75285	-0.849912	5.44669
	106.227	7.75285	-0.869706	5.44669
	106.227	7.75285	-0.876577	5.44669
	106.249	7.75285	-0.857103	5.44669
	106.329	7.75285	-0.836208	5.44669
	106.41	7.75285	-0.832747	5.44669
	106.402	7.70366	-0.838466	5.44669
	106.368	7.57688	-0.842051	5.44268
	106.379	7.52445	-0.849384	5.43635
	106.376	7.64327	-0.868168	5.44241
	106.369	7.72683	-0.87612	5.45638
	106.41	7.62362	-0.857458	5.45751
	106.46	7.53549	-0.836519	5.44861
	106.47	7.63123	-0.840622	5.44377
	106.458	7.71786	-0.866513	5.4448
	106.449	7.57495	-0.878549	5.44694
	106.472	7.31374	-0.859065	5.44746
	106.533	7.22811	-0.836329	5.44692
	106.58	7.37919	-0.8321	5.44651
	106.605	7.48781	-0.838152	5.44653
	106.648	7.38359	-0.842149	5.44668
	106.687	7.23693	-0.841666	5.44674
	106.693	7.20234	-0.840041	5.44671
	106.682	7.23837	-0.839533	5.44668
	106.676	7.2655	-0.839897	5.44667
	106.677	7.26401	-0.84023	5.44669
	106.68	7.25374	-0.840241	5.44669
	106.681	7.24997	-0.840126	5.44669
	106.68	7.25204	-0.840075	5.44669
	106.679	7.25425	-0.840094	5.44669
	106.679	7.25444	-0.84012	5.44669
	106.68	7.25373	-0.840124	5.44669
	106.68	7.25337	-0.840117	5.44669
	106.702	7.25347	-0.840112	5.44669
	106.759	7.25364	-0.840113	5.44669
	106.805	7.25367	-0.840115	5.44669
	106.831	7.25363	-0.840115	5.44669
	106.875	7.25359	-0.840115	5.44669
	106.914	7.2536	-0.840115	5.44669
	106.919	7.25361	-0.840115	5.44669
	106.909	7.25361	-0.840115	5.44669
	106.902	7.25361	-0.840115	5.44669
	106.903	7.25361	-0.840115	5.44669
	106.906	7.20442	-0.840115	5.44669
	106.907	7.07765	-0.840115	5.44669
	106.906	6.97602	-0.840115	5.44669
	106.906	6.91887	-0.840115	5.44669
	106.906	6.82323	-0.840115	5.44669
	106.906	6.73722	-0.840115	5.44669
	106.906	6.77388	-0.840115	5.44669
	106.906	6.92432	-0.847985	5.44669
	106.906	6.99085	-0.86827	5.44669
	106.906	6.86949	-0.88453	5.44669
	106.928	6.73065	-0.885804	5.44669
	107.008	6.70544	-0.872952	5.44669
	107.111	6.74261	-0.85017	5.44669
	107.161	6.76689	-0.834641	5.44669
	107.151	6.7638	-0.842433	5.44669
	107.129	6.75388	-0.86794	5.44669
	107.124	6.75081	-0.878503	5.44669
	107.13	6.75306	-0.858539	5.44669
	107.134	6.75509	-0.836125	5.44669
	107.134	6.75514	-0.832202	5.44669
	107.132	6.75444	-0.838267	5.44669
	107.132	6.75413	-0.842161	5.44669
	107.154	6.75425	-0.84163	5.44669
	107.234	6.75441	-0.840022	5.44669
	107.316	6.75443	-0.839537	5.44669
	107.308	6.75439	-0.839906	5.44669
	107.273	6.75436	-0.848103	5.44669
	107.306	6.75436	-0.868394	5.44669
	107.361	6.75438	-0.87667	5.44669
	107.377	6.75438	-0.857608	5.44669
	107.365	6.75438	-0.836386	5.44669
	107.355	6.75437	-0.832642	5.44669
	107.354	6.75437	-0.838359	5.44669
	107.358	6.70518	-0.842043	5.44669
	107.36	6.52922	-0.841548	5.44669
	107.359	6.35001	-0.84003	5.44669
	107.358	6.36721	-0.83957	5.44669
	107.358	6.492	-0.839917	5.44669
	107.358	6.5467	-0.840225	5.44669
	107.359	6.5266	-0.840232	5.44669
	107.381	6.54815	-0.840124	5.44669
	107.46	6.67052	-0.840077	5.44669
	107.542	6.78013	-0.847966	5.44669
	107.512	6.74381	-0.868276	5.44669
	107.42	6.58512	-0.876669	5.44669
	107.429	6.46582	-0.85765	5.44669
	107.538	6.41265	-0.836404	5.44669
	107.614	6.32497	-0.832635	5.44669
	107.613	6.24087	-0.838349	5.44669
	107.586	6.22632	-0.842042	5.44669
	107.575	6.24845	-0.841551	5.44669
	107.58	6.26263	-0.840031	5.44669
	107.586	6.26066	-0.83957	5.44669
	107.587	6.25479	-0.839916	5.44669
	107.585	6.25303	-0.840225	5.44669
	107.584	6.25438	-0.840232	5.44669
	107.584	6.25557	-0.840124	5.44669
	107.585	6.25559	-0.840077	5.44669
	107.585	6.25517	-0.840096	5.44669
	107.585	6.25499	-0.84012	5.44669
	107.585	6.25507	-0.840124	5.44669
	107.585	6.25516	-0.840117	5.44669
	107.585	6.25517	-0.840112	5.44669
	107.585	6.25515	-0.840113	5.44669
	107.585	6.20594	-0.840115	5.44669
	107.585	6.02998	-0.840115	5.44669
	107.585	5.80159	-0.840115	5.44669
	107.585	5.7412	-0.840115	5.44669
	107.585	5.89115	-0.840115	5.44669
	107.585	6.03951	-0.840115	5.44669
	107.585	6.10769	-0.840115	5.44669
	107.607	6.19129	-0.840115	5.44669
	107.687	6.26834	-0.840115	5.44669
	107.79	6.23219	-0.840115	5.44669
	107.84	6.08516	-0.840115	5.44669
	107.807	6.01987	-0.840115	5.44669
	107.729	6.09135	-0.840115	5.44669
	107.7	6.0535	-0.840115	5.44669
	107.759	5.85025	-0.840115	5.44669
	107.823	5.70373	-0.840115	5.44669
	107.834	5.70274	-0.840115	5.44669
	107.816	5.75254	-0.840115	5.44669
	107.805	5.77344	-0.847985	5.44669
	107.807	5.76445	-0.86827	5.44669
	107.811	5.75325	-0.87666	5.44669
	107.835	5.75175	-0.857648	5.44669
	107.891	5.75511	-0.836407	5.44669
	107.914	5.75704	-0.832636	5.44669
	107.86	5.75666	-0.838349	5.44669
	107.823	5.75582	-0.842041	5.44669
	107.892	5.7556	-0.84155	5.44669
	108.012	5.7558	-0.847902	5.44669
	108.072	5.75597	-0.867725	5.4507
	108.06	5.75597	-0.876461	5.46104
	108.034	5.75591	-0.857759	5.46531
	108.028	5.75588	-0.836524	5.45562
	108.034	5.75589	-0.832646	5.4448
	108.039	5.75591	-0.838311	5.44287
	108.039	5.75591	-0.842022	5.44579
	108.037	5.7559	-0.841556	5.44767
	108.037	5.7559	-0.840041	5.44742
	108.037	5.7559	-0.839572	5.44664
	108.06	5.7559	-0.839914	5.44641
	108.117	5.7559	-0.840224	5.44658
	108.163	5.7559	-0.848103	5.44674
	108.189	5.7559	-0.868281	5.44675
	108.21	5.7559	-0.876622	5.44669
	108.192	5.7559	-0.857629	5.44667
	108.151	5.7559	-0.836412	5.44668
	108.137	5.7559	-0.832645	5.44669
	108.167	5.7559	-0.838351	5.44669
	108.233	5.7559	-0.842039	5.44669
	108.279	5.7559	-0.841549	5.44669
	108.28	5.7559	-0.840032	5.44669
	108.265	5.7559	-0.83957	5.44669
	108.258	5.7559	-0.839916	5.44669
	108.261	5.70671	-0.840225	5.44669
	108.287	5.57994	-0.840232	5.44669
	108.367	5.5275	-0.840124	5.44669
	108.469	5.59713	-0.840077	5.44669
	108.518	5.55392	-0.840096	5.44669
	108.508	5.39828	-0.84012	5.44669
	108.487	5.37977	-0.840124	5.44669
	108.482	5.4323	-0.840117	5.44669
	108.488	5.36329	-0.840112	5.44669
	108.492	5.25106	-0.840113	5.44669
	108.491	5.21835	-0.840115	5.44669
	108.49	5.2921	-0.840115	5.44669
	108.489	5.44054	-0.840115	5.44669
	108.49	5.49327	-0.840115	5.44669
	108.49	5.36688	-0.840115	5.44669
	108.49	5.23084	-0.840115	5.44669
	108.49	5.20859	-0.840115	5.44669
	108.49	5.24601	-0.840115	5.44669
	108.49	5.26934	-0.840115	5.44669
	108.49	5.26577	-0.840115	5.44669
	108.49	5.25598	-0.840115	5.44669
	108.49	5.25314	-0.840115	5.44669
	108.49	5.25544	-0.840115	5.44669
	108.49	5.2574	-0.840115	5.44669
	108.49	5.25741	-0.840115	5.44669
	108.49	5.25672	-0.840115	5.44669
	108.49	5.25642	-0.840115	5.44669
	108.49	5.25655	-0.840115	5.44669
	108.49	5.2567	-0.840115	5.44669
	108.49	5.25673	-0.840115	5.44669
	108.49	5.25668	-0.840115	5.44669
	108.49	5.25665	-0.840115	5.44669
	108.49	5.25666	-0.840115	5.44669
	108.49	5.25667	-0.840115	5.44669
	108.49	5.25667	-0.840115	5.44669
	108.49	5.25667	-0.840115	5.44669
	108.49	5.25667	-0.840115	5.44669
	108.512	5.25667	-0.840115	5.44669
	108.57	5.25667	-0.840115	5.44669
	108.616	5.25667	-0.840115	5.44669
	108.642	5.25667	-0.840115	5.44669
	108.685	5.25667	-0.840115	5.44669
	108.724	5.25667	-0.840115	5.44669
	108.73	5.25667	-0.840115	5.44669
	108.719	5.25667	-0.840115	5.44669
	108.713	5.25667	-0.840115	5.44669
	108.714	5.25667	-0.840115	5.44669
	108.716	5.25667	-0.840115	5.44669
	108.717	5.25667	-0.840115	5.44669
	108.716	5.20748	-0.840115	5.44669
	108.716	5.0807	-0.840115	5.44669
	108.716	5.02827	-0.840115	5.44669
	108.716	5.14709	-0.840115	5.44669
	108.716	5.27984	-0.840115	5.44669
	108.716	5.3034	-0.840115	5.44669
	108.716	5.21851	-0.840115	5.44669
	108.738	5.01947	-0.840115	5.44669
	108.796	4.84333	-0.847985	5.44669
	108.842	4.87002	-0.86827	5.44669
	108.868	4.94851	-0.87666	5.44669
	108.911	4.87427	-0.857648	5.44669
	108.95	4.75062	-0.836407	5.44669
	108.956	4.71497	-0.832636	5.44669
	108.945	4.74238	-0.838349	5.44669
	108.939	4.76626	-0.849912	5.44669
	108.94	4.76649	-0.869706	5.44669
	108.943	4.75809	-0.876577	5.44669
	108.943	4.75449	-0.857103	5.44669
	108.943	4.75596	-0.836208	5.44669
	108.942	4.75786	-0.840618	5.44669
	108.942	4.75813	-0.866621	5.44669
	108.942	4.75757	-0.878596	5.44669
	108.965	4.75724	-0.859046	5.44669
	109.045	4.7573	-0.836304	5.44669
	109.148	4.75744	-0.832096	5.44669
	109.175	4.75748	-0.838159	5.44669
	109.107	4.75745	-0.842153	5.44669
[truncated: 482 more rows]
