# Supplementary material for: Design of a cosmetic glove stiffness compensation mechanism for toddler-sized hand prostheses
Source: PLoS One. 2017 Aug 11;12(8):e0183233. doi: 10.1371/journal.pone.0183233 (PMC5553851; doi:10.1371/journal.pone.0183233)
Supplement: S1 Dataset — (ZIP) [file pone.0183233.s001.zip › 02 Spring measurements/VST9_1.xlsx]

## Sheet: VST9_1
LabVIEW Measurement
Writer_Version	2
Reader_Version	2
Separator	Tab
Decimal_Separator	.
Multi_Headings	No
X_Columns	No
Time_Pref	Absolute
Operator	localadmin
Date	2013-10-09
Time	00:11:35.972000
***End_of_Header***
Channels	4
Samples	10	10	10	10
Date	2013-10-09	2013-10-09	2013-10-09	2013-10-09
Time	00:12:18.572000	00:12:18.572000	00:12:18.572000	00:12:18.572000
Y_Unit_Label	mm	N	N	Pa
X_Dimension	Time	Time	Time	Time
X0	0	0	0	0
Delta_X	0.01	0.01	0.01	0.01
***End_of_Header***
X_Value	Voltage LVDT (Filtered)	Voltage Load Cell (Filtered)	Voltage Pinch Load Cell (Filtered)	Voltage Pressure (Filtered)	Comment
	112.337	0.26356	-0.840115	5.44669
	112.337	0.263564	-0.840115	5.44669
	112.337	0.264262	-0.840115	5.44669
	112.337	0.264552	-0.840115	5.44669
	112.337	0.264426	-0.840115	5.44669
	112.337	0.26427	-0.840115	5.44669
	112.337	0.215059	-0.840115	5.44669
	112.337	0.088331	-0.840115	5.44669
	112.337	0.035926	-0.840115	5.44669
	112.337	0.154738	-0.840115	5.44669
	112.337	0.287481	-0.840115	5.44669
	112.337	0.311042	-0.840115	5.44669
	112.337	0.275341	-0.840115	5.44669
	112.337	0.252269	-0.840115	5.44669
	112.337	0.206145	-0.840115	5.44669
	112.337	0.088861	-0.840115	5.44669
	112.337	0.039316	-0.840115	5.44669
	112.337	0.155969	-0.840115	5.44669
	112.337	0.286791	-0.840115	5.44669
	112.337	0.310315	-0.840115	5.44669
	112.337	0.275282	-0.847985	5.44669
	112.337	0.252503	-0.86827	5.44669
	112.337	0.255454	-0.87666	5.44669
	112.337	0.264794	-0.857648	5.44669
	112.337	0.267658	-0.836407	5.44669
	112.337	0.265538	-0.832636	5.44669
	112.337	0.263632	-0.838349	5.44669
	112.337	0.263587	-0.842041	5.44669
	112.337	0.264246	-0.84155	5.4507
	112.337	0.264537	-0.840032	5.46104
	112.337	0.264425	-0.83957	5.46531
	112.337	0.264275	-0.839916	5.45562
	112.337	0.264252	-0.840225	5.4448
	112.337	0.264295	-0.840232	5.44287
	112.337	0.264322	-0.840124	5.44579
	112.337	0.264318	-0.840077	5.44767
	112.337	0.264306	-0.840096	5.44742
	112.337	0.264303	-0.84012	5.44664
	112.337	0.264306	-0.840124	5.44641
	112.337	0.264308	-0.840117	5.44658
	112.337	0.264308	-0.840112	5.44674
	112.337	0.264307	-0.840113	5.44675
	112.337	0.264307	-0.847986	5.44669
	112.337	0.264307	-0.868271	5.44667
	112.337	0.264307	-0.87666	5.44668
	112.337	0.215117	-0.857648	5.44669
	112.337	0.088342	-0.844277	5.44669
	112.337	0.03591	-0.860792	5.44669
	112.337	0.154727	-0.874894	5.44669
	112.337	0.287482	-0.859574	5.44669
	112.337	0.311046	-0.837842	5.44669
	112.337	0.275343	-0.832553	5.44669
	112.337	0.252268	-0.837804	5.44669
	112.337	0.255334	-0.841842	5.44669
	112.337	0.264827	-0.841661	5.44669
	112.337	0.267714	-0.840149	5.4507
	112.337	0.265549	-0.839579	5.46104
	112.337	0.263617	-0.839878	5.46531
	112.337	0.214386	-0.840206	5.45562
	112.337	0.088281	-0.840237	5.4448
	112.337	0.036144	-0.840133	5.44287
	112.337	0.154847	-0.840079	5.44579
	112.337	0.287449	-0.840093	5.44767
	112.337	0.310989	-0.840118	5.44742
	112.337	0.226141	-0.840124	5.44664
	112.337	0.076318	-0.840117	5.44641
	112.337	0.026947	-0.840113	5.44658
	112.337	0.155246	-0.840113	5.44674
	112.337	0.290885	-0.840115	5.44675
	112.337	0.312287	-0.840115	5.44669
	112.337	0.274653	-0.840115	5.44667
	112.337	0.251538	-0.840115	5.44668
	112.337	0.255274	-0.840115	5.44669
	112.337	0.265061	-0.840115	5.44669
	112.337	0.267834	-0.840115	5.44669
	112.359	0.265516	-0.840115	5.44669
	112.417	0.26356	-0.840115	5.44669
	112.44	0.214374	-0.840115	5.44669
	112.386	0.088296	-0.840115	5.44669
	112.326	0.036155	-0.840115	5.44669
	112.316	0.154846	-0.840115	5.44669
	112.332	0.287445	-0.840115	5.44669
	112.342	0.310988	-0.840115	5.44669
	112.341	0.275332	-0.840115	5.44669
	112.337	0.252284	-0.840115	5.44669
	112.335	0.255345	-0.840115	5.44669
	112.336	0.264826	-0.840115	5.44669
	112.337	0.218519	-0.840115	5.44669
	112.359	0.089582	-0.840115	5.44669
	112.417	0.03522	-0.840115	5.44669
	112.44	0.153997	-0.840115	5.44669
	112.386	0.287421	-0.840115	5.44669
	112.326	0.31128	-0.840115	5.44669
	112.316	0.275462	-0.840115	5.44669
	112.332	0.252235	-0.840115	5.44669
	112.342	0.255278	-0.840115	5.44669
	112.341	0.264815	-0.840115	5.44669
	112.337	0.267729	-0.840115	5.44669
	112.335	0.26556	-0.840115	5.44669
	112.336	0.263616	-0.840115	5.44669
	112.337	0.263572	-0.840115	5.44669
	112.337	0.264245	-0.840115	5.44669
	112.337	0.264542	-0.840115	5.44669
	112.337	0.264428	-0.840115	5.44669
	112.337	0.264274	-0.840115	5.44669
	112.337	0.26425	-0.840115	5.44669
	112.337	0.264295	-0.840115	5.44669
	112.337	0.264322	-0.840115	5.44669
	112.337	0.264318	-0.840115	5.44669
	112.337	0.264306	-0.840115	5.44669
	112.337	0.264303	-0.840115	5.44669
	112.337	0.264306	-0.840115	5.44669
	112.337	0.264308	-0.840115	5.44669
	112.337	0.264308	-0.840115	5.44669
	112.337	0.264307	-0.840115	5.44669
	112.337	0.264307	-0.840115	5.44669
	112.337	0.264307	-0.840115	5.44669
	112.337	0.264307	-0.840115	5.44669
	112.337	0.264307	-0.840115	5.44669
	112.337	0.264307	-0.840115	5.44669
	112.337	0.264307	-0.840115	5.44669
	112.337	0.264307	-0.847985	5.44669
	112.337	0.264307	-0.86827	5.44669
	112.337	0.264307	-0.87666	5.44669
	112.337	0.264307	-0.857648	5.44669
	112.337	0.264307	-0.836407	5.44268
	112.337	0.264307	-0.832636	5.43234
	112.337	0.264307	-0.838349	5.42806
	112.337	0.264307	-0.842041	5.43775
	112.337	0.264307	-0.84155	5.44858
	112.337	0.264307	-0.840032	5.4505
	112.337	0.264307	-0.84744	5.44759
	112.337	0.264307	-0.868071	5.44571
	112.337	0.215117	-0.87677	5.44595
	112.337	0.088342	-0.857765	5.44673
	112.337	0.03591	-0.836416	5.44696
	112.337	0.154727	-0.832599	5.44679
	112.337	0.287482	-0.83833	5.44663
	112.337	0.311046	-0.842046	5.44663
	112.337	0.275343	-0.841559	5.44668
	112.337	0.252268	-0.840033	5.44671
	112.337	0.255334	-0.839567	5.4467
	112.337	0.264827	-0.839914	5.44668
	112.337	0.267714	-0.840225	5.44668
	112.337	0.265549	-0.840232	5.44669
	112.337	0.263617	-0.840125	5.44669
	112.337	0.263576	-0.840077	5.44669
	112.337	0.264247	-0.840095	5.44669
	112.337	0.264542	-0.84012	5.44669
	112.337	0.264427	-0.840124	5.44669
	112.337	0.264274	-0.840117	5.44669
	112.337	0.264251	-0.840112	5.44669
	112.337	0.264295	-0.840113	5.44669
	112.337	0.264322	-0.840115	5.44669
	112.337	0.264318	-0.840115	5.44669
	112.337	0.264306	-0.840115	5.44669
	112.337	0.264303	-0.840115	5.44669
	112.337	0.264306	-0.840115	5.44669
	112.337	0.264308	-0.840115	5.44669
	112.337	0.264308	-0.840115	5.44669
	112.337	0.215117	-0.840115	5.44669
	112.337	0.088341	-0.840115	5.44669
	112.337	0.03591	-0.840115	5.44669
	112.337	0.154727	-0.840115	5.44669
	112.337	0.287482	-0.840115	5.44669
	112.337	0.311046	-0.840115	5.44669
	112.337	0.275343	-0.840115	5.44669
	112.337	0.252268	-0.840115	5.44669
	112.337	0.255334	-0.840115	5.44669
	112.337	0.264827	-0.840115	5.44669
	112.337	0.267714	-0.840115	5.44268
	112.337	0.265549	-0.840115	5.43234
	112.315	0.263617	-0.840115	5.42806
	112.257	0.263576	-0.847985	5.43775
	112.233	0.264247	-0.86827	5.44858
	112.265	0.264542	-0.87666	5.4505
	112.245	0.264427	-0.857648	5.44759
	112.152	0.264274	-0.836407	5.44571
	112.087	0.264251	-0.832636	5.44595
	112.087	0.264295	-0.838349	5.44673
	112.109	0.313513	-0.842041	5.44696
	112.118	0.489474	-0.84155	5.44679
	112.114	0.71786	-0.840032	5.44663
	112.109	0.827436	-0.83957	5.44663
	112.109	0.804264	-0.839916	5.44668
	112.11	0.757528	-0.840225	5.44671
	112.111	0.746492	-0.840232	5.4467
	112.111	0.807721	-0.840124	5.44668
	112.11	0.992659	-0.840077	5.44668
	112.11	1.22054	-0.840096	5.44669
	112.11	1.32671	-0.84012	5.44669
	112.111	1.30229	-0.840124	5.44669
	112.111	1.25625	-0.840117	5.44669
	112.111	1.24594	-0.840112	5.44669
	112.111	1.25804	-0.840113	5.44669
	112.111	1.31597	-0.840115	5.44669
	112.111	1.4421	-0.840115	5.44669
	112.111	1.54035	-0.840115	5.44669
	112.111	1.59631	-0.840115	5.44669
	112.111	1.69266	-0.840115	5.44669
	112.111	1.77939	-0.840115	5.44669
	112.111	1.79197	-0.840115	5.44669
	112.111	1.76807	-0.840115	5.44669
	112.111	1.75385	-0.840115	5.44669
	112.088	1.75644	-0.840115	5.44669
	112.031	1.76258	-0.840115	5.44669
	111.985	1.76423	-0.840115	5.44669
	111.959	1.76274	-0.840115	5.44669
	111.915	1.76153	-0.840115	5.44669
	111.876	1.76155	-0.840115	5.44669
	111.871	1.76199	-0.840115	5.44669
	111.882	1.81136	-0.840115	5.44669
	111.888	1.93805	-0.840115	5.44669
	111.887	2.03958	-0.840115	5.44669
	111.884	2.09672	-0.840115	5.44669
	111.883	2.19239	-0.840115	5.44669
	111.884	2.27842	-0.840115	5.44669
	111.884	2.29094	-0.840115	5.44669
	111.862	2.26727	-0.840115	5.44669
	111.804	2.25317	-0.847985	5.44669
	111.758	2.25572	-0.86827	5.44669
	111.732	2.2618	-0.87666	5.44669
	111.689	2.26345	-0.857648	5.44669
	111.65	2.26198	-0.836407	5.44669
	111.644	2.26077	-0.832636	5.44669
	111.655	2.26079	-0.838349	5.44669
	111.662	2.26123	-0.842041	5.44669
	111.66	2.2614	-0.84155	5.44669
	111.658	2.26132	-0.840032	5.44669
	111.657	2.26123	-0.83957	5.44669
	111.658	2.26121	-0.839916	5.44669
	111.658	2.31044	-0.840225	5.44669
	111.658	2.48642	-0.840232	5.44669
	111.636	2.71481	-0.840124	5.44669
	111.578	2.82438	-0.840077	5.44669
	111.532	2.75202	-0.840096	5.44669
	111.506	2.5785	-0.84012	5.44669
	111.463	2.46585	-0.840124	5.44669
	111.424	2.46993	-0.840117	5.44669
	111.418	2.51003	-0.840112	5.44669
	111.429	2.47593	-0.840113	5.44669
	111.435	2.39037	-0.840115	5.44669
	111.434	2.456	-0.840115	5.44669
	111.431	2.67563	-0.840115	5.44669
	111.431	2.81909	-0.840115	5.44669
	111.431	2.81297	-0.840115	5.44669
	111.432	2.76128	-0.840115	5.44669
	111.432	2.74211	-0.840115	5.44669
	111.432	2.7525	-0.840115	5.44669
	111.409	2.76367	-0.840115	5.44669
	111.33	2.76466	-0.840115	5.44669
	111.226	2.7611	-0.840115	5.44669
	111.176	2.75926	-0.840115	5.44669
	111.187	2.75976	-0.840115	5.44669
	111.208	2.76062	-0.840115	5.44669
	111.213	2.7608	-0.847985	5.44669
	111.208	2.76057	-0.86827	5.44669
	111.204	2.76041	-0.87666	5.44669
	111.204	2.76043	-0.857648	5.44669
	111.205	2.76049	-0.836407	5.44669
	111.206	2.76051	-0.832636	5.44669
	111.206	2.7605	-0.838349	5.44669
	111.205	2.76048	-0.842041	5.44669
	111.205	2.76048	-0.84155	5.44669
	111.205	2.76049	-0.847902	5.44669
	111.205	2.76049	-0.867725	5.44669
	111.205	2.76049	-0.876461	5.44669
	111.205	2.76049	-0.857759	5.44669
	111.205	2.76049	-0.836524	5.44669
	111.205	2.76049	-0.832646	5.44669
	111.205	2.76049	-0.838311	5.44669
	111.205	2.80968	-0.842022	5.44669
	111.183	2.98564	-0.841556	5.44669
	111.126	3.16485	-0.840041	5.44669
	111.102	3.09846	-0.839572	5.44669
	111.133	2.89608	-0.839914	5.44669
	111.114	2.86654	-0.840224	5.44669
	111.021	2.93111	-0.840232	5.44669
	110.955	2.92026	-0.840125	5.44669
	110.955	2.98348	-0.840077	5.44669
	110.978	3.17576	-0.840095	5.44669
	110.987	3.30866	-0.84012	5.44669
	110.983	3.30783	-0.840124	5.44669
	110.978	3.26213	-0.840117	5.44669
	110.977	3.24357	-0.840112	5.44669
	110.979	3.2521	-0.840113	5.44669
	110.98	3.21308	-0.847986	5.44669
	110.979	3.08753	-0.868271	5.44669
	110.979	3.032	-0.87666	5.44669
	110.979	3.14908	-0.857648	5.44669
	110.979	3.28221	-0.836407	5.44669
	110.979	3.30655	-0.832636	5.44669
	110.957	3.27104	-0.838349	5.44669
	110.899	3.24777	-0.842041	5.44669
	110.853	3.25069	-0.84155	5.44669
	110.827	3.26018	-0.840032	5.44669
	110.784	3.26313	-0.83957	5.44669
	110.745	3.26098	-0.839916	5.44669
	110.739	3.25904	-0.848096	5.44669
	110.75	3.25899	-0.868387	5.44669
	110.756	3.25966	-0.876669	5.44669
	110.755	3.25996	-0.857611	5.44669
	110.753	3.25984	-0.836387	5.44669
	110.729	3.25969	-0.832642	5.44669
	110.65	3.25967	-0.838358	5.44669
	110.547	3.25971	-0.842043	5.44669
	110.498	3.25974	-0.841548	5.44669
	110.508	3.25973	-0.84003	5.44669
	110.529	3.25972	-0.83957	5.44669
	110.534	3.30891	-0.839917	5.44669
	110.529	3.43569	-0.840225	5.44669
	110.525	3.53731	-0.840232	5.44669
	110.525	3.59446	-0.840124	5.44669
	110.504	3.6901	-0.840077	5.44669
	110.447	3.77612	-0.840096	5.44669
	110.423	3.78865	-0.84012	5.44669
	110.454	3.76498	-0.840124	5.44669
	110.435	3.75088	-0.840117	5.44669
	110.342	3.75343	-0.840112	5.44669
	110.276	3.75951	-0.840113	5.44669
	110.276	3.76116	-0.840115	5.44669
	110.299	3.75968	-0.840115	5.44669
	110.308	3.75848	-0.840115	5.44669
	110.304	3.7585	-0.840115	5.44669
	110.299	3.75894	-0.847985	5.44669
	110.298	3.75911	-0.86827	5.44669
	110.3	3.75903	-0.87666	5.44669
	110.278	3.75893	-0.857648	5.44669
	110.198	3.75892	-0.836407	5.44669
	110.095	3.75895	-0.832636	5.44669
	110.045	3.75897	-0.838349	5.44669
	110.055	3.75896	-0.842041	5.44669
	110.077	3.75896	-0.84155	5.44669
	110.082	3.75896	-0.840032	5.44669
	110.076	3.75896	-0.84744	5.44669
	110.072	3.80815	-0.868071	5.44669
	110.072	3.93492	-0.87677	5.44669
	110.052	4.03655	-0.857765	5.44669
	109.972	4.09369	-0.836416	5.44669
	109.869	4.18934	-0.832599	5.44669
	109.819	4.27535	-0.83833	5.44669
	109.829	4.23869	-0.842046	5.44669
	109.85	4.08825	-0.841559	5.44669
	109.855	3.97253	-0.847904	5.44669
	109.85	3.96712	-0.867723	5.44669
	109.846	4.05352	-0.876459	5.44669
	109.846	4.14836	-0.857759	5.44669
	109.848	4.11716	-0.836524	5.44669
	109.848	4.06402	-0.832646	5.44669
	109.848	4.15022	-0.838311	5.44669
	109.825	4.26983	-0.842022	5.44669
	109.768	4.29952	-0.841556	5.44669
	109.722	4.27106	-0.840041	5.44669
	109.696	4.24885	-0.839572	5.44669
	109.653	4.2497	-0.839914	5.44669
	109.614	4.25796	-0.840224	5.44669
	109.608	4.26112	-0.840232	5.44669
	109.619	4.2595	-0.847996	5.44669
	109.625	4.2577	-0.876104	5.44669
	109.624	4.25753	-0.904796	5.44669
	109.621	4.25809	-0.894198	5.44669
	109.62	4.25839	-0.853949	5.44669
	109.621	4.25831	-0.82893	5.44669
	109.622	4.25818	-0.830868	5.44669
	109.622	4.25814	-0.840274	5.44669
	109.621	4.25818	-0.843477	5.44669
	109.621	4.25821	-0.841468	5.44669
	109.599	4.25821	-0.839487	5.44669
	109.519	4.30739	-0.839371	5.44669
	109.416	4.43416	-0.840026	5.44669
	109.366	4.53578	-0.840342	5.44669
	109.377	4.54374	-0.840241	5.44669
	109.398	4.51261	-0.840087	5.44669
	109.403	4.54619	-0.840058	5.44669
	109.397	4.67754	-0.840101	5.44669
	109.393	4.78663	-0.840129	5.44669
	109.393	4.79609	-0.840126	5.44669
	109.395	4.76293	-0.840114	5.44669
	109.396	4.74594	-0.840111	5.44669
	109.395	4.75066	-0.840113	5.44669
	109.395	4.75867	-0.840116	5.44669
	109.395	4.76036	-0.840116	5.44669
	109.395	4.75821	-0.840115	5.44669
	109.395	4.75672	-0.840114	5.44669
	109.373	4.75685	-0.840115	5.44669
	109.293	4.75744	-0.840115	5.44669
	109.189	4.75764	-0.840115	5.44669
	109.162	4.75751	-0.840115	5.44669
	109.23	4.75739	-0.840115	5.44669
	109.275	4.75738	-0.840115	5.44669
	109.226	4.75742	-0.847985	5.44669
	109.161	4.75744	-0.86827	5.44669
	109.146	4.75744	-0.87666	5.44669
	109.162	4.75743	-0.857648	5.44669
	109.174	4.75743	-0.836407	5.44669
	109.173	4.75743	-0.832636	5.44669
	109.169	4.80662	-0.838349	5.44669
	109.167	4.9334	-0.842041	5.44669
	109.146	4.98583	-0.84155	5.44669
	109.067	4.9162	-0.840032	5.44669
	108.986	4.91022	-0.83957	5.44669
	108.993	4.98828	-0.839916	5.44669
	109.027	5.08113	-0.840225	5.44669
	108.995	5.19985	-0.840232	5.44669
	108.94	5.2828	-0.840124	5.44669
	108.924	5.28583	-0.840077	5.44669
	108.936	5.25928	-0.840096	5.44669
	108.946	5.24735	-0.84012	5.44669
	108.924	5.25183	-0.840124	5.44669
	108.841	5.25795	-0.840117	5.44669
	108.736	5.25892	-0.840112	5.44669
	108.687	5.25716	-0.840113	5.44669
	108.698	5.25607	-0.840115	5.44669
	108.719	5.25624	-0.847986	5.44669
	108.724	5.2567	-0.86827	5.44669
	108.718	5.25683	-0.87666	5.44669
	108.714	5.25672	-0.857648	5.44669
	108.715	5.25663	-0.836407	5.44669
	108.716	5.25663	-0.832636	5.44669
	108.717	5.25666	-0.838349	5.44669
	108.716	5.25668	-0.849912	5.44669
	108.694	5.25667	-0.869706	5.44669
	108.636	5.25666	-0.876577	5.44669
	108.613	5.25666	-0.857103	5.44669
	108.644	5.25667	-0.836208	5.44669
	108.625	5.25667	-0.832747	5.44669
	108.532	5.25667	-0.838466	5.44669
	108.488	5.25667	-0.842051	5.44669
	108.546	5.25667	-0.841513	5.44669
	108.592	5.25667	-0.840012	5.44669
	108.548	5.30586	-0.839575	5.44669
	108.483	5.48182	-0.839925	5.4507
	108.467	5.71022	-0.840227	5.46104
	108.483	5.8198	-0.840229	5.46531
	108.495	5.74744	-0.840123	5.45562
	108.494	5.57392	-0.840077	5.4448
	108.49	5.46126	-0.840096	5.44287
	108.488	5.46534	-0.84012	5.44579
	108.489	5.55464	-0.840124	5.44767
	108.49	5.6965	-0.840117	5.44742
	108.49	5.79015	-0.840112	5.44664
	108.49	5.78939	-0.840113	5.44641
	108.49	5.75745	-0.840115	5.44658
	108.49	5.7446	-0.840115	5.44674
	108.468	5.75061	-0.847986	5.44675
	108.41	5.7577	-0.86827	5.44669
	108.386	5.75854	-0.87666	5.44667
	108.418	5.75637	-0.857648	5.44668
	108.398	5.75516	-0.836407	5.44669
	108.305	5.75543	-0.832636	5.44669
	108.24	5.75597	-0.838349	5.44669
	108.24	5.7561	-0.842041	5.44669
	108.262	5.75596	-0.84155	5.44669
	108.272	5.75586	-0.840032	5.44669
	108.267	5.75586	-0.83957	5.44669
	108.262	5.7559	-0.839916	5.44669
	108.262	5.75592	-0.840225	5.44669
	108.263	5.75591	-0.840232	5.44669
	108.264	5.7559	-0.847995	5.44669
	108.242	5.7559	-0.868233	5.44669
	108.184	5.7559	-0.876641	5.44669
	108.16	5.7559	-0.857653	5.44669
	108.214	5.7559	-0.836416	5.44669
	108.252	5.7559	-0.832638	5.44669
	108.183	5.7559	-0.838347	5.44669
	108.085	5.7559	-0.842039	5.44669
	108.083	5.7559	-0.841551	5.44669
	108.118	5.7559	-0.840032	5.44669
	108.09	5.7559	-0.847441	5.44669
	108.036	5.7559	-0.868071	5.44669
	108.019	5.7559	-0.87677	5.44669
	108.03	5.7559	-0.857765	5.44669
	108.041	5.7559	-0.836416	5.44669
	108.041	5.7559	-0.832599	5.44669
	108.038	5.7559	-0.83833	5.44669
	108.036	5.80509	-0.842046	5.44669
	108.037	5.93187	-0.841559	5.44669
	108.037	6.03349	-0.840033	5.44669
	108.038	6.04145	-0.839567	5.44669
	108.037	5.96113	-0.839914	5.44669
	108.037	5.81874	-0.848096	5.44669
	108.037	5.72169	-0.868388	5.44669
	108.037	5.77039	-0.87667	5.44669
	108.037	5.9298	-0.857611	5.44669
	108.037	5.99582	-0.836387	5.44669
	108.037	5.87105	-0.832642	5.44669
	108.015	5.78016	-0.838358	5.44669
	107.958	5.88241	-0.842043	5.44669
	107.911	6.02194	-0.841548	5.44669
	107.908	6.05424	-0.84003	5.44669
	107.922	5.9706	-0.83957	5.44669
	107.929	5.86735	-0.839917	5.44669
	107.927	5.94324	-0.840225	5.44669
	107.901	6.12426	-0.840232	5.44669
	107.843	6.14174	-0.840124	5.44669
	107.798	6.07975	-0.840077	5.44669
	107.795	6.14517	-0.840096	5.44669
	107.809	6.25925	-0.84012	5.44669
	107.816	6.29402	-0.840124	5.44669
	107.814	6.26966	-0.840117	5.44669
	107.81	6.24735	-0.840112	5.44669
	107.81	6.24671	-0.840113	5.44669
	107.811	6.25437	-0.840115	5.44669
	107.811	6.25781	-0.840115	5.44669
	107.811	6.25653	-0.840115	5.44669
	107.811	6.25477	-0.840115	5.44669
	107.811	6.25449	-0.840115	5.44669
	107.811	6.255	-0.840115	5.44669
	107.811	6.25531	-0.840115	5.44669
	107.811	6.25526	-0.847986	5.44669
	107.789	6.25513	-0.86827	5.44669
	107.709	6.25509	-0.87666	5.44669
	107.605	6.30431	-0.865519	5.44669
	107.556	6.43111	-0.864562	5.44669
	107.566	6.48355	-0.869181	5.44669
	107.587	6.36472	-0.855882	5.44669
	107.592	6.23196	-0.838333	5.44669
	107.587	6.2084	-0.834072	5.44669
	107.583	6.2441	-0.838266	5.44669
	107.583	6.31637	-0.841496	5.44669
	107.585	6.44008	-0.841352	5.44669
	107.585	6.53221	-0.840142	5.44669
	107.585	6.53728	-0.839687	5.44669
	107.585	6.50831	-0.839926	5.44669
	107.585	6.49464	-0.840188	5.44669
	107.585	6.45006	-0.840213	5.44669
	107.585	6.37927	-0.84013	5.44669
	107.585	6.40563	-0.840086	5.44669
	107.585	6.49739	-0.840097	5.44669
	107.585	6.58444	-0.840118	5.44669
	107.585	6.64666	-0.840122	5.44669
	107.585	6.55265	-0.840117	5.44669
	107.585	6.37865	-0.840113	5.44669
	107.585	6.41975	-0.840113	5.44669
	107.585	6.60996	-0.840115	5.44669
	107.585	6.64343	-0.840115	5.44669
	107.585	6.53564	-0.840115	5.44669
	107.585	6.47002	-0.840115	5.44669
	107.562	6.52867	-0.840115	5.44669
	107.505	6.68252	-0.840115	5.44669
	107.481	6.79209	-0.840115	5.44669
	107.535	6.79374	-0.840115	5.44669
	107.595	6.75715	-0.840115	5.44669
	107.606	6.74149	-0.840115	5.44669
	107.59	6.74799	-0.840115	5.44669
	107.557	6.75628	-0.840115	5.44669
	107.479	6.75744	-0.840115	5.44669
	107.379	6.75498	-0.840115	5.44669
	107.331	6.75354	-0.840115	5.44669
	107.341	6.75381	-0.840115	5.44669
	107.361	6.75443	-0.840115	5.44669
	107.366	6.7546	-0.840115	5.44669
	107.361	6.75445	-0.840115	5.44669
	107.357	6.75432	-0.840115	5.44669
	107.357	6.75433	-0.840115	5.44669
	107.358	6.75437	-0.840115	5.44669
	107.359	6.75439	-0.840115	5.44669
	107.359	6.75438	-0.840115	5.44669
	107.358	6.75437	-0.840115	5.44669
	107.358	6.75437	-0.840115	5.44669
	107.358	6.75437	-0.840115	5.44669
	107.358	6.75438	-0.840115	5.44669
	107.336	6.75437	-0.840115	5.44669
	107.256	6.75437	-0.840115	5.44669
	107.153	6.75437	-0.840115	5.44669
	107.103	6.75437	-0.840115	5.44669
	107.114	6.75437	-0.840115	5.44669
	107.135	6.75437	-0.840115	5.44669
	107.14	6.75437	-0.840115	5.44669
	107.134	6.75437	-0.840115	5.44669
	107.13	6.80356	-0.840115	5.44669
	107.131	6.97953	-0.847985	5.44669
	107.132	7.20793	-0.86827	5.44669
	107.133	7.31751	-0.87666	5.44669
	107.11	7.29433	-0.857648	5.44669
	107.03	7.24759	-0.836407	5.44669
	106.926	7.23656	-0.832636	5.44669
	106.877	7.2486	-0.838349	5.44669
	106.887	7.25757	-0.842041	5.44669
	106.909	7.25705	-0.84155	5.44669
	106.914	7.25364	-0.840032	5.44669
	106.908	7.2524	-0.83957	5.44669
	106.904	7.25309	-0.839916	5.44669
	106.904	7.25382	-0.840225	5.44669
	106.906	7.25388	-0.840232	5.44669
	106.906	7.25365	-0.840124	5.44669
	106.906	7.25353	-0.840077	5.44669
	106.906	7.25356	-0.840096	5.44669
	106.906	7.25362	-0.84012	5.44669
	106.906	7.25363	-0.840124	5.44669
	106.906	7.25362	-0.840117	5.44669
	106.906	7.25361	-0.840112	5.44669
	106.906	7.25361	-0.840113	5.44669
	106.906	7.25361	-0.840115	5.44669
	106.906	7.25361	-0.840115	5.44669
	106.884	7.25361	-0.840115	5.44669
	106.804	7.25361	-0.840115	5.44669
	106.723	7.25361	-0.840115	5.44669
	106.73	7.25361	-0.840115	5.44669
	106.765	7.25361	-0.840115	5.44669
	106.732	7.25361	-0.840115	5.44669
	106.677	7.25361	-0.840115	5.44669
	106.661	7.25361	-0.840115	5.44669
	106.673	7.25361	-0.840115	5.44669
	106.683	7.25361	-0.840115	5.44669
	106.684	7.3028	-0.840115	5.44669
	106.68	7.42958	-0.840115	5.44669
	106.678	7.5312	-0.840115	5.44669
	106.679	7.53916	-0.840115	5.44669
	106.68	7.50802	-0.840115	5.44669
	106.68	7.54161	-0.840115	5.44669
	106.68	7.67295	-0.840115	5.44669
	106.679	7.78204	-0.847985	5.44669
	106.679	7.74232	-0.86827	5.44669
	106.68	7.58238	-0.87666	5.44669
	106.68	7.51296	-0.857648	5.44669
	106.657	7.63649	-0.836407	5.44669
	106.6	7.77726	-0.832636	5.44669
	106.576	7.80251	-0.838349	5.44669
	106.608	7.76467	-0.842041	5.44669
	106.588	7.7401	-0.84155	5.44669
	106.495	7.7433	-0.840032	5.44669
	106.429	7.75338	-0.83957	5.44669
	106.429	7.75646	-0.839916	5.44669
	106.452	7.75417	-0.840225	5.44669
	106.461	7.75212	-0.840232	5.44669
	106.457	7.75207	-0.840124	5.44669
	106.452	7.75278	-0.840077	5.44669
	106.451	7.7531	-0.840096	5.44669
	106.453	7.75297	-0.84012	5.44669
	106.454	7.75281	-0.840124	5.44669
	106.454	7.75279	-0.840117	5.44669
	106.453	7.75283	-0.840112	5.44669
	106.431	7.75286	-0.840113	5.44669
	106.373	7.75286	-0.847986	5.44669
	106.35	7.75285	-0.868271	5.44669
	106.381	7.75284	-0.87666	5.44669
	106.362	7.75284	-0.857648	5.44669
	106.269	7.75285	-0.836407	5.44669
	106.203	7.75285	-0.832636	5.44669
	106.203	7.75285	-0.838349	5.44669
	106.226	7.75285	-0.842041	5.44669
	106.257	7.75285	-0.84155	5.44669
	106.311	7.75285	-0.840032	5.44669
	106.329	7.75285	-0.83957	5.44669
	106.275	7.75285	-0.839916	5.44669
	106.216	7.75285	-0.840225	5.44669
	106.206	7.75285	-0.840232	5.44669
	106.222	7.75285	-0.840124	5.44669
	106.232	7.75285	-0.840077	5.44669
	106.231	7.75285	-0.840096	5.44669
	106.227	7.75285	-0.84012	5.44669
	106.225	7.75285	-0.840124	5.44669
	106.226	7.75285	-0.840117	5.44669
	106.227	7.75285	-0.840112	5.44669
	106.205	7.75285	-0.840113	5.44669
	106.147	7.75285	-0.840115	5.44669
	106.123	7.75285	-0.840115	5.44669
	106.155	7.75285	-0.840115	5.44669
	106.158	7.75285	-0.840115	5.44669
	106.122	7.75285	-0.840115	5.44669
	106.08	7.75285	-0.840115	5.44669
	106.026	7.75285	-0.840115	5.44669
	105.989	7.75285	-0.840115	5.44669
	105.987	7.80204	-0.840115	5.44669
	105.999	7.92881	-0.840115	5.44669
	106.005	7.98124	-0.840115	5.44669
	106.003	7.86243	-0.840115	5.44669
	106	7.72967	-0.840115	5.44669
	106	7.70611	-0.840115	5.44669
	106	7.74181	-0.840115	5.44669
	106.001	7.76488	-0.840115	5.44669
	106.001	7.81101	-0.840115	5.44669
	106.001	7.97748	-0.840115	5.44669
	106.001	8.20299	-0.840115	5.44669
	106.001	8.26555	-0.847985	5.44669
	106.001	8.06834	-0.86827	5.44669
	106.001	7.84243	-0.88453	5.44669
	106.001	7.84792	-0.885804	5.44669
	106.001	7.98447	-0.872952	5.44669
	105.978	8.09744	-0.85017	5.44669
	105.921	8.20375	-0.834641	5.44669
	105.875	8.27434	-0.834563	5.44669
	105.849	8.27661	-0.839785	5.44669
	105.806	8.25413	-0.841958	5.44669
	105.767	8.24417	-0.841005	5.44669
	105.761	8.24803	-0.839833	5.44669
	105.772	8.2532	-0.83968	5.44669
	105.778	8.25399	-0.840033	5.44669
	105.777	8.25249	-0.840235	5.44669
	105.774	8.25157	-0.840194	5.44669
	105.773	8.25173	-0.840105	5.44669
	105.774	8.25211	-0.840083	5.44669
	105.775	8.25222	-0.840105	5.44669
	105.775	8.25213	-0.840122	5.44669
	105.774	8.25205	-0.840121	5.44669
	105.774	8.25205	-0.840115	5.44669
	105.774	8.25208	-0.840112	5.44669
	105.774	8.25209	-0.840114	5.44669
	105.774	8.25209	-0.847986	5.44669
	105.774	8.25208	-0.868271	5.44669
	105.774	8.25208	-0.87666	5.44669
	105.774	8.25208	-0.857648	5.44669
	105.774	8.25208	-0.844277	5.44669
	105.752	8.25208	-0.860792	5.44669
	105.672	8.25208	-0.874894	5.44669
	105.591	8.25208	-0.859574	5.44669
	105.599	8.25208	-0.837842	5.44669
	105.633	8.25208	-0.832553	5.44669
	105.6	8.25208	-0.837804	5.44669
	105.545	8.25208	-0.841842	5.44669
	105.529	8.25208	-0.841661	5.44669
	105.541	8.25208	-0.840149	5.44669
	105.552	8.25208	-0.84745	5.44669
	105.552	8.25208	-0.868034	5.44669
	105.548	8.25208	-0.876751	5.44669
	105.547	8.25208	-0.85777	5.44669
	105.547	8.30127	-0.836425	5.44669
	105.548	8.47724	-0.832601	5.44669
	105.548	8.65644	-0.838327	5.44669
	105.548	8.59006	-0.842045	5.44669
	105.548	8.38768	-0.84156	5.44669
	105.548	8.35814	-0.840034	5.44669
	105.548	8.42271	-0.839567	5.44669
	105.548	8.36267	-0.839914	5.44669
	105.548	8.29911	-0.840225	5.44669
	105.548	8.38976	-0.840232	5.44669
	105.548	8.51471	-0.840125	5.44669
	105.548	8.54502	-0.840077	5.44669
	105.548	8.46573	-0.840095	5.44669
	105.548	8.31583	-0.84012	5.44669
	105.548	8.21526	-0.840124	5.44669
	105.548	8.26516	-0.840117	5.44669
	105.548	8.47551	-0.840112	5.44669
	105.548	8.7178	-0.840113	5.44669
	105.548	8.77174	-0.840115	5.44669
	105.548	8.61415	-0.840115	5.44669
	105.526	8.51407	-0.840115	5.44669
	105.468	8.62418	-0.840115	5.44669
	105.422	8.77028	-0.840115	5.44669
	105.419	8.80253	-0.840115	5.44669
	105.455	8.76573	-0.840115	5.44669
	105.497	8.7391	-0.840115	5.44669
	105.462	8.74107	-0.840115	5.44669
	105.358	8.75137	-0.840115	5.44669
	105.294	8.75498	-0.840115	5.44669
	105.298	8.75283	-0.840115	5.44669
	105.322	8.75065	-0.840115	5.44669
	105.33	8.7505	-0.840115	5.44669
	105.325	8.75121	-0.840115	5.44669
	105.32	8.75156	-0.840115	5.44669
	105.32	8.75146	-0.840115	5.44669
	105.322	8.75129	-0.840115	5.44669
	105.322	8.75126	-0.840115	5.44669
	105.322	8.7513	-0.840115	5.44669
	105.322	8.75133	-0.840115	5.44669
	105.299	8.75133	-0.840115	5.44669
	105.22	8.75132	-0.840115	5.44669
	105.116	8.75131	-0.840115	5.44669
	105.067	8.75132	-0.840115	5.44669
	105.077	8.75132	-0.840115	5.44669
	105.098	8.75132	-0.840115	5.44669
	105.103	8.75132	-0.840115	5.44669
	105.098	8.75132	-0.840115	5.44669
	105.094	8.75132	-0.847985	5.44669
	105.094	8.75132	-0.86827	5.44669
	105.095	8.75132	-0.87666	5.44669
	105.096	8.80051	-0.857648	5.44669
	105.096	8.92728	-0.836407	5.44669
	105.095	8.97972	-0.832636	5.44669
	105.095	8.91009	-0.838349	5.44669
	105.095	8.90411	-0.842041	5.44669
	105.096	8.98217	-0.84155	5.44669
	105.096	9.07502	-0.840032	5.44669
	105.096	9.19374	-0.83957	5.44669
	105.095	9.27669	-0.839916	5.44669
	105.096	9.27972	-0.840225	5.44669
	105.073	9.25317	-0.840232	5.44669
	104.993	9.24123	-0.840124	5.44669
	104.89	9.24571	-0.840077	5.44669
	104.863	9.25184	-0.840096	5.44669
	104.931	9.25281	-0.84012	5.44669
	104.975	9.25104	-0.840124	5.44669
	104.927	9.24996	-0.840117	5.44669
	104.861	9.25013	-0.840112	5.44669
	104.846	9.25059	-0.840113	5.44669
	104.863	9.25072	-0.840115	5.44669
	104.875	9.25061	-0.840115	5.44669
	104.874	9.25052	-0.840115	5.44669
	104.869	9.25052	-0.840115	5.44669
	104.868	9.25055	-0.840115	5.44669
	104.869	9.25057	-0.840115	5.44669
	104.87	9.25056	-0.840115	5.44669
	104.87	9.25055	-0.840115	5.44669
	104.869	9.25055	-0.840115	5.44669
	104.869	9.25055	-0.840115	5.44669
	104.869	9.25056	-0.840115	5.44669
	104.869	9.25056	-0.840115	5.44669
	104.869	9.25055	-0.840115	5.44669
	104.869	9.25055	-0.840115	5.44669
	104.847	9.25055	-0.840115	5.44669
	104.767	9.25055	-0.840115	5.44669
	104.664	9.25055	-0.840115	5.44669
	104.636	9.25055	-0.840115	5.44669
	104.704	9.25055	-0.840115	5.44669
	104.749	9.25055	-0.840115	5.44669
	104.7	9.25055	-0.840115	5.44669
	104.635	9.25055	-0.840115	5.44669
	104.62	9.25055	-0.840115	5.44669
	104.636	9.25055	-0.840115	5.44669
	104.648	9.29974	-0.840115	5.44669
	104.648	9.42652	-0.840115	5.44669
	104.621	9.47895	-0.840115	5.44669
	104.562	9.36013	-0.840115	5.44669
	104.516	9.22738	-0.840115	5.44669
	104.514	9.20382	-0.840115	5.44669
	104.528	9.23952	-0.840115	5.44669
	104.512	9.26259	-0.840115	5.44669
	104.475	9.25953	-0.840115	5.44669
	104.483	9.25004	-0.840115	5.44669
	104.503	9.29634	-0.840115	5.44669
	104.464	9.42528	-0.840115	5.44669
	104.411	9.47964	-0.840115	5.44669
	104.399	9.41005	-0.840115	5.44669
	104.411	9.4526	-0.840115	5.44669
	104.421	9.65714	-0.840115	5.44669
	104.42	9.80253	-0.840115	5.44669
	104.417	9.80259	-0.840115	5.44669
	104.415	9.7528	-0.840115	5.44669
	104.416	9.73223	-0.840115	5.44669
	104.417	9.74136	-0.840115	5.44669
	104.417	9.7525	-0.840115	5.44669
	104.417	9.75392	-0.840115	5.44669
	104.417	9.75056	-0.840115	5.44669
	104.417	9.74864	-0.840115	5.44669
	104.417	9.74904	-0.840115	5.44669
	104.394	9.74988	-0.840115	5.44669
	104.337	9.7501	-0.840115	5.44669
	104.313	9.74989	-0.840115	5.44669
	104.345	9.74972	-0.840115	5.44669
	104.325	9.74973	-0.840115	5.44669
	104.232	9.74979	-0.840115	5.44669
	104.166	9.74981	-0.840115	5.44669
	104.189	9.7498	-0.840115	5.44669
	104.269	9.74979	-0.840115	5.44669
	104.302	9.74978	-0.840115	5.44669
	104.244	9.74979	-0.840115	5.44669
	104.179	9.74979	-0.840115	5.44669
	104.167	9.74979	-0.840115	5.44669
	104.185	9.74979	-0.840115	5.44669
	104.196	9.74979	-0.840115	5.44669
	104.195	9.74979	-0.840115	5.44669
	104.19	9.74979	-0.840115	5.44669
	104.189	9.74979	-0.840115	5.44669
	104.19	9.74979	-0.840115	5.44669
	104.191	9.74979	-0.840115	5.44669
	104.191	9.74979	-0.840115	5.44669
	104.19	9.74979	-0.840115	5.44669
	104.19	9.74979	-0.840115	5.44669
	104.19	9.74979	-0.840115	5.44669
	104.19	9.74979	-0.840115	5.44669
	104.19	9.74979	-0.840115	5.44669
	104.19	9.74979	-0.840115	5.44669
	104.19	9.74979	-0.840115	5.44669
	104.168	9.74979	-0.840115	5.44669
	104.088	9.74979	-0.840115	5.44669
	103.985	9.74979	-0.840115	5.44669
	103.935	9.74979	-0.840115	5.44669
	103.946	9.74979	-0.840115	5.44669
	103.967	9.74979	-0.840115	5.44669
	103.972	9.79898	-0.840115	5.44669
	103.966	9.92576	-0.840115	5.44669
	103.962	10.0274	-0.840115	5.44669
	103.962	10.0845	-0.840115	5.44669
	103.964	10.1802	-0.840115	5.44669
	103.965	10.2662	-0.840115	5.44669
	103.964	10.2787	-0.840115	5.44669
	103.964	10.255	-0.840115	5.44669
	103.964	10.2409	-0.840115	5.44669
	103.964	10.2435	-0.840115	5.44669
	103.964	10.2496	-0.840115	5.44669
	103.964	10.2512	-0.840115	5.44669
	103.964	10.2498	-0.840115	5.44669
	103.964	10.2485	-0.840115	5.44669
	103.964	10.2486	-0.840115	5.44669
	103.964	10.249	-0.840115	5.44669
	103.964	10.2492	-0.840115	5.44669
	103.964	10.2491	-0.840115	5.44669
	103.964	10.249	-0.840115	5.44669
	103.942	10.249	-0.840115	5.44669
	103.862	10.249	-0.840115	5.44669
	103.758	10.249	-0.840115	5.44669
	103.709	10.249	-0.840115	5.44669
	103.719	10.249	-0.840115	5.44669
	103.74	10.249	-0.840115	5.44669
	103.745	10.249	-0.840115	5.44669
	103.74	10.1998	-0.840115	5.44669
	103.736	10.0731	-0.840115	5.44669
	103.736	10.0206	-0.840115	5.44669
	103.738	10.1394	-0.840115	5.44669
	103.738	10.2722	-0.840115	5.44669
	103.738	10.2958	-0.847985	5.44669
	103.738	10.2601	-0.86827	5.44669
	103.738	10.237	-0.87666	5.44669
	103.738	10.2892	-0.857648	5.44669
	103.715	10.4255	-0.836407	5.44669
	103.658	10.4808	-0.832636	5.44669
	103.612	10.409	-0.838349	5.44669
	103.608	10.4503	-0.849912	5.44669
	103.645	10.6059	-0.869706	5.44669
	103.687	10.5759	-0.876577	5.44669
	103.651	10.3969	-0.857103	5.44669
	103.548	10.4134	-0.836208	5.44669
	103.483	10.6443	-0.832747	5.44669
	103.488	10.8097	-0.838466	5.44669
	103.512	10.8087	-0.849921	5.44669
	103.52	10.7514	-0.869668	5.44669
	103.515	10.728	-0.876557	5.44669
	103.51	10.7387	-0.857108	5.44669
	103.51	10.7514	-0.836217	5.44669
	103.511	10.753	-0.832749	5.44669
	103.512	10.7491	-0.838464	5.44669
	103.512	10.7469	-0.842049	5.44669
	103.511	10.7474	-0.841513	5.44669
	103.511	10.7484	-0.840013	5.44669
	103.489	10.7486	-0.839575	5.44669
	103.409	10.7484	-0.839925	5.44669
	103.306	10.7482	-0.840227	5.44669
	103.279	10.7482	-0.840229	5.44669
	103.346	10.7483	-0.840123	5.44669
	103.391	10.7483	-0.840077	5.44669
	103.343	10.7483	-0.840096	5.44669
	103.277	10.7483	-0.84012	5.44669
	103.262	10.7483	-0.840124	5.44669
	103.279	10.7483	-0.840117	5.44669
	103.291	10.7483	-0.840112	5.44669
	103.29	10.7483	-0.840113	5.44669
	103.285	10.7483	-0.840115	5.44669
	103.284	10.7483	-0.840115	5.44669
	103.284	10.7483	-0.840115	5.44669
	103.285	10.7483	-0.840115	5.44669
	103.263	10.7483	-0.840115	5.44669
	103.205	10.7483	-0.840115	5.4507
	103.159	10.7483	-0.840115	5.46104
	103.133	10.7483	-0.847986	5.46531
	103.09	10.7483	-0.86827	5.45562
	103.073	10.7975	-0.87666	5.4448
	103.125	10.9242	-0.857648	5.44287
	103.16	11.0259	-0.844277	5.44579
	103.112	11.0338	-0.860792	5.44767
	103.051	10.9535	-0.874894	5.44742
	103.037	10.8111	-0.859574	5.44664
	103.053	10.7632	-0.837842	5.44641
	103.064	10.8895	-0.832553	5.44658
	103.063	11.0238	-0.837804	5.44674
	103.059	11.0453	-0.841842	5.44675
	103.057	11.0082	-0.841661	5.44669
	103.058	10.9853	-0.840149	5.44667
	103.059	10.9889	-0.839579	5.44668
	103.059	11.0478	-0.839878	5.44669
	103.059	11.1773	-0.840206	5.44669
	103.059	11.2275	-0.840237	5.44669
	103.059	11.1067	-0.840133	5.44669
	103.059	11.0232	-0.840079	5.44669
	103.059	11.1271	-0.840093	5.44669
	103.059	11.2647	-0.840118	5.44669
	103.059	11.2956	-0.840124	5.44669
	103.059	11.2612	-0.847988	5.44669
	103.059	11.2361	-0.868268	5.44669
	103.059	11.2378	-0.876658	5.44669
	103.059	11.2475	-0.865519	5.44669
	103.059	11.2509	-0.864563	5.44669
	103.037	11.2489	-0.869181	5.44669
	102.957	11.2469	-0.855882	5.44669
	102.876	11.2467	-0.838333	5.44669
	102.883	11.2474	-0.834072	5.44669
	102.918	11.1985	-0.838266	5.44669
	102.885	11.0717	-0.841496	5.44669
	102.83	11.0191	-0.841352	5.44669
	102.814	11.1379	-0.840142	5.44669
	102.848	11.2707	-0.839687	5.44669
	102.916	11.2943	-0.839926	5.44669
	102.94	11.2585	-0.840188	5.44669
	102.883	11.2355	-0.840213	5.44669
	102.821	11.2385	-0.84013	5.44669
	102.811	11.248	-0.840086	5.44669
	102.828	11.2509	-0.840097	5.44669
	102.838	11.2487	-0.840118	5.44669
	102.837	11.2468	-0.840122	5.44669
	102.832	11.2468	-0.840117	5.44669
	102.809	11.2474	-0.840113	5.44669
	102.73	11.2477	-0.840113	5.44669
	102.65	11.2476	-0.840115	5.44669
	102.657	11.2475	-0.840115	5.44669
	102.691	11.2474	-0.840115	5.44669
	102.659	11.2475	-0.840115	5.44669
	102.603	11.2475	-0.840115	5.44669
	102.587	11.2475	-0.840115	5.44669
	102.6	11.2475	-0.840115	5.44669
	102.61	11.2475	-0.840115	5.44669
	102.61	11.2475	-0.840115	5.44669
	102.607	11.2475	-0.840115	5.44669
	102.605	11.2475	-0.840115	5.44669
	102.606	11.2475	-0.840115	5.44669
	102.606	11.2475	-0.840115	5.44669
	102.607	11.2475	-0.840115	5.44669
	102.606	11.2475	-0.840115	5.44669
	102.606	11.2475	-0.840115	5.44669
	102.606	11.2475	-0.840115	5.44669
	102.606	11.2475	-0.840115	5.44669
	102.606	11.2475	-0.840115	5.44669
	102.606	11.2475	-0.840115	5.44669
	102.606	11.2475	-0.840115	5.44669
	102.606	11.2475	-0.840115	5.44669
	102.606	11.2967	-0.840115	5.44669
	102.606	11.4235	-0.840115	5.44669
	102.606	11.4759	-0.840115	5.44669
	102.606	11.3571	-0.840115	5.44669
	102.584	11.2243	-0.840115	5.44669
	102.527	11.2008	-0.840115	5.44669
	102.48	11.2365	-0.840115	5.44669
	102.477	11.2595	-0.840115	5.44669
	102.491	11.3057	-0.840115	5.44669
	102.476	11.4229	-0.840115	5.44669
	102.416	11.5217	-0.840115	5.44669
	102.367	11.581	-0.840115	5.44669
	102.362	11.6294	-0.840115	5.44669
	102.378	11.5887	-0.840115	5.44669
	102.385	11.5481	-0.840115	5.44669
	102.383	11.6429	-0.840115	5.44669
	102.379	11.7617	-0.847985	5.44669
	102.379	11.788	-0.86827	5.44669
	102.38	11.7092	-0.87666	5.44669
	102.38	11.5117	-0.857648	5.44669
	102.38	11.3341	-0.836407	5.44669
	102.38	11.3596	-0.832636	5.44669
	102.38	11.4873	-0.838349	5.44669
	102.38	11.5895	-0.842041	5.44669
	102.38	11.6944	-0.84155	5.44669
	102.38	11.7682	-0.840032	5.44669
	102.38	11.7724	-0.83957	5.44669
	102.38	11.7495	-0.839916	5.44669
	102.38	11.7387	-0.840225	5.44669
	102.38	11.7424	-0.840232	5.44669
	102.38	11.7478	-0.840124	5.44669
	102.38	11.7487	-0.840077	5.44669
	102.358	11.7472	-0.840096	5.44669
	102.3	11.7462	-0.84012	5.44669
	102.276	11.7464	-0.840124	5.44669
	102.308	11.7468	-0.840117	5.44669
	102.311	11.7469	-0.840112	5.44669
	102.275	11.7468	-0.840113	5.44669
	102.256	11.7467	-0.840115	5.44669
	102.259	11.7467	-0.840115	5.44669
	102.245	11.7467	-0.840115	5.44669
	102.212	11.7467	-0.840115	5.44669
	102.222	11.7467	-0.840115	5.44669
	102.263	11.7467	-0.840115	5.44268
	102.28	11.7467	-0.840115	5.43234
	102.252	11.7467	-0.840115	5.42806
	102.185	11.7467	-0.840115	5.43775
	102.138	11.7467	-0.840115	5.44858
	102.137	11.7467	-0.840115	5.4505
	102.152	11.7467	-0.840115	5.44759
	102.159	11.7467	-0.840115	5.44571
	102.157	11.7467	-0.840115	5.44595
	102.153	11.7467	-0.840115	5.44673
	102.152	11.7467	-0.840115	5.44696
	102.153	11.7467	-0.840115	5.44679
	102.154	11.7467	-0.840115	5.44663
	102.154	11.7467	-0.840115	5.44663
	102.154	11.7467	-0.840115	5.44668
	102.154	11.7467	-0.840115	5.44671
	102.154	11.7467	-0.840115	5.4467
	102.154	11.7467	-0.840115	5.44668
	102.154	11.7467	-0.840115	5.44668
	102.154	11.7467	-0.840115	5.44669
	102.154	11.7467	-0.840115	5.44669
	102.154	11.7467	-0.840115	5.44669
	102.154	11.7467	-0.840115	5.44669
	102.154	11.7467	-0.840115	5.44669
	102.154	11.7467	-0.840115	5.44669
	102.154	11.7467	-0.840115	5.44669
	102.154	11.7467	-0.840115	5.44669
	102.154	11.7467	-0.840115	5.44669
	102.154	11.7467	-0.840115	5.44669
	102.154	11.7467	-0.840115	5.44669
	102.154	11.7467	-0.840115	5.44669
	102.154	11.7467	-0.840115	5.44669
	102.154	11.7467	-0.840115	5.44669
	102.154	11.7467	-0.840115	5.44669
	102.154	11.7467	-0.840115	5.44669
	102.154	11.7467	-0.840115	5.44669
	102.154	11.7467	-0.840115	5.44669
	102.154	11.7467	-0.840115	5.44669
	102.154	11.7467	-0.840115	5.44669
	102.154	11.7467	-0.840115	5.44669
	102.154	11.7467	-0.840115	5.44669
	102.154	11.7467	-0.840115	5.44669
	102.154	11.7467	-0.840115	5.44669
	102.154	11.7467	-0.840115	5.44669
	102.154	11.7467	-0.840115	5.44669
	102.154	11.7467	-0.840115	5.44669
	102.154	11.7467	-0.840115	5.44669
	102.154	11.7467	-0.840115	5.44669
	102.154	11.7467	-0.840115	5.44669
	102.154	11.7959	-0.840115	5.44669
	102.131	11.9719	-0.840115	5.44669
	102.074	12.1511	-0.840115	5.44669
	102.05	12.0847	-0.840115	5.44669
	102.104	11.8823	-0.840115	5.44669
	102.164	11.902	-0.840115	5.44669
	102.175	12.0933	-0.840115	5.44669
	102.159	12.0857	-0.840115	5.44669
	102.148	11.9033	-0.840115	5.44669
	102.127	11.8612	-0.840115	5.44669
	102.074	11.9626	-0.840115	5.44669
	102.029	12.0286	-0.840115	5.44669
	102.025	11.9724	-0.840115	5.44669
	102.06	11.8194	-0.840115	5.44669
	102.125	11.7094	-0.840115	5.44669
	102.169	11.7072	-0.840115	5.44669
	102.147	11.7438	-0.840115	5.44669
	102.075	11.7596	-0.840115	5.44669
	102.045	11.7532	-0.840115	5.44669
	102.102	11.7449	-0.840115	5.44669
	102.143	11.7437	-0.840115	5.44669
	102.096	11.7461	-0.847985	5.44669
	102.033	11.7476	-0.86827	5.44669
	101.996	11.7965	-0.87666	5.44669
	101.977	11.9718	-0.857648	5.44669
	102.022	12.1509	-0.836407	5.44669
	102.121	12.0846	-0.832636	5.44669
	102.181	11.8824	-0.838349	5.44669
	102.153	11.8528	-0.842041	5.44669
	102.073	11.9665	-0.84155	5.44669
	102.042	12.0333	-0.840032	5.44669
	102.079	11.973	-0.83957	5.44669
	102.086	11.818	-0.839916	5.44669
	102.073	11.7086	-0.840225	5.44669
	102.109	11.7566	-0.840232	5.44669
	102.158	11.9201	-0.840124	5.44669
	102.171	12.0373	-0.840077	5.44669
	102.159	12.0386	-0.840096	5.44669
	102.15	11.95	-0.84012	5.44669
	102.128	11.8065	-0.840124	5.44669
	102.074	11.7611	-0.840117	5.44669
	102.051	11.8888	-0.840112	5.44669
	102.082	11.9736	-0.840113	5.44669
	102.084	11.8678	-0.840115	5.44669
	102.071	11.7289	-0.840115	5.44669
	102.109	11.6982	-0.840115	5.44669
	102.159	11.733	-0.840115	5.44669
	102.171	11.7583	-0.840115	5.44669
	102.159	11.7565	-0.840115	5.44669
	102.15	11.7467	-0.840115	5.44669
	102.15	11.7433	-0.840115	5.44669
	102.154	11.7945	-0.840115	5.44669
	102.133	11.9233	-0.840115	5.44669
	102.074	11.9759	-0.840115	5.44669
	102.05	11.9056	-0.840115	5.44669
	102.104	11.8993	-0.840115	5.44669
	102.142	11.9283	-0.840115	5.44669
	102.095	11.8945	-0.847985	5.44669
	102.055	11.9116	-0.86827	5.44669
	102.076	11.9374	-0.87666	5.44669
	102.08	11.8447	-0.857648	5.44669
	102.049	11.7322	-0.836407	5.44669
	102.031	11.7077	-0.832636	5.44669
	102.056	11.7359	-0.838349	5.44669
	102.121	11.7561	-0.842041	5.44669
	102.169	11.7545	-0.84155	5.44669
	102.149	11.7467	-0.840032	5.44669
	102.076	11.7439	-0.83957	5.44669
	102.045	11.7456	-0.839916	5.44669
	102.101	11.7964	-0.840225	5.44669
	102.165	11.9233	-0.840232	5.44669
	102.176	11.9752	-0.840124	5.44669
	102.159	11.8561	-0.840077	5.44669
	102.148	11.7235	-0.840096	5.44669
	102.149	11.7	-0.84012	5.44669
	102.154	11.7357	-0.847995	5.4507
	102.155	11.808	-0.868272	5.46104
	102.132	11.9317	-0.876657	5.46531
	102.074	11.9746	-0.857646	5.45562
	102.05	11.8529	-0.836407	5.4448
	102.104	11.7715	-0.832637	5.44287
	102.142	11.9258	-0.838349	5.44579
	102.073	12.1408	-0.842041	5.44767
	101.975	12.0968	-0.84155	5.44742
	101.973	11.8419	-0.840032	5.44664
	102.008	11.6762	-0.83957	5.44641
	102.002	11.6856	-0.839916	5.44658
	102.006	11.7466	-0.840225	5.44674
	102.035	11.7684	-0.840232	5.44675
	102.072	11.7559	-0.840124	5.44669
	102.126	11.7429	-0.840077	5.44667
	102.166	11.7419	-0.847966	5.44668
	102.168	11.7953	-0.868276	5.44669
	102.155	11.9242	-0.876669	5.44669
	102.127	11.976	-0.85765	5.44669
	102.049	11.9053	-0.836404	5.44669
	101.971	11.9483	-0.832635	5.44669
	101.979	12.1043	-0.838349	5.44669
	102.035	12.0738	-0.842042	5.44669
	102.059	11.8453	-0.841551	5.44669
	102.028	11.6858	-0.840031	5.44669
	101.98	11.7376	-0.83957	5.44669
	101.99	11.9203	-0.839916	5.44669
	102.014	11.9949	-0.840225	5.44669
	101.998	11.8655	-0.840232	5.44669
	102.025	11.7204	-0.840124	5.44669
	102.115	11.6954	-0.840077	5.44669
	102.177	11.7349	-0.840096	5.44669
	102.176	11.7601	-0.84012	5.44669
	102.155	11.7565	-0.840124	5.44669
	102.124	11.7953	-0.840117	5.44669
	102.07	11.919	-0.840112	5.44669
	102.029	11.9738	-0.840113	5.44669
	102.026	11.8571	-0.840115	5.44669
	102.061	11.7244	-0.840115	5.44669
	102.125	11.7001	-0.840115	5.44669
	102.169	11.7354	-0.840115	5.44669
	102.147	11.7586	-0.840115	5.44669
	102.053	11.8049	-0.840115	5.44669
	101.965	11.9222	-0.840115	5.44669
	101.976	11.9717	-0.840115	5.44669
	102.036	11.8551	-0.840115	5.44669
	102.083	11.7242	-0.840115	5.44669
	102.108	11.7007	-0.840115	5.44669
	102.084	11.7358	-0.840115	5.44669
	102.062	11.7585	-0.840115	5.44669
	102.083	11.7556	-0.840115	5.44669
	102.081	11.7462	-0.840115	5.44669
	102.047	11.7434	-0.840115	5.44669
	102.03	11.7455	-0.840115	5.44669
	102.056	11.7474	-0.840115	5.44669
	102.121	11.7475	-0.840115	5.44669
	102.147	11.7468	-0.840115	5.44669
	102.091	11.7465	-0.840115	5.44669
	102.029	11.7466	-0.840115	5.44669
	102.019	11.7468	-0.840115	5.44669
	102.036	11.796	-0.840115	5.44669
	102.024	11.9227	-0.840115	5.44669
	101.987	11.9751	-0.840115	5.44669
	102.017	11.9055	-0.840115	5.44669
	102.115	11.8995	-0.840115	5.44669
	102.18	11.9284	-0.840115	5.44669
	102.177	11.8945	-0.840115	5.44669
	102.154	11.9116	-0.840115	5.44669
	102.145	11.9374	-0.840115	5.44669
	102.15	11.8448	-0.840115	5.44669
	102.155	11.7322	-0.840115	5.44669
	102.156	11.7077	-0.840115	5.44669
	102.154	11.7359	-0.840115	5.44669
	102.153	11.8053	-0.840115	5.44669
	102.153	11.9305	-0.840115	5.44669
	102.154	11.9751	-0.840115	5.44669
	102.154	11.8535	-0.840115	5.44669
	102.154	11.7224	-0.840115	5.44669
	102.154	11.7005	-0.840115	5.44669
	102.154	11.7363	-0.840115	5.44669
	102.154	11.7589	-0.840115	5.44669
	102.154	11.7555	-0.840115	5.44669
	102.154	11.7461	-0.840115	5.44669
	102.154	11.7433	-0.840115	5.44669
	102.154	11.7455	-0.840115	5.44669
	102.154	11.7474	-0.840115	5.44669
	102.154	11.7475	-0.840115	5.44669
	102.154	11.7468	-0.840115	5.44669
	102.154	11.7465	-0.840115	5.44669
	102.154	11.7466	-0.840115	5.44669
	102.154	11.7468	-0.840115	5.44669
	102.154	11.7468	-0.840115	5.44669
	102.154	11.7467	-0.847985	5.44669
	102.154	11.7467	-0.86827	5.44669
	102.154	11.7467	-0.87666	5.44669
	102.154	11.7467	-0.857648	5.44669
	102.176	11.7467	-0.836407	5.44669
	102.233	11.7467	-0.832636	5.44669
	102.257	11.7467	-0.838349	5.44669
	102.226	11.7467	-0.842041	5.44669
	102.223	11.7467	-0.84155	5.44669
	102.236	11.7467	-0.840032	5.44669
	102.221	11.7467	-0.83957	5.44669
	102.251	11.7467	-0.839916	5.44669
	102.342	11.7467	-0.840225	5.44669
	102.404	11.7467	-0.840232	5.44669
	102.402	11.7467	-0.840124	5.44669
	102.381	11.7467	-0.840077	5.44669
	102.372	11.7467	-0.840096	5.44669
	102.377	11.7467	-0.84012	5.44669
	102.381	11.7467	-0.840124	5.44669
	102.382	11.6975	-0.840117	5.44669
	102.38	11.5708	-0.840112	5.44669
	102.38	11.5183	-0.847984	5.44669
	102.38	11.6372	-0.86827	5.44669
	102.38	11.7207	-0.87666	5.44669
	102.38	11.6175	-0.857648	5.44669
	102.38	11.4802	-0.836407	5.44669
	102.38	11.4	-0.832636	5.44669
	102.38	11.3566	-0.838349	5.44669
	102.38	11.456	-0.842041	5.44669
	102.38	11.6256	-0.84155	5.44669
	102.38	11.6299	-0.840032	5.44669
	102.38	11.5664	-0.83957	5.44669
	102.38	11.6359	-0.839916	5.44669
	102.38	11.7031	-0.840225	5.44669
	102.402	11.6105	-0.840232	5.44669
	102.482	11.5327	-0.840124	5.44669
	102.586	11.5798	-0.840077	5.44669
	102.635	11.5362	-0.840096	5.44669
	102.625	11.3392	-0.84012	5.44669
	102.604	11.1974	-0.840124	5.44669
	102.599	11.1961	-0.840117	5.44669
	102.604	11.2441	-0.847983	5.44669
	102.608	11.2644	-0.868269	5.44669
	102.608	11.2558	-0.87666	5.44669
	102.606	11.245	-0.857649	5.44669
	102.606	11.2435	-0.836407	5.44669
	102.606	11.2467	-0.832636	5.44669
	102.606	11.2486	-0.838349	5.44669
	102.606	11.2482	-0.849912	5.44669
	102.629	11.2474	-0.869706	5.44669
	102.708	11.2472	-0.876577	5.44669
	102.812	11.2474	-0.857103	5.44669
	102.839	11.2476	-0.836208	5.44669
	102.771	11.2476	-0.840618	5.44669
	102.726	11.2475	-0.866621	5.44669
	102.775	11.2475	-0.878596	5.44669
	102.841	11.2475	-0.859046	5.44669
	102.856	11.2475	-0.836304	5.44669
	102.839	11.2475	-0.832096	5.44669
	102.827	11.2475	-0.838159	5.44669
	102.828	11.2475	-0.842153	5.44669
	102.833	11.2475	-0.841665	5.44669
	102.834	11.2475	-0.84004	5.44669
	102.833	11.2475	-0.839532	5.44669
	102.855	11.2475	-0.839897	5.44669
	102.912	11.2475	-0.840231	5.44669
	102.958	11.2475	-0.840241	5.44669
	102.984	11.2475	-0.840126	5.44669
	103.028	11.2475	-0.840075	5.44669
	103.067	11.2475	-0.840094	5.44669
	103.072	11.2475	-0.84012	5.44669
	103.062	11.2475	-0.847995	5.44669
	103.055	11.2475	-0.868272	5.44669
	103.056	11.1983	-0.876657	5.44669
	103.059	11.0715	-0.857646	5.44669
	103.06	11.0191	-0.836407	5.44669
	103.059	11.1379	-0.832637	5.44669
	103.059	11.2707	-0.838349	5.44669
	103.059	11.245	-0.842041	5.44669
	103.059	11.0334	-0.84155	5.44669
	103.059	10.8311	-0.840032	5.44669
	103.081	10.8514	-0.83957	5.44669
	103.139	10.9856	-0.839916	5.44669
	103.185	11.0432	-0.840225	5.44669
	103.188	10.9718	-0.840232	5.44669
	103.152	10.8154	-0.840124	5.44669
	103.11	10.7094	-0.840077	5.44669
	103.145	10.7101	-0.840096	5.44669
	103.249	10.7464	-0.84012	5.44669
	103.313	10.7611	-0.840124	5.44669
	103.309	10.7543	-0.840117	5.44669
	103.285	10.7462	-0.840112	5.44669
	103.277	10.7453	-0.840113	5.44669
	103.282	10.7477	-0.840115	5.44669
	103.287	10.7491	-0.840115	5.44669
	103.287	10.7488	-0.840115	5.44669
	103.285	10.7482	-0.840115	5.44669
	103.285	10.748	-0.840115	5.44669
	103.307	10.7482	-0.840115	5.44669
	103.365	10.7483	-0.840115	5.44669
	103.389	10.7483	-0.840115	5.44669
	103.357	10.6991	-0.840115	5.44669
	103.377	10.5723	-0.840115	5.44669
	103.47	10.5199	-0.840115	5.44669
	103.513	10.6387	-0.840115	5.44669
	103.456	10.7714	-0.840115	5.44669
	103.409	10.795	-0.840115	5.44669
	103.454	10.7101	-0.840115	5.44669
	103.518	10.5111	-0.840115	5.44669
	103.534	10.3349	-0.840115	5.44669
	103.518	10.3616	-0.840115	5.44669
	103.506	10.4893	-0.840115	5.44669
	103.507	10.5418	-0.840115	5.44669
	103.511	10.4706	-0.840115	5.44669
	103.513	10.3162	-0.840115	5.44669
	103.512	10.26	-0.840115	5.44669
	103.511	10.4363	-0.840115	5.44669
	103.533	10.7006	-0.840115	5.44669
	103.613	10.7757	-0.840115	5.44669
	103.695	10.619	-0.840115	5.44669
	103.687	10.4627	-0.840115	5.44669
	103.653	10.3935	-0.840115	5.44669
	103.685	10.3123	-0.840115	5.44669
	103.741	10.2367	-0.840115	5.44669
	103.757	10.2725	-0.840115	5.44669
	103.745	10.4189	-0.840115	5.44669
	103.734	10.4841	-0.840115	5.44669
	103.734	10.3636	-0.840115	5.44669
	103.737	10.2256	-0.840115	5.44669
	103.739	10.2004	-0.840115	5.44669
	103.738	10.2373	-0.840115	5.44669
	103.738	10.2614	-0.840115	5.44669
	103.737	10.2584	-0.840115	5.44669
	103.738	10.2485	-0.840115	5.44669
	103.738	10.2455	-0.840115	5.44669
	103.738	10.2477	-0.840115	5.44669
	103.738	10.2497	-0.840115	5.44669
	103.738	10.2498	-0.840115	5.44669
	103.738	10.2491	-0.840115	5.44669
	103.76	10.2488	-0.840115	5.44669
	103.84	10.2489	-0.840115	5.44669
	103.921	10.2491	-0.840115	5.44669
	103.913	10.2491	-0.840115	5.44669
	103.879	10.249	-0.840115	5.44669
	103.912	10.1998	-0.840115	5.44669
	103.967	10.0239	-0.840115	5.44669
	103.983	9.79547	-0.840115	5.44669
	103.971	9.73509	-0.840115	5.44669
	103.96	9.88504	-0.840115	5.44669
	103.96	9.9842	-0.840115	5.44669
	103.964	9.92561	-0.840115	5.44669
	103.965	9.90759	-0.840115	5.44669
	103.965	9.92749	-0.840115	5.44669
	103.964	9.84489	-0.840115	5.44669
	103.964	9.73862	-0.840115	5.44669
	103.964	9.71323	-0.840115	5.44669
	103.964	9.73875	-0.840115	5.44669
	103.964	9.75821	-0.840115	5.44669
	103.964	9.75725	-0.840115	5.44669
	103.964	9.74992	-0.840115	5.44669
	103.964	9.74719	-0.840115	5.44669
	103.964	9.74866	-0.840115	5.44669
	103.986	9.75024	-0.840115	5.44669
	104.066	9.75038	-0.840115	5.44669
	104.147	9.74988	-0.840115	5.44669
	104.14	9.74962	-0.840115	5.44669
	104.105	9.74969	-0.840115	5.44669
	104.138	9.74981	-0.840115	5.44669
	104.193	9.74983	-0.847985	5.44669
	104.209	9.7498	-0.86827	5.44669
	104.197	9.74978	-0.87666	5.44669
	104.186	9.74978	-0.857648	5.44669
	104.186	9.74979	-0.836407	5.44669
	104.19	9.74979	-0.832636	5.44669
	104.192	9.74979	-0.838349	5.44669
	104.191	9.74979	-0.842041	5.44669
	104.19	9.74979	-0.84155	5.44669
	104.19	9.74979	-0.840032	5.44669
	104.19	9.74979	-0.83957	5.44669
	104.19	9.74979	-0.847787	5.44669
	104.213	9.74979	-0.868381	5.44669
	104.27	9.74979	-0.876777	5.44669
	104.316	9.74979	-0.857658	5.44669
	104.342	9.74979	-0.836369	5.44669
	104.385	9.74979	-0.832617	5.44669
	104.424	9.74979	-0.838354	5.44669
	104.43	9.74979	-0.84205	5.44669
	104.419	9.74979	-0.841552	5.44669
	104.413	9.74979	-0.840029	5.44669
	104.414	9.7006	-0.839568	5.44669
	104.417	9.52463	-0.839916	5.44669
	104.418	9.34543	-0.840226	5.44669
	104.417	9.36262	-0.840232	5.44669
	104.416	9.43823	-0.840124	5.44669
	104.416	9.36615	-0.840077	5.44669
	104.417	9.24443	-0.840096	5.44669
	104.417	9.20883	-0.84012	5.44669
	104.439	9.23556	-0.847995	5.44669
	104.519	9.25915	-0.868272	5.44669
	104.6	9.25949	-0.876657	5.44669
	104.592	9.25124	-0.857646	5.44669
	104.558	9.24767	-0.836407	5.44669
	104.591	9.2491	-0.832637	5.44669
	104.646	9.25097	-0.838349	5.44669
	104.662	9.25125	-0.842041	5.44669
	104.65	9.2507	-0.84155	5.44669
	104.639	9.25037	-0.840032	5.44669
	104.639	9.25043	-0.83957	5.44669
	104.643	9.25057	-0.839916	5.44669
	104.644	9.25061	-0.840225	5.44669
	104.644	9.25057	-0.840232	5.44669
	104.643	9.25054	-0.840124	5.44669
	104.643	9.25054	-0.840077	5.44669
	104.643	9.25055	-0.840096	5.44669
	104.643	9.25056	-0.84012	5.44669
	104.643	9.25056	-0.840124	5.44669
	104.665	9.25055	-0.840117	5.44669
	104.745	9.25055	-0.840112	5.44669
	104.849	9.25055	-0.840113	5.44669
	104.898	9.25056	-0.840115	5.44669
	104.888	9.25056	-0.840115	5.44669
	104.866	9.25055	-0.840115	5.44669
	104.861	9.25055	-0.840115	5.44669
	104.867	9.25055	-0.840115	5.44669
	104.871	9.25055	-0.840115	5.44669
	104.871	9.25055	-0.840115	5.44669
	104.869	9.25055	-0.840115	5.44669
	104.869	9.25055	-0.840115	5.44669
	104.869	9.25055	-0.840115	5.44669
	104.869	9.25055	-0.840115	5.44669
	104.869	9.20136	-0.840115	5.44669
	104.869	9.07459	-0.840115	5.44669
	104.891	9.02216	-0.840115	5.44669
	104.949	9.14097	-0.840115	5.44669
	104.995	9.27373	-0.840115	5.44669
	105.021	9.29729	-0.840115	5.44669
	105.064	9.2124	-0.840115	5.44669
	105.103	9.01336	-0.840115	5.44669
	105.109	8.78803	-0.840115	5.44669
	105.098	8.68794	-0.840115	5.44669
	105.092	8.714	-0.840115	5.44669
	105.093	8.75858	-0.840115	5.44669
	105.096	8.76768	-0.840115	5.44669
	105.097	8.7556	-0.840115	5.44669
	105.096	8.7473	-0.840115	5.44669
	105.095	8.74811	-0.840115	5.44669
	105.118	8.75141	-0.840115	5.44669
	105.175	8.75249	-0.840115	5.44669
	105.221	8.75178	-0.840115	5.44669
	105.247	8.75109	-0.840115	5.44669
	105.291	8.75106	-0.840115	5.44669
	105.33	8.75129	-0.840115	5.44669
	105.335	8.7514	-0.840115	5.44669
	105.325	8.75136	-0.840115	5.44669
	105.318	8.75131	-0.840115	5.44669
	105.319	8.7513	-0.840115	5.44669
	105.322	8.75131	-0.840115	5.44669
	105.323	8.75132	-0.840115	5.44669
	105.344	8.70213	-0.840115	5.44669
	105.424	8.52616	-0.840115	5.44669
	105.505	8.29776	-0.840115	5.44669
	105.497	8.23738	-0.840115	5.44669
	105.441	8.43652	-0.840115	5.44669
	105.416	8.66246	-0.840115	5.44669
	105.447	8.6563	-0.840115	5.44669
	105.517	8.51947	-0.840115	5.44669
	105.565	8.4558	-0.840115	5.44669
	105.565	8.47641	-0.840115	5.44669
	105.549	8.45828	-0.840115	5.44669
	105.542	8.38633	-0.840115	5.44669
	105.545	8.40281	-0.840115	5.44669
	105.549	8.44164	-0.840115	5.44669
	105.549	8.35468	-0.840115	5.44669
	105.548	8.23984	-0.840115	5.44669
	105.57	8.21241	-0.840115	5.44669
	105.628	8.24012	-0.840115	5.44669
	105.652	8.26122	-0.840115	5.44669
	105.62	8.26017	-0.840115	5.44669
	105.64	8.25222	-0.840115	5.44669
	105.732	8.24927	-0.840115	5.44669
	105.798	8.25085	-0.840115	5.44669
	105.798	8.25257	-0.840115	5.44669
	105.776	8.25272	-0.840115	5.44669
	105.766	8.25218	-0.847985	5.44669
	105.771	8.25189	-0.86827	5.44669
	105.776	8.25197	-0.87666	5.44669
	105.776	8.2521	-0.857648	5.44669
	105.775	8.25213	-0.836407	5.44669
	105.774	8.2521	-0.832636	5.44669
	105.774	8.25207	-0.838349	5.44669
	105.774	8.25207	-0.842041	5.44669
	105.775	8.25208	-0.84155	5.44669
	105.774	8.2029	-0.840032	5.44669
	105.797	8.07612	-0.84744	5.44669
	105.876	7.97449	-0.868071	5.44669
	105.958	7.96654	-0.87677	5.44669
	105.95	8.04686	-0.857765	5.44669
	105.916	8.14005	-0.836416	5.44669
	105.926	8.06114	-0.832599	5.44669
	105.924	7.83323	-0.83833	5.44669
	105.916	7.7402	-0.842046	5.44669
	105.958	7.92576	-0.841559	5.44669
	106.007	8.15766	-0.840033	5.44669
	106.018	8.10964	-0.839567	5.44669
	106.005	7.89617	-0.839914	5.44669
	105.997	7.85545	-0.840225	5.44669
	105.997	7.91928	-0.840232	5.44669
	106.001	7.8629	-0.840125	5.44669
	106.002	7.75195	-0.840077	5.44669
	106.001	7.71528	-0.840095	5.44669
	106	7.73773	-0.84012	5.44669
	106	7.75992	-0.840124	5.44669
	106.001	7.76119	-0.840117	5.44669
	106.001	7.75383	-0.840112	5.44669
	106.001	7.75029	-0.840113	5.44669
	106.001	7.75143	-0.840115	5.44669
	106.001	7.75316	-0.840115	5.44669
	106.023	7.75348	-0.840115	5.44669
	106.08	7.753	-0.840115	5.44669
	106.104	7.75268	-0.840115	5.44268
	106.05	7.75272	-0.840115	5.43234
	105.99	7.75285	-0.840115	5.42806
	106.002	7.75289	-0.840115	5.43775
	106.098	7.75286	-0.840115	5.44858
	106.212	7.75284	-0.840115	5.4505
	106.26	7.75284	-0.840115	5.44759
	106.245	7.75285	-0.840115	5.44571
	106.223	7.75285	-0.840115	5.44595
	106.219	7.75285	-0.840115	5.44673
	106.225	7.75285	-0.840115	5.44696
	106.229	7.75285	-0.847985	5.44679
	106.229	7.75285	-0.86827	5.44663
	106.227	7.75285	-0.87666	5.44663
	106.226	7.75285	-0.857648	5.44668
	106.227	7.75285	-0.836407	5.44671
	106.227	7.75285	-0.832636	5.4467
	106.227	7.75285	-0.838349	5.44668
	106.227	7.75285	-0.842041	5.44668
	106.227	7.75285	-0.84155	5.44669
	106.227	7.75285	-0.840032	5.44669
	106.227	7.75285	-0.83957	5.44669
	106.227	7.75285	-0.839916	5.44669
	106.227	7.75285	-0.840225	5.44669
	106.227	7.75285	-0.840232	5.44669
	106.249	7.75285	-0.840124	5.44669
	106.329	7.75285	-0.840077	5.44669
	106.433	7.75285	-0.840096	5.44669
	106.482	7.75285	-0.84012	5.44669
	106.472	7.75285	-0.840124	5.44669
	106.451	7.75285	-0.840117	5.44669
	106.446	7.75285	-0.840112	5.44669
	106.451	7.75285	-0.840113	5.44669
	106.455	7.75285	-0.840115	5.44669
	106.455	7.70366	-0.840115	5.44669
	106.453	7.57688	-0.840115	5.44669
	106.453	7.52445	-0.840115	5.44669
	106.453	7.64327	-0.840115	5.44669
	106.453	7.72683	-0.840115	5.44669
	106.453	7.57443	-0.840115	5.44669
	106.476	7.31033	-0.840115	5.44669
	106.533	7.17767	-0.840115	5.44669
	106.579	7.20392	-0.840115	5.44669
	106.605	7.30934	-0.840115	5.44669
	106.648	7.45003	-0.840115	5.44669
	106.687	7.53745	-0.840115	5.44669
	106.693	7.53451	-0.840115	5.44669
	106.682	7.45466	-0.840115	5.44669
	106.676	7.31636	-0.840115	5.44669
	106.677	7.22084	-0.840115	5.44669
	106.68	7.21955	-0.840115	5.44669
	106.681	7.2513	-0.840115	5.44669
	106.68	7.2648	-0.840115	5.44669
	106.679	7.25913	-0.840115	5.44669
	106.679	7.25195	-0.840115	5.44669
	106.68	7.25095	-0.840115	5.44669
	106.68	7.25309	-0.840115	5.44669
	106.68	7.25434	-0.840115	5.44669
	106.68	7.2541	-0.840115	5.44669
	106.68	7.25356	-0.840115	5.44669
	106.702	7.25341	-0.840115	5.44669
	106.782	7.25355	-0.840115	5.44669
	106.885	7.25365	-0.840115	5.44669
	106.935	7.25365	-0.840115	5.44669
	106.924	7.25361	-0.840115	5.44669
	106.903	7.2536	-0.840115	5.44669
	106.898	7.2536	-0.840115	5.44669
	106.904	7.25361	-0.840115	5.44669
	106.908	7.25361	-0.840115	5.44669
	106.907	7.25361	-0.840115	5.44669
	106.906	7.20442	-0.840115	5.44669
	106.905	7.07764	-0.840115	5.44669
	106.906	7.02521	-0.840115	5.44669
	106.906	7.14403	-0.840115	5.44669
	106.906	7.27679	-0.840115	5.44669
	106.906	7.30035	-0.847985	5.44669
	106.928	7.21546	-0.86827	5.44669
	106.986	7.06561	-0.87666	5.44669
	107.009	7.01624	-0.857648	5.44669
	106.978	7.09536	-0.836407	5.44669
	106.997	7.10423	-0.832636	5.44669
	107.09	7.024	-0.838349	5.44669
	107.156	6.97841	-0.842041	5.44669
	107.156	6.98643	-0.84155	5.44669
	107.133	6.95658	-0.840032	5.44669
	107.124	6.83502	-0.83957	5.44669
	107.128	6.7287	-0.839916	5.44669
	107.133	6.71692	-0.840225	5.44669
	107.134	6.74812	-0.840232	5.44669
	107.132	6.76512	-0.840124	5.44669
	107.132	6.7611	-0.840077	5.44669
	107.132	6.75338	-0.840096	5.44669
	107.132	6.75157	-0.84012	5.44669
	107.132	6.75355	-0.847995	5.44669
	107.132	6.75503	-0.868272	5.44669
	107.132	6.75494	-0.884528	5.44669
	107.132	6.75438	-0.885802	5.44669
	107.132	6.75418	-0.872952	5.44669
	107.132	6.75429	-0.85017	5.44669
	107.154	6.75441	-0.834641	5.44669
	107.234	6.75442	-0.842433	5.44669
	107.338	6.75438	-0.86794	5.44669
	107.387	6.75436	-0.878503	5.44669
	107.377	6.75437	-0.858539	5.44669
	107.356	6.75438	-0.836125	5.44669
	107.351	6.75438	-0.832202	5.44669
	107.356	6.75437	-0.838267	5.44669
	107.36	6.75437	-0.842161	5.44669
	107.36	6.75437	-0.84163	5.44669
	107.358	6.75437	-0.840022	5.44669
	107.358	6.75437	-0.839537	5.44669
	107.358	6.75437	-0.839906	5.44669
	107.359	6.75437	-0.840232	5.44669
	107.359	6.75437	-0.840238	5.44669
	107.381	6.75437	-0.840125	5.44669
	107.46	6.75437	-0.840075	5.44669
	107.564	6.75437	-0.840095	5.44669
	107.614	6.70518	-0.84012	5.44669
	107.603	6.57841	-0.840124	5.44669
	107.582	6.52598	-0.840117	5.44669
	107.577	6.6448	-0.840112	5.44669
	107.582	6.77755	-0.840113	5.44669
	107.587	6.75192	-0.840115	5.44669
	107.586	6.58945	-0.840115	5.44669
	107.585	6.51394	-0.840115	5.44669
	107.584	6.63582	-0.840115	5.44669
	107.584	6.77807	-0.840115	5.44669
	107.585	6.75533	-0.840115	5.44669
	107.585	6.5415	-0.840115	5.44669
	107.585	6.28809	-0.840115	5.44669
	107.585	6.18154	-0.840115	5.44669
	107.585	6.21488	-0.840115	5.44669
	107.585	6.2648	-0.840115	5.44669
	107.585	6.27355	-0.840115	5.44669
	107.585	6.25943	-0.840115	5.44669
	107.585	6.25039	-0.840115	5.44669
	107.585	6.25163	-0.840115	5.44669
	107.585	6.25535	-0.840115	5.44669
	107.585	6.25648	-0.840115	5.44669
	107.585	6.25562	-0.840115	5.44669
	107.585	6.25486	-0.840115	5.44669
	107.585	6.25485	-0.840115	5.44669
	107.585	6.25512	-0.840115	5.44669
	107.585	6.25523	-0.840115	5.44669
	107.607	6.25518	-0.840115	5.44669
	107.687	6.25512	-0.840115	5.44669
	107.79	6.25512	-0.840115	5.44669
	107.818	6.25513	-0.840115	5.44669
	107.75	6.20595	-0.840115	5.44669
	107.705	6.07918	-0.840115	5.44669
	107.754	6.02674	-0.840115	5.44669
	107.819	6.14556	-0.840115	5.44669
	107.834	6.22912	-0.840115	5.44669
	107.818	6.12591	-0.840115	5.44669
	107.806	6.03778	-0.840115	5.44669
	107.806	6.13352	-0.840115	5.44669
	107.811	6.22015	-0.840115	5.44669
	107.813	6.12643	-0.840115	5.44669
	107.812	6.04118	-0.840115	5.44669
	107.811	6.13476	-0.840115	5.44669
	107.811	6.26865	-0.840115	5.44669
	107.811	6.25248	-0.840115	5.44669
	107.833	6.09356	-0.840115	5.44669
	107.891	6.01618	-0.840115	5.44669
	107.937	6.08683	-0.840115	5.44669
	107.94	6.05291	-0.840115	5.44669
	107.904	5.85161	-0.840115	5.44669
	107.839	5.70451	-0.840115	5.44669
	107.795	5.70259	-0.840115	5.44669
	107.795	5.75219	-0.840115	5.44669
	107.832	5.77336	-0.840115	5.44669
	107.918	5.76454	-0.840115	5.44669
	108.019	5.75332	-0.840115	5.44669
	108.065	5.75175	-0.840115	5.44669
	108.055	5.75508	-0.840115	5.44669
	108.034	5.75704	-0.840115	5.44669
	108.03	5.75667	-0.840115	5.44669
	108.035	5.75582	-0.840115	5.44669
	108.039	5.7556	-0.840115	5.44669
	108.039	5.7558	-0.840115	5.44669
	108.037	5.75597	-0.840115	5.44669
	108.037	5.75597	-0.840115	5.44669
	108.059	5.75591	-0.840115	5.44669
	108.139	5.75588	-0.840115	5.44669
	108.221	5.75589	-0.840115	5.44669
	108.191	5.75591	-0.840115	5.44669
	108.099	5.75591	-0.840115	5.44669
	108.085	5.7559	-0.840115	5.44669
	108.137	5.7559	-0.840115	5.44669
	108.189	5.7559	-0.840115	5.44669
	108.242	5.7559	-0.840115	5.44669
	108.275	5.7559	-0.840115	5.44669
	108.275	5.7559	-0.840115	5.44669
	108.264	5.7559	-0.840115	5.44669
	108.26	5.7559	-0.840115	5.44669
	108.262	5.7559	-0.840115	5.44669
	108.264	5.7559	-0.840115	5.44669
	108.264	5.7559	-0.840115	5.44669
	108.264	5.7559	-0.840115	5.44669
	108.263	5.7559	-0.840115	5.44669
	108.263	5.7559	-0.840115	5.44669
	108.286	5.7559	-0.840115	5.44669
	108.366	5.7559	-0.840115	5.44669
	108.469	5.70671	-0.840115	5.44669
	108.519	5.57994	-0.840115	5.44669
	108.508	5.47832	-0.840115	5.44669
	108.487	5.42117	-0.840115	5.44669
	108.482	5.32552	-0.840115	5.44669
	108.488	5.23951	-0.840115	5.44669
	108.492	5.27617	-0.840115	5.44669
	108.491	5.42661	-0.840115	5.44669
	108.49	5.49314	-0.840115	5.44669
	108.489	5.42097	-0.840115	5.44669
	108.49	5.4089	-0.840115	5.44669
	108.49	5.43613	-0.840115	5.44669
	108.49	5.35449	-0.840115	5.44669
	108.49	5.24601	-0.840115	5.44669
	108.49	5.21936	-0.840115	5.44669
	108.49	5.24513	-0.847985	5.44669
	108.512	5.26515	-0.86827	5.44669
	108.592	5.26433	-0.87666	5.44669
	108.695	5.25686	-0.857648	5.44669
	108.745	5.25403	-0.836407	5.44669
	108.735	5.25549	-0.832636	5.44669
	108.713	5.25711	-0.838349	5.44669
	108.708	5.25727	-0.842041	5.44669
	108.714	5.25676	-0.84155	5.44669
	108.718	5.25649	-0.840032	5.44669
	108.718	5.25656	-0.83957	5.44669
	108.716	5.25668	-0.839916	5.44669
	108.716	5.25671	-0.840225	5.44669
	108.738	5.25668	-0.840232	5.44669
	108.796	5.25666	-0.840124	5.44669
	108.842	5.20747	-0.840077	5.44669
	108.846	5.0807	-0.840096	5.44669
	108.831	4.97908	-0.84012	5.44669
	108.824	4.92193	-0.840124	5.44669
	108.804	4.87548	-0.840117	5.44669
	108.772	4.96543	-0.840112	5.44669
	108.807	5.1813	-0.840113	5.44669
	108.906	5.31454	-0.840115	5.44669
	108.969	5.25628	-0.840115	5.44669
	108.966	5.03103	-0.840115	5.44669
	108.943	4.78551	-0.847985	5.44669
	108.934	4.73551	-0.86827	5.44669
	108.939	4.89591	-0.87666	5.44669
	108.944	4.99576	-0.857648	5.44669
	108.967	4.88455	-0.836407	5.44669
	109.045	4.73808	-0.832636	5.44669
	109.147	4.70606	-0.838349	5.44669
	109.197	4.7431	-0.842041	5.44669
	109.187	4.76973	-0.84155	5.44669
	109.166	4.81688	-0.840032	5.44669
	109.161	4.93332	-0.83957	5.44669
	109.166	4.98215	-0.839916	5.44669
	109.171	4.8655	-0.840225	5.44669
	109.17	4.73493	-0.840232	5.44669
	109.169	4.71151	-0.840124	5.44669
	109.168	4.7465	-0.840077	5.44669
	109.169	4.76922	-0.840096	5.44669
	109.191	4.76626	-0.84012	5.44669
	109.249	4.75694	-0.840124	5.44669
	109.272	4.75409	-0.840117	5.44669
	109.241	4.7562	-0.840112	5.44669
	109.238	4.75811	-0.840113	5.44669
	109.251	4.75815	-0.840115	5.44669
	109.236	4.75749	-0.840115	5.44669
	109.266	4.7572	-0.840115	5.44669
	109.357	4.75731	-0.847985	5.44669
	109.419	4.70827	-0.86827	5.44669
	109.417	4.58152	-0.87666	5.44669
	109.396	4.52904	-0.857648	5.44669
	109.387	4.64784	-0.844277	5.44669
	109.392	4.7314	-0.860792	5.44669
	109.396	4.57901	-0.874894	5.44268
	109.397	4.31492	-0.859574	5.43234
	109.395	4.23145	-0.837842	5.42806
	109.395	4.38446	-0.832553	5.43775
	109.395	4.49313	-0.837804	5.44858
	109.395	4.38823	-0.841842	5.4505
	109.395	4.24127	-0.841661	5.44759
	109.395	4.20681	-0.840149	5.44571
	109.395	4.29218	-0.839579	5.44595
	109.395	4.44611	-0.839878	5.44673
	109.395	4.49701	-0.840206	5.44696
	109.395	4.36789	-0.840237	5.44679
	109.395	4.23137	-0.840133	5.44663
	109.417	4.20988	-0.840079	5.44663
	109.475	4.2478	-0.840093	5.44668
	109.521	4.27106	-0.840118	5.44671
	109.547	4.26729	-0.840124	5.4467
	109.59	4.25743	-0.840117	5.44668
	109.629	4.25464	-0.840113	5.44668
	109.635	4.25698	-0.840113	5.44669
	109.624	4.25895	-0.840115	5.44669
	109.618	4.25894	-0.840115	5.44669
	109.619	4.25824	-0.840115	5.44669
	109.622	4.25795	-0.840115	5.44669
	109.622	4.25807	-0.840115	5.44669
	109.622	4.25823	-0.840115	5.44669
	109.621	4.25825	-0.840115	5.44669
	109.621	4.25821	-0.840115	5.44669
	109.621	4.25818	-0.840115	5.44669
	109.621	4.25818	-0.840115	5.44669
	109.621	4.2582	-0.840115	5.44669
	109.621	4.2582	-0.840115	5.44669
	109.621	4.2582	-0.840115	5.44669
	109.621	4.25819	-0.840115	5.44669
	109.644	4.25819	-0.840115	5.44669
	109.723	4.25819	-0.840115	5.44669
	109.827	4.20901	-0.840115	5.44669
	109.877	4.08223	-0.840115	5.44669
	109.866	3.98061	-0.840115	5.44669
	109.845	3.97265	-0.840115	5.44669
	109.84	4.00378	-0.840115	5.44669
	109.845	4.01939	-0.840115	5.44669
	109.849	4.01482	-0.840115	5.44669
	109.849	3.95816	-0.840115	5.44669
	109.848	3.87907	-0.840115	5.44669
	109.847	3.90625	-0.840115	5.44669
	109.847	3.9521	-0.840115	5.44669
	109.848	3.86428	-0.840115	5.44669
	109.848	3.74658	-0.840115	5.44669
	109.848	3.71826	-0.840115	5.44669
	109.87	3.74662	-0.840115	5.44669
	109.95	3.7683	-0.840115	5.44669
	110.053	3.76727	-0.840115	5.44669
	110.103	3.75912	-0.840115	5.44669
	110.092	3.75607	-0.847985	5.44669
	110.071	3.75769	-0.86827	5.44669
	110.066	3.75945	-0.87666	5.44669
	110.072	3.75962	-0.857648	5.44669
	110.076	3.75906	-0.836407	5.44669
	110.075	3.75877	-0.832636	5.44669
	110.096	3.75884	-0.838349	5.44669
	110.175	3.75898	-0.842041	5.44669
	110.279	3.75901	-0.84155	5.44669
	110.329	3.75897	-0.840032	5.44669
	110.319	3.75895	-0.83957	5.44669
	110.297	3.75895	-0.839916	5.44669
	110.292	3.75896	-0.840225	5.44669
	110.298	3.75896	-0.840232	5.44669
	110.302	3.75896	-0.840124	5.44669
	110.302	3.75896	-0.840077	5.44669
	110.3	3.75896	-0.840096	5.44669
	110.3	3.75896	-0.84012	5.44669
	110.3	3.75896	-0.840124	5.44669
	110.3	3.75896	-0.840117	5.44669
	110.3	3.75896	-0.840112	5.44669
	110.3	3.70977	-0.840113	5.44669
	110.3	3.58299	-0.840115	5.44669
	110.3	3.53056	-0.840115	5.44669
	110.3	3.64938	-0.840115	5.44669
	110.3	3.78213	-0.840115	5.44669
	110.322	3.75651	-0.840115	5.44669
	110.402	3.54484	-0.840115	5.44669
	110.506	3.34256	-0.840115	5.44669
	110.533	3.41201	-0.840115	5.44669
	110.465	3.67307	-0.840115	5.44669
	110.42	3.78309	-0.840115	5.44669
	110.469	3.64201	-0.840115	5.44669
	110.535	3.47968	-0.840115	5.44669
	110.549	3.40248	-0.840115	5.44669
	110.533	3.32007	-0.840115	5.44669
	110.521	3.24673	-0.840115	5.44669
	110.522	3.28399	-0.840115	5.44669
	110.526	3.43018	-0.840115	5.44669
	110.528	3.49472	-0.840115	5.44669
	110.527	3.37403	-0.840115	5.44669
	110.526	3.23618	-0.840115	5.44669
	110.526	3.21115	-0.847985	5.44669
	110.526	3.24805	-0.86827	5.44669
	110.527	3.27215	-0.87666	5.44669
	110.549	3.26908	-0.857648	5.44669
	110.606	3.25923	-0.836407	5.44669
	110.63	3.25619	-0.832636	5.44669
	110.598	3.25842	-0.838349	5.44669
	110.618	3.26043	-0.842041	5.44669
	110.711	3.26048	-0.84155	5.44669
	110.777	3.25979	-0.840032	5.44669
	110.777	3.25948	-0.83957	5.44669
	110.754	3.2596	-0.839916	5.44669
	110.745	3.25976	-0.840225	5.44669
	110.749	3.25978	-0.840232	5.44669
	110.776	3.25974	-0.840124	5.44669
[truncated: 322 more rows]
