# Supplementary material for: Design of a cosmetic glove stiffness compensation mechanism for toddler-sized hand prostheses
Source: PLoS One. 2017 Aug 11;12(8):e0183233. doi: 10.1371/journal.pone.0183233 (PMC5553851; doi:10.1371/journal.pone.0183233)
Supplement: S1 Dataset — (ZIP) [file pone.0183233.s001.zip › 02 Spring measurements/VST9_2.xlsx]

## Sheet: VST9_2
LabVIEW Measurement
Writer_Version	2
Reader_Version	2
Separator	Tab
Decimal_Separator	.
Multi_Headings	No
X_Columns	No
Time_Pref	Absolute
Operator	localadmin
Date	2013-10-09
Time	00:11:35.972000
***End_of_Header***
Channels	4
Samples	10	10	10	10
Date	2013-10-09	2013-10-09	2013-10-09	2013-10-09
Time	00:12:18.172000	00:12:18.172000	00:12:18.172000	00:12:18.172000
Y_Unit_Label	mm	N	N	Pa
X_Dimension	Time	Time	Time	Time
X0	0	0	0	0
Delta_X	0.01	0.01	0.01	0.01
***End_of_Header***
X_Value	Voltage LVDT (Filtered)	Voltage Load Cell (Filtered)	Voltage Pinch Load Cell (Filtered)	Voltage Pressure (Filtered)	Comment
	112.337	0.28742	-0.84004	5.44669
	112.337	0.311033	-0.840242	5.44669
	112.337	0.27536	-0.840194	5.44669
	112.337	0.25228	-0.840103	5.44669
	112.337	0.255333	-0.840082	5.44669
	112.337	0.264822	-0.840105	5.44669
	112.337	0.267712	-0.840122	5.44669
	112.337	0.26555	-0.840121	5.44669
	112.337	0.263617	-0.847986	5.44669
	112.337	0.263576	-0.868268	5.44669
	112.337	0.264246	-0.876659	5.44669
	112.337	0.264541	-0.857649	5.44669
	112.337	0.264427	-0.836407	5.44669
	112.337	0.264274	-0.832636	5.44669
	112.337	0.264251	-0.838349	5.44669
	112.337	0.264295	-0.842041	5.44669
	112.337	0.264322	-0.84155	5.44669
	112.337	0.264318	-0.840032	5.44669
	112.337	0.264306	-0.84744	5.44669
	112.337	0.264303	-0.868071	5.44669
	112.337	0.264306	-0.87677	5.44669
	112.337	0.264308	-0.857765	5.44669
	112.337	0.264308	-0.836416	5.44669
	112.337	0.264307	-0.832599	5.44669
	112.337	0.264307	-0.83833	5.44669
	112.337	0.264307	-0.842046	5.44669
	112.337	0.264307	-0.841559	5.44669
	112.337	0.264307	-0.840033	5.44669
	112.337	0.264307	-0.839567	5.44669
	112.337	0.264307	-0.839914	5.44669
	112.337	0.264307	-0.840225	5.44669
	112.337	0.264307	-0.840232	5.44669
	112.337	0.264307	-0.840125	5.44669
	112.337	0.264307	-0.840077	5.44669
	112.337	0.264307	-0.840095	5.44669
	112.337	0.264307	-0.84012	5.44669
	112.337	0.264307	-0.840124	5.44669
	112.337	0.264307	-0.840117	5.44669
	112.337	0.264307	-0.840112	5.44669
	112.337	0.264307	-0.840113	5.44669
	112.337	0.264307	-0.840115	5.44669
	112.337	0.264307	-0.840115	5.44669
	112.337	0.264307	-0.840115	5.44669
	112.337	0.264307	-0.840115	5.44669
	112.337	0.264307	-0.840115	5.44669
	112.337	0.264307	-0.840115	5.44669
	112.337	0.264307	-0.840115	5.44669
	112.337	0.264307	-0.847986	5.44669
	112.337	0.264307	-0.86827	5.44669
	112.337	0.264307	-0.87666	5.44669
	112.337	0.264307	-0.857648	5.44669
	112.337	0.264307	-0.836407	5.44669
	112.337	0.264307	-0.832636	5.44669
	112.337	0.264307	-0.838349	5.44669
	112.337	0.264307	-0.842041	5.44669
	112.337	0.264307	-0.84155	5.44669
	112.337	0.264307	-0.840032	5.44669
	112.337	0.264307	-0.83957	5.44669
	112.337	0.264307	-0.839916	5.44669
	112.337	0.264307	-0.840225	5.44669
	112.337	0.264307	-0.840232	5.44669
	112.337	0.264307	-0.840124	5.44669
	112.337	0.264307	-0.840077	5.44669
	112.337	0.264307	-0.840096	5.44669
	112.337	0.264307	-0.84012	5.44669
	112.337	0.264307	-0.840124	5.44669
	112.337	0.264307	-0.840117	5.44669
	112.337	0.264307	-0.840112	5.44669
	112.337	0.264307	-0.840113	5.44669
	112.337	0.264307	-0.840115	5.44669
	112.337	0.264307	-0.840115	5.44669
	112.337	0.264307	-0.840115	5.44669
	112.337	0.264307	-0.840115	5.44669
	112.337	0.264307	-0.840115	5.44669
	112.337	0.264307	-0.840115	5.44669
	112.337	0.264307	-0.840115	5.44669
	112.337	0.264307	-0.840115	5.44669
	112.337	0.264307	-0.840115	5.44669
	112.337	0.264307	-0.840115	5.44669
	112.337	0.264307	-0.840115	5.44669
	112.337	0.264307	-0.840115	5.44669
	112.337	0.264307	-0.840115	5.44669
	112.337	0.264307	-0.840115	5.44669
	112.337	0.264307	-0.840115	5.44669
	112.337	0.264307	-0.840115	5.44669
	112.337	0.264307	-0.840115	5.44669
	112.337	0.264307	-0.840115	5.44669
	112.337	0.264307	-0.840115	5.44669
	112.337	0.264307	-0.840115	5.44669
	112.337	0.264307	-0.840115	5.44669
	112.337	0.264307	-0.840115	5.44669
	112.337	0.264307	-0.840115	5.44669
	112.337	0.264307	-0.840115	5.44669
	112.337	0.264307	-0.840115	5.44669
	112.315	0.264307	-0.840115	5.44669
	112.257	0.264307	-0.840115	5.44669
	112.233	0.215117	-0.840115	5.44669
	112.287	0.088342	-0.840115	5.44669
	112.347	0.03591	-0.847985	5.44669
	112.358	0.154727	-0.86827	5.44669
	112.342	0.287482	-0.87666	5.44669
	112.331	0.311046	-0.857648	5.44669
	112.333	0.275343	-0.836407	5.44669
	112.337	0.252268	-0.832636	5.44669
	112.338	0.255334	-0.838349	5.44669
	112.337	0.264827	-0.842041	5.44669
	112.337	0.267714	-0.84155	5.44669
	112.336	0.265549	-0.840032	5.44669
	112.337	0.263617	-0.83957	5.44669
	112.337	0.263576	-0.839916	5.44669
	112.337	0.264247	-0.840225	5.44669
	112.337	0.264542	-0.848102	5.44669
	112.337	0.264427	-0.86828	5.44669
	112.337	0.264274	-0.876622	5.44669
	112.337	0.264251	-0.857629	5.44669
	112.337	0.264295	-0.836412	5.44669
	112.337	0.264322	-0.832645	5.44669
	112.337	0.264318	-0.838351	5.44669
	112.337	0.264306	-0.842039	5.44669
	112.337	0.264303	-0.841549	5.44669
	112.337	0.264306	-0.840032	5.44669
	112.337	0.264308	-0.83957	5.44669
	112.337	0.264308	-0.839916	5.44669
	112.337	0.264307	-0.840225	5.44669
	112.337	0.264307	-0.840232	5.44669
	112.337	0.264307	-0.840124	5.44669
	112.337	0.215117	-0.840077	5.44669
	112.337	0.088342	-0.840096	5.44669
	112.337	0.03591	-0.84012	5.44669
	112.337	0.154727	-0.840124	5.44669
	112.337	0.287482	-0.840117	5.44669
	112.337	0.311046	-0.840112	5.44669
	112.337	0.275343	-0.840113	5.44669
	112.337	0.252268	-0.840115	5.44669
	112.337	0.255334	-0.840115	5.44669
	112.337	0.264827	-0.840115	5.44669
	112.337	0.267714	-0.847985	5.44669
	112.337	0.265549	-0.86827	5.44669
	112.337	0.263617	-0.87666	5.44669
	112.337	0.263576	-0.857648	5.44669
	112.337	0.264247	-0.836407	5.44669
	112.337	0.264542	-0.832636	5.44669
	112.337	0.264427	-0.838349	5.44669
	112.337	0.264274	-0.849912	5.44669
	112.337	0.264251	-0.869706	5.44669
	112.337	0.215105	-0.876577	5.44669
	112.337	0.088357	-0.857103	5.44669
	112.337	0.03592	-0.836208	5.44669
	112.337	0.154726	-0.832747	5.44669
	112.315	0.287478	-0.838466	5.44669
	112.257	0.311044	-0.842051	5.44669
	112.233	0.275344	-0.841513	5.44669
	112.287	0.252269	-0.840012	5.44669
	112.347	0.255334	-0.839575	5.44669
	112.358	0.264827	-0.839925	5.44669
	112.342	0.267714	-0.840227	5.44669
	112.331	0.265549	-0.840229	5.44669
	112.333	0.263617	-0.840123	5.44669
	112.337	0.263576	-0.840077	5.44669
	112.338	0.264247	-0.840096	5.44669
	112.337	0.264542	-0.84012	5.44669
	112.337	0.264427	-0.840124	5.44669
	112.336	0.264274	-0.840117	5.44669
	112.337	0.264251	-0.840112	5.44669
	112.337	0.264295	-0.840113	5.44669
	112.337	0.264322	-0.840115	5.44669
	112.337	0.264318	-0.840115	5.44669
	112.337	0.264306	-0.840115	5.44669
	112.337	0.264303	-0.840115	5.44669
	112.337	0.264306	-0.840115	5.44669
	112.337	0.264308	-0.840115	5.44669
	112.337	0.264308	-0.840115	5.44669
	112.337	0.264307	-0.840115	5.44669
	112.337	0.264307	-0.840115	5.44669
	112.337	0.264307	-0.840115	5.44669
	112.337	0.264307	-0.840115	5.44669
	112.337	0.264307	-0.840115	5.44669
	112.337	0.264307	-0.840115	5.44669
	112.337	0.264307	-0.840115	5.44669
	112.337	0.264307	-0.840115	5.44669
	112.337	0.264307	-0.840115	5.44669
	112.315	0.264307	-0.840115	5.44669
	112.257	0.264307	-0.840115	5.44669
	112.233	0.264307	-0.840115	5.44669
	112.287	0.264307	-0.840115	5.44669
	112.347	0.264307	-0.840115	5.44669
	112.336	0.264307	-0.840115	5.44669
	112.262	0.264307	-0.840115	5.44669
	112.228	0.264307	-0.840115	5.44669
	112.283	0.264307	-0.840115	5.44669
	112.348	0.264307	-0.840115	5.44669
	112.36	0.264307	-0.840115	5.44669
	112.342	0.264307	-0.840115	5.44669
	112.309	0.264307	-0.840115	5.44669
	112.23	0.264307	-0.840115	5.44669
	112.131	0.264307	-0.840115	5.44669
	112.083	0.264307	-0.840115	5.44669
	112.093	0.264307	-0.840115	5.44669
	112.113	0.264307	-0.840115	5.44669
	112.118	0.264307	-0.840115	5.44669
	112.113	0.264307	-0.840115	5.44669
	112.109	0.264307	-0.840115	5.44669
	112.109	0.264307	-0.840115	5.44669
	112.11	0.313497	-0.840115	5.44669
	112.111	0.489463	-0.840115	5.44669
	112.111	0.71786	-0.840115	5.44669
	112.11	0.82744	-0.840115	5.44669
	112.11	0.804266	-0.840115	5.44669
	112.111	0.757527	-0.840115	5.44669
	112.111	0.746491	-0.840115	5.44669
	112.111	0.75853	-0.840115	5.44669
	112.111	0.816693	-0.840115	5.44669
	112.111	0.992139	-0.840115	5.44669
	112.111	1.21713	-0.840115	5.44669
	112.111	1.32547	-0.840115	5.44669
	112.111	1.30298	-0.840115	5.44669
	112.111	1.25698	-0.840115	5.44669
	112.111	1.246	-0.840115	5.44669
	112.111	1.25781	-0.840115	5.44669
	112.111	1.26666	-0.840115	5.44669
	112.111	1.31536	-0.840115	5.44669
	112.111	1.48798	-0.840115	5.44669
	112.088	1.71514	-0.840115	5.44669
	112.008	1.8254	-0.840115	5.44669
	111.927	1.80295	-0.840115	5.44669
	111.935	1.75627	-0.840115	5.44669
	111.969	1.745	-0.840115	5.44669
	111.937	1.75692	-0.840115	5.44669
	111.881	1.76593	-0.840115	5.44669
	111.865	1.81465	-0.840115	5.44669
	111.877	1.98723	-0.840115	5.44669
	111.888	2.16518	-0.840115	5.44669
	111.888	2.14866	-0.840115	5.44669
	111.885	2.07378	-0.840115	5.44669
	111.861	2.14593	-0.840115	5.44669
	111.804	2.26741	-0.840115	5.44669
	111.759	2.3029	-0.840115	5.44669
	111.733	2.22701	-0.840115	5.44669
	111.689	2.07669	-0.840115	5.44669
	111.65	2.02393	-0.840115	5.44669
	111.644	2.15099	-0.840115	5.44669
	111.655	2.28731	-0.847985	5.44669
	111.662	2.30944	-0.86827	5.44669
	111.66	2.27187	-0.87666	5.44669
	111.658	2.24852	-0.857648	5.44669
	111.657	2.25214	-0.836407	5.44669
	111.635	2.26196	-0.832636	5.44669
	111.556	2.26479	-0.838349	5.44669
	111.453	2.26248	-0.842041	5.44669
	111.403	2.26051	-0.84155	5.44669
	111.435	2.2605	-0.840032	5.44669
	111.514	2.2612	-0.83957	5.44669
	111.543	2.2615	-0.839916	5.44669
	111.484	2.26137	-0.840225	5.44669
	111.419	2.3104	-0.840232	5.44669
	111.431	2.43716	-0.840124	5.44669
	111.506	2.48964	-0.840077	5.44669
	111.541	2.37085	-0.840096	5.44669
	111.486	2.23809	-0.84012	5.44669
	111.421	2.21451	-0.840124	5.44669
	111.409	2.25021	-0.840117	5.44669
	111.426	2.32248	-0.840112	5.44669
	111.437	2.49538	-0.840113	5.44669
	111.436	2.71428	-0.840115	5.44669
	111.431	2.77179	-0.840115	5.44669
	111.43	2.624	-0.840115	5.44669
	111.431	2.52676	-0.840115	5.44669
	111.432	2.63459	-0.847985	5.44669
	111.432	2.77871	-0.86827	5.44669
	111.409	2.81095	-0.87666	5.44669
	111.352	2.77484	-0.857648	5.44669
	111.306	2.74851	-0.836407	5.44669
	111.28	2.75036	-0.832636	5.44669
	111.237	2.7605	-0.838349	5.44669
	111.198	2.76409	-0.842041	5.44669
	111.192	2.76199	-0.84155	5.44669
	111.203	2.75984	-0.840032	5.44669
	111.209	2.75968	-0.83957	5.44669
	111.208	2.76038	-0.839916	5.44669
	111.205	2.76073	-0.840225	5.44669
	111.204	2.76063	-0.840232	5.44669
	111.205	2.76046	-0.840124	5.44669
	111.206	2.76043	-0.840077	5.44669
	111.206	2.76047	-0.840096	5.44669
	111.205	2.7605	-0.84012	5.44669
	111.205	2.7605	-0.840124	5.44669
	111.183	2.76049	-0.840117	5.44669
	111.126	2.76048	-0.840112	5.44669
	111.102	2.76049	-0.840113	5.44669
	111.156	2.80968	-0.840115	5.44669
	111.216	2.93645	-0.840115	5.44669
	111.227	2.98888	-0.840115	5.44669
	111.188	2.87007	-0.840115	5.44669
	111.098	2.7865	-0.840115	5.44669
	110.996	2.9389	-0.840115	5.44669
	110.95	3.20301	-0.840115	5.44669
	110.962	3.33566	-0.840115	5.44669
	110.982	3.30942	-0.840115	5.44669
	110.986	3.25319	-0.840115	5.44669
	110.981	3.23926	-0.840115	5.44669
	110.977	3.20428	-0.840115	5.44669
	110.978	3.08841	-0.840115	5.44669
	110.979	3.0355	-0.840115	5.44669
	110.98	3.15024	-0.840115	5.44669
	110.979	3.28145	-0.840115	5.44669
	110.957	3.30582	-0.840115	5.44669
	110.877	3.271	-0.840115	5.44669
	110.773	3.24801	-0.840115	5.44669
	110.724	3.2508	-0.840115	5.44669
	110.734	3.26015	-0.840115	5.44669
	110.756	3.26307	-0.840115	5.44669
	110.761	3.26098	-0.840115	5.44669
	110.755	3.25906	-0.840115	5.44669
	110.751	3.259	-0.840115	5.44669
	110.751	3.25966	-0.840115	5.44669
	110.73	3.25995	-0.840115	5.44669
	110.651	3.25984	-0.840115	5.44669
	110.57	3.25969	-0.840115	5.44669
	110.577	3.25967	-0.840115	5.44669
	110.611	3.25971	-0.840115	5.44669
	110.579	3.25974	-0.840115	5.44669
	110.524	3.25973	-0.840115	5.44669
	110.508	3.25972	-0.840115	5.44669
	110.52	3.25972	-0.840115	5.44669
	110.53	3.25972	-0.840115	5.44669
	110.531	3.25972	-0.840115	5.44669
	110.527	3.25972	-0.840115	5.44669
	110.503	3.25972	-0.840115	5.44669
	110.446	3.30891	-0.840115	5.44669
	110.423	3.48488	-0.840115	5.44669
	110.455	3.71328	-0.840115	5.44669
	110.435	3.82286	-0.840115	5.44669
	110.342	3.75049	-0.840115	5.44669
	110.276	3.57698	-0.840115	5.44669
	110.276	3.51351	-0.840115	5.44669
	110.299	3.64437	-0.840115	5.44669
	110.308	3.78609	-0.840115	5.44669
	110.304	3.80914	-0.840115	5.44669
	110.299	3.77003	-0.840115	5.44669
	110.298	3.74571	-0.840115	5.44669
	110.3	3.74947	-0.840115	5.44669
	110.301	3.75969	-0.840115	5.44669
	110.301	3.76264	-0.840115	5.44669
	110.3	3.76024	-0.840115	5.44669
	110.3	3.75819	-0.840115	5.44669
	110.278	3.75818	-0.840115	5.44669
	110.22	3.75891	-0.840115	5.44669
	110.174	3.75921	-0.840115	5.44669
	110.148	3.75908	-0.840115	5.44669
	110.105	3.75892	-0.840115	5.44669
	110.066	3.7589	-0.840115	5.44669
	110.06	3.75895	-0.840115	5.44669
	110.071	3.75897	-0.840115	5.44669
	110.078	3.75897	-0.840115	5.44669
	110.076	3.75896	-0.840115	5.44669
	110.074	3.75895	-0.840115	5.44669
	110.073	3.75896	-0.840115	5.44669
	110.051	3.80815	-0.840115	5.44669
	109.972	3.93492	-0.840115	5.44669
	109.891	3.98736	-0.840115	5.44669
	109.898	3.86854	-0.840115	5.44669
	109.933	3.78497	-0.840115	5.44669
	109.9	3.88819	-0.840115	5.44669
	109.845	3.97632	-0.847985	5.44669
	109.829	3.92977	-0.86827	5.44669
	109.841	3.92072	-0.87666	5.44669
	109.852	3.9401	-0.857648	5.44669
	109.852	3.90329	-0.836407	5.44669
	109.848	3.97174	-0.832636	5.44669
	109.846	4.17544	-0.84622	5.44669
	109.847	4.31127	-0.870197	5.44669
	109.848	4.30761	-0.878095	5.44669
	109.848	4.25967	-0.857565	5.44669
	109.848	4.24119	-0.835862	5.44669
	109.825	4.25054	-0.840308	5.44669
	109.746	4.26103	-0.866615	5.44669
	109.664	4.2621	-0.878703	5.44669
	109.672	4.25882	-0.859094	5.44669
	109.706	4.25707	-0.836286	5.44669
	109.674	4.2575	-0.832072	5.44669
	109.619	4.2583	-0.838156	5.44669
	109.602	4.25849	-0.842161	5.44669
	109.615	4.25828	-0.841669	5.44669
	109.625	4.25813	-0.840039	5.44669
	109.625	4.25814	-0.83953	5.44669
	109.622	4.25819	-0.839897	5.44669
	109.62	4.25822	-0.840231	5.44669
	109.621	4.2582	-0.840241	5.44669
	109.599	4.25819	-0.840126	5.44669
	109.542	4.25819	-0.840075	5.44669
	109.518	4.25819	-0.840094	5.44669
	109.549	4.30739	-0.84012	5.44669
	109.53	4.43416	-0.840124	5.44669
	109.437	4.48659	-0.840117	5.44669
	109.371	4.36777	-0.840112	5.44669
	109.371	4.23502	-0.840113	5.44669
	109.394	4.21146	-0.840115	5.44669
	109.403	4.29635	-0.840115	5.44669
	109.399	4.49539	-0.840115	5.44669
	109.394	4.67153	-0.840115	5.44669
	109.393	4.64484	-0.840115	5.44669
	109.395	4.51716	-0.840115	5.44669
	109.396	4.46463	-0.840115	5.44669
	109.395	4.53585	-0.840115	5.44669
	109.395	4.69031	-0.840115	5.44669
	109.395	4.79566	-0.840115	5.44669
	109.395	4.74615	-0.840115	5.44669
	109.395	4.58344	-0.840115	5.44669
	109.395	4.51634	-0.840115	5.44669
	109.395	4.64182	-0.840115	5.44669
	109.395	4.78259	-0.840115	5.44669
	109.395	4.80714	-0.840115	5.44669
	109.395	4.76901	-0.840115	5.44669
	109.395	4.69537	-0.840115	5.44669
	109.395	4.57195	-0.840115	5.44669
	109.373	4.52962	-0.840115	5.44669
	109.315	4.65148	-0.840115	5.44669
	109.269	4.78192	-0.840115	5.44669
	109.243	4.80343	-0.840115	5.44669
	109.2	4.76769	-0.840115	5.44669
	109.161	4.74533	-0.840115	5.44669
	109.155	4.74871	-0.840115	5.44669
	109.166	4.75808	-0.847985	5.44669
	109.172	4.7608	-0.86827	5.44669
	109.171	4.75861	-0.87666	5.44669
	109.168	4.75673	-0.857648	5.44669
	109.168	4.75672	-0.836407	5.44669
	109.168	4.75738	-0.832636	5.44669
	109.169	4.75766	-0.838349	5.44669
	109.169	4.75755	-0.842041	5.44669
	109.169	4.7574	-0.84155	5.44669
	109.169	4.75737	-0.840032	5.44669
	109.169	4.75742	-0.83957	5.44669
	109.169	4.75745	-0.839916	5.44669
	109.169	4.75744	-0.840225	5.44669
	109.169	4.75743	-0.840232	5.44669
	109.146	4.80662	-0.840124	5.44669
	109.067	4.93339	-0.840077	5.44669
	108.985	4.98583	-0.847966	5.44669
	109.016	4.86701	-0.868276	5.44669
	109.107	4.73426	-0.876669	5.44669
	109.098	4.75988	-0.85765	5.44669
	108.989	4.92236	-0.836404	5.44669
	108.913	4.99787	-0.832635	5.44669
	108.914	4.87598	-0.838349	5.44669
	108.941	4.78293	-0.842042	5.44669
	108.952	4.88325	-0.849421	5.44669
	108.947	4.97355	-0.868187	5.44669
	108.941	4.92893	-0.876114	5.44669
	108.94	4.96912	-0.857449	5.44669
	108.942	5.1146	-0.836517	5.44669
	108.943	5.08073	-0.832753	5.44669
	108.943	4.9037	-0.838359	5.44669
	108.92	4.87318	-0.842004	5.44669
	108.84	4.97751	-0.841531	5.44669
	108.737	5.08983	-0.840037	5.44669
	108.687	5.20733	-0.839579	5.44669
	108.698	5.28284	-0.839918	5.44669
	108.719	5.28319	-0.840223	5.44669
	108.724	5.25816	-0.84023	5.44669
	108.718	5.24782	-0.840125	5.44669
	108.714	5.25242	-0.840078	5.44669
	108.715	5.25803	-0.840096	5.44669
	108.716	5.25875	-0.84012	5.44669
	108.717	5.25705	-0.840124	5.44669
	108.694	5.25609	-0.840117	5.44669
	108.614	5.25629	-0.840112	5.44669
	108.51	5.25671	-0.840113	5.44669
	108.461	5.25682	-0.840115	5.44669
	108.471	5.25671	-0.840115	5.44669
	108.493	5.25663	-0.840115	5.44669
	108.498	5.25664	-0.840115	5.44669
	108.492	5.25667	-0.840115	5.44669
	108.488	5.30587	-0.840115	5.44669
	108.488	5.43264	-0.840115	5.44669
	108.49	5.48506	-0.840115	5.44669
	108.49	5.36624	-0.840115	5.44669
	108.49	5.28268	-0.840115	5.44669
	108.49	5.43508	-0.840115	5.44669
	108.49	5.69918	-0.840115	5.44669
	108.49	5.83184	-0.840115	5.44669
	108.49	5.8056	-0.840115	5.44669
	108.49	5.74937	-0.840115	5.44669
	108.49	5.73544	-0.840115	5.44669
	108.49	5.74965	-0.840115	5.44669
	108.468	5.76055	-0.840115	5.44669
	108.388	5.76007	-0.840115	5.44669
	108.307	5.756	-0.840115	5.44669
	108.314	5.75446	-0.840115	5.44669
	108.349	5.75526	-0.840115	5.44669
	108.316	5.75615	-0.840115	5.44669
	108.261	5.75623	-0.840115	5.44669
	108.245	5.75595	-0.840115	5.44669
	108.257	5.75581	-0.840115	5.44669
	108.267	5.75584	-0.840115	5.44669
	108.268	5.75591	-0.840115	5.44669
	108.264	5.75593	-0.840115	5.44669
	108.262	5.75591	-0.840115	5.44669
	108.263	5.7559	-0.840115	5.44669
	108.264	5.7559	-0.840115	5.44669
	108.242	5.7559	-0.847985	5.44669
	108.184	5.7559	-0.86827	5.44669
	108.16	5.7559	-0.87666	5.44669
	108.192	5.7559	-0.857648	5.44669
	108.172	5.7559	-0.836407	5.44669
	108.102	5.7559	-0.832636	5.44669
	108.093	5.7559	-0.838349	5.44669
	108.117	5.7559	-0.842041	5.44669
	108.086	5.7559	-0.84155	5.44669
	108.035	5.7559	-0.840032	5.44669
	108.02	5.7559	-0.83957	5.44669
	108.031	5.7559	-0.839916	5.44669
	108.041	5.7559	-0.840225	5.44669
	108.041	5.7559	-0.840232	5.44669
	108.038	5.7559	-0.840124	5.44669
	108.036	5.7559	-0.840077	5.44669
	108.037	5.7559	-0.840096	5.44669
	108.037	5.7559	-0.84012	5.44669
	108.038	5.7559	-0.840124	5.44669
	108.037	5.7559	-0.840117	5.44669
	108.037	5.7559	-0.840112	5.44669
	108.037	5.7559	-0.840113	5.44669
	108.037	5.7559	-0.840115	5.44669
	108.037	5.7559	-0.840115	5.44669
	108.015	5.7559	-0.840115	5.44669
	107.958	5.80509	-0.840115	5.44669
	107.934	5.93187	-0.840115	5.44669
	107.965	5.9843	-0.840115	5.44669
	107.946	5.91467	-0.840115	5.44669
	107.853	5.95788	-0.840115	5.44669
	107.787	6.16272	-0.840115	5.44669
	107.787	6.308	-0.840115	5.44669
	107.81	6.3079	-0.840115	5.44669
	107.819	6.2089	-0.840115	5.44669
	107.815	6.0616	-0.840115	5.44669
	107.81	6.01832	-0.840115	5.44669
	107.809	6.14828	-0.840115	5.44669
	107.811	6.28244	-0.840115	5.44669
	107.812	6.30264	-0.840115	5.44669
	107.811	6.26503	-0.840115	5.44669
	107.811	6.24235	-0.840115	5.44669
	107.811	6.24626	-0.840115	5.44669
	107.811	6.25596	-0.840115	5.44669
	107.811	6.25864	-0.840115	5.44669
	107.789	6.25631	-0.840115	5.44669
	107.709	6.25439	-0.840115	5.44669
	107.605	6.25441	-0.840115	5.44669
	107.556	6.2551	-0.840115	5.44669
	107.566	6.25538	-0.840115	5.44669
	107.587	6.25526	-0.840115	5.44669
	107.592	6.2551	-0.840115	5.44669
	107.587	6.25508	-0.840115	5.44669
	107.583	6.25513	-0.840115	5.44669
	107.583	6.25516	-0.840115	5.44669
	107.585	6.25515	-0.840115	5.44669
	107.585	6.30433	-0.840115	5.44669
	107.585	6.4311	-0.840115	5.44669
	107.585	6.53273	-0.840115	5.44669
	107.585	6.54068	-0.840115	5.44669
	107.585	6.46036	-0.840115	5.44669
	107.585	6.36717	-0.840115	5.44669
	107.585	6.44608	-0.840115	5.44669
	107.585	6.67399	-0.840115	5.44669
	107.585	6.76702	-0.840115	5.44669
	107.585	6.63065	-0.840115	5.44669
	107.585	6.52553	-0.840115	5.44669
	107.585	6.62598	-0.840115	5.44669
	107.585	6.76982	-0.840115	5.44669
	107.585	6.80456	-0.840115	5.44669
	107.585	6.7696	-0.840115	5.44669
	107.562	6.69367	-0.840115	5.44669
	107.483	6.56817	-0.840115	5.44669
	107.379	6.52578	-0.840115	5.44669
	107.329	6.64835	-0.840115	5.44669
	107.34	6.77911	-0.840115	5.44669
	107.361	6.8005	-0.840115	5.44669
	107.366	6.7646	-0.840115	5.44669
	107.361	6.74221	-0.840115	5.44669
	107.357	6.74564	-0.840115	5.44669
	107.357	6.75504	-0.840115	5.44669
	107.358	6.75776	-0.840115	5.44669
	107.359	6.75556	-0.840115	5.44669
	107.359	6.75367	-0.840115	5.44669
	107.358	6.75366	-0.840115	5.44669
	107.358	6.75433	-0.840115	5.44669
	107.336	6.75461	-0.840115	5.44669
	107.279	6.75449	-0.840115	5.44669
	107.233	6.75434	-0.840115	5.44669
	107.207	6.75432	-0.840115	5.44669
	107.163	6.75436	-0.840115	5.44669
	107.124	6.75439	-0.840115	5.44669
	107.119	6.75439	-0.840115	5.44669
	107.129	6.75437	-0.840115	5.44669
	107.136	6.75437	-0.840115	5.44669
	107.135	6.75437	-0.840115	5.44669
	107.132	6.80357	-0.840115	5.44669
	107.131	6.97953	-0.840115	5.44669
	107.132	7.20793	-0.840115	5.44669
	107.11	7.31751	-0.840115	5.44669
	107.053	7.24514	-0.840115	5.44669
	107.006	7.07163	-0.840115	5.44669
	106.98	7.00816	-0.840115	5.44669
	106.937	7.13902	-0.840115	5.44669
	106.898	7.28074	-0.840115	5.44268
	106.892	7.30379	-0.840115	5.43234
	106.903	7.26468	-0.840115	5.42806
	106.909	7.24036	-0.840115	5.43775
	106.908	7.19493	-0.840115	5.44858
	106.906	7.07838	-0.840115	5.4505
	106.905	7.02889	-0.840115	5.44759
	106.906	7.14531	-0.840115	5.44571
	106.906	7.27601	-0.840115	5.44595
	106.906	7.29957	-0.840115	5.44673
	106.906	7.26459	-0.840115	5.44696
	106.906	7.24183	-0.840115	5.44679
	106.906	7.24476	-0.840115	5.44663
	106.906	7.25409	-0.840115	5.44663
	106.906	7.25696	-0.840115	5.44668
	106.884	7.25484	-0.840115	5.44671
	106.826	7.25294	-0.840115	5.4467
	106.78	7.25289	-0.840115	5.44668
	106.754	7.25355	-0.840115	5.44668
	106.711	7.25384	-0.840115	5.44669
	106.672	7.25373	-0.840115	5.44669
	106.666	7.25358	-0.840115	5.44669
	106.677	7.25356	-0.840115	5.44669
	106.683	7.2536	-0.840115	5.44669
	106.682	7.25363	-0.840115	5.44669
	106.679	7.25362	-0.840115	5.44669
	106.679	7.25361	-0.840115	5.44669
	106.679	7.25361	-0.840115	5.44669
	106.68	7.25361	-0.840115	5.44669
	106.68	7.3028	-0.840115	5.44669
	106.68	7.42958	-0.840115	5.44669
	106.679	7.48201	-0.847985	5.44669
	106.68	7.36319	-0.86827	5.44669
	106.68	7.23044	-0.87666	5.44669
	106.68	7.20687	-0.857648	5.44669
	106.68	7.24258	-0.836407	5.44669
	106.68	7.26565	-0.832636	5.44669
	106.68	7.26258	-0.838349	5.44669
	106.68	7.25309	-0.842041	5.44669
	106.68	7.29939	-0.84155	5.44669
	106.68	7.47752	-0.840032	5.44669
	106.68	7.70786	-0.83957	5.44669
	106.68	7.76828	-0.839916	5.44669
	106.657	7.61766	-0.840225	5.44669
	106.6	7.46901	-0.840232	5.44669
	106.576	7.40094	-0.840124	5.44669
	106.608	7.36668	-0.840077	5.44669
	106.588	7.46562	-0.847966	5.44669
	106.495	7.68093	-0.868276	5.44669
	106.429	7.76155	-0.876669	5.44669
	106.429	7.62446	-0.85765	5.44669
	106.452	7.52345	-0.836404	5.44669
	106.461	7.62588	-0.832635	5.44669
	106.457	7.76908	-0.838349	5.44669
	106.452	7.80286	-0.842042	5.44669
	106.451	7.76772	-0.849421	5.44669
	106.453	7.74125	-0.868187	5.44669
	106.454	7.7427	-0.876114	5.44669
	106.454	7.75272	-0.857449	5.44669
	106.453	7.7564	-0.836517	5.44669
	106.453	7.75438	-0.832753	5.44669
	106.453	7.75223	-0.838359	5.44669
	106.453	7.75204	-0.842004	5.44669
	106.431	7.75273	-0.841531	5.44669
	106.373	7.75308	-0.840037	5.44669
	106.327	7.75299	-0.839579	5.44669
	106.302	7.75282	-0.839918	5.44669
	106.258	7.75279	-0.840223	5.44669
	106.219	7.75283	-0.84023	5.44669
	106.214	7.75286	-0.840125	5.44669
	106.224	7.75286	-0.840078	5.44669
	106.231	7.75285	-0.840096	5.44669
	106.229	7.75284	-0.84012	5.44669
	106.227	7.75284	-0.840124	5.44669
	106.226	7.75285	-0.840117	5.44669
	106.227	7.75285	-0.840112	5.44669
	106.227	7.75285	-0.840113	5.44669
	106.227	7.75285	-0.847986	5.44669
	106.227	7.75285	-0.868271	5.44669
	106.205	7.75285	-0.87666	5.44669
	106.147	7.75285	-0.857648	5.44669
	106.101	7.75285	-0.836407	5.44669
	106.075	7.75285	-0.832636	5.44669
	106.032	7.75285	-0.838349	5.44669
	105.993	7.75285	-0.842041	5.44669
	105.987	7.75285	-0.84155	5.44669
	105.998	7.75285	-0.840032	5.44669
	106.004	7.75285	-0.83957	5.44669
	106.003	7.75285	-0.839916	5.44669
	106	7.75285	-0.840225	5.44669
	106	7.75285	-0.840232	5.44669
	106	7.75285	-0.840124	5.44669
	106.001	7.75285	-0.840077	5.44669
	106.001	7.80204	-0.840096	5.44669
	106.001	7.92881	-0.84012	5.44669
	106.001	7.98124	-0.840124	5.44669
	106.001	7.86243	-0.840117	5.44669
	106.001	7.77886	-0.840112	5.44669
	106.001	7.93126	-0.840113	5.44669
	106.001	8.19536	-0.840115	5.44669
	105.978	8.32802	-0.840115	5.44669
	105.921	8.25259	-0.840115	5.44669
	105.897	8.06958	-0.840115	5.44669
	105.929	8.00323	-0.840115	5.44669
	105.909	8.13625	-0.840115	5.44669
	105.816	8.27991	-0.840115	5.44669
	105.75	8.30299	-0.840115	5.44669
	105.75	8.26321	-0.840115	5.44669
	105.773	8.2386	-0.840115	5.44669
	105.782	8.24247	-0.840115	5.44669
	105.778	8.25285	-0.840115	5.44669
	105.773	8.25582	-0.840115	5.44669
	105.773	8.25338	-0.840115	5.44669
	105.774	8.2513	-0.840115	5.44669
	105.775	8.25129	-0.840115	5.44669
	105.775	8.25203	-0.840115	5.44669
	105.774	8.25234	-0.840115	5.44669
	105.774	8.25221	-0.840115	5.44669
	105.774	8.25204	-0.840115	5.44669
	105.774	8.25202	-0.840115	5.44669
	105.774	8.25207	-0.840115	5.44669
	105.774	8.2521	-0.840115	5.44669
	105.752	8.25209	-0.840115	5.44669
	105.672	8.25208	-0.840115	5.44669
	105.569	8.25208	-0.840115	5.44669
	105.519	8.25208	-0.840115	5.44669
	105.53	8.25208	-0.840115	5.44669
	105.551	8.25208	-0.840115	5.44669
	105.556	8.25208	-0.840115	5.44669
	105.55	8.25208	-0.840115	5.44669
	105.546	8.25208	-0.840115	5.44669
	105.547	8.25208	-0.840115	5.44669
	105.526	8.30127	-0.840115	5.44669
	105.469	8.47724	-0.840115	5.44669
	105.445	8.70564	-0.840115	5.44669
	105.476	8.81522	-0.840115	5.44669
	105.479	8.79204	-0.840115	5.44669
	105.443	8.7453	-0.840115	5.44669
	105.401	8.73427	-0.840115	5.44669
	105.348	8.74631	-0.840115	5.44669
	105.31	8.75528	-0.840115	5.44669
	105.309	8.75476	-0.840115	5.44669
	105.321	8.75135	-0.840115	5.44669
	105.326	8.75011	-0.840115	5.44669
	105.324	8.7508	-0.840115	5.44669
	105.321	8.75153	-0.840115	5.44669
	105.321	8.75159	-0.840115	5.44669
	105.299	8.75136	-0.840115	5.44669
	105.22	8.75124	-0.840115	5.44669
	105.116	8.75127	-0.840115	5.44669
	105.067	8.75133	-0.840115	5.44669
	105.077	8.75134	-0.840115	5.44669
	105.098	8.75132	-0.840115	5.44669
	105.103	8.8005	-0.840115	5.44669
	105.098	8.92728	-0.840115	5.44669
	105.094	8.97972	-0.840115	5.44669
	105.094	8.8609	-0.840115	5.44669
	105.095	8.72814	-0.840115	5.44669
	105.096	8.70458	-0.840115	5.44669
	105.096	8.78947	-0.840115	5.44669
	105.095	8.98851	-0.840115	5.44669
	105.095	9.21384	-0.840115	5.44669
	105.095	9.26474	-0.840115	5.44669
	105.096	9.1119	-0.840115	5.44669
	105.073	9.0149	-0.840115	5.44669
	104.993	9.07542	-0.840115	5.44669
	104.912	9.09348	-0.840115	5.44669
	104.942	9.07292	-0.840115	5.44669
	105.034	9.10603	-0.840115	5.44669
	105.025	9.08564	-0.840115	5.44669
	104.916	9.05875	-0.840115	5.44669
	104.84	9.10288	-0.840115	5.44669
	104.841	9.08936	-0.840115	5.44669
	104.868	9.06142	-0.840115	5.44669
	104.879	9.15187	-0.840115	5.44669
	104.874	9.26429	-0.840115	5.44669
	104.868	9.28946	-0.840115	5.44669
	104.867	9.26166	-0.840115	5.44669
	104.869	9.24133	-0.840115	5.44669
	104.87	9.24273	-0.840115	5.44669
	104.87	9.25056	-0.840115	5.44669
	104.869	9.25333	-0.840115	5.44669
	104.869	9.25172	-0.840115	5.44669
	104.869	9.25005	-0.840115	5.44669
	104.847	9.24993	-0.840115	5.44669
	104.789	9.25047	-0.840115	5.44669
	104.766	9.25074	-0.840115	5.44669
	104.82	9.25066	-0.847985	5.44669
	104.88	9.25053	-0.86827	5.44669
	104.868	9.25051	-0.87666	5.44669
	104.772	9.25054	-0.857648	5.44669
	104.658	9.25057	-0.836407	5.44669
	104.61	9.25056	-0.832636	5.44669
	104.625	9.25055	-0.838349	5.44669
	104.647	9.25055	-0.842041	5.44669
	104.651	9.25055	-0.84155	5.44669
	104.645	9.25056	-0.840032	5.44669
	104.641	9.25056	-0.83957	5.44669
	104.641	9.25055	-0.839916	5.44669
	104.643	9.25055	-0.840225	5.44669
	104.644	9.25055	-0.840232	5.44669
	104.643	9.25055	-0.840124	5.44669
	104.643	9.25055	-0.840077	5.44669
	104.62	9.29974	-0.840096	5.44669
	104.541	9.42652	-0.84012	5.44669
	104.437	9.52814	-0.840124	5.44669
	104.388	9.5361	-0.840117	5.44669
	104.398	9.45578	-0.840112	5.44669
	104.419	9.36259	-0.840113	5.44669
	104.424	9.4415	-0.840115	5.44669
	104.419	9.62022	-0.840115	5.44669
	104.415	9.63566	-0.840115	5.44669
	104.415	9.52444	-0.840115	5.44669
	104.417	9.46379	-0.840115	5.44669
	104.417	9.52575	-0.840115	5.44669
	104.395	9.67922	-0.840115	5.44669
	104.337	9.78745	-0.840115	5.44669
	104.313	9.78868	-0.840115	5.44669
	104.367	9.75238	-0.840115	5.44669
	104.427	9.737	-0.840115	5.44669
	104.438	9.74351	-0.840115	5.44669
	104.399	9.7517	-0.840115	5.44669
	104.331	9.70363	-0.840115	5.44669
	104.287	9.57442	-0.840115	5.44669
	104.265	9.52056	-0.840115	5.44669
	104.223	9.63965	-0.840115	5.44669
	104.183	9.77303	-0.840115	5.44669
	104.177	9.79675	-0.840115	5.44669
	104.187	9.7609	-0.840115	5.44669
	104.194	9.7377	-0.840115	5.44669
	104.193	9.74077	-0.840115	5.44669
	104.19	9.75031	-0.840115	5.44669
	104.189	9.75321	-0.840115	5.44669
	104.19	9.75104	-0.840115	5.44669
	104.191	9.7491	-0.840115	5.44669
	104.191	9.74906	-0.840115	5.44669
	104.19	9.74973	-0.840115	5.44669
	104.19	9.75003	-0.840115	5.44669
	104.19	9.74991	-0.840115	5.44669
	104.19	9.74976	-0.840115	5.44669
	104.19	9.74973	-0.840115	5.44669
	104.19	9.74978	-0.840115	5.44669
	104.19	9.74981	-0.840115	5.44669
	104.19	9.7498	-0.840115	5.44669
	104.19	9.74979	-0.840115	5.44669
	104.19	9.74979	-0.840115	5.44669
	104.168	9.74979	-0.840115	5.44669
	104.088	9.74979	-0.840115	5.44669
	104.007	9.74979	-0.840115	5.44669
	104.015	9.74979	-0.840115	5.44669
	104.049	9.74979	-0.840115	5.44669
	104.016	9.74979	-0.840115	5.44669
	103.961	9.74979	-0.840115	5.44669
	103.945	9.74979	-0.840115	5.44669
	103.957	9.74979	-0.840115	5.44669
	103.968	9.74979	-0.840115	5.44669
	103.968	9.74979	-0.840115	5.44669
	103.964	9.74979	-0.840115	5.44669
	103.963	9.79898	-0.840115	5.44669
	103.963	9.92576	-0.840115	5.44669
	103.964	10.0274	-0.840115	5.44669
	103.964	10.0845	-0.847985	5.44669
	103.964	10.1802	-0.86827	5.44669
	103.964	10.2662	-0.87666	5.44669
	103.964	10.2787	-0.857648	5.44669
	103.964	10.255	-0.836407	5.44669
	103.964	10.2409	-0.832636	5.44669
	103.964	10.2435	-0.838349	5.44669
	103.942	10.2496	-0.842041	5.44669
	103.884	10.2512	-0.84155	5.44669
	103.861	10.2498	-0.840032	5.44669
	103.914	10.2485	-0.83957	5.44669
	103.975	10.2486	-0.839916	5.44669
	103.985	10.249	-0.840225	5.44669
	103.969	10.2492	-0.840232	5.44669
	103.936	10.2491	-0.840124	5.44669
	103.858	10.249	-0.840077	5.44669
	103.759	10.249	-0.840096	5.44669
	103.71	10.249	-0.847991	5.44669
	103.72	10.249	-0.868279	5.44669
	103.74	10.249	-0.876662	5.44669
	103.745	10.249	-0.857646	5.44669
	103.74	10.249	-0.836405	5.44669
	103.736	10.249	-0.832636	5.4507
	103.736	10.249	-0.83835	5.46104
	103.738	10.249	-0.849912	5.46531
	103.716	10.2982	-0.869706	5.45562
	103.658	10.4742	-0.876576	5.4448
	103.634	10.7026	-0.857103	5.44287
	103.688	10.8122	-0.836208	5.44579
	103.726	10.789	-0.832747	5.44767
	103.657	10.6931	-0.838466	5.44742
	103.537	10.5552	-0.842051	5.44664
	103.477	10.4657	-0.841513	5.44641
	103.489	10.4175	-0.847883	5.44658
	103.514	10.3705	-0.86773	5.44674
	103.521	10.4079	-0.87647	5.44675
	103.514	10.4957	-0.857761	5.44669
	103.509	10.5772	-0.836521	5.44667
	103.51	10.6877	-0.832644	5.44668
	103.511	10.7712	-0.838312	5.44669
	103.512	10.7282	-0.842023	5.44669
	103.489	10.576	-0.841556	5.44669
	103.409	10.511	-0.84004	5.44669
	103.306	10.6336	-0.839571	5.44669
	103.256	10.7725	-0.847784	5.44669
	103.267	10.7972	-0.868379	5.44669
	103.288	10.7599	-0.876777	5.44669
	103.293	10.7357	-0.857659	5.44669
	103.287	10.7389	-0.836369	5.44669
	103.283	10.7488	-0.832617	5.44669
	103.284	10.7518	-0.838354	5.44669
	103.285	10.7496	-0.84205	5.44669
	103.286	10.7475	-0.841552	5.44669
	103.285	10.7475	-0.840029	5.44669
	103.285	10.7482	-0.839568	5.44669
	103.285	10.7485	-0.839916	5.44669
	103.285	10.7484	-0.840226	5.44669
	103.285	10.7482	-0.840232	5.44669
	103.285	10.7482	-0.840124	5.44669
	103.263	10.7483	-0.840077	5.44669
	103.183	10.7483	-0.840096	5.44669
	103.08	10.7483	-0.84012	5.44669
	103.052	10.7975	-0.840124	5.44669
	103.12	10.9242	-0.840117	5.44669
	103.165	10.9767	-0.840112	5.44669
	103.116	10.907	-0.840113	5.44669
	103.051	10.9011	-0.840115	5.44669
	103.036	10.9791	-0.840115	5.44669
	103.052	11.072	-0.840115	5.44669
	103.064	11.1415	-0.840115	5.44669
	103.064	11.0977	-0.840115	5.44669
	103.059	11.0483	-0.840115	5.44669
	103.057	11.1405	-0.840115	5.44669
	103.058	11.2614	-0.840115	5.44669
	103.059	11.2894	-0.840115	5.44669
	103.059	11.2106	-0.840115	5.44669
	103.059	11.0618	-0.840115	5.44669
	103.059	11.0106	-0.840115	5.44669
	103.059	11.1378	-0.840115	5.44669
	103.037	11.2737	-0.840115	5.44669
	102.979	11.2955	-0.847985	5.44669
	102.933	11.258	-0.86827	5.44669
	102.907	11.2348	-0.87666	5.44669
	102.864	11.2384	-0.857648	5.44669
	102.825	11.2482	-0.836407	5.44669
	102.819	11.251	-0.832636	5.44669
	102.83	11.2487	-0.838349	5.44669
	102.836	11.2468	-0.842041	5.44669
	102.835	11.2468	-0.84155	5.44669
	102.832	11.2475	-0.840032	5.44669
	102.832	11.2477	-0.83957	5.44669
	102.832	11.2476	-0.839916	5.44669
	102.833	11.2475	-0.840225	5.44669
	102.833	11.2474	-0.840232	5.44669
	102.833	11.2475	-0.840124	5.44669
	102.833	11.2475	-0.840077	5.44669
	102.833	11.2475	-0.840096	5.44669
	102.81	11.2475	-0.84012	5.44669
	102.753	11.2475	-0.840124	5.44669
	102.707	11.2475	-0.840117	5.44669
	102.681	11.2475	-0.840112	5.44669
	102.638	11.2475	-0.840113	5.44669
	102.599	11.2475	-0.840115	5.44669
	102.593	11.2475	-0.840115	5.44669
	102.604	11.2475	-0.840115	5.44669
	102.61	11.2475	-0.847985	5.44669
	102.609	11.2475	-0.86827	5.44669
	102.606	11.2475	-0.87666	5.44669
	102.605	11.2475	-0.857648	5.44669
	102.606	11.2475	-0.836407	5.44669
	102.607	11.2475	-0.832636	5.44669
	102.607	11.2475	-0.838349	5.44669
	102.606	11.2475	-0.842041	5.44669
	102.606	11.2475	-0.84155	5.44669
	102.606	11.2475	-0.840032	5.44669
	102.606	11.2475	-0.83957	5.44669
	102.606	11.2475	-0.839916	5.44669
	102.606	11.2475	-0.840225	5.44669
	102.606	11.2475	-0.840232	5.44669
	102.606	11.2475	-0.840124	5.44669
	102.606	11.2475	-0.840077	5.44669
	102.606	11.2475	-0.840096	5.44669
	102.584	11.2475	-0.84012	5.44669
	102.527	11.2475	-0.840124	5.44669
	102.48	11.2475	-0.840117	5.44669
	102.455	11.2475	-0.840112	5.44669
	102.411	11.2967	-0.840113	5.44669
	102.372	11.4235	-0.840115	5.44669
	102.367	11.4759	-0.840115	5.44669
	102.377	11.4063	-0.840115	5.44669
	102.384	11.4003	-0.840115	5.44669
	102.383	11.4783	-0.840115	5.44669
	102.38	11.5712	-0.847985	5.44669
	102.379	11.6899	-0.86827	5.44669
	102.38	11.7729	-0.87666	5.44669
	102.38	11.7759	-0.857648	5.44669
	102.38	11.7493	-0.836407	5.44669
	102.38	11.7374	-0.832636	5.44669
	102.38	11.6927	-0.838349	5.44669
	102.38	11.5721	-0.842041	5.44669
	102.38	11.5206	-0.84155	5.44669
	102.38	11.6376	-0.840032	5.44669
	102.38	11.7693	-0.83957	5.44669
	102.38	11.793	-0.839916	5.44669
	102.38	11.7086	-0.840225	5.44669
	102.38	11.5589	-0.840232	5.44669
	102.38	11.5094	-0.840124	5.44669
	102.38	11.6376	-0.840077	5.44669
	102.38	11.7733	-0.840096	5.44669
	102.38	11.7947	-0.84012	5.44669
	102.38	11.7571	-0.840124	5.44669
	102.38	11.734	-0.840117	5.44669
	102.38	11.7377	-0.840112	5.44669
	102.38	11.7475	-0.840113	5.44669
	102.38	11.7503	-0.840115	5.44669
	102.358	11.7479	-0.840115	5.44669
	102.3	11.746	-0.840115	5.44669
	102.276	11.746	-0.840115	5.44669
	102.308	11.7467	-0.840115	5.44669
	102.311	11.747	-0.847985	5.44669
	102.298	11.7469	-0.86827	5.44669
	102.335	11.7467	-0.87666	5.44669
	102.385	11.7467	-0.857648	5.44669
	102.375	11.7467	-0.836407	5.44669
	102.283	11.7468	-0.832636	5.44669
	102.171	11.7467	-0.838349	5.44669
	102.121	11.7467	-0.842041	5.44669
	102.135	11.7467	-0.84155	5.44669
	102.158	11.7467	-0.840032	5.44669
	102.162	11.7467	-0.83957	5.44669
	102.156	11.7467	-0.839916	5.44669
	102.152	11.7467	-0.840225	5.44669
	102.152	11.7467	-0.840232	5.44669
	102.154	11.7467	-0.840124	5.44669
	102.154	11.7467	-0.840077	5.44669
	102.154	11.7467	-0.840096	5.44669
	102.154	11.7467	-0.84012	5.44669
	102.154	11.7467	-0.840124	5.44669
	102.154	11.7467	-0.840117	5.44669
	102.154	11.7467	-0.840112	5.44669
	102.154	11.7467	-0.840113	5.44669
	102.154	11.7467	-0.840115	5.44669
	102.154	11.7467	-0.840115	5.44669
	102.154	11.7467	-0.847986	5.44669
	102.154	11.7467	-0.86827	5.44669
	102.154	11.7467	-0.87666	5.44669
	102.154	11.7467	-0.857648	5.44669
	102.154	11.7467	-0.836407	5.44669
	102.154	11.7467	-0.832636	5.44669
	102.154	11.7467	-0.838349	5.44669
	102.154	11.7467	-0.842041	5.44669
	102.154	11.7467	-0.84155	5.44669
	102.154	11.7467	-0.840032	5.44669
	102.154	11.7467	-0.83957	5.44669
	102.154	11.7467	-0.839916	5.44669
	102.154	11.7467	-0.840225	5.44669
	102.154	11.7467	-0.840232	5.44669
	102.154	11.7467	-0.840124	5.44669
	102.154	11.7467	-0.840077	5.44669
	102.154	11.7467	-0.840096	5.44669
	102.154	11.7467	-0.84012	5.44669
	102.154	11.7467	-0.840124	5.44669
	102.154	11.7467	-0.840117	5.44669
	102.154	11.7467	-0.840112	5.44669
	102.154	11.7467	-0.840113	5.44669
	102.154	11.7467	-0.840115	5.44669
	102.154	11.7467	-0.840115	5.44669
	102.154	11.7467	-0.840115	5.44669
	102.154	11.7467	-0.840115	5.44669
	102.154	11.7467	-0.840115	5.44669
	102.154	11.7467	-0.840115	5.44669
	102.154	11.7467	-0.840115	5.44669
	102.154	11.7467	-0.840115	5.44669
	102.154	11.7467	-0.840115	5.44669
	102.154	11.7467	-0.840115	5.44669
	102.154	11.7467	-0.840115	5.44669
	102.154	11.7467	-0.840115	5.44669
	102.154	11.7467	-0.840115	5.44669
	102.154	11.7467	-0.840115	5.44669
	102.154	11.7467	-0.840115	5.44669
	102.154	11.7467	-0.840115	5.44669
	102.154	11.7467	-0.840115	5.44669
	102.154	11.7467	-0.840115	5.44669
	102.154	11.7467	-0.847985	5.44669
	102.154	11.7467	-0.86827	5.44669
	102.154	11.7467	-0.87666	5.44669
	102.154	11.7467	-0.857648	5.44669
	102.154	11.7467	-0.836407	5.44669
	102.154	11.7467	-0.832636	5.44669
	102.154	11.7467	-0.838349	5.44669
	102.154	11.7467	-0.842041	5.44669
	102.154	11.7467	-0.84155	5.44669
	102.154	11.7467	-0.840032	5.44669
	102.154	11.7467	-0.83957	5.44669
	102.154	11.7467	-0.839916	5.44669
	102.154	11.7467	-0.840225	5.44669
	102.154	11.7467	-0.840232	5.44669
	102.154	11.7467	-0.840124	5.44669
	102.154	11.7467	-0.840077	5.44669
	102.154	11.7467	-0.840096	5.44669
	102.154	11.7467	-0.84012	5.44669
	102.154	11.7467	-0.840124	5.44669
	102.154	11.7467	-0.840117	5.44669
	102.154	11.7467	-0.840112	5.44669
	102.154	11.7467	-0.840113	5.44669
	102.154	11.7467	-0.840115	5.44669
	102.154	11.7467	-0.840115	5.4507
	102.154	11.7467	-0.840115	5.46104
	102.154	11.7467	-0.840115	5.46531
	102.154	11.7467	-0.840115	5.45562
	102.154	11.7467	-0.840115	5.4448
	102.154	11.7467	-0.840115	5.44287
	102.154	11.7467	-0.840115	5.44579
	102.154	11.7467	-0.840115	5.44767
	102.154	11.7467	-0.840115	5.44742
	102.154	11.7467	-0.840115	5.44664
	102.154	11.7467	-0.840115	5.44641
	102.154	11.7467	-0.840115	5.44658
	102.154	11.7467	-0.847985	5.44674
	102.154	11.7467	-0.86827	5.44675
	102.154	11.7467	-0.87666	5.44669
	102.154	11.7467	-0.857648	5.44667
	102.154	11.7467	-0.836407	5.44668
	102.154	11.7467	-0.840507	5.44669
	102.154	11.7467	-0.866504	5.44669
	102.154	11.7467	-0.886457	5.44669
	102.154	11.7467	-0.887239	5.44669
	102.154	11.7467	-0.880739	5.44669
	102.154	11.7467	-0.87778	5.44669
	102.154	11.7467	-0.870987	5.44669
	102.154	11.7467	-0.852207	5.44669
	102.154	11.7467	-0.836194	5.44669
	102.154	11.7467	-0.834489	5.44669
	102.154	11.7467	-0.839202	5.44669
	102.154	11.7467	-0.84174	5.44669
	102.154	11.7467	-0.841121	5.44669
	102.154	11.7467	-0.839959	5.44669
	102.154	11.7467	-0.839692	5.44669
	102.154	11.7959	-0.839993	5.44669
	102.154	11.9227	-0.840214	5.44669
	102.154	11.9751	-0.8402	5.44669
	102.154	11.8563	-0.840115	5.44669
	102.154	11.7236	-0.840085	5.44669
	102.154	11.7	-0.840102	5.44669
	102.154	11.7357	-0.84012	5.44669
	102.154	11.7588	-0.840122	5.44669
	102.131	11.8049	-0.840116	5.44669
	102.074	11.9222	-0.840113	5.44669
	102.028	11.9717	-0.840114	5.44669
	102.024	11.8551	-0.840115	5.44669
	102.061	11.7242	-0.840115	5.44669
	102.125	11.7007	-0.840115	5.44669
	102.169	11.785	-0.840115	5.44669
	102.169	11.9345	-0.840115	5.44669
	102.155	11.984	-0.840115	5.44669
	102.149	11.8558	-0.840115	5.44669
	102.151	11.7202	-0.840115	5.44669
	102.155	11.6988	-0.840115	5.44669
	102.155	11.7364	-0.840115	5.44669
	102.154	11.7595	-0.840115	5.44669
	102.153	11.7558	-0.840115	5.44669
	102.153	11.746	-0.840115	5.44669
	102.154	11.7432	-0.840115	5.44669
	102.154	11.7455	-0.840115	5.44669
	102.154	11.7475	-0.840115	5.44669
	102.154	11.7475	-0.840115	5.44669
	102.154	11.7468	-0.840115	5.44669
	102.154	11.7465	-0.840115	5.44669
	102.154	11.7466	-0.840115	5.44669
	102.154	11.7468	-0.847985	5.44669
	102.154	11.7468	-0.86827	5.44669
	102.154	11.7467	-0.87666	5.44669
	102.154	11.7467	-0.865519	5.44669
	102.154	11.7467	-0.864562	5.44669
	102.154	11.7467	-0.869181	5.44669
	102.154	11.7467	-0.855882	5.44669
	102.154	11.7467	-0.838333	5.44669
	102.154	11.7467	-0.834072	5.44669
	102.154	11.7467	-0.838266	5.44669
	102.154	11.7467	-0.841496	5.44669
	102.154	11.7467	-0.841352	5.44669
	102.154	11.7467	-0.840142	5.44669
	102.154	11.7467	-0.839687	5.44669
	102.154	11.7467	-0.839926	5.44669
	102.154	11.7467	-0.840188	5.44669
	102.154	11.7467	-0.840213	5.44669
	102.154	11.7467	-0.84013	5.44669
	102.154	11.7467	-0.840086	5.44669
	102.154	11.7467	-0.840097	5.44669
	102.176	11.7467	-0.840118	5.44669
	102.256	11.7467	-0.840122	5.44669
	102.337	11.7467	-0.840117	5.44669
	102.329	11.7467	-0.840113	5.44669
	102.295	11.7467	-0.840113	5.44669
	102.328	11.7467	-0.840115	5.44669
	102.383	11.7467	-0.840115	5.44669
	102.399	11.7467	-0.840115	5.44669
	102.387	11.7467	-0.840115	5.44669
	102.376	11.7467	-0.840115	5.44669
	102.376	11.7467	-0.840115	5.44669
	102.38	11.7467	-0.840115	5.44669
	102.381	11.7467	-0.840115	5.44669
	102.381	11.6975	-0.840115	5.44669
	102.402	11.5708	-0.840115	5.44669
	102.482	11.4691	-0.840115	5.44669
	102.563	11.412	-0.840115	5.44669
	102.556	11.3655	-0.840115	5.44669
	102.499	11.4063	-0.840115	5.44669
	102.474	11.4954	-0.840115	5.44669
	102.506	11.527	-0.840115	5.44669
	102.576	11.4608	-0.840115	5.44669
	102.624	11.3159	-0.840115	5.44669
	102.624	11.2127	-0.840115	5.44669
	102.607	11.2598	-0.840115	5.44669
	102.601	11.4207	-0.840115	5.44669
	102.604	11.4879	-0.840115	5.44669
	102.607	11.3631	-0.840115	5.44669
	102.608	11.2226	-0.840115	5.44669
	102.607	11.1979	-0.840115	5.44669
	102.606	11.2359	-0.840115	5.44669
	102.606	11.2603	-0.840115	5.44669
	102.606	11.257	-0.840115	5.44669
	102.606	11.2469	-0.840115	5.44669
	102.606	11.2439	-0.840115	5.44669
	102.606	11.2462	-0.840115	5.44669
	102.606	11.2482	-0.840115	5.44669
	102.606	11.2483	-0.840115	5.44669
	102.606	11.2476	-0.840115	5.44669
	102.629	11.2472	-0.840115	5.44669
	102.708	11.2474	-0.840115	5.44669
	102.812	11.2475	-0.840115	5.44669
	102.862	11.2476	-0.840115	5.44669
	102.851	11.2475	-0.840115	5.44669
	102.83	11.2475	-0.840115	5.44669
	102.825	11.2475	-0.840115	5.44669
	102.83	11.2475	-0.840115	5.44669
	102.834	11.2475	-0.840115	5.44669
	102.834	11.2475	-0.840115	5.44669
	102.833	11.2475	-0.840115	5.44669
	102.854	11.2475	-0.840115	5.44669
	102.912	11.2475	-0.840115	5.44669
	102.959	11.2475	-0.840115	5.44669
	102.984	11.1983	-0.840115	5.44669
	103.028	11.0715	-0.840115	5.44669
	103.067	11.0191	-0.840115	5.44669
	103.072	11.1379	-0.840115	5.44669
	103.062	11.2215	-0.840115	5.44669
	103.055	11.0691	-0.840115	5.44669
	103.056	10.805	-0.840115	5.44669
	103.059	10.6723	-0.840115	5.44669
	103.06	10.6986	-0.840115	5.44669
	103.059	10.7548	-0.840115	5.44669
	103.059	10.7687	-0.840115	5.44669
	103.059	10.8037	-0.840115	5.44669
	103.059	10.9196	-0.840115	5.44669
	103.059	10.9725	-0.840115	5.44669
	103.059	10.8577	-0.840115	5.44669
	103.059	10.7757	-0.840115	5.44669
	103.081	10.8781	-0.840115	5.44669
	103.161	10.9654	-0.840115	5.44669
	103.264	10.8696	-0.840115	5.44669
	103.314	10.734	-0.840115	5.44669
	103.281	10.7011	-0.840115	5.44669
	103.203	10.7339	-0.840115	5.44669
	103.174	10.759	-0.840115	5.44669
	103.211	10.7579	-0.840115	5.44669
	103.218	10.7485	-0.840115	5.44669
	103.204	10.7449	-0.840115	5.44669
	103.241	10.7468	-0.840115	5.44669
	103.29	10.7488	-0.840115	5.44669
	103.302	10.749	-0.840115	5.44669
	103.291	10.7484	-0.840115	5.44669
	103.281	10.748	-0.840115	5.44669
	103.282	10.7481	-0.840115	5.44669
	103.285	10.7483	-0.840115	5.44669
	103.286	10.7483	-0.840115	5.44669
	103.286	10.7483	-0.840115	5.44669
	103.285	10.7482	-0.840115	5.44669
	103.285	10.7483	-0.840115	5.44669
	103.285	10.7483	-0.840115	5.44669
	103.285	10.7483	-0.840115	5.44669
	103.285	10.7483	-0.840115	5.44669
	103.285	10.7483	-0.840115	5.44669
	103.307	10.7483	-0.840115	5.44669
	103.365	10.7483	-0.840115	5.44669
	103.411	10.7483	-0.840115	5.44669
	103.437	10.7483	-0.840115	5.44669
	103.48	10.7483	-0.840115	5.44669
	103.519	10.7483	-0.840115	5.44669
	103.525	10.7483	-0.840115	5.44669
	103.514	10.6991	-0.840115	5.44669
	103.508	10.5723	-0.847985	5.44669
	103.509	10.5199	-0.86827	5.44669
	103.512	10.5895	-0.87666	5.44669
	103.512	10.5955	-0.857648	5.44669
	103.512	10.5174	-0.836407	5.44669
	103.511	10.4738	-0.832636	5.44669
	103.511	10.4818	-0.838349	5.44669
	103.511	10.5005	-0.842041	5.44669
	103.512	10.5546	-0.84155	5.44669
	103.512	10.6276	-0.840032	5.44669
	103.511	10.5988	-0.83957	5.44669
	103.511	10.5544	-0.839916	5.44669
	103.511	10.6434	-0.840225	5.44669
	103.511	10.7611	-0.840232	5.44669
	103.534	10.7398	-0.840124	5.44669
	103.614	10.5845	-0.840077	5.44669
	103.717	10.4613	-0.840096	5.44669
	103.767	10.4052	-0.84012	5.44669
	103.756	10.3178	-0.840124	5.44669
	103.735	10.2348	-0.840117	5.44669
	103.73	10.2206	-0.840112	5.44669
	103.735	10.2425	-0.840113	5.44669
	103.74	10.2564	-0.840115	5.44669
	103.739	10.2545	-0.840115	5.44669
	103.738	10.2487	-0.840115	5.44669
	103.737	10.2469	-0.840115	5.44669
	103.738	10.2483	-0.840115	5.44669
	103.738	10.2495	-0.840115	5.44669
	103.738	10.2495	-0.840115	5.44669
	103.738	10.2491	-0.840115	5.44669
	103.76	10.1997	-0.840115	5.44669
	103.817	10.073	-0.840115	5.44669
	103.864	9.97146	-0.840115	5.44669
	103.889	9.96351	-0.840115	5.44268
	103.933	10.0438	-0.840115	5.43234
	103.972	10.1862	-0.840115	5.42806
	103.978	10.2832	-0.840115	5.43775
	103.967	10.2345	-0.840115	5.44858
	103.96	10.0751	-0.840115	5.4505
	103.962	10.0091	-0.840115	5.44759
	103.964	10.1339	-0.840115	5.44571
	103.965	10.2248	-0.840115	5.44595
	103.964	10.0733	-0.840115	5.44673
	103.964	9.80702	-0.840115	5.44696
	103.964	9.6731	-0.840115	5.44679
	103.964	9.6996	-0.840115	5.44663
	103.964	9.75638	-0.840115	5.44663
	103.964	9.77045	-0.840115	5.44668
	103.964	9.75611	-0.840115	5.44671
	103.986	9.74509	-0.840115	5.4467
	104.066	9.74558	-0.840115	5.44668
	104.17	9.74969	-0.840115	5.44668
	104.219	9.75125	-0.840115	5.44669
	104.209	9.75043	-0.840115	5.44669
	104.165	9.74954	-0.847985	5.44669
	104.103	9.74946	-0.86827	5.44669
	104.085	9.74974	-0.87666	5.44669
	104.142	9.74989	-0.857648	5.44669
	104.202	9.74985	-0.836407	5.44669
	104.212	9.74978	-0.832636	5.44669
	104.195	9.74977	-0.838349	5.44669
	104.185	9.74978	-0.842041	5.44669
	104.186	9.7498	-0.84155	5.44669
	104.191	9.7498	-0.840032	5.44669
	104.192	9.74979	-0.83957	5.44669
	104.191	9.74979	-0.839916	5.44669
	104.19	9.74979	-0.840225	5.44669
	104.19	9.74979	-0.840232	5.44669
	104.19	9.74979	-0.840124	5.44669
	104.19	9.74979	-0.840077	5.44669
	104.213	9.7006	-0.840096	5.44669
	104.27	9.57382	-0.84012	5.44669
	104.316	9.52139	-0.840124	5.44669
	104.32	9.64021	-0.840117	5.44669
	104.283	9.77296	-0.840112	5.44669
	104.219	9.79653	-0.840113	5.44669
	104.197	9.76083	-0.840115	5.44669
	104.277	9.73775	-0.840115	5.44669
	104.395	9.74082	-0.840115	5.44669
	104.429	9.75031	-0.840115	5.44669
	104.358	9.70401	-0.840115	5.44669
	104.31	9.52588	-0.840115	5.44669
	104.358	9.34474	-0.840115	5.44669
	104.425	9.41108	-0.840115	5.44669
	104.44	9.66333	-0.840115	5.44669
	104.423	9.81994	-0.840115	5.44669
	104.411	9.75849	-0.840115	5.44669
	104.412	9.57279	-0.840115	5.44669
	104.417	9.45113	-0.840115	5.44669
	104.418	9.45578	-0.840115	5.44669
	104.417	9.54851	-0.840115	5.44669
	104.416	9.69161	-0.840115	5.44669
	104.416	9.73536	-0.840115	5.44669
	104.417	9.6071	-0.840115	5.44669
	104.417	9.47347	-0.840115	5.44669
	104.417	9.4529	-0.840115	5.44669
	104.417	9.53936	-0.840115	5.44669
	104.417	9.6888	-0.840115	5.44669
	104.417	9.73744	-0.840115	5.44669
	104.417	9.55978	-0.840115	5.44669
	104.417	9.34674	-0.840115	5.44669
	104.417	9.35063	-0.840115	5.44669
	104.417	9.43273	-0.847985	5.44669
	104.417	9.4173	-0.86827	5.44669
	104.417	9.47236	-0.87666	5.44669
	104.417	9.61366	-0.857648	5.44669
	104.417	9.57274	-0.836407	5.44669
	104.417	9.34506	-0.832636	5.44669
	104.417	9.18965	-0.838349	5.44669
	104.417	9.24287	-0.842041	5.44669
	104.417	9.42469	-0.84155	5.44669
	104.417	9.49846	-0.840032	5.44669
	104.417	9.41815	-0.83957	5.44669
	104.417	9.40011	-0.839916	5.44669
	104.439	9.42772	-0.840225	5.44669
	104.496	9.34837	-0.840232	5.44669
	104.542	9.24071	-0.840124	5.44669
	104.546	9.21359	-0.840077	5.44669
	104.532	9.23888	-0.840096	5.44669
	104.547	9.25885	-0.84012	5.44669
	104.607	9.25819	-0.840124	5.44669
	104.656	9.2508	-0.840117	5.44669
	104.66	9.24795	-0.840112	5.44669
	104.668	9.24937	-0.840113	5.44669
	104.74	9.25099	-0.840115	5.44669
	104.845	9.25116	-0.840115	5.44669
	104.876	9.25065	-0.840115	5.44669
	104.809	9.25038	-0.840115	5.44669
	104.763	9.25045	-0.840115	5.44669
	104.811	9.25057	-0.840115	5.44669
	104.877	9.2506	-0.840115	5.44669
	104.892	9.25057	-0.840115	5.44669
	104.876	9.25054	-0.840115	5.44669
	104.864	9.25055	-0.840115	5.44669
	104.865	9.25055	-0.840115	5.44669
	104.869	9.25056	-0.840115	5.44669
	104.871	9.25056	-0.840115	5.44669
	104.87	9.25055	-0.840115	5.44669
	104.869	9.25055	-0.840115	5.44669
	104.869	9.25055	-0.840115	5.44669
	104.869	9.25056	-0.840115	5.44669
	104.869	9.25056	-0.840115	5.44669
	104.892	9.25055	-0.840115	5.44669
	104.971	9.25055	-0.840115	5.44669
	105.052	9.20136	-0.840115	5.44669
	105.045	9.07459	-0.840115	5.44669
	105.01	8.97297	-0.840115	5.44669
	105.043	8.91582	-0.840115	5.44669
	105.098	8.82018	-0.840115	5.44669
	105.114	8.73416	-0.840115	5.44669
	105.102	8.72163	-0.840115	5.44669
	105.092	8.7453	-0.840115	5.44669
	105.091	8.7594	-0.840115	5.44669
	105.095	8.75685	-0.840115	5.44669
	105.119	8.75076	-0.840115	5.44669
	105.198	8.74912	-0.840115	5.44669
	105.301	8.75059	-0.840115	5.44669
	105.35	8.7518	-0.840115	5.44669
	105.34	8.75178	-0.840115	5.44669
	105.319	8.70215	-0.840115	5.44669
	105.314	8.5752	-0.840115	5.44669
	105.32	8.52285	-0.840115	5.44669
	105.324	8.64176	-0.840115	5.44669
	105.323	8.77453	-0.840115	5.44669
	105.344	8.79806	-0.840115	5.44669
	105.401	8.76234	-0.840115	5.44669
	105.425	8.73927	-0.840115	5.44669
	105.372	8.74235	-0.840115	5.44669
	105.311	8.75184	-0.840115	5.44669
	105.301	8.75473	-0.840115	5.44669
	105.317	8.70337	-0.840115	5.44669
	105.327	8.57466	-0.840115	5.44669
	105.348	8.473	-0.840115	5.44669
	105.424	8.46571	-0.840115	5.44669
	105.504	8.49714	-0.840115	5.44669
	105.497	8.46344	-0.840115	5.44669
	105.463	8.38113	-0.840115	5.44669
	105.496	8.39879	-0.840115	5.44669
	105.551	8.44181	-0.840115	5.44669
	105.567	8.35617	-0.840115	5.44669
	105.555	8.2404	-0.840115	5.44669
	105.544	8.26131	-0.840115	5.44669
	105.544	8.41577	-0.840115	5.44669
	105.548	8.48959	-0.840115	5.44669
	105.549	8.36985	-0.840115	5.44669
	105.549	8.2291	-0.840115	5.44669
	105.548	8.20251	-0.840115	5.4507
	105.548	8.23979	-0.840115	5.46104
	105.548	8.2646	-0.840115	5.46531
	105.548	8.2617	-0.840115	5.45562
	105.548	8.25166	-0.840115	5.4448
	105.548	8.24849	-0.840115	5.44287
	105.57	8.25073	-0.840115	5.44579
	105.65	8.25279	-0.840115	5.44767
	105.754	8.25286	-0.840115	5.44742
	105.803	8.25216	-0.840115	5.44664
	105.793	8.25184	-0.840115	5.44641
	105.772	8.25195	-0.840115	5.44658
	105.744	8.25212	-0.840115	5.44674
	105.692	8.25214	-0.840115	5.44675
	105.673	8.2521	-0.840115	5.44669
	105.726	8.25207	-0.840115	5.44667
	105.785	8.25207	-0.840115	5.44668
	105.795	8.25208	-0.840115	5.44669
	105.779	8.25209	-0.840115	5.44669
	105.769	8.25208	-0.840115	5.44669
	105.77	8.25208	-0.840115	5.44669
	105.775	8.20289	-0.840115	5.44669
	105.776	8.07612	-0.840115	5.44669
	105.775	8.02369	-0.840115	5.44669
	105.774	8.1425	-0.840115	5.44669
	105.774	8.22607	-0.840115	5.44669
	105.774	8.12286	-0.840115	5.44669
	105.774	8.03472	-0.840115	5.44669
	105.797	8.08127	-0.840115	5.44669
	105.854	8.04113	-0.840115	5.44669
	105.9	7.89498	-0.840115	5.44669
	105.904	7.92855	-0.840115	5.44669
	105.89	8.10569	-0.840115	5.44669
	105.883	8.08718	-0.840115	5.44669
	105.885	7.85609	-0.840115	5.44669
	105.91	7.69129	-0.840115	5.44669
	105.969	7.69259	-0.840115	5.44669
	106.014	7.74984	-0.840115	5.44669
	106.017	7.77306	-0.840115	5.44669
	106.003	7.76239	-0.840115	5.44669
	105.996	7.74966	-0.840115	5.44669
	105.998	7.74812	-0.840115	5.44669
	106.001	7.752	-0.840115	5.44669
	106.002	7.75417	-0.840115	5.44669
	106.001	7.7537	-0.840115	5.44669
	106	7.75273	-0.840115	5.44669
	106	7.75249	-0.840115	5.44669
	106.001	7.75274	-0.840115	5.44669
	106.001	7.75293	-0.840115	5.44669
	106.001	7.75292	-0.840115	5.44669
	106.001	7.75285	-0.840115	5.44669
	106.001	7.75282	-0.840115	5.44669
	106.023	7.75284	-0.840115	5.44669
	106.103	7.75285	-0.840115	5.44669
	106.206	7.75285	-0.840115	5.44669
	106.256	7.75285	-0.840115	5.44669
	106.245	7.75284	-0.840115	5.44669
	106.224	7.75285	-0.840115	5.44669
	106.219	7.75285	-0.840115	5.44669
	106.225	7.75285	-0.840115	5.44669
	106.229	7.75285	-0.840115	5.44669
	106.229	7.75285	-0.840115	5.44669
	106.227	7.75285	-0.840115	5.44669
	106.226	7.75285	-0.840115	5.44669
	106.227	7.75285	-0.840115	5.44669
	106.227	7.75285	-0.840115	5.44669
	106.227	7.75285	-0.847985	5.44669
	106.227	7.75285	-0.86827	5.44669
	106.227	7.75285	-0.87666	5.44669
	106.227	7.75285	-0.857648	5.44669
	106.227	7.75285	-0.836407	5.44669
	106.227	7.75285	-0.832636	5.44669
	106.227	7.75285	-0.838349	5.44669
	106.227	7.75285	-0.842041	5.44669
	106.227	7.75285	-0.84155	5.44669
	106.227	7.75285	-0.840032	5.44669
	106.227	7.75285	-0.83957	5.44669
	106.227	7.75285	-0.839916	5.44669
	106.227	7.75285	-0.840225	5.44669
	106.227	7.75285	-0.840232	5.44669
	106.249	7.75285	-0.840124	5.44669
	106.307	7.75285	-0.840077	5.44669
	106.353	7.75285	-0.840096	5.44669
	106.379	7.75285	-0.84012	5.44669
	106.422	7.75285	-0.840124	5.44669
	106.461	7.75285	-0.840117	5.44669
	106.467	7.75285	-0.840112	5.44669
	106.456	7.75285	-0.840113	5.44669
	106.45	7.75285	-0.840115	5.44669
	106.451	7.75285	-0.840115	5.44669
	106.454	7.75285	-0.840115	5.44669
	106.454	7.75285	-0.847985	5.44669
	106.454	7.75285	-0.86827	5.44669
	106.453	7.75285	-0.87666	5.44669
	106.453	7.70366	-0.857648	5.44669
	106.476	7.57688	-0.836407	5.44669
	106.555	7.52445	-0.832636	5.44669
	106.659	7.64327	-0.838349	5.44669
	106.686	7.72683	-0.842041	5.44669
	106.618	7.57443	-0.84155	5.44669
	106.573	7.31033	-0.840032	5.44669
	106.622	7.17767	-0.83957	5.44669
	106.688	7.20392	-0.839916	5.44669
	106.703	7.26015	-0.840225	5.44669
	106.686	7.27407	-0.840232	5.44669
	106.674	7.25987	-0.840124	5.44669
	106.675	7.24896	-0.840077	5.44669
	106.68	7.24944	-0.840096	5.44669
	106.681	7.25352	-0.84012	5.44669
	106.68	7.25505	-0.840124	5.44669
	106.702	7.25425	-0.840117	5.44669
	106.759	7.25336	-0.840112	5.44669
	106.805	7.25328	-0.840113	5.44669
	106.809	7.25356	-0.840115	5.44669
	106.795	7.25371	-0.840115	5.44669
	106.81	7.25367	-0.840115	5.44669
	106.87	7.2536	-0.840115	5.44669
	106.919	7.25359	-0.840115	5.44669
	106.923	7.2536	-0.840115	5.44669
	106.908	7.25362	-0.840115	5.44669
	106.901	7.25361	-0.840115	5.44669
	106.903	7.25361	-0.840115	5.44669
	106.906	7.25361	-0.840115	5.44669
	106.907	7.25361	-0.840115	5.44669
	106.906	7.25361	-0.840115	5.44669
	106.906	7.25361	-0.840115	5.44669
	106.906	7.25361	-0.840115	5.44669
	106.906	7.25361	-0.840115	5.44669
	106.928	7.25361	-0.840115	5.44669
	107.008	7.20442	-0.840115	5.44669
	107.111	7.02846	-0.840115	5.44669
	107.139	6.84925	-0.840115	5.44669
	107.049	6.91563	-0.840115	5.44669
	106.946	7.11801	-0.840115	5.44669
	106.971	7.09837	-0.840115	5.44669
	107.091	6.85783	-0.840115	5.44669
	107.166	6.68947	-0.840115	5.44669
	107.16	6.69264	-0.840115	5.44669
	107.132	6.75194	-0.840115	5.44669
	107.122	6.77535	-0.840115	5.44669
	107.128	6.76404	-0.840115	5.44669
	107.134	6.75097	-0.840115	5.44669
	107.134	6.74951	-0.840115	5.44669
	107.132	6.75355	-0.840115	5.44669
	107.131	6.75576	-0.840115	5.44669
	107.132	6.75525	-0.840115	5.44669
	107.132	6.75425	-0.840115	5.44669
	107.132	6.75401	-0.840115	5.44669
	107.132	6.75427	-0.840115	5.44669
	107.154	6.75446	-0.840115	5.44669
	107.234	6.75445	-0.840115	5.44669
	107.338	6.75437	-0.840115	5.44669
	107.365	6.75435	-0.840115	5.44669
	107.297	6.75436	-0.840115	5.44669
	107.252	6.75438	-0.840115	5.44669
	107.301	6.75438	-0.847985	5.44669
	107.367	6.75437	-0.86827	5.44669
	107.381	6.75437	-0.87666	5.44669
	107.365	6.75437	-0.857648	5.44669
	107.353	6.75437	-0.836407	5.44669
	107.354	6.75437	-0.832636	5.44669
	107.358	6.75437	-0.838349	5.44669
	107.36	6.75437	-0.842041	5.44669
	107.359	6.75437	-0.84155	5.44669
	107.358	6.75437	-0.840032	5.44669
	107.358	6.75437	-0.83957	5.44669
	107.358	6.75437	-0.839916	5.44669
	107.359	6.75437	-0.840225	5.44669
	107.358	6.75437	-0.840232	5.44669
	107.358	6.75437	-0.840124	5.44669
	107.358	6.75437	-0.840077	5.44669
	107.381	6.75437	-0.840096	5.44669
	107.46	6.75437	-0.84012	5.44669
	107.564	6.75437	-0.840124	5.44669
	107.614	6.75437	-0.840117	5.44669
	107.603	6.75437	-0.840112	5.44669
	107.582	6.75437	-0.840113	5.44669
	107.577	6.70518	-0.840115	5.44669
	107.582	6.52922	-0.840115	5.44669
	107.587	6.30082	-0.840115	5.44669
	107.586	6.19124	-0.840115	5.44669
	107.585	6.21442	-0.840115	5.44669
	107.584	6.26115	-0.840115	5.44669
	107.584	6.27219	-0.840115	5.44669
	107.585	6.26015	-0.840115	5.44669
	107.585	6.25118	-0.840115	5.44669
	107.585	6.2517	-0.840115	5.44669
	107.585	6.25511	-0.840115	5.44669
	107.585	6.25635	-0.840115	5.44669
	107.585	6.25566	-0.840115	5.44669
	107.585	6.25493	-0.840115	5.44669
	107.585	6.25486	-0.840115	5.44669
	107.585	6.2551	-0.840115	5.44669
	107.585	6.20603	-0.840115	5.44669
	107.585	6.07922	-0.840115	5.44669
	107.585	6.02673	-0.847985	5.44669
	107.585	6.14554	-0.86827	5.44669
	107.585	6.27831	-0.87666	5.44669
	107.607	6.30188	-0.857648	5.44669
	107.687	6.26618	-0.836407	5.44669
	107.768	6.2431	-0.832636	5.44669
	107.738	6.19697	-0.838349	5.44669
	107.646	6.07969	-0.842041	5.44669
	107.655	6.03015	-0.84155	5.44669
	107.764	6.1468	-0.840032	5.44669
	107.84	6.27762	-0.83957	5.44669
	107.839	6.30115	-0.839916	5.44669
	107.812	6.21692	-0.840225	5.44669
	107.801	6.06737	-0.840232	5.44669
	107.807	6.01789	-0.840124	5.44669
	107.813	6.14604	-0.840077	5.44669
	107.813	6.23247	-0.840096	5.44669
	107.811	6.07795	-0.84012	5.44669
	107.81	5.86114	-0.840124	5.44669
	107.811	5.85521	-0.840117	5.44669
	107.811	5.93454	-0.840112	5.44669
	107.811	5.87225	-0.840113	5.44669
	107.811	5.75331	-0.840115	5.44669
	107.811	5.71539	-0.840115	5.44669
	107.811	5.78935	-0.840115	5.44669
	107.811	5.93972	-0.840115	5.44669
	107.811	5.99319	-0.840115	5.44669
	107.811	5.86642	-0.840115	5.44669
	107.811	5.72996	-0.840115	5.44669
	107.811	5.70767	-0.840115	5.44669
	107.811	5.74523	-0.840115	5.44669
	107.811	5.76862	-0.840115	5.44669
	107.811	5.76503	-0.840115	5.44669
	107.811	5.75521	-0.840115	5.44669
	107.811	5.75237	-0.840115	5.44669
	107.833	5.75467	-0.840115	5.44669
	107.891	5.75664	-0.840115	5.44669
	107.937	5.75665	-0.840115	5.44669
	107.963	5.75595	-0.840115	5.44669
	108.006	5.75566	-0.840115	5.44669
	108.045	5.75578	-0.840115	5.44669
	108.051	5.75594	-0.840115	5.44669
	108.04	5.75596	-0.840115	5.44669
	108.034	5.75591	-0.840115	5.44669
	108.035	5.75589	-0.840115	5.44669
	108.038	5.75589	-0.840115	5.44669
	108.038	5.7559	-0.840115	5.44669
	108.038	5.75591	-0.840115	5.44669
	108.037	5.7559	-0.840115	5.44669
	108.037	5.7559	-0.840115	5.44669
	108.037	5.7559	-0.840115	5.44669
	108.037	5.7559	-0.840115	5.44669
	108.037	5.7559	-0.840115	5.44669
	108.037	5.7559	-0.840115	5.44669
	108.037	5.7559	-0.840115	5.44669
	108.06	5.7559	-0.840115	5.44669
	108.117	5.7559	-0.840115	5.44669
	108.163	5.7559	-0.840115	5.44669
	108.189	5.7559	-0.840115	5.44669
	108.232	5.7559	-0.840115	5.44669
	108.294	5.7559	-0.840115	5.44669
	108.357	5.7559	-0.840115	5.44669
	108.37	5.7559	-0.840115	5.44669
	108.31	5.70671	-0.847985	5.44669
	108.251	5.57994	-0.86827	5.44669
	108.243	5.5275	-0.87666	5.44669
	108.282	5.64632	-0.857648	5.44669
	108.349	5.77908	-0.836407	5.44669
	108.393	5.80264	-0.832636	5.44669
	108.415	5.76694	-0.838349	5.44669
	108.457	5.74386	-0.842041	5.44669
	108.497	5.74693	-0.84155	5.44669
	108.504	5.70723	-0.840032	5.44669
	108.493	5.58334	-0.83957	5.44669
	108.486	5.52875	-0.839916	5.44669
	108.487	5.59644	-0.840225	5.44669
	108.49	5.55319	-0.840232	5.44669
	108.491	5.34903	-0.840124	5.44669
	108.49	5.20404	-0.840077	5.44669
	108.49	5.20402	-0.840096	5.44669
	108.49	5.25368	-0.84012	5.44669
	108.49	5.27418	-0.840124	5.44669
	108.49	5.26508	-0.840117	5.44669
	108.49	5.30315	-0.840112	5.44669
	108.49	5.42851	-0.840113	5.44669
	108.49	5.4843	-0.840115	5.44669
	108.49	5.36739	-0.840115	5.44669
	108.512	5.23424	-0.840115	5.44669
	108.57	5.20984	-0.840115	5.44669
	108.616	5.24533	-0.840115	5.44669
	108.642	5.26861	-0.840115	5.44669
	108.685	5.26571	-0.840115	5.44669
	108.724	5.25621	-0.840115	5.44669
	108.73	5.25326	-0.840115	5.44669
	108.719	5.2554	-0.840115	5.44669
	108.713	5.25735	-0.840115	5.44669
	108.714	5.2574	-0.840115	5.44669
	108.716	5.25673	-0.840115	5.44669
	108.717	5.20724	-0.840115	5.44669
	108.739	5.03139	-0.840115	5.44669
	108.796	4.85234	-0.840115	5.44669
	108.842	4.91875	-0.840115	5.44669
	108.868	5.12108	-0.840115	5.44669
	108.911	5.10141	-0.840115	5.44669
	108.95	4.86088	-0.840115	5.44669
	108.956	4.69253	-0.840115	5.44669
	108.945	4.6957	-0.840115	5.44669
	108.939	4.755	-0.840115	5.44669
	108.94	4.77841	-0.840115	5.44669
	108.943	4.76709	-0.840115	5.44669
	108.943	4.75402	-0.840115	5.44669
	108.943	4.75257	-0.840115	5.44669
	108.942	4.75661	-0.840115	5.44669
	108.965	4.808	-0.840115	5.44669
	109.022	4.93427	-0.840115	5.44669
	109.068	4.9857	-0.840115	5.44669
	109.072	4.86665	-0.840115	5.44669
	109.058	4.73415	-0.840115	5.44669
	109.073	4.75997	-0.840115	5.44669
	109.133	4.92243	-0.840115	5.44669
	109.182	5.04706	-0.840115	5.44669
	109.186	5.05192	-0.840115	5.44669
	109.171	4.96212	-0.840115	5.44669
	109.164	4.81687	-0.840115	5.44669
	109.166	4.72198	-0.840115	5.44669
	109.169	4.72342	-0.840115	5.44669
	109.17	4.7561	-0.840115	5.44669
	109.169	4.76901	-0.840115	5.44669
	109.168	4.76276	-0.840115	5.44669
	109.168	4.75555	-0.840115	5.44669
	109.191	4.75475	-0.840115	5.44669
	109.249	4.75698	-0.840115	5.44669
	109.295	4.75819	-0.840115	5.44669
	109.298	4.75791	-0.840115	5.44669
	109.262	4.75736	-0.840115	5.44669
	109.22	4.75723	-0.840115	5.44669
	109.255	4.75737	-0.840115	5.44669
	109.359	4.75748	-0.840115	5.44669
	109.423	4.75747	-0.840115	5.44669
	109.419	4.75743	-0.840115	5.44669
	109.395	4.75742	-0.840115	5.44669
	109.387	4.75742	-0.840115	5.44669
	109.392	4.70824	-0.840115	5.44669
	109.397	4.53228	-0.840115	5.44669
	109.397	4.30388	-0.840115	5.44669
	109.395	4.1943	-0.840115	5.44669
	109.394	4.26666	-0.840115	5.44669
	109.395	4.48937	-0.840115	5.44669
	109.395	4.7288	-0.840115	5.44669
	109.395	4.77715	-0.840115	5.44669
	109.395	4.56904	-0.840115	5.44669
	109.395	4.29442	-0.840115	5.44669
	109.395	4.17721	-0.840115	5.44669
	109.395	4.21367	-0.840115	5.44669
	109.395	4.26869	-0.840115	5.44669
	109.395	4.27847	-0.840115	5.44669
	109.395	4.26297	-0.840115	5.44669
	109.395	4.25299	-0.840115	5.44669
	109.395	4.25432	-0.840115	5.44669
	109.395	4.25842	-0.840115	5.44669
	109.417	4.25967	-0.840115	5.44669
	109.497	4.25873	-0.840115	5.44669
	109.601	4.2579	-0.840115	5.44669
	109.628	4.25788	-0.840115	5.44669
	109.56	4.25817	-0.840115	5.44669
	109.515	4.2583	-0.840115	5.44669
	109.564	4.25825	-0.840115	5.44669
	109.63	4.25818	-0.840115	5.44669
	109.644	4.25817	-0.840115	5.44669
	109.628	4.25819	-0.840115	5.44669
	109.616	4.2582	-0.840115	5.44669
	109.617	4.2582	-0.840115	5.44669
	109.621	4.25819	-0.840115	5.44669
	109.623	4.25819	-0.840115	5.44669
	109.622	4.25819	-0.840115	5.44669
	109.621	4.25819	-0.840115	5.44669
	109.621	4.25819	-0.840115	5.44669
	109.621	4.25819	-0.840115	5.44669
	109.644	4.25819	-0.840115	5.44669
	109.723	4.25819	-0.840115	5.44669
	109.827	4.25819	-0.840115	5.44669
	109.877	4.25819	-0.840115	5.44669
	109.866	4.20901	-0.840115	5.44669
	109.845	4.03304	-0.840115	5.44669
	109.84	3.80464	-0.840115	5.44669
	109.845	3.69506	-0.840115	5.44669
	109.849	3.71824	-0.840115	5.44669
	109.849	3.76498	-0.840115	5.44669
	109.848	3.77601	-0.840115	5.44669
	109.847	3.76397	-0.840115	5.44669
	109.847	3.755	-0.840115	5.44669
	109.848	3.75552	-0.840115	5.44669
	109.87	3.75893	-0.840115	5.44669
	109.927	3.76017	-0.840115	5.44669
	109.973	3.75948	-0.840115	5.44669
	109.977	3.75875	-0.840115	5.44669
	109.963	3.75869	-0.840115	5.44669
	109.978	3.75892	-0.840115	5.44669
	110.038	3.75904	-0.840115	5.44669
	110.087	3.75901	-0.840115	5.44669
	110.114	3.75895	-0.840115	5.44669
	110.156	3.75894	-0.840115	5.44669
	110.172	3.75895	-0.840115	5.44669
	110.121	3.75896	-0.847985	5.44669
	110.086	3.75896	-0.86827	5.44669
	110.156	3.75896	-0.87666	5.44669
	110.253	3.75896	-0.857648	5.44669
	110.232	3.75896	-0.836407	5.44669
	110.139	3.75896	-0.832636	5.44669
	110.144	3.75896	-0.838349	5.44669
	110.252	3.75896	-0.842041	5.44669
	110.329	3.75896	-0.84155	5.44669
	110.328	3.75896	-0.840032	5.44669
	110.302	3.75896	-0.83957	5.44669
	110.291	3.75896	-0.839916	5.44669
	110.296	3.75896	-0.840225	5.44669
	110.302	3.75896	-0.840232	5.44669
	110.302	3.75896	-0.840124	5.44669
	110.301	3.75896	-0.840077	5.44669
	110.322	3.75896	-0.840096	5.44669
	110.402	3.70977	-0.84012	5.44669
	110.484	3.5338	-0.840124	5.44669
	110.476	3.30541	-0.840117	5.44669
	110.441	3.19583	-0.840112	5.44669
	110.474	3.26819	-0.840113	5.44669
	110.529	3.4417	-0.840115	5.44669
	110.545	3.50517	-0.840115	5.44669
	110.533	3.37432	-0.840115	5.44669
	110.523	3.23259	-0.840115	5.44669
	110.522	3.20954	-0.840115	5.44669
	110.526	3.29784	-0.840115	5.44669
	110.528	3.44894	-0.840115	5.44669
	110.527	3.49761	-0.840115	5.44669
	110.526	3.36857	-0.840115	5.44669
	110.526	3.23287	-0.840115	5.44669
	110.526	3.2117	-0.840115	5.44669
	110.527	3.24946	-0.840115	5.44669
	110.527	3.27254	-0.840115	5.44669
	110.549	3.26875	-0.840115	5.44669
	110.629	3.25895	-0.840115	5.44669
	110.732	3.25619	-0.840115	5.44669
	110.782	3.25852	-0.840115	5.44669
	110.771	3.26047	-0.840115	5.44669
	110.75	3.26046	-0.840115	5.44669
	110.745	3.25977	-0.840115	5.44669
	110.751	3.25948	-0.840115	5.44669
	110.755	3.2596	-0.840115	5.44669
	110.754	3.25976	-0.840115	5.44669
	110.753	3.25978	-0.840115	5.44669
	110.752	3.21054	-0.840115	5.44669
	110.753	3.08374	-0.840115	5.44669
	110.775	3.03132	-0.840115	5.44669
	110.855	3.15014	-0.840115	5.44669
	110.958	3.2829	-0.840115	5.44669
	111.008	3.25727	-0.840115	5.44669
	110.998	3.0456	-0.840115	5.44669
	110.976	2.84332	-0.840115	5.44669
	110.971	2.91277	-0.840115	5.44669
	110.977	3.12465	-0.840115	5.44669
	110.981	3.15708	-0.840115	5.44669
	110.981	3.09034	-0.840115	5.44669
	110.979	3.09926	-0.840115	5.44669
	110.979	3.036	-0.840115	5.44669
	111.001	2.8444	-0.840115	5.44669
	111.059	2.76098	-0.840115	5.44669
	111.083	2.88846	-0.840115	5.44669
	111.029	2.98645	-0.840115	5.44669
	110.969	2.88616	-0.840115	5.44669
	110.98	2.74493	-0.840115	5.44669
	111.076	2.71122	-0.840115	5.44669
	111.19	2.74568	-0.840115	5.44669
	111.238	2.77185	-0.840115	5.44669
	111.224	2.77051	-0.840115	5.44669
	111.201	2.76065	-0.840115	5.44669
	111.197	2.75699	-0.840115	5.44669
	111.203	2.75896	-0.840115	5.44669
	111.207	2.76109	-0.840115	5.44669
	111.207	2.76128	-0.840115	5.44669
	111.205	2.7606	-0.840115	5.44669
	111.205	2.76025	-0.840115	5.44669
	111.205	2.76035	-0.840115	5.44669
	111.205	2.76051	-0.840115	5.44669
	111.205	2.76055	-0.840115	5.44669
	111.205	2.7605	-0.840115	5.44669
	111.205	2.76047	-0.840115	5.44669
	111.205	2.76048	-0.840115	5.44669
	111.205	2.76049	-0.840115	5.44669
	111.205	2.76049	-0.840115	5.44669
	111.205	2.76049	-0.840115	5.44669
	111.205	2.76049	-0.840115	5.44669
	111.205	2.76049	-0.840115	5.44669
	111.205	2.76049	-0.840115	5.44669
	111.205	2.76049	-0.840115	5.44669
	111.205	2.76049	-0.840115	5.44669
	111.228	2.76049	-0.840115	5.44669
	111.285	2.76049	-0.840115	5.44669
	111.331	2.76049	-0.840115	5.44669
	111.357	2.76049	-0.840115	5.44669
	111.4	2.76049	-0.840115	5.44669
	111.439	2.76049	-0.840115	5.44669
	111.423	2.7113	-0.840115	5.44669
	111.355	2.58452	-0.840115	5.44669
[truncated: 292 more rows]
