# Supplementary material for: Design of a cosmetic glove stiffness compensation mechanism for toddler-sized hand prostheses
Source: PLoS One. 2017 Aug 11;12(8):e0183233. doi: 10.1371/journal.pone.0183233 (PMC5553851; doi:10.1371/journal.pone.0183233)
Supplement: S1 Dataset — (ZIP) [file pone.0183233.s001.zip › 02 Spring measurements/VST9_3.xlsx]

## Sheet: VST9_3
LabVIEW Measurement
Writer_Version	2
Reader_Version	2
Separator	Tab
Decimal_Separator	.
Multi_Headings	No
X_Columns	No
Time_Pref	Absolute
Operator	localadmin
Date	2013-10-09
Time	00:11:35.972000
***End_of_Header***
Channels	4
Samples	10	10	10	10
Date	2013-10-09	2013-10-09	2013-10-09	2013-10-09
Time	00:12:19.472000	00:12:19.472000	00:12:19.472000	00:12:19.472000
Y_Unit_Label	mm	N	N	Pa
X_Dimension	Time	Time	Time	Time
X0	0	0	0	0
Delta_X	0.01	0.01	0.01	0.01
***End_of_Header***
X_Value	Voltage LVDT (Filtered)	Voltage Load Cell (Filtered)	Voltage Pinch Load Cell (Filtered)	Voltage Pressure (Filtered)	Comment
	112.337	0.265549	-0.840115	5.44669
	112.337	0.263617	-0.840115	5.44669
	112.337	0.263576	-0.840115	5.44669
	112.337	0.264247	-0.840115	5.44669
	112.337	0.264541	-0.840115	5.44669
	112.337	0.264427	-0.840115	5.44669
	112.337	0.264274	-0.840115	5.44669
	112.337	0.264251	-0.840115	5.44669
	112.337	0.264295	-0.840115	5.44669
	112.337	0.264322	-0.840115	5.44669
	112.337	0.264318	-0.840115	5.44669
	112.337	0.264306	-0.840115	5.44669
	112.337	0.264303	-0.840115	5.44669
	112.337	0.264306	-0.840115	5.44669
	112.337	0.264308	-0.840115	5.44669
	112.337	0.264308	-0.840115	5.44669
	112.337	0.264307	-0.840115	5.44669
	112.337	0.264307	-0.840115	5.44669
	112.337	0.264307	-0.840115	5.44669
	112.337	0.264307	-0.840115	5.44669
	112.337	0.264307	-0.840115	5.44669
	112.359	0.264307	-0.840115	5.44669
	112.417	0.264307	-0.840115	5.44669
	112.44	0.264307	-0.840115	5.44669
	112.386	0.264307	-0.840115	5.44669
	112.326	0.264307	-0.840115	5.44669
	112.316	0.264307	-0.840115	5.44669
	112.332	0.264307	-0.840115	5.44669
	112.342	0.264307	-0.840115	5.44669
	112.341	0.264307	-0.840115	5.44669
	112.337	0.264307	-0.840115	5.44669
	112.335	0.215117	-0.840115	5.44669
	112.359	0.088342	-0.840115	5.44669
	112.417	-0.013281	-0.840115	5.44669
	112.441	-0.021238	-0.840115	5.44669
	112.387	0.059084	-0.840115	5.44669
	112.326	0.201466	-0.840115	5.44669
	112.316	0.298518	-0.840115	5.44669
	112.332	0.299007	-0.840115	5.44669
	112.342	0.21718	-0.840115	5.44669
	112.341	0.076822	-0.840115	5.44669
	112.337	0.030344	-0.840115	5.44669
	112.335	0.156489	-0.840115	5.44669
	112.336	0.290198	-0.840115	5.44669
	112.337	0.311557	-0.840115	5.44669
	112.337	0.274591	-0.840115	5.44669
	112.337	0.251772	-0.840115	5.44669
	112.337	0.255393	-0.840115	5.44669
	112.337	0.265028	-0.840115	5.44669
	112.337	0.267777	-0.840115	5.44669
	112.337	0.265504	-0.840115	5.44669
	112.337	0.263575	-0.840115	5.44669
	112.337	0.263575	-0.840115	5.44669
	112.337	0.264261	-0.840115	5.44669
	112.337	0.264548	-0.840115	5.44669
	112.337	0.264425	-0.840115	5.44669
	112.337	0.264271	-0.840115	5.44669
	112.337	0.26425	-0.840115	5.44669
	112.337	0.264296	-0.840115	5.44669
	112.337	0.264323	-0.840115	5.44669
	112.337	0.264318	-0.840115	5.44669
	112.337	0.264306	-0.840115	5.44669
	112.337	0.264303	-0.840115	5.44669
	112.337	0.264306	-0.840115	5.44669
	112.337	0.264308	-0.847985	5.44669
	112.337	0.264308	-0.86827	5.44669
	112.337	0.264307	-0.87666	5.44669
	112.337	0.264307	-0.857648	5.44669
	112.337	0.264307	-0.836407	5.44669
	112.337	0.264307	-0.832636	5.44669
	112.337	0.264307	-0.838349	5.44669
	112.337	0.264307	-0.842041	5.44669
	112.337	0.264307	-0.84155	5.44669
	112.337	0.264307	-0.840032	5.44669
	112.337	0.264307	-0.83957	5.44669
	112.337	0.264307	-0.839916	5.44669
	112.337	0.264307	-0.840225	5.44669
	112.337	0.264307	-0.840232	5.44669
	112.337	0.264307	-0.840124	5.44669
	112.337	0.264307	-0.840077	5.44669
	112.359	0.264307	-0.840096	5.44669
	112.417	0.264307	-0.84012	5.44669
	112.44	0.264307	-0.840124	5.44669
	112.386	0.264307	-0.840117	5.44669
	112.326	0.264307	-0.840112	5.44669
	112.316	0.264307	-0.840113	5.44669
	112.332	0.215117	-0.840115	5.44669
	112.342	0.088342	-0.840115	5.44669
	112.341	0.03591	-0.840115	5.44669
	112.337	0.154727	-0.840115	5.44669
	112.335	0.287482	-0.840115	5.44669
	112.336	0.311046	-0.840115	5.44669
	112.337	0.275343	-0.840115	5.44669
	112.337	0.252268	-0.840115	5.44669
	112.337	0.255334	-0.840115	5.44669
	112.337	0.264827	-0.840115	5.44669
	112.337	0.267714	-0.840115	5.44669
	112.337	0.265549	-0.840115	5.44669
	112.337	0.263617	-0.840115	5.44669
	112.337	0.263576	-0.840115	5.44669
	112.337	0.264247	-0.840115	5.44669
	112.359	0.264542	-0.840115	5.44669
	112.417	0.264427	-0.840115	5.44669
	112.44	0.264274	-0.840115	5.44669
	112.386	0.264251	-0.840115	5.44669
	112.326	0.264295	-0.840115	5.44669
	112.316	0.264322	-0.840115	5.44669
	112.332	0.215127	-0.840115	5.44669
	112.342	0.088341	-0.840115	5.44669
	112.341	0.035906	-0.840115	5.44669
	112.337	0.154726	-0.840115	5.44669
	112.335	0.287483	-0.840115	5.44669
	112.336	0.311047	-0.840115	5.44669
	112.337	0.275343	-0.840115	5.44669
	112.337	0.252268	-0.840115	5.44669
	112.337	0.255334	-0.840115	5.44669
	112.337	0.264827	-0.840115	5.44669
	112.337	0.267714	-0.840115	5.44669
	112.337	0.265549	-0.840115	5.44669
	112.337	0.263616	-0.840115	5.44669
	112.337	0.263576	-0.840115	5.44669
	112.337	0.264247	-0.840115	5.44669
	112.337	0.264542	-0.840115	5.44669
	112.337	0.264427	-0.840115	5.44669
	112.337	0.264274	-0.840115	5.44669
	112.337	0.264251	-0.840115	5.44669
	112.337	0.264295	-0.840115	5.44669
	112.337	0.215132	-0.840115	5.44669
	112.337	0.088352	-0.840115	5.44669
	112.337	0.035909	-0.840115	5.44669
	112.337	0.154723	-0.840115	5.44669
	112.337	0.287481	-0.840115	5.44669
	112.337	0.311047	-0.840115	5.44669
	112.337	0.275344	-0.840115	5.44669
	112.337	0.252268	-0.840115	5.44669
	112.337	0.206144	-0.840115	5.44669
	112.337	0.088861	-0.840115	5.44669
	112.337	0.039317	-0.840115	5.44669
	112.337	0.15597	-0.840115	5.44669
	112.337	0.237601	-0.840115	5.44669
	112.337	0.134349	-0.840115	5.44669
	112.337	0.046885	-0.840115	5.44669
	112.337	0.142923	-0.840115	5.44669
	112.337	0.278629	-0.840115	5.44669
	112.337	0.311532	-0.840115	5.44669
	112.337	0.278693	-0.840115	5.44669
	112.337	0.253499	-0.840115	5.44669
	112.337	0.254659	-0.840115	5.44669
	112.337	0.264107	-0.840115	5.44669
	112.337	0.267652	-0.840115	5.44669
	112.337	0.26578	-0.840115	5.44669
	112.337	0.263735	-0.840115	5.44669
	112.337	0.263544	-0.840115	5.44669
	112.337	0.264191	-0.840115	5.44669
	112.337	0.26453	-0.840115	5.44669
	112.337	0.264442	-0.840115	5.44669
	112.337	0.264284	-0.840115	5.44669
	112.337	0.26425	-0.840115	5.44669
	112.337	0.264291	-0.840115	5.44669
	112.337	0.264321	-0.840115	5.44669
	112.337	0.264319	-0.840115	5.44669
	112.359	0.264307	-0.840115	5.44669
	112.417	0.264303	-0.840115	5.44669
	112.44	0.215115	-0.840115	5.44669
	112.386	0.088342	-0.840115	5.44669
	112.326	-0.01328	-0.840115	5.44669
	112.316	-0.021238	-0.840115	5.44669
	112.332	0.009894	-0.840115	5.44669
	112.342	0.0255	-0.840115	5.44669
	112.341	0.07012	-0.840115	5.44669
	112.337	0.189427	-0.840115	5.44669
	112.335	0.289545	-0.840115	5.44669
	112.336	0.299527	-0.840115	5.44669
	112.337	0.269777	-0.840115	5.44669
	112.337	0.20484	-0.840115	5.44669
	112.337	0.082085	-0.840115	5.44669
	112.337	0.036941	-0.840115	5.44669
	112.337	0.157383	-0.840115	5.44669
	112.337	0.288228	-0.840115	5.44669
	112.337	0.310414	-0.840115	5.44669
	112.337	0.274813	-0.840115	5.44669
	112.337	0.252271	-0.847985	5.44669
	112.337	0.255524	-0.86827	5.44669
	112.337	0.264905	-0.87666	5.44669
	112.337	0.267679	-0.857648	5.44669
	112.337	0.265507	-0.836407	5.44669
	112.315	0.263611	-0.832636	5.44669
	112.257	0.263589	-0.838349	5.44268
	112.233	0.215064	-0.842041	5.43234
	112.287	0.088575	-0.84155	5.42806
	112.347	0.036026	-0.840032	5.43775
	112.358	0.154693	-0.83957	5.44858
	112.342	0.287426	-0.839916	5.4505
	112.331	0.311035	-0.840225	5.44759
	112.31	0.275358	-0.840232	5.44571
	112.257	0.252279	-0.840124	5.44595
	112.213	0.255333	-0.840077	5.44673
	112.208	0.264823	-0.840096	5.44696
	112.243	0.267713	-0.84012	5.44679
	112.286	0.26555	-0.840124	5.44663
	112.25	0.263617	-0.840117	5.44663
	112.147	0.263576	-0.840112	5.44668
	112.083	0.264246	-0.840113	5.44671
	112.109	0.264541	-0.840115	5.4467
	112.19	0.264427	-0.840115	5.44668
	112.223	0.264274	-0.840115	5.44668
	112.164	0.264251	-0.840115	5.44669
	112.098	0.264295	-0.840115	5.44669
	112.087	0.264322	-0.840115	5.44669
	112.105	0.313508	-0.840115	5.44669
	112.117	0.440272	-0.840115	5.44669
	112.115	0.541891	-0.840115	5.44669
	112.11	0.599041	-0.840115	5.44669
	112.109	0.694687	-0.840115	5.44669
	112.11	0.780703	-0.840115	5.44669
	112.111	0.79323	-0.840115	5.44669
	112.111	0.769566	-0.840115	5.44669
	112.111	0.755464	-0.840115	5.44669
	112.11	0.758011	-0.840115	5.44669
	112.11	0.764096	-0.840115	5.44669
	112.111	0.814931	-0.840115	5.44669
	112.111	0.940233	-0.840115	5.44669
	112.111	1.04065	-0.840115	5.44669
	112.111	1.09782	-0.840115	5.44669
	112.111	1.1939	-0.840115	5.44669
	112.111	1.28009	-0.840115	5.44669
	112.111	1.29254	-0.840115	5.44669
	112.111	1.26878	-0.840115	5.44669
	112.111	1.25466	-0.840115	5.44669
	112.111	1.25724	-0.840115	5.44669
	112.111	1.26334	-0.847985	5.44669
	112.111	1.31417	-0.86827	5.44669
	112.088	1.48866	-0.87666	5.44669
	112.031	1.71585	-0.857648	5.44669
	112.007	1.82545	-0.836407	5.44669
	112.061	1.80272	-0.832636	5.44669
	112.099	1.75615	-0.838349	5.44669
	112.03	1.74503	-0.842041	5.44669
	111.932	1.75698	-0.84155	5.44669
	111.93	1.76594	-0.840032	5.44669
	111.988	1.76545	-0.83957	5.44669
	112.017	1.76206	-0.839916	5.44669
	111.987	1.76081	-0.840225	5.44669
	111.916	1.7615	-0.840232	5.44669
	111.867	1.76222	-0.840124	5.44669
	111.867	1.76229	-0.840077	5.44669
	111.883	1.76205	-0.840096	5.44669
	111.89	1.81113	-0.84012	5.44669
	111.887	1.93793	-0.840124	5.44669
	111.883	1.99042	-0.840117	5.44669
	111.883	1.87162	-0.840112	5.44669
	111.884	1.73885	-0.840113	5.44669
	111.862	1.76446	-0.840115	5.44669
	111.805	1.97613	-0.840115	5.44669
	111.781	2.22761	-0.840115	5.44669
	111.834	2.33412	-0.840115	5.44669
	111.872	2.30145	-0.840115	5.44669
	111.803	2.25183	-0.840115	5.44669
	111.684	2.24296	-0.840115	5.44669
	111.624	2.25693	-0.840115	5.44669
	111.635	2.26594	-0.840115	5.44669
	111.661	2.26475	-0.840115	5.44669
	111.667	2.26105	-0.840115	5.44669
	111.661	2.25992	-0.840115	5.44669
	111.656	2.26077	-0.840115	5.44669
	111.656	2.26152	-0.840115	5.44669
	111.658	2.26154	-0.840115	5.44669
	111.659	2.26127	-0.840115	5.44669
	111.658	2.26116	-0.840115	5.44669
	111.658	2.2612	-0.840115	5.44669
	111.658	2.26126	-0.840115	5.44669
	111.658	2.26127	-0.840115	5.44669
	111.658	2.26126	-0.840115	5.44669
	111.658	2.26125	-0.840115	5.44669
	111.636	2.26125	-0.840115	5.44669
	111.556	2.26125	-0.840115	5.44669
	111.475	2.26125	-0.840115	5.44669
	111.482	2.26125	-0.840115	5.44669
	111.517	2.26125	-0.840115	5.44669
	111.484	2.26125	-0.840115	5.44669
	111.429	2.26125	-0.840115	5.44669
	111.413	2.26125	-0.840115	5.44669
	111.447	2.26125	-0.840115	5.44669
	111.515	2.26125	-0.840115	5.44669
	111.539	2.26125	-0.840115	5.44669
	111.482	2.31044	-0.840115	5.44669
	111.42	2.48641	-0.840115	5.44669
	111.41	2.7148	-0.840115	5.44669
	111.427	2.82438	-0.840115	5.44669
	111.437	2.80121	-0.840115	5.44669
	111.436	2.70528	-0.840115	5.44669
	111.409	2.56747	-0.840115	5.44669
	111.35	2.52708	-0.840115	5.44669
	111.305	2.65487	-0.840115	5.44669
	111.28	2.7871	-0.840115	5.44669
	111.259	2.80726	-0.840115	5.44669
	111.3	2.77031	-0.840115	5.44669
	111.375	2.74793	-0.840115	5.44669
	111.356	2.75173	-0.840115	5.44669
	111.248	2.76128	-0.840115	5.44669
	111.176	2.71474	-0.840115	5.44669
	111.179	2.58568	-0.840115	5.44669
	111.205	2.53135	-0.840115	5.44669
	111.215	2.65019	-0.840115	5.44669
	111.209	2.78362	-0.840115	5.44669
	111.204	2.80747	-0.840115	5.44669
	111.203	2.77164	-0.840115	5.44669
	111.205	2.74841	-0.840115	5.44669
	111.206	2.75146	-0.840115	5.44669
	111.206	2.761	-0.840115	5.44669
	111.205	2.76391	-0.840115	5.44669
	111.205	2.76174	-0.840115	5.44669
	111.205	2.75979	-0.840115	5.44669
	111.205	2.75975	-0.840115	5.44669
	111.205	2.76043	-0.840115	5.44669
	111.205	2.76072	-0.840115	5.44669
	111.205	2.76061	-0.847985	5.44669
	111.205	2.76045	-0.86827	5.44669
	111.205	2.76043	-0.87666	5.44669
	111.205	2.80966	-0.857648	5.44669
	111.205	2.93647	-0.836407	5.44669
	111.183	2.98889	-0.832636	5.44669
	111.103	2.87007	-0.838349	5.44669
	111	2.7865	-0.842041	5.44669
	110.95	2.88971	-0.84155	5.44669
	110.983	2.97785	-0.840032	5.44669
	111.062	2.88211	-0.83957	5.44669
	111.09	2.79548	-0.839916	5.44669
	111.031	2.93838	-0.840225	5.44669
	110.967	3.15041	-0.840232	5.44669
	110.956	3.10926	-0.840124	5.44669
	110.974	2.85656	-0.840077	5.44669
	110.985	2.73997	-0.840096	5.44669
	110.983	2.92452	-0.84012	5.44669
	110.979	3.21357	-0.840124	5.44669
	110.977	3.3452	-0.840117	5.44669
	110.978	3.26047	-0.840112	5.44669
	110.979	3.07393	-0.840113	5.44669
	110.979	3.0094	-0.840115	5.44669
	110.979	3.14444	-0.840115	5.44669
	110.979	3.2883	-0.840115	5.44669
	110.957	3.31075	-0.840115	5.44669
	110.877	3.27063	-0.840115	5.44669
	110.796	3.24611	-0.840115	5.44669
	110.826	3.25013	-0.840115	5.44669
	110.918	3.26055	-0.840115	5.44669
	110.909	3.26348	-0.840115	5.44669
	110.8	3.261	-0.840115	5.44669
	110.723	3.25893	-0.840115	5.44669
	110.725	3.25893	-0.840115	5.44669
	110.752	3.25968	-0.840115	5.44669
	110.762	3.25998	-0.840115	5.44669
	110.757	3.25985	-0.840115	5.44669
	110.751	3.25968	-0.840115	5.44669
	110.751	3.25966	-0.840115	5.44669
	110.73	3.25971	-0.840115	5.44669
	110.651	3.25974	-0.840115	5.44669
	110.57	3.25973	-0.840115	5.44669
	110.577	3.25972	-0.840115	5.44669
	110.611	3.25972	-0.840115	5.44669
	110.579	3.25972	-0.840115	5.44669
	110.524	3.25972	-0.840115	5.44669
	110.508	3.25972	-0.840115	5.44669
	110.52	3.25972	-0.840115	5.44669
	110.53	3.25972	-0.840115	5.44669
	110.531	3.30891	-0.840115	5.44669
	110.527	3.43569	-0.840115	5.44669
	110.525	3.48812	-0.840115	5.44669
	110.504	3.3693	-0.840115	5.44669
	110.447	3.28574	-0.840115	5.44669
	110.401	3.38895	-0.840115	5.44669
	110.375	3.52628	-0.840115	5.44669
	110.331	3.6065	-0.840115	5.44669
	110.292	3.69907	-0.840115	5.44669
	110.287	3.7756	-0.840115	5.44669
	110.297	3.78524	-0.840115	5.44669
	110.304	3.76374	-0.840115	5.44669
	110.303	3.75157	-0.840115	5.44669
	110.278	3.75416	-0.840115	5.44669
	110.219	3.75957	-0.840115	5.44669
	110.174	3.76092	-0.840115	5.44669
	110.171	3.75956	-0.840115	5.44669
	110.185	3.75851	-0.840115	5.44669
	110.17	3.75856	-0.840115	5.44669
	110.11	3.75895	-0.840115	5.44669
	110.061	3.7591	-0.840115	5.44669
	110.056	3.75902	-0.840115	5.44669
	110.071	3.75894	-0.840115	5.44669
	110.079	3.75893	-0.840115	5.44669
	110.077	3.75895	-0.840115	5.44669
	110.073	3.75897	-0.840115	5.44669
	110.073	3.75896	-0.840115	5.44669
	110.074	3.75896	-0.840115	5.44669
	110.052	3.75896	-0.840115	5.44669
	109.994	3.80815	-0.840115	5.44669
	109.948	3.93492	-0.840115	5.44669
	109.922	3.98736	-0.840115	5.44669
	109.879	3.86854	-0.840115	5.44669
	109.84	3.73578	-0.840115	5.44669
	109.834	3.76141	-0.840115	5.44669
	109.845	3.92389	-0.840115	5.44669
	109.851	4.04859	-0.840115	5.44669
	109.85	4.05348	-0.840115	5.44669
	109.847	4.01285	-0.840115	5.44669
	109.847	4.04355	-0.840115	5.44669
	109.847	4.17706	-0.840115	5.44669
	109.848	4.28808	-0.840115	5.44669
	109.848	4.29758	-0.840115	5.44669
	109.848	4.26376	-0.840115	5.44669
	109.848	4.24648	-0.840115	5.44669
	109.848	4.2513	-0.840115	5.44669
	109.825	4.25947	-0.840115	5.44669
	109.746	4.26118	-0.840115	5.44669
	109.642	4.25899	-0.840115	5.44669
	109.592	4.25747	-0.840115	5.44669
	109.603	4.25761	-0.840115	5.44669
	109.624	4.25821	-0.840115	5.44669
	109.629	4.25841	-0.840115	5.44669
	109.624	4.25828	-0.840115	5.44669
	109.62	4.25815	-0.840115	5.44669
	109.62	4.25815	-0.840115	5.44669
	109.621	4.25819	-0.840115	5.44669
	109.622	4.25821	-0.840115	5.44669
	109.622	4.2582	-0.840115	5.44669
	109.621	4.25819	-0.840115	5.44669
	109.621	4.25819	-0.840115	5.44669
	109.621	4.25819	-0.840115	5.44669
	109.599	4.2582	-0.840115	5.44669
	109.542	4.25819	-0.840115	5.44669
	109.495	4.25819	-0.840115	5.44669
	109.47	4.25819	-0.840115	5.44669
	109.426	4.25819	-0.840115	5.44669
	109.41	4.25819	-0.840115	5.44669
	109.461	4.30739	-0.840115	5.44669
	109.496	4.48335	-0.840115	5.44669
	109.448	4.71175	-0.840115	5.44669
	109.387	4.77214	-0.840115	5.44669
	109.374	4.573	-0.840115	5.44669
	109.389	4.29786	-0.840115	5.44669
	109.4	4.17725	-0.840115	5.44669
	109.399	4.26165	-0.840115	5.44669
	109.395	4.49333	-0.840115	5.44669
	109.394	4.73224	-0.840115	5.44669
	109.394	4.82637	-0.840115	5.44669
	109.395	4.79298	-0.840115	5.44669
	109.395	4.74746	-0.840115	5.44669
	109.395	4.74056	-0.840115	5.44669
	109.373	4.7539	-0.840115	5.44669
	109.315	4.76195	-0.840115	5.44669
	109.292	4.76058	-0.840115	5.44669
	109.323	4.75714	-0.840115	5.44669
	109.303	4.75619	-0.840115	5.44669
	109.211	4.75701	-0.840115	5.44669
	109.145	4.7577	-0.840115	5.44669
	109.145	4.75769	-0.840115	5.44669
	109.167	4.75744	-0.840115	5.44669
	109.177	4.75734	-0.840115	5.44669
	109.173	4.75739	-0.840115	5.44669
	109.168	4.75744	-0.840115	5.44669
	109.167	4.75745	-0.840115	5.44669
	109.168	4.75743	-0.840115	5.44669
	109.169	4.75742	-0.840115	5.44669
	109.169	4.75743	-0.840115	5.44669
	109.169	4.75743	-0.840115	5.44669
	109.146	4.80662	-0.840115	5.44669
	109.089	4.9334	-0.840115	5.44669
	109.065	4.98583	-0.840115	5.4507
	109.097	4.86701	-0.840115	5.46104
	109.077	4.73426	-0.840115	5.46531
	108.984	4.71069	-0.840115	5.45562
	108.918	4.74639	-0.840115	5.4448
	108.919	4.76947	-0.840115	5.44287
	108.941	4.7664	-0.840115	5.44579
	108.95	4.75691	-0.840115	5.44767
	108.946	4.80321	-0.840115	5.44742
	108.941	4.93215	-0.840115	5.44664
	108.941	5.03571	-0.840115	5.44641
	108.942	5.0929	-0.840115	5.44658
	108.943	5.13868	-0.840115	5.44674
	108.943	5.09762	-0.840115	5.44675
	108.942	5.05784	-0.840115	5.44669
	108.942	5.10395	-0.840115	5.44667
	108.942	5.09585	-0.840115	5.44668
	108.942	5.0203	-0.840115	5.44669
	108.92	4.98269	-0.840115	5.44669
	108.863	5.04159	-0.840115	5.44669
	108.817	5.18558	-0.847985	5.44669
	108.791	5.29092	-0.86827	5.44669
	108.747	5.29432	-0.87666	5.44669
	108.708	5.25995	-0.857648	5.44669
	108.703	5.24461	-0.836407	5.44669
	108.713	5.25044	-0.832636	5.44669
	108.72	5.25834	-0.838349	5.44669
	108.719	5.25958	-0.842041	5.44669
	108.716	5.25729	-0.84155	5.44669
	108.715	5.25589	-0.840032	5.44669
	108.694	5.25612	-0.83957	5.44669
	108.614	5.25671	-0.839916	5.44669
	108.511	5.25688	-0.840225	5.44669
	108.461	5.25674	-0.840232	5.44669
	108.471	5.25662	-0.840124	5.44669
	108.493	5.25662	-0.840077	5.44669
	108.498	5.25666	-0.840096	5.44669
	108.492	5.25668	-0.84012	5.44669
	108.488	5.25667	-0.840124	5.44669
	108.488	5.30586	-0.840117	5.44669
	108.49	5.43263	-0.840112	5.44669
	108.49	5.48506	-0.840113	5.44669
	108.49	5.41544	-0.840115	5.44669
	108.49	5.45865	-0.840115	5.44669
	108.49	5.66348	-0.840115	5.44669
	108.49	5.80876	-0.840115	5.44669
	108.49	5.80866	-0.840115	5.44669
	108.49	5.75886	-0.840115	5.44669
	108.468	5.73833	-0.840115	5.44669
	108.388	5.74748	-0.840115	5.44669
	108.284	5.75862	-0.840115	5.44669
	108.235	5.76003	-0.840115	5.44669
	108.245	5.75667	-0.840115	5.44669
	108.266	5.75475	-0.840115	5.44669
	108.271	5.75515	-0.840115	5.44669
	108.266	5.756	-0.840115	5.44669
	108.262	5.75621	-0.840115	5.44669
	108.262	5.756	-0.840115	5.44669
	108.241	5.75583	-0.840115	5.44669
	108.184	5.75584	-0.840115	5.44669
	108.16	5.7559	-0.840115	5.44669
	108.214	5.75592	-0.840115	5.44669
	108.274	5.75591	-0.840115	5.44669
	108.262	5.7559	-0.840115	5.44669
	108.189	5.7559	-0.840115	5.44669
	108.132	5.7559	-0.840115	5.44669
	108.108	5.7559	-0.840115	5.44669
	108.069	5.7559	-0.840115	5.44669
	108.031	5.7559	-0.840115	5.44669
	108.047	5.7559	-0.840115	5.44669
	108.114	5.7559	-0.840115	5.44669
	108.144	5.7559	-0.840115	5.44669
	108.089	5.7559	-0.840115	5.44669
	108.027	5.7559	-0.840115	5.44669
	108.015	5.7559	-0.840115	5.44669
	108.032	5.7559	-0.840115	5.44669
	108.043	5.7559	-0.840115	5.44669
	108.042	5.7559	-0.840115	5.44669
	108.037	5.7559	-0.840115	5.44669
	108.036	5.7559	-0.840115	5.44669
	108.037	5.7559	-0.840115	5.44669
	108.038	5.7559	-0.840115	5.44669
	108.038	5.7559	-0.847985	5.44669
	108.037	5.7559	-0.86827	5.44669
	108.037	5.7559	-0.87666	5.44669
	108.037	5.7559	-0.857648	5.44669
	108.037	5.7559	-0.836407	5.44669
	108.037	5.7559	-0.832636	5.44669
	108.037	5.7559	-0.838349	5.44669
	108.037	5.7559	-0.842041	5.44669
	108.037	5.7559	-0.84155	5.44669
	108.037	5.7559	-0.840032	5.44669
	108.037	5.7559	-0.83957	5.44669
	108.037	5.80509	-0.839916	5.44669
	108.037	5.93187	-0.840225	5.44669
	108.037	5.9843	-0.840232	5.44669
	108.037	5.86548	-0.840124	5.44669
	108.015	5.78192	-0.840077	5.44669
	107.935	5.88513	-0.840096	5.44669
	107.832	6.02245	-0.84012	5.44669
	107.782	6.05349	-0.840124	5.44669
	107.815	6.01929	-0.840117	5.44669
	107.893	5.99419	-0.840112	5.44669
	107.922	5.94668	-0.840113	5.44669
	107.863	5.82954	-0.840115	5.44669
	107.799	5.78055	-0.840115	5.44669
	107.788	5.89738	-0.840115	5.44669
	107.806	5.97889	-0.840115	5.44669
	107.817	5.87552	-0.840115	5.44669
	107.815	5.78805	-0.840115	5.44669
	107.811	5.88413	-0.840115	5.44669
	107.809	6.01986	-0.840115	5.44669
	107.81	6.10194	-0.840115	5.44669
	107.811	6.19587	-0.840115	5.44669
	107.811	6.2723	-0.840115	5.44669
	107.811	6.28142	-0.840115	5.44669
	107.811	6.25973	-0.840115	5.44669
	107.811	6.24767	-0.840115	5.44669
	107.811	6.25037	-0.840115	5.44669
	107.811	6.25579	-0.840115	5.44669
	107.811	6.25711	-0.840115	5.44669
	107.789	6.25573	-0.840115	5.44669
	107.709	6.25469	-0.840115	5.44669
	107.605	6.25474	-0.840115	5.44669
	107.556	6.25513	-0.840115	5.44669
	107.566	6.25528	-0.840115	5.44669
	107.587	6.2552	-0.840115	5.44669
	107.592	6.25511	-0.840115	5.44669
	107.587	6.25511	-0.840115	5.44669
	107.583	6.25513	-0.840115	5.44669
	107.583	6.25515	-0.840115	5.44669
	107.585	6.25514	-0.840115	5.44669
	107.585	6.25514	-0.840115	5.44669
	107.585	6.30433	-0.840115	5.44669
	107.585	6.48029	-0.840115	5.44669
	107.585	6.6595	-0.840115	5.44669
	107.585	6.59312	-0.840115	5.44669
	107.585	6.34154	-0.840115	5.44669
	107.585	6.18522	-0.840115	5.44669
	107.585	6.19736	-0.840115	5.44669
	107.585	6.30533	-0.840115	5.44669
	107.585	6.50131	-0.840115	5.44669
	107.585	6.71715	-0.840115	5.44669
	107.585	6.81435	-0.840115	5.44669
	107.585	6.79045	-0.840115	5.44669
	107.585	6.74781	-0.840115	5.44669
	107.585	6.73874	-0.840115	5.44669
	107.562	6.70096	-0.840115	5.44669
	107.483	6.58219	-0.840115	5.44669
	107.401	6.52906	-0.847985	5.44669
	107.409	6.64474	-0.86827	5.44669
	107.443	6.77643	-0.87666	5.44669
	107.411	6.80066	-0.857648	5.44669
	107.356	6.76562	-0.836407	5.44669
	107.34	6.74258	-0.832636	5.44669
	107.352	6.74543	-0.838349	5.44669
	107.362	6.75482	-0.842041	5.44669
	107.362	6.75774	-0.84155	5.44669
	107.359	6.75563	-0.840032	5.44669
	107.357	6.7537	-0.83957	5.4507
	107.358	6.75365	-0.839916	5.46104
	107.359	6.75431	-0.840225	5.46531
	107.359	6.7546	-0.840232	5.45562
	107.358	6.75449	-0.840124	5.4448
	107.358	6.75434	-0.840077	5.44287
	107.358	6.75432	-0.840096	5.44579
	107.336	6.75436	-0.84012	5.44767
	107.256	6.75439	-0.840124	5.44742
	107.153	6.75439	-0.840117	5.44664
	107.103	6.75437	-0.840112	5.44641
	107.114	6.75437	-0.840113	5.44658
	107.135	6.75437	-0.840115	5.44674
	107.162	6.75437	-0.847986	5.44675
	107.214	6.80357	-0.86827	5.44669
	107.234	6.93034	-0.87666	5.44667
	107.18	6.98277	-0.857648	5.44668
	107.122	6.86395	-0.836407	5.44669
	107.111	6.7312	-0.832636	5.44669
	107.127	6.70764	-0.838349	5.44669
	107.137	6.74334	-0.842041	5.44669
	107.136	6.76641	-0.84155	5.44669
	107.132	6.81254	-0.840032	5.44669
	107.108	6.97901	-0.83957	5.44669
	107.052	7.20452	-0.839916	5.44669
	107.007	7.31627	-0.840225	5.44669
	106.981	7.29502	-0.840232	5.44669
	106.959	7.19914	-0.840124	5.44669
	106.978	7.06065	-0.840077	5.44669
	106.996	6.97078	-0.840096	5.44669
	106.953	6.9719	-0.84012	5.44669
	106.899	7.05186	-0.840124	5.44669
	106.887	7.19086	-0.840117	5.44669
	106.901	7.28662	-0.840112	5.44669
	106.91	7.28778	-0.840113	5.44669
	106.91	7.25587	-0.840115	5.44669
	106.906	7.24237	-0.840115	5.44669
	106.904	7.24809	-0.840115	5.44669
	106.905	7.25529	-0.840115	5.4507
	106.906	7.25628	-0.840115	5.46104
	106.906	7.25413	-0.840115	5.46531
	106.906	7.25288	-0.840115	5.45562
	106.906	7.25312	-0.840115	5.4448
	106.883	7.25366	-0.840115	5.44287
	106.804	7.25381	-0.840115	5.44579
	106.7	7.25367	-0.840115	5.44767
	106.673	7.25357	-0.840115	5.44742
	106.741	7.25357	-0.840115	5.44664
	106.786	7.25361	-0.840115	5.44641
	106.737	7.25362	-0.840115	5.44658
	106.671	7.25362	-0.840115	5.44674
	106.657	7.25361	-0.840115	5.44675
	106.673	7.25361	-0.840115	5.44669
	106.685	7.25361	-0.840115	5.44667
	106.684	7.25361	-0.840115	5.44668
	106.68	7.25361	-0.840115	5.44669
	106.678	7.25361	-0.840115	5.44669
	106.679	7.25361	-0.840115	5.44669
	106.68	7.25361	-0.840115	5.44669
	106.68	7.3028	-0.840115	5.44669
	106.68	7.42958	-0.840115	5.44669
	106.679	7.48201	-0.840115	5.44669
	106.679	7.41238	-0.840115	5.44669
	106.68	7.4064	-0.840115	5.44669
	106.68	7.48446	-0.840115	5.44669
	106.657	7.57731	-0.840115	5.44669
	106.577	7.69603	-0.840115	5.44669
	106.474	7.77898	-0.840115	5.44669
	106.424	7.78201	-0.840115	5.44669
	106.435	7.75546	-0.840115	5.44669
	106.456	7.74352	-0.840115	5.44669
	106.461	7.74801	-0.840115	5.44669
	106.456	7.75413	-0.840115	5.44669
	106.451	7.75511	-0.840115	5.44669
	106.452	7.75334	-0.840115	5.44669
	106.453	7.75225	-0.840115	5.44669
	106.454	7.75242	-0.840115	5.44669
	106.453	7.75288	-0.840115	5.44669
	106.453	7.75301	-0.840115	5.44669
	106.453	7.7529	-0.840115	5.44669
	106.453	7.75281	-0.840115	5.44669
	106.453	7.75281	-0.840115	5.44669
	106.431	7.75284	-0.840115	5.44669
	106.351	7.75286	-0.840115	5.44669
	106.27	7.75285	-0.840115	5.44669
	106.278	7.75284	-0.840115	5.44669
	106.312	7.75284	-0.840115	5.44669
	106.279	7.75285	-0.840115	5.44669
	106.224	7.75285	-0.840115	5.44669
	106.208	7.75285	-0.840115	5.44669
	106.22	7.75285	-0.840115	5.44669
	106.231	7.75285	-0.840115	5.44669
	106.231	7.75285	-0.840115	5.44669
	106.227	7.75285	-0.840115	5.44669
	106.226	7.75285	-0.840115	5.44669
	106.226	7.75285	-0.840115	5.44669
	106.227	7.75285	-0.840115	5.44669
	106.227	7.75285	-0.840115	5.44669
	106.227	7.75285	-0.840115	5.44669
	106.227	7.75285	-0.840115	5.44669
	106.227	7.75285	-0.840115	5.44669
	106.205	7.75285	-0.840115	5.44669
	106.125	7.75285	-0.840115	5.44669
	106.044	7.75285	-0.847985	5.44669
	106.051	7.75285	-0.86827	5.44669
	106.086	7.75285	-0.87666	5.44669
	106.053	7.75285	-0.857648	5.44669
	105.998	7.75285	-0.836407	5.44669
	105.982	7.75285	-0.832636	5.44669
	105.994	7.75285	-0.838349	5.44669
	106.005	7.75285	-0.842041	5.44669
	106.005	7.75285	-0.84155	5.44669
	106.001	7.75285	-0.840032	5.44669
	105.999	7.75285	-0.83957	5.44669
	106	7.75285	-0.839916	5.44669
	106.001	7.75285	-0.840225	5.44669
	106.001	7.75285	-0.840232	5.44669
	106.001	7.75285	-0.840124	5.44669
	106.001	7.75285	-0.840077	5.44669
	106.001	7.75285	-0.840096	5.44669
	106.001	7.80204	-0.84012	5.44669
	106.001	7.92881	-0.840124	5.44669
	106.001	8.03043	-0.840117	5.4507
	106.001	8.08758	-0.840112	5.46104
	106.001	8.18323	-0.840113	5.46531
	105.978	8.26924	-0.840115	5.45562
	105.921	8.23258	-0.840115	5.4448
	105.897	8.08214	-0.840115	5.44287
	105.951	8.01561	-0.840115	5.44579
	105.989	8.13697	-0.840115	5.44767
	105.942	8.27581	-0.840115	5.44742
	105.88	8.30102	-0.840115	5.44664
	105.843	8.26384	-0.840115	5.44641
	105.802	8.23957	-0.840115	5.44658
	105.767	8.24265	-0.840115	5.44674
	105.762	8.25258	-0.840115	5.44675
	105.772	8.25564	-0.840115	5.44669
	105.778	8.2534	-0.840115	5.44667
	105.777	8.25137	-0.840115	5.44668
	105.774	8.25132	-0.840115	5.44669
	105.773	8.25202	-0.840115	5.44669
	105.774	8.25233	-0.840115	5.44669
	105.775	8.25221	-0.840115	5.44669
	105.775	8.25205	-0.840115	5.44669
	105.774	8.25202	-0.840115	5.44669
	105.774	8.25207	-0.840115	5.44669
	105.774	8.2521	-0.840115	5.44669
	105.752	8.25209	-0.840115	5.44669
	105.695	8.25208	-0.840115	5.44669
	105.649	8.25208	-0.840115	5.44669
	105.623	8.25208	-0.840115	5.44669
	105.579	8.25208	-0.840115	5.44669
	105.54	8.25208	-0.840115	5.44669
	105.535	8.25208	-0.840115	5.44669
	105.545	8.25208	-0.840115	5.44669
	105.552	8.25208	-0.840115	5.44669
	105.551	8.25208	-0.840115	5.44669
	105.548	8.25208	-0.840115	5.44669
	105.547	8.25208	-0.840115	5.44669
	105.548	8.25208	-0.840115	5.44669
	105.548	8.25208	-0.840115	5.44669
	105.526	8.25208	-0.840115	5.44669
	105.468	8.25208	-0.840115	5.44669
	105.444	8.25208	-0.840115	5.44669
	105.498	8.25208	-0.840115	5.44669
	105.559	8.25208	-0.840115	5.44669
	105.569	8.30127	-0.840115	5.44669
	105.531	8.42805	-0.840115	5.44669
	105.463	8.48048	-0.840115	5.44669
	105.44	8.36166	-0.840115	5.44669
	105.476	8.2781	-0.840115	5.44669
	105.458	8.38131	-0.840115	5.44669
	105.364	8.46944	-0.840115	5.44669
	105.298	8.42289	-0.840115	5.44669
	105.298	8.46304	-0.840115	5.44669
	105.343	8.65838	-0.840115	5.44669
	105.41	8.80077	-0.840115	5.44669
	105.429	8.80284	-0.840115	5.44669
	105.37	8.75497	-0.840115	5.44669
	105.309	8.73448	-0.840115	5.44669
	105.3	8.74296	-0.840115	5.44669
	105.317	8.7538	-0.840115	5.44669
	105.328	8.75533	-0.840115	5.44669
	105.304	8.75212	-0.840115	5.44669
	105.219	8.75023	-0.840115	5.44669
	105.115	8.75058	-0.840115	5.44669
	105.088	8.7514	-0.840115	5.44669
	105.179	8.75161	-0.840115	5.44669
	105.282	8.75141	-0.840115	5.44669
	105.256	8.75125	-0.840115	5.44669
	105.137	8.75126	-0.840115	5.44669
	105.062	8.75132	-0.840115	5.44669
	105.068	8.75134	-0.840115	5.44669
	105.096	8.75133	-0.840115	5.44669
	105.106	8.75131	-0.840115	5.44669
	105.1	8.75131	-0.840115	5.44669
	105.094	8.75132	-0.840115	5.44669
	105.093	8.80051	-0.840115	5.44669
	105.095	8.92728	-0.840115	5.44669
	105.096	9.02891	-0.840115	5.44669
	105.074	9.03686	-0.840115	5.44669
	104.993	9.00573	-0.840115	5.44669
	104.89	9.03932	-0.840115	5.44669
	104.84	9.12147	-0.840115	5.44669
	104.851	9.10379	-0.840115	5.44669
	104.872	9.06082	-0.840115	5.44669
	104.877	9.14648	-0.840115	5.44669
	104.871	9.26224	-0.840115	5.44669
	104.867	9.29052	-0.840115	5.44669
	104.868	9.26283	-0.840115	5.44669
	104.869	9.24144	-0.840115	5.44669
	104.87	9.24237	-0.840115	5.44669
	104.869	9.25036	-0.840115	5.44669
	104.869	9.25338	-0.840115	5.44669
	104.869	9.20262	-0.840115	5.44669
	104.869	9.07411	-0.840115	5.44669
	104.869	9.02151	-0.840115	5.44669
	104.869	9.14087	-0.840115	5.44669
	104.869	9.27392	-0.840115	5.44669
	104.869	9.29741	-0.840115	5.44669
	104.869	9.26157	-0.840115	5.44669
	104.869	9.23847	-0.840115	5.44669
	104.869	9.24157	-0.840115	5.44669
	104.869	9.25109	-0.840115	5.44669
	104.869	9.25397	-0.840115	5.44669
	104.869	9.2518	-0.840115	5.44669
	104.869	9.24986	-0.840115	5.44669
	104.847	9.24982	-0.840115	5.44669
	104.767	9.25049	-0.840115	5.44669
	104.686	9.25079	-0.840115	5.44669
	104.694	9.25067	-0.840115	5.44669
	104.728	9.25052	-0.840115	5.44669
	104.695	9.2505	-0.840115	5.44669
	104.64	9.25054	-0.840115	5.44669
	104.624	9.25057	-0.840115	5.44669
	104.636	9.25056	-0.840115	5.44669
	104.647	9.25055	-0.840115	5.44669
	104.647	9.25055	-0.840115	5.44669
	104.643	9.25055	-0.840115	5.44669
	104.642	9.25056	-0.840115	5.44669
	104.642	9.25056	-0.840115	5.44669
	104.643	9.25055	-0.840115	5.44669
	104.643	9.25055	-0.840115	5.44669
	104.643	9.29974	-0.840115	5.44669
	104.621	9.42652	-0.840115	5.44669
	104.541	9.47895	-0.840115	5.44669
	104.46	9.36013	-0.840115	5.44669
	104.49	9.22738	-0.840115	5.44669
	104.581	9.20382	-0.840115	5.44669
	104.573	9.23952	-0.840115	5.44669
	104.464	9.31178	-0.840115	5.44669
	104.387	9.43549	-0.840115	5.44669
	104.389	9.47843	-0.847985	5.44669
	104.416	9.35673	-0.86827	5.44669
	104.426	9.27533	-0.87666	5.44669
	104.421	9.42966	-0.857648	5.44669
	104.415	9.6938	-0.836407	5.44669
	104.414	9.82579	-0.832636	5.44669
	104.416	9.75006	-0.838349	5.44669
	104.417	9.56717	-0.842041	5.44669
	104.417	9.50097	-0.84155	5.44669
	104.417	9.58482	-0.840032	5.44669
	104.416	9.55247	-0.83957	5.44669
	104.417	9.39632	-0.839916	5.44669
	104.417	9.37374	-0.840225	5.44669
	104.417	9.47394	-0.840232	5.44669
	104.417	9.5817	-0.840124	5.44669
	104.417	9.64956	-0.840077	5.44669
	104.417	9.55054	-0.840096	5.44669
	104.417	9.37245	-0.84012	5.44669
	104.417	9.41361	-0.840124	5.44669
	104.417	9.65448	-0.840117	5.44669
	104.417	9.76614	-0.840112	5.44669
	104.417	9.63293	-0.840113	5.44669
	104.417	9.5225	-0.840115	5.44669
	104.417	9.61961	-0.840115	5.44669
	104.417	9.76393	-0.840115	5.44669
	104.417	9.80007	-0.840115	5.44669
	104.417	9.76552	-0.840115	5.44669
	104.417	9.73846	-0.840115	5.44669
	104.394	9.73945	-0.840115	5.44669
	104.337	9.74948	-0.840115	5.44669
	104.291	9.75334	-0.840115	5.44669
	104.265	9.75139	-0.840115	5.44669
	104.222	9.7492	-0.840115	5.44669
	104.183	9.74897	-0.840115	5.44669
	104.177	9.74966	-0.840115	5.44669
	104.188	9.75003	-0.840115	5.44669
	104.194	9.74994	-0.840115	5.44669
	104.193	9.74977	-0.840115	5.44669
	104.19	9.74973	-0.840115	5.44669
	104.189	9.74977	-0.840115	5.44669
	104.19	9.74981	-0.840115	5.44669
	104.191	9.7498	-0.840115	5.44669
	104.191	9.74979	-0.840115	5.44669
	104.19	9.74979	-0.840115	5.44669
	104.19	9.74979	-0.840115	5.44669
	104.19	9.74979	-0.840115	5.44669
	104.19	9.74979	-0.840115	5.44669
	104.19	9.79898	-0.840115	5.44669
	104.19	9.92576	-0.840115	5.44669
	104.19	9.97819	-0.840115	5.44669
	104.19	9.85937	-0.840115	5.44669
	104.19	9.72662	-0.840115	5.44669
	104.19	9.70305	-0.840115	5.44669
	104.168	9.73875	-0.840115	5.44669
	104.088	9.76183	-0.840115	5.44669
	103.985	9.75876	-0.840115	5.44669
	103.935	9.74927	-0.840115	5.44669
	103.946	9.74638	-0.840115	5.44669
	103.967	9.74855	-0.840115	5.44669
	103.972	9.75048	-0.840115	5.44669
	103.966	9.75052	-0.840115	5.44669
	103.962	9.79904	-0.840115	5.44669
	103.962	9.92552	-0.840115	5.44669
	103.964	10.0273	-0.840115	5.44669
	103.965	10.0354	-0.840115	5.44669
	103.964	10.0043	-0.840115	5.44669
	103.964	9.98861	-0.840115	5.44669
	103.964	9.94396	-0.840115	5.44669
	103.964	9.87385	-0.840115	5.44669
	103.964	9.90052	-0.840115	5.44669
	103.964	9.99216	-0.840115	5.44669
	103.964	10.0791	-0.840115	5.44669
	103.964	10.1413	-0.840115	5.44669
	103.964	10.0473	-0.840115	5.44669
	103.964	9.87332	-0.840115	5.44669
	103.964	9.91442	-0.840115	5.44669
	103.964	10.1046	-0.840115	5.44669
	103.942	10.1381	-0.840115	5.44669
	103.862	10.0795	-0.840115	5.44669
	103.781	10.1406	-0.840115	5.44669
	103.811	10.2517	-0.840115	5.44669
	103.903	10.2868	-0.840115	5.44669
	103.916	10.2636	-0.840115	5.44669
	103.864	10.2417	-0.840115	5.44669
	103.812	10.2408	-0.840115	5.44669
	103.759	10.2482	-0.840115	5.44669
	103.726	10.2516	-0.840115	5.44669
	103.726	10.2504	-0.840115	5.44669
	103.737	10.2487	-0.840115	5.44669
	103.742	10.2484	-0.840115	5.44669
	103.74	10.2489	-0.840115	5.44669
	103.737	10.2492	-0.840115	5.44669
	103.737	10.2491	-0.840115	5.44669
	103.738	10.249	-0.840115	5.44669
	103.738	10.249	-0.840115	5.44669
	103.738	10.249	-0.840115	5.44669
	103.738	10.249	-0.840115	5.44669
	103.738	10.2982	-0.840115	5.44669
	103.738	10.425	-0.840115	5.44669
	103.738	10.4774	-0.840115	5.44669
	103.738	10.3586	-0.840115	5.44669
	103.715	10.275	-0.840115	5.44669
	103.658	10.3783	-0.840115	5.44669
	103.612	10.4664	-0.840115	5.44669
	103.586	10.3706	-0.840115	5.44669
	103.565	10.2348	-0.840115	5.44669
	103.606	10.251	-0.840115	5.44669
	103.704	10.4597	-0.840115	5.44669
	103.764	10.6642	-0.840115	5.44669
	103.76	10.5967	-0.840115	5.44669
	103.738	10.3356	-0.840115	5.44669
	103.73	10.225	-0.840115	5.44669
	103.712	10.3657	-0.840115	5.44669
	103.659	10.479	-0.840115	5.44669
	103.614	10.3804	-0.840115	5.44669
	103.586	10.2836	-0.840115	5.44669
	103.542	10.3741	-0.840115	5.44669
	103.526	10.4616	-0.840115	5.44669
	103.6	10.4193	-0.840115	5.44669
	103.692	10.4123	-0.840115	5.44669
	103.668	10.431	-0.840115	5.44669
	103.553	10.344	-0.840115	5.44669
	103.48	10.2855	-0.840115	5.44669
	103.484	10.3878	-0.840115	5.44669
	103.512	10.4667	-0.840115	5.44669
	103.521	10.4166	-0.840115	5.44669
	103.516	10.4093	-0.840115	5.44669
	103.51	10.4307	-0.840115	5.44669
	103.509	10.3941	-0.840115	5.44669
	103.511	10.4127	-0.840115	5.44669
	103.512	10.4401	-0.840115	5.44669
	103.512	10.3476	-0.840115	5.44669
	103.511	10.2838	-0.840115	5.44669
	103.511	10.435	-0.840115	5.44669
	103.511	10.6424	-0.840115	5.44669
	103.512	10.6456	-0.840115	5.44669
	103.489	10.5192	-0.840115	5.44669
	103.432	10.4566	-0.840115	5.44669
	103.408	10.5232	-0.840115	5.44669
	103.439	10.6793	-0.840115	5.44669
	103.42	10.7869	-0.840115	5.44669
	103.327	10.787	-0.840115	5.44669
	103.261	10.7504	-0.840115	5.44669
	103.261	10.7353	-0.840115	5.44669
	103.284	10.7421	-0.840115	5.44669
	103.293	10.7503	-0.840115	5.44669
	103.289	10.7513	-0.840115	5.44669
	103.284	10.7488	-0.840115	5.44669
	103.283	10.7474	-0.840115	5.44669
	103.285	10.7477	-0.840115	5.44669
	103.286	10.7483	-0.840115	5.44669
	103.286	10.7485	-0.840115	5.44669
	103.285	10.7483	-0.840115	5.44669
	103.285	10.7482	-0.840115	5.44669
	103.285	10.7482	-0.840115	5.44669
	103.263	10.7483	-0.840115	5.44669
	103.183	10.7483	-0.840115	5.44669
	103.102	10.7483	-0.840115	5.44669
	103.11	10.7483	-0.840115	5.44669
	103.144	10.7483	-0.840115	5.44669
	103.111	10.7483	-0.840115	5.44669
	103.056	10.7975	-0.840115	5.44669
	103.04	10.9242	-0.840115	5.44669
	103.052	10.9767	-0.840115	5.44669
	103.063	10.8578	-0.840115	5.44669
	103.063	10.7743	-0.840115	5.44669
	103.059	10.9267	-0.840115	5.44669
	103.058	11.1908	-0.840115	5.44669
	103.058	11.3234	-0.840115	5.44669
	103.059	11.2972	-0.840115	5.44669
	103.059	11.1918	-0.840115	5.44669
	103.059	11.0511	-0.840115	5.44669
	103.059	11.0128	-0.840115	5.44669
	103.059	11.1426	-0.840115	5.44669
	103.059	11.2748	-0.840115	5.44669
	103.059	11.2943	-0.840115	5.44669
	103.059	11.2571	-0.840115	5.44669
	103.059	11.2348	-0.840115	5.44669
	103.059	11.2388	-0.840115	5.44669
	103.037	11.2483	-0.840115	5.44669
	102.957	11.251	-0.840115	5.44669
	102.853	11.2486	-0.840115	5.44669
	102.804	11.2467	-0.840115	5.44669
	102.814	11.2468	-0.840115	5.44669
	102.835	11.2475	-0.840115	5.44669
	102.84	11.2477	-0.840115	5.44669
	102.835	11.2476	-0.840115	5.44669
	102.831	11.2475	-0.840115	5.44669
	102.831	11.2474	-0.840115	5.44669
	102.833	11.2475	-0.840115	5.44669
	102.833	11.2475	-0.840115	5.44669
	102.833	11.2475	-0.840115	5.44669
	102.81	11.2475	-0.840115	5.44669
	102.73	11.2475	-0.840115	5.44669
	102.649	11.2475	-0.840115	5.44669
	102.657	11.2475	-0.840115	5.44669
	102.691	11.2475	-0.840115	5.44669
	102.659	11.2475	-0.840115	5.44669
	102.604	11.2475	-0.840115	5.44669
	102.587	11.2475	-0.840115	5.44669
	102.6	11.2475	-0.840115	5.44669
	102.61	11.2475	-0.840115	5.44669
	102.61	11.2475	-0.840115	5.44669
	102.607	11.2475	-0.840115	5.44669
	102.605	11.2475	-0.840115	5.44669
	102.606	11.2475	-0.840115	5.44669
	102.606	11.2475	-0.840115	5.44669
	102.607	11.2475	-0.840115	5.44669
	102.606	11.2475	-0.840115	5.44669
	102.606	11.2475	-0.840115	5.44669
	102.606	11.2475	-0.840115	5.44669
	102.606	11.2475	-0.840115	5.44669
	102.606	11.2475	-0.840115	5.44669
	102.606	11.2475	-0.840115	5.44669
	102.606	11.2475	-0.840115	5.44669
	102.606	11.2475	-0.840115	5.44669
	102.606	11.2475	-0.840115	5.44669
	102.606	11.2475	-0.840115	5.44669
	102.606	11.2475	-0.840115	5.44669
	102.606	11.2475	-0.840115	5.44669
	102.606	11.2475	-0.840115	5.44669
	102.606	11.2475	-0.840115	5.44669
	102.606	11.2475	-0.840115	5.44669
	102.606	11.2475	-0.840115	5.44669
	102.606	11.2475	-0.840115	5.44669
	102.606	11.2475	-0.840115	5.44669
	102.606	11.2475	-0.840115	5.44669
	102.606	11.2475	-0.840115	5.44669
	102.606	11.2475	-0.840115	5.44669
	102.606	11.2475	-0.840115	5.44669
	102.606	11.2475	-0.840115	5.44669
	102.606	11.2475	-0.840115	5.44669
	102.606	11.2475	-0.840115	5.44669
	102.606	11.2475	-0.840115	5.44669
	102.606	11.2475	-0.840115	5.44669
	102.606	11.2475	-0.840115	5.44669
	102.606	11.2475	-0.840115	5.44669
	102.606	11.2475	-0.840115	5.44669
	102.606	11.2475	-0.840115	5.44669
	102.606	11.2475	-0.840115	5.44669
	102.606	11.2475	-0.840115	5.44669
	102.606	11.2475	-0.840115	5.44669
	102.606	11.2475	-0.840115	5.44669
	102.606	11.2475	-0.840115	5.44669
	102.606	11.2967	-0.840115	5.44669
	102.606	11.4235	-0.840115	5.44669
	102.606	11.4759	-0.840115	5.44669
	102.606	11.3571	-0.840115	5.44669
	102.584	11.2243	-0.840115	5.44669
	102.504	11.2008	-0.840115	5.44669
	102.401	11.2857	-0.840115	5.44669
	102.373	11.4355	-0.840115	5.44669
	102.464	11.4849	-0.840115	5.44669
	102.566	11.3566	-0.840115	5.44669
	102.541	11.2701	-0.840115	5.44669
	102.421	11.3755	-0.840115	5.44669
	102.347	11.5147	-0.840115	5.44669
	102.352	11.595	-0.840115	5.44669
	102.38	11.6377	-0.840115	5.44669
	102.39	11.538	-0.840115	5.44669
	102.384	11.3685	-0.840115	5.44669
	102.378	11.4136	-0.847985	5.44669
	102.378	11.6038	-0.86827	5.44669
	102.38	11.6359	-0.87666	5.44669
	102.381	11.5275	-0.857648	5.44669
	102.38	11.4129	-0.836407	5.44669
	102.38	11.3451	-0.832636	5.44669
	102.38	11.3974	-0.838349	5.44669
	102.38	11.4497	-0.842041	5.44669
	102.38	11.4049	-0.84155	5.44669
	102.38	11.4582	-0.840032	5.44669
	102.38	11.6585	-0.83957	5.44669
	102.38	11.7982	-0.839916	5.44669
	102.38	11.7974	-0.840225	5.44669
	102.38	11.7493	-0.840232	5.44669
	102.38	11.7297	-0.840124	5.44669
	102.38	11.7387	-0.840077	5.44669
	102.38	11.7002	-0.840096	5.44669
	102.38	11.5747	-0.84012	5.44669
	102.38	11.5191	-0.840124	5.44669
	102.38	11.636	-0.840117	5.44669
	102.38	11.7692	-0.840112	5.44669
	102.38	11.7936	-0.840113	5.44669
	102.38	11.7581	-0.840115	5.44669
	102.38	11.7348	-0.840115	5.44669
	102.38	11.7377	-0.840115	5.44669
	102.38	11.7472	-0.840115	5.44669
	102.38	11.7501	-0.840115	5.44669
	102.38	11.748	-0.840115	5.44669
	102.38	11.7461	-0.847986	5.44669
	102.38	11.746	-0.86827	5.44669
	102.38	11.7467	-0.87666	5.44669
	102.358	11.747	-0.857648	5.44669
	102.278	11.7469	-0.836407	5.44669
	102.197	11.7467	-0.832636	5.44669
	102.205	11.7467	-0.838349	5.44669
	102.239	11.7467	-0.842041	5.44669
	102.206	11.7467	-0.84155	5.44669
	102.151	11.7467	-0.840032	5.44669
	102.135	11.7467	-0.84744	5.44669
	102.147	11.7467	-0.868071	5.44669
	102.18	11.7467	-0.87677	5.44669
	102.238	11.7467	-0.857765	5.44669
	102.28	11.7467	-0.836416	5.44669
	102.282	11.7467	-0.832599	5.44669
	102.246	11.7467	-0.83833	5.44669
	102.182	11.7467	-0.842046	5.44669
	102.139	11.7467	-0.841559	5.44669
	102.138	11.7467	-0.840033	5.44669
	102.153	11.7467	-0.839567	5.44669
	102.159	11.7467	-0.839914	5.44669
	102.179	11.7467	-0.840225	5.44669
	102.255	11.7467	-0.840232	5.44669
	102.336	11.7467	-0.840125	5.44669
	102.307	11.7467	-0.840077	5.44669
	102.216	11.7467	-0.840095	5.44669
	102.202	11.7467	-0.84012	5.44669
	102.231	11.7467	-0.840124	5.44669
	102.204	11.7467	-0.840117	5.44669
	102.153	11.7467	-0.840112	5.4507
	102.136	11.7467	-0.840113	5.46104
	102.169	11.7467	-0.840115	5.46531
	102.259	11.7467	-0.840115	5.45562
	102.341	11.7467	-0.840115	5.4448
	102.307	11.7467	-0.840115	5.44287
	102.214	11.7467	-0.840115	5.44579
	102.201	11.7467	-0.840115	5.44767
	102.231	11.7467	-0.840115	5.44742
	102.226	11.7467	-0.840115	5.44664
	102.233	11.7467	-0.840115	5.44641
	102.262	11.7467	-0.840115	5.44658
	102.276	11.7467	-0.840115	5.44674
	102.25	11.7467	-0.840115	5.44675
	102.186	11.7467	-0.840115	5.44669
	102.139	11.7467	-0.840115	5.44667
	102.159	11.7467	-0.840115	5.44668
	102.254	11.7467	-0.840115	5.44669
	102.342	11.7467	-0.840115	5.44669
	102.31	11.7467	-0.840115	5.44669
	102.214	11.7467	-0.840115	5.44669
	102.2	11.7467	-0.840115	5.44669
	102.231	11.7467	-0.840115	5.44669
	102.204	11.7467	-0.840115	5.44669
	102.153	11.7467	-0.840115	5.44669
	102.159	11.7467	-0.840115	5.44669
	102.227	11.7467	-0.840115	5.44669
	102.261	11.7467	-0.840115	5.44669
	102.207	11.7467	-0.840115	5.44669
	102.144	11.7467	-0.840115	5.44669
	102.131	11.7467	-0.840115	5.44669
	102.17	11.7467	-0.840115	5.44669
	102.239	11.7467	-0.840115	5.44669
	102.262	11.7467	-0.847985	5.44669
	102.226	11.7467	-0.86827	5.44669
	102.221	11.7467	-0.87666	5.44669
	102.258	11.7467	-0.857648	5.44669
	102.278	11.7467	-0.836407	5.44669
	102.253	11.7467	-0.832636	5.44669
	102.186	11.7467	-0.838349	5.44669
	102.16	11.7467	-0.842041	5.44669
	102.216	11.7467	-0.849421	5.44669
	102.278	11.7467	-0.868187	5.44669
	102.311	11.7467	-0.876115	5.44669
	102.352	11.7467	-0.857449	5.44669
	102.365	11.7467	-0.836517	5.44669
	102.312	11.7467	-0.832753	5.44669
	102.279	11.7467	-0.838359	5.44669
	102.327	11.7467	-0.842004	5.44669
	102.388	11.7467	-0.841531	5.44669
	102.401	11.7467	-0.840037	5.44669
	102.386	11.7467	-0.839579	5.44669
	102.375	11.7467	-0.839918	5.44669
	102.376	11.7467	-0.840223	5.44669
	102.38	11.7467	-0.84023	5.44669
	102.382	11.7467	-0.840125	5.44669
	102.381	11.6975	-0.840078	5.44669
	102.38	11.5216	-0.840096	5.44669
	102.38	11.2932	-0.84012	5.44669
	102.38	11.2328	-0.840124	5.44669
	102.38	11.4319	-0.840117	5.44669
	102.38	11.6579	-0.840112	5.44669
	102.402	11.6025	-0.840113	5.44669
	102.46	11.3389	-0.840115	5.44669
	102.484	11.1736	-0.840115	5.44669
	102.43	11.2355	-0.840115	5.44669
	102.392	11.4736	-0.840115	5.44268
	102.439	11.6741	-0.840115	5.43234
	102.501	11.6436	-0.840115	5.42806
	102.515	11.5549	-0.840115	5.43775
	102.499	11.6262	-0.840115	5.44858
	102.51	11.7031	-0.840115	5.4505
	102.569	11.5648	-0.840115	5.44759
	102.619	11.309	-0.840115	5.44571
	102.624	11.1748	-0.840115	5.44595
	102.609	11.1975	-0.840115	5.44673
	102.601	11.2527	-0.840115	5.44696
	102.603	11.2675	-0.840115	5.44679
	102.607	11.254	-0.840115	5.44663
	102.608	11.2431	-0.840115	5.44663
	102.607	11.2433	-0.840115	5.44668
	102.606	11.2473	-0.840115	5.44671
	102.606	11.2489	-0.840115	5.4467
	102.606	11.2482	-0.847985	5.44668
	102.606	11.2473	-0.86827	5.44668
	102.606	11.2472	-0.87666	5.44669
	102.606	11.2474	-0.857648	5.44669
	102.606	11.2476	-0.836407	5.44669
	102.606	11.2476	-0.832636	5.44669
	102.629	11.2475	-0.838349	5.44669
	102.686	11.2475	-0.842041	5.44669
	102.732	11.2475	-0.84155	5.44669
	102.758	11.2475	-0.840032	5.44669
	102.801	11.2475	-0.83957	5.44669
	102.84	11.2475	-0.839916	5.44669
	102.846	11.2475	-0.840225	5.44669
	102.835	11.2475	-0.840232	5.44669
	102.829	11.2475	-0.840124	5.44669
	102.83	11.2475	-0.840077	5.44669
	102.833	11.2475	-0.840096	5.44669
	102.834	11.2475	-0.84012	5.44669
	102.833	11.2475	-0.840124	5.44669
	102.832	11.2475	-0.840117	5.44669
	102.832	11.2475	-0.840112	5.44669
	102.833	11.2475	-0.840113	5.44669
	102.833	11.2475	-0.840115	5.44669
	102.833	11.2475	-0.840115	5.44669
	102.833	11.2475	-0.840115	5.44669
	102.833	11.2475	-0.840115	5.44669
	102.855	11.2475	-0.840115	5.44669
	102.935	11.2475	-0.840115	5.44669
	103.016	11.2475	-0.840115	5.44669
	103.008	11.2475	-0.840115	5.44669
	102.974	11.2475	-0.840115	5.44669
	103.006	11.2475	-0.840115	5.44669
	103.062	11.2475	-0.840115	5.44669
	103.078	11.2475	-0.840115	5.44669
	103.066	11.2475	-0.840115	5.44669
	103.055	11.2475	-0.840115	5.44669
	103.055	11.1983	-0.840115	5.44669
	103.059	11.0223	-0.840115	5.44669
	103.06	10.8431	-0.840115	5.44669
	103.06	10.8603	-0.840115	5.44669
	103.059	10.9851	-0.840115	5.44669
	103.059	11.0398	-0.840115	5.44669
	103.059	11.0197	-0.840115	5.44669
	103.059	10.9921	-0.840115	5.44669
	103.059	10.9385	-0.840115	5.44669
	103.059	10.8197	-0.840115	5.44669
	103.059	10.723	-0.840115	5.44669
	103.081	10.7143	-0.840115	5.44669
	103.161	10.7433	-0.840115	5.44669
	103.264	10.7583	-0.840115	5.44669
	103.314	10.7542	-0.847985	5.44669
	103.304	10.7472	-0.86827	5.44669
	103.282	10.7457	-0.87666	5.44669
	103.277	10.7476	-0.857648	5.44669
	103.283	10.7489	-0.836407	5.44669
	103.287	10.7488	-0.832636	5.44669
	103.287	10.7483	-0.838349	5.44669
	103.285	10.7481	-0.842041	5.44669
	103.285	10.7482	-0.84155	5.44669
	103.285	10.7483	-0.840032	5.44669
	103.285	10.7483	-0.83957	5.44669
	103.285	10.7483	-0.839916	5.44669
	103.285	10.7483	-0.840225	5.44669
	103.307	10.7483	-0.840232	5.44669
	103.365	10.7483	-0.840124	5.44669
	103.389	10.7483	-0.840077	5.44669
	103.357	10.7483	-0.840096	5.44669
	103.354	10.7483	-0.84012	5.44669
	103.39	10.7483	-0.840124	5.44669
	103.432	10.7483	-0.840117	5.44669
	103.486	10.7483	-0.840112	5.44669
	103.501	10.7483	-0.840113	5.44669
	103.445	10.7483	-0.840115	5.44669
	103.409	10.7483	-0.840115	5.44669
	103.458	10.7483	-0.840115	5.44669
	103.52	10.7483	-0.840115	5.44669
	103.533	10.7483	-0.840115	5.44669
	103.517	10.6991	-0.840115	5.44669
	103.506	10.5723	-0.840115	5.44669
	103.507	10.4707	-0.840115	5.44268
	103.512	10.4135	-0.840115	5.43234
	103.513	10.3179	-0.840115	5.42806
	103.512	10.2811	-0.840115	5.43775
	103.511	10.4445	-0.840115	5.44858
	103.533	10.6474	-0.840115	5.4505
	103.613	10.5951	-0.840115	5.44759
	103.695	10.341	-0.847985	5.44571
	103.687	10.1786	-0.876141	5.44595
	103.653	10.1891	-0.904815	5.44673
	103.685	10.2985	-0.894193	5.44696
	103.741	10.4465	-0.85394	5.44679
	103.757	10.4863	-0.828928	5.44663
	103.745	10.3547	-0.830871	5.44663
	103.734	10.221	-0.840275	5.44668
	103.734	10.2017	-0.851347	5.44671
	103.737	10.2394	-0.869623	5.4467
	103.739	10.2619	-0.876031	5.44668
	103.738	10.2578	-0.864775	5.44668
	103.738	10.2481	-0.864474	5.44669
	103.737	10.2455	-0.869409	5.44669
	103.76	10.2479	-0.856009	5.44669
	103.84	10.2498	-0.838305	5.44669
	103.943	10.2498	-0.834015	5.44669
	103.993	10.2491	-0.838252	5.44669
	103.982	10.2488	-0.84151	5.44669
	103.961	10.2489	-0.841363	5.44669
	103.956	10.1999	-0.840142	5.44669
	103.962	10.0731	-0.839682	5.44669
	103.966	9.97145	-0.839924	5.44669
	103.966	9.96346	-0.840189	5.44669
	103.964	10.0438	-0.840213	5.44669
	103.964	10.137	-0.84013	5.44669
	103.964	10.1073	-0.840086	5.44669
	103.964	10.0061	-0.840097	5.44669
	103.964	9.91635	-0.840118	5.44669
	103.986	9.80713	-0.840122	5.44669
	104.044	9.72707	-0.840117	5.44669
	104.09	9.72187	-0.840113	5.44669
	104.093	9.74648	-0.840113	5.44669
	104.079	9.75838	-0.840115	5.44669
	104.095	9.75457	-0.840115	5.44669
	104.154	9.74874	-0.840115	5.44669
	104.204	9.74765	-0.840115	5.44669
	104.208	9.74927	-0.840115	5.44669
	104.193	9.75033	-0.840115	5.44669
	104.185	9.7502	-0.840115	5.44669
	104.187	9.74977	-0.840115	5.44669
	104.191	9.74963	-0.840115	5.44669
	104.192	9.74973	-0.840115	5.44669
	104.191	9.74982	-0.840115	5.44669
	104.19	9.74982	-0.840115	5.44669
	104.212	9.74979	-0.840115	5.44669
	104.292	9.74978	-0.840115	5.44669
	104.396	9.74978	-0.840115	5.44669
	104.446	9.74979	-0.840115	5.44669
	104.435	9.7006	-0.840115	5.44669
	104.414	9.57382	-0.840115	5.44669
	104.409	9.52139	-0.840115	5.44669
	104.414	9.64021	-0.840115	5.44669
	104.418	9.72377	-0.840115	5.44669
	104.418	9.62056	-0.840115	5.44669
	104.417	9.53243	-0.840115	5.44669
	104.416	9.62817	-0.840115	5.44669
	104.416	9.7148	-0.840115	5.44669
	104.417	9.57189	-0.840115	5.44669
	104.417	9.31068	-0.840115	5.44669
	104.417	9.17586	-0.840115	5.44669
	104.417	9.20017	-0.840115	5.44669
	104.439	9.25636	-0.840115	5.44669
	104.519	9.27095	-0.847985	5.44669
	104.622	9.25704	-0.86827	5.44669
	104.672	9.24602	-0.87666	5.44669
	104.661	9.24635	-0.857648	5.44669
	104.64	9.2504	-0.836407	5.44669
	104.635	9.25199	-0.832636	5.44669
	104.641	9.25121	-0.838349	5.44669
	104.645	9.25032	-0.849912	5.44669
	104.644	9.25022	-0.869706	5.44669
	104.643	9.2505	-0.876577	5.44669
	104.642	9.25065	-0.857103	5.44669
	104.643	9.25061	-0.836208	5.44669
	104.665	9.25055	-0.832747	5.44669
	104.745	9.25053	-0.838466	5.44669
	104.849	9.25055	-0.842051	5.44669
	104.898	9.25056	-0.841513	5.44669
	104.888	9.25056	-0.840012	5.44669
	104.866	9.25055	-0.839575	5.44669
	104.861	9.25055	-0.839925	5.44669
	104.867	9.25055	-0.840227	5.44669
	104.871	9.25056	-0.840229	5.44669
	104.871	9.25056	-0.840123	5.44669
	104.869	9.25055	-0.840077	5.44669
	104.869	9.25055	-0.840096	5.44669
	104.869	9.25055	-0.84012	5.44669
	104.869	9.25055	-0.840124	5.44669
	104.869	9.25055	-0.840117	5.44669
	104.869	9.25055	-0.840112	5.44669
	104.869	9.25055	-0.840113	5.44669
	104.869	9.25055	-0.840115	5.44669
	104.892	9.25055	-0.840115	5.44669
	104.949	9.25055	-0.840115	5.44669
	104.995	9.20136	-0.840115	5.44669
	105.021	9.0254	-0.847985	5.44669
	105.064	8.797	-0.86827	5.44669
	105.103	8.68742	-0.87666	5.44669
	105.109	8.7106	-0.857648	5.44669
	105.098	8.75733	-0.836407	5.44669
	105.092	8.76837	-0.832636	5.44669
	105.093	8.75633	-0.838349	5.44669
	105.096	8.74736	-0.842041	5.44669
	105.097	8.74788	-0.84155	5.44669
	105.096	8.75128	-0.840032	5.44669
	105.095	8.75253	-0.83957	5.44669
	105.118	8.75184	-0.839916	5.44669
	105.175	8.75111	-0.840225	5.44669
	105.221	8.75104	-0.840232	5.44669
	105.247	8.75128	-0.840124	5.44669
	105.291	8.7514	-0.840077	5.44669
	105.33	8.70218	-0.840096	5.44669
	105.335	8.57534	-0.84012	5.44669
	105.325	8.5229	-0.840124	5.44669
	105.318	8.59254	-0.840117	5.44669
	105.319	8.59853	-0.840112	5.44669
	105.322	8.56966	-0.840113	5.44669
	105.323	8.60358	-0.840115	5.44669
	105.322	8.5373	-0.840115	5.44669
	105.322	8.38472	-0.840115	5.44669
	105.322	8.37571	-0.840115	5.44669
	105.344	8.48032	-0.840115	5.44669
	105.424	8.53591	-0.840115	5.44669
	105.505	8.52338	-0.840115	5.44669
	105.475	8.49858	-0.840115	5.44669
	105.383	8.44349	-0.840115	5.44669
	105.392	8.37226	-0.840115	5.44669
	105.501	8.45136	-0.840115	5.44669
	105.578	8.62234	-0.840115	5.44669
	105.576	8.58529	-0.840115	5.44669
	105.549	8.34866	-0.840115	5.44669
	105.539	8.18813	-0.840115	5.44669
	105.544	8.19319	-0.840115	5.44669
	105.55	8.2505	-0.840115	5.44669
	105.55	8.27241	-0.840115	5.44669
	105.548	8.31036	-0.840115	5.44669
	105.547	8.42463	-0.840115	5.44669
	105.548	8.47582	-0.847985	5.44669
	105.548	8.36092	-0.86827	5.44669
	105.571	8.23025	-0.87666	5.44669
	105.628	8.20617	-0.857648	5.44669
	105.674	8.24091	-0.836407	5.44669
	105.677	8.26377	-0.832636	5.44669
	105.663	8.26096	-0.838349	5.44669
	105.679	8.25164	-0.842041	5.44669
	105.738	8.24875	-0.84155	5.44669
	105.788	8.25084	-0.840032	5.44669
	105.792	8.25275	-0.83957	5.44669
	105.777	8.20361	-0.847787	5.44669
	105.769	8.07618	-0.868381	5.44669
	105.771	8.02346	-0.876777	5.44669
	105.775	8.14238	-0.857658	5.44669
	105.776	8.27529	-0.836369	5.44669
	105.775	8.24969	-0.832617	5.44669
	105.774	8.03797	-0.838354	5.44669
	105.774	7.83567	-0.84205	5.44669
	105.774	7.85593	-0.841552	5.44669
	105.774	7.99023	-0.840029	5.44669
	105.774	8.04782	-0.839568	5.44669
	105.797	8.02556	-0.839916	5.44669
	105.854	8.04517	-0.840226	5.44669
	105.9	8.11831	-0.840232	5.44669
	105.926	8.05262	-0.840124	5.44669
	105.969	7.88658	-0.840077	5.44669
	106.008	7.92094	-0.840096	5.44669
	106.014	8.10549	-0.84012	5.44669
	106.003	8.0898	-0.840124	5.44669
	105.997	7.85726	-0.840117	5.44669
	105.998	7.69085	-0.840112	5.44669
	106.001	7.69199	-0.840113	5.44669
	106.002	7.74974	-0.840115	5.44669
	106.001	7.77323	-0.840115	5.44669
	106	7.7625	-0.840115	5.44669
	106	7.74964	-0.840115	5.44669
	106.001	7.74808	-0.840115	5.44669
	106.001	7.75199	-0.840115	5.44669
	106.023	7.75418	-0.840115	5.44669
	106.08	7.75371	-0.840115	5.44669
	106.126	7.75273	-0.840115	5.44669
	106.152	7.75249	-0.840115	5.44669
	106.196	7.75274	-0.840115	5.44669
	106.235	7.75293	-0.840115	5.44669
	106.24	7.75292	-0.840115	5.44669
	106.23	7.75285	-0.840115	5.44669
	106.223	7.75282	-0.840115	5.44669
	106.224	7.75284	-0.840115	5.44669
	106.227	7.75285	-0.840115	5.44669
	106.228	7.75285	-0.840115	5.44669
	106.227	7.75285	-0.840115	5.44669
	106.227	7.75284	-0.840115	5.44669
	106.227	7.75284	-0.840115	5.44669
	106.227	7.75285	-0.840115	5.44669
	106.227	7.75285	-0.840115	5.44669
	106.227	7.75285	-0.840115	5.44669
	106.227	7.75285	-0.840115	5.44669
	106.227	7.75285	-0.840115	5.44669
	106.227	7.75285	-0.840115	5.44669
	106.227	7.75285	-0.840115	5.44669
	106.227	7.75285	-0.840115	5.44669
	106.249	7.75285	-0.840115	5.44669
	106.307	7.75285	-0.840115	5.44669
	106.353	7.75285	-0.840115	5.44669
	106.379	7.75285	-0.840115	5.44669
	106.4	7.75285	-0.840115	5.44669
	106.381	7.75285	-0.840115	5.44669
	106.363	7.75285	-0.840115	5.44669
	106.406	7.75285	-0.840115	5.44669
	106.46	7.75285	-0.840115	5.44669
	106.472	7.75285	-0.840115	5.44669
	106.459	7.70366	-0.840115	5.44669
	106.449	7.57688	-0.840115	5.44669
	106.45	7.52445	-0.840115	5.44669
	106.453	7.64327	-0.840115	5.44669
	106.455	7.77602	-0.840115	5.44669
	106.476	7.7504	-0.840115	5.44669
	106.555	7.53873	-0.840115	5.44669
	106.659	7.33645	-0.840115	5.44669
	106.708	7.35671	-0.840115	5.44669
	106.698	7.4418	-0.840115	5.44669
	106.677	7.37261	-0.840115	5.44669
	106.672	7.24873	-0.840115	5.44669
	106.677	7.21119	-0.840115	5.44669
	106.681	7.23788	-0.840115	5.44669
	106.681	7.26215	-0.840115	5.44669
	106.68	7.26278	-0.840115	5.44669
	106.679	7.25442	-0.840115	5.44669
	106.679	7.25069	-0.840115	5.44669
	106.68	7.2521	-0.840115	5.44669
	106.68	7.25402	-0.840115	5.44669
	106.68	7.25432	-0.840115	5.44669
	106.702	7.25376	-0.840115	5.44669
	106.759	7.25342	-0.840115	5.44669
	106.805	7.25348	-0.840115	5.44669
	106.831	7.25362	-0.840115	5.44669
	106.852	7.25366	-0.840115	5.44669
	106.834	7.25363	-0.840115	5.44669
	106.816	7.2536	-0.840115	5.44669
	106.859	7.2536	-0.840115	5.44669
	106.913	7.25361	-0.840115	5.44669
	106.925	7.25361	-0.840115	5.44669
	106.911	7.25361	-0.840115	5.44669
	106.901	7.25361	-0.840115	5.44669
	106.902	7.25361	-0.840115	5.44669
	106.906	7.25361	-0.840115	5.44669
	106.907	7.25361	-0.840115	5.44669
	106.906	7.20442	-0.840115	5.44669
	106.906	7.07765	-0.847985	5.44669
	106.928	6.97602	-0.86827	5.44669
	106.986	6.91887	-0.87666	5.44669
	107.032	6.82323	-0.857648	5.44669
	107.058	6.73722	-0.836407	5.44669
	107.101	6.72469	-0.832636	5.44669
	107.14	6.74835	-0.838349	5.44669
	107.146	6.76245	-0.842041	5.44669
	107.135	6.8091	-0.84155	5.44669
	107.151	6.92979	-0.840032	5.44669
	107.209	6.98057	-0.83957	5.44669
	107.236	6.86323	-0.839916	5.44669
	107.183	6.73168	-0.840225	5.44669
	107.122	6.70809	-0.840232	5.44669
	107.111	6.74336	-0.840124	5.44669
	107.127	6.76626	-0.840077	5.44669
	107.16	6.76328	-0.840096	5.44669
	107.238	6.75388	-0.84012	5.44669
	107.338	6.751	-0.840124	5.44669
	107.386	6.75314	-0.840117	5.44669
	107.376	6.75505	-0.840112	5.44669
	107.356	6.7551	-0.840113	5.44669
	107.351	6.75444	-0.840115	5.44669
	107.356	6.75414	-0.840115	5.44669
	107.36	6.75426	-0.847986	5.44669
	107.36	6.75441	-0.86827	5.44669
	107.358	6.75443	-0.87666	5.44669
	107.358	6.75439	-0.857648	5.44669
	107.358	6.75436	-0.836407	5.44669
	107.359	6.75436	-0.840507	5.44669
	107.359	6.75438	-0.866504	5.44669
	107.358	6.75438	-0.878586	5.44669
	107.381	6.75438	-0.859084	5.44669
	107.438	6.75437	-0.836324	5.44669
	107.484	6.75437	-0.832091	5.44669
	107.51	6.75437	-0.83815	5.44669
	107.553	6.75437	-0.842152	5.44669
	107.592	6.75437	-0.841667	5.44669
	107.598	6.75437	-0.840041	5.44669
	107.587	6.70518	-0.839532	5.44669
	107.581	6.57841	-0.839897	5.44669
	107.582	6.52598	-0.840231	5.44669
	107.585	6.5956	-0.840241	5.44669
	107.586	6.55239	-0.840126	5.44669
	107.585	6.39675	-0.840075	5.44669
	107.584	6.37824	-0.840094	5.44669
	107.585	6.43077	-0.84012	5.44669
	107.585	6.36176	-0.840124	5.44669
	107.585	6.24953	-0.840117	5.44669
	107.585	6.26601	-0.840112	5.44669
	107.585	6.41735	-0.840113	5.44669
	107.585	6.49144	-0.840115	5.44669
	107.585	6.37293	-0.840115	5.44669
	107.585	6.23259	-0.840115	5.44669
	107.585	6.20575	-0.840115	5.44669
	107.585	6.24277	-0.840115	5.44669
	107.585	6.26756	-0.840115	5.44669
	107.585	6.26475	-0.840115	5.44669
	107.585	6.25475	-0.840115	5.44669
	107.607	6.25156	-0.840115	5.44669
	107.687	6.25378	-0.840115	5.44669
	107.768	6.25584	-0.840115	5.44669
	107.738	6.25592	-0.840115	5.44669
	107.646	6.25521	-0.840115	5.44669
	107.655	6.25489	-0.840115	5.44669
	107.764	6.25501	-0.840115	5.44669
	107.84	6.25517	-0.840115	5.44669
	107.839	6.2552	-0.840115	5.44669
	107.812	6.25515	-0.840115	5.44669
	107.801	6.20593	-0.847985	5.44669
	107.807	6.07916	-0.86827	5.44669
	107.813	5.97755	-0.87666	5.44669
	107.813	5.92041	-0.857648	5.44669
	107.811	5.82476	-0.836407	5.44669
	107.833	5.73874	-0.832636	5.44669
	107.913	5.72621	-0.838349	5.44669
	108.017	5.74988	-0.842041	5.44669
	108.066	5.76398	-0.84155	5.44669
	108.056	5.76143	-0.840032	5.44669
	108.035	5.75535	-0.83957	5.44669
	108.03	5.75371	-0.839916	5.44669
	108.035	5.75518	-0.840225	5.44669
	108.039	5.75638	-0.840232	5.44669
	108.039	5.75636	-0.840124	5.44669
	108.037	5.75592	-0.840077	5.44669
	108.037	5.75575	-0.840096	5.44669
	108.037	5.75583	-0.84012	5.44669
	108.037	5.75593	-0.840124	5.44669
	108.037	5.75594	-0.840117	5.44669
	108.037	5.75591	-0.840112	5.44669
	108.037	5.75589	-0.840113	5.44669
	108.037	5.7559	-0.840115	5.44669
	108.037	5.7559	-0.840115	5.44669
	108.037	5.75591	-0.840115	5.44669
	108.06	5.7559	-0.840115	5.44669
	108.139	5.7559	-0.840115	5.44669
	108.221	5.7559	-0.840115	5.44669
	108.213	5.7559	-0.840115	5.44669
	108.179	5.7559	-0.840115	5.44669
	108.211	5.7559	-0.840115	5.44669
	108.266	5.7559	-0.840115	5.44669
	108.282	5.7559	-0.840115	5.44669
	108.27	5.7559	-0.840115	5.44669
	108.282	5.7559	-0.840115	5.44669
	108.339	5.7559	-0.840115	5.44669
	108.367	5.7559	-0.840115	5.44669
	108.315	5.70671	-0.840115	5.44669
	108.254	5.57994	-0.847985	5.44669
	108.242	5.5275	-0.86827	5.44669
	108.258	5.64632	-0.87666	5.44669
	108.291	5.77908	-0.857648	5.44669
	108.347	5.80264	-0.836407	5.44669
	108.389	5.76694	-0.832636	5.44669
	108.414	5.74386	-0.838349	5.44669
	108.458	5.74693	-0.842041	5.44669
	108.498	5.75642	-0.84155	5.44669
	108.504	5.75931	-0.840032	5.44669
	108.493	5.75715	-0.83957	5.44669
	108.486	5.70602	-0.839916	5.44669
	108.487	5.53002	-0.840225	5.44669
	108.49	5.35148	-0.840232	5.44669
	108.491	5.36897	-0.840124	5.44669
	108.49	5.44446	-0.840077	5.44669
	108.49	5.37223	-0.840096	5.44669
	108.49	5.25049	-0.84012	5.44669
	108.49	5.21493	-0.840124	5.44669
	108.49	5.24169	-0.840117	5.44669
	108.49	5.26528	-0.840112	5.44669
	108.49	5.2656	-0.840113	5.44669
	108.49	5.25735	-0.840115	5.44669
	108.49	5.25378	-0.840115	5.44669
	108.49	5.25521	-0.840115	5.44669
	108.49	5.25709	-0.840115	5.44669
	108.49	5.25736	-0.840115	5.44669
	108.512	5.25681	-0.840115	5.44669
	108.592	5.25648	-0.840115	5.44669
	108.695	5.25654	-0.840115	5.44669
	108.745	5.25668	-0.840115	5.44669
	108.735	5.25672	-0.840115	5.44669
	108.713	5.20749	-0.840115	5.44669
	108.708	5.08069	-0.840115	5.44669
	108.714	5.02826	-0.840115	5.44669
	108.718	5.14709	-0.840115	5.44669
	108.718	5.27984	-0.840115	5.44669
	108.716	5.30341	-0.840115	5.44669
	108.716	5.21851	-0.840115	5.44669
	108.716	5.06866	-0.840115	5.44669
	108.716	4.97011	-0.840115	5.44669
	108.716	4.97164	-0.840115	5.44669
	108.738	5.00566	-0.840115	5.44669
	108.818	4.96991	-0.840115	5.44669
	108.922	4.88582	-0.840115	5.44669
	108.971	4.90347	-0.840115	5.44669
	108.961	4.94711	-0.840115	5.44669
	108.94	4.91093	-0.840115	5.44669
	108.935	4.92183	-0.840115	5.44669
	108.94	4.94583	-0.840115	5.44669
	108.944	4.85468	-0.840115	5.44669
	108.944	4.74335	-0.840115	5.44669
	108.942	4.76809	-0.840115	5.44669
	108.942	4.92256	-0.840115	5.44669
	108.965	4.99504	-0.840115	5.44669
	109.022	4.87473	-0.840115	5.44669
	109.068	4.73422	-0.840115	5.44669
	109.094	4.70793	-0.840115	5.44669
	109.115	4.74525	-0.840115	5.44669
	109.097	4.81916	-0.840115	5.44669
	109.079	4.94299	-0.840115	5.44669
	109.122	4.98539	-0.840115	5.44669
	109.176	4.86342	-0.840115	5.44669
	109.187	4.73291	-0.840115	5.44669
	109.174	4.7114	-0.840115	5.44669
	109.164	4.74717	-0.840115	5.44669
	109.165	4.76954	-0.840115	5.44669
	109.169	4.76616	-0.840115	5.44669
	109.17	4.75678	-0.840115	5.44669
	109.169	4.75406	-0.840115	5.44669
	109.169	4.75625	-0.840115	5.44669
	109.168	4.75814	-0.840115	5.44669
	109.169	4.75815	-0.840115	5.44669
	109.169	4.75748	-0.840115	5.44669
	109.191	4.7572	-0.840115	5.44669
	109.248	4.75732	-0.840115	5.44669
	109.295	4.75746	-0.840115	5.44669
	109.32	4.75749	-0.840115	5.44669
	109.364	4.70825	-0.840115	5.44669
	109.403	4.53226	-0.840115	5.44669
	109.408	4.30387	-0.840115	5.44669
	109.398	4.24349	-0.840115	5.44669
	109.391	4.39344	-0.840115	5.44669
	109.393	4.5418	-0.840115	5.44669
	109.395	4.56079	-0.840115	5.44669
	109.396	4.46843	-0.840115	5.44669
	109.395	4.31708	-0.840115	5.44669
	109.395	4.22055	-0.840115	5.44669
	109.395	4.22346	-0.840115	5.44669
	109.395	4.25734	-0.840115	5.44669
	109.395	4.27023	-0.840115	5.44669
	109.395	4.26355	-0.840115	5.44669
	109.395	4.25616	-0.840115	5.44669
	109.417	4.25544	-0.840115	5.44669
	109.497	4.25776	-0.840115	5.44669
	109.601	4.25899	-0.840115	5.44669
	109.65	4.25868	-0.840115	5.44669
	109.64	4.25812	-0.840115	5.44669
	109.619	4.25799	-0.840115	5.44669
	109.614	4.25814	-0.840115	5.44669
	109.619	4.25824	-0.840115	5.44669
	109.623	4.25824	-0.840115	5.44669
	109.623	4.25819	-0.840115	5.44669
	109.621	4.25818	-0.840115	5.44669
	109.621	4.25819	-0.840115	5.4507
	109.621	4.2582	-0.840115	5.46104
	109.621	4.2582	-0.840115	5.46531
	109.621	4.25819	-0.840115	5.45562
	109.644	4.209	-0.840115	5.4448
	109.723	4.03304	-0.840115	5.44287
	109.827	3.80464	-0.840115	5.44579
	109.877	3.74425	-0.840115	5.44767
	109.866	3.94339	-0.840115	5.44742
	109.845	4.21853	-0.840115	5.44664
	109.84	4.28995	-0.840115	5.44641
	109.845	4.07877	-0.840115	5.44658
	109.849	3.79467	-0.840115	5.44674
	109.849	3.67457	-0.840115	5.44675
	109.848	3.71319	-0.840115	5.44669
	109.869	3.77014	-0.840115	5.44667
	109.927	3.77997	-0.840115	5.44668
	109.951	3.76379	-0.840115	5.44669
	109.897	3.75352	-0.840115	5.44268
	109.859	3.75496	-0.840115	5.43234
	109.928	3.75922	-0.840115	5.42806
	110.048	3.76049	-0.840115	5.43775
	110.108	3.75951	-0.840115	5.44858
	110.096	3.75865	-0.840115	5.4505
	110.071	3.75863	-0.840115	5.44759
	110.065	3.75893	-0.840115	5.44571
	110.071	3.75906	-0.840115	5.44595
	110.098	3.75901	-0.840115	5.44673
	110.178	3.75894	-0.840115	5.44696
	110.28	3.75893	-0.840115	5.44679
	110.329	3.75895	-0.840115	5.44663
	110.318	3.75897	-0.840115	5.44663
	110.298	3.75896	-0.840115	5.44668
	110.293	3.75896	-0.840115	5.44671
	110.276	3.75896	-0.840115	5.4467
	110.222	3.75896	-0.840115	5.44668
	110.198	3.75896	-0.840115	5.44668
	110.251	3.75896	-0.840115	5.44669
	110.31	3.75896	-0.840115	5.44669
	110.321	3.70977	-0.840115	5.44669
	110.305	3.58299	-0.840115	5.44669
	110.295	3.53056	-0.840115	5.44669
	110.296	3.64938	-0.840115	5.44669
	110.3	3.78213	-0.840115	5.44669
	110.302	3.8057	-0.840115	5.44669
	110.301	3.7208	-0.840115	5.44669
	110.3	3.57095	-0.840115	5.44669
	110.3	3.4724	-0.840115	5.44669
	110.322	3.47393	-0.840115	5.44669
	110.402	3.55714	-0.840115	5.44669
	110.484	3.69736	-0.840115	5.44669
	110.476	3.79248	-0.840115	5.44669
	110.441	3.74374	-0.840115	5.44669
	110.474	3.5358	-0.840115	5.44669
	110.529	3.29412	-0.840115	5.44669
	110.545	3.19038	-0.840115	5.44669
	110.533	3.22073	-0.840115	5.44669
	110.523	3.2684	-0.840115	5.44669
	110.522	3.27727	-0.840115	5.44669
	110.526	3.264	-0.840115	5.44669
	110.528	3.30447	-0.840115	5.44669
	110.527	3.43231	-0.840115	5.44669
	110.526	3.48828	-0.840115	5.44669
	110.526	3.37057	-0.840115	5.44669
	110.526	3.23702	-0.840115	5.44669
	110.527	3.21273	-0.840115	5.44669
	110.527	3.24841	-0.840115	5.44669
	110.549	3.27174	-0.840115	5.44669
	110.629	3.26878	-0.840115	5.44669
	110.732	3.25925	-0.840115	5.44669
	110.782	3.2563	-0.840115	5.44669
	110.771	3.25846	-0.840115	5.44669
	110.75	3.26041	-0.840115	5.44669
	110.745	3.26046	-0.840115	5.44669
	110.751	3.25979	-0.840115	5.44669
	110.755	3.25949	-0.840115	5.44669
	110.777	3.2596	-0.840115	5.44669
	110.833	3.25976	-0.840115	5.44669
	110.856	3.25978	-0.840115	5.44669
	110.802	3.21055	-0.840115	5.44669
	110.742	3.08374	-0.840115	5.44669
	110.754	3.03132	-0.840115	5.44669
	110.828	3.15014	-0.840115	5.44669
	110.862	3.23371	-0.840115	5.44669
	110.829	3.1305	-0.840115	5.44669
	110.822	3.04236	-0.840115	5.44669
	110.856	3.08891	-0.840115	5.44669
	110.899	3.04877	-0.840115	5.44669
	110.954	2.85343	-0.840115	5.44669
	110.991	2.76022	-0.840115	5.44669
	110.992	2.88493	-0.840115	5.44669
	110.98	2.98524	-0.840115	5.44669
	110.975	2.88691	-0.840115	5.44669
	110.977	2.74567	-0.840115	5.44669
	110.98	2.71127	-0.840115	5.44669
	110.98	2.74544	-0.840115	5.44669
	110.979	2.77173	-0.840115	5.44669
	110.979	2.77055	-0.840115	5.44669
	110.979	2.76071	-0.840115	5.44669
	110.979	2.757	-0.840115	5.44669
	111.001	2.75895	-0.840115	5.44669
	111.081	2.76108	-0.840115	5.44669
	111.162	2.76128	-0.840115	5.44669
	111.155	2.76061	-0.840115	5.44669
	111.12	2.76025	-0.840115	5.44669
	111.153	2.76035	-0.840115	5.44669
	111.208	2.76051	-0.840115	5.44669
	111.224	2.76055	-0.840115	5.44669
	111.212	2.7605	-0.840115	5.44669
	111.201	2.76047	-0.840115	5.44669
	111.201	2.76048	-0.840115	5.44669
	111.205	2.76049	-0.840115	5.44669
	111.207	2.76049	-0.840115	5.44669
	111.206	2.76049	-0.840115	5.44669
	111.205	2.76049	-0.840115	5.44669
	111.205	2.76049	-0.840115	5.44669
	111.205	2.76049	-0.840115	5.44669
	111.205	2.76049	-0.840115	5.44669
	111.205	2.76049	-0.840115	5.44669
	111.205	2.76049	-0.840115	5.44669
	111.205	2.7113	-0.840115	5.44669
	111.228	2.58452	-0.840115	5.44669
	111.285	2.53209	-0.840115	5.44669
	111.309	2.65091	-0.840115	5.44669
	111.277	2.78366	-0.840115	5.44669
	111.297	2.80723	-0.840115	5.44669
	111.39	2.77152	-0.840115	5.44669
	111.456	2.74845	-0.840115	5.44669
	111.456	2.75151	-0.840115	5.44669
	111.433	2.71182	-0.840115	5.44669
	111.424	2.53874	-0.840115	5.44669
	111.428	2.30818	-0.840115	5.44669
	111.433	2.19666	-0.840115	5.44669
	111.456	2.2198	-0.840115	5.44669
	111.534	2.26721	-0.840115	5.44669
	111.637	2.27854	-0.840115	5.44669
	111.664	2.26638	-0.840115	5.44669
	111.597	2.25726	-0.840115	5.44669
	111.552	2.25775	-0.840115	5.44669
	111.601	2.3104	-0.840115	5.44669
	111.666	2.43844	-0.840115	5.44669
	111.681	2.49018	-0.840115	5.44669
	111.665	2.37062	-0.840115	5.44669
	111.653	2.2378	-0.840115	5.44669
	111.653	2.21447	-0.840115	5.44669
	111.658	2.2503	-0.840115	5.44669
	111.66	2.27334	-0.840115	5.44669
	111.659	2.27021	-0.840115	5.44669
	111.658	2.26071	-0.840115	5.44669
	111.658	2.25784	-0.840115	5.44669
	111.68	2.26001	-0.840115	5.44669
	111.738	2.26195	-0.840115	5.44669
	111.762	2.26198	-0.840115	5.44669
	111.73	2.21212	-0.840115	5.44669
	111.749	2.03586	-0.840115	5.44669
[truncated: 242 more rows]
