# Supplementary material for: Design of a cosmetic glove stiffness compensation mechanism for toddler-sized hand prostheses
Source: PLoS One. 2017 Aug 11;12(8):e0183233. doi: 10.1371/journal.pone.0183233 (PMC5553851; doi:10.1371/journal.pone.0183233)
Supplement: S1 Dataset — (ZIP) [file pone.0183233.s001.zip › 02 Spring measurements/VST9_4.xlsx]

## Sheet: VST9_4
LabVIEW Measurement
Writer_Version	2
Reader_Version	2
Separator	Tab
Decimal_Separator	.
Multi_Headings	No
X_Columns	No
Time_Pref	Absolute
Operator	localadmin
Date	2013-10-09
Time	00:11:35.972000
***End_of_Header***
Channels	4
Samples	10	10	10	10
Date	2013-10-09	2013-10-09	2013-10-09	2013-10-09
Time	00:12:19.872000	00:12:19.872000	00:12:19.872000	00:12:19.872000
Y_Unit_Label	mm	N	N	Pa
X_Dimension	Time	Time	Time	Time
X0	0	0	0	0
Delta_X	0.01	0.01	0.01	0.01
***End_of_Header***
X_Value	Voltage LVDT (Filtered)	Voltage Load Cell (Filtered)	Voltage Pinch Load Cell (Filtered)	Voltage Pressure (Filtered)	Comment
	112.337	0.263617	-0.840115	5.44669
	112.337	0.263576	-0.840115	5.44669
	112.337	0.264247	-0.840115	5.44669
	112.337	0.264542	-0.840115	5.44669
	112.337	0.264427	-0.847985	5.44669
	112.337	0.264274	-0.86827	5.44669
	112.337	0.264251	-0.87666	5.44669
	112.337	0.264295	-0.857648	5.44669
	112.337	0.264322	-0.836407	5.44669
	112.337	0.264318	-0.832636	5.44669
	112.337	0.264306	-0.838349	5.44669
	112.337	0.264303	-0.842041	5.44669
	112.337	0.264306	-0.84155	5.44669
	112.337	0.264308	-0.840032	5.44669
	112.337	0.264308	-0.83957	5.44669
	112.337	0.264307	-0.839916	5.44669
	112.337	0.264307	-0.840225	5.44669
	112.337	0.264307	-0.840232	5.44669
	112.337	0.264307	-0.840124	5.44669
	112.337	0.264307	-0.840077	5.44669
	112.337	0.264307	-0.840096	5.44669
	112.337	0.264307	-0.84012	5.44669
	112.337	0.264307	-0.840124	5.44669
	112.337	0.215117	-0.840117	5.44669
	112.337	0.088342	-0.840112	5.44669
	112.337	0.03591	-0.840113	5.44669
	112.337	0.154727	-0.840115	5.44669
	112.337	0.287482	-0.840115	5.44669
	112.337	0.311046	-0.840115	5.44669
	112.337	0.226152	-0.840115	5.44669
	112.337	0.076303	-0.840115	5.44669
	112.337	0.026937	-0.840115	5.44669
	112.337	0.155247	-0.840115	5.44669
	112.337	0.290889	-0.840115	5.44669
	112.337	0.312288	-0.840115	5.44669
	112.337	0.274652	-0.840115	5.44669
	112.337	0.202347	-0.840115	5.44669
	112.337	0.079308	-0.840115	5.44669
	112.337	0.036664	-0.840115	5.44669
	112.337	0.158254	-0.840115	5.44669
	112.337	0.288691	-0.840115	5.44669
	112.337	0.310299	-0.840115	5.44669
	112.337	0.2746	-0.840115	5.44669
	112.337	0.252223	-0.840115	5.44669
	112.337	0.255579	-0.840115	5.44669
	112.337	0.264946	-0.840115	5.44669
	112.337	0.267677	-0.840115	5.44669
	112.337	0.265492	-0.840115	5.44669
	112.337	0.263606	-0.840115	5.44669
	112.337	0.263592	-0.840115	5.44669
	112.337	0.264257	-0.840115	5.44669
	112.337	0.21535	-0.840115	5.44669
	112.337	0.088457	-0.840115	5.44669
	112.337	-0.013315	-0.840115	5.44669
	112.337	-0.021294	-0.840115	5.44669
	112.337	0.059073	-0.840115	5.44669
	112.337	0.201481	-0.840115	5.44669
	112.337	0.298528	-0.840115	5.44669
	112.337	0.299006	-0.840115	5.44669
	112.337	0.266366	-0.840115	5.44669
	112.337	0.252787	-0.840115	5.44669
	112.337	0.258742	-0.840115	5.44669
	112.337	0.26607	-0.840115	5.44669
	112.337	0.267023	-0.840115	5.44669
	112.337	0.264818	-0.840115	5.44669
	112.337	0.263556	-0.840115	5.44669
	112.337	0.263811	-0.840115	5.44669
	112.337	0.215176	-0.840115	5.44669
	112.337	0.088543	-0.840115	5.44669
	112.337	0.035973	-0.840115	5.44669
	112.337	0.154682	-0.840115	5.44669
	112.337	0.287441	-0.840115	5.44669
	112.337	0.311044	-0.840115	5.44669
	112.337	0.275357	-0.840115	5.44669
	112.337	0.252275	-0.840115	5.44669
	112.337	0.255332	-0.840115	5.44669
	112.337	0.264824	-0.840115	5.44669
	112.337	0.218523	-0.847985	5.44669
	112.337	0.089585	-0.86827	5.44669
	112.337	0.03522	-0.87666	5.44669
	112.337	0.153996	-0.857648	5.44669
	112.337	0.287421	-0.836407	5.44669
	112.337	0.31128	-0.832636	5.44669
	112.337	0.275462	-0.838349	5.44669
	112.337	0.252235	-0.842041	5.44669
	112.337	0.255278	-0.84155	5.44669
	112.337	0.264815	-0.840032	5.44669
	112.337	0.267729	-0.83957	5.44669
	112.337	0.26556	-0.839916	5.44669
	112.337	0.263616	-0.840225	5.44669
	112.337	0.263572	-0.840232	5.44669
	112.337	0.264245	-0.840124	5.44669
	112.337	0.264542	-0.840077	5.44669
	112.337	0.264428	-0.840096	5.44669
	112.337	0.264274	-0.84012	5.44669
	112.337	0.26425	-0.840124	5.44669
	112.337	0.264295	-0.840117	5.44669
	112.337	0.264322	-0.840112	5.44669
	112.337	0.264318	-0.840113	5.44669
	112.337	0.264306	-0.840115	5.44669
	112.337	0.264303	-0.840115	5.44669
	112.337	0.264306	-0.840115	5.44669
	112.337	0.264308	-0.840115	5.44669
	112.337	0.215118	-0.840115	5.44669
	112.337	0.088342	-0.840115	5.44669
	112.337	0.035909	-0.840115	5.44669
	112.337	0.154727	-0.840115	5.44669
	112.337	0.287482	-0.840115	5.44669
	112.337	0.311046	-0.840115	5.44669
	112.337	0.275343	-0.840115	5.44669
	112.337	0.252268	-0.840115	5.44669
	112.337	0.255334	-0.840115	5.44669
	112.337	0.264827	-0.847985	5.44669
	112.337	0.267714	-0.86827	5.44669
	112.337	0.265549	-0.87666	5.44669
	112.337	0.263617	-0.857648	5.44669
	112.337	0.263576	-0.836407	5.44669
	112.337	0.264247	-0.832636	5.44669
	112.337	0.264542	-0.838349	5.44669
	112.337	0.264427	-0.842041	5.44669
	112.337	0.264274	-0.84155	5.44669
	112.337	0.264251	-0.840032	5.44669
	112.337	0.264295	-0.83957	5.44669
	112.337	0.264322	-0.839916	5.44268
	112.337	0.264318	-0.840225	5.43234
	112.337	0.264306	-0.840232	5.42806
	112.337	0.264303	-0.840124	5.43775
	112.337	0.264306	-0.840077	5.44456
	112.337	0.264308	-0.840096	5.43615
	112.337	0.264308	-0.84012	5.42896
	112.337	0.264307	-0.840124	5.43677
	112.337	0.264307	-0.840117	5.44785
	112.337	0.264307	-0.840112	5.45054
	112.337	0.264307	-0.840113	5.44786
	112.337	0.264307	-0.840115	5.44581
	112.337	0.215117	-0.840115	5.4459
	112.337	0.088342	-0.840115	5.44667
	112.337	0.03591	-0.840115	5.44696
	112.337	0.154727	-0.840115	5.44681
	112.337	0.287482	-0.840115	5.44664
	112.337	0.261856	-0.840115	5.44662
	112.337	0.099377	-0.840115	5.44668
	112.337	0.023871	-0.840115	5.4467
	112.337	0.145755	-0.840115	5.4467
	112.337	0.288002	-0.840115	5.44669
	112.337	0.314453	-0.840115	5.44668
	112.337	0.276585	-0.840115	5.44669
	112.337	0.251578	-0.840115	5.44669
	112.337	0.254604	-0.840115	5.44669
	112.337	0.264766	-0.840115	5.44669
	112.337	0.267948	-0.840115	5.44669
	112.337	0.265669	-0.840115	5.44669
	112.337	0.263583	-0.840115	5.44669
	112.337	0.26352	-0.840115	5.44669
	112.337	0.264235	-0.840115	5.44669
	112.337	0.264557	-0.840115	5.44669
	112.337	0.264437	-0.840115	5.44669
	112.337	0.264273	-0.840115	5.44669
	112.337	0.264247	-0.840115	5.44669
	112.337	0.264294	-0.840115	5.44669
	112.337	0.264323	-0.840115	5.44669
	112.337	0.264319	-0.840115	5.44669
	112.337	0.264306	-0.840115	5.44669
	112.337	0.264303	-0.840115	5.44669
	112.337	0.264306	-0.840115	5.44669
	112.337	0.264308	-0.840115	5.44669
	112.337	0.264308	-0.840115	5.44669
	112.337	0.264307	-0.840115	5.44669
	112.337	0.264307	-0.840115	5.44669
	112.337	0.264307	-0.840115	5.44669
	112.315	0.264307	-0.840115	5.44669
	112.257	0.264307	-0.840115	5.44669
	112.233	0.264307	-0.840115	5.44669
	112.287	0.264307	-0.840115	5.44669
	112.347	0.264307	-0.840115	5.44669
	112.336	0.264307	-0.840115	5.44669
	112.24	0.264307	-0.840115	5.44669
	112.148	0.264307	-0.840115	5.44669
	112.18	0.264307	-0.840115	5.44669
	112.298	0.264307	-0.847985	5.44669
	112.348	0.264307	-0.86827	5.44669
	112.262	0.264307	-0.87666	5.44669
	112.13	0.264307	-0.857648	5.44669
	112.072	0.264307	-0.836407	5.44669
	112.088	0.264307	-0.832636	5.44669
	112.115	0.264307	-0.838349	5.44669
	112.12	0.313497	-0.842041	5.44669
	112.113	0.440273	-0.84155	5.44669
	112.108	0.541895	-0.840032	5.44669
	112.109	0.599043	-0.83957	5.44669
	112.111	0.694686	-0.839916	5.44669
	112.111	0.780702	-0.840225	5.44669
	112.111	0.79323	-0.840232	5.44669
	112.11	0.818756	-0.840124	5.44669
	112.11	0.98062	-0.840077	5.44669
	112.111	1.21156	-0.840096	5.44669
	112.111	1.32723	-0.84012	5.44669
	112.111	1.3057	-0.847995	5.44669
	112.111	1.25749	-0.868272	5.44669
	112.111	1.24525	-0.876657	5.44669
	112.111	1.25731	-0.857646	5.44669
	112.111	1.26672	-0.836407	5.44669
	112.111	1.31556	-0.832637	5.44669
	112.111	1.48804	-0.838349	5.44669
	112.088	1.7151	-0.842041	5.44669
	112.008	1.82536	-0.84155	5.44669
	111.927	1.80294	-0.840032	5.44669
	111.935	1.75628	-0.83957	5.44669
	111.969	1.74501	-0.839916	5.44669
	111.937	1.75692	-0.840225	5.44669
	111.881	1.76592	-0.840232	5.44669
	111.865	1.76546	-0.840124	5.44669
	111.877	1.76207	-0.840077	5.44669
	111.888	1.81	-0.840096	5.44669
	111.888	1.93746	-0.84012	5.44669
	111.885	1.99062	-0.840124	5.44669
	111.861	1.87187	-0.840117	5.44669
	111.782	1.78807	-0.840112	5.44669
	111.679	1.94035	-0.840113	5.44669
	111.629	2.20449	-0.840115	5.44669
	111.64	2.3372	-0.840115	5.44669
	111.661	2.31097	-0.840115	5.44669
	111.666	2.25472	-0.840115	5.44669
	111.66	2.24079	-0.840115	5.44669
	111.656	2.25499	-0.840115	5.44669
	111.656	2.2659	-0.840115	5.44669
	111.658	2.26542	-0.840115	5.44669
	111.658	2.26135	-0.840115	5.44669
	111.658	2.25981	-0.840115	5.44669
	111.658	2.26061	-0.840115	5.44669
	111.636	2.2615	-0.840115	5.44669
	111.578	2.26158	-0.840115	5.44669
	111.554	2.31049	-0.840115	5.44669
	111.608	2.43712	-0.840115	5.44669
	111.646	2.48959	-0.840115	5.44669
	111.577	2.37084	-0.840115	5.44669
	111.48	2.2381	-0.840115	5.44669
	111.499	2.21452	-0.840115	5.44669
	111.592	2.25021	-0.840115	5.44669
	111.588	2.27329	-0.840115	5.44669
	111.48	2.31941	-0.847985	5.44669
	111.403	2.4367	-0.86827	5.44669
	111.403	2.53543	-0.87666	5.44669
	111.43	2.59474	-0.857648	5.44669
	111.441	2.69232	-0.836407	5.44669
	111.436	2.72919	-0.840507	5.44669
	111.43	2.61427	-0.866504	5.44669
	111.429	2.53788	-0.878586	5.44669
	111.431	2.64271	-0.859084	5.44669
	111.41	2.77816	-0.836323	5.44669
	111.33	2.80783	-0.832091	5.44669
	111.226	2.77373	-0.83815	5.44669
	111.176	2.74916	-0.842152	5.44669
	111.187	2.75103	-0.841667	5.44669
	111.208	2.76055	-0.840041	5.44669
	111.213	2.76388	-0.839532	5.44669
	111.208	2.76188	-0.839897	5.44669
	111.204	2.75987	-0.840231	5.44669
	111.204	2.75973	-0.840241	5.44669
	111.205	2.76039	-0.840126	5.44669
	111.206	2.76071	-0.840075	5.44669
	111.206	2.76062	-0.847965	5.44669
	111.205	2.76046	-0.868276	5.44669
	111.205	2.76043	-0.876669	5.44669
	111.205	2.76047	-0.85765	5.44669
	111.205	2.7605	-0.836404	5.44669
	111.205	2.7605	-0.832634	5.44669
	111.205	2.76049	-0.838349	5.44669
	111.205	2.76048	-0.842042	5.44669
	111.205	2.76049	-0.841551	5.44669
	111.205	2.76049	-0.840031	5.44669
	111.205	2.76049	-0.839569	5.44669
	111.205	2.76049	-0.839916	5.44669
	111.205	2.76049	-0.840225	5.44669
	111.205	2.76049	-0.840232	5.44669
	111.205	2.76049	-0.840124	5.44669
	111.205	2.76049	-0.840077	5.44669
	111.205	2.76049	-0.840096	5.44669
	111.183	2.76049	-0.84012	5.44669
	111.126	2.76049	-0.840124	5.44669
	111.08	2.76049	-0.840117	5.44669
	111.054	2.80968	-0.840112	5.44669
	111.01	2.93645	-0.840113	5.44669
	110.971	2.98888	-0.840115	5.44669
	110.966	2.91926	-0.840115	5.44669
	110.976	2.96247	-0.840115	5.44669
	110.983	3.11811	-0.840115	5.44669
	110.982	3.08743	-0.840115	5.44669
	110.979	2.90812	-0.840115	5.44669
	110.978	2.9247	-0.840115	5.44669
	110.979	3.15575	-0.840115	5.44669
	110.979	3.32122	-0.840115	5.44669
	110.979	3.32022	-0.840115	5.44669
	110.979	3.26285	-0.840115	5.44669
	110.979	3.23948	-0.840115	5.44669
	110.979	3.25012	-0.840115	5.44669
	110.979	3.2629	-0.840115	5.44669
	110.957	3.26446	-0.840115	5.44669
	110.877	3.26058	-0.840115	5.44669
	110.773	3.2584	-0.840115	5.44669
	110.724	3.25886	-0.840115	5.44669
	110.734	3.25983	-0.840115	5.44669
	110.756	3.26008	-0.840115	5.44669
	110.761	3.25983	-0.840115	5.44669
	110.755	3.25964	-0.840115	5.44669
	110.751	3.25965	-0.840115	5.44669
	110.751	3.25972	-0.840115	5.44669
	110.753	3.25975	-0.840115	5.44669
	110.753	3.25973	-0.840115	5.44669
	110.731	3.25972	-0.840115	5.44669
	110.651	3.25972	-0.840115	5.44669
	110.547	3.25972	-0.840115	5.44669
	110.498	3.25972	-0.840115	5.44669
	110.508	3.25972	-0.840115	5.44669
	110.529	3.25972	-0.840115	5.44669
	110.534	3.30891	-0.840115	5.44669
	110.529	3.43569	-0.840115	5.44669
	110.525	3.48812	-0.840115	5.44669
	110.525	3.3693	-0.840115	5.44669
	110.526	3.23655	-0.840115	5.44669
	110.527	3.26218	-0.840115	5.44669
	110.527	3.47384	-0.840115	5.44669
	110.526	3.72532	-0.840115	5.44669
	110.504	3.78264	-0.840115	5.44669
	110.447	3.57401	-0.840115	5.44669
	110.401	3.29598	-0.840115	5.44669
	110.397	3.22672	-0.840115	5.44669
	110.411	3.43983	-0.840115	5.44669
	110.396	3.67479	-0.840115	5.44669
	110.336	3.66744	-0.840115	5.44669
	110.287	3.5761	-0.840115	5.44669
	110.283	3.63807	-0.840115	5.44669
	110.298	3.76116	-0.840115	5.44669
	110.305	3.80092	-0.840115	5.44669
	110.303	3.77545	-0.840115	5.44669
	110.3	3.7509	-0.840115	5.44669
	110.277	3.74972	-0.840115	5.44669
	110.22	3.75795	-0.840115	5.44669
	110.197	3.76182	-0.840115	5.44669
	110.228	3.76052	-0.840115	5.44669
	110.209	3.75859	-0.840115	5.44669
	110.116	3.75825	-0.840115	5.44669
	110.05	3.75879	-0.840115	5.44669
	110.05	3.75914	-0.840115	5.44669
	110.073	3.75909	-0.840115	5.44669
	110.06	3.75895	-0.840115	5.44669
	109.998	3.75891	-0.840115	5.44669
	109.947	3.75894	-0.840115	5.44669
	109.92	3.75897	-0.840115	5.44669
	109.878	3.75897	-0.840115	5.44669
	109.84	3.75896	-0.840115	5.44669
	109.835	3.75895	-0.840115	5.44669
	109.845	3.75896	-0.840115	5.44669
	109.851	3.80815	-0.840115	5.44669
	109.85	3.93492	-0.840115	5.44669
	109.847	3.98736	-0.840115	5.44669
	109.847	3.91773	-0.840115	5.44669
	109.847	3.96094	-0.840115	5.44669
	109.848	4.11658	-0.840115	5.44669
	109.848	4.0859	-0.840115	5.44669
	109.825	3.90659	-0.840115	5.44669
	109.745	3.92317	-0.840115	5.44669
	109.642	4.15422	-0.840115	5.44669
	109.592	4.31969	-0.840115	5.44669
	109.603	4.31869	-0.840115	5.44669
	109.624	4.26132	-0.840115	5.44669
	109.629	4.23795	-0.840115	5.44669
	109.624	4.24859	-0.840115	5.44669
	109.62	4.26137	-0.840115	5.44669
	109.62	4.26294	-0.840115	5.44669
	109.621	4.25905	-0.840115	5.44669
	109.622	4.25687	-0.840115	5.44669
	109.622	4.25733	-0.840115	5.44669
	109.621	4.25831	-0.840115	5.44669
	109.621	4.25855	-0.840115	5.44669
	109.621	4.2583	-0.840115	5.44669
	109.621	4.25812	-0.840115	5.44669
	109.621	4.25812	-0.840115	5.44669
	109.599	4.25819	-0.840115	5.44669
	109.542	4.25822	-0.840115	5.44669
	109.518	4.25821	-0.840115	5.44669
	109.572	4.25819	-0.840115	5.44669
	109.61	4.25819	-0.840115	5.44669
	109.563	4.25819	-0.840115	5.44669
	109.501	4.2582	-0.840115	5.44669
	109.464	4.2582	-0.847985	5.44669
	109.422	4.25819	-0.86827	5.44669
	109.387	4.25819	-0.87666	5.44669
	109.383	4.30739	-0.857648	5.44669
	109.393	4.43416	-0.836407	5.44669
	109.398	4.53578	-0.832636	5.44669
	109.397	4.54374	-0.838349	5.44669
	109.395	4.51261	-0.842041	5.44669
	109.394	4.54619	-0.84155	5.44669
	109.395	4.67754	-0.840032	5.44669
	109.395	4.78663	-0.83957	5.44669
	109.395	4.79609	-0.839916	5.44669
	109.395	4.76293	-0.840225	5.44669
	109.395	4.74594	-0.840232	5.44669
	109.395	4.75066	-0.840124	5.44669
	109.395	4.75867	-0.840077	5.44669
	109.395	4.76036	-0.840096	5.44669
	109.395	4.75821	-0.84012	5.44669
	109.373	4.75672	-0.840124	5.44669
	109.315	4.75685	-0.840117	5.44669
	109.269	4.75744	-0.840112	5.44669
	109.243	4.75764	-0.840113	5.44669
	109.2	4.75751	-0.840115	5.44669
	109.161	4.75739	-0.840115	5.44669
	109.155	4.75738	-0.840115	5.44669
	109.166	4.75742	-0.840115	5.44669
	109.172	4.75744	-0.840115	5.44669
	109.171	4.75744	-0.840115	5.44669
	109.168	4.75743	-0.840115	5.44669
	109.168	4.75743	-0.840115	5.44669
	109.168	4.75743	-0.840115	5.44669
	109.169	4.75743	-0.840115	5.44669
	109.169	4.75743	-0.840115	5.44669
	109.169	4.75743	-0.840115	5.44669
	109.169	4.75743	-0.840115	5.44669
	109.169	4.75743	-0.840115	5.44669
	109.169	4.75743	-0.840115	5.44669
	109.146	4.75743	-0.840115	5.44669
	109.089	4.75743	-0.840115	5.44669
	109.043	4.80662	-0.840115	5.44669
	109.017	4.9334	-0.840115	5.44669
	108.974	4.98583	-0.840115	5.44669
	108.935	4.86701	-0.840115	5.44669
	108.929	4.73426	-0.840115	5.44669
	108.94	4.75988	-0.840115	5.44669
	108.946	4.97155	-0.840115	5.44669
	108.945	5.22302	-0.840115	5.44669
	108.942	5.32954	-0.840115	5.44669
	108.941	5.24768	-0.840115	5.44669
	108.942	5.07128	-0.840115	5.44669
	108.943	5.00997	-0.840115	5.44669
	108.943	5.14276	-0.840115	5.44669
	108.92	5.28453	-0.840115	5.44669
	108.863	5.30691	-0.840115	5.44669
	108.839	5.21831	-0.840115	5.44669
	108.87	5.06733	-0.840115	5.44669
	108.851	5.01881	-0.840115	5.44669
	108.758	5.14788	-0.840115	5.44669
	108.692	5.28353	-0.840115	5.44669
	108.692	5.30467	-0.840115	5.44669
	108.715	5.26692	-0.840115	5.44669
	108.724	5.24385	-0.840115	5.44669
	108.72	5.24765	-0.840115	5.44669
	108.715	5.25744	-0.840115	5.44669
	108.714	5.2602	-0.840115	5.44669
	108.716	5.25787	-0.840115	5.44669
	108.717	5.25592	-0.840115	5.44669
	108.717	5.25592	-0.840115	5.44669
	108.716	5.25662	-0.840115	5.44669
	108.716	5.25691	-0.840115	5.44669
	108.716	5.25678	-0.840115	5.44669
	108.694	5.25663	-0.840115	5.44669
	108.636	5.25661	-0.840115	5.44669
	108.59	5.25666	-0.840115	5.44669
	108.587	5.25668	-0.840115	5.44669
	108.601	5.25668	-0.840115	5.44669
	108.586	5.25666	-0.840115	5.44669
	108.526	5.25666	-0.840115	5.44669
	108.477	5.25666	-0.840115	5.44669
	108.472	5.25667	-0.840115	5.44669
	108.487	5.25667	-0.840115	5.44669
	108.495	5.25667	-0.840115	5.44669
	108.493	5.25667	-0.840115	5.44669
	108.489	5.25667	-0.840115	5.44669
	108.489	5.30586	-0.840115	5.44669
	108.49	5.48182	-0.840115	5.44669
	108.49	5.71022	-0.840115	5.44669
	108.49	5.8198	-0.840115	5.44669
	108.49	5.79662	-0.840115	5.44669
	108.49	5.74989	-0.840115	5.44669
	108.49	5.73885	-0.840115	5.44669
	108.49	5.75089	-0.840115	5.44669
	108.49	5.71067	-0.840115	5.44669
	108.49	5.58338	-0.840115	5.44669
	108.49	5.52754	-0.840115	5.44669
	108.49	5.64511	-0.840115	5.44669
	108.49	5.77856	-0.840115	5.44669
	108.49	5.80285	-0.840115	5.44669
	108.468	5.76721	-0.840115	5.44669
	108.388	5.7439	-0.840115	5.44669
	108.284	5.74685	-0.840115	5.44669
	108.235	5.75638	-0.840115	5.44669
	108.245	5.75932	-0.840115	5.44669
	108.266	5.75717	-0.840115	5.44669
	108.271	5.75522	-0.840115	5.44669
	108.266	5.75517	-0.840115	5.44669
	108.262	5.75584	-0.840115	5.44669
	108.262	5.75614	-0.840115	5.44669
	108.241	5.75602	-0.840115	5.44669
	108.184	5.75587	-0.840115	5.44669
	108.16	5.75585	-0.840115	5.44669
	108.214	5.75589	-0.840115	5.44669
	108.252	5.75592	-0.840115	5.44669
	108.183	5.75591	-0.840115	5.44669
	108.063	5.7559	-0.840115	5.44669
	108.003	5.7559	-0.840115	5.44669
	108.015	5.7559	-0.840115	5.44669
	108.04	5.7559	-0.840115	5.44669
	108.047	5.7559	-0.840115	5.44669
	108.04	5.7559	-0.840115	5.44669
	108.035	5.7559	-0.840115	5.44669
	108.035	5.7559	-0.840115	5.44669
	108.037	5.7559	-0.840115	5.44669
	108.038	5.7559	-0.840115	5.44669
	108.038	5.7559	-0.840115	5.44669
	108.037	5.7559	-0.840115	5.44669
	108.037	5.7559	-0.840115	5.44669
	108.037	5.7559	-0.840115	5.44669
	108.015	5.7559	-0.840115	5.44669
	107.958	5.80509	-0.840115	5.44669
	107.911	5.93187	-0.840115	5.44669
	107.908	5.9843	-0.840115	5.44669
	107.922	5.91467	-0.840115	5.44669
	107.907	5.90869	-0.840115	5.44669
	107.847	5.98675	-0.840115	5.44669
	107.798	6.0796	-0.840115	5.44669
	107.793	6.19832	-0.840115	5.44669
	107.809	6.28127	-0.840115	5.44669
	107.816	6.28431	-0.840115	5.44669
	107.814	6.25776	-0.840115	5.44669
	107.81	6.24582	-0.840115	5.44669
	107.81	6.2503	-0.840115	5.44669
	107.811	6.25642	-0.840115	5.44669
	107.811	6.2574	-0.840115	5.44669
	107.811	6.25563	-0.840115	5.44669
	107.811	6.25454	-0.840115	5.44669
	107.811	6.25471	-0.840115	5.44669
	107.811	6.25517	-0.840115	5.44669
	107.811	6.2553	-0.840115	5.44669
	107.811	6.2552	-0.840115	5.44669
	107.789	6.2551	-0.840115	5.44669
	107.731	6.2551	-0.840115	5.44669
	107.685	6.25514	-0.840115	5.44669
	107.682	6.25515	-0.840115	5.44669
	107.696	6.25514	-0.847985	5.44669
	107.68	6.25514	-0.86827	5.44669
	107.621	6.25514	-0.87666	5.4507
	107.571	6.25514	-0.857648	5.46104
	107.567	6.25514	-0.836407	5.46531
	107.582	6.25514	-0.832636	5.45562
	107.59	6.25514	-0.838349	5.4448
	107.588	6.25514	-0.842041	5.44287
	107.584	6.25514	-0.84155	5.44579
	107.583	6.25514	-0.840032	5.44767
	107.584	6.25514	-0.83957	5.44742
	107.585	6.25514	-0.839916	5.44664
	107.585	6.25514	-0.840225	5.44641
	107.585	6.25514	-0.840232	5.44658
	107.585	6.25514	-0.840124	5.44674
	107.585	6.25514	-0.840077	5.44675
	107.585	6.30433	-0.840096	5.44669
	107.585	6.48029	-0.847991	5.44667
	107.585	6.6595	-0.868279	5.44668
	107.585	6.59312	-0.876662	5.44669
	107.585	6.39073	-0.857646	5.44669
	107.562	6.41038	-0.836405	5.44669
	107.505	6.65092	-0.832636	5.44669
	107.481	6.81928	-0.83835	5.44669
	107.513	6.81611	-0.842041	5.44669
	107.493	6.75681	-0.84155	5.44669
	107.423	6.7334	-0.840031	5.44669
	107.414	6.74471	-0.83957	5.44669
	107.438	6.75778	-0.839916	5.44669
	107.407	6.75924	-0.840225	5.44669
	107.356	6.70601	-0.840232	5.44669
	107.341	6.57703	-0.840124	5.44669
	107.352	6.5251	-0.840077	5.44669
	107.362	6.64492	-0.840096	5.44669
	107.362	6.77791	-0.84012	5.44669
	107.359	6.80122	-0.840124	5.44669
	107.357	6.76533	-0.840117	5.44669
	107.358	6.74226	-0.840112	5.44669
	107.359	6.7454	-0.840113	5.44669
	107.336	6.75492	-0.840115	5.44669
	107.279	6.75779	-0.840115	5.44669
	107.233	6.75561	-0.840115	5.44669
	107.207	6.75368	-0.840115	5.44669
	107.163	6.75364	-0.840115	5.44669
	107.124	6.75432	-0.840115	5.44669
	107.119	6.75461	-0.840115	5.44669
	107.129	6.75449	-0.840115	5.44669
	107.136	6.75434	-0.840115	5.44669
	107.135	6.80351	-0.840115	5.44669
	107.132	6.97952	-0.840115	5.44669
	107.131	7.20794	-0.840115	5.44669
	107.109	7.31752	-0.840115	5.44669
	107.03	7.29433	-0.840115	5.44669
	106.949	7.24759	-0.840115	5.44669
	106.979	7.23656	-0.840115	5.44669
	107.071	7.2486	-0.840115	5.44669
	107.084	7.25757	-0.840115	5.44669
	107.032	7.25705	-0.840115	5.44669
	107.002	7.25364	-0.840115	5.44669
	107.007	7.2524	-0.840115	5.44669
	106.998	7.25309	-0.840115	5.44669
	106.944	7.25382	-0.840115	5.44669
	106.895	7.25388	-0.840115	5.44669
	106.889	7.25365	-0.840115	5.4507
	106.903	7.25353	-0.840115	5.46104
	106.911	7.25356	-0.840115	5.46531
	106.909	7.25362	-0.840115	5.45562
	106.905	7.25363	-0.840115	5.4448
	106.905	7.25362	-0.840115	5.44287
	106.905	7.25361	-0.840115	5.44579
	106.906	7.25361	-0.840115	5.44767
	106.906	7.25361	-0.840115	5.44742
	106.884	7.25361	-0.840115	5.44664
	106.804	7.25361	-0.840115	5.44641
	106.7	7.25361	-0.840115	5.44658
	106.673	7.25361	-0.840115	5.44674
	106.741	7.25361	-0.840115	5.44675
	106.786	7.25361	-0.840115	5.44669
	106.737	7.25361	-0.840115	5.44667
	106.671	7.25361	-0.840115	5.44668
	106.657	7.25361	-0.840115	5.44669
	106.673	7.25361	-0.840115	5.44669
	106.685	7.25361	-0.840115	5.44669
	106.684	7.25361	-0.840115	5.44669
	106.68	7.25361	-0.840115	5.44669
	106.678	7.25361	-0.840115	5.44669
	106.679	7.25361	-0.840115	5.44669
	106.68	7.25361	-0.840115	5.44669
	106.68	7.25361	-0.840115	5.44669
	106.68	7.25361	-0.840115	5.44669
	106.679	7.25361	-0.840115	5.44669
	106.679	7.25361	-0.840115	5.44669
	106.657	7.25361	-0.840115	5.44669
	106.6	7.25361	-0.840115	5.44669
	106.576	7.3028	-0.840115	5.44669
	106.608	7.42958	-0.840115	5.44669
	106.588	7.48201	-0.840115	5.44669
	106.495	7.36319	-0.840115	5.44669
	106.452	7.23044	-0.840115	5.44669
	106.531	7.25606	-0.840115	5.44669
	106.657	7.46773	-0.840115	5.44669
	106.694	7.67001	-0.840115	5.44669
	106.6	7.64975	-0.840115	5.44669
	106.47	7.56465	-0.840115	5.44669
	106.415	7.63384	-0.840115	5.44669
	106.432	7.75773	-0.840115	5.44669
	106.458	7.79526	-0.840115	5.44669
	106.463	7.76857	-0.840115	5.44669
	106.455	7.74431	-0.840115	5.44669
	106.451	7.74367	-0.840115	5.44669
	106.451	7.75204	-0.840115	5.44669
	106.453	7.75577	-0.840115	5.44669
	106.454	7.75436	-0.840115	5.44669
	106.454	7.75244	-0.840115	5.44669
	106.453	7.75214	-0.840115	5.44669
	106.431	7.7527	-0.840115	5.44669
	106.373	7.75303	-0.840115	5.44669
	106.327	7.75298	-0.840115	5.44669
	106.302	7.75284	-0.840115	5.44669
	106.258	7.75279	-0.840115	5.44669
	106.241	7.75283	-0.840115	5.44669
	106.293	7.75286	-0.840115	5.44669
	106.328	7.75286	-0.840115	5.44669
	106.28	7.75285	-0.840115	5.44669
	106.219	7.75284	-0.840115	5.44669
	106.206	7.75284	-0.840115	5.44669
	106.221	7.75285	-0.840115	5.44669
	106.232	7.75285	-0.840115	5.44669
	106.231	7.75285	-0.840115	5.44669
	106.227	7.75285	-0.840115	5.44268
	106.225	7.75285	-0.840115	5.43234
	106.226	7.75285	-0.840115	5.42806
	106.227	7.75285	-0.840115	5.43775
	106.227	7.75285	-0.840115	5.44858
	106.227	7.75285	-0.840115	5.4505
	106.227	7.75285	-0.840115	5.44759
	106.227	7.75285	-0.840115	5.44571
	106.227	7.75285	-0.840115	5.44595
	106.227	7.75285	-0.840115	5.44673
	106.227	7.75285	-0.840115	5.44696
	106.205	7.75285	-0.840115	5.44679
	106.125	7.75285	-0.840115	5.44663
	106.021	7.75285	-0.840115	5.44663
	105.972	7.75285	-0.840115	5.44668
	105.982	7.75285	-0.840115	5.44671
	106.003	7.75285	-0.840115	5.4467
	106.008	7.75285	-0.840115	5.44668
	106.003	7.75285	-0.840115	5.44668
	105.999	7.80204	-0.840115	5.44669
	105.999	7.92881	-0.840115	5.44669
	106.001	7.98124	-0.840115	5.44268
	106.001	7.86243	-0.840115	5.43234
	106.001	7.77886	-0.840115	5.42806
	106.001	7.88207	-0.840115	5.43775
	106.001	7.97021	-0.840115	5.44858
	106.001	7.92366	-0.840115	5.4505
	106.001	7.91461	-0.840115	5.44759
	105.978	7.98318	-0.840115	5.44571
	105.921	8.07314	-0.840115	5.44595
	105.875	8.19402	-0.840115	5.44673
	105.849	8.2789	-0.840115	5.44696
	105.828	8.28198	-0.840115	5.44679
	105.846	8.25476	-0.840115	5.44663
	105.864	8.24253	-0.840115	5.44663
	105.821	8.24712	-0.840115	5.44668
	105.768	8.2534	-0.840115	5.44671
	105.756	8.2544	-0.840115	5.4467
	105.769	8.25258	-0.840115	5.44668
	105.779	8.25147	-0.840115	5.44668
	105.778	8.25165	-0.840115	5.44669
	105.774	8.25212	-0.840115	5.44669
	105.773	8.25225	-0.840115	5.44669
	105.774	8.25214	-0.840115	5.44669
	105.752	8.25205	-0.840115	5.44669
	105.695	8.25205	-0.840115	5.44669
	105.671	8.25208	-0.840115	5.44669
	105.702	8.25209	-0.840115	5.44669
	105.683	8.25209	-0.840115	5.44669
	105.59	8.25208	-0.840115	5.44669
	105.524	8.25208	-0.840115	5.4507
	105.524	8.25208	-0.840115	5.46104
	105.547	8.25208	-0.840115	5.46531
	105.556	8.25208	-0.847985	5.45562
	105.552	8.25208	-0.86827	5.4448
	105.547	8.25208	-0.87666	5.44287
	105.546	8.25208	-0.857648	5.44579
	105.548	8.25208	-0.836407	5.44767
	105.549	8.25208	-0.832636	5.44742
	105.548	8.25208	-0.838349	5.44664
	105.526	8.25208	-0.842041	5.44641
	105.446	8.25208	-0.84155	5.44658
	105.365	8.25208	-0.840032	5.44674
	105.373	8.25208	-0.83957	5.44675
	105.429	8.30127	-0.839916	5.44669
	105.454	8.42805	-0.840225	5.44667
	105.423	8.48048	-0.840232	5.44668
	105.353	8.41085	-0.840124	5.44669
	105.304	8.45406	-0.840077	5.44669
	105.305	8.6589	-0.840096	5.44669
	105.321	8.80418	-0.84012	5.44669
	105.328	8.80408	-0.840124	5.44669
	105.325	8.75427	-0.840117	5.44669
	105.299	8.73375	-0.840112	5.44669
	105.218	8.7429	-0.840113	5.44669
	105.138	8.75404	-0.840115	5.44669
	105.147	8.75545	-0.840115	5.44268
	105.181	8.75208	-0.840115	5.43234
	105.148	8.75017	-0.840115	5.42806
	105.093	8.75057	-0.840115	5.43775
	105.077	8.75141	-0.840115	5.44858
	105.089	8.75163	-0.840115	5.4505
	105.099	8.8006	-0.840115	5.44759
	105.1	8.9764	-0.840115	5.44571
	105.096	9.15562	-0.840115	5.44595
	105.094	9.08929	-0.840115	5.44673
	105.095	8.83774	-0.840115	5.44696
	105.096	8.73061	-0.840115	5.44679
	105.096	8.86951	-0.840115	5.44663
	105.096	8.98071	-0.840115	5.44663
	105.095	8.9311	-0.840115	5.44668
	105.073	8.96175	-0.840115	5.44671
	104.993	9.15421	-0.840115	5.4467
	104.89	9.29877	-0.840115	5.44668
	104.84	9.30276	-0.840115	5.44668
	104.851	9.20574	-0.840115	5.44669
	104.872	9.05781	-0.840115	5.44669
	104.877	9.01356	-0.840115	5.44669
	104.871	9.14334	-0.847985	5.44669
	104.867	9.27777	-0.86827	5.44669
	104.868	9.29815	-0.87666	5.44669
	104.869	9.26051	-0.857648	5.44669
	104.87	9.23776	-0.836407	5.44669
	104.869	9.24165	-0.832636	5.44669
	104.869	9.25137	-0.838349	5.44669
	104.869	9.25406	-0.842041	5.44669
	104.869	9.25173	-0.84155	5.44669
	104.869	9.2498	-0.840032	5.44669
	104.869	9.24982	-0.83957	5.44669
	104.869	9.25051	-0.839916	5.44669
	104.869	9.2508	-0.840225	5.44669
	104.869	9.25067	-0.840232	5.44669
	104.869	9.25052	-0.840124	5.44669
	104.869	9.2505	-0.840077	5.44669
	104.847	9.25054	-0.840096	5.44669
	104.767	9.25057	-0.84012	5.44669
	104.686	9.25056	-0.840124	5.44669
	104.694	9.25055	-0.840117	5.44669
	104.728	9.25055	-0.840112	5.44669
	104.695	9.25055	-0.840113	5.44669
	104.64	9.25056	-0.840115	5.44669
	104.646	9.25056	-0.840115	5.44669
	104.716	9.29974	-0.840115	5.44669
	104.75	9.42652	-0.840115	5.44669
	104.697	9.47895	-0.840115	5.44669
	104.633	9.36013	-0.840115	5.44669
	104.62	9.22738	-0.840115	5.44669
	104.637	9.20382	-0.840115	5.44669
	104.649	9.23952	-0.840115	5.44669
	104.647	9.26259	-0.840115	5.44669
	104.643	9.25953	-0.840115	5.44669
	104.641	9.25004	-0.840115	5.44669
	104.642	9.24715	-0.840115	5.44669
	104.621	9.24931	-0.840115	5.44669
	104.564	9.25125	-0.840115	5.44669
	104.517	9.25128	-0.840115	5.44669
	104.513	9.25061	-0.840115	5.44669
	104.55	9.25032	-0.840115	5.44669
	104.592	9.25043	-0.840115	5.44669
	104.556	9.29978	-0.840115	5.44669
	104.453	9.42658	-0.840115	5.44669
	104.389	9.47896	-0.840115	5.44669
	104.393	9.36012	-0.847985	5.44669
	104.417	9.22737	-0.86827	5.44669
	104.425	9.25301	-0.87666	5.44669
	104.42	9.46468	-0.857648	5.44669
	104.415	9.66696	-0.836407	5.44669
	104.415	9.5975	-0.832636	5.44669
	104.416	9.33644	-0.838349	5.44669
	104.417	9.22642	-0.842041	5.44669
	104.417	9.41669	-0.84155	5.44669
	104.417	9.65661	-0.840032	5.44669
	104.416	9.65946	-0.83957	5.44669
	104.417	9.52144	-0.839916	5.44669
	104.417	9.40488	-0.840225	5.44669
	104.417	9.29759	-0.840232	5.44669
	104.417	9.27706	-0.840124	5.44669
	104.417	9.45146	-0.840077	5.44669
	104.417	9.70233	-0.840096	5.44669
	104.417	9.77242	-0.84012	5.44669
	104.417	9.56932	-0.840124	5.44669
	104.417	9.28906	-0.840117	5.44669
	104.417	9.16771	-0.840112	5.44669
	104.417	9.25363	-0.840113	5.44669
	104.417	9.4862	-0.840115	5.44669
	104.417	9.67576	-0.840115	5.44669
	104.417	9.64273	-0.840115	5.44669
	104.417	9.55681	-0.840115	5.44669
	104.417	9.581	-0.840115	5.44669
	104.417	9.53097	-0.840115	5.44669
	104.417	9.33947	-0.840115	5.44669
	104.417	9.2514	-0.840115	5.44669
	104.417	9.42609	-0.840115	5.44669
	104.394	9.70086	-0.840115	5.44669
	104.337	9.83002	-0.840115	5.44669
	104.291	9.79852	-0.840115	5.44669
	104.265	9.74132	-0.840115	5.44669
	104.222	9.67968	-0.840115	5.44669
	104.183	9.56806	-0.840115	5.44669
	104.177	9.52642	-0.840115	5.44669
	104.188	9.64436	-0.840115	5.44669
	104.194	9.77292	-0.840115	5.44669
	104.215	9.79503	-0.840115	5.44669
	104.27	9.76022	-0.840115	5.44669
	104.293	9.73803	-0.840115	5.44669
	104.24	9.74115	-0.840115	5.44669
	104.18	9.75035	-0.840115	5.44669
	104.169	9.7531	-0.840115	5.44669
	104.185	9.75098	-0.840115	5.44669
	104.196	9.74911	-0.840115	5.44669
	104.194	9.74908	-0.840115	5.44669
	104.19	9.74974	-0.840115	5.44669
	104.189	9.75002	-0.840115	5.44669
	104.19	9.74991	-0.840115	5.44669
	104.191	9.74976	-0.840115	5.44669
	104.191	9.74974	-0.840115	5.44669
	104.168	9.74978	-0.840115	5.44669
	104.088	9.74981	-0.840115	5.44669
	103.985	9.7498	-0.840115	5.44669
	103.935	9.74979	-0.840115	5.44669
	103.946	9.74979	-0.840115	5.44669
	103.967	9.74979	-0.840115	5.44669
	103.972	9.74979	-0.840115	5.44669
	103.966	9.74979	-0.840115	5.44669
	103.962	9.74979	-0.840115	5.44669
	103.962	9.79898	-0.840115	5.44669
	103.964	9.92576	-0.840115	5.44669
	103.965	9.97819	-0.840115	5.44669
	103.964	9.90856	-0.840115	5.44669
	103.964	9.95177	-0.840115	5.44669
	103.964	10.1566	-0.840115	5.44669
	103.964	10.2527	-0.840115	5.44669
	103.964	10.1258	-0.840115	5.44669
	103.964	10.0236	-0.840115	5.44669
	103.964	10.1219	-0.840115	5.44669
	103.964	10.2638	-0.840115	5.44669
	103.964	10.2985	-0.840115	5.44669
	103.942	10.2642	-0.840115	5.44669
	103.884	10.2378	-0.840115	5.44669
	103.838	10.2389	-0.840115	5.44669
	103.812	10.2488	-0.840115	5.44669
	103.769	10.2525	-0.840115	5.44669
	103.73	10.2506	-0.840115	5.44669
	103.724	10.2484	-0.840115	5.44669
	103.735	10.2482	-0.840115	5.44669
	103.741	10.2489	-0.840115	5.44669
	103.74	10.2493	-0.840115	5.44669
	103.738	10.2492	-0.840115	5.44669
	103.737	10.249	-0.840115	5.44669
	103.737	10.249	-0.840115	5.44669
	103.738	10.249	-0.840115	5.44669
	103.738	10.249	-0.840115	5.44669
	103.715	10.249	-0.840115	5.44669
	103.658	10.2982	-0.840115	5.44669
	103.634	10.425	-0.840115	5.44669
	103.688	10.5266	-0.840115	5.44669
	103.748	10.5346	-0.840115	5.44669
	103.759	10.4543	-0.840115	5.44669
	103.743	10.3119	-0.840115	5.44669
	103.71	10.2148	-0.840115	5.44669
	103.632	10.2143	-0.840115	5.44669
	103.555	10.2962	-0.840115	5.44669
	103.564	10.4857	-0.840115	5.44669
	103.597	10.659	-0.847985	5.44669
	103.564	10.6344	-0.86827	5.44669
	103.508	10.5087	-0.87666	5.44669
	103.493	10.4562	-0.857648	5.44669
	103.527	10.4775	-0.836407	5.44669
	103.595	10.4557	-0.832636	5.44669
	103.619	10.382	-0.838349	5.44669
	103.561	10.399	-0.842041	5.44669
	103.5	10.4879	-0.84155	5.44669
	103.49	10.5771	-0.840032	5.44669
	103.507	10.6904	-0.83957	5.44669
	103.517	10.7724	-0.839916	5.44669
	103.516	10.777	-0.840225	5.44669
	103.511	10.7514	-0.840232	5.44669
	103.51	10.7393	-0.840124	5.44669
	103.511	10.7434	-0.840077	5.44669
	103.512	10.7494	-0.840096	5.44669
	103.512	10.7505	-0.84012	5.44669
	103.511	10.7488	-0.840124	5.44669
	103.511	10.6985	-0.840117	5.44669
	103.511	10.5719	-0.840112	5.44669
	103.511	10.5199	-0.840113	5.44669
	103.511	10.6388	-0.840115	5.44669
	103.489	10.7715	-0.840115	5.44669
	103.432	10.795	-0.840115	5.44669
	103.408	10.7593	-0.840115	5.44669
	103.44	10.7362	-0.840115	5.44669
	103.42	10.7393	-0.840115	5.44669
	103.327	10.7488	-0.840115	5.44669
	103.261	10.7517	-0.840115	5.44669
	103.261	10.7495	-0.840115	5.44669
	103.284	10.7476	-0.840115	5.44669
	103.293	10.7475	-0.840115	5.44669
	103.289	10.7482	-0.840115	5.44669
	103.284	10.7485	-0.840115	5.44669
	103.283	10.7484	-0.840115	5.44669
	103.285	10.7482	-0.840115	5.44669
	103.286	10.7482	-0.840115	5.44669
	103.286	10.7483	-0.840115	5.44669
	103.285	10.7483	-0.840115	5.44669
	103.285	10.7483	-0.840115	5.44669
	103.285	10.7483	-0.840115	5.44669
	103.285	10.7483	-0.840115	5.44669
	103.285	10.7483	-0.847985	5.44669
	103.285	10.7483	-0.86827	5.44669
	103.263	10.7483	-0.87666	5.44669
	103.205	10.7483	-0.857648	5.44669
	103.159	10.7975	-0.836407	5.44669
	103.133	10.9242	-0.832636	5.44669
	103.09	10.9767	-0.838349	5.44669
	103.051	10.907	-0.842041	5.44669
	103.045	10.9011	-0.84155	5.44669
	103.056	10.9299	-0.840032	5.44669
	103.063	10.8468	-0.83957	5.44669
	103.061	10.7371	-0.839916	5.44669
	103.059	10.7105	-0.840225	5.44669
	103.058	10.7859	-0.840232	5.44669
	103.059	10.982	-0.840124	5.44669
	103.059	11.2095	-0.840077	5.44669
	103.059	11.3116	-0.840096	5.44669
	103.059	11.2855	-0.84012	5.44669
	103.059	11.1911	-0.840124	5.44669
	103.059	11.0549	-0.840117	5.44669
	103.059	11.0147	-0.840112	5.44669
	103.059	11.142	-0.840113	5.44669
	103.059	11.2739	-0.840115	5.44669
	103.059	11.2942	-0.840115	5.44669
	103.059	11.2573	-0.840115	5.44669
	103.059	11.235	-0.840115	5.44669
	103.059	11.2388	-0.840115	5.44669
	103.037	11.2483	-0.840115	5.44669
	102.957	11.2509	-0.840115	5.44669
	102.853	11.2487	-0.840115	5.44669
	102.826	11.2468	-0.840115	5.44669
	102.894	11.2468	-0.840115	5.44669
	102.939	11.2475	-0.840115	5.44669
	102.89	11.2477	-0.840115	5.44669
	102.824	11.2476	-0.840115	5.44669
	102.81	11.2475	-0.840115	5.44669
	102.826	11.2474	-0.840115	5.44669
	102.838	11.2475	-0.840115	5.44669
	102.837	11.2475	-0.840115	5.44669
	102.833	11.2475	-0.840115	5.44669
	102.831	11.2475	-0.840115	5.44669
	102.832	11.2475	-0.840115	5.44669
	102.833	11.2475	-0.840115	5.44669
	102.811	11.2475	-0.840115	5.44669
	102.731	11.2475	-0.840115	5.44669
	102.627	11.2475	-0.840115	5.44669
	102.6	11.2475	-0.840115	5.44669
	102.668	11.2475	-0.840115	5.44669
	102.713	11.2475	-0.840115	5.44669
	102.664	11.2475	-0.840115	5.44669
	102.598	11.2475	-0.840115	5.44669
	102.583	11.2475	-0.840115	5.44669
	102.6	11.2475	-0.840115	5.44669
	102.612	11.2475	-0.840115	5.44669
	102.611	11.2475	-0.840115	5.44669
	102.606	11.2475	-0.840115	5.44669
	102.605	11.2475	-0.840115	5.44669
	102.606	11.2475	-0.840115	5.44669
	102.607	11.2475	-0.840115	5.44669
	102.607	11.2475	-0.840115	5.44669
	102.606	11.2475	-0.840115	5.44669
	102.606	11.2475	-0.840115	5.44669
	102.606	11.2475	-0.840115	5.44669
	102.606	11.2475	-0.840115	5.44669
	102.606	11.2475	-0.840115	5.44669
	102.606	11.2475	-0.840115	5.44669
	102.606	11.2475	-0.840115	5.44669
	102.606	11.2475	-0.840115	5.44669
	102.606	11.2475	-0.840115	5.44669
	102.606	11.2475	-0.840115	5.44669
	102.606	11.2475	-0.840115	5.44669
	102.606	11.2475	-0.840115	5.44669
	102.606	11.2967	-0.840115	5.44669
	102.606	11.4235	-0.840115	5.44669
	102.606	11.5251	-0.840115	5.44669
	102.584	11.533	-0.840115	5.44669
	102.527	11.5019	-0.840115	5.44669
	102.48	11.4863	-0.840115	5.44669
	102.477	11.4417	-0.840115	5.44669
	102.491	11.3716	-0.840115	5.44669
	102.476	11.3982	-0.840115	5.44669
	102.416	11.4407	-0.840115	5.44669
	102.367	11.3516	-0.840115	5.44669
	102.362	11.2838	-0.840115	5.44669
	102.378	11.4322	-0.840115	5.44669
	102.385	11.6398	-0.840115	5.44669
	102.383	11.644	-0.840115	5.44669
	102.379	11.5673	-0.840115	5.44669
	102.379	11.6312	-0.840115	5.44669
	102.38	11.75	-0.840115	5.44669
	102.38	11.7872	-0.840115	5.44669
	102.38	11.7622	-0.840115	5.44669
	102.38	11.7388	-0.840115	5.44669
	102.38	11.7379	-0.840115	5.44669
	102.38	11.7459	-0.840115	5.44669
	102.38	11.7495	-0.840115	5.44669
	102.38	11.7482	-0.840115	5.44669
	102.38	11.7464	-0.840115	5.44669
	102.38	11.7461	-0.840115	5.44669
	102.38	11.7466	-0.840115	5.44669
	102.38	11.6977	-0.840115	5.44669
	102.38	11.5709	-0.840115	5.44669
	102.38	11.5183	-0.840115	5.44669
	102.38	11.6371	-0.840115	5.44669
	102.358	11.7699	-0.840115	5.44669
	102.3	11.7935	-0.840115	5.44669
	102.254	11.7086	-0.840115	5.44669
	102.228	11.5587	-0.847985	5.44669
	102.185	11.5094	-0.876141	5.44669
	102.168	11.6377	-0.904815	5.44669
	102.242	11.7733	-0.894193	5.44669
	102.334	11.7947	-0.85394	5.44669
	102.311	11.7571	-0.828928	5.44669
	102.218	11.734	-0.830871	5.44669
	102.224	11.7377	-0.840275	5.44669
	102.31	11.7475	-0.843477	5.44669
	102.329	11.7503	-0.841467	5.44669
	102.282	11.7479	-0.839486	5.44669
	102.23	11.746	-0.839371	5.44669
	102.175	11.746	-0.840026	5.44669
	102.141	11.7467	-0.840342	5.44669
	102.164	11.747	-0.840241	5.44669
	102.233	11.7469	-0.840087	5.44669
	102.261	11.7467	-0.840058	5.44669
	102.205	11.7467	-0.840101	5.44669
	102.143	11.7467	-0.840129	5.44669
	102.132	11.7468	-0.840126	5.44669
	102.149	11.7467	-0.840114	5.44669
	102.182	11.7467	-0.840111	5.44669
	102.238	11.7467	-0.840113	5.44669
	102.257	11.7467	-0.840116	5.44669
	102.202	11.7467	-0.840116	5.44669
	102.143	11.7467	-0.840115	5.44669
	102.133	11.7467	-0.840114	5.44669
	102.149	11.7467	-0.840115	5.44669
	102.159	11.7467	-0.840115	5.44669
	102.158	11.7467	-0.840115	5.44669
	102.153	11.7467	-0.840115	5.44669
	102.152	11.7467	-0.840115	5.44669
	102.153	11.7467	-0.840115	5.44669
	102.154	11.7467	-0.840115	5.44669
	102.154	11.7467	-0.840115	5.44669
	102.154	11.7467	-0.840115	5.44669
	102.154	11.7467	-0.840115	5.44669
	102.154	11.7467	-0.840115	5.44669
	102.154	11.7467	-0.840115	5.44669
	102.154	11.7467	-0.840115	5.44669
	102.154	11.7467	-0.840115	5.44669
	102.154	11.7467	-0.840115	5.44669
	102.154	11.7467	-0.840115	5.44669
	102.154	11.7467	-0.840115	5.44669
	102.154	11.7467	-0.840115	5.44669
	102.154	11.7467	-0.840115	5.44669
	102.154	11.7467	-0.840115	5.44669
	102.154	11.7467	-0.840115	5.44669
	102.154	11.7467	-0.840115	5.44669
	102.154	11.7467	-0.840115	5.44669
	102.176	11.7467	-0.840115	5.44669
	102.233	11.7467	-0.840115	5.44669
	102.257	11.7467	-0.840115	5.44669
	102.203	11.7467	-0.840115	5.44669
	102.143	11.7467	-0.840115	5.44669
	102.133	11.7467	-0.840115	5.44669
	102.149	11.7467	-0.840115	5.44669
	102.159	11.7467	-0.840115	5.44669
	102.158	11.7467	-0.840115	5.44669
	102.153	11.7467	-0.840115	5.44669
	102.152	11.7467	-0.840115	5.44669
	102.153	11.7467	-0.840115	5.44669
	102.154	11.7467	-0.840115	5.44669
	102.154	11.7467	-0.840115	5.44669
	102.154	11.7467	-0.840115	5.44669
	102.154	11.7467	-0.840115	5.44669
	102.154	11.7467	-0.840115	5.44669
	102.154	11.7467	-0.840115	5.44669
	102.154	11.7467	-0.840115	5.44669
	102.154	11.7467	-0.840115	5.44669
	102.154	11.7467	-0.840115	5.44669
	102.154	11.7467	-0.840115	5.44669
	102.154	11.7467	-0.840115	5.44669
	102.154	11.7467	-0.840115	5.44669
	102.154	11.7467	-0.840115	5.44669
	102.154	11.7467	-0.840115	5.44669
	102.154	11.7467	-0.840115	5.44669
	102.154	11.7467	-0.840115	5.44669
	102.154	11.7467	-0.840115	5.44669
	102.154	11.7467	-0.840115	5.44669
	102.154	11.7467	-0.840115	5.44669
	102.154	11.7467	-0.840115	5.44669
	102.154	11.7467	-0.840115	5.44669
	102.154	11.7467	-0.840115	5.44669
	102.154	11.7467	-0.840115	5.44669
	102.154	11.7467	-0.840115	5.44669
	102.154	11.7467	-0.840115	5.44669
	102.176	11.7467	-0.840115	5.44669
	102.233	11.7467	-0.840115	5.44669
	102.257	11.7467	-0.840115	5.44669
	102.203	11.7467	-0.840115	5.44669
	102.143	11.7467	-0.840115	5.44669
	102.133	11.7467	-0.840115	5.44669
	102.149	11.7467	-0.840115	5.44669
	102.159	11.7467	-0.840115	5.44669
	102.158	11.7467	-0.840115	5.44669
	102.153	11.7467	-0.840115	5.44669
	102.152	11.7467	-0.840115	5.44669
	102.153	11.7467	-0.840115	5.44669
	102.154	11.7467	-0.840115	5.44669
	102.154	11.7467	-0.840115	5.44669
	102.154	11.7467	-0.840115	5.44669
	102.154	11.7467	-0.840115	5.44669
	102.154	11.7467	-0.840115	5.44669
	102.154	11.7467	-0.840115	5.44669
	102.154	11.7467	-0.840115	5.44669
	102.154	11.7467	-0.840115	5.44669
	102.154	11.7467	-0.840115	5.44669
	102.154	11.7467	-0.840115	5.44669
	102.176	11.7467	-0.840115	5.44669
	102.233	11.7467	-0.840115	5.44669
	102.257	11.7467	-0.840115	5.44669
	102.203	11.7467	-0.840115	5.44669
	102.166	11.7467	-0.840115	5.44669
	102.235	11.7467	-0.840115	5.44669
	102.354	11.7467	-0.840115	5.44669
	102.414	11.7467	-0.840115	5.44669
	102.403	11.7467	-0.840115	5.44669
	102.377	11.7467	-0.840115	5.44669
	102.371	11.7467	-0.840115	5.44669
	102.377	11.6975	-0.840115	5.44669
	102.382	11.5708	-0.840115	5.44669
	102.382	11.5183	-0.840115	5.44669
	102.38	11.6372	-0.840115	5.44669
	102.379	11.7699	-0.840115	5.44669
	102.38	11.7443	-0.840115	5.44669
	102.38	11.5818	-0.840115	5.44669
	102.38	11.4571	-0.840115	5.44669
	102.38	11.4522	-0.840115	5.44669
	102.38	11.542	-0.840115	5.44669
	102.402	11.6381	-0.840115	5.44669
	102.46	11.557	-0.840115	5.44669
	102.506	11.3764	-0.840115	5.44669
	102.532	11.3609	-0.840115	5.44669
	102.575	11.4236	-0.840115	5.44669
	102.614	11.3578	-0.840115	5.44669
	102.62	11.2433	-0.840115	5.44669
	102.609	11.2085	-0.840115	5.44669
	102.603	11.233	-0.840115	5.44669
	102.604	11.2553	-0.840115	5.44669
	102.607	11.256	-0.840115	5.44669
	102.607	11.2483	-0.840115	5.44669
	102.607	11.2448	-0.840115	5.44669
	102.606	11.2461	-0.840115	5.44669
	102.628	11.2479	-0.840115	5.44669
	102.686	11.2482	-0.840115	5.44669
	102.732	11.2476	-0.840115	5.44669
	102.736	11.2473	-0.840115	5.44669
	102.722	11.2474	-0.840115	5.44669
	102.737	11.2475	-0.840115	5.44669
	102.796	11.2475	-0.840115	5.44669
	102.846	11.2475	-0.840115	5.44669
	102.85	11.2475	-0.840115	5.44669
	102.835	11.2475	-0.840115	5.44669
	102.827	11.2475	-0.840115	5.44669
	102.83	11.2475	-0.840115	5.44669
	102.833	11.2475	-0.840115	5.44669
	102.834	11.2475	-0.840115	5.44669
	102.833	11.2475	-0.840115	5.44669
	102.832	11.2475	-0.840115	5.44669
	102.832	11.2475	-0.840115	5.44669
	102.833	11.2475	-0.840115	5.44669
	102.833	11.2475	-0.840115	5.44669
	102.833	11.1983	-0.840115	5.44669
	102.855	11.0715	-0.840115	5.44669
	102.935	10.9699	-0.840115	5.44669
	103.038	10.962	-0.840115	5.44669
	103.088	11.0423	-0.840115	5.44669
	103.077	11.1847	-0.840115	5.44669
	103.056	11.2817	-0.840115	5.44669
	103.051	11.2822	-0.840115	5.44669
	103.057	11.2496	-0.840115	5.44669
	103.061	11.236	-0.840115	5.44669
	103.06	11.1927	-0.840115	5.44669
	103.059	11.0241	-0.840115	5.44669
	103.058	10.8459	-0.840115	5.44669
	103.059	10.91	-0.840115	5.44669
	103.059	11.1603	-0.840115	5.44669
	103.059	11.3169	-0.840115	5.44669
	103.059	11.2561	-0.840115	5.44669
	103.059	11.0215	-0.840115	5.44669
	103.059	10.8222	-0.840115	5.44669
	103.059	10.8518	-0.840115	5.44669
	103.059	10.9398	-0.840115	5.44669
	103.059	10.8685	-0.840115	5.44669
	103.059	10.7427	-0.840115	5.44669
	103.059	10.7051	-0.840115	5.44669
	103.059	10.7325	-0.840115	5.44669
	103.081	10.757	-0.840115	5.44669
	103.161	10.7576	-0.840115	5.44669
	103.264	10.749	-0.840115	5.44669
	103.314	10.7453	-0.840115	5.44669
	103.304	10.7467	-0.840115	5.44669
	103.282	10.7487	-0.840115	5.44669
	103.277	10.749	-0.840115	5.44669
	103.283	10.7484	-0.840115	5.44669
	103.287	10.7481	-0.840115	5.44669
	103.287	10.7481	-0.840115	5.44669
	103.285	10.7483	-0.840115	5.44669
	103.285	10.7483	-0.840115	5.44669
	103.285	10.7483	-0.840115	5.44669
	103.285	10.7483	-0.840115	5.44669
	103.285	10.7483	-0.840115	5.44669
	103.285	10.7483	-0.840115	5.44669
	103.285	10.7483	-0.840115	5.44669
	103.285	10.7483	-0.840115	5.44669
	103.285	10.7483	-0.840115	5.44669
	103.285	10.7483	-0.840115	5.44669
	103.285	10.7483	-0.840115	5.44669
	103.285	10.7483	-0.840115	5.44669
	103.285	10.7483	-0.840115	5.44669
	103.285	10.7483	-0.840115	5.44669
	103.285	10.7483	-0.840115	5.44669
	103.285	10.7483	-0.840115	5.44669
	103.285	10.7483	-0.840115	5.44669
	103.285	10.7483	-0.840115	5.44669
	103.285	10.7483	-0.840115	5.44669
	103.307	10.7483	-0.840115	5.44669
	103.365	10.7483	-0.840115	5.44669
	103.411	10.7483	-0.840115	5.44669
	103.437	10.7483	-0.840115	5.44669
	103.48	10.7483	-0.840115	5.44669
	103.519	10.7483	-0.840115	5.44669
	103.525	10.7483	-0.840115	5.44669
	103.514	10.6991	-0.840115	5.44669
	103.508	10.5231	-0.840115	5.44669
	103.509	10.3439	-0.840115	5.44669
	103.512	10.4103	-0.840115	5.44669
	103.512	10.6619	-0.840115	5.44669
	103.512	10.8182	-0.840115	5.44669
	103.511	10.7568	-0.840115	5.44669
	103.534	10.5221	-0.840115	5.44669
	103.614	10.2737	-0.840115	5.44669
	103.717	10.1767	-0.840115	5.44669
	103.767	10.2122	-0.840115	5.44669
	103.756	10.2597	-0.840115	5.44669
	103.735	10.2666	-0.840115	5.44669
	103.73	10.2526	-0.840115	5.44669
	103.735	10.2443	-0.840115	5.44669
	103.74	10.2458	-0.840115	5.44669
	103.739	10.2493	-0.840115	5.44669
	103.738	10.2503	-0.840115	5.44669
	103.737	10.2495	-0.840115	5.44669
	103.738	10.2487	-0.840115	5.44669
	103.76	10.2488	-0.840115	5.44669
	103.84	10.249	-0.840115	5.44669
	103.943	10.2491	-0.840115	5.44669
	103.993	10.2491	-0.840115	5.44669
	103.982	10.1998	-0.840115	5.44669
	103.961	10.0238	-0.840115	5.44669
	103.956	9.84466	-0.840115	5.44669
	103.962	9.86186	-0.840115	5.44669
	103.966	9.98666	-0.840115	5.44669
	103.966	10.0414	-0.840115	5.44669
	103.964	10.0213	-0.840115	5.44669
	103.964	9.99361	-0.840115	5.44669
	103.964	9.94002	-0.840115	5.44669
	103.964	9.82123	-0.840115	5.44669
	103.964	9.72452	-0.840115	5.44669
	103.964	9.71578	-0.840115	5.44669
	103.964	9.74484	-0.840115	5.44669
	103.986	9.75985	-0.847985	5.44669
	104.066	9.75577	-0.86827	5.44669
	104.147	9.74872	-0.87666	5.44669
	104.14	9.74722	-0.857648	5.44669
	104.105	9.74909	-0.836407	5.44669
	104.138	9.75041	-0.832636	5.44669
	104.193	9.7503	-0.838349	5.44669
	104.209	9.74978	-0.842041	5.44669
	104.197	9.74961	-0.84155	5.44669
	104.186	9.74972	-0.840032	5.44669
	104.186	9.74982	-0.83957	5.44669
	104.19	9.74983	-0.839916	5.44669
	104.192	9.7498	-0.840225	5.44669
	104.191	9.74978	-0.840232	5.44669
	104.19	9.74978	-0.840124	5.44669
	104.19	9.74979	-0.840077	5.44669
	104.213	9.74979	-0.840096	5.44669
	104.292	9.74979	-0.84012	5.44669
	104.396	9.74979	-0.840124	5.44669
	104.446	9.74979	-0.840117	5.44669
	104.435	9.74979	-0.840112	5.44669
	104.414	9.7006	-0.840113	5.44669
	104.409	9.52463	-0.840115	5.44669
	104.414	9.34543	-0.840115	5.44669
	104.418	9.36262	-0.840115	5.44669
	104.44	9.43823	-0.840115	5.44669
	104.496	9.36615	-0.840115	5.44669
	104.52	9.24443	-0.840115	5.44669
	104.466	9.20883	-0.840115	5.44669
	104.406	9.23556	-0.840115	5.44669
	104.418	9.25915	-0.840115	5.44669
	104.514	9.25949	-0.840115	5.44669
	104.628	9.25124	-0.840115	5.44669
	104.676	9.24767	-0.840115	5.44669
	104.661	9.2491	-0.840115	5.44669
	104.639	9.25097	-0.840115	5.44669
	104.635	9.25125	-0.840115	5.44669
	104.641	9.2507	-0.840115	5.44669
	104.645	9.25037	-0.840115	5.44669
	104.645	9.25043	-0.840115	5.44669
	104.643	9.25057	-0.840115	5.44669
	104.642	9.25061	-0.840115	5.44669
	104.665	9.25057	-0.840115	5.44669
	104.745	9.25054	-0.840115	5.44669
	104.849	9.25054	-0.840115	5.44669
	104.898	9.25055	-0.840115	5.44669
	104.888	9.25056	-0.840115	5.44669
	104.866	9.25056	-0.840115	5.44669
	104.861	9.25055	-0.840115	5.44669
	104.867	9.25055	-0.840115	5.44669
	104.871	9.25055	-0.840115	5.44669
	104.871	9.25056	-0.840115	5.44669
	104.869	9.25056	-0.840115	5.44669
	104.869	9.25055	-0.840115	5.44669
	104.869	9.25055	-0.840115	5.44669
	104.869	9.25055	-0.840115	5.44669
	104.869	9.25055	-0.840115	5.44669
	104.869	9.25055	-0.840115	5.44669
	104.869	9.25055	-0.840115	5.44669
	104.869	9.25055	-0.840115	5.44669
	104.869	9.25055	-0.840115	5.44669
	104.869	9.25055	-0.840115	5.44669
	104.869	9.25055	-0.840115	5.44669
	104.869	9.25055	-0.840115	5.44669
	104.869	9.25055	-0.840115	5.44669
	104.869	9.25055	-0.840115	5.44669
	104.869	9.20136	-0.840115	5.44669
	104.892	9.07459	-0.840115	5.44669
	104.971	9.02216	-0.840115	5.44669
	105.075	9.09178	-0.840115	5.44669
	105.124	9.09776	-0.840115	5.44669
	105.114	9.01971	-0.840115	5.44669
	105.093	8.92685	-0.840115	5.44669
	105.088	8.80814	-0.840115	5.44669
	105.093	8.72519	-0.840115	5.44669
	105.097	8.72215	-0.840115	5.44669
	105.097	8.7487	-0.840115	5.44669
	105.096	8.76064	-0.840115	5.44669
	105.095	8.75616	-0.840115	5.44669
	105.095	8.75004	-0.840115	5.44669
	105.096	8.74906	-0.840115	5.44669
	105.096	8.75083	-0.840115	5.44669
	105.096	8.75192	-0.840115	5.44669
	105.095	8.75174	-0.840115	5.44669
	105.118	8.75128	-0.840115	5.44669
	105.198	8.75115	-0.840115	5.44669
	105.301	8.75126	-0.840115	5.44669
	105.351	8.75135	-0.840115	5.44669
	105.34	8.75135	-0.840115	5.44669
	105.319	8.75132	-0.840115	5.44669
	105.314	8.70212	-0.840115	5.44669
	105.32	8.57535	-0.840115	5.44669
	105.324	8.52292	-0.840115	5.44669
	105.323	8.59255	-0.840115	5.44669
	105.344	8.54934	-0.840115	5.44669
	105.401	8.39369	-0.840115	5.44669
	105.425	8.37519	-0.847985	5.44669
	105.394	8.42772	-0.86827	5.44669
	105.413	8.35871	-0.87666	5.44669
	105.506	8.29567	-0.857648	5.44669
	105.572	8.38973	-0.836407	5.44669
	105.572	8.46673	-0.832636	5.44669
	105.549	8.36957	-0.838349	5.44669
	105.54	8.23712	-0.842041	5.44669
	105.544	8.20597	-0.84155	5.44669
	105.549	8.23839	-0.840032	5.44669
	105.55	8.26279	-0.83957	5.44669
	105.548	8.26144	-0.839916	5.44669
	105.548	8.2522	-0.840225	5.44669
	105.548	8.24881	-0.840232	5.44669
	105.548	8.25067	-0.840124	5.44669
	105.548	8.25266	-0.840077	5.44669
	105.57	8.25282	-0.840096	5.44669
	105.65	8.25219	-0.84012	5.44669
	105.754	8.25186	-0.840124	5.44669
	105.803	8.25195	-0.840117	5.44669
	105.793	8.20292	-0.840112	5.44669
	105.772	8.07617	-0.840113	5.44669
	105.767	8.0237	-0.840115	5.44669
	105.772	8.14249	-0.840115	5.44669
	105.776	8.27525	-0.840115	5.44669
	105.776	8.29882	-0.840115	5.44669
	105.774	8.26312	-0.840115	5.44669
	105.774	8.24005	-0.840115	5.44669
	105.774	8.24311	-0.840115	5.44669
	105.774	8.20341	-0.840115	5.44669
	105.775	8.07952	-0.840115	5.44669
	105.774	8.02493	-0.840115	5.44669
	105.774	8.09262	-0.840115	5.44669
	105.774	8.09856	-0.840115	5.44669
	105.797	8.02117	-0.840115	5.44669
	105.876	7.92862	-0.840115	5.44669
	105.98	7.80978	-0.840115	5.44669
	106.03	7.72668	-0.840115	5.44669
	106.019	7.72362	-0.840115	5.44669
	105.998	7.75022	-0.840115	5.44669
	105.993	7.76218	-0.840115	5.44669
	105.998	7.7577	-0.840115	5.44669
	106.002	7.75156	-0.840115	5.44669
	106.002	7.75058	-0.840115	5.44669
	106.001	7.75235	-0.840115	5.44669
	106	7.75345	-0.847985	5.44669
	106	7.75327	-0.86827	5.44669
	106.001	7.75281	-0.87666	5.44669
	106.001	7.75268	-0.857648	5.44669
	106.023	7.75279	-0.836407	5.44669
	106.08	7.75288	-0.832636	5.44669
	106.104	7.75288	-0.838349	5.44669
	106.05	7.75285	-0.842041	5.44669
	106.012	7.75284	-0.84155	5.44669
	106.082	7.75284	-0.840032	5.44669
	106.201	7.75285	-0.83957	5.44669
	106.239	7.75285	-0.839916	5.44669
	106.17	7.75285	-0.840225	5.44669
	106.12	7.75285	-0.840232	5.44669
	106.168	7.75285	-0.840124	5.44669
	106.235	7.75285	-0.840077	5.44669
	106.25	7.75285	-0.840096	5.44669
	106.234	7.75285	-0.84012	5.44669
	106.222	7.75285	-0.840124	5.44669
	106.222	7.75285	-0.840117	5.44669
	106.227	7.75285	-0.840112	5.44669
	106.229	7.75285	-0.840113	5.44669
	106.228	7.75285	-0.840115	5.44669
	106.227	7.75285	-0.840115	5.44669
	106.227	7.75285	-0.840115	5.44669
	106.227	7.75285	-0.840115	5.44669
	106.249	7.75285	-0.840115	5.44669
	106.307	7.75285	-0.840115	5.44669
	106.353	7.75285	-0.840115	5.44669
	106.379	7.75285	-0.840115	5.44669
	106.422	7.75285	-0.840115	5.44669
	106.461	7.75285	-0.840115	5.44669
	106.467	7.75285	-0.840115	5.44669
	106.456	7.70366	-0.840115	5.44669
	106.45	7.57688	-0.840115	5.44669
	106.451	7.52445	-0.840115	5.44669
	106.454	7.59408	-0.840115	5.44669
	106.454	7.60006	-0.840115	5.44669
	106.476	7.522	-0.840115	5.44669
	106.533	7.47834	-0.840115	5.44669
	106.579	7.48639	-0.840115	5.44669
	106.605	7.45588	-0.840115	5.44669
	106.648	7.33402	-0.840115	5.44669
	106.687	7.22782	-0.840115	5.44669
	106.671	7.21619	-0.840115	5.44669
	106.602	7.24742	-0.840115	5.44669
	106.572	7.26437	-0.840115	5.44669
	106.627	7.26032	-0.840115	5.44669
	106.69	7.2526	-0.840115	5.44669
	106.702	7.29999	-0.840115	5.44669
	106.685	7.42876	-0.840115	5.44669
	106.674	7.48266	-0.840115	5.44669
	106.675	7.36376	-0.840115	5.44669
	106.68	7.23044	-0.840115	5.44669
	106.681	7.20667	-0.840115	5.44669
	106.68	7.24249	-0.840115	5.44669
	106.679	7.26569	-0.840115	5.44669
	106.679	7.26263	-0.840115	5.44669
	106.702	7.2531	-0.840115	5.44669
	106.759	7.25019	-0.840115	5.44669
	106.783	7.25236	-0.840115	5.44669
	106.729	7.2543	-0.840115	5.44669
	106.691	7.25434	-0.840115	5.44669
	106.738	7.25367	-0.840115	5.44669
	106.8	7.25338	-0.840115	5.44669
	106.814	7.25349	-0.840115	5.44669
	106.799	7.25364	-0.840115	5.44669
	106.81	7.25367	-0.840115	5.44669
	106.868	7.25362	-0.840115	5.44669
	106.919	7.25359	-0.840115	5.44669
	106.924	7.2536	-0.840115	5.44669
	106.909	7.25361	-0.840115	5.44669
	106.901	7.25361	-0.840115	5.44669
	106.903	7.25361	-0.840115	5.44669
	106.906	7.25361	-0.840115	5.44669
	106.907	7.25361	-0.840115	5.44669
	106.906	7.25361	-0.840115	5.44669
	106.906	7.25361	-0.840115	5.44669
	106.906	7.25361	-0.840115	5.44669
	106.906	7.25361	-0.840115	5.44669
	106.906	7.25361	-0.840115	5.44669
	106.906	7.25361	-0.840115	5.44669
	106.906	7.25361	-0.840115	5.44669
	106.906	7.25361	-0.840115	5.44669
	106.906	7.25361	-0.840115	5.44669
	106.906	7.25361	-0.840115	5.44669
	106.906	7.25361	-0.840115	5.44268
	106.906	7.25361	-0.840115	5.43234
	106.906	7.25361	-0.840115	5.42806
	106.906	7.25361	-0.840115	5.43775
	106.906	7.25361	-0.840115	5.44858
	106.906	7.25361	-0.840115	5.4505
	106.906	7.25361	-0.840115	5.44759
	106.906	7.25361	-0.840115	5.44571
	106.928	7.20442	-0.840115	5.44595
	106.986	7.07765	-0.840115	5.44673
	107.032	7.02521	-0.840115	5.44696
	107.035	7.14403	-0.840115	5.44679
	106.999	7.22759	-0.840115	5.44663
	106.957	7.12438	-0.840115	5.44663
	106.992	7.03625	-0.840115	5.44668
	107.096	7.0828	-0.840115	5.44671
	107.138	7.04266	-0.840115	5.4467
	107.076	6.84732	-0.840115	5.44668
	107.028	6.70492	-0.840115	5.44668
	107.074	6.70285	-0.840115	5.44669
	107.139	6.75073	-0.840115	5.44669
	107.155	6.77121	-0.840115	5.44669
	107.139	6.76273	-0.840115	5.44669
	107.127	6.75189	-0.840115	5.44669
	107.127	6.75036	-0.840115	5.44669
	107.154	6.75358	-0.840115	5.44669
	107.236	6.75547	-0.840115	5.44669
	107.338	6.75511	-0.840115	5.44669
	107.387	6.7543	-0.840115	5.44669
	107.377	6.75408	-0.840115	5.44669
	107.356	6.75428	-0.840115	5.44669
	107.351	6.75444	-0.840115	5.44669
	107.356	6.75444	-0.840115	5.44669
	107.36	6.75438	-0.840115	5.44669
	107.36	6.75435	-0.840115	5.44669
	107.358	6.75436	-0.840115	5.44669
	107.358	6.75438	-0.840115	5.44669
	107.38	6.75438	-0.840115	5.44669
	107.461	6.75437	-0.840115	5.44669
	107.542	6.75437	-0.840115	5.44669
	107.512	6.75437	-0.840115	5.44669
	107.42	6.75437	-0.840115	5.44669
	107.429	6.75437	-0.840115	5.44669
	107.538	6.75437	-0.840115	5.44669
	107.614	6.75437	-0.840115	5.44669
	107.613	6.75437	-0.840115	5.44669
	107.586	6.70518	-0.840115	5.44669
	107.575	6.52922	-0.840115	5.44669
	107.58	6.30082	-0.840115	5.44669
	107.586	6.24043	-0.840115	5.44669
	107.587	6.43957	-0.840115	5.44669
	107.585	6.66552	-0.840115	5.44669
	107.584	6.61017	-0.840115	5.44669
	107.584	6.34656	-0.840115	5.44669
	107.585	6.18126	-0.840115	5.44669
	107.585	6.19392	-0.840115	5.44669
	107.585	6.3053	-0.840115	5.44669
	107.585	6.45333	-0.840115	5.44669
	107.585	6.49251	-0.840115	5.44669
	107.585	6.36058	-0.840115	5.44669
	107.585	6.22704	-0.840115	5.44669
	107.585	6.20781	-0.840115	5.44669
	107.585	6.24561	-0.840115	5.44669
	107.585	6.26802	-0.840115	5.44669
	107.585	6.26393	-0.840115	5.44669
	107.585	6.25424	-0.840115	5.44669
	107.607	6.25164	-0.840115	5.44669
	107.687	6.25399	-0.840115	5.44669
	107.79	6.2559	-0.840115	5.44669
	107.84	6.25587	-0.840115	5.44669
	107.829	6.20598	-0.840115	5.44669
	107.808	6.07893	-0.840115	5.44669
	107.803	6.02663	-0.840115	5.44669
	107.809	6.09641	-0.840115	5.44669
	107.813	6.05321	-0.840115	5.44669
	107.813	5.89752	-0.840115	5.44669
	107.811	5.87899	-0.840115	5.44669
	107.833	5.93153	-0.840115	5.44669
	107.891	5.86253	-0.840115	5.44669
	107.915	5.79949	-0.840115	5.44669
	107.883	5.89355	-0.840115	5.44669
	107.88	6.01974	-0.840115	5.44669
	107.916	6.04936	-0.840115	5.44669
	107.958	5.96933	-0.840115	5.44669
	108.012	5.81937	-0.840115	5.44669
	108.049	5.71904	-0.840115	5.44669
	108.051	5.71987	-0.840115	5.44669
	108.038	5.75422	-0.840115	5.44669
	108.033	5.76806	-0.840115	5.44669
	108.035	5.7616	-0.840115	5.44669
	108.038	5.75397	-0.840115	5.44669
	108.038	5.75307	-0.840115	5.44669
	108.038	5.7554	-0.840115	5.44669
	108.037	5.7567	-0.840115	5.44669
	108.037	5.75641	-0.840115	5.44669
	108.037	5.75583	-0.840115	5.44669
	108.037	5.75569	-0.840115	5.44669
	108.06	5.75584	-0.840115	5.44669
	108.117	5.75595	-0.847985	5.44669
	108.163	5.75595	-0.86827	5.44669
	108.167	5.7559	-0.87666	5.44669
	108.153	5.75589	-0.857648	5.44669
	108.146	5.7559	-0.836407	5.44669
	108.148	5.75591	-0.832636	5.44669
	108.173	5.75591	-0.838349	5.44669
	108.231	5.7559	-0.842041	5.44669
	108.277	5.7559	-0.84155	5.44669
	108.28	5.7559	-0.840032	5.44669
	108.266	5.7559	-0.83957	5.44669
	108.259	5.7559	-0.839916	5.44669
	108.261	5.7559	-0.840225	5.44669
	108.286	5.70671	-0.840232	5.44669
	108.345	5.57994	-0.840124	5.44669
	108.39	5.5275	-0.840077	5.44669
	108.415	5.64632	-0.840096	5.44669
	108.458	5.77908	-0.84012	5.44669
	108.498	5.75345	-0.840124	5.44669
	108.503	5.54178	-0.840117	5.44669
	108.493	5.29031	-0.840112	5.44669
	108.486	5.23299	-0.840113	5.44669
	108.487	5.44162	-0.840115	5.44669
	108.49	5.71964	-0.840115	5.44669
	108.491	5.7889	-0.840115	5.44669
	108.49	5.57579	-0.840115	5.44669
	108.49	5.29164	-0.840115	5.44669
	108.49	5.17222	-0.840115	5.44669
	108.49	5.21113	-0.840115	5.44669
	108.49	5.26797	-0.840115	5.44669
	108.49	5.27764	-0.840115	5.44669
	108.49	5.26144	-0.840115	5.44669
	108.49	5.25121	-0.840115	5.44669
	108.49	5.25268	-0.840115	5.44669
	108.49	5.25694	-0.840115	5.44669
	108.49	5.2582	-0.840115	5.44669
	108.49	5.25721	-0.840115	5.44669
	108.49	5.25635	-0.840115	5.44669
	108.512	5.25634	-0.840115	5.44669
	108.592	5.25664	-0.840115	5.44669
	108.673	5.25677	-0.840115	5.44669
	108.665	5.25672	-0.840115	5.44669
	108.609	5.25665	-0.840115	5.44669
	108.584	5.25664	-0.840115	5.44669
	108.615	5.25666	-0.840115	5.44669
	108.685	5.25667	-0.840115	5.44669
	108.733	5.25667	-0.840115	5.44669
	108.733	5.25667	-0.840115	5.44669
	108.717	5.25666	-0.840115	5.44669
	108.71	5.25667	-0.840115	5.44669
	108.713	5.25667	-0.840115	5.44669
	108.717	5.25667	-0.840115	5.44669
	108.74	5.20748	-0.840115	5.44669
	108.818	5.0807	-0.840115	5.44669
	108.899	5.02827	-0.840115	5.44669
	108.891	5.14709	-0.840115	5.44669
	108.857	5.27984	-0.840115	5.44669
	108.868	5.25422	-0.840115	5.44669
	108.865	5.09174	-0.840115	5.44669
	108.836	5.01623	-0.840115	5.44669
	108.82	5.13811	-0.840115	5.44669
	108.846	5.23117	-0.840115	5.44669
	108.91	5.13085	-0.840115	5.44669
	108.958	4.99136	-0.840115	5.44669
	108.959	4.95839	-0.840115	5.44669
	108.944	4.99255	-0.840115	5.44669
	108.937	4.96913	-0.840115	5.44669
	108.94	4.89016	-0.840115	5.44669
	108.943	4.95475	-0.840115	5.44669
	108.944	5.12241	-0.840115	5.44669
	108.965	5.08912	-0.840115	5.44669
	109.022	4.85525	-0.840115	5.44669
	109.068	4.69454	-0.840115	5.44669
	109.094	4.69854	-0.840115	5.44669
	109.138	4.75547	-0.840115	5.44669
	109.177	4.7776	-0.847985	5.44669
	109.182	4.76658	-0.86827	5.44669
	109.171	4.7541	-0.88453	5.44669
	109.165	4.75278	-0.885804	5.44669
	109.166	4.75667	-0.872952	5.44669
	109.169	4.75876	-0.85017	5.44669
	109.17	4.75826	-0.834641	5.44669
	109.169	4.7573	-0.834563	5.44669
	109.169	4.75708	-0.839785	5.44669
	109.169	4.75733	-0.841958	5.44669
	109.169	4.75751	-0.841005	5.44669
	109.169	4.7575	-0.839833	5.44669
	109.169	4.75743	-0.83968	5.44669
	109.169	4.75741	-0.840033	5.44669
	109.169	4.70823	-0.840235	5.44669
	109.169	4.58147	-0.840194	5.44669
	109.169	4.52904	-0.840105	5.44669
	109.191	4.64785	-0.840083	5.44669
	109.271	4.7806	-0.840105	5.44669
	109.374	4.80417	-0.840122	5.44669
	109.424	4.76847	-0.840121	5.44669
	109.413	4.74539	-0.840115	5.44669
	109.392	4.69927	-0.840112	5.44669
	109.387	4.58199	-0.840114	5.44669
	109.393	4.53244	-0.840115	5.44669
	109.397	4.64909	-0.840115	5.44669
	109.397	4.73072	-0.840115	5.44669
	109.395	4.57828	-0.840115	5.44669
	109.394	4.31485	-0.840115	5.44669
	109.395	4.18249	-0.840115	5.44669
	109.395	4.20862	-0.840115	5.44669
	109.395	4.2647	-0.840115	5.44669
	109.395	4.2786	-0.840115	5.44669
	109.395	4.26444	-0.840115	5.44669
	109.417	4.25356	-0.840115	5.44669
	109.475	4.25403	-0.840115	5.44669
	109.499	4.2581	-0.840115	5.44669
	109.467	4.25963	-0.840115	5.44669
	109.487	4.25883	-0.840115	5.44669
	109.579	4.25795	-0.840115	5.44669
	109.645	4.25787	-0.840115	5.44669
	109.645	4.25814	-0.840115	5.44669
	109.623	4.25829	-0.840115	5.44669
	109.613	4.25825	-0.840115	5.44669
	109.618	4.25819	-0.840115	5.44669
	109.623	4.20898	-0.840115	5.44669
	109.623	4.08222	-0.840115	5.44669
	109.622	4.0298	-0.840115	5.44669
	109.643	4.14862	-0.840115	5.44669
	109.723	4.23218	-0.840115	5.44669
	109.827	4.07978	-0.840115	5.44669
	109.877	3.86487	-0.840115	5.44669
	109.866	3.85899	-0.840115	5.44669
	109.845	3.98685	-0.840115	5.44669
	109.84	4.10023	-0.840115	5.44669
	109.845	4.16061	-0.840115	5.44669
	109.849	4.05645	-0.840115	5.44669
	109.849	3.82968	-0.840115	5.44669
	109.848	3.69691	-0.840115	5.44669
	109.847	3.71006	-0.840115	5.44669
	109.847	3.76089	-0.840115	5.44669
	109.87	3.7772	-0.840115	5.44669
	109.95	3.76592	-0.840115	5.44669
	110.053	3.75539	-0.840115	5.44669
	110.103	3.75499	-0.840115	5.44669
	110.092	3.75856	-0.840115	5.44669
	110.071	3.7602	-0.840115	5.44669
	110.066	3.75962	-0.840115	5.44669
	110.072	3.75879	-0.840115	5.44669
	110.076	3.75865	-0.840115	5.44669
	110.075	3.75889	-0.840115	5.44669
	110.074	3.75904	-0.840115	5.44669
	110.073	3.75902	-0.840115	5.44669
	110.074	3.75895	-0.840115	5.44669
	110.074	3.75894	-0.840115	5.44669
	110.096	3.75895	-0.847985	5.44669
	110.176	3.75896	-0.86827	5.44669
	110.279	3.75896	-0.87666	5.44669
	110.329	3.75896	-0.857648	5.44669
	110.319	3.75896	-0.836407	5.44669
	110.297	3.75896	-0.832636	5.44669
	110.292	3.75896	-0.838349	5.44669
	110.298	3.75896	-0.842041	5.44669
	110.302	3.75896	-0.84155	5.44669
	110.302	3.75896	-0.840032	5.44669
	110.3	3.75896	-0.83957	5.44669
	110.3	3.70977	-0.839916	5.44669
	110.3	3.58299	-0.840225	5.44669
	110.3	3.53056	-0.840232	5.44669
	110.3	3.60019	-0.840124	5.44669
	110.323	3.60617	-0.840077	5.44669
	110.402	3.52811	-0.840096	5.44669
	110.483	3.48445	-0.84012	5.44669
	110.453	3.5417	-0.840124	5.44669
	110.362	3.63795	-0.840117	5.44669
	110.371	3.61772	-0.840112	5.44669
	110.48	3.51948	-0.840113	5.44669
	110.556	3.47672	-0.840115	5.44669
	110.554	3.49234	-0.840115	5.44669
	110.528	3.46467	-0.840115	5.44669
	110.517	3.34132	-0.840115	5.44669
	110.522	3.23348	-0.840115	5.44669
	110.528	3.22169	-0.840115	5.44669
	110.529	3.25344	-0.840115	5.44669
	110.527	3.27066	-0.840115	5.44669
	110.526	3.31574	-0.840115	5.44669
	110.526	3.43466	-0.840115	5.44669
	110.527	3.48527	-0.840115	5.44669
	110.527	3.36847	-0.840115	5.44669
	110.527	3.23721	-0.840115	5.44669
	110.526	3.21356	-0.840115	5.44669
	110.526	3.24869	-0.840115	5.44669
	110.549	3.27156	-0.840115	5.44669
	110.606	3.26861	-0.840115	5.44669
	110.652	3.25924	-0.840115	5.44669
	110.678	3.25636	-0.840115	5.44669
	110.722	3.25849	-0.840115	5.44669
	110.761	3.2604	-0.840115	5.44669
	110.766	3.26045	-0.840115	5.44669
	110.756	3.25978	-0.840115	5.44669
	110.749	3.25949	-0.840115	5.44669
	110.75	3.2596	-0.840115	5.44669
	110.753	3.25976	-0.840115	5.44669
	110.754	3.25978	-0.840115	5.44669
	110.753	3.25974	-0.840115	5.44669
	110.753	3.25971	-0.840115	5.44669
	110.753	3.25971	-0.840115	5.44669
	110.753	3.25972	-0.840115	5.44669
	110.775	3.25973	-0.840115	5.44669
	110.855	3.25972	-0.840115	5.44669
	110.958	3.25972	-0.840115	5.44669
	111.008	3.25972	-0.847985	5.44669
	110.998	3.25972	-0.86827	5.44669
	110.976	3.25972	-0.87666	5.44669
	110.971	3.21053	-0.857648	5.44669
	110.977	3.03457	-0.836407	5.44669
	110.981	2.85536	-0.832636	5.44669
	110.981	2.87256	-0.838349	5.44669
	110.979	2.94816	-0.842041	5.44669
	110.979	2.87608	-0.84155	5.44669
	110.979	2.75436	-0.840032	5.44669
	110.979	2.71876	-0.83957	5.44669
	110.979	2.74549	-0.839916	5.44669
	111.001	2.76909	-0.840225	5.44669
	111.081	2.76943	-0.840232	5.44669
	111.162	2.76118	-0.840124	5.44669
	111.132	2.7576	-0.840077	5.44669
	111.041	2.75903	-0.840096	5.44669
	111.049	2.7609	-0.84012	5.44669
	111.158	2.76118	-0.840124	5.44669
	111.235	2.76063	-0.840117	5.44669
	111.233	2.7603	-0.840112	5.44669
	111.206	2.76036	-0.840113	5.44669
	111.196	2.7605	-0.840115	5.44669
	111.201	2.76054	-0.840115	5.44669
	111.207	2.7605	-0.840115	5.44669
	111.208	2.76048	-0.840115	5.44669
	111.206	2.76048	-0.840115	5.44669
	111.205	2.76049	-0.840115	5.44669
	111.205	2.76049	-0.840115	5.44669
	111.205	2.76049	-0.840115	5.44669
	111.206	2.76049	-0.847985	5.44669
	111.205	2.76049	-0.86827	5.44669
	111.205	2.76049	-0.87666	5.44669
	111.205	2.76049	-0.857648	5.44669
	111.205	2.76049	-0.836407	5.44669
	111.205	2.76049	-0.832636	5.44669
	111.205	2.76049	-0.838349	5.44669
	111.205	2.76049	-0.842041	5.44669
	111.205	2.76049	-0.84155	5.44669
	111.228	2.7113	-0.840032	5.44669
	111.307	2.58452	-0.83957	5.44669
	111.411	2.53209	-0.839916	5.44669
	111.461	2.65091	-0.840225	5.44669
	111.45	2.78366	-0.840232	5.44669
	111.429	2.80723	-0.840124	5.44669
	111.424	2.77152	-0.840077	5.44669
	111.429	2.74845	-0.840096	5.44669
	111.433	2.70232	-0.84012	5.44669
	111.433	2.53585	-0.840124	5.44669
	111.432	2.31034	-0.840117	5.44669
	111.431	2.1986	-0.840112	5.44669
	111.431	2.21984	-0.840113	5.44669
	111.432	2.26654	-0.840115	5.44669
	111.432	2.27824	-0.840115	5.44669
	111.454	2.31569	-0.840115	5.44669
	111.534	2.43338	-0.840115	5.44669
	111.637	2.48617	-0.840115	5.44669
	111.687	2.37074	-0.840115	5.44669
	111.676	2.23927	-0.840115	5.44669
	111.655	2.21505	-0.840115	5.44669
	111.65	2.25001	-0.840115	5.44669
	111.656	2.27302	-0.840115	5.44669
	111.66	2.27018	-0.840115	5.44669
	111.66	2.26081	-0.840115	5.44669
	111.658	2.25789	-0.840115	5.44669
	111.657	2.26	-0.840115	5.44669
	111.658	2.26192	-0.840115	5.44669
	111.658	2.26198	-0.840115	5.44669
	111.658	2.26132	-0.840115	5.44669
	111.658	2.26102	-0.840115	5.44669
	111.658	2.21194	-0.847985	5.44669
	111.658	2.08532	-0.86827	5.44669
	111.68	1.98372	-0.87666	5.44669
	111.738	1.97572	-0.857648	5.44669
	111.784	2.00682	-0.836407	5.44669
	111.787	2.02243	-0.832636	5.44669
	111.773	2.01787	-0.838349	5.44669
	111.788	2.01041	-0.842041	5.44669
	111.826	2.0089	-0.84155	5.44669
	111.818	1.96173	-0.840032	5.44669
	111.798	1.83634	-0.83957	5.44669
	111.837	1.73458	-0.839916	5.44669
	111.89	1.72607	-0.840225	5.44669
	111.902	1.75702	-0.840232	5.44669
	111.89	1.77275	-0.840124	5.44669
	111.88	1.76829	-0.840077	5.44669
	111.881	1.76083	-0.840096	5.44669
	111.906	1.75929	-0.84012	5.44669
	111.965	1.76129	-0.840124	5.44669
	111.988	1.76268	-0.840117	5.44669
	111.956	1.76255	-0.840112	5.44669
	111.975	1.762	-0.840113	5.44669
	112.069	1.71263	-0.840115	5.44669
	112.135	1.53678	-0.840115	5.44669
	112.134	1.3085	-0.840115	5.44669
	112.112	1.19893	-0.840115	5.44669
	112.08	1.22206	-0.840115	5.44669
	112.005	1.26878	-0.840115	5.44669
	111.906	1.27982	-0.840115	5.44669
	111.879	1.26779	-0.840115	5.44669
	111.968	1.25882	-0.840115	5.44669
	112.092	1.25934	-0.840115	5.44669
	112.147	1.26275	-0.840115	5.44669
	112.131	1.26399	-0.840115	5.44669
	112.106	1.21411	-0.840115	5.44669
	112.101	1.03741	-0.840115	5.44669
	112.108	0.808953	-0.840115	5.44669
	112.113	0.699607	-0.840115	5.44669
	112.112	0.722901	-0.840115	5.44669
	112.11	0.769607	-0.840115	5.44669
	112.11	0.780586	-0.840115	5.44669
	112.11	0.768535	-0.840115	5.44669
	112.111	0.759578	-0.840115	5.44669
	112.111	0.760108	-0.840115	5.44669
	112.111	0.714323	-0.840115	5.44669
	112.11	0.539596	-0.840115	5.44669
	112.111	0.359697	-0.840115	5.44669
	112.111	0.376162	-0.840115	5.44669
	112.111	0.451709	-0.840115	5.44669
	112.111	0.379865	-0.840115	5.44669
	112.111	0.258265	-0.840115	5.44669
	112.111	0.222629	-0.840115	5.44669
	112.111	0.249303	-0.840115	5.44669
	112.111	0.272885	-0.840115	5.44669
	112.133	0.273241	-0.840115	5.44669
[truncated: 232 more rows]
