# Supplementary material for: Design of a cosmetic glove stiffness compensation mechanism for toddler-sized hand prostheses
Source: PLoS One. 2017 Aug 11;12(8):e0183233. doi: 10.1371/journal.pone.0183233 (PMC5553851; doi:10.1371/journal.pone.0183233)
Supplement: S1 Dataset — (ZIP) [file pone.0183233.s001.zip › 02 Spring measurements/VST9_5.xlsx]

## Sheet: VST9_5
LabVIEW Measurement
Writer_Version	2
Reader_Version	2
Separator	Tab
Decimal_Separator	.
Multi_Headings	No
X_Columns	No
Time_Pref	Absolute
Operator	localadmin
Date	2013-10-09
Time	00:11:35.972000
***End_of_Header***
Channels	4
Samples	10	10	10	10
Date	2013-10-09	2013-10-09	2013-10-09	2013-10-09
Time	00:12:19.272000	00:12:19.272000	00:12:19.272000	00:12:19.272000
Y_Unit_Label	mm	N	N	Pa
X_Dimension	Time	Time	Time	Time
X0	0	0	0	0
Delta_X	0.01	0.01	0.01	0.01
***End_of_Header***
X_Value	Voltage LVDT (Filtered)	Voltage Load Cell (Filtered)	Voltage Pinch Load Cell (Filtered)	Voltage Pressure (Filtered)	Comment
	112.337	0.264306	-0.840115	5.44663
	112.337	0.264303	-0.840115	5.44663
	112.337	0.264306	-0.840115	5.44668
	112.337	0.264308	-0.840115	5.44671
	112.337	0.264308	-0.840115	5.4467
	112.337	0.264307	-0.840115	5.44668
	112.337	0.264307	-0.840115	5.44668
	112.337	0.264307	-0.840115	5.44669
	112.337	0.215117	-0.840115	5.44669
	112.337	0.088342	-0.840115	5.44669
	112.337	0.03591	-0.840115	5.44669
	112.337	0.105537	-0.840115	5.44669
	112.337	0.111516	-0.840115	5.44669
	112.337	0.082648	-0.840115	5.44669
	112.337	0.165763	-0.840115	5.44669
	112.337	0.275443	-0.840115	5.44669
	112.337	0.302073	-0.840115	5.44669
	112.337	0.275862	-0.840115	5.44669
	112.337	0.255675	-0.840115	5.44669
	112.337	0.256577	-0.840115	5.44669
	112.337	0.264136	-0.840115	5.44669
	112.337	0.266983	-0.840115	5.44669
	112.337	0.265489	-0.840115	5.44669
	112.337	0.263851	-0.840115	5.44669
	112.337	0.263696	-0.840115	5.44669
	112.337	0.264213	-0.840115	5.44669
	112.337	0.264485	-0.840115	5.44669
	112.337	0.264415	-0.840115	5.44669
	112.337	0.264289	-0.840115	5.44669
	112.337	0.264261	-0.840115	5.44669
	112.337	0.264294	-0.840115	5.44669
	112.337	0.264318	-0.840115	5.44669
	112.337	0.264316	-0.840115	5.44669
	112.337	0.264307	-0.840115	5.44669
	112.337	0.264304	-0.840115	5.44669
	112.337	0.264306	-0.840115	5.44669
	112.337	0.264308	-0.840115	5.44669
	112.337	0.264308	-0.840115	5.44669
	112.337	0.215117	-0.840115	5.44669
	112.337	0.088341	-0.840115	5.44669
	112.337	0.03591	-0.840115	5.44669
	112.337	0.154727	-0.840115	5.44669
	112.337	0.287482	-0.840115	5.44669
	112.337	0.311046	-0.840115	5.44669
	112.337	0.275343	-0.840115	5.44669
	112.337	0.252268	-0.840115	5.44669
	112.337	0.255334	-0.840115	5.44669
	112.337	0.264827	-0.840115	5.44669
	112.337	0.267714	-0.840115	5.44669
	112.337	0.265549	-0.840115	5.44669
	112.337	0.263617	-0.840115	5.44669
	112.337	0.263576	-0.840115	5.44669
	112.337	0.264247	-0.840115	5.44669
	112.337	0.264542	-0.840115	5.44669
	112.337	0.264427	-0.840115	5.44669
	112.337	0.264274	-0.840115	5.44669
	112.337	0.264251	-0.840115	5.44669
	112.337	0.264295	-0.840115	5.44669
	112.337	0.264322	-0.840115	5.44669
	112.337	0.264318	-0.840115	5.44669
	112.337	0.264306	-0.840115	5.44669
	112.337	0.264303	-0.840115	5.44669
	112.337	0.264306	-0.840115	5.44669
	112.337	0.264308	-0.840115	5.44669
	112.337	0.264308	-0.840115	5.44669
	112.337	0.264307	-0.840115	5.44669
	112.337	0.264307	-0.840115	5.44669
	112.337	0.264307	-0.840115	5.44669
	112.337	0.215117	-0.840115	5.44669
	112.337	0.088342	-0.840115	5.44669
	112.337	0.03591	-0.840115	5.44669
	112.337	0.154727	-0.840115	5.44669
	112.337	0.287482	-0.840115	5.44669
	112.337	0.311046	-0.840115	5.44669
	112.337	0.275343	-0.840115	5.44669
	112.337	0.203078	-0.840115	5.44669
	112.337	0.079369	-0.840115	5.44669
	112.337	0.036429	-0.840115	5.44669
	112.337	0.158134	-0.840115	5.44669
	112.337	0.288724	-0.840115	5.44669
	112.337	0.310355	-0.840115	5.44669
	112.337	0.274612	-0.840115	5.44669
	112.337	0.252208	-0.840115	5.44669
	112.337	0.255569	-0.840115	5.44669
	112.337	0.264947	-0.840115	5.44669
	112.337	0.267681	-0.840115	5.44669
	112.337	0.265493	-0.840115	5.44669
	112.337	0.263605	-0.840115	5.44669
	112.337	0.263591	-0.840115	5.44669
	112.337	0.264257	-0.840115	5.44669
	112.337	0.264541	-0.840115	5.44669
	112.337	0.264423	-0.840115	5.44669
	112.337	0.264273	-0.840115	5.44669
	112.337	0.264252	-0.840115	5.44669
	112.337	0.264296	-0.840115	5.44669
	112.337	0.264322	-0.840115	5.44669
	112.337	0.215127	-0.840115	5.44669
	112.337	0.088341	-0.840115	5.44669
	112.337	0.035906	-0.840115	5.44669
	112.337	0.154726	-0.840115	5.44669
	112.337	0.287483	-0.840115	5.44669
	112.337	0.311047	-0.840115	5.44669
	112.337	0.275343	-0.840115	5.44669
	112.337	0.252268	-0.840115	5.44669
	112.337	0.206144	-0.840115	5.44669
	112.337	0.088861	-0.840115	5.44669
	112.337	0.039317	-0.840115	5.44669
	112.337	0.106779	-0.840115	5.44669
	112.337	0.110826	-0.840115	5.44669
	112.337	0.081917	-0.840115	5.44669
	112.337	0.165702	-0.840115	5.44669
	112.337	0.226487	-0.840115	5.44669
	112.337	0.126227	-0.840115	5.44669
	112.337	0.047432	-0.840115	5.44669
	112.337	0.146039	-0.840115	5.44669
	112.337	0.27974	-0.840115	5.44669
	112.337	0.31089	-0.840115	5.44669
	112.337	0.278029	-0.840115	5.44669
	112.337	0.253449	-0.840115	5.44669
	112.337	0.254874	-0.840115	5.44669
	112.337	0.264214	-0.840115	5.44669
	112.337	0.267621	-0.840115	5.44669
	112.337	0.265728	-0.840115	5.44669
	112.337	0.263724	-0.840115	5.44669
	112.337	0.214368	-0.840115	5.44669
	112.337	0.088235	-0.840115	5.44669
	112.337	0.036131	-0.840115	5.44669
	112.337	0.154858	-0.840115	5.44669
	112.337	0.287458	-0.840115	5.44669
	112.337	0.310989	-0.840115	5.44669
	112.337	0.275328	-0.840115	5.44669
	112.337	0.252282	-0.840115	5.44669
	112.337	0.255346	-0.840115	5.44669
	112.337	0.264827	-0.840115	5.44669
	112.337	0.26771	-0.840115	5.44669
	112.337	0.265548	-0.840115	5.44669
	112.337	0.263617	-0.840115	5.44669
	112.337	0.263577	-0.840115	5.44669
	112.337	0.264247	-0.840115	5.44669
	112.337	0.264541	-0.840115	5.44669
	112.337	0.264427	-0.840115	5.44669
	112.337	0.264274	-0.840115	5.44669
	112.337	0.264251	-0.840115	5.44669
	112.337	0.264295	-0.840115	5.44669
	112.337	0.264322	-0.840115	5.44669
	112.337	0.264318	-0.840115	5.44669
	112.337	0.264306	-0.840115	5.44669
	112.337	0.215113	-0.840115	5.44669
	112.337	0.08834	-0.840115	5.44669
	112.337	0.035911	-0.840115	5.44669
	112.337	0.154728	-0.840115	5.44669
	112.337	0.287482	-0.840115	5.44669
	112.337	0.311046	-0.840115	5.44268
	112.337	0.275343	-0.840115	5.43234
	112.337	0.252268	-0.840115	5.42806
	112.337	0.255334	-0.840115	5.43775
	112.337	0.264827	-0.840115	5.44858
	112.337	0.267714	-0.840115	5.4505
	112.337	0.216359	-0.840115	5.44759
	112.337	0.087651	-0.840115	5.44571
	112.337	0.035179	-0.840115	5.44595
	112.337	0.154667	-0.840115	5.44673
	112.337	0.287716	-0.840115	5.44696
	112.337	0.311166	-0.840115	5.44679
	112.337	0.27531	-0.840115	5.44663
	112.337	0.252212	-0.840115	5.44663
	112.337	0.255323	-0.840115	5.44668
	112.337	0.264842	-0.840115	5.44671
	112.337	0.267725	-0.840115	5.4467
	112.337	0.265548	-0.840115	5.44668
	112.337	0.263612	-0.840115	5.44668
	112.337	0.263575	-0.847985	5.44669
	112.337	0.264247	-0.86827	5.44669
	112.337	0.264542	-0.87666	5.44669
	112.337	0.264427	-0.865519	5.44669
	112.337	0.264274	-0.864562	5.44669
	112.337	0.264251	-0.869181	5.44669
	112.337	0.264295	-0.855882	5.44669
	112.337	0.264322	-0.838333	5.44669
	112.337	0.264318	-0.834072	5.44669
	112.337	0.264306	-0.838266	5.44669
	112.337	0.264303	-0.849367	5.44669
	112.337	0.264306	-0.869507	5.44669
	112.315	0.264308	-0.876687	5.44669
	112.235	0.264308	-0.85722	5.44669
	112.131	0.264307	-0.836218	5.44669
	112.082	0.313497	-0.832709	5.44669
	112.092	0.440273	-0.838447	5.44669
	112.113	0.541895	-0.842056	5.44669
	112.118	0.549853	-0.841522	5.44669
	112.113	0.51872	-0.840014	5.44669
	112.109	0.552304	-0.839573	5.44669
	112.109	0.68365	-0.839923	5.44669
	112.111	0.792741	-0.840227	5.44669
	112.111	0.802203	-0.84023	5.44669
	112.111	0.818236	-0.840123	5.44669
	112.11	0.977213	-0.840077	5.44669
	112.11	1.21032	-0.840096	5.44669
	112.111	1.32792	-0.84012	5.44669
	112.111	1.30643	-0.840124	5.44669
	112.111	1.25755	-0.840117	5.44669
	112.111	1.24501	-0.840112	5.44669
	112.111	1.25719	-0.840113	5.44669
	112.111	1.31594	-0.840115	5.44669
	112.111	1.49158	-0.840115	5.44669
	112.111	1.71645	-0.840115	5.44669
	112.088	1.82466	-0.840115	5.44669
	112.008	1.80217	-0.840115	5.44669
	111.905	1.75621	-0.840115	5.44669
	111.855	1.74525	-0.840115	5.44669
	111.866	1.75705	-0.840115	5.44669
	111.887	1.76589	-0.840115	5.44669
	111.892	1.7654	-0.840115	5.44669
	111.887	1.81125	-0.840115	5.44669
	111.86	1.93679	-0.840115	5.44669
	111.803	2.03909	-0.840115	5.44669
	111.781	2.09696	-0.840115	5.44669
	111.813	2.19266	-0.840115	5.44669
	111.793	2.27845	-0.840115	5.44669
	111.7	2.29086	-0.840115	5.44669
	111.634	2.26723	-0.840115	5.44669
	111.634	2.25318	-0.840115	5.44669
	111.657	2.25574	-0.840115	5.44669
	111.666	2.26181	-0.840115	5.44669
	111.662	2.26344	-0.840115	5.44669
	111.657	2.26197	-0.840115	5.44669
	111.656	2.26077	-0.840115	5.44669
	111.658	2.26079	-0.840115	5.44669
	111.658	2.26123	-0.840115	5.44669
	111.658	2.2614	-0.840115	5.44669
	111.658	2.26132	-0.840115	5.44669
	111.658	2.26123	-0.840115	5.44669
	111.658	2.26121	-0.840115	5.44669
	111.658	2.26125	-0.840115	5.44669
	111.658	2.26126	-0.840115	5.44669
	111.658	2.31045	-0.840115	5.44669
	111.658	2.48641	-0.840115	5.44669
	111.658	2.66561	-0.840115	5.44669
	111.658	2.59923	-0.840115	5.44669
	111.636	2.34766	-0.840115	5.44669
	111.578	2.19134	-0.840115	5.44669
	111.554	2.20348	-0.840115	5.44669
	111.586	2.26225	-0.840115	5.44669
	111.566	2.28226	-0.840115	5.44669
	111.474	2.2697	-0.840115	5.44669
	111.408	2.25732	-0.840115	5.44669
	111.408	2.30579	-0.840115	5.44669
	111.43	2.48585	-0.840115	5.44669
	111.44	2.71623	-0.840115	5.44669
	111.435	2.77598	-0.840115	5.44669
	111.43	2.62507	-0.840115	5.44669
	111.43	2.52572	-0.840115	5.44669
	111.431	2.58458	-0.840115	5.44669
	111.432	2.60277	-0.840115	5.44669
	111.432	2.53367	-0.840115	5.44669
	111.432	2.48941	-0.840115	5.44669
	111.432	2.54323	-0.840115	5.44669
	111.409	2.68745	-0.840115	5.44669
	111.352	2.7947	-0.840115	5.44669
	111.328	2.79881	-0.840115	5.44669
	111.36	2.76407	-0.840115	5.44669
	111.362	2.74831	-0.840115	5.44669
	111.327	2.75411	-0.840115	5.44669
	111.285	2.76214	-0.840115	5.44669
	111.231	2.76345	-0.840115	5.44669
	111.194	2.76114	-0.840115	5.44669
	111.192	2.75971	-0.840115	5.44669
	111.204	2.75993	-0.840115	5.44669
	111.21	2.76053	-0.840115	5.44669
	111.208	2.7607	-0.840115	5.44669
	111.205	2.76056	-0.840115	5.44669
	111.204	2.76044	-0.840115	5.44669
	111.205	2.76044	-0.840115	5.44669
	111.206	2.71129	-0.840115	5.44669
	111.206	2.58454	-0.840115	5.44669
	111.205	2.5321	-0.840115	5.44669
	111.205	2.6509	-0.840115	5.44669
	111.205	2.78366	-0.840115	5.44669
	111.205	2.80722	-0.840115	5.44669
	111.205	2.77152	-0.840115	5.44669
	111.205	2.74845	-0.840115	5.44669
	111.205	2.75151	-0.840115	5.44669
	111.205	2.76101	-0.840115	5.44669
	111.205	2.76389	-0.840115	5.44669
	111.205	2.76173	-0.840115	5.44669
	111.205	2.7598	-0.840115	5.44669
	111.183	2.75976	-0.840115	5.44669
	111.126	2.76043	-0.840115	5.44669
	111.08	2.80991	-0.840115	5.44669
	111.054	2.93657	-0.840115	5.44669
	111.01	2.98885	-0.840115	5.44669
	110.971	2.87001	-0.840115	5.44669
	110.966	2.78649	-0.840115	5.44669
	110.976	2.93892	-0.840115	5.44669
	110.983	3.20302	-0.840115	5.44669
	110.982	3.28647	-0.840115	5.44669
	110.979	3.13345	-0.840115	5.44669
	110.978	3.02479	-0.840115	5.44669
	110.979	3.12968	-0.840115	5.44669
	110.979	3.27664	-0.840115	5.44669
	110.979	3.26192	-0.840115	5.44669
	110.957	3.09896	-0.840115	5.44669
	110.877	3.01938	-0.840115	5.44669
	110.773	3.13973	-0.840115	5.44669
	110.724	3.28278	-0.840115	5.44669
	110.734	3.31011	-0.840115	5.44669
	110.756	3.27233	-0.840115	5.44669
	110.761	3.24704	-0.840115	5.44669
	110.755	3.24992	-0.840115	5.44669
	110.751	3.26012	-0.840115	5.44669
	110.751	3.26337	-0.840115	5.44669
	110.753	3.26111	-0.840115	5.44669
	110.753	3.25901	-0.847985	5.44669
	110.731	3.30812	-0.86827	5.44669
	110.651	3.43561	-0.87666	5.44669
	110.547	3.48837	-0.857648	5.44669
	110.498	3.36944	-0.836407	5.44669
	110.508	3.23651	-0.832636	5.44669
	110.529	3.21292	-0.838349	5.44669
	110.534	3.24867	-0.842041	5.44669
	110.529	3.27178	-0.84155	5.44669
	110.525	3.26871	-0.840032	5.44669
	110.525	3.30839	-0.83957	5.44669
	110.526	3.43228	-0.839916	5.44669
	110.527	3.53607	-0.840225	5.44669
	110.527	3.54596	-0.840232	5.44669
	110.526	3.51487	-0.840124	5.44669
	110.526	3.49859	-0.840077	5.44669
	110.526	3.50287	-0.840096	5.44669
	110.527	3.55964	-0.84012	5.44669
	110.527	3.68807	-0.840124	5.44669
	110.526	3.78769	-0.840117	5.44669
	110.504	3.79422	-0.840112	5.44669
	110.424	3.76321	-0.840113	5.44669
	110.321	3.74815	-0.840115	5.44669
	110.271	3.75292	-0.840115	5.44669
	110.282	3.76027	-0.840115	5.44669
	110.303	3.76166	-0.840115	5.44669
	110.308	3.75962	-0.840115	5.44669
	110.302	3.75828	-0.840115	5.44669
	110.298	3.75844	-0.840115	5.44669
	110.299	3.75898	-0.840115	5.44669
	110.3	3.75915	-0.840115	5.44669
	110.301	3.75903	-0.840115	5.44669
	110.3	3.75892	-0.840115	5.44669
	110.3	3.75892	-0.840115	5.44669
	110.3	3.75895	-0.840115	5.44669
	110.3	3.75897	-0.840115	5.44669
	110.3	3.75897	-0.840115	5.44669
	110.3	3.75896	-0.840115	5.44669
	110.278	3.75896	-0.840115	5.44669
	110.22	3.75896	-0.840115	5.44268
	110.197	3.75896	-0.840115	5.43234
	110.228	3.75896	-0.840115	5.42806
	110.209	3.75896	-0.840115	5.43775
	110.116	3.75896	-0.840115	5.44858
	110.05	3.75896	-0.840115	5.4505
	110.05	3.75896	-0.840115	5.44759
	110.073	3.75896	-0.840115	5.44571
	110.082	3.75896	-0.840115	5.44595
	110.078	3.75896	-0.840115	5.44673
	110.073	3.75896	-0.840115	5.44696
	110.072	3.75896	-0.840115	5.44679
	110.051	3.75896	-0.840115	5.44663
	109.972	3.75896	-0.840115	5.44663
	109.869	3.75896	-0.840115	5.44668
	109.819	3.75896	-0.840115	5.44671
	109.829	3.75896	-0.840115	5.4467
	109.85	3.75896	-0.840115	5.44668
	109.855	3.75896	-0.840115	5.44668
	109.85	3.75896	-0.840115	5.44669
	109.846	3.75896	-0.840115	5.44669
	109.846	3.75896	-0.840115	5.44669
	109.848	3.80815	-0.840115	5.44669
	109.848	3.98412	-0.840115	5.44669
	109.848	4.21251	-0.840115	5.44669
	109.848	4.2729	-0.840115	5.44669
	109.847	4.07376	-0.840115	5.44669
	109.848	3.84782	-0.840115	5.44669
	109.848	3.85398	-0.840115	5.44669
	109.848	3.99081	-0.840115	5.44669
	109.825	4.10367	-0.840115	5.44669
	109.746	4.20983	-0.840115	5.44669
	109.642	4.2804	-0.840115	5.44669
	109.592	4.28271	-0.840115	5.44669
	109.603	4.26026	-0.840115	5.44669
	109.624	4.2503	-0.840115	5.44669
	109.629	4.25414	-0.840115	5.44669
	109.624	4.25931	-0.840115	5.44669
	109.62	4.2601	-0.840115	5.44669
	109.62	4.2586	-0.840115	5.44669
	109.621	4.25769	-0.840115	5.44669
	109.6	4.25784	-0.840115	5.44669
	109.52	4.25823	-0.840115	5.44669
	109.438	4.25833	-0.840115	5.44669
	109.446	4.25824	-0.840115	5.44669
	109.48	4.25816	-0.840115	5.44669
	109.447	4.30736	-0.840115	5.44669
	109.392	4.43416	-0.840115	5.44669
	109.376	4.4866	-0.840115	5.44669
	109.388	4.36778	-0.840115	5.44669
	109.399	4.23502	-0.840115	5.44669
	109.399	4.26064	-0.840115	5.44669
	109.395	4.47232	-0.840115	5.44669
	109.394	4.72379	-0.840115	5.44669
	109.394	4.8303	-0.840115	5.44669
	109.395	4.79763	-0.840115	5.44669
	109.395	4.74801	-0.840115	5.44669
	109.395	4.73914	-0.840115	5.44669
	109.395	4.70392	-0.840115	5.44669
	109.395	4.58616	-0.840115	5.44669
	109.395	4.53253	-0.840115	5.44669
	109.395	4.64765	-0.840115	5.44669
	109.395	4.73009	-0.840115	5.44669
	109.395	4.62772	-0.840115	5.44669
	109.395	4.54034	-0.840115	5.44669
	109.395	4.6361	-0.840115	5.44669
	109.395	4.77166	-0.840115	5.44669
	109.395	4.8046	-0.840115	5.44669
	109.373	4.77183	-0.840115	5.44669
	109.293	4.74665	-0.840115	5.44669
	109.212	4.74779	-0.840115	5.44669
	109.22	4.75722	-0.840115	5.44669
	109.254	4.76077	-0.840115	5.44669
	109.221	4.7589	-0.840115	5.44669
	109.166	4.75686	-0.840115	5.44669
	109.15	4.75667	-0.840115	5.44669
	109.162	4.75731	-0.840115	5.44669
	109.173	4.75765	-0.840115	5.44669
	109.173	4.75756	-0.840115	5.44669
	109.169	4.75741	-0.840115	5.44669
	109.167	4.75737	-0.840115	5.44669
	109.168	4.75741	-0.840115	5.44669
	109.169	4.80663	-0.840115	5.44669
	109.169	4.93341	-0.840115	5.44669
	109.169	4.98583	-0.840115	5.44669
	109.169	4.86701	-0.840115	5.44669
	109.169	4.73425	-0.840115	5.44669
	109.146	4.71069	-0.840115	5.44669
	109.067	4.7464	-0.840115	5.44669
	108.963	4.76947	-0.840115	5.44669
	108.913	4.7664	-0.840115	5.44669
	108.924	4.75691	-0.840115	5.44669
	108.945	4.75402	-0.840115	5.44669
	108.95	4.75619	-0.840115	5.44669
	108.945	4.75812	-0.840115	5.44268
	108.941	4.80735	-0.840115	5.43234
	108.941	4.98265	-0.840115	5.42806
	108.942	5.16156	-0.840115	5.43775
	108.943	5.14448	-0.840115	5.44858
	108.943	5.06902	-0.840115	5.4505
	108.92	5.14113	-0.840115	5.44759
	108.84	5.2628	-0.840115	5.44571
	108.737	5.29838	-0.840115	5.44595
	108.71	5.27165	-0.840115	5.44673
	108.777	5.24807	-0.840115	5.44696
	108.822	5.24773	-0.840115	5.4508
	108.774	5.25598	-0.840115	5.46098
	108.708	5.25955	-0.840115	5.46525
	108.693	5.25812	-0.840115	5.45562
	108.71	5.25625	-0.840115	5.44482
	108.722	5.25598	-0.840115	5.44289
	108.721	5.25652	-0.840115	5.44578
	108.716	5.25685	-0.840115	5.44766
	108.715	5.2568	-0.840115	5.44742
	108.715	5.25665	-0.840115	5.44665
	108.716	5.25662	-0.840115	5.44641
	108.717	5.25665	-0.840115	5.44658
	108.716	5.25668	-0.840115	5.44674
	108.716	5.25668	-0.840115	5.44675
	108.694	5.25667	-0.840115	5.44669
	108.636	5.25666	-0.840115	5.44667
	108.59	5.25666	-0.840115	5.44668
	108.587	5.25667	-0.840115	5.44669
	108.601	5.25667	-0.840115	5.44669
	108.586	5.25667	-0.840115	5.44669
	108.526	5.25667	-0.840115	5.44669
	108.477	5.25667	-0.840115	5.44669
	108.472	5.25667	-0.840115	5.44669
	108.487	5.25667	-0.840115	5.44669
	108.495	5.25667	-0.840115	5.44669
	108.493	5.25667	-0.840115	5.44669
	108.489	5.25667	-0.840115	5.44669
	108.489	5.30586	-0.840115	5.44669
	108.49	5.43263	-0.840115	5.44669
	108.49	5.53425	-0.840115	5.44669
	108.49	5.54221	-0.840115	5.44669
	108.49	5.46189	-0.840115	5.44669
	108.49	5.3687	-0.840115	5.44669
	108.49	5.44761	-0.840115	5.44669
	108.49	5.67552	-0.840115	5.44669
	108.49	5.81774	-0.840115	5.44669
	108.49	5.80814	-0.840115	5.44669
	108.49	5.75545	-0.840115	5.44669
	108.49	5.73709	-0.840115	5.44669
	108.49	5.74817	-0.840115	5.44669
	108.49	5.75935	-0.840115	5.44669
	108.468	5.7109	-0.840115	5.44669
	108.388	5.58047	-0.840115	5.44669
	108.284	5.52624	-0.840115	5.44669
	108.235	5.6456	-0.840115	5.44669
	108.245	5.77923	-0.840115	5.44669
	108.266	5.80296	-0.840115	5.44669
	108.271	5.76702	-0.840115	5.44669
	108.266	5.74378	-0.840115	5.44669
	108.262	5.74687	-0.847985	5.44669
	108.262	5.75643	-0.86827	5.44669
	108.264	5.75933	-0.87666	5.44669
	108.242	5.75715	-0.857648	5.44669
	108.184	5.75521	-0.836407	5.44669
	108.16	5.75517	-0.832636	5.44669
	108.191	5.75584	-0.838349	5.44669
	108.172	5.75614	-0.842041	5.44669
	108.102	5.75602	-0.84155	5.44669
	108.093	5.75587	-0.840032	5.44669
	108.117	5.75585	-0.83957	5.44669
	108.108	5.75589	-0.839916	5.44669
	108.115	5.75592	-0.840225	5.44669
	108.123	5.75591	-0.840232	5.44669
	108.081	5.7559	-0.840124	5.44669
	108.03	5.7559	-0.840077	5.44669
	108.02	5.7559	-0.840096	5.44669
	108.033	5.7559	-0.84012	5.44669
	108.042	5.7559	-0.840124	5.44669
	108.041	5.7559	-0.840117	5.44669
	108.037	5.7559	-0.840112	5.44669
	108.036	5.7559	-0.840113	5.44669
	108.037	5.7559	-0.840115	5.44669
	108.038	5.7559	-0.840115	5.44669
	108.038	5.7559	-0.840115	5.44669
	108.037	5.7559	-0.840115	5.44669
	108.037	5.7559	-0.840115	5.44669
	108.037	5.7559	-0.840115	5.44669
	108.037	5.7559	-0.840115	5.44669
	108.037	5.7559	-0.840115	5.44669
	108.037	5.7559	-0.840115	5.44669
	108.037	5.7559	-0.840115	5.44669
	108.015	5.7559	-0.840115	5.44669
	107.935	5.7559	-0.840115	5.44669
	107.832	5.7559	-0.840115	5.44669
	107.782	5.80509	-0.840115	5.44669
	107.793	5.93187	-0.840115	5.44669
	107.814	6.03349	-0.840115	5.44669
	107.819	6.09064	-0.840115	5.44669
	107.813	6.18628	-0.840115	5.44669
	107.809	6.2723	-0.840115	5.44669
	107.809	6.28483	-0.840115	5.44669
	107.811	6.26116	-0.840115	5.44669
	107.812	6.24706	-0.840115	5.44669
	107.811	6.24961	-0.840115	5.44669
	107.811	6.25569	-0.840115	5.44669
	107.811	6.25734	-0.840115	5.44669
	107.811	6.25586	-0.840115	5.44669
	107.811	6.25466	-0.840115	5.44669
	107.811	6.25468	-0.840115	5.44669
	107.811	6.25512	-0.840115	5.44669
	107.789	6.25529	-0.840115	5.44669
	107.709	6.25521	-0.840115	5.44669
	107.605	6.25511	-0.840115	5.44669
	107.556	6.2551	-0.840115	5.44669
	107.566	6.25513	-0.840115	5.44669
	107.587	6.25515	-0.840115	5.44669
	107.592	6.25514	-0.840115	5.44669
	107.587	6.25514	-0.840115	5.44669
	107.583	6.25514	-0.840115	5.44669
	107.583	6.25514	-0.840115	5.44669
	107.585	6.25514	-0.840115	5.44669
	107.585	6.25514	-0.840115	5.44669
	107.585	6.25514	-0.840115	5.44669
	107.585	6.25514	-0.840115	5.44669
	107.585	6.25514	-0.840115	5.44669
	107.585	6.25514	-0.840115	5.44669
	107.585	6.30433	-0.840115	5.44669
	107.585	6.48029	-0.840115	5.44669
	107.585	6.6595	-0.840115	5.44669
	107.585	6.64231	-0.840115	5.44669
	107.585	6.51751	-0.840115	5.44669
	107.585	6.41362	-0.840115	5.44669
	107.585	6.35614	-0.840115	5.44669
	107.585	6.45812	-0.840115	5.44669
	107.562	6.68297	-0.840115	5.44669
	107.505	6.81569	-0.840115	5.44669
	107.481	6.80321	-0.840115	5.44669
	107.535	6.75268	-0.840115	5.44669
	107.595	6.73625	-0.840115	5.44669
	107.606	6.74738	-0.840115	5.44669
	107.59	6.75788	-0.840115	5.44669
	107.579	6.75833	-0.840115	5.44669
	107.581	6.75479	-0.840115	5.44669
	107.563	6.75314	-0.840115	5.44669
	107.506	6.75371	-0.840115	5.44669
	107.459	6.75454	-0.840115	5.44669
	107.433	6.75468	-0.840115	5.44669
	107.389	6.75444	-0.840115	5.44669
	107.351	6.7543	-0.840115	5.44669
	107.345	6.75432	-0.840115	5.44669
	107.356	6.75438	-0.840115	5.44669
	107.362	6.7544	-0.840115	5.44669
	107.361	6.75438	-0.840115	5.44669
	107.358	6.75437	-0.840115	5.44669
	107.357	6.75437	-0.840115	5.44669
	107.358	6.75437	-0.840115	5.44669
	107.359	6.75438	-0.840115	5.44669
	107.359	6.75437	-0.840115	5.44669
	107.336	6.75437	-0.840115	5.44669
	107.279	6.75437	-0.840115	5.44669
	107.233	6.75437	-0.840115	5.44669
	107.207	6.75437	-0.840115	5.44669
	107.163	6.75437	-0.840115	5.44669
	107.124	6.75437	-0.840115	5.44669
	107.119	6.75437	-0.840115	5.44669
	107.129	6.75437	-0.840115	5.44669
	107.136	6.75437	-0.840115	5.44669
	107.135	6.80356	-0.840115	5.44669
	107.132	6.93034	-0.840115	5.44669
	107.131	6.98277	-0.840115	5.44669
	107.132	6.86395	-0.840115	5.44669
	107.132	6.78039	-0.840115	5.44669
	107.132	6.93279	-0.840115	5.44669
	107.11	7.19689	-0.840115	5.44669
	107.03	7.32955	-0.840115	5.44669
	106.927	7.25411	-0.840115	5.44669
	106.877	7.02192	-0.840115	5.44669
	106.887	6.82879	-0.840115	5.44669
	106.909	6.90938	-0.840115	5.44669
	106.914	7.17186	-0.840115	5.44669
	106.908	7.27851	-0.840115	5.44669
	106.904	7.13551	-0.840115	5.44669
	106.904	7.02277	-0.840115	5.44669
	106.906	7.12238	-0.840115	5.44669
	106.906	7.26858	-0.840115	5.44669
	106.906	7.3046	-0.840115	5.44669
	106.906	7.26935	-0.840115	5.44669
	106.906	7.24203	-0.840115	5.44669
	106.906	7.24316	-0.840115	5.44669
	106.906	7.25335	-0.840115	5.44669
	106.906	7.25722	-0.840115	5.44268
	106.906	7.25521	-0.840115	5.43234
	106.906	7.253	-0.840115	5.42806
	106.906	7.25279	-0.840115	5.43775
	106.906	7.25348	-0.840115	5.44858
	106.906	7.25385	-0.840115	5.4505
	106.906	7.25376	-0.847985	5.44759
	106.906	7.25359	-0.86827	5.44571
	106.884	7.25355	-0.87666	5.44595
	106.804	7.25359	-0.857648	5.44673
	106.7	7.25363	-0.836407	5.44696
	106.651	7.25362	-0.832636	5.44679
	106.661	7.25361	-0.838349	5.44663
	106.682	7.25361	-0.842041	5.44663
	106.687	7.25361	-0.84155	5.44668
	106.682	7.25361	-0.840032	5.44671
	106.678	7.3028	-0.83957	5.4467
	106.678	7.42958	-0.839916	5.44668
	106.68	7.48201	-0.848096	5.44668
	106.68	7.36319	-0.868387	5.44669
	106.68	7.27963	-0.876669	5.44669
	106.679	7.38284	-0.857611	5.44268
	106.679	7.47097	-0.836387	5.43234
	106.68	7.37523	-0.832642	5.42806
	106.657	7.2886	-0.838358	5.43775
	106.6	7.38232	-0.842043	5.44858
	106.576	7.46757	-0.841548	5.4505
	106.63	7.37399	-0.84003	5.44759
	106.668	7.2401	-0.83957	5.44571
	106.599	7.20708	-0.839917	5.44595
	106.479	7.28842	-0.840225	5.44673
	106.441	7.48933	-0.840232	5.44696
	106.51	7.66752	-0.840124	5.44679
	106.582	7.64102	-0.840077	5.44663
	106.592	7.56188	-0.840096	5.44663
	106.571	7.63579	-0.84012	5.44668
	106.559	7.75953	-0.840124	5.44671
	106.539	7.79533	-0.840117	5.4467
	106.487	7.76796	-0.840112	5.44668
	106.442	7.74403	-0.840113	5.44668
	106.438	7.69458	-0.840115	5.44669
	106.451	7.57621	-0.840115	5.44669
	106.458	7.52739	-0.840115	5.44669
	106.456	7.64474	-0.840115	5.44669
	106.453	7.77559	-0.840115	5.44669
	106.43	7.79888	-0.840115	5.44669
	106.373	7.76374	-0.840115	5.44669
	106.35	7.741	-0.840115	5.44669
	106.382	7.744	-0.840115	5.44669
	106.362	7.75335	-0.840115	5.44669
	106.291	7.7562	-0.840115	5.44669
	106.305	7.75407	-0.840115	5.44669
	106.386	7.75217	-0.840115	5.44669
	106.379	7.75213	-0.840115	5.44669
	106.274	7.75279	-0.840115	5.44669
	106.199	7.75308	-0.840115	5.44669
	106.2	7.75296	-0.840115	5.44669
	106.226	7.75281	-0.840115	5.44669
	106.236	7.75279	-0.840115	5.44669
	106.231	7.75284	-0.840115	5.44669
	106.226	7.75286	-0.840115	5.44669
	106.225	7.75286	-0.840115	5.44669
	106.227	7.75285	-0.840115	5.44669
	106.228	7.75284	-0.840115	5.44669
	106.227	7.75284	-0.840115	5.44669
	106.227	7.75285	-0.840115	5.44669
	106.227	7.75285	-0.840115	5.44669
	106.227	7.75285	-0.840115	5.44669
	106.227	7.75285	-0.840115	5.44669
	106.227	7.75285	-0.840115	5.44669
	106.227	7.75285	-0.840115	5.44669
	106.227	7.75285	-0.840115	5.44669
	106.227	7.75285	-0.840115	5.44669
	106.227	7.75285	-0.840115	5.44669
	106.227	7.75285	-0.840115	5.44669
	106.227	7.75285	-0.840115	5.44268
	106.227	7.75285	-0.840115	5.43234
	106.205	7.75285	-0.840115	5.42806
	106.125	7.75285	-0.840115	5.43775
	106.021	7.75285	-0.840115	5.44858
	105.972	7.75285	-0.840115	5.4505
	105.982	7.75285	-0.840115	5.44759
	106.003	7.75285	-0.840115	5.44571
	106.008	7.75285	-0.840115	5.44595
	106.003	7.75285	-0.840115	5.44673
	105.999	7.75285	-0.840115	5.44696
	105.999	7.75285	-0.840115	5.44679
	106.001	7.75285	-0.840115	5.44663
	106.001	7.75285	-0.840115	5.44663
	106.001	7.75285	-0.840115	5.44668
	106.001	7.80204	-0.840115	5.44671
	106.001	7.92881	-0.840115	5.4467
	106.001	7.98124	-0.840115	5.44668
	106.001	7.86243	-0.840115	5.44668
	106.001	7.77886	-0.840115	5.44669
	106.001	7.88207	-0.840115	5.44669
	106.001	7.97021	-0.840115	5.44669
	105.978	7.87446	-0.840115	5.44669
	105.921	7.73864	-0.840115	5.44669
	105.897	7.75478	-0.840115	5.44669
	105.929	7.91437	-0.840115	5.44669
	105.909	8.04123	-0.840115	5.44669
	105.816	8.09725	-0.840115	5.44669
	105.773	8.18344	-0.840115	5.44669
	105.83	8.2167	-0.840115	5.44669
	105.877	8.05514	-0.840115	5.44669
	105.832	7.85431	-0.840115	5.44669
	105.768	7.90679	-0.840115	5.44669
	105.752	8.16026	-0.840115	5.44669
	105.768	8.27314	-0.840115	5.44669
	105.779	8.13595	-0.840115	5.44669
	105.779	8.02343	-0.840115	5.44669
	105.774	8.12107	-0.840115	5.44669
	105.773	8.26636	-0.840115	5.44669
	105.774	8.30271	-0.840115	5.44669
	105.775	8.26791	-0.840115	5.44669
	105.775	8.24067	-0.840115	5.44669
	105.774	8.24167	-0.840115	5.44669
	105.774	8.25178	-0.840115	5.44669
	105.774	8.25566	-0.840115	5.44669
	105.774	8.25369	-0.840115	5.44669
	105.774	8.25149	-0.840115	5.44669
	105.752	8.25126	-0.840115	5.44669
	105.672	8.25195	-0.840115	5.44669
	105.591	8.25232	-0.840115	5.44669
	105.621	8.25223	-0.840115	5.44669
	105.735	8.25206	-0.840115	5.44669
	105.806	8.25202	-0.840115	5.44669
	105.801	8.25206	-0.840115	5.44669
	105.752	8.2521	-0.840115	5.44669
	105.663	8.2521	-0.840115	5.44669
	105.565	8.25208	-0.840115	5.44669
	105.521	8.25208	-0.840115	5.44669
	105.532	8.25208	-0.840115	5.44669
	105.551	8.25208	-0.840115	5.44669
	105.555	8.25208	-0.840115	5.44669
	105.55	8.25208	-0.840115	5.44669
	105.546	8.25208	-0.840115	5.44669
	105.547	8.25208	-0.840115	5.44669
	105.548	8.30127	-0.840115	5.44669
	105.549	8.42805	-0.840115	5.44669
	105.548	8.48048	-0.840115	5.44669
	105.548	8.41085	-0.840115	5.44669
	105.548	8.40487	-0.840115	5.44669
	105.526	8.48293	-0.840115	5.44669
	105.446	8.57578	-0.840115	5.44669
	105.365	8.64531	-0.840115	5.44669
	105.395	8.60148	-0.840115	5.44669
	105.487	8.55209	-0.840115	5.44669
	105.478	8.59516	-0.840115	5.44669
	105.369	8.54002	-0.840115	5.44669
	105.292	8.33966	-0.840115	5.44669
	105.294	8.24969	-0.840115	5.44669
	105.321	8.42674	-0.840115	5.44669
	105.331	8.70317	-0.840115	5.44669
	105.326	8.783	-0.840115	5.44669
	105.32	8.57488	-0.840115	5.44669
	105.32	8.33826	-0.840115	5.44669
	105.299	8.39232	-0.840115	5.44669
	105.243	8.65919	-0.840115	5.44669
	105.219	8.8263	-0.840115	5.44268
	105.272	8.81325	-0.840115	5.43234
	105.332	8.75025	-0.840115	5.42806
	105.321	8.7288	-0.840115	5.43775
	105.247	8.74226	-0.840115	5.44858
	105.191	8.75553	-0.840115	5.4505
	105.166	8.7563	-0.840115	5.44759
	105.127	8.75191	-0.840115	5.44571
	105.089	8.7498	-0.840115	5.44595
	105.083	8.75047	-0.840115	5.44673
	105.092	8.7515	-0.840115	5.44696
	105.099	8.7517	-0.840115	5.44679
	105.098	8.8006	-0.840115	5.44663
	105.095	8.92719	-0.840115	5.44663
	105.095	8.97964	-0.840115	5.44668
	105.095	8.8609	-0.840115	5.44671
	105.096	8.72817	-0.840115	5.4467
	105.096	8.75378	-0.840115	5.44668
	105.073	8.91624	-0.840115	5.44668
	104.993	9.04094	-0.840115	5.44669
	104.89	9.09503	-0.840115	5.44669
	104.84	9.18118	-0.840115	5.44669
	104.851	9.26431	-0.840115	5.44669
	104.872	9.279	-0.840115	5.44669
	104.877	9.25727	-0.840115	5.44669
	104.871	9.24321	-0.840115	5.44669
	104.867	9.24508	-0.840115	5.44669
	104.868	9.20168	-0.840115	5.44669
	104.869	9.07667	-0.840115	5.44669
	104.87	9.02291	-0.840115	5.44669
	104.869	9.14055	-0.840115	5.44669
	104.869	9.27328	-0.840115	5.44669
	104.869	9.29726	-0.840115	5.44669
	104.869	9.26173	-0.840115	5.44669
	104.869	9.23859	-0.840115	5.44669
	104.869	9.24156	-0.840115	5.44669
	104.869	9.25104	-0.840115	5.44669
	104.869	9.25395	-0.840115	5.44669
	104.869	9.25181	-0.840115	5.44669
	104.847	9.24987	-0.840115	5.44669
	104.789	9.24982	-0.840115	5.44669
	104.766	9.25049	-0.840115	5.44669
	104.797	9.25079	-0.840115	5.44669
	104.778	9.25067	-0.840115	5.44669
	104.685	9.29971	-0.840115	5.44669
	104.619	9.42646	-0.840115	5.44669
	104.619	9.47894	-0.840115	5.44669
	104.642	9.36015	-0.840115	5.44669
	104.629	9.22739	-0.840115	5.44669
	104.567	9.20382	-0.840115	5.44669
	104.538	9.23952	-0.840115	5.44669
	104.569	9.31178	-0.840115	5.44669
	104.551	9.43549	-0.840115	5.44669
	104.481	9.47843	-0.840115	5.44669
	104.473	9.40592	-0.840115	5.44669
	104.496	9.4021	-0.840115	5.44669
	104.465	9.4329	-0.840115	5.44669
	104.436	9.34983	-0.840115	5.44669
	104.479	9.23948	-0.840115	5.44669
	104.514	9.21255	-0.840115	5.44669
	104.47	9.23888	-0.840115	5.44669
	104.41	9.30841	-0.840115	5.44669
	104.396	9.43431	-0.840115	5.44669
	104.41	9.47913	-0.840115	5.44669
	104.421	9.40663	-0.840115	5.44669
	104.421	9.40215	-0.840115	5.44669
	104.417	9.48186	-0.840115	5.44669
	104.415	9.57487	-0.840115	5.44669
	104.416	9.64388	-0.840115	5.44669
	104.417	9.59978	-0.840115	5.44669
	104.417	9.55045	-0.840115	5.44669
	104.417	9.64284	-0.840115	5.44669
	104.417	9.76369	-0.840115	5.44669
	104.394	9.7917	-0.840115	5.44669
	104.315	9.7621	-0.840115	5.44669
	104.211	9.74	-0.840115	5.44669
	104.161	9.74131	-0.840115	5.44669
	104.194	9.74972	-0.840115	5.44669
	104.295	9.75277	-0.840115	5.44669
	104.381	9.75107	-0.840115	5.44669
	104.346	9.74926	-0.840115	5.44669
	104.228	9.74912	-0.840115	5.44669
	104.157	9.74969	-0.840115	5.44669
	104.164	9.74999	-0.840115	5.44669
	104.191	9.74991	-0.840115	5.44669
	104.2	9.74977	-0.840115	5.44669
	104.194	9.74974	-0.840115	5.44669
	104.188	9.74978	-0.840115	5.44669
	104.188	9.7498	-0.840115	5.44669
	104.19	9.7498	-0.840115	5.44669
	104.191	9.74979	-0.840115	5.44669
	104.191	9.74979	-0.840115	5.44669
	104.19	9.74979	-0.840115	5.44669
	104.19	9.74979	-0.840115	5.44669
	104.19	9.74979	-0.840115	5.44669
	104.19	9.74979	-0.840115	5.44669
	104.168	9.74979	-0.840115	5.44669
	104.088	9.74979	-0.840115	5.44669
	103.985	9.74979	-0.840115	5.44669
	103.935	9.74979	-0.840115	5.44669
	103.946	9.74979	-0.840115	5.44669
	103.967	9.74979	-0.840115	5.44669
	103.972	9.74979	-0.840115	5.44669
	103.966	9.79898	-0.840115	5.44669
	103.962	9.92576	-0.840115	5.44669
	103.962	9.97819	-0.840115	5.44669
	103.964	9.85937	-0.840115	5.44669
	103.965	9.72662	-0.840115	5.44669
	103.964	9.70305	-0.840115	5.44669
	103.964	9.73875	-0.840115	5.44669
	103.964	9.76183	-0.847985	5.44669
	103.964	9.80795	-0.86827	5.44669
	103.964	9.92524	-0.87666	5.44669
	103.964	10.024	-0.857648	5.44669
	103.964	10.0833	-0.836407	5.44669
	103.964	10.1809	-0.832636	5.44669
	103.964	10.2669	-0.838349	5.44669
	103.964	10.2788	-0.842041	5.44669
	103.964	10.2548	-0.84155	5.44669
	103.964	10.2408	-0.840032	5.44669
	103.964	10.1943	-0.83957	5.44669
	103.964	10.0737	-0.839916	5.44669
	103.964	10.0228	-0.840225	5.44669
	103.964	10.091	-0.840232	5.44669
	103.964	10.0957	-0.840124	5.44669
	103.964	10.0669	-0.840077	5.44669
	103.964	10.1013	-0.840096	5.44669
	103.942	10.0844	-0.84012	5.44669
	103.862	10.0585	-0.840124	5.44669
	103.781	10.1018	-0.840117	5.44669
	103.789	10.0384	-0.840112	5.44669
	103.823	9.88367	-0.840113	5.44669
	103.812	9.92192	-0.840115	5.44669
	103.815	10.1533	-0.840115	5.44669
	103.822	10.3111	-0.840115	5.44669
	103.781	10.3069	-0.840115	5.44669
	103.731	10.2508	-0.840115	5.44669
	103.721	10.2292	-0.840115	5.44669
	103.733	10.2401	-0.840115	5.44669
	103.742	10.2523	-0.840115	5.44669
	103.741	10.2536	-0.840115	5.44669
	103.738	10.2498	-0.840115	5.44669
	103.737	10.2477	-0.840115	5.44669
	103.737	10.2482	-0.840115	5.44669
	103.738	10.2983	-0.840115	5.44669
	103.738	10.4253	-0.840115	5.44669
	103.738	10.5267	-0.840115	5.44669
	103.738	10.5345	-0.840115	5.44669
	103.738	10.4542	-0.840115	5.44669
	103.738	10.3119	-0.840115	5.44669
	103.738	10.2148	-0.840115	5.44669
	103.715	10.2635	-0.840115	5.44669
	103.636	10.4229	-0.840115	5.44669
	103.554	10.5381	-0.840115	5.44669
	103.562	10.5401	-0.840115	5.44669
	103.597	10.5017	-0.840115	5.44669
	103.564	10.5343	-0.840115	5.44669
	103.509	10.6679	-0.840115	5.44669
	103.493	10.7782	-0.840115	5.44669
	103.505	10.7874	-0.840115	5.44669
	103.515	10.7537	-0.840115	5.44669
	103.516	10.7366	-0.840115	5.44669
	103.512	10.7414	-0.840115	5.44669
	103.51	10.7496	-0.840115	5.44669
	103.511	10.7512	-0.840115	5.44669
	103.512	10.749	-0.840115	5.44669
	103.512	10.7475	-0.840115	5.44669
	103.512	10.7477	-0.840115	5.44669
	103.511	10.7483	-0.840115	5.44669
	103.489	10.7485	-0.840115	5.44669
	103.409	10.7483	-0.840115	5.44669
	103.328	10.7482	-0.840115	5.44669
	103.336	10.7482	-0.840115	5.44669
	103.393	10.7483	-0.840115	5.44669
	103.417	10.7483	-0.840115	5.44669
	103.386	10.7483	-0.840115	5.44669
	103.316	10.7483	-0.840115	5.44669
	103.268	10.7483	-0.840115	5.44669
	103.268	10.7483	-0.840115	5.44669
	103.284	10.7483	-0.840115	5.44669
	103.291	10.7483	-0.840115	5.44669
	103.288	10.7483	-0.840115	5.44669
	103.284	10.7483	-0.840115	5.44669
	103.284	10.7483	-0.840115	5.44669
	103.285	10.7483	-0.840115	5.44669
	103.286	10.7483	-0.840115	5.44669
	103.308	10.7483	-0.840115	5.44669
	103.365	10.7483	-0.840115	5.44669
	103.389	10.7483	-0.840115	5.44669
	103.335	10.7483	-0.840115	5.44669
	103.275	10.7483	-0.840115	5.44669
	103.264	10.7483	-0.840115	5.44669
	103.28	10.7483	-0.840115	5.44669
	103.291	10.7483	-0.840115	5.44669
	103.289	10.7483	-0.840115	5.44669
	103.285	10.7483	-0.840115	5.44669
	103.284	10.7483	-0.840115	5.44669
	103.285	10.7483	-0.840115	5.44669
	103.285	10.7483	-0.840115	5.44669
	103.286	10.7483	-0.840115	5.44669
	103.285	10.7483	-0.840115	5.44669
	103.285	10.7483	-0.840115	5.44669
	103.285	10.7483	-0.840115	5.44669
	103.285	10.7483	-0.840115	5.44669
	103.285	10.7483	-0.840115	5.44669
	103.285	10.7483	-0.840115	5.44669
	103.285	10.7483	-0.840115	5.44669
	103.285	10.7483	-0.840115	5.44669
	103.263	10.7483	-0.840115	5.44669
	103.183	10.7483	-0.840115	5.44669
	103.102	10.7483	-0.840115	5.44669
	103.132	10.7483	-0.840115	5.44669
	103.246	10.7483	-0.840115	5.44669
	103.295	10.7483	-0.840115	5.44669
	103.209	10.7483	-0.840115	5.44669
	103.079	10.7483	-0.840115	5.44669
	103.02	10.7975	-0.840115	5.44669
	103.037	10.9242	-0.840115	5.44669
	103.063	10.9767	-0.840115	5.44669
	103.069	10.8578	-0.840115	5.44669
	103.061	10.7251	-0.840115	5.44669
	103.056	10.7015	-0.840115	5.44669
	103.057	10.7372	-0.840115	5.44669
	103.059	10.7603	-0.840115	5.44669
	103.06	10.7572	-0.840115	5.44669
	103.059	10.7969	-0.840115	5.44669
	103.059	10.97	-0.840115	5.44669
	103.059	11.1514	-0.840115	5.44669
	103.059	11.0869	-0.840115	5.44669
	103.059	10.8354	-0.840115	5.44669
	103.059	10.6784	-0.840115	5.44669
	103.059	10.7394	-0.840115	5.44669
	103.059	10.9743	-0.840115	5.44669
	103.059	11.2229	-0.840115	5.44669
	103.059	11.3199	-0.840115	5.44669
	103.059	11.2843	-0.840115	5.44669
	103.059	11.2368	-0.840115	5.44669
	103.059	11.1807	-0.840115	5.44669
	103.037	11.0679	-0.840115	5.44669
	102.979	11.0239	-0.840115	5.44669
	102.933	11.1412	-0.840115	5.44669
	102.929	11.2704	-0.840115	5.44669
	102.966	11.2929	-0.840115	5.44669
	103.03	11.2581	-0.840115	5.44669
	103.052	11.2357	-0.840115	5.44669
	102.973	11.2388	-0.840115	5.44669
	102.854	11.248	-0.840115	5.44669
	102.798	11.2508	-0.840115	5.44669
	102.812	11.2487	-0.840115	5.44669
	102.858	11.2468	-0.840115	5.44669
	102.921	11.2468	-0.840115	5.44669
	102.939	11.2474	-0.840115	5.44669
	102.88	11.2477	-0.840115	5.44669
	102.82	11.2476	-0.840115	5.44669
	102.811	11.2475	-0.840115	5.44669
	102.828	11.2474	-0.840115	5.44669
	102.838	11.2475	-0.840115	5.44669
	102.859	11.2475	-0.840115	5.44669
	102.912	11.2475	-0.840115	5.44669
	102.935	11.2475	-0.840115	5.44669
	102.882	11.2475	-0.840115	5.44669
	102.822	11.2475	-0.840115	5.44669
	102.812	11.2475	-0.840115	5.44669
	102.828	11.2475	-0.840115	5.44669
	102.838	11.2475	-0.840115	5.44669
	102.837	11.2475	-0.840115	5.44669
	102.832	11.2475	-0.840115	5.44669
	102.809	11.2475	-0.840115	5.44669
	102.752	11.2475	-0.840115	5.44669
	102.707	11.2475	-0.840115	5.44669
	102.681	11.2475	-0.840115	5.44669
	102.638	11.2475	-0.840115	5.44669
	102.598	11.2475	-0.840115	5.44669
	102.593	11.2475	-0.840115	5.44669
	102.604	11.2475	-0.840115	5.44669
	102.61	11.2475	-0.840115	5.44669
	102.609	11.2475	-0.840115	5.44669
	102.606	11.2475	-0.840115	5.44669
	102.605	11.2475	-0.840115	5.44669
	102.606	11.2475	-0.840115	5.44669
	102.607	11.2475	-0.840115	5.44669
	102.607	11.2475	-0.840115	5.44669
	102.606	11.2475	-0.840115	5.44669
	102.606	11.2475	-0.840115	5.44669
	102.606	11.2967	-0.840115	5.44669
	102.606	11.4235	-0.840115	5.44669
	102.606	11.4759	-0.840115	5.44669
	102.584	11.3571	-0.840115	5.44669
	102.504	11.2735	-0.840115	5.44669
	102.401	11.3767	-0.840115	5.44268
	102.373	11.4649	-0.847985	5.43234
	102.441	11.3691	-0.86827	5.42806
	102.486	11.2333	-0.87666	5.43775
	102.437	11.2494	-0.857648	5.44858
	102.394	11.4582	-0.836407	5.4505
	102.437	11.7118	-0.840507	5.44759
	102.477	11.7711	-0.866504	5.44571
	102.435	11.6117	-0.878586	5.44595
	102.374	11.509	-0.859084	5.44673
	102.359	11.6186	-0.836323	5.44696
	102.373	11.7655	-0.832091	5.44679
	102.385	11.749	-0.83815	5.44663
	102.384	11.5854	-0.842152	5.44663
	102.38	11.5061	-0.841667	5.44668
	102.379	11.6268	-0.840041	5.44671
	102.379	11.7699	-0.839532	5.4467
	102.38	11.7972	-0.839897	5.44668
	102.38	11.7101	-0.840231	5.44668
	102.38	11.5581	-0.840241	5.44669
	102.38	11.5085	-0.840126	5.44669
	102.38	11.5884	-0.840075	5.44669
	102.38	11.5976	-0.840094	5.44669
	102.38	11.5665	-0.84012	5.44669
	102.38	11.6475	-0.840124	5.44669
	102.38	11.7571	-0.840117	5.44669
	102.38	11.7844	-0.840112	5.44669
	102.38	11.7585	-0.840113	5.44669
	102.38	11.7382	-0.840115	5.44669
	102.38	11.739	-0.840115	5.44669
	102.358	11.7465	-0.840115	5.44669
	102.3	11.7494	-0.840115	5.44669
	102.254	11.7479	-0.840115	5.44268
	102.228	11.7463	-0.840115	5.43234
	102.207	11.7461	-0.840115	5.42806
	102.248	11.7466	-0.840115	5.43775
	102.324	11.7469	-0.840115	5.44858
	102.304	11.7468	-0.840115	5.4505
	102.197	11.7467	-0.840115	5.44759
	102.125	11.7467	-0.840115	5.44571
	102.127	11.7467	-0.840115	5.44595
	102.153	11.7467	-0.840115	5.44673
	102.163	11.7467	-0.840115	5.44696
	102.158	11.7467	-0.840115	5.44679
	102.152	11.7467	-0.840115	5.44663
	102.152	11.7467	-0.840115	5.44663
	102.153	11.7467	-0.840115	5.44668
	102.154	11.7467	-0.840115	5.44671
	102.154	11.7467	-0.840115	5.4467
	102.154	11.7467	-0.840115	5.44668
	102.154	11.7467	-0.840115	5.44668
	102.154	11.7467	-0.840115	5.44669
	102.154	11.7467	-0.840115	5.44669
	102.154	11.7467	-0.840115	5.44669
	102.154	11.7467	-0.840115	5.44669
	102.154	11.7467	-0.840115	5.44669
	102.154	11.7467	-0.840115	5.44669
	102.154	11.7467	-0.840115	5.44669
	102.154	11.7467	-0.840115	5.44669
	102.154	11.7467	-0.840115	5.44669
	102.154	11.7467	-0.840115	5.44669
	102.154	11.7467	-0.840115	5.44669
	102.154	11.7467	-0.840115	5.44669
	102.154	11.7467	-0.840115	5.44669
	102.154	11.7467	-0.840115	5.44669
	102.154	11.7467	-0.840115	5.44669
	102.154	11.7467	-0.840115	5.44669
	102.154	11.7467	-0.840115	5.44669
	102.154	11.7467	-0.840115	5.44669
	102.154	11.7467	-0.840115	5.44669
	102.154	11.7467	-0.840115	5.44669
	102.154	11.7467	-0.840115	5.44669
	102.154	11.7467	-0.840115	5.44669
	102.154	11.7467	-0.840115	5.44669
	102.154	11.7467	-0.840115	5.44669
	102.154	11.7467	-0.840115	5.44669
	102.154	11.7467	-0.840115	5.44669
	102.154	11.7467	-0.840115	5.44669
	102.131	11.7467	-0.840115	5.44669
	102.074	11.7467	-0.840115	5.44669
	102.05	11.7467	-0.840115	5.44669
	102.104	11.7467	-0.840115	5.44669
	102.164	11.7467	-0.840115	5.44669
	102.175	11.7467	-0.840115	5.44669
	102.159	11.7467	-0.840115	5.44669
	102.148	11.7467	-0.840115	5.44669
	102.15	11.7467	-0.840115	5.44669
	102.154	11.7467	-0.840115	5.44669
	102.133	11.7467	-0.840115	5.44669
	102.075	11.7467	-0.840115	5.44669
	102.05	11.7467	-0.840115	5.44669
	102.104	11.7467	-0.840115	5.44669
	102.164	11.7467	-0.840115	5.44669
	102.175	11.7467	-0.840115	5.44669
	102.159	11.7467	-0.840115	5.44669
	102.148	11.7467	-0.840115	5.44669
	102.15	11.7467	-0.840115	5.44669
	102.154	11.7467	-0.840115	5.44669
	102.155	11.7467	-0.840115	5.44669
	102.154	11.7467	-0.840115	5.44669
	102.153	11.7467	-0.840115	5.44669
	102.153	11.7467	-0.840115	5.44669
	102.154	11.7467	-0.840115	5.44669
	102.154	11.7467	-0.840115	5.44669
	102.154	11.7467	-0.840115	5.44669
	102.131	11.7467	-0.840115	5.44669
	102.074	11.7467	-0.840115	5.44669
	102.05	11.7467	-0.840115	5.44669
	102.104	11.7467	-0.840115	5.44669
	102.164	11.7467	-0.840115	5.44669
	102.175	11.7467	-0.840115	5.44669
	102.159	11.7467	-0.840115	5.44669
	102.148	11.7467	-0.847985	5.44669
	102.15	11.7467	-0.86827	5.44669
	102.154	11.7467	-0.87666	5.44669
	102.155	11.7959	-0.857648	5.44669
	102.154	11.9719	-0.836407	5.44669
	102.131	12.1511	-0.832636	5.44669
	102.074	12.0847	-0.838349	5.44669
	102.05	11.8331	-0.842041	5.44669
	102.104	11.6768	-0.84155	5.44669
	102.164	11.689	-0.840032	5.44669
	102.175	11.7477	-0.83957	5.44669
	102.159	11.7677	-0.839916	5.44669
	102.148	11.7552	-0.840225	5.44669
	102.15	11.7428	-0.840232	5.4507
	102.154	11.7421	-0.840124	5.46104
	102.133	11.7462	-0.840077	5.46531
	102.075	11.7482	-0.840096	5.45562
	102.05	11.7475	-0.84012	5.4448
	102.104	11.7466	-0.840124	5.44287
	102.164	11.7464	-0.840117	5.44579
	102.175	11.7466	-0.840112	5.44767
	102.159	11.7468	-0.840113	5.44742
	102.148	11.7468	-0.840115	5.44664
	102.15	11.7467	-0.840115	5.44641
	102.154	11.7467	-0.840115	5.44658
	102.155	11.7467	-0.840115	5.44674
	102.154	11.7467	-0.840115	5.44675
	102.153	11.7467	-0.840115	5.44669
	102.153	11.7467	-0.840115	5.44667
	102.154	11.7467	-0.840115	5.44668
	102.154	11.7467	-0.840115	5.44669
	102.154	11.7467	-0.840115	5.44669
	102.154	11.7467	-0.840115	5.44669
	102.154	11.7467	-0.840115	5.44669
	102.154	11.7467	-0.840115	5.44669
	102.154	11.7467	-0.840115	5.44669
	102.154	11.7467	-0.840115	5.44669
	102.154	11.7467	-0.840115	5.44669
	102.154	11.7467	-0.840115	5.44669
	102.154	11.7467	-0.840115	5.44669
	102.154	11.7467	-0.840115	5.44669
	102.154	11.7467	-0.840115	5.44669
	102.176	11.7467	-0.840115	5.44669
	102.233	11.7467	-0.840115	5.44669
	102.257	11.7467	-0.840115	5.44669
	102.226	11.7467	-0.840115	5.44669
	102.245	11.7467	-0.840115	5.44669
	102.338	11.7467	-0.840115	5.44669
	102.404	11.7467	-0.840115	5.44669
	102.382	11.7467	-0.840115	5.44669
	102.302	11.6975	-0.840115	5.44669
	102.269	11.5708	-0.840115	5.44669
	102.327	11.5183	-0.840115	5.44669
	102.392	11.6372	-0.840115	5.44669
	102.403	11.7699	-0.840115	5.44669
	102.385	11.7935	-0.840115	5.44669
	102.374	11.7578	-0.840115	5.44669
	102.376	11.6855	-0.840115	5.44669
	102.38	11.5618	-0.840115	5.44669
	102.382	11.5189	-0.840115	5.44669
	102.381	11.5914	-0.840115	5.44669
	102.38	11.546	-0.840115	5.44669
	102.402	11.3392	-0.840115	5.44669
	102.482	11.1939	-0.840115	5.44669
	102.563	11.2439	-0.840115	5.44669
	102.556	11.4207	-0.840115	5.44669
	102.521	11.4936	-0.840115	5.44669
	102.532	11.3655	-0.840115	5.44669
	102.529	11.2215	-0.840115	5.44669
	102.522	11.1966	-0.840115	5.44669
	102.563	11.2357	-0.840115	5.44669
	102.613	11.2607	-0.840115	5.44669
	102.623	11.2572	-0.840115	5.44669
	102.611	11.2469	-0.840115	5.44669
	102.602	11.2438	-0.840115	5.44669
	102.603	11.2462	-0.840115	5.44669
	102.606	11.2483	-0.840115	5.44669
	102.608	11.2483	-0.840115	5.44669
	102.607	11.2476	-0.840115	5.44669
	102.606	11.2472	-0.840115	5.44669
	102.606	11.2474	-0.840115	5.44669
	102.606	11.2475	-0.840115	5.44669
	102.606	11.2476	-0.840115	5.44669
	102.629	11.2475	-0.847985	5.44669
	102.686	11.2475	-0.86827	5.44669
	102.71	11.2475	-0.87666	5.44669
	102.678	11.2475	-0.857648	5.44669
	102.676	11.2475	-0.836407	5.44669
	102.711	11.2475	-0.832636	5.44669
	102.731	11.2475	-0.838349	5.44669
	102.727	11.2475	-0.842041	5.44669
	102.741	11.2475	-0.84155	5.44669
	102.796	11.2475	-0.840032	5.44669
	102.844	11.2475	-0.83957	5.44669
	102.85	11.2475	-0.839916	5.44669
	102.835	11.2475	-0.840225	5.44669
	102.828	11.2475	-0.840232	5.44669
	102.83	11.2475	-0.840124	5.44669
	102.855	11.2475	-0.840077	5.44669
	102.914	11.2475	-0.840096	5.44669
	102.936	11.2475	-0.84012	5.44669
	102.882	11.2475	-0.840124	5.44669
	102.822	11.2475	-0.840117	5.44669
	102.811	11.2475	-0.840112	5.44669
	102.85	11.2475	-0.840113	5.44669
	102.94	11.2475	-0.840115	5.44669
	103.042	11.2475	-0.840115	5.44669
	103.065	11.2475	-0.840115	5.44669
	102.996	11.2475	-0.840115	5.44669
	102.952	11.1983	-0.840115	5.44669
	103.002	11.0715	-0.840115	5.44669
	103.067	10.9699	-0.840115	5.44669
	103.082	10.9128	-0.840115	5.44669
	103.065	10.8663	-0.840115	5.44669
	103.053	10.9563	-0.840115	5.44669
	103.054	11.1229	-0.840115	5.44669
	103.059	11.0802	-0.840115	5.44669
	103.061	10.8919	-0.840115	5.44669
	103.06	10.909	-0.840115	5.44669
	103.059	11.1435	-0.840115	5.44669
	103.059	11.261	-0.840115	5.44669
	103.059	11.1325	-0.840115	5.44669
	103.059	10.9728	-0.840115	5.44669
	103.059	10.8922	-0.840115	5.44669
	103.081	10.8075	-0.840115	5.44669
	103.139	10.7344	-0.840115	5.44669
	103.162	10.7234	-0.840115	5.44669
	103.109	10.7431	-0.840115	5.44669
	103.048	10.755	-0.840115	5.44669
	103.038	10.7529	-0.840115	5.44669
	103.076	10.7478	-0.840115	5.44669
	103.166	10.7464	-0.840115	5.44669
	103.269	10.7476	-0.840115	5.44669
	103.314	10.7487	-0.840115	5.44669
	103.302	10.7486	-0.840115	5.44669
	103.282	10.7483	-0.840115	5.44669
	103.278	10.7481	-0.840115	5.44669
	103.283	10.7482	-0.840115	5.44669
	103.287	10.7483	-0.840115	5.44669
	103.287	10.7483	-0.840115	5.44669
	103.285	10.7483	-0.840115	5.44669
	103.285	10.7483	-0.840115	5.44669
	103.285	10.7483	-0.840115	5.44669
	103.285	10.7483	-0.840115	5.44669
	103.285	10.7483	-0.840115	5.44669
	103.285	10.7483	-0.840115	5.44669
	103.285	10.7483	-0.840115	5.44669
	103.285	10.7483	-0.840115	5.44669
	103.285	10.7483	-0.840115	5.44669
	103.307	10.7483	-0.840115	5.44669
	103.365	10.7483	-0.840115	5.44669
	103.389	10.7483	-0.840115	5.44669
	103.335	10.7483	-0.840115	5.44669
	103.297	10.7483	-0.840115	5.44669
	103.366	10.7483	-0.840115	5.44669
	103.486	10.6991	-0.840115	5.44669
	103.546	10.5723	-0.840115	5.44669
	103.534	10.4707	-0.840115	5.44669
	103.509	10.4627	-0.840115	5.44669
	103.502	10.4938	-0.840115	5.44669
	103.509	10.4603	-0.840115	5.44669
	103.514	10.3781	-0.840115	5.44669
	103.513	10.3958	-0.840115	5.44669
	103.512	10.488	-0.840115	5.44669
	103.511	10.5291	-0.840115	5.44669
	103.511	10.5149	-0.840115	5.44669
	103.534	10.4946	-0.840115	5.44669
	103.614	10.442	-0.840115	5.44669
	103.695	10.321	-0.840115	5.44669
	103.687	10.223	-0.840115	5.44669
	103.653	10.2145	-0.840115	5.44669
	103.685	10.2441	-0.840115	5.44669
	103.741	10.2593	-0.840115	5.44669
	103.757	10.2551	-0.840115	5.44669
	103.745	10.2479	-0.840115	5.44669
	103.734	10.2464	-0.840115	5.44669
	103.734	10.2483	-0.840115	5.44669
	103.737	10.2497	-0.840115	5.44669
	103.739	10.2495	-0.840115	5.44268
	103.738	10.249	-0.840115	5.43234
	103.738	10.1996	-0.840115	5.42806
	103.737	10.073	-0.840115	5.43775
	103.738	10.0207	-0.840115	5.44858
	103.738	10.1395	-0.840115	5.4505
	103.76	10.2722	-0.840115	5.44759
	103.84	10.2466	-0.840115	5.44571
	103.943	10.0841	-0.840115	5.44595
	103.993	10.0086	-0.840115	5.44673
	103.983	10.1305	-0.840115	5.44696
	103.961	10.2727	-0.840115	5.44679
	103.956	10.2992	-0.840115	5.44663
	103.962	10.2121	-0.840115	5.44663
	103.966	10.0603	-0.840115	5.44668
	103.966	10.0109	-0.840115	5.44671
	103.964	10.1399	-0.840115	5.4467
	103.964	10.2758	-0.840115	5.44668
	103.964	10.2479	-0.840115	5.44668
	103.964	10.0834	-0.840115	5.44669
	103.964	9.95861	-0.840115	5.44669
	103.964	9.90525	-0.840115	5.44669
	103.964	9.81942	-0.840115	5.44669
	103.964	9.73617	-0.840115	5.44669
	103.964	9.72131	-0.840115	5.44669
	103.964	9.74302	-0.840115	5.44669
	103.964	9.75713	-0.840115	5.44669
	103.964	9.75528	-0.840115	5.44669
	103.964	9.74948	-0.840115	5.44669
	103.964	9.74771	-0.840115	5.44669
	103.964	9.74903	-0.840115	5.44669
	103.964	9.75021	-0.840115	5.44669
	103.964	9.79943	-0.840115	5.44268
	103.964	9.92579	-0.840115	5.43234
	103.986	9.97804	-0.840115	5.42806
	104.044	9.8593	-0.840115	5.43775
	104.09	9.72664	-0.840115	5.44858
	104.116	9.70309	-0.840115	5.4505
	104.159	9.73876	-0.840115	5.44759
	104.198	9.76182	-0.840115	5.44571
	104.204	9.75876	-0.840115	5.44595
	104.193	9.74927	-0.840115	5.44673
	104.187	9.74639	-0.840115	5.44696
	104.188	9.74855	-0.840115	5.44679
	104.191	9.75048	-0.840115	5.44663
	104.191	9.75052	-0.840115	5.44663
	104.191	9.74985	-0.840115	5.44668
	104.19	9.74956	-0.840115	5.44671
	104.19	9.74967	-0.840115	5.4467
	104.19	9.74982	-0.840115	5.44668
	104.213	9.74985	-0.840115	5.44668
	104.292	9.7498	-0.840115	5.44669
	104.374	9.74977	-0.840115	5.44669
	104.344	9.74978	-0.840115	5.44669
	104.252	9.74979	-0.840115	5.44669
	104.261	9.74979	-0.840115	5.44669
	104.37	9.74979	-0.840115	5.44669
	104.424	9.7006	-0.840115	5.44669
	104.365	9.57382	-0.840115	5.44669
	104.314	9.4722	-0.840115	5.44669
	104.357	9.46425	-0.840115	5.44669
	104.423	9.54457	-0.840115	5.44669
	104.439	9.68695	-0.840115	5.44669
	104.424	9.784	-0.840115	5.44669
	104.412	9.7353	-0.840115	5.44669
	104.412	9.5267	-0.840115	5.44669
	104.416	9.28472	-0.840115	5.44669
	104.418	9.18109	-0.840115	5.44669
	104.417	9.26078	-0.840115	5.44669
	104.439	9.43525	-0.840115	5.44669
	104.518	9.49652	-0.840115	5.44669
	104.622	9.3644	-0.840115	5.44669
	104.65	9.22292	-0.840115	5.44669
	104.582	9.20044	-0.840115	5.44669
	104.537	9.23969	-0.840115	5.44669
	104.585	9.26386	-0.840115	5.44669
	104.651	9.26	-0.840115	5.44669
	104.666	9.24978	-0.840115	5.44669
	104.649	9.24687	-0.840115	5.44669
	104.637	9.24929	-0.840115	5.44669
	104.638	9.25133	-0.840115	5.44669
	104.643	9.25133	-0.840115	5.44669
	104.645	9.2506	-0.840115	5.44669
	104.666	9.2503	-0.840115	5.44669
	104.722	9.25043	-0.840115	5.44669
	104.768	9.25059	-0.840115	5.44669
	104.772	9.25061	-0.840115	5.44669
	104.758	9.25057	-0.840115	5.44669
	104.774	9.25054	-0.840115	5.44669
	104.833	9.25054	-0.840115	5.44669
	104.882	9.25056	-0.840115	5.44669
	104.887	9.25056	-0.840115	5.44669
	104.872	9.25056	-0.840115	5.44669
	104.864	9.25055	-0.840115	5.44669
	104.866	9.25055	-0.840115	5.44669
	104.87	9.25055	-0.840115	5.44669
	104.871	9.20136	-0.840115	5.44669
	104.87	9.07459	-0.840115	5.44669
	104.869	9.02216	-0.840115	5.44669
	104.869	9.14097	-0.840115	5.44669
	104.869	9.27373	-0.840115	5.44669
	104.869	9.29729	-0.840115	5.44669
	104.869	9.26159	-0.840115	5.44669
	104.869	9.23851	-0.840115	5.44669
	104.869	9.24158	-0.840115	5.44669
	104.869	9.25107	-0.840115	5.44669
	104.869	9.25396	-0.840115	5.44669
	104.869	9.2518	-0.840115	5.44669
	104.869	9.24986	-0.840115	5.44669
	104.869	9.24982	-0.840115	5.44669
	104.869	9.2013	-0.840115	5.44669
	104.869	9.07482	-0.840115	5.44669
	104.869	9.02228	-0.840115	5.44669
	104.892	9.09175	-0.840115	5.44669
	104.971	9.04852	-0.840115	5.44669
	105.075	8.84373	-0.840115	5.44669
	105.102	8.69847	-0.840115	5.44669
	105.034	8.69857	-0.840115	5.44669
	104.989	8.74836	-0.840115	5.44669
	105.038	8.76889	-0.840115	5.44669
	105.104	8.75974	-0.840115	5.44669
	105.118	8.7486	-0.840115	5.44669
	105.102	8.79638	-0.840115	5.44669
	105.09	8.92652	-0.840115	5.44669
	105.091	8.98086	-0.840115	5.44669
	105.096	8.86165	-0.840115	5.44669
	105.097	8.72805	-0.840115	5.44669
	105.096	8.70427	-0.840115	5.44669
	105.095	8.74019	-0.840115	5.44669
	105.095	8.76343	-0.840115	5.44669
	105.118	8.76035	-0.840115	5.44669
	105.175	8.7508	-0.840115	5.44669
	105.199	8.74789	-0.840115	5.44669
	105.167	8.75007	-0.840115	5.44669
	105.165	8.75201	-0.840115	5.44669
	105.2	8.75205	-0.840115	5.44669
	105.242	8.75138	-0.840115	5.44669
	105.296	8.75108	-0.840115	5.44669
	105.334	8.7512	-0.840115	5.44669
	105.335	8.75135	-0.840115	5.44669
	105.323	8.70219	-0.840115	5.44669
	105.318	8.57536	-0.840115	5.44669
	105.32	8.52291	-0.840115	5.44669
	105.322	8.64173	-0.840115	5.44669
	105.323	8.7253	-0.840115	5.44669
	105.344	8.6221	-0.840115	5.44669
	105.401	8.48477	-0.840115	5.44669
	105.425	8.40454	-0.840115	5.44669
	105.394	8.36116	-0.840115	5.44669
	105.391	8.4606	-0.840115	5.44669
	105.426	8.63017	-0.840115	5.44669
	105.469	8.63447	-0.840115	5.44669
	105.522	8.52184	-0.840115	5.44669
	105.538	8.41537	-0.840115	5.44669
	105.482	8.35247	-0.840115	5.44669
	105.446	8.40391	-0.840115	5.44669
	105.494	8.45415	-0.840115	5.44669
	105.556	8.35952	-0.840115	5.44669
	105.57	8.23742	-0.840115	5.44669
	105.554	8.20968	-0.840115	5.44669
	105.543	8.23984	-0.840115	5.44669
	105.544	8.26207	-0.840115	5.44669
	105.548	8.26063	-0.840115	5.44669
	105.55	8.25211	-0.840115	5.44669
	105.549	8.24906	-0.840115	5.44669
	105.548	8.2508	-0.840115	5.44669
	105.57	8.25262	-0.840115	5.44669
	105.65	8.25276	-0.840115	5.44669
	105.754	8.25217	-0.840115	5.44669
	105.803	8.25188	-0.840115	5.44669
	105.793	8.25196	-0.840115	5.44669
	105.772	8.25211	-0.840115	5.44669
	105.767	8.20294	-0.840115	5.44669
	105.772	8.07613	-0.840115	5.44669
	105.776	7.97448	-0.840115	5.44669
	105.776	7.96653	-0.840115	5.44669
	105.774	8.04686	-0.840115	5.44669
	105.774	8.18924	-0.840115	5.44669
	105.774	8.28629	-0.840115	5.44669
	105.774	8.28678	-0.840115	5.44669
	105.775	8.25414	-0.840115	5.44669
	105.774	8.24056	-0.840115	5.44669
	105.774	8.24652	-0.840115	5.44669
	105.774	8.25385	-0.840115	5.44669
	105.774	8.2548	-0.840115	5.44669
	105.774	8.2034	-0.840115	5.44669
	105.774	8.07537	-0.840115	5.44669
	105.774	8.02319	-0.840115	5.44669
	105.797	8.14256	-0.840115	5.44669
	105.876	8.22627	-0.840115	5.44669
	105.958	8.07373	-0.840115	5.44669
	105.95	7.80952	-0.840115	5.44669
	105.916	7.67687	-0.840115	5.44669
	105.948	7.70315	-0.840115	5.44669
	105.981	7.7594	-0.840115	5.44669
	105.94	7.77331	-0.840115	5.44669
	105.904	7.80829	-0.840115	5.44669
	105.947	7.92416	-0.840115	5.44669
	106.007	7.97707	-0.840115	5.44669
	106.022	7.86233	-0.840115	5.44669
	106.007	7.73112	-0.840115	5.44669
	105.996	7.70675	-0.840115	5.44669
	105.996	7.74156	-0.840115	5.44669
	106.001	7.76456	-0.840115	5.44669
	106.002	7.76177	-0.840115	5.44669
	106.001	7.75242	-0.840115	5.44669
	106	7.7495	-0.840115	5.44669
	106.023	7.7516	-0.840115	5.44669
	106.103	7.75351	-0.840115	5.44669
	106.206	7.75357	-0.840115	5.44669
	106.256	7.75291	-0.840115	5.44669
	106.245	7.75262	-0.840115	5.44669
	106.224	7.75273	-0.840115	5.44669
	106.219	7.75288	-0.840115	5.44669
	106.225	7.7529	-0.840115	5.44669
	106.229	7.75286	-0.840115	5.44669
	106.229	7.75283	-0.840115	5.44669
	106.227	7.75284	-0.840115	5.44669
	106.226	7.75285	-0.840115	5.44669
	106.227	7.75285	-0.840115	5.4507
	106.227	7.75285	-0.840115	5.46104
	106.227	7.75285	-0.840115	5.46531
	106.227	7.75285	-0.840115	5.45562
	106.227	7.75285	-0.840115	5.4448
	106.227	7.75285	-0.840115	5.44287
	106.227	7.75285	-0.840115	5.44579
	106.227	7.75285	-0.840115	5.44767
	106.249	7.75285	-0.840115	5.44742
	106.329	7.75285	-0.840115	5.44664
	106.433	7.75285	-0.840115	5.44641
	106.482	7.75285	-0.840115	5.44658
	106.472	7.75285	-0.840115	5.44674
	106.451	7.75285	-0.840115	5.44675
	106.446	7.75285	-0.840115	5.44669
	106.451	7.70366	-0.840115	5.44667
	106.455	7.57688	-0.840115	5.44668
	106.455	7.52445	-0.840115	5.44669
	106.453	7.64327	-0.840115	5.44669
	106.475	7.77602	-0.840115	5.44669
	106.555	7.7504	-0.840115	5.44669
	106.637	7.58792	-0.840115	5.44669
	106.629	7.51241	-0.840115	5.44669
	106.594	7.63429	-0.840115	5.44669
	106.627	7.72735	-0.840115	5.44669
	106.682	7.62703	-0.840115	5.44669
	106.698	7.48754	-0.840115	5.44669
	106.686	7.40538	-0.840115	5.44669
	106.676	7.31276	-0.840115	5.44669
	106.675	7.23691	-0.840115	5.44669
	106.679	7.22757	-0.840115	5.44669
	106.681	7.24895	-0.840115	5.44669
	106.68	7.26097	-0.840115	5.44669
	106.679	7.25836	-0.840115	5.44669
	106.679	7.25298	-0.840115	5.44669
	106.679	7.25166	-0.840115	5.44669
	106.68	7.25302	-0.840115	5.44669
	106.68	7.25405	-0.840115	5.44669
	106.68	7.25401	-0.840115	5.44669
	106.68	7.25362	-0.840115	5.44669
	106.702	7.25347	-0.840115	5.44669
	106.759	7.25355	-0.840115	5.44669
	106.783	7.25363	-0.840115	5.44669
	106.752	7.25364	-0.840115	5.44669
	106.771	7.25361	-0.840115	5.44669
	106.864	7.2536	-0.840115	5.44669
	106.93	7.25361	-0.840115	5.44669
	106.93	7.20442	-0.840115	5.44669
	106.907	7.07765	-0.840115	5.44669
	106.898	7.02521	-0.840115	5.44669
	106.902	7.14403	-0.840115	5.44669
	106.907	7.27679	-0.840115	5.44669
	106.908	7.30035	-0.840115	5.44669
	106.906	7.26465	-0.840115	5.44669
	106.905	7.24157	-0.840115	5.44669
	106.905	7.24464	-0.840115	5.44669
	106.906	7.25413	-0.840115	5.44669
	106.906	7.25702	-0.840115	5.44669
	106.906	7.25485	-0.840115	5.44669
	106.906	7.20373	-0.840115	5.44669
	106.906	7.02772	-0.840115	5.44669
	106.906	6.8	-0.840115	5.44669
	106.906	6.69071	-0.840115	5.44669
	106.906	6.76296	-0.840115	5.44669
	106.906	6.93632	-0.840115	5.44669
	106.928	6.99977	-0.840115	5.44669
	106.986	6.86895	-0.840115	5.44669
	107.032	6.77644	-0.840115	5.44669
	107.058	6.88017	-0.840115	5.44669
	107.101	6.9717	-0.840115	5.44669
	107.14	6.8772	-0.840115	5.44669
	107.146	6.74069	-0.840115	5.44669
	107.135	6.7069	-0.840115	5.44669
	107.128	6.73966	-0.840115	5.44669
	107.13	6.76513	-0.840115	5.44669
	107.132	6.76412	-0.840115	5.44669
	107.133	6.75463	-0.840115	5.44669
	107.132	6.75102	-0.840115	5.44669
	107.132	6.75288	-0.840115	5.4507
	107.154	6.75494	-0.840115	5.46104
	107.234	6.75514	-0.840115	5.46531
	107.315	6.7545	-0.840115	5.45562
	107.285	6.75415	-0.840115	5.4448
	107.194	6.75424	-0.840115	5.44287
	107.202	6.7544	-0.840115	5.44579
	107.312	6.75443	-0.840115	5.44767
	107.366	6.75439	-0.840115	5.44742
	107.307	6.75436	-0.840115	5.44664
	107.256	6.75436	-0.840115	5.44641
	107.299	6.75437	-0.840115	5.44658
	107.365	6.75438	-0.840115	5.44674
	107.381	6.75438	-0.840115	5.44675
	107.366	6.75437	-0.840115	5.44669
	107.353	6.75437	-0.840115	5.44667
	107.354	6.75437	-0.840115	5.44668
	107.358	6.75437	-0.840115	5.44669
	107.36	6.75437	-0.840115	5.44669
	107.359	6.75437	-0.840115	5.44669
	107.38	6.75437	-0.840115	5.44669
	107.438	6.75437	-0.840115	5.44669
	107.462	6.75437	-0.840115	5.44669
	107.43	6.75437	-0.840115	5.44669
	107.45	6.75437	-0.840115	5.44669
	107.543	6.75437	-0.840115	5.44669
	107.609	6.75437	-0.840115	5.44669
	107.609	6.70518	-0.840115	5.44669
	107.586	6.57841	-0.840115	5.44669
	107.577	6.52598	-0.840115	5.44669
	107.581	6.6448	-0.840115	5.44669
	107.586	6.77755	-0.840115	5.44669
	107.587	6.75192	-0.840115	5.44669
	107.585	6.54025	-0.840115	5.44669
	107.584	6.28878	-0.840115	5.44669
	107.584	6.18227	-0.840115	5.44669
	107.585	6.26413	-0.840115	5.44669
	107.585	6.44053	-0.840115	5.44669
	107.585	6.50183	-0.840115	5.44669
	107.585	6.36904	-0.840115	5.44669
	107.585	6.22727	-0.840115	5.44669
	107.585	6.2049	-0.840115	5.44669
	107.585	6.2443	-0.840115	5.44669
	107.585	6.26851	-0.840115	5.44669
	107.585	6.2646	-0.840115	5.44669
	107.585	6.25435	-0.840115	5.44669
	107.585	6.25145	-0.840115	5.44669
	107.585	6.25387	-0.840115	5.44669
	107.585	6.25592	-0.840115	5.44669
	107.585	6.25592	-0.840115	5.44669
	107.585	6.25519	-0.840115	5.44669
	107.585	6.25488	-0.840115	5.44669
	107.585	6.25501	-0.840115	5.44669
	107.585	6.25518	-0.840115	5.44669
	107.585	6.2552	-0.840115	5.44669
	107.585	6.25515	-0.840115	5.44669
	107.585	6.25512	-0.840115	5.44669
	107.585	6.25513	-0.840115	5.44669
	107.607	6.25514	-0.840115	5.44669
	107.687	6.25514	-0.840115	5.44669
	107.79	6.25514	-0.840115	5.44669
	107.84	6.25514	-0.840115	5.44669
	107.829	6.25514	-0.840115	5.44669
	107.808	6.25514	-0.840115	5.44669
	107.803	6.25514	-0.840115	5.44669
	107.809	6.25514	-0.840115	5.44669
	107.813	6.25514	-0.840115	5.44669
	107.813	6.25514	-0.840115	5.44669
	107.811	6.20595	-0.840115	5.44669
	107.81	6.02998	-0.840115	5.44669
	107.811	5.85078	-0.840115	5.44669
	107.811	5.91716	-0.840115	5.44669
	107.811	6.11954	-0.840115	5.44669
	107.811	6.0999	-0.840115	5.44669
	107.811	5.85936	-0.840115	5.44669
	107.811	5.691	-0.840115	5.44669
	107.811	5.69417	-0.840115	5.44669
	107.811	5.75347	-0.840115	5.44669
	107.811	5.77688	-0.840115	5.44669
	107.811	5.76556	-0.840115	5.44669
	107.833	5.75249	-0.840115	5.44669
	107.913	5.80023	-0.840115	5.44669
	107.994	5.93104	-0.840115	5.44669
	107.986	5.98568	-0.840115	5.44669
	107.952	5.86636	-0.840115	5.44669
	107.985	5.7326	-0.840115	5.44669
	108.04	5.7088	-0.840115	5.44669
	108.056	5.74476	-0.840115	5.44669
	108.044	5.76803	-0.840115	5.44669
	108.033	5.76495	-0.840115	5.44669
	108.033	5.75538	-0.840115	5.44669
	108.037	5.75247	-0.840115	5.44669
	108.039	5.75465	-0.840115	5.44669
	108.038	5.7566	-0.840115	5.44669
	108.037	5.75664	-0.840115	5.44669
	108.037	5.75596	-0.840115	5.44669
	108.037	5.75567	-0.840115	5.44669
	108.037	5.75578	-0.840115	5.44669
	108.037	5.75594	-0.840115	5.44669
	108.037	5.75596	-0.840115	5.44669
	108.037	5.75591	-0.840115	5.44669
	108.037	5.75589	-0.840115	5.44669
	108.037	5.75589	-0.840115	5.44268
	108.06	5.7559	-0.840115	5.43234
	108.139	5.75591	-0.840115	5.42806
	108.243	5.7559	-0.840115	5.43775
	108.293	5.7559	-0.840115	5.44858
	108.282	5.7559	-0.840115	5.4505
	108.261	5.7559	-0.840115	5.44759
	108.256	5.7559	-0.840115	5.44571
	108.261	5.7559	-0.840115	5.44595
	108.265	5.7559	-0.840115	5.44673
	108.265	5.7559	-0.840115	5.44696
	108.264	5.7559	-0.840115	5.44679
	108.263	5.7559	-0.840115	5.44663
	108.286	5.7559	-0.840115	5.44663
	108.343	5.7559	-0.840115	5.44668
	108.367	5.7559	-0.840115	5.44671
	108.336	5.70671	-0.840115	5.4467
	108.333	5.57994	-0.840115	5.44668
	108.368	5.47832	-0.840115	5.44668
	108.41	5.42117	-0.840115	5.44669
	108.464	5.32552	-0.840115	5.44669
	108.502	5.2887	-0.840115	5.44669
	108.503	5.40294	-0.840115	5.44669
	108.491	5.47904	-0.840115	5.44669
	108.486	5.37433	-0.840115	5.44669
	108.488	5.23902	-0.840115	5.44669
	108.49	5.20937	-0.840115	5.44669
	108.491	5.24343	-0.840115	5.44669
	108.49	5.26798	-0.840115	5.44669
	108.49	5.26612	-0.840115	5.44669
	108.49	5.25661	-0.840115	5.44669
	108.49	5.25328	-0.840115	5.44669
	108.49	5.25527	-0.840115	5.44669
	108.49	5.25729	-0.840115	5.44669
	108.49	5.25742	-0.840115	5.44669
	108.49	5.25676	-0.847985	5.44669
	108.512	5.25644	-0.86827	5.44669
	108.57	5.25654	-0.87666	5.44669
	108.616	5.25669	-0.857648	5.44669
	108.642	5.25672	-0.836407	5.44669
	108.663	5.25668	-0.832636	5.44669
	108.644	5.25665	-0.838349	5.44669
	108.626	5.25666	-0.842041	5.44669
	108.669	5.25667	-0.84155	5.44669
	108.723	5.25667	-0.840032	5.44669
	108.735	5.25667	-0.83957	5.44669
	108.721	5.25667	-0.839916	5.44669
	108.712	5.25667	-0.840225	5.44669
	108.712	5.25667	-0.840232	5.44669
	108.716	5.25667	-0.840124	5.44669
	108.717	5.25667	-0.840077	5.44669
	108.717	5.25667	-0.840096	5.44669
	108.716	5.25667	-0.84012	5.44669
	108.716	5.20748	-0.840124	5.44669
	108.716	5.0807	-0.840117	5.44669
	108.716	5.02827	-0.840112	5.44669
	108.716	5.14709	-0.840113	5.44669
	108.738	5.23065	-0.840115	5.44669
	108.796	5.07825	-0.840115	5.44669
	108.842	4.86334	-0.840115	5.44669
	108.868	4.90665	-0.840115	5.44669
	108.911	5.1121	-0.840115	5.44669
	108.95	5.10194	-0.840115	5.44669
	108.956	4.86429	-0.840115	5.44669
	108.945	4.69377	-0.840115	5.44669
	108.939	4.69501	-0.840115	5.44669
	108.94	4.75426	-0.840115	5.44669
	108.943	4.77835	-0.840115	5.44669
	108.966	4.81652	-0.840115	5.44669
	109.045	4.93011	-0.840115	5.44669
	109.126	4.98093	-0.840115	5.44669
	109.095	4.86613	-0.840115	5.44669
	109.004	4.73563	-0.840115	5.44669
	109.013	4.71158	-0.840115	5.44669
	109.122	4.74628	-0.840115	5.44669
	109.198	4.76911	-0.840115	5.44669
	109.197	4.76629	-0.840115	5.44669
	109.17	4.75699	-0.840115	5.44669
	109.159	4.7541	-0.840115	5.44669
	109.164	4.75619	-0.840115	5.44669
	109.17	4.7581	-0.840115	5.44669
	109.171	4.75815	-0.840115	5.44669
	109.169	4.7575	-0.840115	5.44669
	109.19	4.7572	-0.840115	5.44669
	109.248	4.75731	-0.840115	5.44669
	109.272	4.75746	-0.840115	5.44669
	109.219	4.75749	-0.840115	5.44669
	109.158	4.75744	-0.840115	5.44669
	109.148	4.75742	-0.840115	5.44669
	109.164	4.75742	-0.840115	5.44669
	109.174	4.75743	-0.840115	5.44669
	109.195	4.75744	-0.840115	5.44669
	109.271	4.70824	-0.840115	5.44669
	109.35	4.58146	-0.840115	5.44669
	109.344	4.52903	-0.840115	5.44669
	109.31	4.64785	-0.840115	5.44669
	109.343	4.73142	-0.840115	5.44669
	109.398	4.57901	-0.840115	5.44669
	109.414	4.3641	-0.840115	5.44669
	109.402	4.40741	-0.840115	5.44669
	109.391	4.61286	-0.840115	5.44669
	109.391	4.60271	-0.840115	5.44669
	109.395	4.41425	-0.840115	5.44669
	109.396	4.41969	-0.840115	5.44669
	109.396	4.60013	-0.840115	5.44669
	109.395	4.593	-0.840115	5.44669
	109.395	4.36552	-0.840115	5.44669
	109.395	4.24737	-0.840115	5.44669
	109.395	4.3731	-0.840115	5.44669
	109.395	4.4827	-0.840115	5.44669
	109.395	4.3879	-0.840115	5.44669
	109.395	4.24484	-0.840115	5.44669
	109.395	4.20842	-0.840115	5.44669
	109.417	4.2424	-0.840115	5.44669
	109.497	4.26932	-0.840115	5.44669
	109.578	4.26848	-0.840115	5.44669
	109.571	4.25855	-0.840115	5.44669
	109.536	4.25469	-0.840115	5.44669
	109.569	4.2566	-0.840115	5.44669
	109.624	4.25877	-0.840115	5.44669
	109.64	4.259	-0.840115	5.44669
	109.628	4.25833	-0.840115	5.44669
	109.617	4.25796	-0.840115	5.44669
	109.617	4.25805	-0.840115	5.44669
	109.621	4.25822	-0.840115	5.44669
	109.623	4.25826	-0.840115	5.44669
	109.622	4.25821	-0.840115	5.44669
	109.643	4.20899	-0.840115	5.44669
	109.701	4.08222	-0.840115	5.44669
	109.725	4.0298	-0.840115	5.44669
	109.671	4.09943	-0.840115	5.44669
	109.633	4.05622	-0.840115	5.44669
	109.702	3.85138	-0.840115	5.44669
	109.822	3.7061	-0.840115	5.44669
	109.882	3.7062	-0.840115	5.44669
	109.87	3.756	-0.840115	5.44669
	109.845	3.77653	-0.840115	5.44669
	109.838	3.76738	-0.840115	5.44669
	109.845	3.75624	-0.840115	5.44268
	109.85	3.75483	-0.840115	5.43234
	109.85	3.7582	-0.840115	5.42806
	109.848	3.76011	-0.840115	5.43775
	109.847	3.75971	-0.840115	5.44858
	109.847	3.75887	-0.840115	5.4505
	109.848	3.75865	-0.840115	5.44759
	109.848	3.75886	-0.840115	5.44571
	109.848	3.75903	-0.840115	5.44595
	109.848	3.75902	-0.840115	5.44673
	109.848	3.75896	-0.840115	5.44696
	109.87	3.75894	-0.840115	5.44679
	109.927	3.75895	-0.840115	5.44663
	109.973	3.75896	-0.840115	5.44663
	109.999	3.75896	-0.840115	5.44668
	110.043	3.75896	-0.840115	5.44671
	110.082	3.75896	-0.840115	5.4467
	110.087	3.75896	-0.840115	5.44668
	110.054	3.75896	-0.840115	5.44668
	109.99	3.75896	-0.840115	5.44669
	109.968	3.75896	-0.840115	5.44669
	110.024	3.75896	-0.840115	5.44669
	110.085	3.75896	-0.840115	5.44669
	110.095	3.75896	-0.840115	5.44669
	110.079	3.75896	-0.840115	5.44669
	110.068	3.75896	-0.840115	5.44669
	110.07	3.75896	-0.840115	5.44669
	110.074	3.75896	-0.840115	5.44669
	110.098	3.75896	-0.840115	5.44669
	110.177	3.75896	-0.840115	5.44669
	110.279	3.75896	-0.840115	5.44669
	110.329	3.75896	-0.840115	5.44669
	110.319	3.75896	-0.840115	5.44669
	110.298	3.75896	-0.840115	5.44669
	110.293	3.75896	-0.840115	5.44669
	110.298	3.75896	-0.840115	5.44669
	110.302	3.75896	-0.840115	5.44669
	110.302	3.75896	-0.840115	5.44669
	110.3	3.75896	-0.840115	5.44669
	110.3	3.75896	-0.840115	5.44669
	110.3	3.70977	-0.840115	5.44669
	110.3	3.58299	-0.840115	5.44669
	110.3	3.53056	-0.840115	5.44669
	110.3	3.64938	-0.840115	5.44669
	110.3	3.78213	-0.840115	5.44669
	110.3	3.8057	-0.840115	5.44669
	110.323	3.7208	-0.840115	5.44669
	110.402	3.57095	-0.840115	5.44669
	110.483	3.52159	-0.840115	5.44669
	110.476	3.60071	-0.840115	5.44669
	110.419	3.56039	-0.840115	5.44669
	110.394	3.40258	-0.840115	5.44669
	110.426	3.38214	-0.840115	5.44669
	110.496	3.43463	-0.840115	5.44669
	110.544	3.36629	-0.840115	5.44669
	110.544	3.25435	-0.840115	5.44669
	110.527	3.22152	-0.840115	5.44669
	110.521	3.24594	-0.840115	5.44669
	110.524	3.26757	-0.840115	5.44669
	110.527	3.26792	-0.840115	5.44669
	110.528	3.26037	-0.840115	5.44669
	110.527	3.25708	-0.840115	5.44669
	110.526	3.25839	-0.840115	5.44669
	110.526	3.2601	-0.840115	5.44669
	110.527	3.26036	-0.840115	5.44669
	110.549	3.25985	-0.840115	5.44669
[truncated: 382 more rows]
