# Supplementary material for: Design of a cosmetic glove stiffness compensation mechanism for toddler-sized hand prostheses
Source: PLoS One. 2017 Aug 11;12(8):e0183233. doi: 10.1371/journal.pone.0183233 (PMC5553851; doi:10.1371/journal.pone.0183233)
Supplement: S1 Dataset — (ZIP) [file pone.0183233.s001.zip › 03 Prototype measurements/protRVS20_1.xlsx]

## Sheet: protRVS20_1
LabVIEW Measurement
Writer_Version	2
Reader_Version	2
Separator	Tab
Decimal_Separator	.
Multi_Headings	No
X_Columns	No
Time_Pref	Absolute
Operator	localadmin
Date	2013-11-14
Time	00:10:44.551000
***End_of_Header***
Channels	4
Samples	10	10	10	10
Date	2013-11-14	2013-11-14	2013-11-14	2013-11-14
Time	00:10:54.851000	00:10:54.851000	00:10:54.851000	00:10:54.851000
Y_Unit_Label	mm	N	N	Pa
X_Dimension	Time	Time	Time	Time
X0	0	0	0	0
Delta_X	0.01	0.01	0.01	0.01
***End_of_Header***
X_Value	Voltage LVDT (Filtered)	Voltage Load Cell (Filtered)	Voltage Pinch Load Cell (Filtered)	Voltage Pressure (Filtered)	Comment
	115.71	-0.739883	-0.301646	5.44669
	115.652	-0.732236	-0.312355	5.44669
	115.627	-0.780515	-0.347342	5.44669
	115.681	-0.909626	-0.362289	5.44669
	115.742	-0.963361	-0.33315	5.44669
	115.752	-0.844258	-0.296254	5.44669
	115.714	-0.710921	-0.295958	5.44268
	115.646	-0.687215	-0.30971	5.43234
	115.624	-0.723065	-0.307824	5.42806
	115.682	-0.746252	-0.30879	5.43775
	115.743	-0.743181	-0.310917	5.44858
	115.753	-0.782836	-0.30376	5.4505
	115.736	-0.906709	-0.314528	5.44759
	115.725	-0.961314	-0.347494	5.44571
	115.727	-0.844438	-0.369449	5.44595
	115.732	-0.760915	-0.368825	5.44673
	115.733	-0.863453	-0.361059	5.44696
	115.732	-0.951291	-0.358076	5.44679
	115.731	-0.855663	-0.359595	5.44663
	115.731	-0.719996	-0.361292	5.44663
	115.731	-0.686963	-0.353593	5.44668
	115.731	-0.768925	-0.332777	5.44671
	115.731	-0.920912	-0.324104	5.4467
	115.731	-0.972215	-0.335315	5.44668
	115.731	-0.843957	-0.336401	5.44668
	115.731	-0.756838	-0.331812	5.44669
	115.731	-0.911107	-0.345077	5.44669
	115.731	-1.12806	-0.354731	5.44669
	115.731	-1.08494	-0.338709	5.44669
	115.731	-0.87885	-0.318264	5.44669
	115.731	-0.839475	-0.313764	5.44669
	115.731	-0.950437	-0.326759	5.44669
	115.731	-1.01949	-0.350748	5.44669
	115.731	-0.961147	-0.366732	5.44669
	115.731	-0.806206	-0.366572	5.44669
	115.731	-0.696075	-0.353218	5.44669
	115.731	-0.69457	-0.330735	5.44669
	115.731	-0.780621	-0.31551	5.44669
	115.731	-0.972299	-0.315452	5.44669
	115.731	-1.14494	-0.328446	5.44669
	115.731	-1.07022	-0.350855	5.44669
	115.731	-0.817484	-0.366177	5.44669
	115.731	-0.663643	-0.358431	5.44669
	115.731	-0.726423	-0.325146	5.44669
	115.731	-0.911703	-0.28645	5.44669
	115.731	-1.0327	-0.277717	5.44669
	115.731	-1.02794	-0.310735	5.44669
	115.731	-0.984578	-0.354912	5.44669
	115.731	-0.968373	-0.365994	5.44669
	115.731	-0.977038	-0.339876	5.44669
	115.731	-1.03562	-0.314741	5.44669
	115.731	-1.16326	-0.304002	5.44669
	115.709	-1.2619	-0.299063	5.44669
	115.651	-1.2683	-0.307198	5.44669
	115.628	-1.23758	-0.321242	5.44669
	115.682	-1.17351	-0.333511	5.44669
	115.742	-1.00227	-0.350869	5.44669
	115.752	-0.781148	-0.364375	5.44669
	115.736	-0.672936	-0.35767	5.44669
	115.703	-0.694098	-0.325468	5.44669
	115.647	-0.739507	-0.286856	5.44669
	115.606	-0.799891	-0.277772	5.44669
	115.603	-0.915167	-0.310614	5.44669
	115.639	-0.958795	-0.354842	5.44669
	115.702	-0.840377	-0.366008	5.44669
	115.746	-0.760109	-0.339906	5.44669
	115.747	-0.913749	-0.32262	5.44669
	115.732	-1.12801	-0.34002	5.44669
	115.726	-1.13317	-0.363757	5.44669
	115.729	-1.05443	-0.361276	5.44669
	115.732	-1.11724	-0.33507	5.44669
	115.732	-1.23619	-0.314455	5.44669
	115.731	-1.27393	-0.313469	5.44669
	115.731	-1.24908	-0.32799	5.44669
	115.731	-1.22551	-0.343498	5.44669
	115.731	-1.22452	-0.330529	5.44669
	115.731	-1.23248	-0.293706	5.44669
	115.731	-1.23617	-0.270923	5.44669
	115.731	-1.23489	-0.272573	5.44669
	115.731	-1.23304	-0.288933	5.4507
	115.731	-1.23272	-0.32001	5.46104
	115.731	-1.23324	-0.354754	5.46531
	115.731	-1.18439	-0.370493	5.45562
	115.731	-1.00837	-0.358803	5.4448
	115.731	-0.829029	-0.32376	5.44287
	115.731	-0.895374	-0.285736	5.44579
	115.731	-1.14698	-0.27791	5.44767
	115.731	-1.30332	-0.31107	5.44742
	115.731	-1.29119	-0.354983	5.44664
	115.731	-1.2324	-0.373776	5.44641
	115.731	-1.21239	-0.367968	5.44658
	115.731	-1.22495	-0.359162	5.44674
	115.731	-1.23733	-0.357586	5.44675
	115.731	-1.18886	-0.360064	5.44669
	115.731	-1.05799	-0.361663	5.44667
	115.731	-1.00358	-0.361452	5.44668
	115.731	-1.07384	-0.352925	5.44669
	115.709	-1.08078	-0.324569	5.44669
	115.651	-1.00291	-0.296045	5.44669
	115.628	-0.909787	-0.3068	5.44669
	115.682	-0.840084	-0.339186	5.44669
	115.742	-0.883931	-0.335996	5.44669
	115.752	-0.982589	-0.305359	5.44669
	115.736	-1.01712	-0.306584	5.44669
	115.726	-0.997909	-0.335775	5.44669
	115.705	-1.027	-0.342513	5.44669
	115.652	-1.15222	-0.326289	5.44669
	115.629	-1.26034	-0.307854	5.44669
	115.682	-1.27157	-0.288694	5.44669
	115.741	-1.2395	-0.284496	5.44669
	115.752	-1.22234	-0.312728	5.44669
	115.736	-1.1774	-0.345459	5.44669
	115.726	-1.00932	-0.344337	5.44669
	115.727	-0.782719	-0.323603	5.44669
	115.731	-0.720277	-0.306079	5.44669
	115.733	-0.86873	-0.288905	5.44669
	115.732	-0.968003	-0.277344	5.44669
	115.731	-0.860796	-0.276928	5.44669
	115.731	-0.765398	-0.288468	5.44669
	115.731	-0.908708	-0.310396	5.44669
	115.731	-1.17321	-0.326033	5.44669
	115.731	-1.26007	-0.32646	5.44669
	115.709	-1.05914	-0.313475	5.44669
	115.651	-0.823034	-0.290938	5.44669
	115.628	-0.87476	-0.28343	5.44669
	115.682	-1.14047	-0.311483	5.44669
	115.742	-1.30792	-0.345316	5.44669
	115.752	-1.29543	-0.34472	5.44669
	115.736	-1.23254	-0.323814	5.44669
	115.726	-1.16175	-0.313902	5.44669
	115.727	-1.04832	-0.316965	5.44669
	115.731	-1.00917	-0.313866	5.44669
	115.733	-1.07961	-0.302357	5.44669
	115.732	-1.03203	-0.312934	5.44669
	115.709	-0.825069	-0.339461	5.44669
	115.651	-0.680452	-0.341794	5.44669
	115.628	-0.681586	-0.332547	5.44669
	115.682	-0.731587	-0.34346	5.44669
	115.742	-0.75183	-0.361662	5.44669
	115.752	-0.742489	-0.359174	5.44669
	115.714	-0.731374	-0.327063	5.44669
	115.646	-0.779227	-0.29486	5.44669
	115.624	-0.909394	-0.305417	5.44669
	115.659	-0.963721	-0.339027	5.44669
	115.663	-0.844492	-0.344292	5.44669
	115.627	-0.710891	-0.333749	5.44669
	115.584	-0.687119	-0.335205	5.44669
	115.53	-0.723036	-0.325048	5.44669
	115.493	-0.746274	-0.302235	5.44669
	115.492	-0.7432	-0.309174	5.44669
	115.504	-0.733646	-0.345843	5.44669
	115.509	-0.730736	-0.370668	5.44669
	115.507	-0.683723	-0.369923	5.44669
	115.504	-0.558894	-0.361086	5.44669
	115.504	-0.506503	-0.349827	5.44669
	115.505	-0.624646	-0.331271	5.44669
	115.505	-0.707913	-0.324811	5.44669
	115.483	-0.604817	-0.344017	5.44669
	115.425	-0.516836	-0.356783	5.44669
	115.401	-0.563413	-0.332076	5.44669
	115.455	-0.572413	-0.297769	5.44669
	115.515	-0.50382	-0.304847	5.44669
	115.526	-0.413861	-0.345624	5.44669
	115.51	-0.29299	-0.372116	5.44669
	115.499	-0.208111	-0.370608	5.44669
	115.479	-0.205032	-0.360858	5.44669
	115.425	-0.232251	-0.349488	5.44669
	115.381	-0.244484	-0.323339	5.44669
	115.354	-0.23989	-0.296751	5.44669
	115.31	-0.233612	-0.307533	5.44669
	115.27	-0.232614	-0.339242	5.44669
	115.265	-0.234427	-0.343629	5.44669
	115.276	-0.235542	-0.325524	5.44669
	115.282	-0.235364	-0.307137	5.44669
	115.281	-0.234893	-0.296536	5.44669
	115.278	-0.234759	-0.305023	5.44669
	115.278	-0.23487	-0.32123	5.44669
	115.278	-0.234965	-0.326408	5.44669
	115.279	-0.234965	-0.323039	5.44669
	115.279	-0.234931	-0.319823	5.4507
	115.279	-0.234917	-0.311808	5.46104
	115.279	-0.234923	-0.300478	5.46531
	115.279	-0.234931	-0.312878	5.45562
	115.279	-0.234932	-0.340106	5.44078
	115.279	-0.234929	-0.342083	5.42853
	115.279	-0.234928	-0.324568	5.42716
	115.279	-0.234928	-0.315157	5.43873
	115.279	-0.284119	-0.317223	5.44931
	115.279	-0.460085	-0.313528	5.45045
	115.279	-0.688482	-0.294253	5.44731
	115.279	-0.798062	-0.27693	5.4456
	115.279	-0.774887	-0.274853	5.44601
	115.279	-0.728149	-0.287746	5.44679
	115.279	-0.667923	-0.318702	5.44697
	115.279	-0.503996	-0.346757	5.44677
	115.279	-0.284571	-0.334879	5.44662
	115.279	-0.223662	-0.302191	5.44663
	115.279	-0.419396	-0.305652	5.44669
	115.279	-0.693289	-0.336511	5.44671
	115.279	-0.814596	-0.343153	5.4467
	115.279	-0.780113	-0.326295	5.44668
	115.279	-0.724462	-0.3155	5.44668
	115.279	-0.713712	-0.324623	5.44669
	115.279	-0.679847	-0.349236	5.44669
	115.279	-0.51413	-0.366858	5.44669
	115.279	-0.333769	-0.359291	5.44669
	115.279	-0.346838	-0.325265	5.44669
	115.279	-0.421127	-0.286194	5.44669
	115.279	-0.399153	-0.277567	5.44669
	115.279	-0.405061	-0.310763	5.44669
	115.279	-0.471112	-0.347106	5.44669
	115.279	-0.554701	-0.337856	5.44669
	115.256	-0.624615	-0.295444	5.44669
	115.199	-0.584244	-0.27691	5.44669
	115.175	-0.486966	-0.299321	5.44669
	115.229	-0.402588	-0.317687	5.44669
	115.289	-0.294258	-0.309922	5.44669
	115.3	-0.212649	-0.314696	5.44669
	115.284	-0.206482	-0.337503	5.44669
	115.273	-0.231246	-0.340346	5.44669
	115.275	-0.243547	-0.324766	5.44669
	115.257	-0.239855	-0.315857	5.44669
	115.178	-0.283121	-0.317446	5.44669
	115.096	-0.408725	-0.321244	5.44669
	115.125	-0.462773	-0.322264	5.44669
	115.217	-0.345048	-0.31347	5.44669
	115.208	-0.212177	-0.300306	5.44669
	115.099	-0.188176	-0.312216	5.44669
	115.023	-0.223737	-0.339889	5.44669
	115.024	-0.246907	-0.334357	5.44669
	115.051	-0.243932	-0.304421	5.44669
	115.062	-0.234443	-0.298903	5.44669
	115.057	-0.231526	-0.315903	5.44669
	115.051	-0.233676	-0.326359	5.44669
	115.05	-0.186423	-0.317042	5.44669
	115.052	-0.010505	-0.29247	5.44669
	115.053	0.169371	-0.282804	5.44669
	115.053	0.103282	-0.302806	5.44669
	115.052	-0.148403	-0.324916	5.44669
	115.052	-0.304875	-0.336569	5.44669
	115.052	-0.29276	-0.342966	5.44669
	115.052	-0.233938	-0.327247	5.44669
	115.052	-0.213902	-0.30039	5.44669
	115.03	-0.177275	-0.299748	5.44669
	114.973	-0.0137	-0.30982	5.44669
	114.949	0.213971	-0.298652	5.44669
	115.003	0.327651	-0.28792	5.44669
	115.041	0.306452	-0.302745	5.44669
	114.994	0.259083	-0.323071	5.44669
	114.954	0.247082	-0.335817	5.44669
	114.997	0.25894	-0.343307	5.44669
	115.059	0.26818	-0.335528	5.44669
	115.051	0.267837	-0.328596	5.44669
	114.979	0.264409	-0.336168	5.44669
	114.944	0.263095	-0.335154	5.44669
	114.998	0.263763	-0.323114	5.44669
	115.04	0.3137	-0.317018	5.44669
	114.973	0.440551	-0.326391	5.44669
	114.875	0.541939	-0.341566	5.44669
	114.871	0.598963	-0.338158	5.44669
	114.907	0.694636	-0.330318	5.44669
	114.879	0.731519	-0.343826	5.44669
	114.825	0.568095	-0.362608	5.44669
	114.808	0.316018	-0.359441	5.44669
	114.841	0.241516	-0.326839	5.44669
	114.909	0.443204	-0.286801	5.44669
	114.934	0.72443	-0.277262	5.44669
	114.876	0.846692	-0.302549	5.44669
	114.837	0.810003	-0.326786	5.44669
	114.884	0.753089	-0.337445	5.44669
	114.925	0.742593	-0.350539	5.44669
	114.881	0.758475	-0.354967	5.44669
	114.82	0.768865	-0.336858	5.44669
	114.805	0.767574	-0.317404	5.44669
	114.819	0.763339	-0.306191	5.44669
	114.831	0.762025	-0.291163	5.44669
	114.83	0.76298	-0.278252	5.44669
	114.826	0.763847	-0.284377	5.44669
	114.825	0.763871	-0.316124	5.44669
	114.825	0.763572	-0.354752	5.44669
	114.826	0.763439	-0.371875	5.44669
	114.826	0.763489	-0.359382	5.44669
	114.826	0.763557	-0.331382	5.44669
	114.826	0.763568	-0.313582	5.44669
	114.826	0.812739	-0.306543	5.44669
	114.826	0.939502	-0.30054	5.44669
	114.826	1.04113	-0.306913	5.44669
	114.826	1.09828	-0.320598	5.44669
	114.826	1.19392	-0.325472	5.44669
	114.826	1.27994	-0.315001	5.44669
	114.826	1.29247	-0.299801	5.44669
	114.826	1.2688	-0.303588	5.44669
	114.826	1.2547	-0.319467	5.44669
	114.826	1.25725	-0.32618	5.44669
	114.826	1.26333	-0.32357	5.44669
	114.826	1.26498	-0.320126	5.44669
	114.826	1.2635	-0.319617	5.44669
	114.826	1.2623	-0.320629	5.44669
	114.826	1.31151	-0.321234	5.44669
	114.826	1.48791	-0.328998	5.44669
	114.826	1.71649	-0.341153	5.44669
	114.826	1.82598	-0.337057	5.44669
	114.826	1.80271	-0.330004	5.44669
	114.826	1.75596	-0.344085	5.44669
	114.826	1.74496	-0.362829	5.44669
	114.826	1.8062	-0.367312	5.44669
	114.826	1.99114	-0.354916	5.44669
	114.826	2.21901	-0.331183	5.44669
	114.826	2.32518	-0.322965	5.44669
	114.826	2.34995	-0.335404	5.44669
	114.826	2.47987	-0.328973	5.44669
	114.826	2.69797	-0.30381	5.44669
	114.804	2.81964	-0.308439	5.44669
	114.746	2.80521	-0.337104	5.44669
	114.722	2.75783	-0.342411	5.44669
	114.776	2.74342	-0.325773	5.44669
	114.814	2.75427	-0.307674	5.44669
	114.767	2.76395	-0.288802	5.44669
	114.727	2.76415	-0.276734	5.44669
	114.749	2.80998	-0.27671	5.44669
	114.73	2.98447	-0.280723	5.44669
	114.642	3.21344	-0.28237	5.44669
	114.577	3.32379	-0.281627	5.44669
	114.576	3.30073	-0.2886	5.44669
	114.598	3.25377	-0.308773	5.44669
	114.607	3.2426	-0.317434	5.44669
	114.604	3.25466	-0.298577	5.44669
	114.599	3.26369	-0.277303	5.44669
	114.598	3.31237	-0.281335	5.44669
	114.599	3.48492	-0.307315	5.44669
	114.6	3.71206	-0.327285	5.44669
	114.6	3.82233	-0.328081	5.44669
	114.6	3.79989	-0.32158	5.44669
	114.6	3.75322	-0.326487	5.44669
	114.6	3.79114	-0.347847	5.44669
	114.6	3.97902	-0.357742	5.44669
	114.6	4.21642	-0.331108	5.44669
	114.6	4.37473	-0.289151	5.44669
	114.6	4.52413	-0.276722	5.44669
	114.6	4.70453	-0.301487	5.44669
	114.6	4.80375	-0.318662	5.44669
	114.6	4.79335	-0.30169	5.44669
	114.6	4.75565	-0.278172	5.44669
	114.6	4.79305	-0.280593	5.44669
	114.6	4.97753	-0.314566	5.44669
	114.6	5.21369	-0.347574	5.44669
	114.6	5.37268	-0.336692	5.44669
	114.6	5.52281	-0.30266	5.44669
	114.6	5.70327	-0.305204	5.44669
	114.6	5.80226	-0.336157	5.44669
	114.6	5.79174	-0.335293	5.44669
	114.577	5.75407	-0.306141	5.44669
	114.498	5.74234	-0.299291	5.44669
	114.416	5.75086	-0.315454	5.44669
	114.447	5.8078	-0.333904	5.44669
	114.561	5.98398	-0.345221	5.44669
	114.631	6.25891	-0.32914	5.44669
	114.626	6.54326	-0.300382	5.44669
	114.577	6.79812	-0.306942	5.44669
	114.488	7.03754	-0.345566	5.44669
	114.39	7.28101	-0.363475	5.44669
	114.346	7.53168	-0.34215	5.44669
	114.357	7.73473	-0.31659	5.44669
	114.376	7.8583	-0.311839	5.44669
	114.381	8.05486	-0.318676	5.44669
	114.375	8.47197	-0.323188	5.44669
	114.372	9.03031	-0.330512	5.44669
	114.372	9.58127	-0.348963	5.44669
	114.373	10.0808	-0.364649	5.44669
	114.374	10.5617	-0.366334	5.44669
	114.374	11.0532	-0.361729	5.44669
	114.373	11.5557	-0.351373	5.44669
	114.373	12.0098	-0.33169	5.44669
	114.373	12.3829	-0.324438	5.44669
	114.373	12.8284	-0.343711	5.44669
	114.373	13.4458	-0.356788	5.44669
	114.373	14.0779	-0.340057	5.44669
	114.373	14.601	-0.325969	5.44669
	114.373	15.0646	-0.3335	5.44669
	114.351	15.5407	-0.327107	5.44669
	114.294	16.0921	-0.303705	5.44669
	114.248	16.7768	-0.309058	5.44669
	114.222	17.5566	-0.345272	5.44669
	114.178	18.3884	-0.37047	5.44669
	114.139	19.3161	-0.370043	5.44669
	114.134	20.3317	-0.353336	5.44669
	114.144	21.3605	-0.32955	5.44669
	114.151	22.4145	-0.314971	5.44669
	114.15	23.5807	-0.307777	5.44669
	114.147	24.8019	-0.292693	5.44669
	114.146	25.9105	-0.278329	5.44669
	114.147	26.888	-0.283865	5.44669
	114.147	27.8405	-0.308012	5.44669
	114.147	28.8275	-0.318807	5.44669
	114.147	29.8375	-0.307294	5.44669
	114.147	30.7957	-0.305325	5.44669
	114.147	31.5687	-0.309653	5.44669
	114.147	32.1595	-0.304462	5.44669
	114.147	32.7203	-0.3074	5.44669
	114.147	33.2319	-0.3194	5.44669
	114.147	33.6191	-0.324796	5.44669
	114.147	34.0027	-0.315143	5.44669
	114.147	34.4339	-0.29223	5.44669
	114.147	34.7396	-0.283378	5.44669
	114.147	34.805	-0.303132	5.44669
	114.147	34.738	-0.324848	5.44669
	114.147	34.689	-0.336425	5.44669
	114.147	34.6927	-0.34293	5.44669
	114.147	34.7117	-0.335154	5.44669
	114.147	34.7183	-0.328574	5.44669
	114.147	34.7144	-0.336292	5.44669
	114.147	34.7595	-0.327343	5.44669
	114.147	34.886	-0.302811	5.44669
	114.147	34.9398	-0.3086	5.44669
	114.147	34.8216	-0.337526	5.44669
	114.147	34.6887	-0.342531	5.44669
	114.147	34.6648	-0.325673	5.44669
	114.147	34.7004	-0.315461	5.44669
	114.147	34.7236	-0.324828	5.44669
	114.147	34.7206	-0.349335	5.44669
	114.147	34.7111	-0.366827	5.44669
	114.147	34.7082	-0.367114	5.44669
	114.147	34.7103	-0.361282	5.44669
	114.147	34.7123	-0.350908	5.44669
	114.147	34.7123	-0.331654	5.44669
	114.147	34.7117	-0.316717	5.44669
	114.147	34.7114	-0.307761	5.44669
	114.147	34.7115	-0.292066	5.44669
	114.147	34.7116	-0.278072	5.44669
	114.147	34.7116	-0.27611	5.44669
	114.147	34.7116	-0.279996	5.44669
	114.147	34.7116	-0.29015	5.44669
	114.147	34.7116	-0.317874	5.44669
	114.147	34.6624	-0.353425	5.44669
	114.147	34.5356	-0.362825	5.44669
	114.147	34.4832	-0.339075	5.44669
	114.147	34.5528	-0.323403	5.44669
	114.147	34.5588	-0.340644	5.44669
	114.147	34.5299	-0.36374	5.44669
	114.147	34.613	-0.368918	5.44669
	114.147	34.7227	-0.355265	5.44669
	114.147	34.7494	-0.330759	5.44669
	114.147	34.7231	-0.314792	5.44669
	114.147	34.703	-0.315143	5.44669
	114.147	34.7039	-0.328572	5.44669
	114.147	34.7114	-0.351018	5.44669
	114.147	34.7143	-0.35833	5.44669
	114.147	34.6636	-0.330228	5.44669
	114.147	34.5352	-0.288573	5.44669
	114.147	34.4826	-0.276793	5.44669
	114.147	34.6019	-0.309593	5.44669
	114.147	34.7349	-0.346891	5.44669
	114.147	34.7584	-0.338182	5.44669
	114.147	34.7226	-0.303528	5.44669
	114.147	34.6995	-0.305039	5.44669
	114.147	34.7026	-0.343649	5.44669
	114.147	34.7121	-0.363349	5.44669
	114.147	34.715	-0.342778	5.44669
	114.147	34.7128	-0.316898	5.44669
	114.147	34.7109	-0.303874	5.44669
	114.147	34.7109	-0.290372	5.44669
	114.147	34.7115	-0.278744	5.44669
	114.147	34.761	-0.284864	5.44669
	114.147	34.9861	-0.308283	5.44669
	114.147	35.3903	-0.318565	5.44669
	114.147	35.7774	-0.299226	5.44669
	114.147	36.1382	-0.277173	5.44669
	114.147	36.6978	-0.28105	5.44669
	114.147	37.4316	-0.315113	5.44669
	114.147	38.0821	-0.355511	5.44669
	114.147	38.5732	-0.372552	5.44669
	114.147	39.0171	-0.367267	5.44669
	114.147	39.4471	-0.359303	5.44669
	114.147	39.7818	-0.350023	5.44669
	114.147	40.0645	-0.331987	5.44669
	114.147	40.4551	-0.325041	5.44669
	114.147	40.9736	-0.343859	5.44669
	114.147	41.5669	-0.364506	5.44669
	114.147	42.2537	-0.360225	5.44669
	114.147	42.921	-0.326493	5.44669
	114.147	43.3942	-0.286377	5.44669
	114.147	43.8181	-0.277207	5.44669
	114.125	44.4419	-0.302677	5.44669
	114.045	45.2401	-0.326859	5.44669
	113.942	46.0027	-0.33743	5.44669
	113.892	46.6332	-0.350507	5.44669
	113.925	47.2616	-0.36283	5.44669
	114.003	47.9424	-0.357151	5.44669
	114.054	48.5977	-0.33367	5.44669
	114.053	49.2653	-0.323205	5.44669
	114.034	50.0029	-0.34249	5.44669
	114.028	50.7742	-0.364585	5.44669
	114.031	51.5363	-0.360745	5.44669
	114.035	52.2826	-0.334553	5.44669
	114.013	52.9765	-0.322298	5.44669
	113.954	53.5971	-0.341796	5.44669
	113.908	54.2949	-0.364617	5.44669
	113.904	55.1145	-0.361005	5.44669
	113.919	55.8201	-0.32678	5.44669
	113.926	56.3637	-0.28622	5.44669
	113.924	56.9672	-0.27704	5.44669
	113.92	57.667	-0.310533	5.44669
	113.92	58.2898	-0.347197	5.44669
	113.921	58.7816	-0.345847	5.44669
	113.921	59.1865	-0.331488	5.44669
	113.921	59.4938	-0.341575	5.44669
	113.921	59.7249	-0.361249	5.44669
	113.921	59.9482	-0.367542	5.44669
	113.921	60.1937	-0.363445	5.44669
	113.921	60.5002	-0.359533	5.44669
	113.921	60.9305	-0.351486	5.44669
	113.921	61.4077	-0.324649	5.44669
	113.921	61.7157	-0.288718	5.44669
	113.921	61.864	-0.270974	5.44669
	113.921	62.1417	-0.274375	5.44669
	113.921	62.6011	-0.289671	5.44669
	113.921	63.0527	-0.319679	5.44669
	113.921	63.4304	-0.354353	5.44669
	113.921	63.7789	-0.362572	5.44669
	113.921	64.2398	-0.330769	5.44669
	113.921	64.8719	-0.287284	5.44669
	113.921	65.5048	-0.276059	5.44669
	113.921	66.0721	-0.301873	5.44669
	113.921	66.7094	-0.319059	5.44669
	113.921	67.4638	-0.30959	5.44669
	113.921	68.2528	-0.314069	5.44669
	113.921	68.9669	-0.337358	5.44669
	113.899	69.5316	-0.340508	5.44669
	113.841	69.9942	-0.332756	5.44669
	113.817	70.5061	-0.336134	5.44669
	113.871	71.1301	-0.32579	5.44669
	113.909	71.7431	-0.294345	5.44669
	113.84	72.3054	-0.272876	5.4507
	113.72	72.9475	-0.281035	5.46104
	113.682	73.7059	-0.308771	5.46531
	113.752	74.4455	-0.328002	5.45562
	113.801	75.0807	-0.327864	5.4448
	113.754	75.7191	-0.313363	5.44287
	113.687	76.4517	-0.290393	5.44579
	113.671	77.2313	-0.275371	5.44767
	113.688	77.9494	-0.283442	5.44742
	113.7	78.519	-0.308886	5.44664
	113.699	79.0315	-0.327194	5.44641
	113.695	79.6686	-0.327484	5.44658
	113.693	80.3934	-0.313492	5.44674
	113.694	81.0146	-0.298452	5.44675
	113.695	81.5461	-0.303559	5.44669
	113.695	82.1727	-0.312064	5.44667
	113.695	82.8864	-0.306101	5.44668
	113.694	83.5066	-0.30723	5.44669
	113.695	83.9924	-0.310876	5.44669
	113.695	84.445	-0.304297	5.44669
	113.695	84.9297	-0.314768	5.44669
	113.695	85.4395	-0.339533	5.44669
	113.695	85.9484	-0.341171	5.44669
	113.695	86.4478	-0.32439	5.44669
	113.695	86.9438	-0.315406	5.44669
	113.695	87.3924	-0.325261	5.44669
	113.695	87.7162	-0.349536	5.44669
	113.695	87.9878	-0.358886	5.44669
	113.672	88.3775	-0.330987	5.44669
	113.615	88.8506	-0.296564	5.44669
	113.591	89.2204	-0.304729	5.44669
	113.645	89.5023	-0.346003	5.44669
	113.705	89.88	-0.372317	5.44669
	113.716	90.3935	-0.362686	5.44669
	113.7	90.9399	-0.32474	5.44669
	113.667	91.4044	-0.292637	5.44669
	113.611	91.7169	-0.297441	5.44669
	113.591	91.9781	-0.311617	5.44669
	113.624	92.3183	-0.308097	5.44669
	113.626	92.6681	-0.316097	5.44669
	113.612	92.938	-0.338739	5.44669
	113.65	93.1621	-0.340366	5.44669
	113.7	93.3941	-0.332205	5.44669
	113.712	93.5963	-0.343824	5.44669
	113.7	93.7261	-0.361936	5.44669
	113.668	93.9256	-0.36703	5.44669
	113.611	94.2925	-0.362986	5.44669
	113.569	94.6735	-0.359522	5.44669
	113.544	94.9958	-0.359516	5.44669
	113.5	95.3369	-0.360745	5.44669
	113.46	95.6653	-0.353392	5.44669
	113.455	95.9259	-0.325016	5.44669
	113.466	96.1538	-0.296066	5.44669
	113.472	96.4398	-0.29878	5.44669
	113.493	96.8187	-0.31096	5.44669
	113.548	97.1755	-0.307345	5.44669
	113.571	97.4837	-0.316016	5.44669
	113.518	97.8768	-0.346843	5.4507
	113.458	98.3381	-0.368648	5.46104
	113.447	98.7019	-0.36872	5.46531
	113.486	98.9362	-0.3613	5.45562
	113.553	99.1407	-0.350344	5.4448
	113.576	99.3772	-0.323541	5.44287
	113.518	99.5882	-0.296531	5.44579
	113.456	99.671	-0.299499	5.44767
	113.447	99.6923	-0.318966	5.44742
	113.464	99.8291	-0.335302	5.44664
	113.496	100.101	-0.352429	5.44641
	113.552	100.397	-0.364392	5.44658
	113.571	100.659	-0.357122	5.44674
	113.516	100.896	-0.325232	5.44675
	113.457	101.137	-0.294822	5.44669
	113.447	101.387	-0.298181	5.44667
	113.464	101.591	-0.319021	5.44668
	113.474	101.666	-0.327923	5.44669
	113.472	101.686	-0.316589	5.44669
	113.468	101.875	-0.291724	5.44669
	113.467	102.274	-0.274782	5.44669
	113.468	102.672	-0.274852	5.44669
	113.469	102.941	-0.288509	5.44669
	113.469	103.148	-0.319022	5.44669
	113.468	103.373	-0.35449	5.44268
	113.468	103.627	-0.362863	5.43234
	113.468	103.888	-0.330842	5.42806
	113.468	104.091	-0.287211	5.43775
	113.468	104.211	-0.268132	5.44858
	113.468	104.406	-0.273719	5.4505
	113.468	104.775	-0.282535	5.44759
	113.468	105.109	-0.284194	5.44571
	113.468	105.255	-0.281747	5.44595
	113.468	105.368	-0.288002	5.44673
	113.468	105.537	-0.316351	5.44696
	113.468	105.645	-0.34568	5.44679
	113.468	105.642	-0.335263	5.44663
	113.468	105.604	-0.302734	5.44663
	113.468	105.59	-0.297873	5.44668
	113.468	105.597	-0.316071	5.44671
	113.468	105.655	-0.326795	5.4467
	113.468	105.831	-0.317165	5.44668
	113.468	106.057	-0.300237	5.44668
	113.468	106.165	-0.310872	5.44669
	113.468	106.093	-0.347222	5.44669
	113.468	105.822	-0.362765	5.44669
	113.468	105.407	-0.341263	5.44669
	113.468	105.032	-0.324341	5.44669
	113.468	104.778	-0.340259	5.44669
	113.468	104.619	-0.363246	5.44669
	113.468	104.564	-0.368847	5.44669
	113.446	104.585	-0.355411	5.44669
	113.389	104.611	-0.322974	5.44669
	113.342	104.565	-0.286621	5.44669
	113.317	104.381	-0.27069	5.44669
	113.295	104.148	-0.275002	5.44669
	113.336	104.04	-0.290034	5.44669
	113.434	104.016	-0.311738	5.44669
	113.495	103.936	-0.318168	5.44669
	113.49	103.894	-0.29783	5.44669
	113.468	104.001	-0.27673	5.44669
	113.46	104.124	-0.28136	5.44669
	113.443	104.149	-0.3154	5.44669
	113.39	104.116	-0.355521	5.44669
	113.367	104.144	-0.364583	5.44669
	113.419	104.273	-0.339067	5.44669
	113.456	104.383	-0.322774	5.44669
	113.387	104.443	-0.340383	5.44669
	113.268	104.537	-0.363854	5.44669
	113.23	104.621	-0.369058	5.44669
	113.322	104.683	-0.363154	5.44669
	113.428	104.836	-0.351001	5.44669
	113.404	105.05	-0.331028	5.44669
	113.284	105.162	-0.316422	5.44669
	113.23	105.145	-0.30786	5.44669
	113.294	104.952	-0.300083	5.44669
	113.346	104.019	-0.314124	5.44669
	113.302	101.494	-0.340769	5.44669
	113.236	97.468	-0.341919	5.44669
	113.219	93.3527	-0.332134	5.44669
	113.257	90.5162	-0.335372	5.44669
	113.327	89.2566	-0.333562	5.44669
	113.35	89.15	-0.32273	5.44669
	113.292	89.5091	-0.317423	5.44669
	113.23	89.8381	-0.326697	5.44669
	113.22	90.1657	-0.34155	5.44669
	113.237	90.5805	-0.338043	5.44669
	113.248	90.9463	-0.330275	5.44669
	113.246	91.1485	-0.335978	5.44669
	113.242	91.1835	-0.334478	5.44669
	113.24	91.139	-0.330769	5.44669
	113.241	91.1099	-0.337453	5.44669
	113.242	91.1631	-0.33492	5.44669
	113.242	91.3511	-0.33043	5.44669
	113.242	91.5831	-0.345024	5.44669
	113.242	91.69	-0.363071	5.44669
	113.242	91.6643	-0.359209	5.44669
	113.242	91.6175	-0.326577	5.44669
	113.242	91.6074	-0.294644	5.44669
	113.242	91.6198	-0.297628	5.44669
	113.242	91.6286	-0.310982	5.44669
	113.242	91.6279	-0.299893	5.44669
	113.242	91.6244	-0.288028	5.44669
	113.242	91.6233	-0.310219	5.44669
	113.242	91.6732	-0.343151	5.44669
	113.242	91.8499	-0.344262	5.44669
	113.242	92.0783	-0.332262	5.44669
	113.242	92.1877	-0.342463	5.44669
	113.242	92.1644	-0.353474	5.44669
	113.242	92.1669	-0.331241	5.44669
	113.242	92.3318	-0.298595	5.44669
	113.242	92.5723	-0.305489	5.44669
	113.242	92.6908	-0.345599	5.44669
	113.242	92.7163	-0.364007	5.44669
	113.242	92.8421	-0.342361	5.44669
	113.242	93.0583	-0.316489	5.44669
	113.242	93.1806	-0.303851	5.44669
	113.242	93.2163	-0.298378	5.44669
	113.242	93.345	-0.314835	5.44669
	113.242	93.5588	-0.349543	5.44669
	113.242	93.679	-0.3702	5.44669
	113.242	93.7147	-0.368411	5.44669
	113.242	93.8442	-0.360619	5.44669
	113.242	94.0583	-0.358039	5.44669
	113.242	94.2276	-0.359736	5.44669
	113.242	94.3899	-0.361364	5.44669
	113.242	94.5718	-0.353573	5.44669
	113.242	94.6671	-0.324872	5.44669
	113.242	94.6545	-0.28807	5.44669
	113.242	94.6173	-0.278494	5.44669
	113.242	94.6065	-0.310485	5.44669
	113.242	94.6152	-0.34666	5.44669
	113.242	94.6227	-0.345639	5.44669
	113.242	94.6228	-0.323721	5.44669
	113.242	94.6201	-0.305666	5.44669
	113.242	94.619	-0.29656	5.44669
	113.242	94.6194	-0.305556	5.44669
	113.242	94.62	-0.313574	5.44669
	113.242	94.6201	-0.306024	5.44669
	113.242	94.6199	-0.306661	5.44669
	113.242	94.6198	-0.318536	5.44669
	113.242	94.6199	-0.324696	5.44669
	113.242	94.6199	-0.32328	5.44669
	113.242	94.6199	-0.320532	5.44669
	113.242	94.6199	-0.31989	5.44669
	113.242	94.6691	-0.32847	5.44669
	113.242	94.8451	-0.341409	5.44669
	113.242	95.0735	-0.329482	5.44669
	113.242	95.183	-0.301881	5.44669
	113.242	95.1599	-0.299578	5.44669
	113.242	95.1623	-0.309219	5.44669
	113.242	95.2781	-0.306331	5.44669
	113.242	95.3917	-0.316209	5.44669
	113.242	95.4578	-0.339414	5.44669
	113.242	95.553	-0.332738	5.44669
	113.242	95.6848	-0.296041	5.44669
	113.242	95.872	-0.27898	5.44669
	113.242	96.1266	-0.307846	5.44669
	113.242	96.448	-0.345381	5.44669
	113.242	96.8318	-0.346041	5.44669
	113.242	97.1289	-0.324344	5.44669
	113.242	97.2058	-0.313655	5.4507
	113.242	97.1465	-0.324544	5.46104
	113.242	97.0965	-0.341987	5.46531
	113.242	97.097	-0.338991	5.45562
	113.242	97.115	-0.322646	5.4448
	113.242	97.0732	-0.315457	5.44287
	113.242	96.894	-0.325904	5.44579
	113.242	96.6615	-0.349787	5.44767
	113.242	96.5515	-0.366634	5.44742
	113.242	96.5759	-0.359002	5.44664
	113.242	96.6233	-0.333094	5.44641
	113.242	96.6342	-0.314435	5.44658
	113.242	96.6218	-0.314163	5.44674
	113.242	96.6128	-0.328288	5.44675
	113.242	96.6134	-0.351247	5.44669
	113.242	96.5676	-0.366398	5.44667
	113.242	96.4421	-0.366255	5.44668
	113.242	96.3398	-0.353204	5.44669
	113.242	96.2819	-0.330842	5.44669
	113.242	96.1862	-0.31556	5.44669
	113.242	96.1004	-0.315435	5.44669
	113.242	96.088	-0.328421	5.44669
	113.242	96.1116	-0.34298	5.44669
	113.242	96.1257	-0.330158	5.44669
	113.242	96.1723	-0.301606	5.44669
	113.242	96.3422	-0.299223	5.44669
	113.242	96.569	-0.309168	5.44669
	113.242	96.7292	-0.306436	5.44669
	113.242	96.8832	-0.308401	5.44669
	113.242	97.114	-0.311247	5.44669
	113.242	97.3881	-0.304037	5.44669
	113.242	97.6052	-0.314526	5.44669
	113.242	97.7263	-0.339524	5.44669
	113.242	97.8676	-0.341253	5.44669
	113.22	98.1071	-0.332298	5.44669
	113.162	98.4385	-0.343548	5.44669
	113.138	98.8811	-0.353917	5.44669
	113.192	99.3546	-0.33104	5.44669
	113.252	99.7058	-0.290483	5.44669
	113.241	99.9306	-0.269434	5.44669
	113.167	100.136	-0.273102	5.44669
	113.111	100.425	-0.289685	5.44669
	113.086	100.813	-0.320137	5.44669
	113.069	101.173	-0.346669	5.44669
	113.112	101.43	-0.334332	5.44669
	113.186	101.596	-0.301993	5.44669
	113.188	101.702	-0.297893	5.44669
	113.16	101.855	-0.316343	5.44669
	113.17	102.105	-0.334773	5.44669
	113.143	102.387	-0.345269	5.44669
	113.077	102.65	-0.336722	5.44669
	113.095	102.943	-0.328399	5.44268
	113.177	103.312	-0.335661	5.43234
	113.19	103.613	-0.335012	5.42806
	113.164	103.746	-0.331105	5.43775
	113.193	103.864	-0.345275	5.44858
	113.244	104.041	-0.362936	5.4505
	113.259	104.15	-0.359063	5.44759
	113.226	104.194	-0.334435	5.44571
	113.137	104.331	-0.322846	5.44595
	113.033	104.545	-0.342068	5.44673
	113.009	104.663	-0.356665	5.44696
	113.078	104.648	-0.34059	5.44679
	113.123	104.602	-0.326236	5.44663
	113.095	104.588	-0.341293	5.44663
	113.087	104.599	-0.363006	5.44668
	113.096	104.608	-0.368379	5.44671
	113.059	104.608	-0.3553	5.4467
	113.011	104.605	-0.330965	5.44668
	112.999	104.603	-0.314866	5.44668
	113.011	104.653	-0.315101	5.44669
	113.02	104.83	-0.328528	5.44669
	113.019	105.058	-0.351014	5.44669
	113.016	105.168	-0.358344	5.44669
	113.015	105.145	-0.330235	5.44669
	113.015	105.098	-0.288571	5.44669
	113.016	105.136	-0.276789	5.44669
	113.016	105.324	-0.301721	5.44669
	113.016	105.611	-0.326607	5.44669
	113.016	105.896	-0.337664	5.44669
	113.016	106.147	-0.350695	5.44669
	113.016	106.384	-0.354954	5.44669
	113.016	106.628	-0.336798	5.44669
	113.016	106.929	-0.317383	5.44669
	113.016	107.308	-0.314074	5.44669
	113.016	107.66	-0.327202	5.44669
	113.016	108.015	-0.342953	5.44669
	113.016	108.585	-0.338451	5.44669
	113.016	109.276	-0.329948	5.44669
	113.016	109.749	-0.343566	5.44669
	113.016	109.911	-0.362631	5.44669
	113.016	109.794	-0.359543	5.44669
	113.016	109.39	-0.326873	5.44669
	112.993	108.822	-0.286779	5.44669
	112.936	108.264	-0.26937	5.44669
	112.89	107.815	-0.282263	5.44669
	112.886	107.562	-0.310533	5.44669
	112.923	107.525	-0.328304	5.44669
	112.965	107.585	-0.327364	5.44669
	112.929	107.621	-0.320917	5.44669
	112.826	107.614	-0.318593	5.44669
	112.761	107.599	-0.319918	5.44669
	112.766	107.594	-0.32917	5.44669
	112.79	107.598	-0.349563	5.44669
	112.798	107.601	-0.357507	5.44669
	112.815	107.601	-0.33827	5.44669
	112.868	107.551	-0.317093	5.44669
	112.891	107.374	-0.305559	5.44669
	112.839	107.146	-0.298879	5.44669
	112.779	107.037	-0.314438	5.44669
	112.769	107.06	-0.341328	5.44669
	112.784	107.156	-0.334171	5.44669
	112.795	107.343	-0.295961	5.44669
	112.793	107.559	-0.278437	5.44669
	112.811	107.66	-0.307648	5.44669
	112.89	107.637	-0.353361	5.44669
	112.972	107.545	-0.374313	5.44669
	112.943	107.359	-0.36877	5.44669
	112.829	107.142	-0.351436	5.44669
	112.758	107.09	-0.321335	5.44669
	112.763	107.239	-0.287347	5.44669
	112.79	107.335	-0.279448	5.44669
	112.799	107.275	-0.303271	5.44669
	112.793	107.307	-0.318441	5.44669
	112.788	107.504	-0.308834	5.44669
	112.787	107.65	-0.306102	5.44669
	112.789	107.702	-0.317301	5.44669
	112.79	107.829	-0.332249	5.44669
	112.79	108.036	-0.34387	5.44669
	112.789	108.155	-0.337033	5.44669
	112.789	108.192	-0.329027	5.44669
	112.789	108.323	-0.343684	5.44669
	112.789	108.537	-0.355137	5.44669
	112.789	108.705	-0.331503	5.44669
	112.789	108.868	-0.290243	5.44669
	112.789	109.099	-0.277039	5.44669
	112.789	109.37	-0.301231	5.44669
	112.789	109.586	-0.326313	5.44669
	112.789	109.658	-0.337715	5.44669
	112.789	109.624	-0.350821	5.44669
	112.789	109.586	-0.362859	5.44669
	112.789	109.632	-0.357052	5.44669
	112.789	109.771	-0.333618	5.44669
	112.789	109.879	-0.315348	5.44669
	112.789	109.934	-0.314359	5.44669
	112.789	110.027	-0.320175	5.44669
	112.789	110.112	-0.32292	5.44669
	112.789	110.175	-0.329867	5.44669
	112.789	110.328	-0.348788	5.44669
	112.789	110.591	-0.364805	5.44669
	112.789	110.879	-0.366461	5.44669
	112.789	111.139	-0.361727	5.44669
	112.789	111.38	-0.359197	5.44669
	112.789	111.622	-0.351956	5.44669
	112.789	111.921	-0.324965	5.44669
	112.789	112.349	-0.296555	5.44669
	112.789	112.877	-0.306873	5.44669
	112.789	113.363	-0.339035	5.44669
	112.789	113.69	-0.335907	5.44669
	112.789	113.95	-0.297504	5.44669
	112.789	114.285	-0.270596	5.44669
	112.789	114.632	-0.271085	5.44669
	112.789	114.953	-0.288426	5.44669
	112.789	115.354	-0.320327	5.44669
	112.789	115.815	-0.347196	5.44669
	112.767	116.224	-0.342356	5.44669
	112.687	116.683	-0.330025	5.44669
	112.584	117.292	-0.342203	5.44669
	112.534	117.917	-0.354161	5.44669
	112.545	118.488	-0.331621	5.44669
	112.588	119.081	-0.290639	5.44669
	112.651	119.611	-0.277163	5.44669
	112.669	119.994	-0.309013	5.44669
	112.611	120.32	-0.354387	5.44669
	112.573	120.574	-0.366387	5.44669
	112.644	120.653	-0.340226	5.44669
	112.742	120.61	-0.322619	5.44669
	112.722	120.616	-0.339906	5.44669
	112.606	120.789	-0.355839	5.44669
	112.531	121.081	-0.341012	5.44669
	112.535	121.423	-0.326706	5.44669
	112.563	121.9	-0.34134	5.44669
	112.573	122.589	-0.362858	5.44669
	112.567	123.346	-0.368301	5.44669
	112.561	123.912	-0.35532	5.44669
	112.561	124.156	-0.331001	5.44669
	112.563	124.051	-0.314874	5.44669
	112.541	123.477	-0.315092	5.44669
	112.461	122.367	-0.328521	5.44669
	112.357	121.028	-0.343144	5.44669
	112.308	119.855	-0.338062	5.44669
	112.341	118.942	-0.321846	5.44669
	112.442	118.195	-0.307582	5.44669
	112.528	117.394	-0.29803	5.44669
	112.515	116.212	-0.313362	5.44669
	112.454	114.497	-0.34905	5.44669
	112.407	112.534	-0.362646	5.44669
	112.36	110.828	-0.332693	5.44669
	112.327	109.541	-0.288064	5.44669
	112.325	108.522	-0.275703	5.44669
	112.336	107.741	-0.301446	5.44669
	112.34	107.254	-0.319007	5.44669
	112.339	107.048	-0.30972	5.44669
	112.336	106.993	-0.314142	5.44669
	112.336	106.872	-0.337342	5.44669
	112.337	106.667	-0.332605	5.44669
	112.337	106.498	-0.296721	5.44669
	112.337	106.333	-0.279312	5.44669
	112.337	106.1	-0.307744	5.44669
	112.337	105.829	-0.353091	5.44669
	112.337	105.614	-0.374165	5.44669
	112.337	105.493	-0.368804	5.44669
	112.337	105.4	-0.359374	5.44669
	112.337	105.336	-0.357377	5.44669
	112.337	105.233	-0.359901	5.44669
	112.337	104.95	-0.361669	5.44669
	112.337	104.58	-0.353642	5.44669
	112.337	104.283	-0.332663	5.44669
	112.337	104.056	-0.324039	5.44669
	112.337	103.831	-0.335328	5.44669
	112.337	103.634	-0.33643	5.44669
	112.337	103.552	-0.331819	5.44669
	112.337	103.576	-0.34507	5.44669
	112.337	103.613	-0.362596	5.44669
	112.337	103.62	-0.366864	5.44669
	112.337	103.609	-0.362682	5.44669
	112.337	103.603	-0.351583	5.44669
	112.337	103.604	-0.323569	5.44669
	112.337	103.606	-0.288231	5.44669
	112.337	103.607	-0.279025	5.44669
	112.337	103.607	-0.302779	5.44669
	112.337	103.606	-0.326256	5.44669
	112.337	103.606	-0.337141	5.44669
	112.337	103.606	-0.3506	5.44669
	112.337	103.557	-0.362971	5.44669
	112.337	103.381	-0.365048	5.44669
	112.337	103.153	-0.361786	5.44669
	112.337	103.043	-0.359724	5.44669
	112.337	103.066	-0.360027	5.44669
	112.337	103.064	-0.353017	5.44669
	112.337	102.899	-0.332985	5.44669
	112.337	102.658	-0.324396	5.44669
	112.337	102.589	-0.335363	5.44669
	112.337	102.789	-0.336318	5.44669
	112.337	103.067	-0.33176	5.44669
	112.337	103.189	-0.337214	5.44669
	112.337	103.104	-0.334468	5.44669
	112.337	102.872	-0.330326	5.44669
	112.337	102.682	-0.337271	5.44669
	112.337	102.715	-0.335001	5.44669
	112.337	102.801	-0.322658	5.44669
	112.337	102.727	-0.316881	5.44669
	112.337	102.601	-0.326496	5.44669
	112.337	102.564	-0.349529	5.44669
	112.337	102.592	-0.366315	5.44669
	112.337	102.617	-0.35896	5.44669
	112.337	102.617	-0.333189	5.44669
	112.337	102.608	-0.322361	5.44669
	112.337	102.605	-0.334437	5.44669
	112.337	102.606	-0.336653	5.44669
	112.337	102.608	-0.324359	5.44669
	112.337	102.658	-0.317007	5.44669
	112.337	102.833	-0.325944	5.44669
	112.337	103.11	-0.349253	5.44669
	112.337	103.396	-0.366396	5.44669
	112.337	103.601	-0.366962	5.44669
	112.337	103.664	-0.361371	5.44669
	112.337	103.581	-0.35887	5.44669
	112.337	103.37	-0.359816	5.44669
	112.337	103.09	-0.361103	5.44669
	112.315	102.767	-0.353435	5.44669
	112.235	102.342	-0.332778	5.44669
	112.154	101.873	-0.32416	5.44669
	112.184	101.518	-0.343209	5.44669
	112.298	101.289	-0.364547	5.44669
	112.369	101.134	-0.360474	5.44669
	112.363	101.022	-0.334453	5.44669
	112.314	100.862	-0.322352	5.44669
	112.225	100.661	-0.333984	5.44669
	112.15	100.508	-0.336466	5.44669
	112.185	100.397	-0.332312	5.44669
	112.3	100.337	-0.337393	5.44669
	112.369	100.291	-0.326476	5.44669
	112.34	100.185	-0.294185	5.44669
	112.234	100.042	-0.272566	5.44669
	112.144	99.8535	-0.280962	5.44669
	112.158	99.6517	-0.316722	5.44669
	112.197	99.5575	-0.356217	5.44669
	112.187	99.5776	-0.372276	5.44669
	112.188	99.6176	-0.3669	5.44669
	112.194	99.6269	-0.351377	5.44669
	112.153	99.6165	-0.321975	5.44669
	112.104	99.6089	-0.295507	5.44669
	112.094	99.6093	-0.307497	5.44669
	112.106	99.6122	-0.339668	5.44669
	112.115	99.6133	-0.33595	5.44669
	112.136	99.6127	-0.297297	5.44669
	112.19	99.6121	-0.278365	5.44669
	112.213	99.5628	-0.307142	5.44669
	112.16	99.3871	-0.345305	5.44669
	112.1	99.1096	-0.346259	5.44669
	112.09	98.824	-0.332334	5.44669
	112.106	98.5696	-0.333912	5.44669
	112.116	98.3307	-0.33288	5.44669
	112.115	98.0874	-0.330834	5.44669
	112.11	97.8365	-0.345919	5.44669
	112.109	97.5842	-0.363302	5.4507
	112.11	97.2847	-0.358988	5.46104
	112.111	96.8598	-0.326402	5.46531
	112.111	96.3331	-0.29465	5.45562
	112.111	95.8471	-0.305563	5.4448
	112.11	95.5188	-0.347034	5.44287
	112.11	95.2095	-0.364581	5.44579
	112.111	94.6502	-0.334221	5.44767
	112.111	93.8982	-0.288017	5.44742
	112.111	93.2399	-0.267269	5.44664
	112.111	92.7029	-0.273071	5.44641
	112.111	92.1363	-0.282571	5.44658
	112.111	91.6052	-0.29231	5.44674
	112.111	91.2614	-0.317863	5.44675
	112.111	91.1075	-0.344782	5.44669
	112.111	91.0354	-0.342221	5.44667
	112.111	90.8918	-0.322956	5.44668
	112.111	90.683	-0.30656	5.44669
	112.111	90.5699	-0.289336	5.44669
	112.111	90.5353	-0.285225	5.44669
	112.111	90.453	-0.304935	5.44669
	112.088	90.4137	-0.324947	5.44267
	112.031	90.5221	-0.327955	5.43234
	112.007	90.5967	-0.314488	5.42806
	112.061	90.4934	-0.298702	5.43775
	112.121	90.4084	-0.311181	5.44858
	112.132	90.4563	-0.340026	5.4505
	112.116	90.4156	-0.334782	5.44759
	112.083	90.2196	-0.29668	5.44571
	112.027	90.0279	-0.278521	5.44595
	112.007	89.8501	-0.307427	5.44673
	112.062	89.6697	-0.345368	5.44696
	112.099	89.5805	-0.346184	5.44679
	112.029	89.546	-0.33228	5.44663
	111.91	89.4059	-0.333916	5.44663
	111.85	89.187	-0.32503	5.44668
	111.862	89.0686	-0.302686	5.44671
	111.887	89.0847	-0.301499	5.44268
	111.893	89.0824	-0.317609	5.43233
	111.887	88.9201	-0.334021	5.42806
	111.882	88.6315	-0.344504	5.43775
	111.882	88.3365	-0.336669	5.44858
	111.884	88.1312	-0.328649	5.4505
	111.885	88.0225	-0.335785	5.44759
	111.885	87.8822	-0.334975	5.4457
	111.884	87.6879	-0.323175	5.44595
	111.884	87.5796	-0.309237	5.44673
	111.884	87.5912	-0.290381	5.44696
	111.884	87.6326	-0.27684	5.44679
	111.884	87.6455	-0.284063	5.44663
	111.884	87.6361	-0.316495	5.44663
	111.884	87.5784	-0.347148	5.44668
	111.884	87.4022	-0.343699	5.44671
	111.862	87.1768	-0.330605	5.4467
	111.782	87.0685	-0.341968	5.44668
	111.701	87.0912	-0.353856	5.44668
	111.709	87.088	-0.339447	5.44669
	111.743	86.923	-0.326755	5.44669
	111.71	86.6336	-0.341917	5.44669
	111.655	86.29	-0.355211	5.44669
	111.661	85.9093	-0.332163	5.44669
	111.731	85.5722	-0.298364	5.44669
	111.765	85.2729	-0.305065	5.44669
	111.712	84.8766	-0.345504	5.44669
	111.67	84.3615	-0.371988	5.44669
	111.715	83.821	-0.362726	5.44669
	111.756	83.3596	-0.332744	5.44669
	111.713	83.0463	-0.312964	5.44669
	111.652	82.7837	-0.313671	5.44669
	111.637	82.3939	-0.320734	5.44669
	111.651	81.8686	-0.323399	5.44669
	111.663	81.3706	-0.329869	5.44669
	111.662	81.0368	-0.348619	5.4507
	111.658	80.7787	-0.364734	5.46104
	111.656	80.4473	-0.366492	5.46531
	111.657	80.1001	-0.353894	5.45562
	111.658	79.779	-0.331047	5.4448
	111.658	79.4263	-0.323271	5.44287
	111.658	79.0926	-0.33558	5.44579
	111.658	78.7847	-0.328938	5.44767
	111.658	78.3836	-0.303733	5.44742
	111.658	77.9188	-0.300548	5.44664
	111.658	77.5564	-0.308968	5.44641
	111.658	77.2747	-0.305881	5.44658
	111.658	76.8945	-0.30824	5.44674
	111.658	76.3798	-0.311377	5.44675
	111.658	75.8338	-0.296278	5.44669
	111.658	75.3699	-0.278501	5.44667
	111.636	75.0575	-0.274784	5.44668
	111.578	74.7962	-0.279287	5.44669
	111.554	74.4066	-0.290324	5.44669
	111.608	73.9301	-0.318198	5.44669
	111.668	73.6078	-0.353499	5.44669
	111.679	73.5517	-0.370611	5.44669
	111.663	73.6284	-0.367169	5.44669
	111.652	73.6782	-0.359952	5.44669
	111.632	73.6222	-0.358201	5.44669
	111.578	73.4257	-0.35217	5.44669
	111.556	73.2402	-0.333279	5.44669
	111.609	73.2621	-0.316949	5.44669
	111.646	73.3419	-0.315151	5.44669
	111.577	73.2699	-0.319938	5.44669
	111.457	73.1468	-0.314669	5.44669
	111.397	73.1105	-0.301637	5.44669
	111.431	73.1375	-0.304476	5.44669
	111.537	73.1614	-0.319187	5.44669
	111.624	73.1618	-0.333617	5.44669
	111.588	73.1043	-0.351644	5.44669
	111.469	72.8755	-0.364662	5.44669
	111.398	72.4726	-0.357515	5.44669
	111.405	72.1365	-0.325301	5.44669
	111.433	72.0504	-0.286841	5.44669
	111.441	72.1197	-0.277825	5.44669
	111.435	72.128	-0.310642	5.44669
	111.43	72.0003	-0.346964	5.44669
	111.43	71.8778	-0.34571	5.44669
	111.431	71.8122	-0.323643	5.44669
	111.432	71.7204	-0.305608	5.44669
	111.432	71.6391	-0.296564	5.44669
	111.432	71.6271	-0.305578	5.4507
	111.431	71.6493	-0.313582	5.46104
	111.432	71.6626	-0.306019	5.46531
	111.432	71.6603	-0.314527	5.45562
	111.432	71.6053	-0.33882	5.4448
	111.432	71.4278	-0.340958	5.44287
	111.432	71.2008	-0.324554	5.44579
	111.432	71.0432	-0.30768	5.44767
	111.432	70.8904	-0.297108	5.44742
	111.432	70.7083	-0.312941	5.44664
	111.432	70.5604	-0.341331	5.44641
	111.432	70.3956	-0.342574	5.44658
	111.432	70.2051	-0.324339	5.44674
	111.432	70.0579	-0.314886	5.44675
	111.432	69.8964	-0.325062	5.44669
	111.432	69.707	-0.349637	5.44667
	111.432	69.6083	-0.36687	5.44668
	111.432	69.6222	-0.359154	5.44669
	111.432	69.6611	-0.325203	5.44669
	111.409	69.6722	-0.286217	5.44669
	111.352	69.663	-0.277599	5.44669
	111.328	69.6551	-0.310769	5.44669
	111.382	69.6551	-0.354968	5.44669
	111.42	69.6087	-0.366006	5.44669
	111.373	69.4339	-0.339861	5.44669
	111.333	69.205	-0.322601	5.44669
	111.377	69.0948	-0.332158	5.44669
	111.416	69.0687	-0.327741	5.44669
	111.351	68.9397	-0.304448	5.44669
	111.233	68.7224	-0.309144	5.44669
	111.194	68.6008	-0.345043	5.44669
	111.262	68.5658	-0.370344	5.44669
	111.312	68.437	-0.370072	5.44669
	111.264	68.2231	-0.353393	5.44669
	111.198	68.1027	-0.329563	5.44669
	111.182	68.1162	-0.322827	5.44669
	111.198	68.1628	-0.343793	5.44669
	111.233	68.1771	-0.365265	5.44669
	111.29	68.1666	-0.360567	5.44669
	111.309	68.157	-0.334237	5.44669
	111.253	68.1568	-0.322229	5.44669
	111.194	68.1601	-0.34188	5.44669
	111.184	68.1615	-0.356806	5.44669
	111.201	68.1118	-0.340715	5.44669
	111.211	67.9351	-0.318368	5.44669
	111.209	67.7066	-0.313094	5.44669
	111.205	67.5972	-0.318571	5.44669
	111.204	67.6205	-0.314827	5.44669
	111.205	67.6672	-0.294318	5.44669
	111.206	67.6782	-0.276496	5.44669
	111.206	67.6662	-0.282519	5.44669
	111.205	67.6572	-0.308099	5.44669
	111.205	67.6577	-0.327193	5.44669
	111.205	67.6611	-0.327763	5.44669
	111.205	67.6624	-0.32148	5.44669
	111.205	67.6617	-0.318687	5.44669
	111.205	67.6609	-0.319757	5.44669
	111.205	67.6609	-0.321199	5.44669
	111.205	67.6611	-0.313552	5.44669
	111.205	67.6612	-0.300719	5.44669
	111.205	67.6612	-0.31236	5.44669
	111.205	67.6612	-0.347673	5.44669
	111.205	67.6611	-0.362426	5.44669
	111.205	67.6612	-0.33309	5.44669
	111.205	67.6612	-0.288309	5.44669
	111.205	67.6612	-0.267793	5.44669
	111.205	67.6612	-0.281058	5.44669
	111.205	67.6612	-0.310588	5.44669
	111.205	67.612	-0.328756	5.44669
	111.205	67.436	-0.335404	5.44669
	111.205	67.2076	-0.348983	5.4507
	111.205	67.098	-0.35504	5.46104
	111.205	67.072	-0.329571	5.46531
	111.205	66.9428	-0.289467	5.45562
	111.205	66.6762	-0.26953	5.4448
	111.205	66.3786	-0.273503	5.44287
	111.205	66.1153	-0.289819	5.44579
	111.205	65.877	-0.320051	5.44767
	111.205	65.637	-0.354456	5.44742
	111.183	65.3874	-0.370354	5.44664
	111.103	65.1344	-0.366721	5.44641
	111	64.8341	-0.351985	5.44658
	110.972	64.4583	-0.322293	5.44674
	111.04	64.1571	-0.295424	5.44675
	111.085	64.0264	-0.307349	5.44669
	111.036	63.9093	-0.347507	5.44667
	110.971	63.7323	-0.372015	5.44668
	110.956	63.6229	-0.362026	5.44669
	110.973	63.5787	-0.332441	5.44669
	110.985	63.4417	-0.313086	5.44669
	110.984	63.2276	-0.31383	5.44669
	110.979	63.0609	-0.320757	5.44669
	110.977	62.9489	-0.315482	5.44669
	110.978	62.9425	-0.301686	5.44669
	110.979	63.0751	-0.312079	5.44669
	110.979	63.1972	-0.339341	5.44669
	110.979	63.1622	-0.334177	5.44669
	110.979	62.9996	-0.296669	5.44669
	110.979	62.9273	-0.270861	5.44669
	110.979	63.0014	-0.271493	5.44669
	110.979	62.9672	-0.288502	5.44669
	110.979	62.8137	-0.312343	5.44669
	110.979	62.7929	-0.318966	5.44669
	110.979	62.8437	-0.297949	5.44669
	110.979	62.824	-0.284367	5.44669
	110.979	62.8883	-0.309375	5.44669
	110.979	63.0351	-0.35197	5.44669
	110.979	63.0423	-0.365244	5.44669
	110.979	62.9882	-0.332736	5.44669
	110.979	63.0114	-0.295029	5.44669
	110.979	62.9496	-0.295592	5.44669
	110.979	62.7536	-0.317862	5.44669
	110.979	62.6186	-0.336228	5.44669
	110.979	62.6199	-0.345339	5.44669
	110.979	62.6665	-0.336234	5.44669
	110.979	62.6853	-0.32817	5.44669
	110.979	62.6273	-0.335739	5.44669
	110.979	62.441	-0.335126	5.44669
	110.979	62.1622	-0.323255	5.44669
	110.979	61.929	-0.317087	5.44669
	110.957	61.9015	-0.32637	5.44669
	110.877	62.0667	-0.341532	5.44669
	110.773	62.2097	-0.330281	5.44669
	110.724	62.1718	-0.302172	5.44669
	110.734	61.9514	-0.299416	5.44669
	110.756	61.7006	-0.316919	5.44669
	110.761	61.5975	-0.334473	5.44669
	110.755	61.6313	-0.344939	5.44669
	110.751	61.6311	-0.32882	5.44669
	110.751	61.4632	-0.300348	5.44669
	110.753	61.27	-0.299171	5.44669
	110.753	61.2784	-0.309594	5.44669
	110.753	61.3554	-0.306633	5.44669
	110.753	61.2869	-0.316203	5.44669
	110.753	61.1663	-0.347175	5.44669
	110.753	61.0806	-0.36872	5.44669
	110.753	60.9307	-0.360762	5.44669
	110.753	60.7259	-0.325212	5.44669
	110.753	60.6169	-0.293519	5.44669
	110.753	60.5827	-0.297642	5.44669
	110.73	60.4499	-0.319259	5.44669
	110.651	60.2339	-0.328214	5.44669
	110.547	60.0649	-0.316627	5.44669
	110.498	59.9035	-0.299507	5.44669
	110.508	59.7218	-0.302887	5.44669
	110.529	59.6263	-0.319278	5.44669
	110.534	59.5896	-0.326349	5.44669
	110.529	59.4508	-0.323708	5.44669
	110.525	59.1841	-0.320124	5.44669
	110.525	58.8898	-0.311696	5.44669
	110.526	58.6771	-0.292453	5.44669
	110.527	58.6142	-0.284698	5.44669
	110.527	58.651	-0.303605	5.44669
	110.526	58.6377	-0.324577	5.44669
	110.526	58.4633	-0.336143	5.44669
	110.526	58.2228	-0.350779	5.44669
	110.527	58.1076	-0.363401	5.44669
	110.527	58.1327	-0.365164	5.44669
	110.526	58.133	-0.361683	5.44669
	110.526	57.9686	-0.351769	5.44669
	110.504	57.7274	-0.331873	5.44669
	110.424	57.6083	-0.324373	5.44669
	110.343	57.6321	-0.335749	5.44669
	110.373	57.6824	-0.328617	5.44669
	110.487	57.6456	-0.295667	5.44669
	110.558	57.506	-0.280296	5.44669
	110.553	57.4439	-0.308532	5.44669
	110.526	57.5631	-0.3452	5.44669
	110.517	57.6995	-0.345721	5.44669
	110.523	57.6753	-0.324275	5.44669
	110.528	57.4629	-0.313739	5.44669
	110.529	57.2106	-0.324604	5.44669
	110.527	57.104	-0.349853	5.44669
	110.526	57.137	-0.359252	5.44669
	110.526	57.1867	-0.331028	5.44669
	110.527	57.1956	-0.296451	5.44669
	110.527	57.1815	-0.296796	5.44669
	110.527	57.1725	-0.317862	5.44669
	110.526	57.1737	-0.327929	5.44669
	110.526	57.1774	-0.317004	5.44669
	110.526	57.1785	-0.299766	5.44669
	110.527	57.1777	-0.310733	5.44669
	110.526	57.1769	-0.33946	5.44669
	110.526	57.1769	-0.334705	5.44669
	110.526	57.1772	-0.304719	5.44669
	110.526	57.1773	-0.298904	5.44669
	110.526	57.1773	-0.315798	5.44669
	110.504	57.1772	-0.326314	5.44669
	110.447	57.1772	-0.324932	5.44669
	110.423	57.1772	-0.320649	5.44669
	110.477	57.1772	-0.319352	5.44669
	110.537	57.1772	-0.328203	5.44669
	110.548	57.1772	-0.349359	5.44669
	110.531	57.1772	-0.357765	5.44268
	110.521	57.1772	-0.33058	5.43234
	110.522	57.1772	-0.288921	5.42806
	110.527	57.1772	-0.268943	5.43775
	110.528	57.1772	-0.273451	5.44858
	110.527	57.1772	-0.282135	5.4505
	110.526	57.1772	-0.291992	5.44759
	110.526	57.1772	-0.310014	5.44571
	110.526	57.1772	-0.316749	5.44595
	110.527	57.1772	-0.297848	5.44673
	110.527	57.1772	-0.277241	5.44696
	110.526	57.1772	-0.273697	5.44679
	110.526	57.1772	-0.28715	5.44663
	110.526	57.1772	-0.310992	5.44663
	110.526	57.128	-0.326751	5.44668
	110.526	56.952	-0.33442	5.44671
	110.526	56.7728	-0.349283	5.4467
	110.526	56.8392	-0.363387	5.44668
	110.526	57.0908	-0.36569	5.44668
	110.526	57.2471	-0.361908	5.44669
	110.526	57.235	-0.359547	5.44669
	110.504	57.1762	-0.359909	5.44669
	110.424	57.1562	-0.35303	5.44669
	110.321	57.1196	-0.325162	5.44669
	110.271	56.956	-0.296255	5.44669
	110.282	56.7283	-0.306678	5.44669
	110.303	56.6146	-0.339059	5.44669
	110.308	56.6358	-0.335986	5.44669
	110.302	56.6832	-0.297529	5.44669
	110.298	56.646	-0.270578	5.44669
	110.299	56.4582	-0.27894	5.44669
	110.322	56.2205	-0.316581	5.44669
	110.381	56.1113	-0.356877	5.44669
	110.404	56.1379	-0.372603	5.44669
	110.35	56.186	-0.366803	5.44669
	110.29	56.1963	-0.35909	5.44669
	110.301	56.1835	-0.35797	5.44669
	110.375	56.1745	-0.36025	5.44669
	110.409	56.1752	-0.353734	5.44669
	110.354	56.1788	-0.325335	5.44669
	110.289	56.18	-0.296078	5.44669
	110.277	56.1792	-0.306542	5.44669
	110.295	56.1293	-0.339066	5.44669
	110.306	55.9533	-0.343908	5.44669
	110.305	55.7251	-0.333574	5.44669
	110.3	55.6157	-0.343139	5.44669
	110.299	55.688	-0.361162	5.44669
	110.322	55.9107	-0.36695	5.44669
	110.38	56.1009	-0.363227	5.44669
	110.404	56.0225	-0.359652	5.44669
	110.35	55.7619	-0.351613	5.44669
	110.29	55.6061	-0.32466	5.44669
	110.279	55.6217	-0.288678	5.44669
	110.295	55.6817	-0.270953	5.44669
	110.306	55.701	-0.282252	5.44669
	110.327	55.6877	-0.317836	5.44669
	110.38	55.7245	-0.356226	5.44669
	110.424	55.8508	-0.371884	5.44669
	110.429	55.9074	-0.366733	5.44669
	110.394	55.8397	-0.351446	5.44669
	110.351	55.8331	-0.322064	5.44669
	110.364	55.861	-0.287649	5.44669
	110.388	55.7777	-0.271445	5.44669
	110.349	55.6683	-0.274953	5.44669
	110.295	55.691	-0.289746	5.44669
	110.282	55.8932	-0.319505	5.44669
	110.294	56.0925	-0.346383	5.44669
	110.304	56.0744	-0.342308	5.44669
	110.304	55.9912	-0.330294	5.44669
	110.3	56.0605	-0.334462	5.44669
	110.299	56.1837	-0.333835	5.44669
	110.3	56.2209	-0.323168	5.44669
	110.3	56.1943	-0.309639	5.44669
	110.301	56.1702	-0.290552	5.44669
	110.3	56.2188	-0.28464	5.44669
	110.3	56.4031	-0.312128	5.44669
	110.3	56.6352	-0.345156	5.44669
	110.3	56.7434	-0.344424	5.44669
	110.3	56.7183	-0.323747	5.44669
	110.3	56.6713	-0.306109	5.44669
	110.3	56.6608	-0.288866	5.44669
	110.3	56.6731	-0.285188	5.44669
	110.3	56.6821	-0.305086	5.44669
	110.3	56.6814	-0.317153	5.44669
	110.3	56.6288	-0.299777	5.44669
	110.3	56.4516	-0.285778	5.44669
	110.3	56.2239	-0.301446	5.44669
	110.3	56.1151	-0.323288	5.44669
	110.3	56.1383	-0.33637	5.44669
	110.3	56.1356	-0.351332	5.44669
	110.3	55.9705	-0.363552	5.44669
	110.3	55.7301	-0.365031	5.44669
	110.3	55.6117	-0.361573	5.44669
	110.278	55.5862	-0.359641	5.44669
	110.198	55.4603	-0.360068	5.44669
	110.095	55.2442	-0.353063	5.44669
	110.045	55.1219	-0.33299	5.44669
	110.055	55.0862	-0.324381	5.44669
	110.077	55.0066	-0.343226	5.44669
	110.082	54.9688	-0.364475	5.44669
	110.076	55.0278	-0.368308	5.44669
	110.072	54.9749	-0.354748	5.44669
	110.072	54.7698	-0.322888	5.44669
	110.074	54.6278	-0.28682	5.44669
	110.074	54.6294	-0.270805	5.44669
	110.074	54.6787	-0.28285	5.44669
	110.074	54.6984	-0.310269	5.44669
	110.074	54.64	-0.320114	5.44669
	110.052	54.4531	-0.299169	5.44669
	109.994	54.2234	-0.276599	5.44669
	109.97	54.068	-0.272959	5.44669
	110.024	53.9171	-0.287069	5.44669
	110.062	53.735	-0.319091	5.44669
	110.015	53.6356	-0.355031	5.44669
	109.975	53.6465	-0.370936	5.44669
	110.019	53.6845	-0.35889	5.44669
	110.08	53.647	-0.323639	5.44669
	110.095	53.4624	-0.293526	5.44669
	110.058	53.2263	-0.298204	5.44669
	109.967	53.0673	-0.319492	5.44669
	109.864	52.9172	-0.335982	5.4507
	109.819	52.7367	-0.352527	5.46104
	109.831	52.6377	-0.356321	5.46531
	109.851	52.6482	-0.336719	5.45562
	109.855	52.6859	-0.324735	5.4448
	109.85	52.6976	-0.342041	5.44287
	109.846	52.6399	-0.355981	5.44579
	109.846	52.4562	-0.340313	5.44767
	109.848	52.2276	-0.326363	5.44742
	109.848	52.1207	-0.333574	5.44664
	109.848	52.1451	-0.334868	5.44641
	109.848	52.1913	-0.331788	5.44658
	109.847	52.1526	-0.337741	5.44674
	109.848	51.9645	-0.334679	5.44675
	109.848	51.7273	-0.330227	5.44669
	109.848	51.6183	-0.345025	5.44667
	109.848	51.6449	-0.363143	5.44266
	109.848	51.6928	-0.359239	5.43234
	109.825	51.7032	-0.334435	5.42807
	109.768	51.6904	-0.314913	5.43775
	109.744	51.6814	-0.313886	5.44857
	109.776	51.6821	-0.328002	5.4505
	109.778	51.6857	-0.343355	5.44759
	109.765	51.6869	-0.330464	5.44571
	109.803	51.6861	-0.29373	5.44595
	109.83	51.6854	-0.278827	5.44673
	109.763	51.6853	-0.308605	5.44696
	109.647	51.6856	-0.353624	5.44679
	109.588	51.6857	-0.374083	5.44663
	109.622	51.6857	-0.36858	5.44663
	109.726	51.6856	-0.351438	5.44668
	109.836	51.6364	-0.329275	5.44671
	109.857	51.5096	-0.31553	5.4467
	109.762	51.4572	-0.31598	5.44668
	109.637	51.5268	-0.32866	5.44668
	109.585	51.4836	-0.342886	5.44669
	109.601	51.2788	-0.337905	5.44669
	109.626	51.1335	-0.329743	5.44669
	109.631	51.1336	-0.343675	5.44669
	109.623	51.1834	-0.354879	5.44669
	109.619	51.2039	-0.331398	5.44669
	109.62	51.1456	-0.298162	5.44669
	109.621	50.9585	-0.297381	5.44669
	109.622	50.7779	-0.309628	5.44669
	109.622	50.7984	-0.307284	5.44669
	109.621	50.876	-0.316464	5.44669
	109.621	50.8035	-0.339182	5.44669
	109.621	50.6809	-0.33255	5.44669
	109.621	50.6451	-0.296045	5.44669
	109.621	50.672	-0.279048	5.44669
	109.621	50.6958	-0.307874	5.44669
	109.621	50.6961	-0.353239	5.44669
	109.621	50.6878	-0.374181	5.44669
	109.599	50.635	-0.368758	5.44669
	109.542	50.4605	-0.359349	5.44669
	109.518	50.234	-0.357383	5.44669
	109.572	50.1247	-0.359912	5.44669
	109.632	50.1473	-0.353801	5.44669
	109.643	50.1937	-0.325483	5.44669
	109.604	50.2048	-0.296116	5.44669
	109.514	50.1929	-0.306505	5.44669
	109.434	50.184	-0.346907	5.44669
	109.468	50.1845	-0.364194	5.44669
	109.561	50.1387	-0.341974	5.44669
	109.552	49.9639	-0.316261	5.44669
	109.442	49.7349	-0.303893	5.44669
	109.388	49.6246	-0.290606	5.44669
	109.447	49.6477	-0.278835	5.44669
	109.498	49.6946	-0.284819	5.44669
	109.454	49.7058	-0.308231	5.44669
	109.389	49.6937	-0.32643	5.44669
	109.372	49.6847	-0.335268	5.44669
	109.388	49.6852	-0.349753	5.44669
	109.4	49.6886	-0.363282	5.44669
	109.4	49.6899	-0.365479	5.44669
	109.395	49.64	-0.361857	5.44669
	109.393	49.4633	-0.35173	5.44669
	109.394	49.284	-0.331794	5.44669
	109.395	49.3015	-0.324354	5.44669
	109.395	49.3772	-0.343639	5.44669
	109.395	49.3051	-0.364658	5.44669
	109.395	49.1833	-0.368238	5.44669
	109.395	49.1477	-0.362525	5.44669
	109.395	49.1744	-0.3589	5.44669
	109.395	49.198	-0.351548	5.44669
	109.395	49.1984	-0.33277	5.44669
	109.395	49.1901	-0.316957	5.44669
	109.395	49.1374	-0.307465	5.44669
	109.395	48.9628	-0.291856	5.44669
	109.395	48.7855	-0.27809	5.44669
	109.395	48.803	-0.284062	5.44669
	109.395	48.878	-0.30818	5.44669
	109.395	48.7564	-0.318807	5.44669
	109.395	48.508	-0.307234	5.44669
	109.395	48.3709	-0.3053	5.44669
	109.395	48.3405	-0.317534	5.44669
	109.395	48.2684	-0.332631	5.44669
	109.395	48.1827	-0.343947	5.44669
	109.373	48.162	-0.33693	5.44669
	109.315	48.182	-0.321085	5.44669
	109.269	48.1976	-0.307665	5.44669
	109.266	48.1969	-0.298336	5.44669
	109.302	48.1911	-0.30559	5.44669
	109.367	48.1889	-0.320827	5.44669
	109.388	48.19	-0.333909	5.44669
	109.309	48.1913	-0.351183	5.44669
	109.19	48.1914	-0.364365	5.44669
	109.135	48.191	-0.365425	5.44669
	109.148	48.1416	-0.353578	5.44669
	109.172	48.0149	-0.331294	5.44669
	109.178	47.9626	-0.315616	5.44669
	109.194	48.0322	-0.315298	5.44669
	109.269	47.989	-0.328344	5.44669
	109.35	47.7841	-0.350867	5.44669
	109.322	47.6389	-0.358348	5.44669
	109.209	47.639	-0.330289	5.44669
	109.137	47.6888	-0.296463	5.44669
	109.142	47.7093	-0.297064	5.44669
	109.169	47.7001	-0.317969	5.44669
	109.178	47.689	-0.33575	5.44669
	109.173	47.6876	-0.3451	5.44669
	109.167	47.691	-0.328434	5.44669
	109.167	47.6929	-0.300129	5.44669
	109.168	47.6925	-0.299217	5.44669
	109.169	47.6916	-0.317561	5.44669
	109.169	47.6914	-0.334813	5.44669
	109.169	47.6916	-0.352723	5.44669
	109.169	47.6918	-0.364689	5.44669
	109.169	47.6426	-0.357142	5.44669
	109.169	47.4666	-0.325135	5.44669
	109.169	47.2381	-0.286904	5.44669
	109.169	47.1286	-0.27004	5.44669
	109.169	47.1518	-0.274629	5.44669
	109.169	47.1985	-0.290109	5.44669
	109.169	47.2095	-0.319772	5.44669
	109.169	47.1975	-0.346365	5.44669
	109.169	47.1885	-0.334335	5.44669
	109.169	47.189	-0.302102	5.44669
	109.169	47.1433	-0.305809	5.44669
	109.169	46.9685	-0.344479	5.44669
	109.169	46.7395	-0.371293	5.44669
	109.146	46.6291	-0.37067	5.44669
	109.067	46.6523	-0.353306	5.44669
	108.963	46.6992	-0.329314	5.44669
	108.913	46.7104	-0.322754	5.44669
	108.924	46.6491	-0.33598	5.44669
	108.945	46.4641	-0.33716	5.44669
	108.95	46.2362	-0.324022	5.44669
	108.945	46.1301	-0.316686	5.44669
	108.941	46.1545	-0.325929	5.44669
	108.941	46.1514	-0.349361	5.44669
	108.942	45.9857	-0.366446	5.44669
	108.943	45.7452	-0.359074	5.44669
	108.943	45.6269	-0.333191	5.44669
	108.942	45.6507	-0.322321	5.44669
	108.942	45.7008	-0.34229	5.44669
	108.942	45.713	-0.356945	5.44669
	108.942	45.7003	-0.332757	5.44669
	108.942	45.6906	-0.290126	5.44669
	108.942	45.6911	-0.268674	5.44669
	108.942	45.6947	-0.280781	5.44669
	108.942	45.6961	-0.31803	5.44669
	108.942	45.6953	-0.35683	5.44669
	108.942	45.6946	-0.364197	5.44669
	108.942	45.6945	-0.330569	5.44669
	108.92	45.6947	-0.294493	5.44669
	108.84	45.6457	-0.296138	5.44669
	108.759	45.4697	-0.318281	5.44669
	108.767	45.2412	-0.33621	5.44669
	108.801	45.0824	-0.345182	5.44669
	108.769	44.9788	-0.336175	5.44669
	108.713	44.924	-0.32033	5.44669
	108.697	44.8287	-0.315488	5.44669
	108.709	44.545	-0.32674	5.44669
	108.72	44.2216	-0.350126	5.44669
	108.72	44.1	-0.358608	5.44669
	108.716	44.1011	-0.338531	5.44669
	108.715	43.9872	-0.324682	5.44669
	108.716	43.7666	-0.341374	5.44669
	108.716	43.6382	-0.363592	5.44669
	108.716	43.6507	-0.368596	5.44669
	108.716	43.6505	-0.355183	5.44669
	108.694	43.4903	-0.330839	5.44669
	108.636	43.251	-0.314855	5.44669
	108.613	43.1313	-0.30727	5.44669
	108.644	43.1049	-0.292522	5.44669
	108.647	43.0283	-0.278437	5.44669
	108.612	42.9393	-0.283971	5.44669
	108.569	42.8695	-0.315889	5.44669
	108.516	42.7641	-0.346927	5.44669
	108.478	42.6785	-0.343822	5.44669
	108.499	42.6696	-0.330735	5.44669
	108.568	42.6946	-0.341979	5.44669
	108.598	42.708	-0.361685	5.44669
	108.542	42.7047	-0.359711	5.44669
	108.479	42.6985	-0.33515	5.44669
	108.468	42.6971	-0.315045	5.44669
	108.485	42.6987	-0.313687	5.44669
	108.496	42.6999	-0.320001	5.44669
	108.494	42.6998	-0.315216	5.44669
	108.49	42.6502	-0.301843	5.44669
	108.488	42.474	-0.312239	5.44669
	108.489	42.2457	-0.347223	5.44669
	108.49	42.0871	-0.370151	5.44669
	108.49	41.9343	-0.369215	5.44669
	108.49	41.7526	-0.353103	5.44669
	108.49	41.654	-0.329746	5.44669
	108.49	41.7144	-0.323007	5.44669
	108.512	41.9281	-0.335932	5.44669
	108.592	42.1681	-0.329179	5.44669
	108.673	42.269	-0.295838	5.44669
	108.643	42.2381	-0.272297	5.44669
	108.529	42.142	-0.272391	5.44669
	108.458	41.9577	-0.288368	5.44669
	108.486	41.7425	-0.311968	5.44669
	108.592	41.6414	-0.318856	5.44669
	108.683	41.6635	-0.305908	5.44669
	108.647	41.7067	-0.312598	5.44669
	108.527	41.7167	-0.33805	5.44669
	108.456	41.7054	-0.341321	5.44669
	108.463	41.6972	-0.33285	5.44669
	108.491	41.6977	-0.343755	5.44669
	108.5	41.7501	-0.361678	5.44669
	108.494	41.878	-0.359076	5.44669
	108.51	41.9298	-0.334887	5.44669
	108.567	41.8103	-0.31516	5.44669
	108.593	41.6775	-0.313829	5.44669
	108.54	41.6541	-0.32789	5.44669
	108.48	41.6899	-0.343328	5.44669
	108.469	41.713	-0.330493	5.44669
	108.485	41.7099	-0.293751	5.44669
	108.495	41.7004	-0.270955	5.44669
	108.494	41.7467	-0.280441	5.44669
	108.49	41.8756	-0.317076	5.44669
	108.488	41.93	-0.356551	5.4507
	108.489	41.8112	-0.37229	5.46104
	108.49	41.6778	-0.366788	5.46531
	108.49	41.6539	-0.359195	5.45562
	108.49	41.6897	-0.358019	5.4448
	108.49	41.713	-0.360233	5.44287
	108.49	41.7099	-0.353709	5.44579
	108.49	41.7004	-0.325331	5.44767
	108.49	41.6975	-0.288214	5.44742
	108.49	41.6996	-0.27052	5.44664
	108.49	41.7016	-0.282235	5.44641
	108.49	41.7016	-0.310112	5.44658
	108.49	41.701	-0.328138	5.44674
	108.49	41.7007	-0.335315	5.44675
	108.49	41.7008	-0.341295	5.44669
	108.49	41.7009	-0.326993	5.44667
	108.49	41.7009	-0.300878	5.44668
	108.49	41.7009	-0.307913	5.44669
	108.49	41.7009	-0.337926	5.44669
	108.49	41.7009	-0.342942	5.44669
	108.49	41.7009	-0.333574	5.44669
	108.49	41.7009	-0.335612	5.44669
	108.49	41.7009	-0.32528	5.44669
	108.49	41.7009	-0.302188	5.44669
	108.49	41.7009	-0.309072	5.44669
	108.49	41.7009	-0.337946	5.44669
	108.49	41.7009	-0.342538	5.44669
	108.49	41.7009	-0.325528	5.44669
	108.49	41.7009	-0.307526	5.44669
	108.49	41.7009	-0.296698	5.44669
	108.49	41.6517	-0.312824	5.44669
	108.49	41.5249	-0.349298	5.44669
	108.49	41.4233	-0.362941	5.44669
	108.49	41.4153	-0.332728	5.44669
	108.49	41.4465	-0.295845	5.44669
	108.49	41.4129	-0.295937	5.44669
	108.49	41.2815	-0.309846	5.44669
	108.49	41.1725	-0.307889	5.44669
	108.49	41.163	-0.308769	5.44669
	108.49	41.1962	-0.310885	5.44669
	108.49	41.164	-0.295884	5.44669
	108.49	41.0325	-0.278511	5.44669
	108.49	40.9228	-0.282799	5.44669
	108.49	40.864	-0.3075	5.44669
	108.49	40.7705	-0.326841	5.44669
	108.49	40.686	-0.327829	5.44669
	108.49	40.6733	-0.321632	5.44669
	108.49	40.6472	-0.326598	5.44669
	108.49	40.4851	-0.340004	5.44669
	108.49	40.2543	-0.337429	5.44669
	108.49	40.1388	-0.322697	5.44669
	108.49	40.1603	-0.308163	5.44669
	108.468	40.2085	-0.290101	5.44669
	108.41	40.2207	-0.277105	5.44669
	108.364	40.2086	-0.284274	5.44669
	108.36	40.1992	-0.308618	5.44669
	108.375	40.1996	-0.326786	5.44669
	108.359	40.2031	-0.335279	5.44669
	108.3	40.2044	-0.349631	5.44669
	108.273	40.1545	-0.355356	5.44669
	108.348	39.9778	-0.337344	5.44669
	108.467	39.7985	-0.317469	5.44669
	108.502	39.8652	-0.313916	5.44669
	108.409	40.1169	-0.319234	5.44669
	108.303	40.2731	-0.314813	5.44669
	108.305	40.261	-0.294076	5.44669
	108.346	40.2022	-0.28427	5.44669
	108.318	40.1822	-0.31072	5.44669
	108.263	40.1947	-0.352568	5.44669
	108.245	40.2071	-0.372888	5.44669
	108.256	40.2078	-0.368455	5.44669
	108.267	40.2037	-0.359681	5.44669
	108.268	40.2018	-0.357631	5.44669
	108.264	40.2024	-0.352027	5.44669
	108.262	40.2034	-0.333422	5.44669
	108.263	40.2035	-0.31706	5.44669
	108.264	40.2033	-0.315147	5.44669
	108.264	40.2031	-0.319896	5.44669
	108.264	40.2031	-0.314653	5.44669
	108.263	40.2032	-0.301645	5.44669
	108.264	40.2032	-0.304485	5.44669
	108.264	40.2032	-0.319187	5.44669
	108.241	40.2032	-0.325744	5.44669
	108.162	40.2032	-0.315616	5.44669
	108.058	40.2032	-0.292091	5.44669
	108.031	40.2032	-0.283152	5.44669
	108.099	40.2032	-0.310957	5.44669
	108.144	40.2032	-0.353065	5.44669
	108.095	40.2032	-0.373011	5.44669
	108.029	40.2032	-0.360459	5.44669
	108.014	40.2032	-0.331429	5.44669
	108.031	40.154	-0.32109	5.44669
	108.043	39.978	-0.33453	5.44669
	108.042	39.7496	-0.329273	5.44669
	108.037	39.6401	-0.296376	5.44669
	108.036	39.6632	-0.28036	5.44669
	108.037	39.71	-0.308307	5.44669
	108.038	39.721	-0.352954	5.44669
	108.038	39.709	-0.373908	5.44669
	108.037	39.7	-0.360874	5.44669
	108.037	39.7005	-0.331285	5.44669
	108.037	39.7039	-0.320881	5.44669
	108.037	39.7052	-0.342365	5.44669
	108.037	39.7045	-0.357488	5.44669
	108.037	39.7037	-0.332958	5.44669
	108.037	39.7037	-0.297888	5.44669
	108.037	39.7039	-0.304583	5.44669
	108.037	39.704	-0.345471	5.44669
	108.037	39.6548	-0.364275	5.44669
	108.037	39.4788	-0.334648	5.44669
	108.037	39.2504	-0.296175	5.44669
	108.037	39.1408	-0.303264	5.44669
	108.037	39.164	-0.345527	5.44669
	108.037	39.2107	-0.364767	5.44669
	108.037	39.2218	-0.342705	5.44669
	108.037	39.2097	-0.324234	5.44669
	108.015	39.2008	-0.339702	5.44669
	107.958	39.2013	-0.36305	5.44669
	107.934	39.1555	-0.368964	5.44669
	107.965	38.9808	-0.3634	5.44669
	107.968	38.7517	-0.351138	5.44669
	107.933	38.6414	-0.330998	5.44669
	107.891	38.6645	-0.324231	5.44669
	107.859	38.7115	-0.336	5.44669
	107.901	38.7226	-0.328773	5.44669
	108.003	38.7105	-0.295643	5.44669
	108.065	38.7015	-0.280231	5.44669
	108.038	38.702	-0.300642	5.44669
	107.935	38.6562	-0.31706	5.44669
	107.846	38.4815	-0.301319	5.44669
	107.859	38.2524	-0.286457	5.44669
	107.898	38.1421	-0.309053	5.44669
	107.865	38.1161	-0.343221	5.44669
	107.808	37.9871	-0.336835	5.44669
	107.792	37.7698	-0.296397	5.44669
	107.804	37.6482	-0.269801	5.44669
	107.815	37.6623	-0.279016	5.44669
	107.815	37.7096	-0.316889	5.44669
	107.811	37.724	-0.356979	5.44669
	107.81	37.7132	-0.364665	5.44669
	107.81	37.7036	-0.330712	5.44669
	107.811	37.6542	-0.286516	5.44669
	107.811	37.4815	-0.275758	5.44669
	107.811	37.2546	-0.302019	5.44669
	107.811	37.0953	-0.327099	5.44669
	107.811	36.9909	-0.337764	5.44669
	107.811	36.9359	-0.350562	5.44669
	107.811	36.89	-0.362734	5.44669
	107.811	36.7825	-0.364962	5.44669
	107.811	36.6875	-0.361835	5.44669
	107.811	36.6754	-0.359775	5.44669
	107.811	36.6533	-0.35216	5.44669
	107.811	36.4927	-0.332715	5.44669
	107.789	36.261	-0.324587	5.44669
	107.709	36.1446	-0.34341	5.44669
	107.628	36.1661	-0.356608	5.44669
	107.658	36.2145	-0.332218	5.44669
	107.772	36.2269	-0.297891	5.44669
	107.82	36.1656	-0.304847	5.44669
	107.757	35.9802	-0.33771	5.44669
	107.685	35.7521	-0.343942	5.44669
	107.672	35.6461	-0.33407	5.44669
	107.692	35.6706	-0.335464	5.44669
	107.682	35.7166	-0.325042	5.44669
	107.623	35.7269	-0.29427	5.44669
	107.572	35.7148	-0.280981	5.44669
	107.567	35.7061	-0.301445	5.44669
	107.582	35.6575	-0.325	5.44669
	107.59	35.5341	-0.329218	5.44669
	107.588	35.4337	-0.32287	5.44669
	107.584	35.3758	-0.318752	5.44669
	107.583	35.2795	-0.31929	5.44669
	107.584	35.1934	-0.328851	5.44669
	107.585	35.1811	-0.349653	5.44669
	107.585	35.2049	-0.357658	5.44669
	107.585	35.1698	-0.330431	5.44669
	107.585	35.0404	-0.288897	5.44669
	107.585	34.9327	-0.276856	5.44669
	107.585	34.9231	-0.309504	5.44669
	107.585	34.9557	-0.354702	5.44669
	107.585	34.9233	-0.374215	5.44669
	107.585	34.7919	-0.360381	5.44669
	107.585	34.6824	-0.323099	5.44669
	107.585	34.6728	-0.292769	5.44669
	107.585	34.706	-0.298079	5.44669
	107.585	34.7231	-0.311838	5.44669
	107.585	34.7184	-0.307962	5.44669
	107.585	34.7104	-0.308091	5.44669
	107.585	34.7086	-0.318446	5.44669
	107.585	34.6616	-0.32415	5.44669
	107.585	34.5363	-0.315212	5.44669
	107.585	34.4346	-0.292488	5.44669
	107.585	34.3768	-0.275591	5.44669
	107.585	34.281	-0.274919	5.44669
	107.585	34.1951	-0.28825	5.44669
	107.585	34.1335	-0.318889	5.44669
	107.585	34.0304	-0.354527	5.44669
	107.585	33.9428	-0.370797	5.44669
	107.562	33.8831	-0.366881	5.44669
	107.505	33.7814	-0.351895	5.44669
	107.481	33.6938	-0.330069	5.44669
	107.513	33.6827	-0.323572	5.44669
	107.515	33.7076	-0.336054	5.44669
	107.48	33.7217	-0.3369	5.44669
	107.438	33.7187	-0.331758	5.44669
	107.384	33.6632	-0.344877	5.44669
	107.369	33.4857	-0.362537	5.44669
	107.447	33.2589	-0.359038	5.44669
	107.563	33.1505	-0.326695	5.44669
	107.618	33.1736	-0.294755	5.44669
	107.583	33.2199	-0.297632	5.44669
	107.479	33.2308	-0.310945	5.44669
	107.37	33.1696	-0.307747	5.44669
	107.327	32.9848	-0.308318	5.44669
	107.342	32.7569	-0.318617	5.44669
	107.363	32.6507	-0.332012	5.44669
	107.366	32.6751	-0.351174	5.44669
	107.36	32.672	-0.357165	5.44669
	107.356	32.5063	-0.329683	5.44669
	107.357	32.2658	-0.296629	5.44669
	107.359	32.1475	-0.297349	5.44669
	107.359	32.1713	-0.31803	5.44669
	107.359	32.2214	-0.335674	5.44669
	107.358	32.2337	-0.345047	5.44669
	107.358	32.2209	-0.336309	5.44669
	107.358	32.2112	-0.328305	5.44669
	107.358	32.1625	-0.343639	5.44669
	107.358	31.9902	-0.355375	5.44669
	107.358	31.7631	-0.33949	5.44669
	107.358	31.6528	-0.326233	5.44669
	107.358	31.6752	-0.333813	5.44669
	107.358	31.7219	-0.335014	5.44669
	107.358	31.7332	-0.323894	5.44669
	107.358	31.7213	-0.317395	5.44669
	107.358	31.7123	-0.326272	5.44669
	107.358	31.7127	-0.341382	5.44669
	107.358	31.6669	-0.330253	5.44669
	107.336	31.4922	-0.302213	5.44669
	107.279	31.2631	-0.299444	5.44669
	107.233	31.1528	-0.309045	5.44669
	107.207	31.1268	-0.298435	5.44669
	107.163	30.9978	-0.288105	5.44669
	107.124	30.7805	-0.31077	5.44669
	107.119	30.6589	-0.351225	5.44669
	107.129	30.673	-0.372307	5.44669
	107.136	30.7203	-0.360818	5.44669
	107.135	30.7347	-0.33183	5.44669
	107.132	30.7239	-0.32113	5.44669
	107.131	30.7143	-0.342275	5.44669
	107.132	30.6649	-0.365232	5.44669
	107.132	30.5414	-0.368963	5.44669
	107.132	30.4905	-0.362624	5.44669
	107.132	30.5595	-0.350813	5.44669
	107.132	30.5156	-0.331138	5.44669
	107.132	30.3106	-0.316534	5.44669
	107.132	30.1655	-0.307868	5.44669
[truncated: 3,652 more rows]
