# Supplementary material for: Design of a cosmetic glove stiffness compensation mechanism for toddler-sized hand prostheses
Source: PLoS One. 2017 Aug 11;12(8):e0183233. doi: 10.1371/journal.pone.0183233 (PMC5553851; doi:10.1371/journal.pone.0183233)
Supplement: S1 Dataset — (ZIP) [file pone.0183233.s001.zip › 03 Prototype measurements/protRVS20_2.xlsx]

## Sheet: protRVS20_2
LabVIEW Measurement
Writer_Version	2
Reader_Version	2
Separator	Tab
Decimal_Separator	.
Multi_Headings	No
X_Columns	No
Time_Pref	Absolute
Operator	localadmin
Date	2013-11-14
Time	00:10:44.551000
***End_of_Header***
Channels	4
Samples	10	10	10	10
Date	2013-11-14	2013-11-14	2013-11-14	2013-11-14
Time	00:10:55.351000	00:10:55.351000	00:10:55.351000	00:10:55.351000
Y_Unit_Label	mm	N	N	Pa
X_Dimension	Time	Time	Time	Time
X0	0	0	0	0
Delta_X	0.01	0.01	0.01	0.01
***End_of_Header***
X_Value	Voltage LVDT (Filtered)	Voltage Load Cell (Filtered)	Voltage Pinch Load Cell (Filtered)	Voltage Pressure (Filtered)	Comment
	115.283	-0.234928	-0.297029	5.46104
	115.283	-0.234929	-0.305645	5.46531
	115.279	-0.234929	-0.313444	5.45562
	115.277	-0.234929	-0.298067	5.4448
	115.278	-0.234929	-0.278516	5.44287
	115.279	-0.234929	-0.274155	5.44579
	115.279	-0.234929	-0.279018	5.44767
	115.279	-0.234929	-0.282564	5.44742
	115.279	-0.234929	-0.282314	5.44664
	115.279	-0.234929	-0.288819	5.44641
	115.279	-0.234929	-0.30862	5.44658
	115.279	-0.234929	-0.317293	5.44674
	115.279	-0.234929	-0.306442	5.44675
	115.279	-0.234929	-0.313377	5.44669
	115.279	-0.234929	-0.338187	5.44667
	115.279	-0.234929	-0.341101	5.44668
	115.279	-0.234929	-0.324839	5.44669
	115.279	-0.234929	-0.307748	5.44669
	115.279	-0.234929	-0.289165	5.44669
	115.279	-0.234929	-0.27686	5.44669
	115.279	-0.234929	-0.284504	5.44669
	115.279	-0.234929	-0.316672	5.4507
	115.279	-0.234929	-0.354937	5.46104
	115.279	-0.234929	-0.371757	5.46531
	115.279	-0.234929	-0.359267	5.45562
	115.279	-0.234929	-0.331376	5.4448
	115.279	-0.234929	-0.321491	5.44287
	115.279	-0.234929	-0.342587	5.44579
	115.279	-0.234929	-0.365235	5.44767
	115.279	-0.284119	-0.368853	5.44742
	115.279	-0.410894	-0.362577	5.44664
	115.279	-0.463326	-0.358703	5.44641
	115.279	-0.344509	-0.359318	5.44658
	115.279	-0.211754	-0.353083	5.44674
	115.279	-0.18819	-0.333265	5.44675
	115.279	-0.223893	-0.316619	5.44669
	115.279	-0.246968	-0.307147	5.44667
	115.279	-0.243902	-0.291844	5.44668
	115.279	-0.234409	-0.278197	5.44669
	115.279	-0.231522	-0.284112	5.44669
	115.279	-0.282877	-0.308162	5.44669
	115.279	-0.460775	-0.326653	5.4507
	115.279	-0.689213	-0.327515	5.46103
	115.279	-0.798123	-0.321568	5.46531
	115.301	-0.774653	-0.318812	5.45562
	115.358	-0.728029	-0.319778	5.4448
	115.382	-0.717146	-0.329034	5.44287
	115.328	-0.729208	-0.341685	5.44579
	115.268	-0.738137	-0.329397	5.44767
	115.257	-0.73759	-0.301747	5.44742
	115.274	-0.734188	-0.307423	5.44664
	115.284	-0.732957	-0.337412	5.44641
	115.283	-0.733651	-0.33503	5.44658
	115.278	-0.734379	-0.297714	5.44674
	115.277	-0.734437	-0.278866	5.44675
	115.278	-0.734203	-0.307204	5.44669
	115.279	-0.734084	-0.345152	5.44667
	115.279	-0.734117	-0.338302	5.44668
	115.279	-0.734174	-0.296326	5.44669
	115.278	-0.734185	-0.26925	5.4507
	115.279	-0.73417	-0.27094	5.46104
	115.279	-0.78335	-0.280973	5.46531
	115.279	-0.910126	-0.292398	5.45562
	115.279	-0.962562	-0.318468	5.4448
	115.279	-0.843746	-0.352875	5.44287
	115.279	-0.710991	-0.362383	5.44579
	115.279	-0.687426	-0.331215	5.44767
	115.279	-0.723129	-0.287538	5.44742
	115.279	-0.746204	-0.276007	5.44664
	115.279	-0.743138	-0.30176	5.44641
	115.279	-0.733645	-0.319031	5.44658
	115.301	-0.730758	-0.309618	5.44674
	115.358	-0.732923	-0.30622	5.44675
	115.382	-0.734855	-0.309202	5.44669
	115.328	-0.734896	-0.296084	5.45068
	115.268	-0.734225	-0.279193	5.46103
	115.257	-0.73393	-0.283014	5.46531
	115.274	-0.734045	-0.307347	5.45563
	115.284	-0.734198	-0.326701	5.4448
	115.283	-0.734221	-0.327825	5.44287
	115.278	-0.734177	-0.313809	5.44579
	115.277	-0.73415	-0.298464	5.44767
	115.278	-0.734154	-0.311322	5.44742
	115.279	-0.734166	-0.34017	5.44664
	115.279	-0.734169	-0.334793	5.44641
	115.279	-0.734166	-0.304504	5.44658
	115.278	-0.734164	-0.306653	5.44674
	115.279	-0.734164	-0.343979	5.44675
	115.301	-0.734165	-0.362913	5.44669
	115.358	-0.734165	-0.334608	5.44667
	115.382	-0.734165	-0.296643	5.44668
	115.328	-0.734165	-0.303474	5.44669
	115.268	-0.734165	-0.345449	5.44669
	115.257	-0.734165	-0.372531	5.44669
	115.274	-0.734165	-0.370844	5.44669
	115.284	-0.734165	-0.36081	5.44669
	115.283	-0.734165	-0.349384	5.44669
	115.278	-0.734165	-0.323313	5.44669
	115.277	-0.734165	-0.288906	5.44669
	115.278	-0.734165	-0.279398	5.44669
	115.279	-0.734165	-0.302696	5.44669
	115.279	-0.734165	-0.326088	5.44669
	115.279	-0.734165	-0.3371	5.44669
	115.278	-0.734165	-0.350643	5.44669
	115.301	-0.734165	-0.355133	5.44669
	115.358	-0.734165	-0.32902	5.44669
	115.382	-0.734165	-0.289203	5.44669
	115.328	-0.734165	-0.277486	5.44669
	115.268	-0.734165	-0.301788	5.44669
	115.257	-0.734165	-0.326388	5.44669
	115.296	-0.734165	-0.337548	5.44669
	115.364	-0.734165	-0.342854	5.44669
	115.386	-0.734165	-0.326852	5.44669
	115.328	-0.734165	-0.300265	5.44669
	115.267	-0.734165	-0.299836	5.44669
	115.257	-0.734165	-0.317772	5.44669
	115.274	-0.734165	-0.334681	5.44669
	115.284	-0.734165	-0.344722	5.44669
	115.283	-0.734165	-0.336526	5.44669
	115.278	-0.783355	-0.32064	5.44669
	115.299	-0.91013	-0.307622	5.44669
	115.358	-1.01175	-0.298476	5.44669
	115.405	-1.01971	-0.305664	5.44669
	115.431	-0.939387	-0.312938	5.44669
	115.474	-0.846196	-0.305719	5.44669
	115.513	-0.92511	-0.30676	5.44669
	115.518	-1.15302	-0.318685	5.44669
	115.508	-1.24605	-0.324724	5.44669
	115.501	-1.06049	-0.315367	5.44669
	115.502	-0.779397	-0.292349	5.44669
	115.527	-0.651454	-0.275478	5.44669
	115.586	-0.685713	-0.282792	5.44669
	115.609	-0.79282	-0.308576	5.44669
	115.554	-0.931374	-0.319424	5.44669
	115.494	-1.0173	-0.299481	5.44669
	115.506	-1.06367	-0.284846	5.44669
	115.58	-1.16038	-0.309032	5.44669
	115.614	-1.20148	-0.343785	5.44669
	115.581	-1.08865	-0.337079	5.44669
	115.596	-1.01162	-0.30417	5.44669
	115.665	-1.11545	-0.297829	5.44669
	115.675	-1.25071	-0.315543	5.44669
	115.63	-1.28066	-0.326589	5.44669
	115.581	-1.19755	-0.317267	5.44669
	115.528	-1.04618	-0.292482	5.44669
	115.493	-0.995539	-0.274858	5.44669
	115.493	-1.12386	-0.282485	5.44669
	115.504	-1.25995	-0.316538	5.44669
	115.531	-1.23235	-0.355598	5.44669
	115.609	-1.01867	-0.372082	5.44669
	115.71	-0.816243	-0.359168	5.44669
	115.737	-0.837162	-0.331219	5.44669
	115.647	-0.971777	-0.31359	5.44669
	115.523	-1.02926	-0.314475	5.44669
	115.491	-1.00684	-0.320848	5.44669
	115.564	-1.02643	-0.315291	5.4507
	115.613	-1.09961	-0.293703	5.46104
	115.564	-1.03396	-0.283944	5.46531
	115.519	-0.86791	-0.310716	5.45562
	115.561	-0.853064	-0.344812	5.4448
	115.624	-0.960025	-0.336911	5.44287
	115.64	-1.01868	-0.295863	5.44579
	115.603	-0.957399	-0.269551	5.44767
	115.533	-0.804925	-0.279101	5.44742
	115.488	-0.696871	-0.309143	5.44664
	115.488	-0.695359	-0.320975	5.44641
	115.504	-0.731478	-0.299929	5.44658
	115.51	-0.746882	-0.276611	5.44674
	115.507	-0.740454	-0.272694	5.44675
	115.504	-0.73228	-0.286954	5.44669
	115.504	-0.73114	-0.311266	5.44667
	115.505	-0.733568	-0.319065	5.44668
	115.505	-0.73499	-0.298374	5.44669
	115.483	-0.734723	-0.276638	5.44669
	115.425	-0.734105	-0.273258	5.44669
	115.379	-0.684751	-0.27931	5.44669
	115.353	-0.558127	-0.290876	5.44669
	115.332	-0.456626	-0.310551	5.44669
	115.351	-0.399475	-0.325241	5.44669
	115.369	-0.352978	-0.333944	5.44669
	115.348	-0.44291	-0.34175	5.44669
	115.352	-0.609598	-0.327671	5.44669
	115.363	-0.566886	-0.301	5.44669
	115.323	-0.329417	-0.299853	5.44669
	115.273	-0.170549	-0.317518	5.44669
	115.261	-0.1766	-0.334568	5.44669
	115.274	-0.233733	-0.352636	5.44669
	115.283	-0.255217	-0.36474	5.44669
	115.282	-0.24386	-0.365065	5.44669
	115.279	-0.23146	-0.353294	5.44669
	115.277	-0.230301	-0.323432	5.44669
	115.278	-0.234224	-0.287565	5.44669
	115.279	-0.236278	-0.270923	5.44669
	115.279	-0.235745	-0.274764	5.44669
	115.279	-0.234791	-0.289852	5.44669
	115.279	-0.234581	-0.319616	5.44669
	115.279	-0.234832	-0.346392	5.44669
	115.279	-0.235012	-0.342272	5.44669
	115.279	-0.234998	-0.330276	5.44669
	115.279	-0.234928	-0.334467	5.44669
	115.279	-0.234904	-0.333843	5.44669
	115.279	-0.234919	-0.33104	5.44669
	115.279	-0.234933	-0.337792	5.44669
	115.279	-0.234934	-0.334966	5.44669
	115.256	-0.23493	-0.330329	5.44669
	115.199	-0.234927	-0.337095	5.44669
	115.175	-0.234928	-0.327056	5.44669
	115.207	-0.234929	-0.294534	5.44669
	115.187	-0.234929	-0.280376	5.44669
	115.117	-0.234929	-0.308968	5.44669
	115.13	-0.234929	-0.345355	5.44669
	115.234	-0.234929	-0.33776	5.44669
	115.306	-0.234929	-0.296027	5.44669
	115.305	-0.234929	-0.277188	5.44669
	115.28	-0.234929	-0.307101	5.44669
	115.27	-0.234929	-0.345706	5.44669
	115.252	-0.234929	-0.338571	5.44669
	115.178	-0.234929	-0.296241	5.44669
	115.075	-0.234929	-0.27699	5.44669
	115.046	-0.234929	-0.306941	5.44669
	115.113	-0.234929	-0.345709	5.44669
	115.158	-0.234929	-0.3465	5.44669
	115.11	-0.234929	-0.332291	5.44669
	115.044	-0.234929	-0.341679	5.44669
	115.029	-0.234929	-0.361007	5.44669
	115.046	-0.234929	-0.359533	5.44669
	115.058	-0.234929	-0.335317	5.44669
	115.057	-0.234929	-0.323049	5.44669
	115.052	-0.234929	-0.341839	5.44669
	115.051	-0.234929	-0.356497	5.44669
	115.052	-0.234929	-0.33273	5.44669
	115.053	-0.234929	-0.298144	5.44669
	115.053	-0.234929	-0.304772	5.44669
	115.052	-0.234929	-0.337588	5.44669
	115.052	-0.234929	-0.343918	5.44669
	115.052	-0.234929	-0.334104	5.44669
	115.052	-0.234929	-0.343357	5.44669
	115.052	-0.234929	-0.353195	5.44669
	115.052	-0.185739	-0.338676	5.44669
	115.052	-0.009773	-0.318797	5.44669
	115.052	0.169434	-0.313999	5.44669
	115.052	0.152239	-0.318797	5.44669
	115.052	0.076632	-0.3146	5.44669
	115.052	0.148711	-0.302013	5.44669
	115.052	0.22124	-0.304659	5.44669
	115.03	0.130067	-0.311258	5.44669
	114.973	0.050905	-0.305373	5.44669
	114.926	0.146129	-0.307211	5.44669
	114.901	0.278543	-0.311127	5.44669
	114.88	0.310357	-0.304409	5.44669
	114.92	0.278231	-0.314725	5.44669
	115.018	0.253723	-0.347346	5.44669
	115.056	0.254917	-0.361447	5.44669
	114.972	0.264135	-0.332796	5.44669
	114.847	0.267572	-0.288534	5.44669
	114.789	0.265736	-0.267992	5.44669
	114.804	0.263745	-0.27319	5.44669
	114.83	0.312754	-0.282364	5.44669
	114.836	0.440161	-0.29218	5.44669
	114.829	0.542112	-0.317883	5.44669
	114.824	0.599174	-0.352707	5.44669
	114.846	0.694663	-0.362521	5.44669
	114.906	0.731455	-0.331332	5.44669
	114.93	0.568059	-0.287538	5.44669
	114.876	0.365216	-0.275965	5.44669
	114.815	0.417498	-0.309614	5.44669
	114.805	0.671605	-0.355065	5.44669
	114.821	0.834006	-0.374328	5.44669
	114.832	0.823514	-0.368171	5.44669
	114.83	0.763265	-0.35118	5.44669
	114.826	0.742054	-0.329312	5.44669
	114.824	0.754633	-0.323509	5.44669
	114.825	0.767448	-0.336297	5.44669
	114.826	0.768346	-0.329154	5.44669
	114.826	0.764167	-0.303568	5.44669
	114.826	0.762097	-0.308274	5.44669
	114.826	0.762716	-0.337121	5.44669
	114.826	0.763711	-0.334606	5.44669
	114.826	0.763907	-0.30551	5.44669
	114.826	0.763636	-0.307141	5.44669
	114.826	0.812643	-0.335955	5.44669
	114.826	0.988628	-0.33452	5.44669
	114.826	1.2171	-0.305889	5.44669
	114.826	1.3267	-0.30733	5.44669
	114.826	1.30351	-0.3359	5.44669
	114.826	1.25676	-0.3423	5.44669
	114.826	1.24572	-0.334026	5.44669
	114.826	1.25777	-0.3439	5.4507
	114.826	1.26674	-0.36132	5.46104
	114.826	1.26622	-0.358875	5.46531
	114.826	1.26281	-0.33493	5.45562
	114.826	1.26157	-0.32312	5.4448
	114.826	1.26226	-0.342007	5.44287
	114.826	1.26299	-0.364413	5.44579
	114.826	1.31224	-0.360845	5.44767
	114.826	1.48797	-0.334656	5.44742
	114.826	1.71625	-0.314435	5.44664
	114.826	1.82587	-0.313607	5.44641
	114.826	1.80275	-0.320184	5.44658
	114.826	1.75602	-0.323192	5.44674
	114.826	1.74497	-0.322107	5.44675
	114.804	1.757	-0.312712	5.44669
	114.724	1.81516	-0.300045	5.44667
	114.643	1.99061	-0.312376	5.44668
	114.651	2.2156	-0.340049	5.44669
	114.707	2.32394	-0.334368	5.44669
	114.732	2.30145	-0.304369	5.44669
	114.7	2.30464	-0.306748	5.44669
	114.63	2.46963	-0.336196	5.44669
	114.582	2.70983	-0.342631	5.44669
	114.582	2.82826	-0.334059	5.44669
	114.599	2.8046	-0.343796	5.44669
	114.605	2.8037	-0.361265	5.44669
	114.602	2.9674	-0.36676	5.44669
	114.599	3.20851	-0.35524	5.44669
	114.598	3.32779	-0.331516	5.44669
	114.599	3.35335	-0.322989	5.44669
	114.6	3.47893	-0.343166	5.44669
	114.6	3.74413	-0.357075	5.44669
	114.577	4.04243	-0.340371	5.44669
	114.52	4.25742	-0.325998	5.44669
	114.496	4.369	-0.333401	5.44669
	114.55	4.5071	-0.327055	5.44669
	114.61	4.69942	-0.295847	5.44669
	114.621	4.80767	-0.273056	5.44669
	114.605	4.7968	-0.280576	5.44669
	114.594	4.7557	-0.316386	5.44669
	114.596	4.79185	-0.348343	5.44669
	114.6	4.977	-0.344238	5.44669
	114.601	5.2139	-0.330406	5.44669
	114.6	5.32377	-0.333823	5.44669
	114.577	5.2977	-0.325656	5.44669
	114.52	5.29883	-0.295111	5.44669
	114.474	5.46424	-0.273244	5.44669
	114.448	5.70534	-0.280917	5.44669
	114.405	5.8732	-0.316462	5.44669
	114.366	6.02528	-0.356124	5.44669
	114.36	6.2526	-0.364459	5.44669
	114.371	6.52588	-0.3388	5.44669
	114.377	6.79308	-0.322707	5.44669
	114.398	7.0416	-0.34045	5.44669
	114.453	7.28451	-0.363906	5.44669
	114.498	7.5317	-0.361186	5.44669
	114.503	7.7335	-0.334979	5.44669
	114.467	7.85778	-0.32232	5.44669
	114.402	8.05508	-0.341654	5.44669
	114.358	8.42305	-0.356679	5.44669
	114.358	8.80519	-0.340743	5.44669
	114.372	9.07844	-0.326295	5.44669
	114.379	9.29246	-0.341264	5.44669
	114.376	9.51903	-0.362972	5.44669
	114.373	9.77169	-0.368376	5.44669
	114.372	10.08	-0.355311	5.44669
	114.373	10.4592	-0.330971	5.44669
	114.374	10.8083	-0.314865	5.44669
	114.374	11.1132	-0.307228	5.44669
	114.373	11.5076	-0.292501	5.44669
	114.373	12.0198	-0.286314	5.44669
	114.373	12.5599	-0.312137	5.44669
	114.373	13.0713	-0.344565	5.44669
	114.373	13.561	-0.344173	5.44669
	114.373	14.052	-0.331723	5.44669
	114.373	14.5511	-0.334397	5.44669
	114.351	15.0532	-0.325429	5.44669
	114.271	15.5537	-0.294811	5.44669
	114.19	16.0525	-0.28107	5.44669
	114.22	16.6002	-0.30916	5.44669
	114.334	17.2753	-0.345188	5.44669
	114.405	18.0032	-0.337622	5.44669
	114.4	18.6613	-0.296028	5.44669
	114.351	19.3133	-0.277237	5.44669
	114.284	20.0433	-0.307121	5.44669
	114.244	20.8171	-0.345696	5.44669
	114.246	21.5336	-0.33856	5.44669
	114.26	22.1538	-0.29624	5.44669
	114.243	22.7943	-0.269122	5.44669
	114.183	23.4838	-0.278788	5.44669
	114.134	24.1385	-0.317035	5.44669
	114.13	24.7536	-0.34925	5.44669
	114.145	25.314	-0.344388	5.44669
	114.152	25.8576	-0.330146	5.44669
	114.15	26.4616	-0.333661	5.44669
	114.147	27.006	-0.325681	5.44669
	114.146	27.3421	-0.303049	5.44669
	114.147	27.5864	-0.30142	5.44669
	114.147	27.9606	-0.317446	5.44669
	114.17	28.4861	-0.333981	5.44669
	114.227	29.0388	-0.344545	5.44669
	114.251	29.5508	-0.32883	5.44669
	114.197	30.0364	-0.300492	5.44669
	114.137	30.5745	-0.307099	5.44669
	114.126	31.2502	-0.337722	5.44669
	114.142	31.9818	-0.343146	5.44669
	114.153	32.592	-0.325862	5.44669
	114.151	33.1165	-0.315321	5.44669
	114.147	33.7441	-0.316832	5.44669
	114.146	34.4114	-0.313306	5.44669
	114.147	34.8566	-0.294299	5.44669
	114.147	35.0642	-0.284899	5.44669
	114.147	35.2306	-0.303033	5.44669
	114.147	35.4609	-0.324266	5.44669
	114.147	35.6829	-0.328345	5.44669
	114.147	35.7725	-0.314894	5.44669
	114.147	35.7435	-0.290863	5.44669
	114.147	35.7507	-0.282894	5.44669
	114.147	35.9197	-0.303415	5.44669
	114.147	36.1601	-0.325139	5.44669
	114.147	36.2773	-0.328575	5.44669
	114.147	36.3021	-0.322551	5.44669
	114.147	36.379	-0.318847	5.44669
	114.147	36.4195	-0.319443	5.44669
	114.147	36.3135	-0.328881	5.44669
	114.147	36.2395	-0.349611	5.44669
	114.147	36.3914	-0.357629	5.44669
	114.147	36.6027	-0.338305	5.44669
	114.147	36.6072	-0.317064	5.44669
	114.147	36.4801	-0.305534	5.44669
	114.147	36.3675	-0.291009	5.44669
	114.147	36.258	-0.286291	5.44669
	114.147	36.2351	-0.312658	5.44669
	114.147	36.4585	-0.352662	5.44669
	114.147	36.8861	-0.364367	5.44669
	114.147	37.2834	-0.332123	5.44669
	114.147	37.64	-0.295084	5.44669
	114.147	38.1943	-0.303704	5.44669
	114.147	38.9765	-0.346099	5.44669
	114.147	39.8046	-0.364851	5.44669
	114.147	40.525	-0.334666	5.44669
	114.147	41.0783	-0.295978	5.44669
	114.147	41.5832	-0.295304	5.44669
	114.147	42.2229	-0.309534	5.44669
	114.147	42.853	-0.307983	5.44669
	114.147	43.0738	-0.31679	5.44669
	114.147	42.873	-0.346941	5.44669
	114.147	42.6503	-0.360543	5.44669
	114.147	42.6189	-0.340432	5.44669
	114.147	42.6834	-0.324783	5.44669
	114.125	42.7213	-0.332869	5.44669
	114.067	42.7142	-0.335134	5.44669
	114.044	42.6978	-0.33215	5.44669
	114.097	42.6934	-0.337798	5.44669
	114.158	42.7466	-0.326703	5.44669
	114.168	42.9258	-0.294136	5.44669
	114.13	43.1542	-0.280335	5.44669
	114.062	43.3117	-0.309092	5.44669
	114.04	43.4641	-0.353292	5.44669
	114.098	43.6951	-0.3659	5.44669
	114.159	44.0191	-0.340412	5.44669
	114.169	44.4124	-0.32287	5.44669
	114.152	44.7125	-0.339945	5.44669
	114.141	44.7873	-0.363637	5.44669
	114.143	44.726	-0.369123	5.44669
	114.147	44.676	-0.355387	5.44669
	114.149	44.6772	-0.330737	5.44669
	114.148	44.6955	-0.32261	5.44669
	114.147	44.6536	-0.343285	5.44669
	114.147	44.4741	-0.357259	5.44669
	114.147	44.2417	-0.340406	5.44669
	114.147	44.1809	-0.325948	5.44669
	114.125	44.3812	-0.333367	5.44669
	114.045	44.7063	-0.327058	5.44669
	113.964	45.0519	-0.295861	5.44669
	113.994	45.5191	-0.280931	5.44669
	114.108	46.2516	-0.300858	5.44669
	114.179	47.2347	-0.324772	5.44669
	114.151	48.2573	-0.337202	5.44669
	114.045	49.1629	-0.343283	5.44669
	113.954	50.0475	-0.335026	5.44669
	113.968	50.9716	-0.320524	5.44669
	114.008	51.8716	-0.315977	5.44669
	113.975	52.7889	-0.319005	5.44669
	113.918	53.7288	-0.313983	5.44669
	113.901	54.5745	-0.301681	5.44669
	113.914	55.3082	-0.312609	5.44669
	113.925	56.0182	-0.347436	5.44669
	113.925	56.7565	-0.362238	5.44669
	113.921	57.4655	-0.333095	5.44669
	113.92	58.0953	-0.288378	5.44669
	113.92	58.7425	-0.275691	5.44669
	113.921	59.4806	-0.301329	5.44669
	113.921	60.2594	-0.326833	5.44669
	113.921	60.9752	-0.330027	5.44669
	113.921	61.5441	-0.314686	5.44669
	113.921	62.008	-0.298049	5.44669
	113.921	62.4696	-0.302966	5.44669
	113.921	62.966	-0.311958	5.44669
	113.921	63.4774	-0.298397	5.44669
	113.921	64.032	-0.287053	5.44669
	113.921	64.6563	-0.310343	5.44669
	113.921	65.205	-0.35142	5.44669
	113.921	65.5356	-0.372541	5.44669
	113.921	65.7761	-0.368717	5.44669
	113.921	66.1507	-0.352044	5.44669
	113.921	66.6777	-0.329479	5.44669
	113.921	67.2801	-0.315401	5.44669
	113.921	67.9185	-0.307982	5.44669
	113.921	68.5054	-0.300497	5.44669
	113.921	69.0515	-0.306383	5.44669
	113.921	69.6962	-0.312521	5.44669
	113.921	70.4614	-0.297418	5.44669
	113.921	71.2521	-0.286443	5.44669
	113.899	72.0124	-0.302564	5.44669
	113.819	72.7511	-0.32352	5.44669
	113.715	73.4917	-0.328199	5.44669
	113.688	74.2898	-0.322969	5.44669
	113.778	75.1685	-0.327026	5.44669
	113.903	76.0202	-0.34758	5.44669
	113.958	76.7764	-0.357438	5.44669
	113.942	77.4443	-0.331076	5.44669
	113.916	78.0015	-0.289245	5.44669
	113.912	78.5267	-0.268902	5.44669
	113.896	79.1244	-0.28119	5.44669
	113.843	79.7219	-0.31025	5.44669
	113.797	80.287	-0.320696	5.44669
	113.769	80.8868	-0.299419	5.44669
	113.725	81.5201	-0.284367	5.44669
	113.687	82.2057	-0.308853	5.44669
	113.681	82.9091	-0.351751	5.44669
	113.692	83.5044	-0.365338	5.44669
	113.698	83.9834	-0.332853	5.44669
	113.697	84.442	-0.287174	5.44669
	113.694	84.9317	-0.275272	5.44669
	113.694	85.4906	-0.309453	5.44669
	113.694	86.1244	-0.355243	5.44669
	113.695	86.6756	-0.366589	5.44669
	113.695	87.0531	-0.332136	5.44669
	113.695	87.4185	-0.286429	5.44669
	113.694	87.8947	-0.267345	5.44669
	113.672	88.4303	-0.273667	5.44669
	113.615	88.9527	-0.282794	5.44669
	113.591	89.4486	-0.292191	5.44669
	113.645	89.9383	-0.317734	5.44669
	113.705	90.3855	-0.352641	5.44669
	113.716	90.711	-0.370417	5.44669
	113.7	90.9837	-0.367393	5.44669
	113.689	91.3734	-0.360114	5.44669
	113.69	91.8952	-0.350319	5.44669
	113.695	92.4408	-0.331822	5.44669
	113.696	92.902	-0.324868	5.44669
	113.673	93.2134	-0.343844	5.44669
	113.614	93.4261	-0.356691	5.44669
	113.591	93.6403	-0.339969	5.44669
	113.645	93.9377	-0.325966	5.44669
	113.705	94.3753	-0.341401	5.44669
	113.716	94.9081	-0.355276	5.44669
	113.7	95.4413	-0.340244	5.44669
	113.667	95.9425	-0.326585	5.44669
	113.588	96.4797	-0.341562	5.44669
	113.512	97.1494	-0.355123	5.44669
	113.521	97.8788	-0.340123	5.44669
	113.554	98.5395	-0.318718	5.44669
	113.52	99.192	-0.313451	5.44669
	113.465	99.9213	-0.318596	5.44669
	113.449	100.695	-0.314711	5.44669
	113.462	101.46	-0.302131	5.44669
	113.472	102.208	-0.304669	5.44669
	113.472	102.901	-0.311221	5.44669
	113.469	103.52	-0.305353	5.44669
	113.467	104.169	-0.307217	5.44669
	113.468	104.862	-0.319007	5.44669
	113.468	105.466	-0.332567	5.44669
	113.469	105.953	-0.351268	5.44669
	113.468	106.46	-0.357007	5.44669
	113.468	107.123	-0.337454	5.44669
	113.468	107.91	-0.324799	5.44669
	113.468	108.703	-0.341806	5.44669
	113.468	109.407	-0.363731	5.44669
	113.468	109.966	-0.368501	5.44669
	113.468	110.43	-0.362964	5.44669
	113.468	110.895	-0.358991	5.44669
	113.468	111.393	-0.35143	5.44669
	113.468	111.953	-0.332689	5.44669
	113.468	112.634	-0.324835	5.44669
	113.468	113.359	-0.335652	5.44669
	113.468	113.966	-0.336283	5.44669
	113.468	114.441	-0.331642	5.44669
	113.468	114.894	-0.345048	5.44669
	113.468	115.383	-0.36265	5.44669
	113.468	115.944	-0.359024	5.44669
	113.468	116.578	-0.326649	5.44669
	113.468	117.179	-0.286869	5.44669
	113.468	117.732	-0.277358	5.44669
	113.468	118.276	-0.302565	5.44669
	113.468	118.637	-0.326759	5.44669
	113.468	118.696	-0.337427	5.44669
	113.468	118.608	-0.342671	5.44669
	113.468	118.553	-0.334689	5.44669
	113.468	118.562	-0.328471	5.44669
	113.446	118.339	-0.344285	5.44669
	113.366	117.072	-0.363457	5.44669
	113.263	114.222	-0.367504	5.44669
	113.213	110.393	-0.354773	5.44669
	113.224	106.313	-0.331055	5.44669
	113.245	101.822	-0.315091	5.44669
	113.272	96.8973	-0.307292	5.44669
	113.324	92.4731	-0.300318	5.44669
	113.344	89.579	-0.306554	5.44669
	113.29	88.4642	-0.312656	5.44669
	113.254	88.5956	-0.297414	5.44669
	113.301	89.0771	-0.278522	5.44669
	113.341	89.3352	-0.28226	5.44669
	113.297	89.3869	-0.31514	5.44669
	113.235	89.335	-0.347221	5.44669
	113.221	89.1994	-0.33634	5.44669
	113.235	89.0967	-0.294767	5.44669
	113.247	89.0917	-0.277165	5.44669
	113.246	89.1245	-0.299668	5.44669
	113.242	89.1398	-0.317742	5.44669
	113.24	89.1837	-0.301951	5.44669
	113.241	89.352	-0.286479	5.44669
	113.242	89.6282	-0.300968	5.44669
	113.242	89.9159	-0.322838	5.44669
	113.242	90.1717	-0.328481	5.44669
	113.242	90.4595	-0.323329	5.44669
	113.242	90.8783	-0.327077	5.44669
	113.242	91.4066	-0.339602	5.44669
	113.242	91.9446	-0.32922	5.44669
	113.242	92.4986	-0.302413	5.44669
	113.242	93.1132	-0.307765	5.44669
	113.242	93.658	-0.337318	5.44669
	113.242	94.0397	-0.34274	5.44669
	113.242	94.3599	-0.325835	5.44669
	113.242	94.7096	-0.315454	5.44669
	113.242	95.1422	-0.324768	5.44669
	113.242	95.6068	-0.341442	5.44669
	113.242	96.0073	-0.338683	5.44669
	113.242	96.4113	-0.330582	5.44669
	113.242	96.846	-0.335879	5.44669
	113.242	97.195	-0.326456	5.44669
	113.242	97.4819	-0.294715	5.44669
	113.242	97.8198	-0.272794	5.44669
	113.242	98.1595	-0.272999	5.44669
	113.22	98.426	-0.288446	5.44669
	113.162	98.6523	-0.311784	5.44669
	113.138	98.9356	-0.326623	5.44669
	113.17	99.3138	-0.334085	5.44669
	113.15	99.6222	-0.341318	5.44669
	113.08	99.7549	-0.32744	5.44669
	113.094	99.9196	-0.293186	5.44669
	113.197	100.32	-0.271803	5.44669
	113.247	100.834	-0.280997	5.44669
	113.189	101.168	-0.317008	5.44669
	113.14	101.264	-0.348454	5.44669
	113.183	101.356	-0.336193	5.44669
	113.248	101.584	-0.302138	5.44669
	113.265	101.879	-0.297293	5.44669
	113.227	102.155	-0.31604	5.44669
	113.135	102.399	-0.334859	5.44669
	113.032	102.637	-0.345413	5.44669
	113.009	102.884	-0.336752	5.44669
	113.079	103.136	-0.32049	5.44669
	113.123	103.437	-0.31535	5.44669
	113.095	103.863	-0.326625	5.44669
	113.087	104.34	-0.342257	5.44669
	113.096	104.65	-0.338364	5.44669
	113.059	104.75	-0.322288	5.44669
	113.011	104.851	-0.31553	5.44669
	112.999	105.033	-0.318191	5.44669
	113.011	105.199	-0.313801	5.44669
	113.02	105.42	-0.294023	5.44669
	113.019	105.784	-0.276737	5.44669
	113.016	106.106	-0.274854	5.44669
	113.015	106.2	-0.279944	5.44669
	113.015	106.189	-0.290575	5.44669
	113.016	106.357	-0.310199	5.44669
	113.016	106.76	-0.31733	5.44669
	113.016	107.166	-0.305897	5.44669
	113.016	107.487	-0.305265	5.44669
	113.016	107.818	-0.310124	5.44669
	113.016	108.143	-0.304681	5.44669
	113.016	108.405	-0.307325	5.44669
	113.016	108.635	-0.319291	5.44669
	113.016	108.872	-0.332647	5.44669
	113.016	109.075	-0.34333	5.44669
	113.016	109.203	-0.336665	5.44669
	113.016	109.352	-0.329065	5.44669
	113.016	109.543	-0.343831	5.44669
	113.016	109.647	-0.355185	5.44669
	113.016	109.635	-0.339342	5.44669
	113.016	109.545	-0.318368	5.44669
	112.993	109.357	-0.305712	5.44669
	112.936	109.089	-0.29849	5.44669
	112.912	108.812	-0.31422	5.44669
	112.966	108.557	-0.349246	5.44669
	113.026	108.267	-0.370294	5.44669
	113.037	107.895	-0.368556	5.44669
	113.021	107.543	-0.352776	5.44669
	113.01	107.283	-0.329844	5.44669
	113.012	107.064	-0.315293	5.44669
	113.016	106.831	-0.307808	5.44669
	113.017	106.626	-0.300462	5.44669
	112.994	106.545	-0.314302	5.44669
	112.936	106.621	-0.348579	5.44669
	112.89	106.884	-0.369986	5.44669
	112.886	107.294	-0.360793	5.44669
	112.9	107.671	-0.324775	5.44669
	112.908	107.926	-0.285454	5.44669
	112.928	108.086	-0.277431	5.44268
	112.959	108.091	-0.303099	5.43234
	112.925	107.894	-0.326956	5.42806
	112.826	107.639	-0.33732	5.43775
	112.763	107.526	-0.350427	5.44858
	112.766	107.558	-0.354964	5.4505
	112.789	107.609	-0.329026	5.44759
	112.798	107.668	-0.289266	5.44571
	112.793	107.83	-0.27751	5.44595
	112.788	108.098	-0.301776	5.44673
	112.788	108.385	-0.326374	5.44696
	112.789	108.544	-0.337547	5.44679
	112.79	108.433	-0.342858	5.44663
	112.812	108.218	-0.326854	5.44663
	112.869	108.2	-0.300264	5.44668
	112.893	108.323	-0.307705	5.44671
	112.839	108.438	-0.338057	5.4467
	112.779	108.6	-0.3352	5.44668
	112.768	108.848	-0.305426	5.44668
	112.784	109.126	-0.306895	5.44669
	112.795	109.438	-0.335882	5.44669
	112.793	109.809	-0.342447	5.44669
	112.789	110.154	-0.326223	5.44669
	112.788	110.41	-0.31572	5.44669
	112.789	110.631	-0.324741	5.44669
	112.79	110.915	-0.349207	5.44669
	112.79	111.296	-0.358933	5.44669
	112.789	111.654	-0.331124	5.44669
	112.789	111.913	-0.296605	5.44669
	112.789	112.129	-0.296827	5.44669
	112.789	112.362	-0.309949	5.44669
	112.789	112.617	-0.307616	5.44669
	112.789	112.874	-0.308618	5.44669
	112.789	113.125	-0.318789	5.44669
	112.789	113.373	-0.324107	5.44669
	112.789	113.572	-0.315072	5.44669
	112.789	113.695	-0.300316	5.44669
	112.789	113.893	-0.311649	5.44669
	112.767	114.261	-0.339648	5.44669
	112.71	114.643	-0.342329	5.44669
	112.686	114.917	-0.324834	5.44669
	112.74	115.081	-0.30731	5.44669
	112.8	115.132	-0.288983	5.44669
	112.811	115.107	-0.28481	5.44669
	112.794	115.031	-0.312757	5.44669
	112.784	114.853	-0.35323	5.44669
	112.785	114.585	-0.37244	5.44669
	112.79	114.303	-0.360161	5.44669
	112.791	114.048	-0.323637	5.44669
	112.768	113.758	-0.293073	5.44669
	112.709	113.387	-0.305886	5.44669
	112.686	113.035	-0.347729	5.44669
	112.74	112.824	-0.364758	5.44669
	112.778	112.879	-0.334048	5.44669
	112.731	113.226	-0.287882	5.44669
	112.691	113.637	-0.275144	5.44669
	112.734	113.977	-0.301277	5.44669
	112.774	114.364	-0.327006	5.44669
	112.709	114.861	-0.330118	5.44669
	112.59	115.397	-0.322534	5.44669
	112.552	115.912	-0.326162	5.44669
	112.642	116.405	-0.347372	5.44669
	112.749	116.847	-0.365529	5.44669
	112.726	117.119	-0.367268	5.44669
	112.605	117.168	-0.353937	5.44669
	112.529	117.007	-0.322918	5.44669
	112.535	116.515	-0.287121	5.44669
	112.563	115.614	-0.278791	5.44669
	112.573	114.554	-0.303076	5.44669
	112.567	113.704	-0.318593	5.44669
	112.561	113.216	-0.301096	5.44669
	112.561	113.037	-0.285819	5.44669
	112.563	113.042	-0.308865	5.44669
	112.564	113.093	-0.343369	5.44669
	112.563	113.16	-0.344835	5.44669
	112.563	113.275	-0.332425	5.44669
	112.563	113.218	-0.334456	5.44669
	112.541	112.648	-0.325204	5.44669
	112.483	111.514	-0.294696	5.44669
	112.437	109.915	-0.273231	5.44669
	112.411	107.964	-0.273188	5.44669
	112.368	105.922	-0.28837	5.44669
	112.351	104.149	-0.311685	5.44669
	112.403	102.893	-0.326608	5.44669
	112.438	102.161	-0.334114	5.44669
	112.39	101.775	-0.341335	5.44669
	112.329	101.545	-0.335307	5.44669
	112.315	101.336	-0.321334	5.44669
	112.331	101.045	-0.316217	5.44669
	112.342	100.559	-0.318817	5.44669
	112.341	99.9465	-0.32169	5.44669
	112.337	99.4373	-0.329834	5.44669
	112.335	99.0301	-0.341341	5.44669
	112.336	98.631	-0.328968	5.44669
	112.337	98.2485	-0.30169	5.44669
	112.337	97.878	-0.299681	5.44669
	112.337	97.6063	-0.30933	5.44669
	112.337	97.4857	-0.306341	5.44669
	112.337	97.3624	-0.308303	5.44669
	112.337	97.1791	-0.319111	5.44669
	112.337	97.0694	-0.332224	5.44669
	112.337	97.0272	-0.343216	5.44669
	112.337	96.8913	-0.336768	5.44669
	112.337	96.6276	-0.329148	5.44669
	112.337	96.2845	-0.335959	5.44669
	112.337	95.8948	-0.327	5.44669
	112.337	95.603	-0.302785	5.44669
	112.337	95.5304	-0.308711	5.44669
	112.337	95.5405	-0.345453	5.44669
	112.337	95.4129	-0.362799	5.44669
	112.337	95.1833	-0.341907	5.44669
	112.337	95.056	-0.324599	5.44669
	112.337	95.023	-0.340139	5.44669
	112.337	94.8971	-0.355233	5.44669
	112.337	94.6836	-0.340675	5.44669
	112.315	94.5625	-0.326781	5.44669
	112.257	94.5263	-0.333621	5.44669
	112.233	94.3969	-0.326868	5.44669
	112.287	94.1831	-0.295691	5.44669
	112.347	94.063	-0.273057	5.44669
	112.358	94.0766	-0.272762	5.44669
	112.342	94.1231	-0.288253	5.44669
	112.331	94.1866	-0.319658	5.44669
	112.333	94.352	-0.354848	5.44669
	112.337	94.5709	-0.370658	5.44669
	112.316	94.631	-0.358838	5.44669
	112.258	94.4352	-0.323716	5.44669
	112.233	94.1615	-0.293576	5.44669
	112.287	94.0403	-0.306068	5.44669
	112.347	94.0256	-0.339756	5.44669
	112.358	93.9052	-0.344365	5.44669
	112.342	93.6875	-0.33352	5.44669
	112.331	93.5135	-0.335083	5.44669
	112.333	93.3504	-0.332948	5.44669
	112.315	93.1699	-0.322576	5.44669
	112.259	93.0755	-0.317577	5.44669
	112.234	93.1372	-0.318946	5.44669
	112.287	93.35	-0.321261	5.44669
	112.347	93.5891	-0.329609	5.44669
	112.358	93.69	-0.34927	5.44669
	112.342	93.6594	-0.357228	5.44669
	112.331	93.6126	-0.338258	5.44669
	112.333	93.6042	-0.325057	5.44669
	112.337	93.6173	-0.341629	5.44669
	112.338	93.5767	-0.355694	5.44669
	112.337	93.4488	-0.340339	5.44669
	112.337	93.3928	-0.326476	5.44669
	112.336	93.4614	-0.333612	5.44669
	112.337	93.4682	-0.334844	5.44669
	112.337	93.44	-0.323894	5.44669
	112.337	93.5232	-0.309584	5.44669
	112.337	93.5834	-0.298142	5.44669
	112.314	93.434	-0.304826	5.44669
	112.257	93.1794	-0.320576	5.44669
	112.233	93.0497	-0.334075	5.44669
	112.287	93.0246	-0.351342	5.44669
	112.347	92.9521	-0.364372	5.44669
	112.358	92.8643	-0.357501	5.44669
	112.342	92.7936	-0.333269	5.44669
	112.331	92.6874	-0.315042	5.44669
	112.31	92.6018	-0.314355	5.44669
	112.257	92.6423	-0.328152	5.44669
	112.235	92.8435	-0.343251	5.44669
	112.288	93.0852	-0.338238	5.44669
	112.347	93.1914	-0.321882	5.44669
	112.358	93.162	-0.315405	5.44669
	112.342	93.1139	-0.318283	5.44669
	112.331	93.1045	-0.321755	5.44669
	112.333	93.1177	-0.322181	5.44669
	112.337	93.0774	-0.313253	5.44669
	112.338	92.9005	-0.300245	5.44669
	112.337	92.6193	-0.312267	5.44669
	112.337	92.3326	-0.339932	5.44669
	112.336	92.1282	-0.342228	5.44669
	112.337	92.1153	-0.332561	5.44669
	112.315	92.3747	-0.335441	5.44669
	112.257	92.9119	-0.333439	5.44669
	112.211	93.6529	-0.322654	5.44669
	112.185	94.3606	-0.317435	5.44669
	112.164	94.7819	-0.318859	5.44669
	112.183	94.9159	-0.313404	5.44669
	112.201	94.8062	-0.30149	5.44669
	112.157	94.415	-0.304865	5.44669
	112.104	93.8494	-0.311531	5.44669
	112.092	93.2883	-0.305414	5.44669
	112.105	92.7382	-0.307132	5.44669
	112.115	92.0844	-0.31895	5.44669
	112.114	91.3171	-0.324702	5.44669
	112.111	90.5287	-0.323135	5.44669
	112.109	89.7702	-0.320469	5.44669
	112.11	89.0314	-0.312045	5.44669
	112.111	88.3394	-0.300347	5.44669
	112.111	87.8153	-0.31274	5.44669
	112.111	87.5171	-0.347965	5.44669
	112.11	87.3303	-0.362413	5.44669
	112.11	87.1712	-0.332981	5.44669
	112.111	87.0922	-0.296139	5.44669
	112.111	87.0539	-0.303841	5.44669
	112.111	86.9087	-0.345782	5.44669
	112.111	86.6889	-0.37254	5.44669
	112.111	86.572	-0.362858	5.44669
	112.111	86.589	-0.332603	5.44669
	112.111	86.5866	-0.320729	5.44669
	112.111	86.3747	-0.341832	5.44669
	112.111	85.9592	-0.365189	5.44669
	112.111	85.6119	-0.369103	5.44669
	112.111	85.5255	-0.354827	5.44669
	112.111	85.5495	-0.322639	5.44669
	112.111	85.4327	-0.294559	5.44669
	112.111	85.1535	-0.298993	5.44669
	112.111	84.8462	-0.319456	5.44669
	112.088	84.6325	-0.327816	5.44669
	112.008	84.5738	-0.324261	5.44669
	111.927	84.6128	-0.319834	5.44669
	111.957	84.648	-0.319249	5.44669
	112.071	84.6486	-0.320579	5.44669
	112.142	84.6363	-0.321343	5.44669
	112.114	84.5817	-0.329062	5.44669
	112.03	84.3587	-0.34114	5.44669
	111.975	83.9571	-0.329159	5.44669
	111.955	83.6195	-0.301841	5.44669
	111.917	83.5323	-0.299676	5.44669
	111.879	83.5525	-0.317145	5.44669
	111.871	83.4344	-0.334475	5.44669
	111.881	83.1561	-0.35273	5.44669
	111.888	82.8496	-0.364812	5.44669
	111.887	82.6358	-0.365062	5.44669
	111.884	82.5769	-0.361138	5.44669
	111.883	82.5665	-0.351577	5.44669
	111.884	82.4258	-0.324115	5.44669
	111.884	82.1981	-0.296333	5.44669
	111.884	82.0762	-0.299212	5.44669
	111.884	82.094	-0.318916	5.44669
	111.884	82.1428	-0.327512	5.44669
	111.884	82.1567	-0.316455	5.44669
	111.884	82.1451	-0.291814	5.44669
	111.884	82.1353	-0.274867	5.44669
	111.884	82.1353	-0.282726	5.44669
	111.884	82.1388	-0.308765	5.44669
	111.884	82.1402	-0.319527	5.44669
	111.884	82.0904	-0.307328	5.44669
	111.862	81.9137	-0.312954	5.44669
	111.804	81.6852	-0.337695	5.44669
	111.781	81.5266	-0.341045	5.44669
	111.835	81.374	-0.32499	5.44669
	111.895	81.1431	-0.307831	5.44669
	111.905	80.8685	-0.297016	5.44669
	111.889	80.6021	-0.312849	5.44669
	111.879	80.3543	-0.341325	5.44669
	111.88	80.1114	-0.342605	5.44669
	111.884	79.864	-0.332224	5.44268
	111.863	79.6129	-0.343037	5.43234
	111.805	79.3619	-0.353729	5.42806
	111.758	79.1122	-0.331143	5.43775
	111.732	78.8631	-0.298464	5.44858
	111.689	78.6629	-0.297598	5.4505
	111.65	78.5399	-0.317482	5.44759
	111.645	78.3918	-0.335356	5.44571
	111.655	78.1993	-0.345108	5.44595
	111.662	78.0946	-0.336448	5.44673
	111.66	78.0578	-0.328341	5.44696
	111.658	77.9223	-0.343605	5.44679
	111.657	77.7062	-0.355348	5.44663
	111.658	77.5873	-0.33949	5.44663
	111.658	77.553	-0.326243	5.44668
	111.658	77.4236	-0.341687	5.44671
	111.658	77.2091	-0.355297	5.4467
	111.658	77.0888	-0.332281	5.44668
	111.658	77.0533	-0.298383	5.44668
	111.658	76.8747	-0.29716	5.44669
	111.658	76.4847	-0.317327	5.44669
	111.658	76.1361	-0.327576	5.44669
	111.658	75.991	-0.324917	5.44669
	111.658	75.8847	-0.328065	5.44669
	111.658	75.7174	-0.339452	5.44669
	111.658	75.6083	-0.328806	5.44669
	111.658	75.6099	-0.294422	5.44669
	111.658	75.6474	-0.279707	5.44669
	111.658	75.6622	-0.300856	5.44669
	111.658	75.6551	-0.317336	5.44669
	111.658	75.6468	-0.309229	5.44669
	111.658	75.5967	-0.30666	5.44669
	111.658	75.4233	-0.317395	5.4507
	111.658	75.1963	-0.332089	5.46104
	111.658	75.0864	-0.351641	5.46531
	111.636	75.1089	-0.357333	5.45562
	111.578	75.1063	-0.329587	5.4448
	111.554	74.9907	-0.29653	5.44287
	111.608	74.9264	-0.305212	5.44579
	111.646	75.0362	-0.338347	5.44767
	111.599	75.1694	-0.344079	5.44742
	111.559	75.1964	-0.326031	5.44664
	111.581	75.1127	-0.31506	5.44641
	111.562	74.913	-0.324533	5.44658
	111.474	74.7362	-0.349354	5.44674
	111.409	74.7628	-0.359069	5.44675
	111.408	74.8415	-0.338999	5.44669
	111.43	74.7674	-0.316843	5.44667
	111.439	74.6437	-0.305195	5.44668
	111.435	74.5588	-0.298816	5.44669
	111.431	74.4102	-0.314541	5.44669
	111.43	74.2057	-0.349265	5.44669
	111.431	74.0964	-0.370188	5.44669
	111.432	74.1112	-0.360634	5.44669
	111.432	74.1543	-0.324637	5.44669
	111.432	74.1176	-0.293324	5.44669
	111.432	73.9807	-0.305635	5.44669
	111.432	73.8704	-0.339664	5.44669
	111.432	73.8132	-0.344481	5.44669
	111.432	73.7206	-0.325731	5.44669
	111.432	73.5867	-0.314791	5.44669
	111.432	73.3977	-0.316657	5.44669
	111.432	73.1923	-0.313421	5.44669
	111.432	73.0967	-0.294409	5.44669
	111.432	73.0683	-0.284905	5.44669
	111.432	72.9331	-0.310867	5.44669
	111.432	72.6649	-0.344534	5.44669
	111.432	72.3688	-0.344611	5.44669
	111.432	72.1557	-0.331917	5.44669
	111.432	72.0934	-0.342194	5.44669
	111.432	72.0814	-0.361355	5.44669
	111.432	71.9412	-0.359496	5.44669
	111.409	71.7143	-0.327307	5.44669
	111.352	71.5925	-0.294848	5.44669
	111.306	71.5609	-0.305325	5.44669
	111.302	71.4336	-0.346863	5.44669
	111.316	71.2191	-0.372465	5.44669
	111.323	71.1472	-0.370313	5.44669
	111.321	71.3365	-0.35274	5.44669
	111.296	71.6117	-0.321333	5.44669
	111.238	71.6866	-0.286883	5.44669
	111.192	71.4769	-0.279254	5.44669
	111.189	71.1921	-0.311225	5.44669
	111.203	71.022	-0.354571	5.44669
	111.21	70.8846	-0.365677	5.4507
	111.208	70.7134	-0.339864	5.46104
	111.205	70.6138	-0.314849	5.46531
	111.204	70.6207	-0.311922	5.45562
	111.205	70.608	-0.327201	5.4448
	111.206	70.4445	-0.343717	5.44287
	111.206	70.2083	-0.330901	5.44579
	111.205	70.091	-0.293784	5.44767
	111.205	70.1137	-0.278694	5.44742
	111.205	70.163	-0.30853	5.44664
	111.205	70.1261	-0.345769	5.44641
	111.205	69.9377	-0.34596	5.44658
	111.205	69.6997	-0.324173	5.44674
	111.205	69.5905	-0.305741	5.44675
	111.205	69.5681	-0.296431	5.44669
	111.205	69.4402	-0.313346	5.44667
	111.205	69.173	-0.349612	5.44668
	111.205	68.9238	-0.362887	5.44669
	111.205	68.8363	-0.332594	5.44669
	111.205	68.8267	-0.295808	5.44669
	111.205	68.7456	-0.30384	5.44669
	111.205	68.6487	-0.345899	5.44669
	111.205	68.6265	-0.364718	5.44669
	111.205	68.6007	-0.342552	5.44669
	111.205	68.4422	-0.324187	5.44669
	111.205	68.2128	-0.339737	5.44669
	111.205	68.0965	-0.363081	5.44669
	111.205	68.1173	-0.361094	5.44669
	111.205	68.1162	-0.335234	5.44669
	111.205	67.9527	-0.322459	5.44669
	111.205	67.7124	-0.333751	5.44669
	111.183	67.5934	-0.336331	5.44669
	111.126	67.5677	-0.324467	5.44669
	111.102	67.4419	-0.309296	5.44669
	111.133	67.2259	-0.297817	5.44669
	111.114	67.0544	-0.304793	5.44669
	111.021	66.8919	-0.320678	5.44669
	110.955	66.7107	-0.326259	5.44669
	110.955	66.6158	-0.323173	5.44669
	110.978	66.5791	-0.327803	5.44669
	110.987	66.4402	-0.339962	5.44669
	110.983	66.2225	-0.329112	5.44669
	110.978	66.1042	-0.29437	5.44669
	110.977	66.1199	-0.279575	5.44669
	110.979	66.1174	-0.30082	5.44669
	110.98	65.9552	-0.317368	5.44669
	110.979	65.7158	-0.309255	5.44669
	110.979	65.5968	-0.31453	5.44669
	110.979	65.5707	-0.345541	5.44669
	110.979	65.4448	-0.36863	5.44669
	110.979	65.2289	-0.369176	5.44669
	110.979	65.1067	-0.361497	5.44669
	110.979	65.1201	-0.358135	5.44669
	110.979	65.1673	-0.351593	5.44669
	110.979	65.1328	-0.333061	5.44669
	110.979	64.9461	-0.324934	5.44669
	110.979	64.708	-0.343432	5.44669
	110.979	64.5982	-0.364365	5.44669
	110.979	64.6247	-0.368189	5.44669
	110.979	64.6729	-0.354737	5.44669
	110.957	64.6342	-0.322926	5.44669
	110.899	64.4454	-0.28684	5.44669
	110.853	64.208	-0.27867	5.44669
	110.827	64.0991	-0.310996	5.44669
	110.806	64.1258	-0.346812	5.44669
	110.847	64.1738	-0.345521	5.44669
	110.945	64.1349	-0.323618	5.44669
	110.983	63.9461	-0.305665	5.44669
	110.921	63.7087	-0.288726	5.44669
	110.875	63.5999	-0.285287	5.44669
	110.921	63.6266	-0.305178	5.44669
	110.986	63.6254	-0.317156	5.44669
	111.002	63.4597	-0.299746	5.44669
	110.964	63.2185	-0.277893	5.44669
	110.894	63.0999	-0.281167	5.44669
	110.849	63.0747	-0.314906	5.44669
	110.827	62.949	-0.347512	5.44669
	110.786	62.7328	-0.336546	5.44669
	110.746	62.6104	-0.30262	5.4507
	110.739	62.5747	-0.30524	5.46104
	110.75	62.4459	-0.336186	5.46531
	110.756	62.183	-0.343163	5.45562
	110.755	61.8868	-0.334286	5.4448
	110.753	61.6719	-0.343702	5.44287
	110.752	61.6088	-0.353275	5.44579
	110.752	61.5971	-0.330717	5.44767
	110.753	61.4574	-0.290576	5.44742
	110.753	61.1813	-0.277458	5.44664
	110.753	60.8835	-0.301289	5.44641
	110.753	60.6725	-0.318318	5.44658
	110.753	60.5625	-0.309487	5.44674
	110.753	60.3744	-0.31429	5.44675
	110.753	60.0052	-0.345358	5.44669
	110.73	59.6685	-0.368639	5.44667
	110.673	59.5209	-0.369245	5.44668
	110.627	59.4093	-0.361523	5.44669
	110.601	59.2407	-0.350251	5.44669
	110.558	59.0837	-0.323422	5.44669
	110.519	58.9103	-0.296515	5.44669
	110.513	58.6703	-0.307405	5.44669
	110.524	58.3992	-0.347142	5.44669
	110.53	58.1866	-0.363972	5.44669
	110.529	58.0664	-0.333927	5.44669
	110.526	57.9238	-0.295981	5.44669
	110.525	57.7327	-0.303439	5.44669
	110.526	57.6265	-0.337799	5.44669
	110.527	57.5886	-0.34448	5.44669
	110.527	57.5024	-0.326393	5.44669
	110.527	57.4134	-0.315069	5.44669
	110.526	57.3471	-0.324408	5.44669
	110.526	57.2432	-0.341428	5.44669
	110.527	57.1569	-0.330934	5.44669
	110.527	57.1472	-0.302483	5.44669
	110.526	57.1722	-0.299314	5.44669
	110.526	57.1858	-0.308895	5.44669
	110.526	57.1826	-0.306289	5.44669
	110.526	57.1764	-0.308436	5.44669
	110.526	57.1258	-0.311314	5.44669
	110.526	57.0006	-0.304052	5.44669
	110.526	56.9493	-0.306638	5.44669
	110.526	57.0681	-0.311356	5.44669
	110.526	57.2004	-0.296838	5.44669
	110.526	57.2238	-0.286614	5.44669
	110.526	57.139	-0.310713	5.44669
	110.526	56.94	-0.343861	5.44669
	110.526	56.7147	-0.344384	5.44669
	110.526	56.6146	-0.332061	5.44669
	110.526	56.6406	-0.342335	5.44669
	110.526	56.636	-0.361363	5.44669
	110.526	56.4692	-0.36732	5.44669
	110.526	56.2287	-0.35544	5.44669
	110.526	56.1108	-0.3314	5.44669
	110.526	56.1348	-0.314998	5.44669
	110.526	56.1848	-0.315002	5.44669
	110.526	56.197	-0.328439	5.44669
	110.526	56.1842	-0.351012	5.44669
	110.526	56.1746	-0.366246	5.44669
	110.504	56.175	-0.358404	5.44669
	110.447	56.1787	-0.32511	5.44669
	110.423	56.18	-0.286445	5.44669
	110.477	56.1793	-0.277727	5.44669
	110.537	56.1785	-0.302871	5.44669
	110.548	56.1784	-0.326755	5.44669
	110.531	56.1787	-0.337317	5.44669
	110.499	56.1788	-0.342626	5.44669
	110.443	56.1788	-0.33471	5.44669
	110.401	56.1787	-0.328495	5.4507
	110.376	56.1787	-0.336417	5.46104
	110.332	56.1787	-0.327423	5.46531
	110.314	56.1295	-0.3028	5.45562
	110.366	56.0028	-0.308566	5.4448
	110.401	55.9011	-0.337516	5.44287
	110.376	55.844	-0.342538	5.44579
	110.372	55.7484	-0.333551	5.44767
	110.405	55.7115	-0.343616	5.44742
	110.424	55.8258	-0.3535	5.44664
	110.398	55.9019	-0.338712	5.44641
	110.333	55.7972	-0.326574	5.44658
	110.285	55.6619	-0.342102	5.44674
	110.283	55.6322	-0.355353	5.44675
	110.299	55.6663	-0.340028	5.44669
	110.328	55.6908	-0.326466	5.44667
	110.405	55.6889	-0.34159	5.44668
	110.483	55.6794	-0.355177	5.44669
	110.452	55.6761	-0.332265	5.44669
	110.339	55.6781	-0.298419	5.44669
	110.269	55.7293	-0.297181	5.44669
	110.274	55.9054	-0.317323	5.44669
	110.323	56.1331	-0.335437	5.44669
	110.389	56.2424	-0.35307	5.44669
	110.408	56.2193	-0.364612	5.44669
	110.348	56.1727	-0.364858	5.44669
	110.288	56.1617	-0.361124	5.44669
	110.279	56.2229	-0.359514	5.44669
	110.296	56.4078	-0.352304	5.44669
	110.306	56.6357	-0.324998	5.44669
	110.304	56.7419	-0.296445	5.44669
	110.3	56.7175	-0.298945	5.44669
	110.299	56.6222	-0.310894	5.44669
	110.3	56.436	-0.299388	5.44669
	110.301	56.2197	-0.279977	5.44669
	110.301	56.1188	-0.282168	5.44669
	110.3	56.1414	-0.314585	5.44669
	110.3	56.1847	-0.354892	5.44669
	110.3	56.1454	-0.36461	5.44669
	110.3	55.9581	-0.331431	5.44669
	110.3	55.7214	-0.294707	5.44669
	110.3	55.6124	-0.295922	5.44669
	110.278	55.6388	-0.310244	5.44669
	110.198	55.6866	-0.30019	5.44669
	110.095	55.697	-0.288414	5.44669
	110.045	55.6351	-0.310276	5.44669
	110.055	55.4501	-0.343038	5.44669
	110.077	55.2225	-0.344194	5.44669
	110.082	55.1164	-0.332274	5.44669
	110.076	55.0916	-0.334621	5.44669
	110.072	54.9616	-0.325327	5.44669
	110.072	54.7435	-0.30256	5.44669
	110.074	54.6219	-0.30134	5.44669
	110.074	54.6363	-0.309716	5.44669
	110.074	54.6837	-0.305913	5.44669
	110.074	54.6981	-0.315858	5.44669
	110.074	54.638	-0.339415	5.44669
	110.074	54.4524	-0.332863	5.44669
	110.074	54.2238	-0.303964	5.44669
	110.074	54.0684	-0.299242	5.44669
	110.074	53.9171	-0.308337	5.44669
	110.052	53.784	-0.306081	5.44669
	109.972	53.8115	-0.316418	5.44669
	109.891	53.875	-0.33959	5.44669
	109.921	53.7941	-0.340608	5.44669
	110.012	53.6731	-0.332004	5.44669
	110.004	53.6408	-0.343654	5.44669
	109.917	53.6688	-0.361936	5.44669
	109.898	53.6917	-0.35922	5.44669
	109.923	53.6913	-0.326985	5.44669
	109.896	53.683	-0.294811	5.44669
	109.847	53.6304	-0.305424	5.44669
	109.831	53.456	-0.346918	5.44669
	109.841	53.2295	-0.372453	5.44669
	109.851	53.1201	-0.370289	5.44669
	109.851	53.0935	-0.360605	5.44669
	109.848	52.964	-0.349495	5.44669
	109.846	52.7467	-0.331303	5.44669
	109.847	52.6252	-0.324943	5.44669
	109.848	52.6395	-0.34406	5.44669
	109.848	52.6375	-0.364625	5.44669
	109.848	52.4759	-0.368074	5.44669
	109.848	52.2367	-0.354597	5.44669
	109.848	52.1175	-0.330779	5.44669
	109.848	52.1405	-0.315038	5.44669
	109.848	52.1906	-0.315239	5.44669
	109.848	52.1539	-0.328524	5.44669
	109.848	51.9653	-0.343093	5.44669
	109.848	51.7272	-0.330169	5.44669
	109.848	51.618	-0.30157	5.44669
	109.848	51.6448	-0.307075	5.44669
	109.848	51.6929	-0.337329	5.44669
	109.848	51.7032	-0.34299	5.44669
	109.848	51.6412	-0.333807	5.44669
	109.848	51.5054	-0.335692	5.44669
	109.848	51.4045	-0.333102	5.44669
	109.825	51.3509	-0.322423	5.44669
	109.768	51.2565	-0.309588	5.44669
	109.744	51.1697	-0.290795	5.44669
	109.776	51.1565	-0.276889	5.44669
	109.778	51.1801	-0.283937	5.44669
	109.743	51.1944	-0.316424	5.44669
	109.701	51.1428	-0.347164	5.44669
	109.669	50.9607	-0.343731	5.44669
	109.689	50.7306	-0.330613	5.44669
	109.712	50.6717	-0.33409	5.44669
	109.67	50.8229	-0.333566	5.44669
	109.615	50.922	-0.331058	5.44669
	109.602	50.8138	-0.337898	5.44669
	109.616	50.6688	-0.335004	5.44669
	109.626	50.6364	-0.322436	5.44669
	109.625	50.6727	-0.308917	5.44669
	109.621	50.6992	-0.29838	5.44669
	109.62	50.6973	-0.313034	5.44669
	109.621	50.6871	-0.340918	5.44669
	109.622	50.6343	-0.334498	5.44669
	109.622	50.4605	-0.304114	5.44669
	109.621	50.2834	-0.298724	5.44669
	109.621	50.35	-0.315937	5.44669
	109.621	50.5517	-0.326437	5.44669
	109.621	50.5317	-0.324933	5.44669
	109.621	50.2912	-0.320606	5.44669
	109.621	50.123	-0.319334	5.44669
	109.621	50.1262	-0.32821	5.44669
	109.621	50.1855	-0.349369	5.44669
	109.621	50.2089	-0.365637	5.44669
	109.621	50.1484	-0.366604	5.44669
	109.621	49.9593	-0.361491	5.44669
	109.599	49.7295	-0.359048	5.44669
	109.519	49.6239	-0.359848	5.44669
	109.438	49.6493	-0.361053	5.44669
	109.468	49.6956	-0.361273	5.44669
	109.582	49.7056	-0.360937	5.44669
	109.653	49.6933	-0.360718	5.44669
	109.648	49.6846	-0.360746	5.44669
	109.621	49.6853	-0.352965	5.44669
	109.59	49.6887	-0.332708	5.44669
	109.515	49.6899	-0.324298	5.44669
	109.418	49.6892	-0.343291	5.44669
	109.39	49.6884	-0.356661	5.44669
	109.457	49.6392	-0.340153	5.44669
	109.501	49.4635	-0.318183	5.4507
	109.452	49.2352	-0.305346	5.46104
	109.387	49.1256	-0.298403	5.46531
	109.372	49.1487	-0.314314	5.45562
	109.389	49.1954	-0.349316	5.4448
	109.4	49.2065	-0.37029	5.44287
	109.4	49.1944	-0.360658	5.44579
	109.395	49.1855	-0.332481	5.44767
	109.393	49.186	-0.32146	5.44742
	109.417	49.1894	-0.342181	5.44664
	109.497	49.1906	-0.357205	5.44641
	109.579	49.1899	-0.332905	5.44658
	109.548	49.14	-0.297966	5.44674
	109.434	48.964	-0.296764	5.44675
	109.363	48.7358	-0.317309	5.44669
	109.369	48.6264	-0.33558	5.44667
	109.396	48.6495	-0.353134	5.44668
	109.427	48.647	-0.356718	5.44669
	109.479	48.4821	-0.328799	5.44669
	109.497	48.2416	-0.296418	5.44669
	109.443	48.1231	-0.305445	5.44669
	109.384	48.1468	-0.338484	5.44669
	109.374	48.1969	-0.344054	5.44669
	109.39	48.2092	-0.325971	5.44669
	109.4	48.1965	-0.315044	5.44669
	109.399	48.1868	-0.324548	5.44669
	109.395	48.2364	-0.341495	5.44669
	109.394	48.4652	-0.330913	5.44669
	109.395	48.871	-0.294579	5.44669
	109.395	49.2082	-0.271152	5.44669
	109.395	49.343	-0.28023	5.44669
	109.395	49.449	-0.316917	5.44669
	109.395	49.6199	-0.356559	5.44669
	109.395	49.7306	-0.37235	5.44669
	109.395	49.7284	-0.36681	5.44669
	109.395	49.69	-0.351312	5.44669
	109.395	49.6751	-0.329851	5.44669
	109.395	49.6825	-0.315817	5.44669
	109.395	49.6909	-0.308024	5.44669
	109.395	49.6426	-0.292496	5.44669
	109.395	49.464	-0.286029	5.44669
	109.395	49.2342	-0.312019	5.44669
	109.395	49.125	-0.352488	5.44669
	109.395	49.1488	-0.364521	5.44669
	109.395	49.1957	-0.332249	5.44669
	109.395	49.2066	-0.295082	5.44669
	109.373	49.1452	-0.303658	5.44669
	109.315	48.9603	-0.346081	5.44669
	109.292	48.7324	-0.364859	5.44669
	109.345	48.6263	-0.342547	5.44669
	109.383	48.6015	-0.324135	5.44669
	109.314	48.5208	-0.339717	5.44669
	109.194	48.4294	-0.363092	5.44669
	109.134	48.3602	-0.368976	5.44669
	109.146	48.2558	-0.36339	5.44669
	109.172	48.1704	-0.359	5.44669
	109.2	48.1121	-0.351283	5.44669
	109.251	47.961	-0.324753	5.44669
	109.27	47.746	-0.288834	5.44669
	109.217	47.6331	-0.278856	5.44669
	109.158	47.6502	-0.302494	5.44669
	109.148	47.6955	-0.326197	5.44669
	109.164	47.7081	-0.329346	5.44669
	109.174	47.6973	-0.314627	5.44669
	109.173	47.6882	-0.298266	5.44669
	109.168	47.6883	-0.303078	5.44669
	109.167	47.6423	-0.311928	5.44669
	109.168	47.5169	-0.306215	5.44669
	109.169	47.4147	-0.315197	5.44669
	109.169	47.3568	-0.346902	5.44669
	109.169	47.2611	-0.368964	5.44669
	109.169	47.1753	-0.360961	5.44669
	109.169	47.1629	-0.325209	5.44669
	109.146	47.1373	-0.293447	5.44669
	109.089	46.9754	-0.297613	5.44669
	109.043	46.7444	-0.319272	5.44669
	109.017	46.6288	-0.336101	5.44669
	108.974	46.6011	-0.344784	5.44669
	108.957	46.4734	-0.336047	5.44669
	109.009	46.2572	-0.320418	5.44669
	109.043	46.1356	-0.307699	5.44669
	108.996	46.1002	-0.298587	5.44669
	108.934	45.9713	-0.305683	5.44669
	108.921	45.7574	-0.312906	5.44669
	108.936	45.6371	-0.305699	5.44669
	108.948	45.6507	-0.306762	5.44669
	108.947	45.6971	-0.318693	5.44669
	108.942	45.7115	-0.332597	5.44669
	108.941	45.6518	-0.351392	5.44669
	108.942	45.4663	-0.364919	5.44669
	108.943	45.2376	-0.365583	5.44669
	108.943	45.1313	-0.353448	5.44669
	108.92	45.156	-0.323312	5.44669
	108.863	45.153	-0.295331	5.44669
	108.817	44.9873	-0.299077	5.44669
	108.813	44.7467	-0.311346	5.44669
	108.849	44.6284	-0.307401	5.44669
	108.892	44.6522	-0.308031	5.44669
	108.856	44.7023	-0.31862	5.44669
	108.775	44.6654	-0.324245	5.44669
	108.768	44.4767	-0.32306	5.44669
	108.796	44.2386	-0.320601	5.44669
	108.788	44.1295	-0.319997	5.44669
	108.794	44.1563	-0.32849	5.44669
	108.802	44.2044	-0.34925	5.44669
	108.759	44.1655	-0.365488	5.44669
	108.709	43.9767	-0.358713	5.44669
	108.699	43.7393	-0.33338	5.44669
	108.711	43.6305	-0.314658	5.44669
	108.72	43.6572	-0.314154	5.44669
	108.72	43.6559	-0.328205	5.44669
	108.716	43.4902	-0.351215	5.44669
	108.715	43.2491	-0.358543	5.44669
	108.716	43.1305	-0.330246	5.44669
	108.716	43.1052	-0.296376	5.44669
	108.716	42.9795	-0.304913	5.44669
	108.716	42.7634	-0.338276	5.44669
	108.716	42.641	-0.344156	5.44669
	108.716	42.6544	-0.326088	5.44669
	108.716	42.7017	-0.315057	5.44669
	108.716	42.6672	-0.316641	5.44669
	108.716	42.4805	-0.321191	5.44669
	108.716	42.2424	-0.330399	5.44669
	108.716	42.0834	-0.341755	5.44669
	108.716	41.9339	-0.328941	5.44669
	108.694	41.7538	-0.301531	5.44669
	108.636	41.6547	-0.307495	5.44669
	108.613	41.665	-0.337518	5.44669
	108.644	41.7027	-0.34292	5.44669
	108.647	41.6653	-0.325839	5.44669
	108.634	41.4808	-0.307521	5.44669
	108.671	41.2446	-0.296585	5.44669
	108.721	41.1348	-0.304907	5.44669
	108.733	41.1607	-0.313293	5.44669
	108.721	41.2086	-0.306137	5.44669
	108.69	41.2192	-0.314679	5.44669
	108.633	41.2065	-0.346713	5.44669
	108.59	41.1975	-0.369068	5.44669
	108.566	41.1982	-0.361072	5.44669
	108.544	41.2017	-0.325218	5.44669
	108.562	41.2029	-0.293411	5.44669
	108.602	41.2022	-0.305465	5.44669
	108.639	41.2014	-0.339562	5.44669
	108.666	41.2014	-0.344499	5.44669
	108.647	41.2016	-0.325774	5.44669
	108.604	41.2017	-0.314803	5.44669
	108.566	41.2017	-0.316646	5.44669
	108.517	41.2016	-0.313412	5.44669
	108.48	41.1524	-0.30228	5.44669
	108.477	41.0257	-0.313063	5.44669
	108.488	40.9733	-0.339543	5.44669
	108.494	41.0921	-0.341782	5.44669
	108.492	41.2248	-0.332513	5.44669
	108.489	41.1992	-0.34345	5.44669
	108.511	40.9875	-0.36167	5.44669
	108.569	40.7361	-0.367052	5.44669
	108.594	40.6296	-0.36309	5.44669
	108.562	40.6622	-0.359558	5.44669
	108.559	40.7118	-0.359494	5.44669
	108.572	40.7207	-0.360723	5.44669
	108.535	40.7559	-0.361261	5.44669
	108.485	40.8737	-0.353179	5.44669
	108.495	40.9273	-0.332614	5.44669
	108.564	40.8122	-0.324183	5.44669
	108.597	40.6806	-0.343276	5.44669
	108.543	40.6562	-0.356696	5.44669
	108.479	40.6911	-0.340173	5.44669
	108.467	40.7142	-0.318179	5.44669
	108.484	40.7114	-0.305338	5.44669
	108.496	40.702	-0.2984	5.44669
	108.494	40.6991	-0.306445	5.44669
	108.49	40.7012	-0.321163	5.44669
	108.488	40.7031	-0.333745	5.44669
	108.512	40.7031	-0.350995	5.44669
	108.57	40.7025	-0.364345	5.44669
	108.616	40.7022	-0.357612	5.44669
	108.619	40.7023	-0.333325	5.44669
	108.583	40.7025	-0.315026	5.44669
	108.518	40.7025	-0.314328	5.44669
	108.474	40.7024	-0.328147	5.44669
	108.474	40.7024	-0.351129	5.44669
	108.489	40.7024	-0.366399	5.44669
	108.495	40.7516	-0.358426	5.44669
	108.492	40.9276	-0.325065	5.44669
	108.489	41.1068	-0.294289	5.44669
	108.489	41.0896	-0.305887	5.44669
	108.49	40.9648	-0.339427	5.44669
	108.49	40.8609	-0.344292	5.44669
	108.49	40.7542	-0.333607	5.44669
	108.49	40.6802	-0.335146	5.44669
	108.49	40.6767	-0.332944	5.44669
	108.49	40.6998	-0.330422	5.44669
	108.49	40.7105	-0.345724	5.44669
	108.49	40.6576	-0.363366	5.44669
	108.49	40.4762	-0.366955	5.44669
	108.49	40.2469	-0.354575	5.44669
	108.49	40.1388	-0.331168	5.44669
	108.49	40.163	-0.323079	5.44669
	108.49	40.2096	-0.343328	5.44669
	108.49	40.171	-0.364981	5.44669
	108.49	39.9829	-0.368484	5.44669
	108.49	39.7456	-0.354642	5.44669
	108.49	39.6366	-0.330652	5.44669
	108.49	39.6632	-0.314969	5.44669
	108.49	39.7112	-0.307385	5.44669
	108.49	39.7215	-0.3004	5.44669
	108.49	39.7087	-0.306555	5.44669
	108.468	39.6997	-0.312627	5.44669
	108.41	39.7005	-0.297401	5.44669
	108.364	39.704	-0.278527	5.44669
	108.338	39.7052	-0.282267	5.44669
	108.295	39.7045	-0.315141	5.44669
	108.256	39.7037	-0.35509	5.44669
	108.25	39.7037	-0.372366	5.44669
	108.261	39.7039	-0.367338	5.44669
	108.267	39.704	-0.359399	5.4507
	108.266	39.704	-0.350038	5.46104
	108.263	39.7039	-0.331959	5.46531
	108.263	39.7039	-0.317154	5.45562
	108.263	39.7039	-0.307835	5.4448
	108.264	39.704	-0.299812	5.44287
	108.264	39.704	-0.31402	5.44579
	108.264	39.7039	-0.348692	5.44767
	108.264	39.7039	-0.370133	5.44742
	108.264	39.7039	-0.368685	5.44664
	108.264	39.7039	-0.360758	5.44641
	108.264	39.7039	-0.358	5.44658
	108.264	39.7039	-0.351799	5.44674
	108.264	39.7039	-0.333195	5.44675
	108.264	39.7039	-0.317046	5.44669
	108.264	39.7039	-0.315221	5.44667
	108.241	39.7039	-0.327803	5.44668
	108.184	39.7039	-0.350668	5.44669
	108.138	39.7039	-0.358457	5.44669
	108.112	39.7039	-0.338276	5.44669
	108.069	39.7039	-0.316758	5.44669
	108.03	39.7039	-0.305416	5.44669
	108.024	39.7039	-0.298939	5.44669
	108.035	39.7039	-0.306643	5.44669
	108.041	39.7039	-0.313183	5.44669
	108.04	39.7039	-0.305474	5.44669
	108.037	39.7039	-0.30657	5.44669
	108.036	39.7039	-0.310822	5.44669
	108.037	39.7039	-0.296639	5.44669
	108.038	39.7039	-0.28672	5.44669
	108.037	39.7039	-0.310828	5.44669
	108.037	39.7039	-0.351742	5.44669
	108.037	39.7039	-0.372503	5.44669
	108.037	39.7039	-0.368587	5.44669
	108.037	39.7039	-0.359873	5.44669
	108.037	39.6548	-0.357664	5.44669
	108.037	39.4788	-0.351973	5.44669
	108.037	39.2504	-0.333387	5.44669
	108.037	39.1408	-0.324935	5.44669
	108.037	39.164	-0.343317	5.44669
	108.037	39.2107	-0.356446	5.44669
	108.037	39.2218	-0.340054	5.44669
	108.037	39.1605	-0.318218	5.44669
	108.037	38.9756	-0.313267	5.44669
	108.037	38.7477	-0.326567	5.44669
	108.037	38.6415	-0.350844	5.44669
	108.015	38.666	-0.366841	5.44669
	107.935	38.712	-0.358713	5.44669
	107.854	38.6731	-0.325028	5.44669
	107.884	38.4851	-0.286301	5.44669
	107.998	38.2479	-0.269825	5.4507
	108.047	38.139	-0.282624	5.46104
	107.984	38.1655	-0.318393	5.46531
	107.911	38.2135	-0.356327	5.45562
	107.876	38.1746	-0.371728	5.4448
	107.838	37.9859	-0.358761	5.44287
	107.805	37.7485	-0.323304	5.44579
	107.8	37.6396	-0.28556	5.44767
	107.809	37.6663	-0.270128	5.44742
	107.814	37.7143	-0.283014	5.44664
	107.813	37.7246	-0.318449	5.44641
	107.811	37.7118	-0.348341	5.44658
	107.81	37.7028	-0.335634	5.44674
	107.811	37.6543	-0.301944	5.44675
	107.811	37.4819	-0.29741	5.44669
	107.811	37.2547	-0.308288	5.44667
	107.811	37.1444	-0.306711	5.44668
	107.811	37.1668	-0.308829	5.44669
	107.811	37.2135	-0.319199	5.44669
	107.811	37.2248	-0.324204	5.44669
	107.811	37.2129	-0.322837	5.44669
	107.811	37.2039	-0.320522	5.44669
	107.811	37.2043	-0.312173	5.44669
	107.811	37.1585	-0.300382	5.44669
	107.811	37.033	-0.304838	5.44669
	107.811	36.9307	-0.311913	5.44669
	107.811	36.8728	-0.305583	5.44669
	107.811	36.7771	-0.314938	5.44669
	107.811	36.6913	-0.347018	5.44669
	107.811	36.6789	-0.369104	5.44669
	107.811	36.7026	-0.360979	5.44669
	107.789	36.7166	-0.333037	5.44669
	107.709	36.714	-0.313708	5.44669
	107.628	36.708	-0.306007	5.44669
	107.636	36.7063	-0.300272	5.44669
	107.67	36.7078	-0.314862	5.44669
	107.637	36.6598	-0.341011	5.44669
	107.582	36.4838	-0.333887	5.44669
	107.566	36.255	-0.303825	5.44669
	107.578	36.1452	-0.306691	5.44669
	107.589	36.1685	-0.344236	5.44669
	107.589	36.1661	-0.363007	5.44669
	107.585	36.0012	-0.342427	5.44669
	107.583	35.7608	-0.324743	5.44669
	107.584	35.6422	-0.340014	5.44669
	107.585	35.6659	-0.363	5.44669
	107.585	35.716	-0.368832	5.44669
	107.585	35.7283	-0.355492	5.44669
	107.585	35.7156	-0.323014	5.44669
	107.585	35.7059	-0.286609	5.44669
	107.585	35.6572	-0.278542	5.44669
	107.585	35.4848	-0.311025	5.44669
	107.585	35.2578	-0.35474	5.44669
	107.585	35.1475	-0.37369	5.44669
	107.585	35.1207	-0.368019	5.44669
	107.585	35.0406	-0.359214	5.44669
	107.585	34.9994	-0.357589	5.44669
	107.585	35.0572	-0.360047	5.44669
	107.585	35.0541	-0.361655	5.44669
	107.585	34.9765	-0.353584	5.44669
	107.585	34.8871	-0.324773	5.44669
	107.585	34.7696	-0.295896	5.44669
	107.585	34.686	-0.306666	5.44669
	107.585	34.6822	-0.347053	5.44669
	107.585	34.7087	-0.372068	5.44669
	107.585	34.7209	-0.37008	5.44669
	107.585	34.7165	-0.360654	5.44669
	107.585	34.7104	-0.34959	5.44669
	107.585	34.7093	-0.331325	5.44669
	107.585	34.7111	-0.324918	5.44669
	107.585	34.7122	-0.344042	5.44669
	107.585	34.712	-0.356756	5.44669
	107.585	34.7116	-0.332055	5.44669
	107.585	34.6622	-0.29777	5.44669
	107.585	34.5356	-0.304855	5.44669
	107.585	34.4832	-0.345627	5.44669
	107.585	34.5529	-0.372115	5.44669
	107.585	34.5096	-0.370606	5.44669
	107.585	34.3048	-0.352988	5.44669
	107.585	34.1595	-0.321333	5.44669
	107.585	34.1596	-0.294665	5.44669
	107.585	34.2094	-0.307373	5.44669
	107.585	34.2299	-0.347786	5.44669
	107.562	34.2208	-0.364253	5.44669
	107.505	34.2096	-0.341687	5.44669
	107.481	34.2082	-0.32399	5.44669
	107.535	34.2116	-0.339962	5.44669
	107.595	34.1643	-0.363246	5.44669
	107.606	33.9879	-0.361082	5.44669
	107.567	33.7587	-0.335171	5.44669
	107.477	33.6489	-0.322437	5.44669
	107.375	33.6723	-0.333764	5.44669
	107.33	33.7192	-0.328474	5.44669
	107.342	33.7302	-0.304184	5.44669
	107.362	33.7181	-0.300902	5.44669
	107.388	33.7091	-0.316826	5.44669
	107.44	33.7097	-0.333906	5.44669
	107.482	33.7131	-0.352605	5.44669
	107.486	33.7143	-0.357091	5.44669
	107.451	33.7136	-0.337014	5.44669
	107.387	33.7129	-0.324585	5.44669
	107.343	33.7128	-0.341873	5.44669
	107.343	33.7131	-0.355964	5.44669
	107.357	33.664	-0.340365	5.44669
	107.386	33.488	-0.326391	5.44669
	107.441	33.2596	-0.341438	5.44669
	107.461	33.15	-0.35514	5.44669
	107.407	33.1732	-0.340175	5.44669
	107.348	33.2199	-0.318733	5.44669
	107.338	33.2309	-0.305569	5.44669
	107.354	33.2189	-0.298301	5.44669
	107.364	33.2099	-0.306321	5.44669
	107.362	33.2104	-0.321146	5.44669
	107.358	33.2138	-0.325912	5.44669
	107.357	33.2151	-0.322861	5.44669
	107.358	33.2144	-0.319925	5.44669
	107.359	33.2137	-0.319785	5.44669
	107.359	33.2136	-0.320771	5.44669
	107.358	33.1647	-0.321234	5.44669
	107.358	33.038	-0.321077	5.44669
	107.358	32.9363	-0.320847	5.44669
	107.358	32.8791	-0.328677	5.44669
	107.358	32.7835	-0.341156	5.44669
	107.358	32.6975	-0.329302	5.44669
	107.358	32.685	-0.294025	5.44669
	107.358	32.7086	-0.279363	5.44669
	107.358	32.7227	-0.308725	5.44669
	107.358	32.671	-0.353483	5.44669
	107.358	32.4889	-0.36611	5.44669
	107.358	32.2589	-0.332561	5.44669
	107.336	32.1508	-0.286777	5.44669
	107.256	32.1752	-0.267339	5.44669
	107.153	32.1727	-0.281412	5.44669
	107.103	32.0073	-0.318769	5.44669
	107.114	31.7667	-0.356915	5.44669
	107.135	31.6482	-0.36397	5.44669
	107.14	31.672	-0.338315	5.44669
	107.134	31.7222	-0.322677	5.44669
	107.13	31.7344	-0.332739	5.44669
	107.131	31.7217	-0.335828	5.44669
	107.132	31.712	-0.332487	5.44669
	107.133	31.7125	-0.345563	5.44669
	107.132	31.7161	-0.362565	5.44669
	107.132	31.7175	-0.366676	5.44669
	107.132	31.7167	-0.354743	5.44669
	107.132	31.716	-0.323466	5.44669
	107.132	31.7159	-0.294935	5.44669
	107.132	31.7161	-0.298857	5.4507
	107.132	31.6671	-0.319265	5.46104
	107.132	31.5403	-0.327784	5.46531
	107.11	31.4878	-0.316445	5.45562
	107.052	31.6066	-0.291713	5.4448
	107.029	31.7393	-0.274829	5.44287
	107.082	31.7629	-0.282746	5.44579
	107.12	31.7272	-0.316658	5.44767
	107.051	31.7041	-0.355555	5.44742
	106.932	31.7072	-0.372021	5.44664
	106.871	31.7167	-0.359158	5.44641
	106.883	31.7196	-0.331236	5.44658
	106.931	31.6682	-0.3136	5.44674
	106.995	31.4903	-0.306602	5.44675
	107.012	31.2619	-0.300559	5.44669
	106.953	31.153	-0.314771	5.44667
	106.893	31.1764	-0.340871	5.44668
	106.885	31.2231	-0.333861	5.44669
	106.901	31.234	-0.303864	5.44669
	106.912	31.2219	-0.306717	5.44669
	106.91	31.213	-0.344233	5.44669
	106.905	31.2135	-0.362997	5.44669
	106.904	31.2169	-0.334553	5.44669
	106.905	31.2181	-0.29659	5.44669
	106.906	31.1683	-0.303471	5.44669
	106.906	31.0408	-0.345467	5.44669
	106.906	30.9391	-0.372539	5.44669
	106.906	30.8822	-0.370841	5.44669
	106.906	30.7866	-0.360806	5.44669
	106.906	30.7006	-0.349383	5.44669
	106.906	30.688	-0.331185	5.44669
	106.906	30.6625	-0.317062	5.44669
	106.906	30.5006	-0.308072	5.44669
	106.906	30.2697	-0.299944	5.44669
	106.906	30.154	-0.313991	5.44669
	106.906	30.1755	-0.348633	5.44669
	106.906	30.2238	-0.370119	5.44669
	106.906	30.1868	-0.3687	5.44669
	106.906	30.048	-0.360769	5.44669
	106.906	29.9369	-0.357999	5.44669
	106.906	29.9293	-0.359665	5.44669
	106.906	29.9639	-0.353478	5.44669
	106.906	29.9317	-0.333307	5.44669
	106.906	29.7997	-0.324366	5.44669
	106.906	29.6898	-0.335236	5.44669
	106.906	29.6803	-0.336275	5.44669
	106.906	29.7137	-0.331787	5.44669
	106.906	29.7308	-0.337241	5.44669
	106.906	29.7261	-0.326599	5.44669
	106.906	29.718	-0.302161	5.44669
	106.906	29.7163	-0.300722	5.44669
	106.906	29.6692	-0.309599	5.44669
	106.906	29.4948	-0.306084	5.44669
	106.906	29.2663	-0.315971	5.44669
	106.906	29.1561	-0.347273	5.44669
	106.906	29.2282	-0.360973	5.44669
	106.906	29.4511	-0.340494	5.44669
	106.906	29.6906	-0.324656	5.44669
	106.906	29.7882	-0.340665	5.44669
	106.906	29.756	-0.363303	5.44669
	106.906	29.7098	-0.368728	5.44669
	106.906	29.7021	-0.363211	5.44669
	106.906	29.7154	-0.351143	5.44669
	106.906	29.7237	-0.323196	5.44669
	106.906	29.7225	-0.288232	5.44669
	106.884	29.719	-0.279157	5.44669
	106.826	29.718	-0.310705	5.44669
	106.802	29.7188	-0.354388	5.44669
	106.856	29.7195	-0.365785	5.44669
	106.916	29.7195	-0.332104	5.44669
	106.927	29.7192	-0.294572	5.44669
	106.911	29.7191	-0.303496	5.44669
	106.9	29.7192	-0.338324	5.4507
	106.902	29.7192	-0.336809	5.46104
	106.906	29.7192	-0.306006	5.46531
	106.907	29.7192	-0.298695	5.45562
	106.906	29.7192	-0.315253	5.4448
	106.906	29.7192	-0.334031	5.44287
	106.883	29.7192	-0.353216	5.44579
	106.826	29.7192	-0.365174	5.44767
	106.802	29.7192	-0.365041	5.44742
	106.856	29.7192	-0.361001	5.44664
	106.916	29.7192	-0.359398	5.4424
	106.927	29.7192	-0.352298	5.43224
	106.911	29.7192	-0.325037	5.42812
	106.9	29.7192	-0.296463	5.43781
	106.902	29.7192	-0.306809	5.44858
	106.906	29.7192	-0.346911	5.45048
	106.907	29.7192	-0.364087	5.44758
	106.906	29.7192	-0.341928	5.44571
	106.906	29.7192	-0.32415	5.44596
	106.883	29.7192	-0.339943	5.44673
	106.826	29.7192	-0.363181	5.44696
	106.802	29.7192	-0.368933	5.44679
	106.834	29.7192	-0.363341	5.44663
	106.837	29.7192	-0.358995	5.44663
	106.823	29.7192	-0.359169	5.44668
	106.861	29.7192	-0.360787	5.44671
	106.911	29.7192	-0.361404	5.4467
	106.923	29.7192	-0.353216	5.44668
	106.889	29.7192	-0.332579	5.44668
	106.8	29.7192	-0.324155	5.44669
	106.697	29.7192	-0.343277	5.44669
	106.651	29.7192	-0.356706	5.44669
	106.662	29.7192	-0.340177	5.44669
	106.683	29.7192	-0.326048	5.44669
	106.687	29.7192	-0.341361	5.44669
	106.704	29.67	-0.35523	5.44669
	106.757	29.5433	-0.340239	5.44669
	106.782	29.4416	-0.326599	5.44669
	106.729	29.3845	-0.34157	5.44669
	106.67	29.2889	-0.355122	5.44669
	106.659	29.2028	-0.34012	5.44669
	106.674	29.2395	-0.318717	5.44669
	106.685	29.3899	-0.305582	5.44669
	106.684	29.4565	-0.290441	5.44669
	106.679	29.3351	-0.286037	5.44669
	106.678	29.1963	-0.312753	5.44669
	106.679	29.1711	-0.352792	5.44669
	106.68	29.2082	-0.364388	5.44669
	106.68	29.2325	-0.332085	5.44669
	106.68	29.2294	-0.295061	5.44669
	106.679	29.2195	-0.303708	5.44669
	106.679	29.2164	-0.346109	5.44669
	106.68	29.2187	-0.364853	5.44669
	106.68	29.2207	-0.342534	5.44669
	106.68	29.2208	-0.316261	5.44669
	106.68	29.1709	-0.303694	5.44669
	106.68	28.9946	-0.298394	5.44669
	106.68	28.7663	-0.314897	5.44669
	106.68	28.7061	-0.341693	5.44669
	106.68	28.9052	-0.342031	5.44669
	106.68	29.1803	-0.331853	5.44669
	106.68	29.3009	-0.343085	5.44669
	106.68	29.2657	-0.361752	5.44669
	106.68	29.21	-0.367216	5.44669
	106.68	29.1995	-0.355259	5.44669
	106.68	29.2149	-0.32349	5.44669
	106.68	29.2252	-0.294762	5.44669
	106.68	29.2239	-0.306646	5.44669
	106.68	29.2198	-0.347448	5.44669
	106.68	29.2185	-0.36437	5.44669
	106.68	29.2194	-0.341856	5.44669
	106.68	29.2203	-0.316149	5.44669
	106.68	29.2203	-0.311758	5.44669
	106.68	29.22	-0.32667	5.44669
	106.657	29.2199	-0.343553	5.44669
	106.6	29.2199	-0.331021	5.44669
	106.576	29.1708	-0.301763	5.44669
	106.63	28.9949	-0.306853	5.44669
	106.69	28.7664	-0.345038	5.44669
	106.701	28.706	-0.363286	5.44669
	106.685	28.9052	-0.334388	5.44669
	106.674	29.1803	-0.288547	5.44669
	106.675	29.3009	-0.267432	5.44669
	106.68	29.2657	-0.280822	5.44669
	106.681	29.21	-0.318489	5.44669
	106.658	29.1995	-0.357007	5.44669
	106.599	29.2149	-0.371979	5.44669
	106.576	29.176	-0.366495	5.44669
	106.63	28.9988	-0.359183	5.44669
	106.668	28.8154	-0.358118	5.44669
	106.621	28.8805	-0.352408	5.44669
	106.559	29.133	-0.333408	5.44669
	106.522	29.2902	-0.316918	5.44669
	106.48	29.2781	-0.307222	5.44669
	106.468	29.219	-0.291768	5.44669
	106.543	29.1497	-0.28601	5.44669
	106.634	29.0355	-0.304399	5.44669
	106.61	28.9463	-0.324444	5.44669
	106.495	28.8899	-0.335805	5.44669
	106.421	28.741	-0.350685	5.44669
	106.426	28.5262	-0.355611	5.44669
	106.453	28.4127	-0.337076	5.44669
	106.463	28.3802	-0.325137	5.44669
	106.457	28.2988	-0.334211	5.44669
	106.451	28.21	-0.335571	5.44669
	106.451	28.1912	-0.331856	5.44669
	106.453	28.2132	-0.33752	5.44669
	106.454	28.2289	-0.334562	5.44669
	106.454	28.2276	-0.322386	5.44669
	106.453	28.2214	-0.316924	5.44669
	106.453	28.2193	-0.31874	5.44669
	106.453	28.2206	-0.321407	5.44669
	106.453	28.2219	-0.329743	5.44669
	106.453	28.222	-0.349274	5.44669
	106.453	28.2216	-0.357182	5.44669
	106.453	28.2214	-0.338237	5.44669
	106.453	28.2214	-0.325065	5.44669
	106.453	28.2215	-0.333768	5.44669
	106.453	28.2216	-0.32754	5.44669
	106.453	28.2215	-0.303791	5.44669
	106.453	28.2215	-0.30894	5.44669
	106.453	28.2215	-0.337321	5.44669
	106.453	28.2215	-0.334453	5.44669
	106.431	28.2215	-0.297504	5.44669
	106.373	28.2215	-0.278984	5.44669
	106.35	28.2215	-0.299457	5.44669
	106.381	28.2215	-0.324878	5.44669
	106.384	28.2215	-0.329873	5.44669
	106.349	28.2215	-0.323188	5.44669
	106.329	28.2215	-0.318652	5.44669
	106.355	28.2215	-0.311265	5.44669
	106.421	28.2215	-0.300666	5.44669
	106.469	28.1723	-0.31315	5.44669
	106.471	27.9964	-0.348023	5.44669
	106.455	27.768	-0.370162	5.44669
	106.448	27.6584	-0.361064	5.44669
	106.428	27.6816	-0.332697	5.44669
	106.352	27.7283	-0.321406	5.44669
	106.271	27.7393	-0.342082	5.44669
	106.3	27.6781	-0.365054	5.44669
	106.414	27.4932	-0.368957	5.44669
	106.485	27.2653	-0.354814	5.44669
	106.479	27.1591	-0.322685	5.44669
	106.431	27.1835	-0.286712	5.44669
	106.342	27.2296	-0.278702	5.44669
	106.266	27.2399	-0.311055	5.44669
	106.302	27.2278	-0.346825	5.44669
	106.416	27.219	-0.345505	5.44669
	106.485	27.2197	-0.323607	5.44669
	106.457	27.2231	-0.305666	5.44669
	106.35	27.2242	-0.28873	5.44669
	106.238	27.1744	-0.285289	5.44669
	106.194	26.9977	-0.313048	5.44669
	106.21	26.7692	-0.353181	5.44669
	106.254	26.6599	-0.372317	5.44669
	106.315	26.6832	-0.360127	5.44669
	106.332	26.7299	-0.331537	5.44669
	106.274	26.79	-0.321253	5.44669
	106.215	26.954	-0.34243	5.44669
	106.206	27.1734	-0.357383	5.44669
	106.223	27.3327	-0.340762	5.44669
	106.233	27.4889	-0.326052	5.44669
	106.231	27.6718	-0.333285	5.44669
	106.249	27.7696	-0.334857	5.44669
	106.305	27.7578	-0.331887	5.44669
	106.33	27.72	-0.337786	5.44669
	106.277	27.7086	-0.326792	5.44669
	106.217	27.7174	-0.302048	5.44669
	106.206	27.7251	-0.308476	5.44669
	106.222	27.7252	-0.337746	5.44669
	106.232	27.6733	-0.342666	5.44669
	106.231	27.4962	-0.333523	5.44669
	106.227	27.2683	-0.343559	5.44669
	106.225	27.1593	-0.353486	5.44669
	106.204	27.1826	-0.330856	5.44669
	106.125	27.1799	-0.29843	5.44669
[truncated: 3,702 more rows]
