# Supplementary material for: Design of a cosmetic glove stiffness compensation mechanism for toddler-sized hand prostheses
Source: PLoS One. 2017 Aug 11;12(8):e0183233. doi: 10.1371/journal.pone.0183233 (PMC5553851; doi:10.1371/journal.pone.0183233)
Supplement: S1 Dataset — (ZIP) [file pone.0183233.s001.zip › 03 Prototype measurements/protRVS20_3.xlsx]

## Sheet: protRVS20_3
LabVIEW Measurement
Writer_Version	2
Reader_Version	2
Separator	Tab
Decimal_Separator	.
Multi_Headings	No
X_Columns	No
Time_Pref	Absolute
Operator	localadmin
Date	2013-11-14
Time	00:10:44.551000
***End_of_Header***
Channels	4
Samples	10	10	10	10
Date	2013-11-14	2013-11-14	2013-11-14	2013-11-14
Time	00:10:58.551000	00:10:58.551000	00:10:58.551000	00:10:58.551000
Y_Unit_Label	mm	N	N	Pa
X_Dimension	Time	Time	Time	Time
X0	0	0	0	0
Delta_X	0.01	0.01	0.01	0.01
***End_of_Header***
X_Value	Voltage LVDT (Filtered)	Voltage Load Cell (Filtered)	Voltage Pinch Load Cell (Filtered)	Voltage Pressure (Filtered)	Comment
	115.505	-0.919093	-0.326235	5.44669
	115.505	-0.962043	-0.324379	5.44669
	115.505	-0.840342	-0.320446	5.44669
	115.505	-0.758939	-0.319463	5.44669
	115.505	-0.864081	-0.320451	5.44669
	115.505	-0.952257	-0.313343	5.44669
	115.505	-0.855844	-0.300898	5.44669
	115.505	-0.719729	-0.304638	5.44669
	115.505	-0.686787	-0.311646	5.44669
	115.505	-0.719755	-0.305543	5.44669
	115.505	-0.745018	-0.307145	5.44669
	115.505	-0.74384	-0.318909	5.44669
	115.505	-0.734361	-0.324681	5.44669
	115.505	-0.730808	-0.32314	5.44669
	115.483	-0.732689	-0.320479	5.44669
	115.403	-0.78393	-0.319918	5.44669
	115.322	-0.910896	-0.320629	5.44669
	115.352	-0.962678	-0.321127	5.44669
	115.466	-0.843521	-0.328953	5.44669
	115.537	-0.710855	-0.341172	5.44669
	115.531	-0.687449	-0.32921	5.44669
	115.482	-0.723187	-0.293981	5.44669
	115.416	-0.74622	-0.279378	5.44669
	115.398	-0.743124	-0.300876	5.44669
	115.457	-0.733634	-0.325332	5.44669
	115.518	-0.730758	-0.329559	5.44669
	115.526	-0.782117	-0.322895	5.44669
	115.509	-0.910823	-0.326512	5.44669
	115.499	-0.963292	-0.34739	5.44669
	115.501	-0.843804	-0.357542	5.44669
	115.505	-0.710755	-0.339057	5.44669
	115.506	-0.687307	-0.325281	5.44669
	115.505	-0.723163	-0.333567	5.44669
	115.505	-0.74626	-0.327379	5.44669
	115.505	-0.743149	-0.303795	5.44669
	115.505	-0.73363	-0.301129	5.44669
	115.505	-0.779938	-0.317059	5.44669
	115.505	-0.908889	-0.326052	5.44669
	115.505	-1.01245	-0.316503	5.44669
	115.505	-1.02044	-0.292353	5.44669
	115.505	-0.939447	-0.282947	5.44669
	115.505	-0.796771	-0.302907	5.44669
	115.505	-0.699835	-0.324907	5.44669
	115.505	-0.699498	-0.328659	5.44669
	115.483	-0.732159	-0.322668	5.44669
	115.425	-0.745696	-0.318866	5.44669
	115.401	-0.788906	-0.311539	5.44669
	115.455	-0.908358	-0.292834	5.44669
	115.515	-0.959847	-0.284914	5.44669
	115.526	-0.843237	-0.311431	5.44669
	115.51	-0.711743	-0.344767	5.44669
	115.499	-0.687922	-0.336638	5.44669
	115.501	-0.723069	-0.295765	5.44669
	115.505	-0.795193	-0.277477	5.44669
	115.506	-0.91904	-0.307315	5.44669
	115.505	-0.962088	-0.353563	5.44669
	115.505	-0.840379	-0.366645	5.44669
	115.505	-0.709749	-0.332757	5.44669
	115.505	-0.688103	-0.286669	5.44669
	115.505	-0.773044	-0.275095	5.44669
	115.505	-0.922232	-0.301687	5.44669
	115.505	-0.971304	-0.319324	5.44669
	115.505	-0.892296	-0.301896	5.44669
	115.505	-0.883581	-0.278023	5.44669
	115.505	-0.963828	-0.280457	5.44669
	115.505	-1.00938	-0.314563	5.44669
	115.505	-0.952142	-0.34762	5.44669
	115.505	-0.806029	-0.344584	5.44669
	115.505	-0.699201	-0.322937	5.44669
	115.505	-0.695943	-0.305712	5.44669
	115.505	-0.730894	-0.288988	5.44669
	115.505	-0.74643	-0.28538	5.44669
	115.505	-0.740473	-0.312994	5.44669
	115.505	-0.732448	-0.345256	5.44669
	115.505	-0.731204	-0.344158	5.44669
	115.505	-0.782725	-0.331471	5.44669
	115.505	-0.910919	-0.342168	5.44669
	115.505	-0.963116	-0.353632	5.44669
	115.505	-0.843697	-0.339282	5.44669
	115.505	-0.759963	-0.326766	5.44669
	115.505	-0.863318	-0.34198	5.44669
	115.505	-0.951573	-0.363105	5.44669
	115.505	-0.855829	-0.360306	5.44669
	115.505	-0.719965	-0.327025	5.44669
	115.505	-0.686891	-0.286571	5.44669
	115.505	-0.719715	-0.269229	5.44669
	115.505	-0.794154	-0.282278	5.44669
	115.505	-0.919797	-0.31846	5.44669
	115.505	-0.962774	-0.348607	5.44669
	115.505	-0.840397	-0.343612	5.44669
	115.505	-0.709513	-0.33005	5.44669
	115.505	-0.687997	-0.341767	5.44669
	115.505	-0.723893	-0.36184	5.44669
	115.505	-0.746321	-0.367722	5.44669
	115.505	-0.742915	-0.36331	5.44669
	115.505	-0.73351	-0.359412	5.44669
	115.505	-0.730781	-0.359355	5.44669
	115.505	-0.73298	-0.360717	5.44669
	115.505	-0.734871	-0.361308	5.44669
	115.505	-0.734882	-0.353201	5.44669
	115.505	-0.734214	-0.332607	5.44669
	115.505	-0.73393	-0.324172	5.44669
	115.505	-0.734049	-0.335403	5.44669
	115.505	-0.78339	-0.336414	5.44669
	115.505	-0.910186	-0.323915	5.44669
	115.505	-0.962573	-0.316906	5.44669
	115.505	-0.89292	-0.318189	5.44669
	115.527	-0.936136	-0.313311	5.44669
	115.607	-1.14098	-0.293819	5.44669
	115.688	-1.28627	-0.276826	5.44669
	115.68	-1.28616	-0.282834	5.44669
	115.646	-1.23636	-0.308114	5.44669
	115.656	-1.21583	-0.327087	5.44669
	115.654	-1.22498	-0.327714	5.44669
	115.624	-1.18693	-0.313626	5.44669
	115.586	-1.01238	-0.290556	5.44669
	115.555	-0.780612	-0.275346	5.44669
	115.595	-0.669119	-0.275503	5.44669
	115.697	-0.74188	-0.288582	5.44669
	115.736	-0.96543	-0.31095	5.44669
	115.652	-1.20508	-0.318354	5.44669
	115.525	-1.30241	-0.298188	5.44669
	115.468	-1.2209	-0.284684	5.44669
	115.483	-1.04792	-0.309424	5.44669
	115.531	-0.987916	-0.351877	5.44669
	115.594	-1.12004	-0.373059	5.44669
	115.611	-1.26106	-0.368772	5.44669
	115.575	-1.28336	-0.359753	5.44669
	115.572	-1.195	-0.357548	5.44669
	115.61	-0.994958	-0.359838	5.44669
	115.652	-0.819629	-0.361582	5.44669
	115.683	-0.847014	-0.361499	5.44669
	115.641	-0.974701	-0.352973	5.44669
	115.539	-1.02699	-0.332444	5.44669
	115.477	-0.955662	-0.316314	5.44669
	115.482	-0.801245	-0.315182	5.44669
	115.505	-0.695947	-0.320176	5.44669
	115.513	-0.69628	-0.314758	5.44669
	115.508	-0.732192	-0.301589	5.44669
	115.503	-0.746854	-0.312296	5.44669
	115.503	-0.740189	-0.339467	5.44669
	115.505	-0.732179	-0.334152	5.44669
	115.505	-0.731192	-0.296615	5.44669
	115.505	-0.733626	-0.278718	5.44669
	115.505	-0.734996	-0.299662	5.44669
	115.505	-0.734704	-0.325058	5.44669
	115.505	-0.734096	-0.329876	5.44669
	115.483	-0.733944	-0.323125	5.44669
	115.403	-0.734097	-0.318625	5.44669
	115.322	-0.734215	-0.319146	5.44669
	115.329	-0.73421	-0.320965	5.44669
	115.386	-0.734166	-0.313671	5.44669
	115.411	-0.734149	-0.292981	5.44669
	115.402	-0.734158	-0.284217	5.44669
	115.389	-0.684977	-0.311087	5.44669
	115.387	-0.558203	-0.34487	5.44669
	115.391	-0.505768	-0.336803	5.44669
	115.393	-0.624584	-0.303668	5.44669
	115.393	-0.757339	-0.297717	5.44669
	115.369	-0.780904	-0.307803	5.44669
	115.312	-0.745201	-0.306399	5.44669
	115.288	-0.722126	-0.308871	5.44669
	115.342	-0.725192	-0.319328	5.44669
	115.38	-0.734684	-0.324243	5.44669
	115.333	-0.737572	-0.314937	5.44669
	115.293	-0.686217	-0.29234	5.44669
	115.337	-0.557509	-0.283498	5.44669
	115.376	-0.505036	-0.303142	5.44669
	115.333	-0.624524	-0.32481	5.44669
	115.272	-0.708384	-0.328534	5.44669
	115.257	-0.605058	-0.32265	5.44669
	115.272	-0.467579	-0.318903	5.44669
	115.283	-0.387334	-0.319432	5.44669
	115.283	-0.294802	-0.328857	5.44669
	115.279	-0.218305	-0.341734	5.44669
	115.277	-0.208659	-0.337351	5.44669
	115.278	-0.279338	-0.322049	5.44669
	115.279	-0.418279	-0.31579	5.44669
	115.279	-0.468127	-0.318384	5.44669
	115.279	-0.343896	-0.31379	5.44669
	115.279	-0.209791	-0.29395	5.44669
	115.279	-0.187586	-0.284581	5.44669
	115.279	-0.224338	-0.303024	5.44669
	115.279	-0.247369	-0.324376	5.44669
	115.279	-0.243911	-0.328394	5.44669
	115.279	-0.234271	-0.314876	5.44669
	115.279	-0.231461	-0.290838	5.44669
	115.279	-0.23371	-0.27502	5.44669
	115.279	-0.235651	-0.275266	5.44669
	115.279	-0.235665	-0.288598	5.44669
	115.279	-0.23498	-0.311041	5.44669
	115.279	-0.234689	-0.318386	5.44669
	115.279	-0.23481	-0.298169	5.44669
	115.279	-0.234964	-0.284665	5.44669
	115.279	-0.234986	-0.309422	5.44669
	115.279	-0.23494	-0.351883	5.44669
	115.279	-0.234913	-0.365191	5.44669
	115.279	-0.234918	-0.340615	5.44669
	115.279	-0.23493	-0.315336	5.44669
	115.279	-0.234933	-0.311859	5.44669
	115.279	-0.23493	-0.327001	5.44669
	115.256	-0.234928	-0.343656	5.44669
	115.199	-0.234928	-0.330946	5.44669
	115.175	-0.234929	-0.293825	5.44669
	115.229	-0.234929	-0.278695	5.44669
	115.289	-0.234929	-0.300645	5.4507
	115.3	-0.234929	-0.317607	5.46104
	115.261	-0.234929	-0.309418	5.46531
	115.171	-0.234929	-0.306642	5.45562
	115.069	-0.234929	-0.30945	5.4448
	115.024	-0.234929	-0.296038	5.44287
	115.035	-0.234929	-0.286956	5.44579
	115.056	-0.234929	-0.30327	5.44767
	115.06	-0.234929	-0.323633	5.44742
	115.054	-0.185739	-0.335866	5.44664
	115.05	-0.058963	-0.343128	5.44641
	115.051	-0.006531	-0.335436	5.44658
	115.052	-0.076159	-0.328621	5.44674
	115.053	-0.032948	-0.336212	5.44675
	115.053	0.171886	-0.327293	5.44669
	115.052	0.267979	-0.294947	5.44667
	115.052	0.091913	-0.280465	5.44668
	115.052	-0.18629	-0.308858	5.44669
	115.052	-0.316398	-0.353148	5.44669
	115.052	-0.284071	-0.365922	5.44669
	115.052	-0.177005	-0.332602	5.44669
	115.052	0.01141	-0.286861	5.44669
	115.052	0.224402	-0.275231	5.44669
	115.03	0.323096	-0.309547	5.44669
	114.973	0.300837	-0.355298	5.44669
	114.949	0.25835	-0.374449	5.44669
	114.98	0.248771	-0.360268	5.44669
	114.983	0.259908	-0.330838	5.44669
	114.97	0.267985	-0.313039	5.44669
	115.008	0.267411	-0.306509	5.44669
	115.057	0.2643	-0.300719	5.44669
	115.047	0.263201	-0.307	5.44669
	114.955	0.263846	-0.3127	5.44669
	114.843	0.264507	-0.305145	5.44669
	114.816	0.264555	-0.314474	5.44669
	114.91	0.26434	-0.346979	5.44669
	115.013	0.264233	-0.369253	5.44669
	114.987	0.264264	-0.368925	5.44669
	114.89	0.264316	-0.353301	5.44669
	114.872	0.313516	-0.322061	5.44669
	114.902	0.440277	-0.294859	5.44669
	114.876	0.54189	-0.307195	5.44669
	114.826	0.599039	-0.339772	5.44669
	114.809	0.645496	-0.336101	5.44669
	114.819	0.555547	-0.297324	5.44669
	114.852	0.388867	-0.270451	5.44669
	114.91	0.431588	-0.271089	5.44669
	114.93	0.669059	-0.288479	5.44669
	114.875	0.827924	-0.312477	5.44669
	114.815	0.82187	-0.326901	5.44669
	114.805	0.764738	-0.326084	5.44669
	114.821	0.743255	-0.32088	5.44669
	114.832	0.754612	-0.319032	5.44669
	114.83	0.767012	-0.312244	5.44669
	114.826	0.76817	-0.300941	5.44669
	114.824	0.764248	-0.305047	5.44669
	114.825	0.762194	-0.311802	5.44669
	114.826	0.762727	-0.305462	5.44669
	114.826	0.763681	-0.314927	5.44669
	114.826	0.763891	-0.347056	5.44669
	114.826	0.76364	-0.361254	5.44669
	114.826	0.76346	-0.332818	5.44669
	114.826	0.763474	-0.296483	5.44669
	114.826	0.812734	-0.296172	5.44669
	114.826	0.939533	-0.317589	5.44669
	114.826	0.991951	-0.328036	5.44669
	114.826	0.873118	-0.325017	5.44669
	114.826	0.740363	-0.327943	5.44669
	114.826	0.765994	-0.339365	5.44669
	114.826	0.928475	-0.336683	5.44669
	114.826	1.05317	-0.330482	5.44669
	114.826	1.10725	-0.336548	5.44669
	114.826	1.1934	-0.326772	5.44669
	114.826	1.27653	-0.30248	5.44669
	114.826	1.29122	-0.300793	5.44669
	114.826	1.26949	-0.309515	5.44669
	114.826	1.25543	-0.298153	5.44669
	114.826	1.25731	-0.28782	5.44669
	114.826	1.2631	-0.310751	5.44669
	114.826	1.26486	-0.351319	5.44669
	114.826	1.26354	-0.372353	5.44669
	114.826	1.26236	-0.368675	5.44669
	114.826	1.26233	-0.359963	5.44669
	114.826	1.26274	-0.357671	5.44669
	114.826	1.26292	-0.351943	5.44669
	114.826	1.26285	-0.333373	5.44669
	114.826	1.26276	-0.32494	5.44669
	114.826	1.26275	-0.335453	5.44669
	114.826	1.31196	-0.328291	5.44669
	114.826	1.48794	-0.295636	5.44669
	114.826	1.66715	-0.272528	5.44669
	114.826	1.60076	-0.28043	5.44669
	114.826	1.34918	-0.316512	5.44669
	114.804	1.19287	-0.356318	5.44669
	114.746	1.20501	-0.364522	5.44669
	114.722	1.31297	-0.338758	5.44669
	114.776	1.50895	-0.314796	5.44669
	114.837	1.67559	-0.312293	5.44669
	114.847	1.64602	-0.327375	5.44669
	114.831	1.56969	-0.343659	5.44669
	114.821	1.64587	-0.338685	5.44669
	114.822	1.76956	-0.329795	5.44669
	114.826	1.80453	-0.343419	5.44669
	114.828	1.82603	-0.354753	5.44669
	114.827	1.97822	-0.331437	5.44669
	114.826	2.20654	-0.298222	5.44669
	114.803	2.32455	-0.297393	5.44669
	114.724	2.30493	-0.317482	5.44669
	114.621	2.30588	-0.327558	5.44669
	114.571	2.46891	-0.324854	5.44669
	114.581	2.70909	-0.320175	5.44669
	114.602	2.82821	-0.31131	5.44669
	114.607	2.85403	-0.292273	5.44669
	114.602	2.97979	-0.28476	5.44669
	114.598	3.24496	-0.311566	5.44669
	114.598	3.54319	-0.352748	5.44669
	114.6	3.80735	-0.364792	5.44669
	114.6	4.04572	-0.340141	5.44669
	114.6	4.23627	-0.315279	5.44669
	114.6	4.35896	-0.304133	5.44669
	114.6	4.5596	-0.291056	5.44669
	114.6	4.92953	-0.278938	5.44669
	114.6	5.31131	-0.284702	5.44669
	114.6	5.58371	-0.308146	5.44669
	114.6	5.8467	-0.326436	5.44669
	114.577	6.24944	-0.32743	5.44669
	114.52	6.73065	-0.313738	5.44669
	114.474	7.14851	-0.290704	5.44669
	114.448	7.55375	-0.275368	5.44669
	114.405	8.03203	-0.27546	5.44669
	114.366	8.55424	-0.280685	5.44669
	114.36	9.07029	-0.290669	5.44669
	114.371	9.51916	-0.317846	5.44669
	114.377	9.83596	-0.353229	5.44669
	114.376	10.1045	-0.370623	5.44669
	114.373	10.4463	-0.359399	5.44669
	114.372	10.7941	-0.323963	5.44669
	114.373	11.0626	-0.28561	5.44669
	114.374	11.2869	-0.269914	5.44669
	114.374	11.5195	-0.282907	5.44669
	114.373	11.771	-0.31848	5.44669
	114.373	12.0275	-0.356263	5.44669
	114.373	12.3285	-0.37167	5.44669
	114.373	12.7525	-0.36663	5.44669
	114.373	13.2291	-0.351479	5.44669
	114.373	13.6375	-0.322114	5.44669
	114.373	14.0404	-0.287658	5.44669
	114.373	14.521	-0.279301	5.44669
	114.373	14.9959	-0.303099	5.44669
	114.373	15.3359	-0.318421	5.44669
	114.373	15.6049	-0.301016	5.44669
	114.351	15.9878	-0.285846	5.44669
	114.294	16.5081	-0.301035	5.44669
	114.27	17.0555	-0.315221	5.44669
	114.324	17.5672	-0.308278	5.44669
	114.384	18.0544	-0.314884	5.44669
	114.372	18.5442	-0.346036	5.44669
	114.276	19.0438	-0.360841	5.44669
	114.162	19.5957	-0.340878	5.44669
	114.114	20.3214	-0.316993	5.44669
	114.129	21.2735	-0.31246	5.44669
	114.151	22.286	-0.326664	5.44669
	114.155	23.1491	-0.343301	5.44669
	114.149	23.9626	-0.330917	5.44669
	114.145	25.0105	-0.293939	5.44669
	114.146	26.2555	-0.270883	5.44669
	114.147	27.365	-0.280344	5.44669
	114.148	28.1788	-0.30919	5.44669
	114.147	28.8902	-0.320553	5.44669
	114.147	29.7087	-0.299736	5.44669
	114.147	30.5172	-0.284551	5.44669
	114.147	31.1214	-0.300947	5.44669
	114.147	31.5196	-0.323515	5.44669
	114.147	31.7369	-0.336643	5.44669
	114.147	31.7775	-0.351366	5.44669
	114.147	31.7318	-0.355598	5.44669
	114.147	31.7005	-0.328958	5.4507
	114.147	31.7532	-0.296883	5.46104
	114.147	31.8926	-0.297713	5.46531
	114.147	31.9983	-0.310221	5.45562
	114.147	32.0526	-0.307415	5.4448
	114.147	32.1457	-0.308437	5.44287
	114.147	32.2316	-0.310914	5.44579
	114.147	32.245	-0.303885	5.44767
	114.147	32.2217	-0.314581	5.44742
	114.147	32.2567	-0.347472	5.44664
	114.147	32.4842	-0.361551	5.44641
	114.147	32.9438	-0.340665	5.44658
	114.147	33.5086	-0.316652	5.44674
	114.125	34.1455	-0.312392	5.44675
	114.067	34.9895	-0.318886	5.44669
	114.044	35.9776	-0.32308	5.44667
	114.097	36.9166	-0.322521	5.44668
	114.158	37.778	-0.320796	5.44669
	114.168	38.5743	-0.328142	5.44669
	114.152	39.3138	-0.34095	5.44669
	114.142	39.9943	-0.337276	5.44669
	114.143	40.5628	-0.322297	5.44669
	114.125	41.0391	-0.30805	5.44669
	114.069	41.5061	-0.298066	5.44669
	114.022	41.9511	-0.313211	5.44669
	114.017	42.2346	-0.341103	5.44669
	114.054	42.3352	-0.342383	5.44669
	114.096	42.3971	-0.324339	5.44669
	114.083	42.4556	-0.307083	5.44669
	114.059	42.4689	-0.296934	5.44669
	114.098	42.4062	-0.305209	5.44669
	114.152	42.2693	-0.313295	5.44669
	114.166	42.1683	-0.29816	5.44669
	114.153	42.1642	-0.278607	5.44669
	114.143	42.1967	-0.27416	5.44669
	114.143	42.1623	-0.278988	5.4507
	114.147	41.981	-0.28255	5.46104
	114.148	41.7942	-0.282319	5.46531
	114.148	41.8102	-0.288826	5.45562
	114.147	41.9371	-0.316492	5.4448
	114.147	41.9932	-0.345446	5.44287
	114.147	41.9237	-0.335115	5.44579
	114.147	41.7687	-0.302755	5.44767
	114.125	41.6625	-0.305805	5.44742
	114.045	41.6627	-0.336374	5.44664
	113.964	41.6988	-0.343041	5.44641
	113.994	41.7137	-0.334168	5.44658
	114.086	41.707	-0.343696	5.44674
	114.099	41.6989	-0.353314	5.44675
	114.07	41.6979	-0.338606	5.44669
	114.097	41.7003	-0.318725	5.44667
	114.126	41.7017	-0.306123	5.44668
	114.085	41.7014	-0.298536	5.44669
	114.05	41.7008	-0.306223	5.44669
	114.072	41.7007	-0.313151	5.44669
	114.052	41.7008	-0.297739	5.44669
	113.985	41.7009	-0.286353	5.44669
	113.978	41.7009	-0.310284	5.44669
	114.023	41.7501	-0.351644	5.44669
	114.071	41.8768	-0.364785	5.44669
	114.124	41.9785	-0.332659	5.44669
	114.159	41.9864	-0.287289	5.44669
	114.159	41.9061	-0.267519	5.44669
	114.148	41.8129	-0.281305	5.44669
	114.143	41.8426	-0.31079	5.44669
	114.123	41.8946	-0.320881	5.44669
	114.068	41.8084	-0.307176	5.44669
	114.045	41.7384	-0.304539	5.44669
	114.075	41.8849	-0.309365	5.44669
	114.055	42.1416	-0.296751	5.44669
	113.985	42.2733	-0.279414	5.44669
	113.977	42.2493	-0.274999	5.44669
	114.023	42.1943	-0.279053	5.44669
	114.049	42.1802	-0.282279	5.44669
	114.044	42.243	-0.282183	5.44669
	114.055	42.4789	-0.288865	5.44669
	114.11	42.9813	-0.308686	5.44669
	114.136	43.7656	-0.317304	5.44669
	114.062	44.7084	-0.298553	5.44669
	113.967	45.5896	-0.28521	5.44669
	113.967	46.335	-0.309514	5.44669
	114.003	47.037	-0.343857	5.44669
	113.974	47.7677	-0.336938	5.44669
	113.942	48.4764	-0.296214	5.44669
	113.982	49.1088	-0.269688	5.44669
	114.017	49.8063	-0.279034	5.44669
	113.974	50.7199	-0.309066	5.44669
	113.937	51.7758	-0.320966	5.44669
	113.98	52.777	-0.307824	5.44669
	114.018	53.6005	-0.30478	5.44669
	113.975	54.3525	-0.317106	5.44669
	113.915	55.1843	-0.324766	5.44669
	113.9	56.0331	-0.315946	5.44669
	113.914	56.8048	-0.292577	5.44669
	113.926	57.4802	-0.275368	5.44669
	113.925	58.0351	-0.282665	5.44669
	113.921	58.5566	-0.308562	5.44669
	113.919	59.2028	-0.319463	5.44669
	113.92	59.9281	-0.307374	5.44669
	113.921	60.5955	-0.305125	5.44669
	113.921	61.2523	-0.317411	5.44669
	113.921	61.9319	-0.332642	5.44669
	113.921	62.5766	-0.343995	5.44669
	113.921	63.2402	-0.329075	5.44669
	113.921	63.9798	-0.292919	5.44669
	113.921	64.7535	-0.27111	5.44669
	113.921	65.4665	-0.280802	5.44669
	113.921	66.0362	-0.309301	5.44669
	113.921	66.5013	-0.320436	5.44669
	113.921	67.0124	-0.299648	5.44669
	113.899	67.6844	-0.284555	5.44669
	113.819	68.424	-0.30098	5.44669
	113.738	69.039	-0.323527	5.44669
	113.768	69.5626	-0.328765	5.44669
	113.882	70.1881	-0.323203	5.44669
	113.93	70.9041	-0.326923	5.44669
	113.867	71.5257	-0.339582	5.44669
	113.817	72.0113	-0.329266	5.44669
	113.862	72.4141	-0.30244	5.44669
	113.928	72.7719	-0.299889	5.44669
	113.922	73.2294	-0.317022	5.44669
	113.826	73.8572	-0.326477	5.44669
	113.732	74.4894	-0.316694	5.44669
	113.763	75.0089	-0.300153	5.44669
	113.859	75.4709	-0.311005	5.44669
	113.874	75.9476	-0.347307	5.44669
	113.822	76.4507	-0.362754	5.44669
	113.768	76.9595	-0.341228	5.44669
	113.716	77.4123	-0.31646	5.44669
	113.683	77.7824	-0.304241	5.44669
	113.683	78.1781	-0.290682	5.44669
	113.694	78.6202	-0.278743	5.44669
	113.698	79.0245	-0.284754	5.44669
	113.696	79.3888	-0.316108	5.44669
	113.694	79.6994	-0.354611	5.44669
	113.694	79.9938	-0.371822	5.44669
	113.694	80.3483	-0.367281	5.44669
	113.717	80.6923	-0.359568	5.44669
	113.774	81.0038	-0.35013	5.44669
	113.798	81.4028	-0.331937	5.44669
	113.744	81.9147	-0.317112	5.44669
	113.684	82.4037	-0.307826	5.44669
	113.673	82.7385	-0.291952	5.44669
	113.69	83.0003	-0.285872	5.44669
	113.7	83.3328	-0.304276	5.44669
	113.699	83.6792	-0.324441	5.44669
	113.694	83.9995	-0.335847	5.44669
	113.693	84.3522	-0.342833	5.44669
	113.694	84.6861	-0.335319	5.44669
	113.695	84.9941	-0.320806	5.44669
	113.695	85.346	-0.308121	5.44669
	113.695	85.684	-0.290755	5.44669
	113.694	85.994	-0.285264	5.44669
	113.695	86.3453	-0.312318	5.44669
	113.695	86.6823	-0.345014	5.44669
	113.695	86.9921	-0.344297	5.44669
	113.695	87.3437	-0.323744	5.44669
	113.695	87.6317	-0.314024	5.44669
	113.695	87.7655	-0.324912	5.44669
	113.672	87.9378	-0.34201	5.44669
	113.593	88.2922	-0.330999	5.44669
	113.511	88.6776	-0.294432	5.44669
	113.541	88.957	-0.278931	5.44669
	113.633	89.1725	-0.308399	5.44669
	113.646	89.4466	-0.34563	5.44669
	113.617	89.8249	-0.345949	5.44669
	113.644	90.1857	-0.324217	5.44669
	113.696	90.4958	-0.313635	5.44669
	113.69	90.839	-0.31671	5.44669
	113.599	91.1726	-0.321725	5.44669
	113.508	91.4347	-0.322727	5.44669
	113.538	91.6613	-0.321364	5.44669
	113.655	91.9463	-0.328307	5.44669
	113.727	92.3251	-0.340817	5.44268
	113.699	92.6823	-0.329292	5.43234
	113.592	92.9415	-0.294141	5.42806
	113.501	93.1586	-0.271545	5.43775
	113.537	93.3914	-0.272679	5.44858
	113.635	93.6456	-0.288756	5.4505
	113.649	93.9031	-0.319898	5.44759
	113.617	94.1544	-0.346899	5.44571
	113.621	94.4019	-0.334513	5.44595
	113.593	94.6501	-0.294116	5.44673
	113.506	94.8998	-0.269671	5.44696
	113.469	95.15	-0.271902	5.44679
	113.549	95.3998	-0.289097	5.44663
	113.65	95.6493	-0.312447	5.44663
	113.629	95.8988	-0.326669	5.44668
	113.511	96.0992	-0.325998	5.44671
	113.435	96.1729	-0.313055	5.4467
	113.44	96.145	-0.290927	5.44668
	113.468	96.1582	-0.275704	5.44668
	113.478	96.3786	-0.283392	5.44669
	113.472	96.7938	-0.308747	5.44669
	113.489	97.1872	-0.327153	5.44669
	113.546	97.4483	-0.327517	5.44669
	113.594	97.6533	-0.32139	5.44669
	113.598	97.8803	-0.326608	5.44669
	113.562	98.0872	-0.347965	5.44669
	113.519	98.2208	-0.365619	5.44669
	113.532	98.371	-0.367095	5.44669
	113.556	98.5606	-0.361703	5.44669
	113.517	98.7125	-0.358962	5.44669
	113.463	98.8763	-0.351866	5.44669
	113.45	99.065	-0.332881	5.44669
	113.462	99.2118	-0.324761	5.44669
	113.472	99.3737	-0.335553	5.44669
	113.472	99.5635	-0.328397	5.44669
	113.468	99.6622	-0.303516	5.44669
	113.467	99.6974	-0.308521	5.44669
	113.468	99.8836	-0.337243	5.44669
	113.468	100.228	-0.34244	5.44669
	113.469	100.448	-0.333607	5.44669
	113.468	100.539	-0.335804	5.44669
	113.468	100.764	-0.325349	5.44669
	113.468	101.114	-0.302148	5.44669
	113.468	101.423	-0.30116	5.44669
	113.468	101.614	-0.309787	5.44669
	113.468	101.712	-0.298136	5.44669
	113.468	101.853	-0.279845	5.44669
	113.468	102.1	-0.274687	5.44669
	113.468	102.386	-0.286639	5.44669
	113.468	102.602	-0.318297	5.44669
	113.468	102.719	-0.354851	5.44669
	113.468	102.858	-0.371143	5.44669
	113.468	103.05	-0.35904	5.44669
	113.468	103.206	-0.323628	5.44669
	113.468	103.371	-0.293468	5.44669
	113.468	103.608	-0.298183	5.44669
	113.468	103.881	-0.319504	5.44669
	113.468	104.095	-0.328124	5.44669
	113.468	104.265	-0.316502	5.44669
	113.468	104.583	-0.299487	5.44669
	113.468	105.002	-0.302923	5.44669
	113.468	105.218	-0.3193	5.44669
	113.468	105.232	-0.334217	5.44669
	113.468	105.321	-0.351855	5.44669
	113.468	105.575	-0.356666	5.44669
	113.468	105.931	-0.337103	5.44669
	113.468	106.329	-0.316902	5.44669
	113.468	106.67	-0.305894	5.44669
	113.468	106.915	-0.291217	5.44669
	113.468	107.132	-0.28625	5.44669
	113.468	107.37	-0.304696	5.44669
	113.468	107.626	-0.316612	5.4507
	113.468	107.883	-0.30756	5.46104
	113.468	108.084	-0.306218	5.46531
	113.468	108.204	-0.317803	5.45562
	113.468	108.351	-0.324547	5.4448
	113.468	108.544	-0.315607	5.44287
	113.468	108.698	-0.300383	5.44579
	113.468	108.862	-0.311488	5.44767
	113.468	109.05	-0.339557	5.44742
	113.468	109.196	-0.342348	5.44664
	113.468	109.358	-0.332745	5.44641
	113.468	109.548	-0.343346	5.44658
	113.468	109.647	-0.361544	5.44674
	113.468	109.633	-0.359165	5.44675
	113.468	109.643	-0.327102	5.44669
	113.468	109.808	-0.294879	5.44667
	113.468	110.046	-0.29754	5.44668
	113.468	110.163	-0.318733	5.44669
	113.468	110.189	-0.32803	5.44669
	113.468	110.365	-0.324607	5.44669
	113.468	110.757	-0.319903	5.44669
	113.468	111.107	-0.311284	5.44669
	113.468	111.253	-0.292359	5.44669
	113.468	111.358	-0.284805	5.44669
	113.468	111.525	-0.303683	5.44669
	113.468	111.684	-0.316701	5.44669
	113.468	111.809	-0.307957	5.44669
	113.468	111.873	-0.314223	5.44669
	113.468	111.965	-0.345874	5.44669
	113.468	112.243	-0.368879	5.44669
	113.468	112.566	-0.369162	5.44669
	113.468	112.738	-0.361403	5.44669
	113.468	112.865	-0.358101	5.44669
	113.468	113.031	-0.351612	5.44669
	113.468	113.132	-0.333081	5.44669
	113.468	113.177	-0.324935	5.44669
	113.468	113.317	-0.335555	5.44669
	113.468	113.532	-0.336206	5.44669
	113.468	113.698	-0.323774	5.44669
	113.468	113.859	-0.316921	5.44669
	113.468	114.041	-0.326116	5.44669
	113.468	114.187	-0.349356	5.44669
	113.468	114.35	-0.358507	5.44669
	113.468	114.541	-0.338763	5.44669
	113.468	114.64	-0.324815	5.44669
	113.468	114.625	-0.341347	5.44669
	113.468	114.635	-0.355662	5.44669
	113.468	114.8	-0.332555	5.44669
	113.468	115.038	-0.298368	5.44669
	113.468	115.205	-0.297057	5.44669
	113.446	115.357	-0.317289	5.4507
	113.389	115.536	-0.327597	5.46104
	113.342	115.634	-0.324939	5.46531
	113.317	115.672	-0.328067	5.45562
	113.295	115.811	-0.339445	5.4448
	113.314	116.028	-0.328802	5.44287
	113.354	116.195	-0.302294	5.44579
	113.391	116.306	-0.299993	5.44767
	113.441	116.362	-0.317117	5.44742
	113.479	116.405	-0.334351	5.44664
	113.459	116.511	-0.344817	5.44641
	113.39	116.607	-0.336683	5.44658
	113.338	116.62	-0.328543	5.44674
	113.337	116.642	-0.335736	5.44675
	113.353	116.802	-0.334992	5.44669
	113.339	117.083	-0.3232	5.44667
	113.301	117.375	-0.317112	5.44668
	113.308	117.582	-0.3264	5.44669
	113.328	117.643	-0.349407	5.44669
	113.311	117.608	-0.366298	5.44669
	113.339	117.622	-0.358996	5.44669
	113.407	117.797	-0.32534	5.44669
	113.39	118.086	-0.294201	5.44669
	113.285	118.377	-0.305753	5.44669
	113.236	118.63	-0.339402	5.44669
	113.318	118.866	-0.336458	5.44669
	113.424	119.059	-0.297605	5.44669
	113.404	119.184	-0.270442	5.44669
	113.285	119.385	-0.278856	5.44669
	113.209	119.754	-0.308723	5.44669
	113.214	120.135	-0.328757	5.44669
	113.264	120.457	-0.328197	5.44669
	113.354	120.798	-0.321105	5.44669
	113.429	121.077	-0.326247	5.44669
	113.416	121.211	-0.347915	5.44669
	113.359	121.337	-0.365726	5.44669
	113.314	121.566	-0.367158	5.44669
	113.266	121.849	-0.361691	5.44669
	113.232	122.12	-0.351064	5.44669
	113.23	122.367	-0.323704	5.44669
	113.241	122.607	-0.288473	5.44669
	113.246	122.854	-0.271207	5.44669
	113.244	123.106	-0.27456	5.44669
	113.242	123.357	-0.281795	5.44669
	113.241	123.558	-0.291455	5.44669
	113.242	123.631	-0.317781	5.44669
	113.242	123.652	-0.345052	5.44669
	113.242	123.792	-0.342363	5.44268
	113.242	124.065	-0.33079	5.43234
	113.242	124.361	-0.33465	5.42806
	113.242	124.622	-0.333737	5.43775
	113.242	124.86	-0.330931	5.44858
	113.242	125.051	-0.345655	5.4505
	113.242	125.076	-0.363157	5.44759
	113.242	124.875	-0.366891	5.44571
	113.242	124.563	-0.354623	5.44595
	113.242	124.272	-0.323339	5.44673
	113.242	124.077	-0.294925	5.44696
	113.242	124.02	-0.298897	5.44679
	113.242	124.004	-0.319285	5.44663
	113.242	123.86	-0.335649	5.44663
	113.242	123.584	-0.352461	5.44668
	113.242	123.091	-0.364282	5.44671
	113.242	121.439	-0.357065	5.4467
	113.242	116.89	-0.333118	5.44668
	113.242	108.883	-0.315134	5.44668
	113.242	99.4952	-0.314447	5.44669
	113.242	91.8848	-0.320288	5.44669
	113.242	87.7049	-0.322936	5.44669
	113.242	86.3995	-0.329834	5.44669
	113.242	86.4886	-0.340898	5.44669
	113.242	86.9538	-0.328783	5.44669
	113.242	87.4555	-0.293899	5.44669
	113.242	87.8983	-0.279495	5.44669
	113.242	88.1652	-0.300954	5.44669
	113.242	88.21	-0.317452	5.44669
	113.242	88.1481	-0.301372	5.44669
	113.242	88.1086	-0.278469	5.44669
	113.242	88.1144	-0.28083	5.44669
	113.242	88.1801	-0.31456	5.44669
	113.242	88.3609	-0.355358	5.44669
	113.242	88.5855	-0.364813	5.44669
	113.242	88.6917	-0.331351	5.44669
	113.242	88.6685	-0.286731	5.44669
	113.242	88.6722	-0.26775	5.44669
	113.242	88.8376	-0.27373	5.44669
	113.242	89.0778	-0.290546	5.44669
	113.242	89.1961	-0.320275	5.44669
	113.242	89.1724	-0.354291	5.44669
	113.242	89.0731	-0.362335	5.44669
	113.242	88.9341	-0.330691	5.44669
	113.242	88.8944	-0.295206	5.44669
	113.242	89.0229	-0.296393	5.44669
	113.242	89.1552	-0.318135	5.44669
	113.242	89.1259	-0.336057	5.44669
	113.242	88.9129	-0.353041	5.44669
	113.242	88.6622	-0.356509	5.44669
	113.242	88.5564	-0.336615	5.44669
	113.242	88.5892	-0.316754	5.44669
	113.242	88.6385	-0.313876	5.44669
	113.242	88.6473	-0.319471	5.44669
	113.242	88.6825	-0.322797	5.44669
	113.242	88.8004	-0.330066	5.44669
	113.242	88.854	-0.341044	5.44669
	113.242	88.788	-0.328762	5.44669
	113.242	88.7832	-0.293838	5.44669
	113.242	88.8604	-0.271607	5.44669
	113.242	88.9525	-0.272813	5.44669
	113.242	89.1204	-0.28879	5.44669
	113.242	89.3796	-0.319865	5.44669
	113.242	89.6111	-0.346873	5.44669
	113.242	89.6941	-0.342385	5.44669
	113.242	89.7081	-0.322281	5.44669
	113.242	89.8418	-0.306219	5.44669
	113.242	90.0653	-0.297304	5.44669
	113.242	90.2371	-0.313542	5.44669
	113.242	90.3971	-0.341513	5.44669
	113.242	90.5772	-0.342437	5.44669
	113.242	90.6725	-0.332087	5.44669
	113.242	90.6606	-0.335168	5.44669
	113.242	90.6728	-0.325623	5.44669
	113.242	90.8378	-0.302489	5.44669
	113.242	91.0748	-0.301206	5.44669
	113.242	91.2411	-0.309685	5.44669
	113.242	91.394	-0.298077	5.44669
	113.242	91.573	-0.287728	5.44669
	113.242	91.6704	-0.310739	5.44669
	113.242	91.6597	-0.343476	5.44669
	113.242	91.6226	-0.344213	5.44669
	113.242	91.6111	-0.332127	5.44669
	113.242	91.6196	-0.342423	5.44669
	113.242	91.6764	-0.361377	5.44669
	113.242	91.8525	-0.367294	5.44669
	113.242	92.1275	-0.363295	5.44669
	113.242	92.4119	-0.351687	5.44669
	113.22	92.6175	-0.331265	5.44669
	113.162	92.681	-0.324148	5.44669
	113.138	92.6469	-0.343741	5.44669
	113.17	92.6612	-0.364774	5.44669
	113.173	92.835	-0.36038	5.44669
	113.16	93.0749	-0.334333	5.44669
	113.197	93.1901	-0.314465	5.44669
	113.247	93.2144	-0.305864	5.44669
	113.259	93.2917	-0.292072	5.44669
	113.247	93.3817	-0.286619	5.44669
	113.238	93.4517	-0.304547	5.44669
	113.238	93.5568	-0.324289	5.44669
	113.242	93.6422	-0.327817	5.44669
	113.243	93.6511	-0.314664	5.44669
	113.243	93.6262	-0.290955	5.44669
	113.242	93.6128	-0.283014	5.44669
	113.219	93.6161	-0.303432	5.44669
	113.162	93.6223	-0.325104	5.44669
	113.139	93.6237	-0.336425	5.44669
	113.192	93.6221	-0.35071	5.44669
	113.252	93.6209	-0.355401	5.44669
	113.263	93.621	-0.336979	5.44669
	113.247	93.6214	-0.325171	5.44669
	113.237	93.6216	-0.342131	5.44669
	113.238	93.6215	-0.355864	5.44669
	113.242	93.6214	-0.340232	5.44669
	113.244	93.6706	-0.32637	5.44669
	113.243	93.8466	-0.333606	5.44669
	113.242	94.1242	-0.327008	5.44669
	113.242	94.4097	-0.303626	5.44669
	113.242	94.6149	-0.30906	5.44669
	113.242	94.6778	-0.33743	5.44669
	113.242	94.6436	-0.334456	5.44669
	113.22	94.6581	-0.297467	5.44669
	113.162	94.832	-0.278967	5.44669
	113.116	95.0719	-0.307334	5.44669
	113.09	95.1378	-0.345171	5.44669
	113.069	94.9369	-0.346135	5.44669
	113.088	94.7083	-0.332329	5.44669
	113.106	94.7631	-0.341825	5.44669
	113.063	95.0275	-0.361054	5.44669
	113.031	95.1933	-0.359501	5.44669
	113.099	95.1805	-0.335287	5.44669
	113.194	95.1182	-0.323047	5.44669
	113.173	95.0477	-0.341849	5.44669
	113.081	94.9342	-0.364373	5.44669
	113.064	94.8949	-0.368755	5.44669
	113.114	95.0637	-0.362842	5.44669
	113.145	95.3681	-0.358849	5.44669
	113.118	95.6671	-0.351414	5.44669
	113.048	95.9176	-0.332732	5.44669
	112.998	96.1992	-0.316989	5.44669
	112.998	96.6172	-0.307491	5.44669
	113.014	97.0982	-0.299727	5.44669
	113.022	97.5105	-0.314106	5.44669
	113.019	97.9135	-0.340888	5.44669
	113.015	98.442	-0.334104	5.44669
	113.014	99.1414	-0.296089	5.44669
	113.015	99.9352	-0.270644	5.44669
	113.016	100.718	-0.271608	5.44669
	113.016	101.465	-0.280757	5.44669
	113.016	102.25	-0.29207	5.44669
	113.016	103.121	-0.310537	5.44669
	113.016	103.925	-0.31694	5.44669
	113.016	104.509	-0.297743	5.44669
	113.016	104.9	-0.277129	5.44669
	113.016	105.072	-0.281559	5.44669
	113.016	104.941	-0.315342	5.44669
	113.016	104.618	-0.347555	5.44669
	113.016	104.3	-0.336409	5.44669
	113.016	104.048	-0.302548	5.44669
	113.016	103.872	-0.297388	5.44669
	113.016	103.858	-0.308063	5.44669
	113.016	104.058	-0.298755	5.44669
	113.016	104.317	-0.280717	5.44669
	113.016	104.43	-0.282703	5.44669
	113.016	104.447	-0.314546	5.44669
	113.016	104.571	-0.354686	5.44669
	112.993	104.839	-0.372408	5.44669
	112.936	105.089	-0.359629	5.44669
	112.912	105.227	-0.331296	5.44669
	112.966	105.412	-0.313458	5.44669
	113.004	105.77	-0.306522	5.44669
	112.957	106.153	-0.300576	5.44669
	112.917	106.429	-0.314806	5.44669
	112.961	106.645	-0.34875	5.44669
	113	106.871	-0.369878	5.44669
	112.957	107.073	-0.360687	5.44669
	112.919	107.206	-0.33264	5.44669
	112.939	107.357	-0.313645	5.44669
	112.942	107.547	-0.313993	5.44669
	112.911	107.65	-0.320627	5.44669
	112.893	107.637	-0.32324	5.44669
	112.896	107.647	-0.32197	5.44669
	112.881	107.86	-0.312637	5.44669
	112.848	108.274	-0.292191	5.44669
	112.857	108.62	-0.276383	5.44669
	112.876	108.755	-0.275357	5.44669
	112.836	108.859	-0.280281	5.44669
	112.784	109.028	-0.290537	5.44669
	112.771	109.188	-0.317935	5.44669
	112.784	109.363	-0.353313	5.44669
	112.794	109.553	-0.370627	5.44669
	112.793	109.647	-0.367242	5.44669
	112.789	109.631	-0.359976	5.44669
	112.788	109.593	-0.358185	5.44669
	112.789	109.583	-0.360025	5.44669
	112.79	109.593	-0.361434	5.44669
	112.79	109.649	-0.353499	5.44669
	112.789	109.825	-0.332687	5.44669
	112.789	110.001	-0.324099	5.44669
	112.789	109.885	-0.343215	5.44669
	112.789	109.458	-0.364571	5.44669
	112.789	109.074	-0.360481	5.44669
	112.789	108.976	-0.326577	5.44669
	112.789	109.058	-0.294192	5.44669
	112.789	109.125	-0.30531	5.44669
	112.789	109.074	-0.34709	5.44669
	112.789	108.874	-0.364695	5.44669
	112.789	108.586	-0.342119	5.44669
	112.789	108.305	-0.324014	5.44669
	112.789	108.106	-0.331947	5.44669
	112.789	107.994	-0.327151	5.44669
	112.812	107.851	-0.304275	5.44669
	112.869	107.656	-0.309282	5.44669
	112.893	107.549	-0.337292	5.44669
	112.839	107.61	-0.334319	5.44669
	112.779	107.827	-0.297459	5.44669
	112.768	108.068	-0.279012	5.44669
	112.784	108.218	-0.299485	5.44669
	112.795	108.362	-0.324879	5.44669
	112.793	108.544	-0.337735	5.44669
	112.789	108.645	-0.351339	5.44669
	112.788	108.684	-0.363069	5.44669
	112.789	108.871	-0.356956	5.44669
	112.79	109.263	-0.325633	5.44669
	112.79	109.61	-0.287179	5.44669
	112.789	109.753	-0.277849	5.44669
	112.789	109.909	-0.302661	5.44669
	112.789	110.302	-0.318754	5.44669
	112.789	110.816	-0.309182	5.44669
	112.789	111.152	-0.314007	5.44669
	112.789	111.25	-0.345348	5.44669
	112.789	111.341	-0.368736	5.44669
	112.789	111.519	-0.369288	5.44669
	112.789	111.638	-0.353637	5.44669
	112.789	111.686	-0.329944	5.44669
	112.789	111.821	-0.315029	5.44669
	112.789	112.033	-0.315532	5.44669
	112.789	112.15	-0.32865	5.44669
	112.789	112.185	-0.350912	5.44669
	112.789	112.316	-0.358258	5.44669
	112.789	112.53	-0.330235	5.44669
	112.789	112.65	-0.296472	5.44669
	112.789	112.686	-0.297087	5.44669
	112.789	112.815	-0.310105	5.44669
	112.789	113.029	-0.307589	5.44669
	112.789	113.149	-0.308551	5.44669
	112.789	113.185	-0.318771	5.44669
	112.789	113.314	-0.331994	5.44669
	112.789	113.528	-0.343241	5.44669
	112.789	113.747	-0.33686	5.44669
	112.767	114.085	-0.329178	5.44669
	112.687	114.545	-0.335938	5.44669
	112.606	114.926	-0.32698	5.44669
	112.636	115.167	-0.294913	5.44669
	112.728	115.418	-0.280562	5.44669
	112.741	115.827	-0.308911	5.44669
	112.712	116.315	-0.345265	5.44669
	112.739	116.684	-0.337743	5.44669
	112.79	116.911	-0.296051	5.44669
	112.807	117.111	-0.277204	5.44669
	112.774	117.348	-0.307099	5.44669
	112.684	117.61	-0.345699	5.44669
	112.58	117.869	-0.338569	5.44669
	112.534	118.119	-0.304114	5.44669
	112.546	118.365	-0.305147	5.44669
	112.566	118.564	-0.335616	5.44669
	112.571	118.638	-0.335087	5.44669
	112.565	118.66	-0.298376	5.44669
	112.561	118.8	-0.271253	5.44669
	112.562	119.023	-0.27105	5.44669
	112.563	119.193	-0.280307	5.44669
	112.564	119.303	-0.29208	5.44669
	112.563	119.356	-0.318572	5.44669
	112.563	119.4	-0.345161	5.44669
	112.563	119.458	-0.334257	5.44669
	112.563	119.377	-0.302497	5.44669
	112.563	119.161	-0.306002	5.44669
	112.563	118.976	-0.344419	5.44669
	112.563	118.807	-0.3712	5.44669
	112.563	118.58	-0.370652	5.44669
	112.563	118.312	-0.353332	5.44669
	112.563	118.096	-0.329332	5.44669
	112.563	117.974	-0.314881	5.44669
	112.563	117.733	-0.307817	5.44669
	112.563	117.092	-0.300613	5.44669
	112.563	116.129	-0.306491	5.44669
	112.563	115.189	-0.320395	5.44669
	112.563	114.427	-0.333408	5.44669
	112.541	113.838	-0.351126	5.44669
	112.483	113.52	-0.356649	5.44669
	112.437	113.493	-0.329483	5.44669
	112.411	113.578	-0.296729	5.44669
	112.368	113.523	-0.297462	5.44669
	112.329	113.109	-0.318041	5.44669
	112.323	112.357	-0.335638	5.44669
	112.334	111.455	-0.352899	5.44669
	112.34	110.49	-0.364469	5.44669
	112.339	109.435	-0.364859	5.44669
	112.337	108.248	-0.361175	5.44669
	112.358	107.018	-0.359536	5.44669
	112.416	105.914	-0.360165	5.44669
	112.441	104.99	-0.361012	5.44669
	112.387	104.263	-0.361144	5.44669
	112.349	103.728	-0.353027	5.44669
	112.395	103.33	-0.324722	5.44669
	112.435	103.039	-0.296072	5.44669
	112.392	102.762	-0.298887	5.44669
	112.33	102.408	-0.318873	5.44669
	112.315	102.107	-0.33548	5.44669
	112.33	101.969	-0.352537	5.44669
	112.342	101.849	-0.356503	5.44669
	112.341	101.673	-0.336792	5.44669
	112.337	101.565	-0.324701	5.44669
	112.335	101.57	-0.33413	5.44669
	112.336	101.609	-0.335692	5.44669
	112.337	101.623	-0.324065	5.44669
	112.337	101.615	-0.317225	5.44669
	112.337	101.656	-0.32614	5.44669
	112.337	101.831	-0.349258	5.44669
	112.337	102.062	-0.358457	5.44669
	112.337	102.173	-0.338777	5.44669
	112.337	102.15	-0.324838	5.44669
	112.337	102.053	-0.341352	5.44669
	112.337	101.866	-0.363527	5.44669
	112.337	101.65	-0.368577	5.44669
	112.337	101.549	-0.363069	5.44669
	112.337	101.572	-0.359007	5.44669
	112.337	101.615	-0.359271	5.44669
	112.359	101.576	-0.352955	5.44669
	112.417	101.389	-0.333228	5.44669
	112.44	101.152	-0.316649	5.44669
	112.386	101.043	-0.307173	5.44669
	112.326	101.069	-0.291844	5.44669
	112.316	101.068	-0.278188	5.44669
	112.332	100.902	-0.284108	5.44669
	112.342	100.661	-0.316035	5.44669
	112.341	100.543	-0.346939	5.44669
	112.337	100.567	-0.343775	5.44669
	112.335	100.617	-0.330711	5.44669
	112.336	100.629	-0.341986	5.44669
	112.337	100.616	-0.353826	5.44669
	112.337	100.557	-0.331558	5.44669
	112.337	100.382	-0.298603	5.44669
	112.337	100.157	-0.30538	5.44669
	112.337	100.049	-0.33768	5.44669
	112.337	100.071	-0.34374	5.44669
	112.337	100.117	-0.326126	5.44669
	112.337	100.128	-0.307349	5.44669
	112.337	100.116	-0.28854	5.44669
	112.337	100.108	-0.27674	5.44669
	112.337	100.108	-0.276805	5.44669
	112.337	100.111	-0.288631	5.44669
	112.337	100.113	-0.310508	5.44669
	112.337	100.112	-0.326022	5.44669
	112.337	100.111	-0.326416	5.44669
	112.337	100.111	-0.313461	5.44669
	112.337	100.111	-0.298819	5.44669
	112.337	100.112	-0.303724	5.44669
	112.337	100.112	-0.319873	5.44669
	112.337	100.111	-0.326301	5.44669
	112.337	100.062	-0.315606	5.44669
	112.337	99.9355	-0.299759	5.44669
	112.337	99.8831	-0.303356	5.44669
	112.337	99.9527	-0.319384	5.44669
	112.337	99.9587	-0.326228	5.44669
	112.337	99.8806	-0.32362	5.44669
	112.337	99.837	-0.328001	5.44669
	112.337	99.845	-0.347757	5.44669
	112.337	99.8145	-0.365036	5.44669
	112.337	99.7419	-0.366925	5.44669
	112.337	99.8116	-0.353968	5.44669
	112.337	100.028	-0.330924	5.44669
	112.337	100.169	-0.315322	5.44669
	112.337	100.114	-0.315307	5.44669
	112.337	99.887	-0.328452	5.44669
	112.337	99.6399	-0.350909	5.44669
	112.359	99.5897	-0.358327	5.44669
	112.417	99.849	-0.338136	5.44669
	112.44	100.301	-0.316745	5.44669
	112.386	100.696	-0.313331	5.44669
	112.326	100.994	-0.327117	5.44669
	112.316	101.319	-0.351052	5.44669
	112.332	101.601	-0.366732	5.44669
	112.342	101.692	-0.366464	5.44669
	112.341	101.595	-0.361043	5.44669
	112.337	101.27	-0.351039	5.44669
	112.335	100.686	-0.323923	5.44669
	112.336	100.087	-0.288573	5.44669
	112.337	99.7235	-0.279042	5.44669
	112.337	99.5366	-0.310536	5.44669
	112.337	99.3025	-0.354357	5.44669
	112.337	98.9305	-0.365833	5.44669
	112.337	98.6073	-0.340005	5.44669
	112.337	98.5152	-0.322723	5.44669
	112.337	98.5283	-0.332158	5.44669
	112.337	98.4581	-0.335568	5.44669
	112.337	98.4069	-0.324714	5.44669
	112.337	98.4568	-0.30967	5.44669
	112.337	98.4049	-0.297886	5.44669
	112.315	98.2035	-0.312559	5.44669
	112.235	98.0627	-0.348765	5.44669
	112.131	98.0635	-0.362812	5.44669
	112.082	98.0628	-0.340734	5.44669
	112.092	97.9065	-0.316232	5.44669
	112.113	97.6199	-0.312192	5.44669
	112.141	97.3236	-0.318951	5.44669
	112.193	97.0678	-0.323178	5.44669
	112.212	96.7831	-0.322539	5.44669
	112.159	96.4148	-0.312898	5.44669
	112.1	96.062	-0.299969	5.44669
	112.09	95.8008	-0.312278	5.44669
	112.106	95.5814	-0.347906	5.44669
	112.116	95.2991	-0.362552	5.44669
	112.114	94.9188	-0.33306	5.44669
	112.11	94.5109	-0.288252	5.44669
	112.109	94.0756	-0.275651	5.44669
	112.11	93.6307	-0.309228	5.44669
	112.111	93.2393	-0.347144	5.44669
	112.111	92.8322	-0.346288	5.44669
	112.111	92.393	-0.331692	5.44669
	112.11	92.0431	-0.341503	5.44669
	112.11	91.7576	-0.361146	5.44669
	112.111	91.4204	-0.359654	5.44669
	112.111	91.0806	-0.327448	5.44669
	112.111	90.7646	-0.28698	5.44669
	112.111	90.3622	-0.27712	5.44669
	112.111	89.8998	-0.302426	5.44669
	112.111	89.588	-0.318914	5.44669
	112.111	89.4821	-0.301462	5.44669
	112.111	89.3788	-0.277987	5.44669
	112.111	89.1988	-0.280596	5.44669
	112.111	89.034	-0.314634	5.44669
	112.111	88.8615	-0.347601	5.44669
	112.111	88.6245	-0.34455	5.44669
	112.111	88.3544	-0.3308	5.44669
	112.111	88.1412	-0.341748	5.44669
	112.111	88.0695	-0.353695	5.44669
	112.111	88.0537	-0.339458	5.44669
	112.111	87.9152	-0.326817	5.44669
	112.111	87.6903	-0.341939	5.44669
	112.111	87.5689	-0.363069	5.44669
	112.111	87.5858	-0.368176	5.44669
	112.088	87.6341	-0.355193	5.44669
	112.031	87.6481	-0.330992	5.44669
	112.007	87.6367	-0.322786	5.44669
	112.061	87.5777	-0.335397	5.44669
	112.121	87.4018	-0.336904	5.44669
	112.132	87.1768	-0.331993	5.44669
	112.116	87.0687	-0.344974	5.44268
	112.105	87.0912	-0.354623	5.43234
	112.106	87.1372	-0.33083	5.42806
	112.111	87.0989	-0.290143	5.43775
	112.112	86.9112	-0.277237	5.44858
	112.111	86.6739	-0.30135	5.4505
	112.11	86.5648	-0.318422	5.44759
	112.11	86.5914	-0.309509	5.44571
	112.111	86.6393	-0.314262	5.44595
	112.111	86.6497	-0.345338	5.44673
	112.111	86.6369	-0.36077	5.44696
	112.111	86.6279	-0.341097	5.44679
	112.111	86.6286	-0.324981	5.44663
	112.111	86.583	-0.340586	5.44663
	112.111	86.4082	-0.363155	5.44668
	112.111	86.1791	-0.360823	5.44671
	112.111	86.0196	-0.335094	5.4467
	112.111	85.8667	-0.322497	5.44668
	112.088	85.6853	-0.341687	5.44668
	112.031	85.5869	-0.3645	5.44669
	112.007	85.598	-0.368866	5.44669
	112.061	85.5865	-0.354973	5.44669
	112.121	85.3729	-0.330655	5.44669
	112.132	84.9599	-0.322723	5.44669
	112.116	84.6142	-0.343361	5.44669
	112.105	84.4785	-0.35725	5.44669
	112.106	84.3259	-0.332505	5.44669
	112.111	83.9805	-0.297782	5.44669
	112.112	83.641	-0.296829	5.44669
	112.111	83.4838	-0.317402	5.44669
	112.11	83.3692	-0.335596	5.44669
	112.11	83.2027	-0.345237	5.44669
	112.088	83.0969	-0.328546	5.44669
	112.009	83.0504	-0.292256	5.44669
	111.927	82.9112	-0.271021	5.44669
	111.957	82.6478	-0.281	5.44669
	112.049	82.3551	-0.317287	5.44669
	112.062	82.1418	-0.34857	5.44669
	112.033	82.0289	-0.336142	5.44669
	112.06	81.8405	-0.302076	5.44669
	112.112	81.4722	-0.297284	5.44669
	112.128	81.1359	-0.308188	5.44669
	112.117	80.9882	-0.306714	5.44669
	112.085	80.8273	-0.308866	5.44669
	112.005	80.4826	-0.319214	5.44669
	111.905	80.0973	-0.324197	5.44669
	111.879	79.8144	-0.314959	5.44669
	111.946	79.6466	-0.292366	5.44669
	111.99	79.5983	-0.283501	5.44669
	111.941	79.576	-0.303135	5.44669
	111.876	79.4265	-0.324806	5.44669
	111.861	79.1993	-0.328535	5.44669
	111.878	79.0808	-0.322652	5.44669
	111.89	79.0998	-0.326774	5.44669
	111.889	79.1479	-0.347587	5.44669
	111.884	79.161	-0.365401	5.44669
	111.883	79.1494	-0.359267	5.44669
	111.884	79.0906	-0.333643	5.44669
	111.885	78.9148	-0.322442	5.44669
	111.885	78.6899	-0.334309	5.44669
	111.884	78.5817	-0.3287	5.44669
	111.884	78.6042	-0.296214	5.44669
	111.884	78.6502	-0.280496	5.44669
	111.884	78.6119	-0.308421	5.44669
	111.884	78.4242	-0.345083	5.44669
	111.884	78.1377	-0.345712	5.44669
	111.884	77.8527	-0.324312	5.44669
	111.884	77.6508	-0.305888	5.44669
	111.884	77.5892	-0.296443	5.44669
	111.884	77.6227	-0.313299	5.44669
	111.884	77.6075	-0.349588	5.44669
	111.884	77.4335	-0.370764	5.44669
	111.884	77.1939	-0.368631	5.44669
	111.884	77.0788	-0.35264	5.44669
	111.862	77.1037	-0.32976	5.44669
	111.804	77.1039	-0.315307	5.44669
	111.781	76.9395	-0.307843	5.44669
	111.812	76.6983	-0.300472	5.44669
	111.815	76.5301	-0.306423	5.44669
	111.802	76.3779	-0.320417	5.44669
	111.84	76.1507	-0.333441	5.44669
	111.889	75.9266	-0.351133	5.44669
	111.901	75.8354	-0.36451	5.44669
	111.867	75.8153	-0.357633	5.44669
	111.778	75.7311	-0.325404	5.44669
	111.697	75.5875	-0.286842	5.44669
	111.731	75.4406	-0.277789	5.44669
	111.846	75.3625	-0.310626	5.44669
	111.916	75.322	-0.354841	5.44669
	111.888	75.225	-0.373874	5.44669
	111.804	75.1325	-0.36806	5.44669
	111.771	75.1177	-0.359165	5.44669
	111.809	75.0935	-0.357555	5.44669
	111.817	74.9331	-0.360049	5.44669
	111.782	74.7022	-0.353797	5.44669
	111.738	74.5861	-0.333304	5.44669
	111.683	74.5582	-0.324252	5.44669
	111.646	74.4797	-0.34306	5.44669
	111.645	74.3904	-0.364452	5.44669
	111.657	74.3212	-0.360487	5.44669
	111.662	74.2162	-0.334492	5.44669
	111.66	74.0813	-0.322364	5.44669
	111.657	73.9455	-0.333975	5.44669
	111.657	73.8689	-0.328588	5.44669
	111.658	73.8251	-0.304156	5.44669
	111.658	73.7262	-0.308721	5.44669
	111.658	73.5848	-0.337099	5.44669
	111.658	73.3949	-0.342308	5.44669
	111.658	73.1918	-0.325732	5.44669
	111.658	73.0975	-0.307694	5.44669
	111.658	73.118	-0.296695	5.44669
	111.658	73.109	-0.312763	5.44669
	111.658	72.9423	-0.341403	5.44669
	111.658	72.7034	-0.334797	5.44669
	111.658	72.5862	-0.304067	5.44669
	111.658	72.659	-0.306469	5.44669
	111.658	72.7863	-0.336186	5.44669
	111.658	72.724	-0.342726	5.44669
	111.658	72.491	-0.326232	5.44669
	111.658	72.2915	-0.315625	5.44669
	111.658	72.1727	-0.316828	5.44669
	111.658	72.126	-0.313196	5.44669
	111.658	72.0887	-0.302125	5.44669
	111.658	71.9326	-0.313075	5.44669
	111.658	71.7081	-0.339603	5.44669
	111.658	71.593	-0.341803	5.44669
	111.658	71.6125	-0.32463	5.44669
	111.658	71.6596	-0.315282	5.44669
	111.658	71.6722	-0.317253	5.44669
	111.658	71.6606	-0.321367	5.44669
	111.658	71.6513	-0.330255	5.44669
	111.658	71.6515	-0.349503	5.44669
	111.658	71.6549	-0.357096	5.44669
	111.658	71.6562	-0.33812	5.44669
	111.658	71.6556	-0.325047	5.44669
	111.658	71.6549	-0.341673	5.44669
	111.658	71.6548	-0.355716	5.44669
	111.658	71.655	-0.332462	5.44669
	111.658	71.6059	-0.290439	5.44669
	111.658	71.4299	-0.276781	5.44669
	111.658	71.2015	-0.308924	5.44669
	111.658	71.0919	-0.346615	5.44669
	111.658	71.1151	-0.346175	5.44669
	111.658	71.1618	-0.331832	5.44669
	111.658	71.2221	-0.341603	5.44669
	111.658	71.3368	-0.361138	5.44669
	111.658	71.3802	-0.367486	5.44669
	111.636	71.3111	-0.363461	5.44669
	111.578	71.3086	-0.351689	5.44669
	111.554	71.3387	-0.323336	5.44669
	111.608	71.2549	-0.295967	5.44669
	111.646	71.1445	-0.307206	5.44669
	111.577	71.1178	-0.339383	5.44669
	111.48	71.095	-0.343805	5.44669
	111.477	70.9886	-0.333418	5.44669
	111.535	70.9352	-0.34311	5.44669
	111.564	71.0464	-0.353335	5.44669
	111.556	71.1763	-0.338823	5.44669
	111.543	71.2014	-0.326679	5.44669
	111.54	71.1673	-0.342107	5.44669
	111.543	71.0952	-0.363189	5.44669
	111.524	70.9218	-0.368167	5.44669
	111.488	70.7026	-0.355146	5.44669
	111.521	70.596	-0.323105	5.44669
	111.621	70.6171	-0.294641	5.44669
	111.662	70.6619	-0.306732	5.44669
	111.579	70.6729	-0.339656	5.44669
	111.453	70.6615	-0.336217	5.44669
	111.394	70.6528	-0.305284	5.44669
	111.41	70.6533	-0.306474	5.44669
	111.436	70.6565	-0.343627	5.44669
	111.441	70.6577	-0.3707	5.44669
	111.456	70.6571	-0.362853	5.44669
	111.509	70.6564	-0.325384	5.44669
	111.556	70.6563	-0.292848	5.44669
	111.583	70.6565	-0.30517	5.44669
	111.627	70.6567	-0.34751	5.44669
	111.644	70.6566	-0.372791	5.44669
	111.569	70.6566	-0.37022	5.44669
	111.455	70.6074	-0.360456	5.44669
	111.399	70.4806	-0.357328	5.44669
	111.411	70.4282	-0.359495	5.44669
	111.435	70.547	-0.361517	5.44669
	111.463	70.6798	-0.361593	5.44669
	111.514	70.6541	-0.360906	5.44669
	111.555	70.4916	-0.352721	5.44669
	111.559	70.367	-0.332549	5.44669
	111.525	70.3129	-0.324318	5.44669
	111.461	70.2267	-0.343356	5.44669
	111.416	70.1436	-0.364552	5.44669
	111.416	70.1289	-0.368294	5.44669
	111.431	70.1506	-0.354715	5.44669
	111.437	70.1647	-0.33075	5.44669
	111.434	70.1136	-0.322855	5.44669
	111.431	69.9319	-0.343382	5.44669
	111.43	69.7017	-0.365083	5.44669
	111.431	69.5935	-0.368507	5.44669
	111.432	69.6178	-0.362486	5.44669
	111.432	69.6646	-0.358788	5.44669
	111.432	69.6752	-0.351515	5.44669
	111.432	69.663	-0.324925	5.44669
	111.432	69.6541	-0.296695	5.44669
	111.432	69.6547	-0.299075	5.44669
	111.432	69.6581	-0.318731	5.44669
	111.432	69.6101	-0.327483	5.44669
	111.432	69.4335	-0.324379	5.44669
	111.432	69.2043	-0.327873	5.44669
	111.432	69.0947	-0.347433	5.44669
	111.432	69.1181	-0.364946	5.44669
	111.432	69.165	-0.359131	5.44669
	111.432	69.176	-0.333748	5.44669
	111.432	69.1639	-0.322534	5.44669
	111.432	69.1549	-0.342181	5.44669
	111.432	69.1554	-0.356823	5.44669
	111.432	69.1097	-0.340616	5.44669
	111.432	68.9349	-0.32619	5.44669
	111.432	68.7058	-0.341265	5.44669
	111.432	68.5955	-0.36301	5.44669
	111.432	68.6186	-0.36052	5.44669
	111.432	68.6656	-0.335019	5.44669
	111.432	68.6276	-0.322573	5.44669
	111.432	68.4395	-0.333875	5.44669
	111.432	68.2021	-0.336342	5.44669
	111.432	68.093	-0.324428	5.44669
	111.432	68.1196	-0.317146	5.44669
	111.432	68.1676	-0.318107	5.44669
	111.432	68.178	-0.321062	5.44669
	111.432	68.116	-0.329824	5.44669
	111.432	67.931	-0.34156	5.44669
	111.409	67.7034	-0.336934	5.44669
	111.352	67.5973	-0.329807	5.44669
	111.328	67.6217	-0.344047	5.44669
	111.382	67.6677	-0.362882	5.44669
	111.442	67.678	-0.367348	5.44669
	111.453	67.6659	-0.362783	5.44669
	111.437	67.608	-0.359324	5.44669
	111.426	67.4326	-0.359505	5.44669
	111.405	67.2076	-0.360811	5.44669
	111.352	67.0992	-0.361294	5.44669
	111.307	67.0725	-0.361032	5.44669
	111.28	66.9426	-0.360751	5.44669
	111.236	66.7252	-0.360726	5.44669
	111.22	66.6038	-0.360816	5.44669
	111.272	66.6181	-0.360862	5.44669
	111.306	66.6653	-0.352979	5.44669
	111.259	66.6797	-0.332672	5.44669
	111.22	66.6197	-0.316407	5.44669
	111.264	66.4833	-0.307269	5.44669
	111.303	66.3815	-0.299841	5.44669
	111.26	66.3277	-0.306362	5.44669
	111.199	66.2335	-0.320616	5.44669
	111.184	66.1469	-0.325675	5.44669
	111.199	66.0844	-0.31508	5.44669
	111.21	65.932	-0.299761	5.44669
	111.21	65.7179	-0.311414	5.44669
	111.205	65.6551	-0.347618	5.44669
	111.204	65.799	-0.370609	5.44669
	111.205	65.8964	-0.361396	5.44669
	111.206	65.7901	-0.332677	5.44669
	111.206	65.6465	-0.321279	5.44669
	111.205	65.5648	-0.334166	5.44669
	111.205	65.4246	-0.329053	5.44669
	111.205	65.2225	-0.296413	5.44669
	111.205	65.1112	-0.280453	5.44669
	111.205	65.1243	-0.300462	5.44669
	111.205	65.1182	-0.316906	5.44669
	111.205	64.9554	-0.301318	5.44669
	111.205	64.7171	-0.278641	5.44669
	111.205	64.5495	-0.27305	5.44669
	111.205	64.3965	-0.286382	5.44669
	111.205	64.2179	-0.318771	5.44669
	111.205	64.1207	-0.347271	5.44669
	111.205	64.1313	-0.33507	5.44669
	111.205	64.1192	-0.302088	5.44669
	111.205	63.9547	-0.305542	5.44669
	111.205	63.7179	-0.344372	5.44669
	111.183	63.6007	-0.371343	5.44669
	111.103	63.6237	-0.362858	5.44669
	111	63.673	-0.325158	5.44669
	110.972	63.6852	-0.284881	5.44669
	111.063	63.6236	-0.269184	5.44669
	111.187	63.438	-0.28286	5.44669
	111.242	63.2101	-0.31872	5.44669
	111.226	63.1041	-0.348509	5.44669
	111.179	63.1286	-0.335608	5.44669
	111.116	63.1746	-0.301873	5.44669
	111.077	63.1357	-0.30526	5.44669
	111.056	62.9476	-0.33646	5.44669
	111.034	62.7105	-0.34327	5.44669
	111.051	62.6015	-0.334233	5.44669
	111.068	62.6281	-0.343642	5.44669
	111.026	62.676	-0.353268	5.44669
	110.972	62.6863	-0.338606	5.44669
	110.961	62.6244	-0.318741	5.44669
	110.974	62.4394	-0.314001	5.44669
	110.983	62.2118	-0.318817	5.44669
	110.983	62.1057	-0.322479	5.44669
	110.979	62.1301	-0.330165	5.44669
	110.978	62.1761	-0.34907	5.44669
	110.979	62.1864	-0.356947	5.44669
	110.979	62.1743	-0.33034	5.44669
	110.979	62.1656	-0.296982	5.44669
	110.979	62.117	-0.305134	5.44669
	110.979	61.9936	-0.346024	5.44669
	110.979	61.8932	-0.364311	5.44669
	110.979	61.8353	-0.334467	5.44669
	110.979	61.739	-0.296087	5.44669
	110.979	61.6529	-0.303291	5.44669
	110.979	61.6406	-0.34557	5.44669
	110.979	61.6644	-0.372646	5.44669
	110.979	61.6785	-0.362978	5.44669
	110.979	61.6759	-0.324745	5.44669
	110.979	61.6698	-0.284665	5.44669
	110.979	61.6681	-0.277111	5.44669
	110.979	61.6696	-0.311116	5.44669
	110.979	61.6708	-0.355287	5.44669
	110.979	61.6708	-0.366016	5.44669
	110.979	61.6703	-0.331881	5.44669
	110.957	61.6702	-0.294396	5.44669
	110.877	61.6703	-0.303502	5.44669
	110.796	61.6704	-0.346259	5.44669
	110.826	61.6704	-0.364989	5.44669
	110.918	61.6703	-0.342538	5.44669
	110.931	61.6703	-0.324085	5.44669
	110.902	61.6211	-0.339699	5.44669
	110.907	61.4452	-0.363102	5.44669
	110.878	61.2168	-0.361116	5.44669
	110.813	61.1072	-0.335236	5.44669
	110.81	61.1304	-0.314581	5.44669
	110.835	61.1771	-0.305592	5.44669
	110.801	61.139	-0.299787	5.44669
	110.75	61.0001	-0.314806	5.44669
	110.735	60.8895	-0.349031	5.44669
	110.747	60.8329	-0.362125	5.44669
	110.757	60.7407	-0.340352	5.44669
	110.757	60.6559	-0.316317	5.44669
	110.753	60.6427	-0.312363	5.44669
	110.752	60.6164	-0.326864	5.44669
	110.752	60.5037	-0.35129	5.44669
	110.753	60.449	-0.366922	5.44669
	110.753	60.5126	-0.366459	5.44669
	110.753	60.4677	-0.353103	5.44669
	110.753	60.2643	-0.322856	5.44669
	110.753	60.1202	-0.295263	5.44669
	110.753	60.0711	-0.299211	5.44669
	110.753	59.9937	-0.319296	5.44669
	110.753	59.9125	-0.335543	5.44669
	110.753	59.8462	-0.352413	5.44669
	110.753	59.7395	-0.3643	5.44669
	110.753	59.6521	-0.36496	5.44669
	110.753	59.6429	-0.353407	5.44669
	110.73	59.6193	-0.323516	5.44669
	110.651	59.4571	-0.295431	5.44669
	110.569	59.2253	-0.299047	5.44669
	110.577	59.0602	-0.319168	5.44669
	110.612	58.906	-0.327676	5.44669
	110.579	58.726	-0.316434	5.44669
	110.524	58.6286	-0.299617	5.44669
	110.508	58.6397	-0.310873	5.44669
	110.52	58.6278	-0.347442	5.44669
	110.53	58.4632	-0.370728	5.44669
	110.531	58.2263	-0.369379	5.44669
	110.527	58.0599	-0.360837	5.44669
	110.525	57.9069	-0.349916	5.44669
	110.526	57.7279	-0.323526	5.44669
	110.527	57.6305	-0.296677	5.44669
	110.527	57.6412	-0.307436	5.44669
	110.527	57.6784	-0.347098	5.44669
	110.526	57.6406	-0.363943	5.44669
	110.526	57.4562	-0.333931	5.44669
	110.526	57.2202	-0.288122	5.44669
	110.527	57.0612	-0.275287	5.44669
	110.504	56.9603	-0.301251	5.44669
	110.447	56.9066	-0.319073	5.44669
	110.423	56.86	-0.309817	5.44669
	110.477	56.7517	-0.306288	5.44669
	110.537	56.6566	-0.31703	5.44669
	110.548	56.6448	-0.324198	5.44669
	110.531	56.6228	-0.315735	5.44669
	110.521	56.4621	-0.300561	5.44669
	110.5	56.2305	-0.303646	5.44669
	110.447	56.1141	-0.319221	5.44669
	110.425	56.1355	-0.326056	5.44669
	110.477	56.1348	-0.323606	5.44669
	110.514	55.9712	-0.320185	5.44669
	110.445	55.7307	-0.311758	5.44669
	110.348	55.6117	-0.300328	5.44669
	110.368	55.6352	-0.312833	5.44669
	110.483	55.6854	-0.34014	5.44669
	110.558	55.6978	-0.342114	5.44669
	110.554	55.6851	-0.33244	5.44669
	110.527	55.6753	-0.343301	5.44669
	110.517	55.6758	-0.361634	5.44669
	110.522	55.6794	-0.359219	5.44669
	110.528	55.73	-0.327092	5.44669
	110.529	55.856	-0.294856	5.44669
	110.527	55.9569	-0.305405	5.44669
	110.526	56.0139	-0.339023	5.44669
	110.504	56.1098	-0.336424	5.44669
	110.447	56.1468	-0.297725	5.44669
	110.423	55.9833	-0.270505	5.44669
	110.477	55.7804	-0.270969	5.44669
	110.537	55.7835	-0.288409	5.44669
	110.548	55.8616	-0.31249	5.44669
	110.531	55.8448	-0.319061	5.44669
	110.521	55.9007	-0.297937	5.44669
	110.522	56.0429	-0.276457	5.44669
	110.527	56.002	-0.281208	5.44669
	110.528	55.774	-0.315434	5.44669
	110.527	55.6185	-0.347718	5.44669
	110.526	55.6226	-0.344315	5.44669
	110.504	55.6777	-0.33066	5.44669
	110.447	55.7482	-0.341772	5.44669
	110.423	55.9135	-0.361626	5.44669
	110.477	56.1298	-0.359759	5.44669
	110.515	56.2381	-0.335192	5.44669
	110.468	56.1695	-0.322916	5.44669
	110.428	55.998	-0.333957	5.44669
	110.449	55.8849	-0.336255	5.44669
	110.453	55.8389	-0.332233	5.44669
	110.444	55.752	-0.345305	5.44669
	110.483	55.6657	-0.362548	5.44669
	110.532	55.6499	-0.366761	5.44669
	110.543	55.7215	-0.354785	5.44669
	110.509	55.863	-0.331324	5.44669
	110.443	55.9136	-0.32307	5.44669
	110.42	55.7888	-0.335398	5.44669
	110.477	55.6542	-0.328933	5.44669
	110.538	55.6812	-0.303795	5.44669
	110.548	55.8449	-0.308447	5.44669
	110.509	55.9696	-0.344983	5.44669
	110.441	56.0232	-0.370567	5.44669
	110.419	56.06	-0.370186	5.44669
	110.477	55.9673	-0.361233	5.44669
	110.539	55.7536	-0.349794	5.44669
	110.548	55.6223	-0.331205	5.44669
	110.531	55.6314	-0.324795	5.44669
	110.521	55.7292	-0.344034	5.44669
	110.5	55.922	-0.364666	5.44669
	110.447	56.1893	-0.368101	5.44669
	110.402	56.4646	-0.362464	5.44669
	110.375	56.6691	-0.358923	5.44669
	110.331	56.6862	-0.35945	5.44669
	110.292	56.4777	-0.360931	5.44669
	110.287	56.214	-0.361364	5.44669
	110.298	56.1016	-0.353148	5.44669
	110.304	56.1361	-0.332565	5.44669
	110.303	56.1887	-0.324173	5.44669
	110.3	56.1489	-0.34329	5.44669
	110.299	56.0074	-0.364576	5.44669
	110.3	55.8962	-0.368328	5.44669
	110.3	55.8895	-0.354721	5.44669
	110.3	55.9737	-0.32287	5.44669
	110.3	56.1173	-0.286822	5.44669
	110.3	56.2135	-0.278683	5.44669
	110.3	56.2131	-0.311008	5.44669
	110.3	56.1805	-0.354683	5.44669
	110.3	56.1672	-0.373672	5.44669
	110.3	56.1241	-0.368032	5.44669
	110.3	55.9554	-0.359225	5.44669
	110.3	55.7279	-0.35759	5.44669
	110.3	55.6161	-0.360043	5.44669
	110.3	55.638	-0.361653	5.44669
	110.278	55.685	-0.361455	5.44669
	110.22	55.6966	-0.3608	5.44669
	110.197	55.6847	-0.352726	5.44669
	110.251	55.6264	-0.332588	5.44669
	110.311	55.4509	-0.324333	5.44669
	110.321	55.2259	-0.343348	5.44669
	110.283	55.1176	-0.364544	5.44669
	110.193	55.1401	-0.368293	5.44669
	110.091	55.1861	-0.354718	5.44669
	110.045	55.197	-0.322881	5.44669
	110.057	55.1852	-0.286828	5.44669
	110.077	55.1764	-0.27081	5.44669
	110.104	55.1277	-0.282849	5.44669
	110.156	54.9551	-0.310267	5.44669
	110.176	54.7279	-0.327984	5.44669
	110.122	54.6176	-0.335195	5.44669
	110.063	54.5909	-0.3413	5.44669
	110.053	54.5108	-0.334908	5.44669
	110.069	54.4205	-0.321179	5.44669
	110.079	54.4006	-0.316294	5.44669
	110.078	54.4227	-0.326775	5.44669
	110.074	54.3896	-0.349855	5.44669
	110.072	54.2616	-0.366352	5.44669
	110.073	54.1538	-0.36673	5.44669
	110.052	54.0945	-0.36129	5.44669
	109.994	54.0001	-0.358918	5.44669
	109.97	53.9154	-0.359866	5.44669
	110.002	53.8538	-0.353236	5.44669
	110.005	53.7502	-0.325263	5.44669
	109.992	53.6625	-0.296225	5.44669
	110.007	53.6521	-0.306629	5.44669
	109.999	53.6772	-0.346921	5.44669
	109.987	53.6912	-0.364155	5.44669
	110.029	53.6881	-0.341953	5.44669
	110.058	53.6818	-0.316266	5.44669
	109.99	53.6311	-0.303902	5.44669
	109.873	53.4567	-0.290608	5.44669
	109.814	53.2295	-0.286704	5.44669
	109.826	53.1199	-0.305102	5.44669
	109.85	53.1426	-0.324492	5.44669
	109.857	53.1892	-0.335575	5.44669
	109.85	53.2003	-0.350572	5.44669
	109.846	53.1392	-0.363516	5.44669
	109.846	52.9542	-0.365286	5.44669
	109.848	52.7263	-0.353822	5.44669
	109.848	52.6201	-0.331445	5.44669
	109.848	52.5954	-0.315592	5.44669
	109.848	52.4655	-0.307364	5.44669
	109.847	52.2474	-0.292299	5.44669
	109.848	52.1257	-0.278311	5.44669
	109.848	52.1401	-0.283998	5.44669
	109.848	52.1875	-0.315945	5.44669
	109.848	52.2019	-0.346941	5.44669
	109.848	52.1911	-0.343808	5.44669
	109.848	52.1322	-0.322853	5.44669
	109.848	51.956	-0.313824	5.44669
	109.848	51.731	-0.317274	5.44669
	109.848	51.6229	-0.321894	5.44669
	109.848	51.6455	-0.330468	5.44669
	109.848	51.6915	-0.349405	5.44669
	109.848	51.7024	-0.36485	5.44669
	109.848	51.6906	-0.366261	5.44669
	109.848	51.6325	-0.361627	5.44669
	109.848	51.5063	-0.359227	5.44669
	109.848	51.4572	-0.359875	5.44669
	109.848	51.5772	-0.35313	5.44669
	109.848	51.6601	-0.333086	5.44669
	109.848	51.5562	-0.316527	5.44669
	109.825	51.4188	-0.315043	5.44669
	109.768	51.3388	-0.327913	5.44669
	109.744	51.2463	-0.350777	5.44669
	109.798	51.1698	-0.358464	5.44669
	109.858	51.1601	-0.330369	5.44669
	109.869	51.1816	-0.296455	5.44669
	109.853	51.1938	-0.304903	5.44669
	109.842	51.1912	-0.346114	5.44669
	109.844	51.1858	-0.364431	5.44669
	109.848	51.1844	-0.342355	5.44669
	109.849	51.1366	-0.324207	5.44669
	109.848	50.9617	-0.339815	5.44669
	109.847	50.7332	-0.363107	5.44669
	109.847	50.6233	-0.368947	5.44669
	109.848	50.6955	-0.355502	5.44669
	109.825	50.8691	-0.330848	5.44669
	109.746	50.9326	-0.314745	5.44669
	109.664	50.8018	-0.307221	5.44669
	109.672	50.66	-0.300411	5.44669
	109.706	50.637	-0.306618	5.44669
	109.674	50.6761	-0.32052	5.44669
	109.619	50.7004	-0.325544	5.44669
	109.602	50.6966	-0.322929	5.44669
	109.615	50.6864	-0.327955	5.44669
	109.625	50.6835	-0.340112	5.44669
	109.625	50.6859	-0.336992	5.44669
	109.622	50.6387	-0.322475	5.44669
	109.62	50.512	-0.316096	5.44669
	109.621	50.4096	-0.318361	5.44669
	109.622	50.3521	-0.321542	5.44669
	109.622	50.2566	-0.322064	5.44669
	109.621	50.1708	-0.31328	5.44669
	109.621	50.1583	-0.292427	5.44669
	109.621	50.1819	-0.284124	5.44669
	109.621	50.196	-0.303374	5.44669
	109.621	50.1442	-0.324685	5.44669
	109.621	50.0114	-0.33627	5.44669
	109.621	49.9573	-0.350794	5.44669
	109.621	50.0284	-0.363362	5.44669
	109.621	50.0356	-0.365143	5.44669
	109.621	49.9575	-0.361687	5.44669
	109.621	49.8642	-0.359649	5.44669
	109.621	49.7945	-0.36003	5.44669
	109.621	49.8384	-0.353045	5.44669
	109.621	49.8879	-0.332995	5.44669
	109.621	49.7957	-0.316519	5.44669
	109.621	49.6748	-0.315072	5.44669
	109.621	49.6468	-0.327928	5.44669
	109.621	49.6763	-0.342903	5.44669
	109.599	49.6984	-0.330301	5.44669
	109.542	49.6972	-0.293822	5.44669
	109.518	49.6887	-0.278924	5.44669
	109.549	49.6365	-0.300742	5.44669
	109.552	49.5114	-0.317566	5.44669
	109.539	49.4116	-0.301496	5.44669
	109.577	49.4038	-0.27848	5.44669
	109.626	49.4835	-0.27292	5.44669
	109.638	49.5764	-0.286384	5.44669
	109.627	49.4976	-0.310947	5.44669
	109.617	49.2698	-0.327005	5.44669
	109.618	49.1276	-0.326671	5.44669
	109.599	49.1864	-0.321089	5.44669
	109.52	49.3658	-0.318911	5.44669
	109.439	49.4366	-0.312119	5.44669
	109.446	49.3067	-0.300932	5.44669
	109.502	49.1628	-0.312958	5.44669
	109.527	49.1385	-0.347848	5.44669
	109.496	49.1779	-0.370157	5.44669
	109.426	49.2027	-0.368995	5.44669
	109.4	49.1991	-0.353009	5.44669
	109.48	49.1888	-0.321914	5.44669
	109.577	49.1857	-0.287031	5.44669
	109.576	49.1881	-0.27911	5.44669
	109.517	49.1902	-0.311112	5.44669
	109.466	49.1902	-0.354575	5.44669
	109.439	49.1895	-0.365719	5.44669
	109.464	49.1892	-0.332009	5.44669
	109.51	49.1893	-0.286685	5.44669
	109.546	49.1895	-0.267497	5.44669
	109.571	49.1895	-0.281511	5.44669
	109.529	49.1894	-0.318754	5.44669
	109.429	49.1894	-0.356874	5.44669
	109.368	49.1894	-0.371829	5.44669
	109.373	49.1894	-0.358609	5.44669
	109.395	49.1894	-0.323204	5.44669
	109.403	49.1894	-0.293443	5.44669
	109.398	49.1894	-0.306195	5.44669
	109.416	49.1894	-0.347727	5.44669
	109.473	49.1894	-0.372518	5.44669
	109.498	49.1894	-0.370028	5.44669
	109.445	49.1894	-0.352602	5.44669
	109.385	49.1894	-0.329247	5.44669
	109.374	49.1894	-0.315105	5.44669
	109.39	49.1894	-0.307941	5.44669
	109.4	49.1894	-0.292714	5.44669
	109.399	49.1894	-0.278279	5.44669
	109.395	49.1894	-0.283837	5.44669
	109.393	49.1894	-0.315888	5.44669
	109.417	49.1894	-0.346975	5.44669
	109.475	49.1894	-0.335971	5.44669
	109.499	49.1894	-0.2947	5.44669
	109.445	49.1894	-0.277268	5.44669
	109.384	49.1894	-0.299735	5.44669
	109.396	49.1402	-0.325604	5.44669
	109.47	48.9643	-0.337949	5.44669
	109.504	48.7359	-0.351171	5.44669
	109.449	48.6263	-0.355052	5.44669
	109.384	48.6495	-0.336669	5.44669
	109.372	48.6962	-0.317295	5.44669
	109.389	48.7072	-0.314083	5.44669
	109.401	48.6952	-0.319366	5.44669
	109.422	48.6862	-0.32268	5.44669
	109.497	48.6868	-0.322183	5.44669
	109.577	48.6902	-0.320796	5.44669
	109.548	48.6914	-0.328263	5.44669
	109.435	48.6907	-0.348871	5.44669
	109.364	48.69	-0.357539	5.44669
	109.391	48.6899	-0.330659	5.44669
	109.497	48.6902	-0.296905	5.44669
	109.588	48.7395	-0.304988	5.44669
	109.552	48.9154	-0.34599	5.44669
	109.432	49.1437	-0.364348	5.44669
	109.361	49.2533	-0.342365	5.44669
	109.369	49.2301	-0.32424	5.44669
	109.396	49.1342	-0.331955	5.44669
	109.405	48.9964	-0.327073	5.44669
	109.399	48.956	-0.30424	5.44669
	109.393	49.0838	-0.309294	5.44669
	109.393	49.216	-0.337309	5.44669
	109.395	49.2362	-0.342193	5.44669
	109.396	49.1993	-0.33348	5.44669
	109.395	49.1769	-0.343709	5.44669
	109.395	49.1807	-0.361435	5.44669
	109.395	49.1902	-0.366861	5.44669
	109.395	49.1437	-0.363094	5.44669
	109.395	49.0146	-0.359627	5.44669
	109.395	48.9111	-0.351651	5.44669
	109.395	48.854	-0.324684	5.44669
	109.395	48.759	-0.288675	5.44669
	109.395	48.6733	-0.278814	5.44669
	109.395	48.6606	-0.310404	5.44669
	109.395	48.6841	-0.354383	5.44669
	109.395	48.6982	-0.373761	5.44669
	109.395	48.6957	-0.368176	5.44669
	109.395	48.6897	-0.359254	5.44669
	109.395	48.688	-0.357551	5.44669
	109.395	48.6895	-0.360016	5.44669
	109.395	48.6907	-0.361656	5.44669
	109.395	48.6907	-0.353595	5.44669
	109.395	48.6902	-0.332648	5.44669
	109.395	48.69	-0.316178	5.44669
	109.395	48.6901	-0.307182	5.44669
	109.395	48.6902	-0.299885	5.44669
	109.395	48.6902	-0.314283	5.44669
	109.395	48.6902	-0.348776	5.44669
	109.395	48.6902	-0.362204	5.44669
	109.395	48.6902	-0.332605	5.44669
	109.395	48.6902	-0.288185	5.44669
	109.395	48.7394	-0.275784	5.44669
	109.395	48.8662	-0.309308	5.44669
	109.395	48.9186	-0.34713	5.44669
	109.395	48.7998	-0.346254	5.44669
	109.373	48.667	-0.331683	5.44669
	109.315	48.6435	-0.341512	5.44669
	109.269	48.63	-0.353282	5.44669
	109.266	48.5263	-0.339369	5.44669
	109.28	48.4216	-0.319056	5.44669
	109.264	48.4041	-0.30599	5.44669
	109.227	48.4324	-0.298362	5.44669
	109.235	48.401	-0.314068	5.44669
	109.255	48.2715	-0.349228	5.44669
	109.216	48.1625	-0.37034	5.44669
	109.163	48.1524	-0.360711	5.44669
	109.151	48.1852	-0.324615	5.44669
	109.163	48.1531	-0.293287	5.44669
	109.195	47.9726	-0.297757	5.44669
	109.275	47.7362	-0.311519	5.44669
	109.352	47.6249	-0.307943	5.44669
	109.321	47.6502	-0.316067	5.44669
	109.207	47.6984	-0.338782	5.44669
	109.137	47.7094	-0.332524	5.44669
	109.143	47.6475	-0.304047	5.44669
	109.169	47.4624	-0.307268	5.44669
	109.178	47.2346	-0.336528	5.44669
	109.173	47.1286	-0.342586	5.44669
	109.167	47.153	-0.326051	5.44669
	109.167	47.199	-0.315599	5.44669
	109.169	47.2093	-0.316881	5.44669
	109.169	47.1972	-0.313228	5.44669
	109.169	47.1393	-0.294249	5.44669
	109.169	46.964	-0.284906	5.44669
	109.169	46.7389	-0.310925	5.44669
	109.169	46.6306	-0.352428	5.44669
	109.169	46.653	-0.364885	5.44669
	109.169	46.699	-0.332423	5.44669
	109.169	46.71	-0.287155	5.44669
	109.169	46.6982	-0.275417	5.44669
	109.169	46.6894	-0.30165	5.44669
	109.146	46.6899	-0.319194	5.44669
	109.089	46.6932	-0.301855	5.44669
	109.065	46.6944	-0.285923	5.44669
	109.119	46.6938	-0.308639	5.44669
	109.179	46.693	-0.351108	5.44669
	109.19	46.693	-0.365145	5.44669
	109.174	46.6932	-0.333001	5.44669
	109.163	46.6441	-0.295175	5.44669
	109.165	46.5173	-0.30343	5.44669
	109.169	46.4157	-0.345952	5.44669
	109.17	46.3585	-0.372757	5.44669
	109.169	46.2629	-0.362889	5.44669
	109.146	46.1769	-0.332539	5.44669
	109.089	46.1643	-0.320691	5.44669
	109.065	46.188	-0.333968	5.44669
	109.119	46.2021	-0.33705	5.44669
	109.179	46.1504	-0.332562	5.44669
	109.168	45.9683	-0.345161	5.44669
	109.072	45.7875	-0.354499	5.44669
	108.958	45.8061	-0.338582	5.44669
	108.932	45.8829	-0.318294	5.44669
	109.004	45.86	-0.313822	5.44669
	109.05	45.8646	-0.318902	5.44669
	109.023	45.8813	-0.314707	5.44669
	109.036	45.8385	-0.302021	5.44669
	109.102	45.9054	-0.312494	5.44669
	109.089	46.0614	-0.339396	5.44669
	109.009	46.0224	-0.334052	5.44669
	108.995	45.7903	-0.296598	5.44669
	109.02	45.6324	-0.278746	5.44669
	108.991	45.6369	-0.29968	5.44669
	108.941	45.6931	-0.325055	5.44669
	108.925	45.7147	-0.337739	5.44669
	108.936	45.7037	-0.351278	5.44669
	108.946	45.6915	-0.355172	5.44669
	108.946	45.6902	-0.328811	5.44669
	108.943	45.694	-0.296972	5.44669
	108.941	45.6961	-0.305674	5.44669
	108.942	45.6956	-0.346253	5.44669
	108.943	45.6455	-0.364215	5.44669
	108.943	45.4693	-0.342216	5.44669
	108.943	45.2411	-0.316355	5.44669
	108.942	45.1809	-0.303846	5.44669
	108.942	45.3309	-0.298424	5.44669
	108.942	45.43	-0.306985	5.44669
	108.942	45.3222	-0.32138	5.44669
	108.942	45.1774	-0.333644	5.44669
	108.942	45.1448	-0.343005	5.44669
	108.942	45.1811	-0.336175	5.44669
	108.942	45.2075	-0.328975	5.44669
	108.942	45.2057	-0.343968	5.44669
	108.942	45.1955	-0.363145	5.44669
	108.942	45.1919	-0.367486	5.44669
	108.942	45.194	-0.354876	5.44669
	108.942	45.1962	-0.331105	5.44669
	108.942	45.1964	-0.322946	5.44669
	108.942	45.1957	-0.335424	5.44669
	108.942	45.1953	-0.336859	5.44669
	108.942	45.1462	-0.324094	5.44669
	108.942	44.9704	-0.308952	5.44669
	108.942	44.7421	-0.289935	5.44669
	108.942	44.6324	-0.284625	5.44669
	108.942	44.6556	-0.312342	5.44669
	108.942	44.7515	-0.345251	5.44669
	108.942	44.9385	-0.336517	5.44669
	108.942	45.1549	-0.303413	5.44669
	108.942	45.2555	-0.297712	5.44669
	108.942	45.1836	-0.307892	5.44669
	108.942	44.9643	-0.306438	5.44669
	108.942	44.7261	-0.308855	5.44669
	108.92	44.6279	-0.319307	5.44669
	108.84	44.6593	-0.33211	5.44669
	108.737	44.7055	-0.35097	5.44669
	108.687	44.6642	-0.364915	5.44669
	108.698	44.5242	-0.365731	5.44669
	108.719	44.4143	-0.353511	5.44669
	108.724	44.3583	-0.323286	5.44669
	108.718	44.2661	-0.287427	5.44669
	108.714	44.132	-0.270917	5.44669
[truncated: 3,862 more rows]
