# Supplementary material for: Design of a cosmetic glove stiffness compensation mechanism for toddler-sized hand prostheses
Source: PLoS One. 2017 Aug 11;12(8):e0183233. doi: 10.1371/journal.pone.0183233 (PMC5553851; doi:10.1371/journal.pone.0183233)
Supplement: S1 Dataset — (ZIP) [file pone.0183233.s001.zip › 03 Prototype measurements/protRVS20_4.xlsx]

## Sheet: protRVS20_4
LabVIEW Measurement
Writer_Version	2
Reader_Version	2
Separator	Tab
Decimal_Separator	.
Multi_Headings	No
X_Columns	No
Time_Pref	Absolute
Operator	localadmin
Date	2013-11-14
Time	00:10:44.551000
***End_of_Header***
Channels	4
Samples	10	10	10	10
Date	2013-11-14	2013-11-14	2013-11-14	2013-11-14
Time	00:10:59.351000	00:10:59.351000	00:10:59.351000	00:10:59.351000
Y_Unit_Label	mm	N	N	Pa
X_Dimension	Time	Time	Time	Time
X0	0	0	0	0
Delta_X	0.01	0.01	0.01	0.01
***End_of_Header***
X_Value	Voltage LVDT (Filtered)	Voltage Load Cell (Filtered)	Voltage Pinch Load Cell (Filtered)	Voltage Pressure (Filtered)	Comment
	115.279	-0.734165	-0.315224	5.44658
	115.279	-0.734165	-0.312083	5.44674
	115.301	-0.783355	-0.327135	5.44675
	115.358	-0.91013	-0.351503	5.44669
	115.382	-0.962562	-0.366915	5.44667
	115.328	-0.843745	-0.358509	5.44668
	115.268	-0.71099	-0.324917	5.44669
	115.257	-0.687426	-0.294197	5.44669
	115.274	-0.723129	-0.305902	5.44669
	115.284	-0.746204	-0.347336	5.44669
	115.283	-0.743138	-0.372458	5.44669
	115.278	-0.733645	-0.370142	5.44669
	115.277	-0.730758	-0.360542	5.44669
	115.278	-0.732923	-0.357391	5.44669
	115.279	-0.734855	-0.359492	5.44669
	115.279	-0.734896	-0.353622	5.44669
	115.279	-0.734225	-0.325558	5.44669
	115.278	-0.73393	-0.296211	5.44669
	115.279	-0.734045	-0.298648	5.44669
	115.279	-0.734198	-0.318724	5.44669
	115.279	-0.734221	-0.335503	5.44669
	115.279	-0.734177	-0.344729	5.44669
	115.279	-0.73415	-0.336237	5.44669
	115.279	-0.734154	-0.320517	5.44669
	115.279	-0.734166	-0.307674	5.44669
	115.279	-0.734169	-0.290671	5.44669
	115.279	-0.734166	-0.277517	5.44669
	115.279	-0.734164	-0.284244	5.44669
	115.279	-0.734164	-0.308459	5.44669
	115.279	-0.734165	-0.32673	5.44669
	115.279	-0.734165	-0.327442	5.44669
	115.279	-0.734165	-0.313639	5.44669
	115.279	-0.734165	-0.298529	5.44669
	115.279	-0.734165	-0.31141	5.44669
	115.279	-0.734165	-0.340183	5.44669
	115.279	-0.734165	-0.334767	5.44669
	115.279	-0.734165	-0.296617	5.44669
	115.279	-0.734165	-0.2785	5.44669
	115.279	-0.783355	-0.29957	5.44669
	115.279	-0.91013	-0.317226	5.44669
	115.279	-0.962562	-0.301769	5.44669
	115.279	-0.843745	-0.286586	5.44669
	115.279	-0.76018	-0.308948	5.44669
	115.279	-0.863392	-0.343131	5.44669
	115.279	-0.951527	-0.344706	5.44669
	115.279	-0.855784	-0.332455	5.44669
	115.279	-0.719963	-0.342386	5.44669
	115.279	-0.686906	-0.353374	5.44669
	115.279	-0.719722	-0.339097	5.44669
	115.279	-0.744961	-0.318909	5.44669
	115.279	-0.743828	-0.306026	5.44669
	115.279	-0.734376	-0.290559	5.44669
	115.279	-0.730819	-0.285928	5.44669
	115.279	-0.732688	-0.312666	5.44669
	115.279	-0.734736	-0.344924	5.44669
	115.279	-0.734929	-0.336264	5.44669
	115.279	-0.734282	-0.295553	5.44669
	115.279	-0.733942	-0.26965	5.44669
	115.279	-0.73403	-0.279253	5.44669
	115.279	-0.734187	-0.309171	5.44669
	115.279	-0.734222	-0.320932	5.44669
	115.279	-0.734181	-0.307772	5.44669
	115.279	-0.734151	-0.30477	5.44669
	115.279	-0.734153	-0.317121	5.44669
	115.279	-0.734165	-0.332646	5.44669
	115.279	-0.734169	-0.3441	5.44669
	115.279	-0.734166	-0.329118	5.44669
	115.279	-0.734164	-0.2929	5.44669
	115.279	-0.734164	-0.278958	5.44669
	115.279	-0.734165	-0.301084	5.44669
	115.279	-0.734165	-0.317698	5.44669
	115.279	-0.734165	-0.3093	5.44669
	115.279	-0.734165	-0.306561	5.44669
	115.279	-0.783355	-0.309457	5.44669
	115.279	-0.91013	-0.29607	5.44669
	115.279	-0.962562	-0.279096	5.44669
	115.279	-0.843745	-0.282978	5.44669
	115.279	-0.71099	-0.315237	5.44669
	115.279	-0.687426	-0.347007	5.44669
	115.279	-0.723129	-0.344087	5.44669
	115.279	-0.746204	-0.322947	5.44669
	115.279	-0.743138	-0.305893	5.44669
	115.279	-0.733645	-0.28906	5.44669
	115.279	-0.730758	-0.285346	5.44669
	115.279	-0.732923	-0.305084	5.44669
	115.279	-0.734855	-0.324967	5.44669
	115.279	-0.734896	-0.33578	5.44669
	115.279	-0.734225	-0.342618	5.44669
	115.279	-0.73393	-0.335253	5.44669
	115.279	-0.734045	-0.320855	5.44669
	115.279	-0.734198	-0.308165	5.44669
	115.279	-0.734221	-0.290756	5.44669
	115.279	-0.734177	-0.285249	5.44669
	115.279	-0.73415	-0.30444	5.44669
	115.279	-0.734154	-0.316861	5.44669
	115.279	-0.734166	-0.299884	5.44669
	115.301	-0.734169	-0.278056	5.44669
	115.358	-0.734166	-0.273315	5.44669
	115.382	-0.734164	-0.27883	5.44669
	115.328	-0.734164	-0.290655	5.44669
	115.268	-0.783355	-0.3185	5.44669
	115.28	-0.959321	-0.353508	5.44669
	115.376	-1.13853	-0.362637	5.44669
	115.49	-1.12133	-0.331096	5.44669
	115.538	-1.04573	-0.295268	5.44669
	115.523	-1.1178	-0.304146	5.44669
	115.501	-1.23952	-0.346219	5.44669
	115.497	-1.27513	-0.372614	5.44669
	115.503	-1.2484	-0.370605	5.44669
	115.529	-1.2248	-0.352809	5.44669
	115.586	-1.22446	-0.329129	5.44669
	115.608	-1.23271	-0.314982	5.44669
	115.554	-1.23629	-0.315802	5.44669
	115.494	-1.23486	-0.32878	5.44669
	115.484	-1.23298	-0.350871	5.44669
	115.522	-1.23271	-0.358194	5.44669
	115.59	-1.23326	-0.338094	5.44669
	115.612	-1.23359	-0.316775	5.44669
	115.554	-1.18434	-0.305488	5.44669
	115.493	-1.05742	-0.291092	5.44669
	115.483	-1.00495	-0.278472	5.44669
	115.5	-1.1238	-0.284494	5.44669
	115.511	-1.25659	-0.308225	5.44669
	115.531	-1.28015	-0.326543	5.44669
	115.584	-1.24444	-0.335317	5.44669
	115.607	-1.22136	-0.341863	5.44669
	115.554	-1.22443	-0.32723	5.44669
	115.495	-1.18473	-0.292904	5.44669
	115.484	-1.01165	-0.27963	5.44669
	115.5	-0.78109	-0.301364	5.44669
	115.51	-0.669577	-0.317576	5.44669
	115.509	-0.741902	-0.309149	5.44669
	115.505	-0.965276	-0.314412	5.44669
	115.503	-1.205	-0.337658	5.44669
	115.504	-1.25324	-0.332641	5.44669
	115.505	-1.09417	-0.304495	5.44669
	115.505	-0.9463	-0.307414	5.44669
	115.505	-0.881568	-0.33643	5.44669
	115.505	-0.799233	-0.334622	5.44669
	115.505	-0.721495	-0.297892	5.44669
	115.505	-0.707704	-0.279086	5.44669
	115.505	-0.727898	-0.307233	5.44669
	115.505	-0.740995	-0.352957	5.44669
	115.505	-0.788451	-0.374291	5.44669
	115.505	-0.909838	-0.368904	5.44669
	115.505	-0.960629	-0.3515	5.44669
	115.505	-0.843039	-0.321314	5.44669
	115.483	-0.711381	-0.295186	5.44669
	115.425	-0.687841	-0.299727	5.44669
	115.401	-0.723164	-0.31954	5.44669
	115.455	-0.746071	-0.335461	5.44669
	115.515	-0.74307	-0.344421	5.44669
	115.504	-0.733664	-0.336123	5.44669
	115.43	-0.73079	-0.328449	5.44669
	115.374	-0.732929	-0.343766	5.44669
	115.349	-0.734847	-0.355377	5.44669
	115.332	-0.73489	-0.331575	5.44669
	115.352	-0.734226	-0.290188	5.44669
	115.369	-0.684742	-0.26912	5.44669
	115.325	-0.50889	-0.280946	5.44669
	115.271	-0.329834	-0.317941	5.44669
	115.26	-0.396243	-0.356734	5.44669
	115.273	-0.647771	-0.364188	5.44669
	115.283	-0.804063	-0.3306	5.44669
	115.282	-0.742738	-0.294509	5.44669
	115.279	-0.508007	-0.304005	5.44669
	115.277	-0.259604	-0.338559	5.44669
	115.278	-0.16258	-0.344597	5.44669
	115.279	-0.198132	-0.326172	5.44669
	115.279	-0.245593	-0.314935	5.44669
	115.279	-0.252532	-0.31656	5.44669
	115.279	-0.23852	-0.3212	5.44669
	115.279	-0.230178	-0.330431	5.44669
	115.279	-0.231662	-0.349636	5.44669
	115.279	-0.235249	-0.357089	5.44669
	115.279	-0.236224	-0.338069	5.44669
	115.279	-0.235357	-0.317157	5.44669
	115.279	-0.234648	-0.313528	5.44669
	115.279	-0.234659	-0.319182	5.44669
	115.279	-0.185725	-0.314929	5.44669
	115.279	-0.059054	-0.294143	5.44669
	115.279	-0.006574	-0.276386	5.44669
	115.256	-0.125335	-0.274664	5.44669
	115.177	-0.258082	-0.28786	5.44669
	115.073	-0.281664	-0.310946	5.44669
	115.023	-0.24597	-0.318609	5.44669
	115.034	-0.222894	-0.298296	5.44669
	115.055	-0.225956	-0.284639	5.44669
	115.06	-0.235447	-0.309366	5.44669
	115.055	-0.238335	-0.351869	5.44669
	115.073	-0.236171	-0.365205	5.44669
	115.131	-0.185048	-0.332756	5.44669
	115.178	-0.058232	-0.28718	5.44669
	115.182	-0.006471	-0.27531	5.44669
	115.146	-0.076393	-0.301595	5.44669
	115.081	-0.033068	-0.32708	5.44669
	115.037	0.171919	-0.330036	5.44669
	115.037	0.268035	-0.314602	5.44669
	115.051	0.091925	-0.29014	5.44268
	115.058	-0.186305	-0.274824	5.43234
	115.055	-0.316408	-0.283304	5.42806
	115.052	-0.28407	-0.316893	5.43775
	115.051	-0.226191	-0.355456	5.44858
	115.052	-0.213745	-0.371896	5.4505
	115.053	-0.229153	-0.359141	5.44759
	115.053	-0.240038	-0.331274	5.44571
	115.052	-0.239122	-0.313622	5.44595
	115.052	-0.234869	-0.306598	5.44673
	115.052	-0.233413	-0.300549	5.44696
	115.052	-0.234315	-0.314768	5.44679
	115.052	-0.18602	-0.340873	5.44663
	115.052	-0.059299	-0.341733	5.44663
	115.052	-0.006572	-0.324149	5.44668
	115.052	-0.125246	-0.307235	5.44671
	115.052	-0.258046	-0.297065	5.4467
	115.052	-0.23249	-0.305211	5.44668
	115.052	-0.020834	-0.32112	5.44668
	115.03	0.230657	-0.326295	5.44669
	114.95	0.337184	-0.31516	5.44669
	114.869	0.304515	-0.299575	5.44669
	114.899	0.254884	-0.303437	5.44669
	114.991	0.246011	-0.319484	5.44669
	114.982	0.259984	-0.32624	5.44669
	114.873	0.268998	-0.315719	5.44669
	114.797	0.267808	-0.291957	5.44669
	114.798	0.264106	-0.28306	5.44669
	114.825	0.262978	-0.310966	5.44669
	114.836	0.263822	-0.345231	5.44669
	114.83	0.313767	-0.344868	5.44669
	114.824	0.440558	-0.323906	5.44669
	114.824	0.541919	-0.313888	5.44669
	114.826	0.598951	-0.316927	5.44669
	114.827	0.694639	-0.321726	5.44669
	114.826	0.780715	-0.322651	5.44669
	114.826	0.793252	-0.31346	5.44669
	114.826	0.76957	-0.300165	5.44669
	114.826	0.755458	-0.304289	5.44669
	114.826	0.758006	-0.311761	5.44669
	114.826	0.764097	-0.305714	5.44669
	114.826	0.765743	-0.307176	5.44669
	114.826	0.764268	-0.318861	5.44669
	114.826	0.812255	-0.33252	5.44669
	114.826	0.988241	-0.343429	5.44669
	114.826	1.21707	-0.336752	5.44669
	114.826	1.32683	-0.329066	5.44669
	114.826	1.30357	-0.33593	5.44669
	114.826	1.25674	-0.327017	5.44669
	114.826	1.24569	-0.294932	5.44669
	114.826	1.25776	-0.280557	5.44669
	114.826	1.26675	-0.301032	5.44669
	114.826	1.26623	-0.324978	5.44669
	114.826	1.312	-0.329356	5.44669
	114.826	1.48672	-0.315064	5.44669
	114.826	1.71581	-0.290575	5.44669
	114.826	1.82613	-0.282713	5.44669
	114.826	1.80301	-0.311312	5.44669
	114.826	1.75604	-0.35337	5.44669
	114.826	1.79407	-0.365142	5.44669
	114.826	1.98211	-0.332196	5.44669
	114.826	2.21954	-0.286968	5.44669
	114.826	2.32861	-0.27542	5.44669
	114.804	2.30201	-0.301717	5.44669
	114.746	2.25402	-0.319221	5.44669
	114.7	2.29287	-0.301842	5.44669
	114.697	2.48161	-0.278037	5.44669
	114.711	2.71904	-0.280482	5.44669
	114.695	2.82786	-0.306697	5.44669
	114.636	2.80116	-0.327329	5.44669
	114.586	2.8024	-0.33619	5.44669
	114.582	2.96808	-0.349819	5.44669
	114.597	3.20926	-0.355111	5.44669
	114.605	3.32786	-0.337175	5.44669
	114.603	3.35311	-0.317485	5.44669
	114.599	3.47881	-0.306112	5.44669
	114.598	3.69497	-0.291101	5.44669
	114.599	3.81733	-0.286124	5.44669
	114.6	3.80388	-0.304684	5.44669
	114.6	3.80585	-0.324523	5.44669
	114.6	3.96713	-0.335736	5.44669
	114.6	4.20621	-0.350628	5.44669
	114.6	4.37468	-0.355611	5.44669
	114.6	4.52774	-0.329226	5.44669
	114.6	4.70606	-0.289119	5.44669
	114.6	4.8523	-0.269507	5.44669
	114.6	5.01769	-0.273617	5.44669
	114.6	5.20909	-0.289875	5.44669
	114.6	5.35642	-0.320034	5.44669
	114.6	5.51763	-0.354429	5.44669
	114.6	5.70688	-0.362478	5.44669
	114.6	5.80562	-0.338573	5.44669
	114.6	5.84105	-0.315445	5.44669
	114.6	5.97809	-0.304759	5.44669
	114.577	6.19537	-0.29913	5.44669
	114.52	6.31418	-0.314827	5.44669
	114.496	6.34802	-0.349273	5.44669
	114.528	6.47725	-0.362219	5.44669
	114.53	6.69183	-0.332434	5.44669
	114.517	6.81228	-0.288108	5.44669
	114.555	6.79858	-0.275813	5.44669
	114.605	6.75195	-0.309347	5.44669
	114.617	6.73759	-0.355007	5.44669
	114.583	6.7482	-0.374398	5.44669
	114.494	6.75775	-0.36035	5.44669
	114.391	6.75798	-0.330891	5.44669
	114.344	6.75469	-0.313032	5.44669
	114.378	6.75322	-0.314358	5.44669
	114.456	6.75378	-0.320997	5.44669
	114.484	6.75454	-0.315395	5.44669
	114.425	6.75465	-0.293693	5.44669
	114.383	6.75443	-0.283903	5.44669
	114.431	6.7543	-0.310702	5.44669
	114.472	6.75432	-0.352691	5.44669
	114.451	6.75438	-0.365075	5.44669
	114.447	6.80358	-0.34028	5.44669
	114.455	6.97954	-0.323108	5.44669
	114.416	7.20792	-0.332221	5.44669
	114.368	7.3175	-0.327588	5.44669
	114.357	7.24514	-0.29649	5.44669
	114.369	7.02244	-0.281007	5.44669
	114.377	6.8322	-0.300666	5.44669
	114.377	6.91062	-0.316794	5.44669
	114.373	7.17117	-0.30907	5.44669
	114.372	7.37615	-0.314656	5.44669
	114.373	7.53657	-0.337789	5.44669
	114.374	7.75414	-0.34048	5.44669
	114.374	8.02037	-0.32472	5.44669
	114.373	8.23888	-0.307919	5.44669
	114.373	8.31416	-0.289279	5.44669
	114.373	8.32963	-0.284717	5.44669
	114.373	8.46668	-0.312613	5.44669
	114.373	8.69107	-0.353203	5.44669
	114.373	8.86205	-0.37248	5.44669
	114.373	9.02138	-0.368058	5.44669
	114.373	9.20145	-0.35966	5.44669
	114.373	9.34619	-0.357762	5.44669
	114.373	9.51033	-0.35209	5.44669
	114.373	9.70174	-0.325531	5.44669
	114.351	9.89871	-0.288873	5.44669
	114.294	10.2361	-0.270725	5.44669
	114.27	10.6536	-0.274216	5.44669
	114.324	10.911	-0.289693	5.44669
	114.384	11.0501	-0.311874	5.44669
	114.395	11.1928	-0.318346	5.44669
	114.378	11.3295	-0.297857	5.44669
	114.368	11.5035	-0.284548	5.44669
	114.369	11.7512	-0.301614	5.44669
	114.351	12.1235	-0.323795	5.44669
	114.273	12.6865	-0.328652	5.44669
	114.191	13.2619	-0.31519	5.44669
	114.22	13.6727	-0.298748	5.44669
	114.334	14.0923	-0.310951	5.44669
	114.405	14.7348	-0.347784	5.44669
	114.4	15.4929	-0.362973	5.44669
	114.351	16.175	-0.333279	5.44669
	114.284	16.8263	-0.296065	5.44669
	114.244	17.5475	-0.303704	5.44669
	114.223	18.3669	-0.33788	5.44669
	114.18	19.3103	-0.34442	5.44669
	114.14	20.3861	-0.33421	5.44669
	114.133	21.5899	-0.343224	5.44669
	114.144	22.8187	-0.353101	5.44669
	114.151	23.9663	-0.330814	5.44669
	114.15	25.1128	-0.298549	5.44669
	114.147	26.2944	-0.305622	5.44669
	114.146	27.4429	-0.337801	5.44669
	114.147	28.6067	-0.343705	5.44669
	114.147	29.7459	-0.333939	5.44669
	114.147	30.6661	-0.343364	5.44669
	114.147	31.3724	-0.353256	5.44669
	114.147	31.9973	-0.3387	5.44669
	114.147	32.5546	-0.326655	5.44669
	114.147	33.046	-0.342141	5.44669
	114.147	33.5233	-0.363211	5.44669
	114.147	33.9673	-0.368164	5.44669
	114.147	34.2959	-0.363008	5.44669
	114.147	34.5711	-0.351258	5.44669
	114.147	34.9115	-0.323317	5.44669
	114.147	35.2072	-0.296112	5.44669
	114.147	35.299	-0.307274	5.44669
	114.147	35.2464	-0.33936	5.44669
	114.147	35.194	-0.3359	5.44669
	114.147	35.1911	-0.297386	5.44669
	114.147	35.2085	-0.27842	5.44669
	114.147	35.2169	-0.307134	5.44669
	114.147	35.2142	-0.345282	5.44669
	114.147	35.2101	-0.346252	5.44669
	114.147	35.2093	-0.332339	5.44669
	114.147	35.1613	-0.341787	5.44669
	114.147	35.0352	-0.361035	5.44669
	114.147	34.9335	-0.359506	5.44669
	114.147	34.8761	-0.327425	5.44669
	114.147	34.8295	-0.294894	5.44669
	114.147	34.9195	-0.297431	5.44669
	114.147	35.1355	-0.310811	5.44669
	114.147	35.2687	-0.299892	5.44669
	114.147	35.2596	-0.280217	5.44669
	114.147	35.1611	-0.28209	5.44669
	114.147	34.9681	-0.306596	5.44669
	114.147	34.7501	-0.326715	5.44669
	114.147	34.6509	-0.335969	5.44669
	114.147	34.6748	-0.342074	5.44669
	114.147	34.7181	-0.327087	5.44669
	114.147	34.7766	-0.292769	5.44669
	114.147	34.9411	-0.271754	5.44669
	114.147	35.1613	-0.281125	5.44669
	114.147	35.3208	-0.309208	5.44669
	114.147	35.4276	-0.320282	5.44669
	114.147	35.4343	-0.299616	5.44669
	114.147	35.3038	-0.284597	5.44669
	114.147	35.1824	-0.308879	5.44669
	114.147	35.1678	-0.343809	5.44669
	114.125	35.2032	-0.345014	5.44669
	114.045	35.223	-0.332343	5.44669
	113.964	35.2186	-0.334359	5.44669
	113.994	35.259	-0.325192	5.44669
	114.108	35.4328	-0.302597	5.44669
	114.179	35.7618	-0.309274	5.44669
	114.173	36.2742	-0.337885	5.44669
	114.147	37.0313	-0.33457	5.44669
	114.115	38.0577	-0.297353	5.44669
	114.064	39.2452	-0.278878	5.44669
	114.023	40.3765	-0.299467	5.44669
	114.02	41.3736	-0.317048	5.44669
	114.054	42.3258	-0.301732	5.44669
	114.118	43.2565	-0.286634	5.44669
	114.162	43.9893	-0.30111	5.44669
	114.163	44.3685	-0.314972	5.44669
	114.148	44.5275	-0.308148	5.44669
	114.142	44.6481	-0.314918	5.44669
	114.145	44.7212	-0.338226	5.44669
	114.148	44.6723	-0.34057	5.44669
	114.148	44.5217	-0.332473	5.44669
	114.125	44.4594	-0.343864	5.44669
	114.067	44.5335	-0.353987	5.44669
	114.021	44.4956	-0.330957	5.44669
	114.018	44.3407	-0.298294	5.44669
	114.032	44.3697	-0.297594	5.44669
	114.039	44.6465	-0.30967	5.44669
	114.037	44.9329	-0.299356	5.44669
	114.011	45.0322	-0.280398	5.44669
	113.953	45.0336	-0.274485	5.44669
	113.908	45.1562	-0.286358	5.44669
	113.927	45.4287	-0.31038	5.44669
	113.999	45.6819	-0.326776	5.44669
	114.052	45.7693	-0.326777	5.44669
	114.053	45.7282	-0.313344	5.44669
	114.036	45.6819	-0.290771	5.44669
	114.028	45.6775	-0.283407	5.44669
	114.031	45.6921	-0.303662	5.44669
	114.035	45.6998	-0.31719	5.44669
	114.013	45.6978	-0.308169	5.44669
	113.977	45.6943	-0.306268	5.44669
	114.01	45.6935	-0.317607	5.44669
	114.088	45.6944	-0.324447	5.44669
	114.072	45.6951	-0.323505	5.44669
	113.965	45.7442	-0.320715	5.44669
	113.892	45.9691	-0.312016	5.44669
	113.916	46.4226	-0.300248	5.44669
	114	47.035	-0.312708	5.44669
	114.034	47.7509	-0.347987	5.44669
	113.975	48.5218	-0.370304	5.44669
	113.909	49.3387	-0.361137	5.44669
	113.898	50.2141	-0.324806	5.44669
	113.916	51.0577	-0.293216	5.44669
	113.927	51.8609	-0.297659	5.44669
	113.925	52.7067	-0.311503	5.44669
	113.921	53.543	-0.3001	5.44669
	113.919	54.3046	-0.280058	5.44669
	113.92	55.0293	-0.274078	5.44669
	113.921	55.7638	-0.278438	5.44669
	113.921	56.5153	-0.290219	5.44669
	113.921	57.3195	-0.318456	5.44669
	113.921	58.1968	-0.353645	5.44669
	113.921	59.0458	-0.370581	5.44669
	113.921	59.8506	-0.359234	5.44669
	113.921	60.6951	-0.33178	5.4507
	113.921	61.4812	-0.313801	5.46104
	113.921	62.116	-0.306493	5.46531
	113.921	62.7887	-0.300442	5.45562
	113.921	63.6422	-0.30689	5.4448
	113.921	64.5263	-0.320623	5.44287
	113.921	65.3048	-0.333361	5.44579
	113.921	65.9705	-0.351026	5.44767
	113.921	66.568	-0.356623	5.44742
	113.921	67.2171	-0.337379	5.44664
	113.921	67.9183	-0.317033	5.44641
	113.899	68.5256	-0.305851	5.44658
	113.841	69.0105	-0.291152	5.44674
	113.817	69.5164	-0.278368	5.44675
	113.849	70.1792	-0.276559	5.44669
	113.829	70.9168	-0.280079	5.44667
	113.759	71.4851	-0.282154	5.44668
	113.773	71.8344	-0.289636	5.44669
	113.854	72.2314	-0.30902	5.44669
	113.869	72.8372	-0.317169	5.44669
	113.821	73.4325	-0.306249	5.44669
	113.793	73.789	-0.305469	5.44669
	113.797	74.0237	-0.317955	5.44669
	113.808	74.3867	-0.324876	5.44669
	113.812	74.8616	-0.315691	5.44669
	113.787	75.291	-0.300301	5.44669
	113.727	75.7525	-0.311423	5.44669
	113.681	76.3565	-0.34743	5.44669
	113.678	76.9773	-0.362656	5.44669
	113.693	77.5496	-0.341144	5.44669
	113.7	78.1933	-0.316459	5.44669
	113.697	78.8994	-0.304271	5.44669
	113.694	79.5105	-0.298565	5.44669
	113.693	79.9952	-0.314764	5.44669
	113.694	80.4504	-0.349447	5.44669
	113.695	80.8876	-0.362314	5.44669
	113.695	81.2211	-0.340283	5.44669
	113.695	81.55	-0.316221	5.44669
	113.694	82.0665	-0.304477	5.44669
	113.695	82.6383	-0.290865	5.44669
	113.695	83.0641	-0.286607	5.44669
	113.695	83.4421	-0.30497	5.44669
	113.695	83.8573	-0.324471	5.44669
	113.695	84.2074	-0.327742	5.44669
	113.695	84.5016	-0.322439	5.44669
	113.695	84.8915	-0.319096	5.44669
	113.695	85.4057	-0.319587	5.44669
	113.695	85.9481	-0.320982	5.44669
	113.695	86.4107	-0.313522	5.44669
	113.695	86.7237	-0.300783	5.44669
	113.695	86.9859	-0.304527	5.44669
	113.672	87.3755	-0.319511	5.44669
	113.615	87.8518	-0.325864	5.44669
	113.591	88.2231	-0.315552	5.44669
	113.645	88.5044	-0.292021	5.44669
	113.705	88.8814	-0.283146	5.44669
	113.716	89.3947	-0.310979	5.44669
	113.7	89.9414	-0.345206	5.44669
	113.689	90.406	-0.336982	5.44669
	113.668	90.7185	-0.295753	5.44669
	113.593	90.9796	-0.269479	5.44669
	113.491	91.3198	-0.27911	5.44669
	113.44	91.6696	-0.309172	5.44669
	113.472	91.9887	-0.328854	5.44669
	113.55	92.3396	-0.328078	5.44669
	113.602	92.6733	-0.321021	5.44669
	113.6	92.9817	-0.326253	5.44669
	113.56	93.3832	-0.347948	5.44669
	113.517	93.8971	-0.357867	5.44669
	113.555	94.3861	-0.338995	5.44669
	113.636	94.7202	-0.317268	5.44669
	113.621	94.9817	-0.313245	5.44669
	113.513	95.3635	-0.326895	5.44669
	113.461	95.8368	-0.343119	5.44669
	113.521	96.2096	-0.330759	5.44669
	113.571	96.4927	-0.293937	5.44669
	113.55	96.8206	-0.270938	5.44669
	113.542	97.1574	-0.280368	5.44669
	113.549	97.4754	-0.317051	5.44669
	113.511	97.8797	-0.356566	5.44268
	113.463	98.3423	-0.372305	5.43234
	113.452	98.7026	-0.366788	5.42806
	113.463	98.9842	-0.351319	5.43775
	113.472	99.316	-0.329862	5.44858
	113.472	99.6549	-0.315819	5.4505
	113.468	99.9725	-0.308021	5.44759
	113.467	100.376	-0.292494	5.44571
	113.468	100.887	-0.28603	5.44595
	113.468	101.375	-0.31202	5.44673
	113.469	101.709	-0.352488	5.44696
	113.468	101.971	-0.372392	5.44679
	113.468	102.353	-0.360405	5.44663
	113.468	102.826	-0.331627	5.44663
	113.468	103.199	-0.321192	5.44668
	113.468	103.482	-0.342373	5.44671
	113.468	103.859	-0.365251	5.4467
	113.468	104.323	-0.368937	5.44668
	113.468	104.693	-0.354736	5.44668
	113.468	104.979	-0.32266	5.44669
	113.468	105.358	-0.2946	5.44669
	113.468	105.821	-0.299003	5.44669
	113.468	106.24	-0.319445	5.44669
	113.468	106.652	-0.335679	5.44669
	113.468	107.084	-0.352417	5.44669
	113.468	107.478	-0.364253	5.44669
	113.468	107.891	-0.357069	5.44669
	113.468	108.381	-0.325259	5.44669
	113.468	108.905	-0.286982	5.44669
	113.468	109.369	-0.277899	5.44669
	113.468	109.689	-0.302752	5.44669
	113.468	109.953	-0.326644	5.44669
	113.468	110.341	-0.329443	5.44669
	113.468	110.816	-0.314508	5.44669
	113.468	111.187	-0.290311	5.44669
	113.468	111.42	-0.2828	5.44669
	113.468	111.621	-0.311442	5.44669
	113.468	111.906	-0.353393	5.44669
	113.468	112.343	-0.365106	5.44669
	113.468	112.88	-0.340043	5.44669
	113.468	113.366	-0.322997	5.44669
	113.468	113.74	-0.332259	5.44669
	113.468	114.174	-0.335513	5.44669
	113.468	114.738	-0.324655	5.44669
	113.468	115.196	-0.309665	5.44669
	113.468	115.493	-0.297905	5.44669
	113.468	115.798	-0.312569	5.44669
	113.468	116.121	-0.348762	5.44669
	113.468	116.441	-0.362808	5.44669
	113.468	116.851	-0.332862	5.44669
	113.468	117.315	-0.288078	5.44669
	113.446	117.674	-0.267777	5.44669
	113.389	117.906	-0.273263	5.44669
	113.365	118.111	-0.290341	5.44669
	113.419	118.397	-0.320355	5.44669
	113.479	118.834	-0.346527	5.44669
	113.489	119.321	-0.342066	5.44669
	113.473	119.631	-0.330141	5.44669
	113.441	119.776	-0.342355	5.44669
	113.384	120.052	-0.354183	5.44669
	113.365	120.512	-0.331576	5.44669
	113.42	120.915	-0.290613	5.44669
	113.457	121.117	-0.269297	5.44669
	113.387	121.188	-0.272999	5.44669
	113.267	121.363	-0.281819	5.44669
	113.208	121.741	-0.292021	5.44669
	113.22	122.135	-0.310139	5.44669
	113.245	122.409	-0.324662	5.4507
	113.274	122.62	-0.333848	5.46104
	113.347	122.844	-0.349787	5.46531
	113.445	123.048	-0.35593	5.45562
	113.495	123.181	-0.337529	5.4448
	113.464	123.333	-0.317343	5.44287
	113.364	123.572	-0.305927	5.44579
	113.278	123.851	-0.291074	5.44767
	113.29	124.116	-0.286179	5.44742
	113.329	124.361	-0.312588	5.44664
	113.296	124.604	-0.352672	5.44641
	113.239	124.852	-0.372267	5.44658
	113.223	125.103	-0.368158	5.44674
	113.235	125.354	-0.351907	5.44675
	113.246	125.555	-0.329621	5.44669
	113.246	125.628	-0.315509	5.44667
	113.242	125.6	-0.307977	5.44668
	113.241	125.515	-0.292586	5.44669
	113.241	125.285	-0.286084	5.44669
	113.242	124.842	-0.30414	5.44669
	113.242	124.334	-0.324309	5.44669
	113.242	124.018	-0.335841	5.44267
	113.264	123.976	-0.342877	5.43234
	113.322	124.056	-0.327469	5.42806
	113.346	124.152	-0.292644	5.43775
	113.292	124.318	-0.279436	5.44858
	113.231	124.575	-0.301375	5.4505
	113.221	124.856	-0.32552	5.44759
	113.237	125.066	-0.337331	5.44571
	113.247	125.133	-0.343071	5.44595
	113.246	125.148	-0.32702	5.44673
	113.242	125.287	-0.292387	5.44696
	113.24	125.513	-0.271618	5.44679
	113.241	125.635	-0.273333	5.44663
	113.242	125.617	-0.289004	5.44663
	113.242	125.569	-0.311899	5.44668
	113.242	125.555	-0.318602	5.44671
	113.242	125.566	-0.305825	5.4467
	113.242	125.527	-0.304783	5.44668
	113.242	125.351	-0.317818	5.44668
	113.242	125.07	-0.325063	5.44669
	113.242	124.734	-0.323688	5.44669
	113.242	124.304	-0.320573	5.44669
	113.242	123.739	-0.311891	5.44669
	113.242	123.034	-0.300246	5.44669
	113.242	122.251	-0.304881	5.44669
	113.242	121.229	-0.31198	5.44669
	113.242	119.01	-0.305596	5.44669
	113.242	114.133	-0.307048	5.44669
	113.242	106.243	-0.310979	5.44669
	113.242	97.2269	-0.296535	5.44669
	113.242	89.8611	-0.27875	5.44669
	113.242	85.5249	-0.274797	5.44669
	113.242	83.7026	-0.287075	5.44669
	113.242	83.2287	-0.31844	5.44669
	113.242	83.3814	-0.346886	5.44669
	113.242	83.8619	-0.335026	5.44669
	113.242	84.4417	-0.294336	5.44669
	113.242	84.9267	-0.277451	5.44669
	113.242	85.1858	-0.299941	5.44669
	113.242	85.2127	-0.317754	5.44669
	113.242	85.1954	-0.301859	5.44669
	113.242	85.3363	-0.278565	5.44669
	113.242	85.6231	-0.272827	5.44669
	113.242	85.9251	-0.286315	5.44669
	113.242	86.1831	-0.318822	5.44669
	113.242	86.4176	-0.355187	5.44669
	113.242	86.6087	-0.363226	5.44669
	113.242	86.733	-0.338617	5.44669
	113.242	86.8849	-0.323068	5.44669
	113.242	87.0785	-0.340666	5.44669
	113.242	87.1824	-0.355998	5.44669
	113.242	87.1692	-0.332937	5.44669
	113.242	87.1287	-0.290538	5.44669
	113.242	87.1659	-0.268782	5.44669
	113.242	87.3021	-0.28068	5.44669
	113.242	87.412	-0.310079	5.44669
	113.242	87.42	-0.320806	5.44669
	113.242	87.3368	-0.307397	5.44669
	113.242	87.144	-0.304658	5.44669
	113.242	86.8715	-0.317207	5.44669
	113.242	86.6433	-0.324852	5.44669
	113.242	86.5172	-0.323817	5.44669
	113.242	86.3778	-0.320702	5.44669
	113.242	86.1409	-0.31977	5.44669
	113.242	85.8591	-0.328359	5.44669
	113.242	85.6409	-0.349276	5.44669
	113.242	85.5221	-0.365546	5.44669
	113.242	85.3821	-0.358727	5.44669
	113.242	85.1424	-0.333366	5.44669
	113.242	84.8596	-0.322517	5.44669
	113.242	84.642	-0.34231	5.44669
	113.242	84.5238	-0.356883	5.44669
	113.242	84.3347	-0.332724	5.44669
	113.242	83.968	-0.290134	5.44669
	113.242	83.6327	-0.268689	5.44669
	113.242	83.5339	-0.272914	5.44669
	113.242	83.5977	-0.289871	5.44669
	113.242	83.6081	-0.312411	5.44669
	113.242	83.4341	-0.318508	5.44669
	113.242	83.1853	-0.297733	5.44669
	113.242	83.0665	-0.284439	5.44669
	113.242	83.0438	-0.309483	5.44669
	113.242	82.9193	-0.351989	5.44669
	113.242	82.6535	-0.373084	5.44669
	113.242	82.3546	-0.360872	5.44669
	113.242	82.1395	-0.331576	5.44669
	113.22	82.0774	-0.321004	5.44669
	113.162	82.1153	-0.342312	5.44669
	113.138	82.1022	-0.365293	5.44669
	113.192	81.9275	-0.361105	5.44669
	113.252	81.736	-0.326582	5.44669
	113.263	81.7475	-0.286102	5.44669
	113.247	81.8744	-0.27706	5.44669
	113.237	81.9811	-0.302713	5.44669
	113.238	82.0882	-0.319056	5.44669
	113.242	82.1614	-0.30929	5.44669
	113.244	82.2136	-0.313945	5.44669
	113.243	82.3665	-0.337413	5.44669
	113.242	82.5845	-0.332704	5.44669
	113.242	82.6979	-0.296738	5.44669
	113.242	82.6801	-0.271413	5.44669
	113.242	82.6834	-0.27957	5.44669
	113.242	82.8468	-0.308678	5.44669
	113.242	83.0863	-0.328484	5.44669
	113.242	83.2542	-0.33597	5.44669
	113.242	83.4068	-0.341446	5.44669
	113.242	83.6344	-0.334694	5.44669
	113.22	83.9076	-0.328908	5.44669
	113.162	84.1254	-0.344466	5.44669
	113.138	84.2472	-0.363378	5.44669
	113.192	84.3885	-0.359536	5.44669
	113.252	84.6277	-0.334476	5.44669
	113.263	84.9591	-0.322695	5.44669
	113.225	85.3525	-0.34199	5.44669
	113.134	85.6501	-0.356686	5.44669
	113.032	85.7237	-0.340626	5.44669
	113.009	85.6629	-0.326243	5.44669
	113.079	85.6135	-0.341284	5.44669
	113.123	85.6147	-0.362999	5.44669
	113.073	85.6329	-0.36838	5.44669
	113.007	85.6401	-0.363174	5.44669
	112.993	85.6366	-0.351251	5.44669
	113.032	85.6326	-0.323255	5.44669
	113.101	85.6322	-0.288218	5.44669
	113.124	85.6334	-0.279131	5.44669
	113.065	85.6833	-0.302828	5.44669
	113.004	85.9083	-0.318368	5.44669
	112.994	86.3123	-0.30109	5.44669
	113.011	86.6994	-0.285896	5.44669
	113.022	87.0603	-0.3089	5.44669
	113.02	87.5707	-0.343356	5.44669
	113.015	88.1285	-0.336946	5.44669
	113.014	88.5506	-0.304266	5.44669
	113.015	88.9321	-0.305787	5.44669
	113.016	89.4484	-0.33583	5.44669
	113.016	90.1503	-0.342819	5.44669
	113.016	90.8512	-0.334268	5.44669
	113.016	91.2347	-0.335946	5.44669
	113.016	91.2983	-0.325173	5.44669
	113.016	91.3603	-0.294154	5.44669
	113.016	91.5384	-0.280886	5.44669
	113.016	91.7171	-0.309317	5.44669
	113.016	91.8961	-0.34532	5.44669
	113.016	92.1309	-0.337622	5.44669
	113.016	92.3977	-0.303852	5.44669
	113.016	92.6104	-0.305374	5.44669
	113.016	92.7322	-0.335804	5.44669
	113.016	92.8754	-0.335085	5.44669
	113.016	93.0662	-0.298308	5.44669
	113.016	93.172	-0.279096	5.44669
	113.016	93.2099	-0.299218	5.44669
	113.016	93.3454	-0.316867	5.44669
	113.016	93.6104	-0.309615	5.44669
	113.016	93.9543	-0.306988	5.44669
	113.016	94.393	-0.317395	5.44669
	113.016	94.8604	-0.324102	5.44669
	113.016	95.1613	-0.323436	5.44669
	113.016	95.2609	-0.32868	5.44669
	113.016	95.3654	-0.348106	5.44669
	113.016	95.5974	-0.364942	5.44669
	113.016	95.8896	-0.35889	5.44669
	113.016	96.1631	-0.325778	5.44669
	113.016	96.4567	-0.286552	5.44669
	113.016	96.8224	-0.269664	5.44669
	113.016	97.171	-0.282467	5.44669
	112.993	97.4313	-0.310514	5.44669
	112.936	97.6519	-0.320353	5.44669
	112.89	97.8858	-0.307052	5.44669
	112.886	98.1392	-0.312545	5.44669
	112.923	98.396	-0.337621	5.44669
	112.987	98.5981	-0.333289	5.44669
	113.009	98.7191	-0.30478	5.44669
	112.929	98.9149	-0.307303	5.44669
	112.811	99.2834	-0.336282	5.44669
	112.755	99.6171	-0.34247	5.44669
	112.791	99.7637	-0.32609	5.44669
	112.873	99.8759	-0.315657	5.44669
	112.902	100.045	-0.324762	5.44669
	112.842	100.202	-0.349238	5.44669
	112.799	100.375	-0.366809	5.44669
	112.868	100.615	-0.367141	5.44669
	112.968	100.886	-0.353429	5.44669
	112.949	101.099	-0.32275	5.44669
	112.833	101.17	-0.287232	5.44669
	112.757	101.186	-0.278897	5.44669
	112.784	101.325	-0.310952	5.44669
	112.869	101.55	-0.346713	5.44669
	112.903	101.72	-0.337624	5.44669
	112.843	101.879	-0.295487	5.44669
	112.777	102.108	-0.27701	5.44669
	112.766	102.38	-0.307218	5.44669
	112.784	102.597	-0.353689	5.44669
	112.796	102.718	-0.366732	5.44669
	112.794	102.909	-0.340619	5.44669
	112.789	103.276	-0.31479	5.44669
	112.788	103.61	-0.311629	5.44669
	112.789	103.758	-0.327099	5.44669
	112.79	103.87	-0.343779	5.44669
	112.79	104.088	-0.338834	5.44669
	112.789	104.372	-0.321944	5.44669
	112.789	104.647	-0.315219	5.44669
	112.789	104.895	-0.318183	5.44669
	112.789	105.135	-0.321779	5.44669
	112.789	105.381	-0.330097	5.44669
	112.789	105.633	-0.341419	5.44669
	112.789	105.884	-0.328908	5.44669
	112.789	106.134	-0.301636	5.44669
	112.789	106.383	-0.29968	5.44669
	112.789	106.632	-0.309349	5.44669
	112.789	106.931	-0.298479	5.44669
	112.789	107.308	-0.280145	5.44669
	112.789	107.659	-0.274691	5.44669
	112.789	107.916	-0.286535	5.44669
	112.789	108.086	-0.310381	5.44669
	112.789	108.193	-0.326714	5.44669
	112.789	108.346	-0.326751	5.44669
	112.789	108.496	-0.313355	5.44669
	112.789	108.476	-0.298655	5.44669
	112.789	108.409	-0.311564	5.44669
	112.789	108.437	-0.348074	5.44669
	112.789	108.381	-0.370747	5.44669
	112.789	108.186	-0.361291	5.44669
	112.789	108.05	-0.324713	5.44669
	112.789	108.05	-0.285251	5.44669
	112.789	108.097	-0.277368	5.44669
	112.789	108.116	-0.303144	5.44669
	112.789	108.107	-0.319127	5.44669
	112.789	108.097	-0.309166	5.44669
	112.789	108.095	-0.313868	5.44669
	112.789	108.099	-0.337424	5.44669
	112.789	108.1	-0.332737	5.44669
	112.789	108.1	-0.296748	5.44669
	112.789	108.099	-0.279276	5.44669
	112.789	108.099	-0.307719	5.44669
	112.789	108.099	-0.345222	5.44669
	112.767	108.099	-0.338149	5.44669
	112.71	108.099	-0.304107	5.44669
	112.686	108.05	-0.305293	5.44669
	112.74	107.923	-0.34355	5.44669
	112.8	107.871	-0.363217	5.44669
	112.811	108.088	-0.334888	5.44669
	112.794	108.622	-0.296652	5.44669
	112.784	109.327	-0.295508	5.44669
	112.763	110.014	-0.309379	5.44669
	112.688	110.683	-0.299975	5.44669
	112.585	111.41	-0.288632	5.44669
	112.557	112.226	-0.302573	5.44669
	112.624	113.165	-0.314875	5.44669
	112.669	114.192	-0.307587	5.44669
	112.62	115.172	-0.306847	5.44669
	112.555	115.997	-0.310186	5.44669
	112.562	116.757	-0.296274	5.44669
	112.636	117.641	-0.278923	5.44669
	112.672	118.615	-0.274962	5.44669
	112.617	119.486	-0.287083	5.44669
	112.553	120.219	-0.318385	5.44669
	112.54	120.919	-0.35473	5.44669
	112.557	121.654	-0.36319	5.44669
	112.569	122.365	-0.330894	5.44669
	112.568	122.947	-0.294987	5.44669
	112.563	123.468	-0.3041	5.44669
	112.561	124.104	-0.338429	5.44669
	112.562	124.825	-0.344509	5.44669
	112.563	125.445	-0.326181	5.44669
	112.563	125.928	-0.31497	5.44669
	112.563	126.38	-0.316571	5.44669
	112.563	126.816	-0.321192	5.44669
	112.563	127.15	-0.330424	5.44669
	112.563	127.382	-0.349636	5.44669
	112.563	127.546	-0.357092	5.44669
	112.563	127.612	-0.3302	5.44669
	112.563	127.593	-0.289001	5.44669
	112.563	127.564	-0.276982	5.44669
	112.541	127.559	-0.301649	5.44669
	112.483	127.567	-0.318638	5.44669
	112.46	127.572	-0.309493	5.44669
	112.513	127.572	-0.306308	5.44669
	112.574	127.569	-0.317154	5.44669
	112.584	127.52	-0.324243	5.44669
	112.568	127.344	-0.31571	5.44669
	112.558	127.116	-0.300535	5.44669
	112.559	127.007	-0.303643	5.44669
	112.563	126.98	-0.319229	5.44669
	112.565	126.851	-0.333931	5.44268
	112.564	126.634	-0.35176	5.43234
	112.563	126.512	-0.356728	5.42806
	112.563	126.526	-0.337162	5.43775
	112.563	126.574	-0.324776	5.44858
	112.563	126.588	-0.3419	5.4505
	112.563	126.577	-0.363778	5.44759
	112.563	126.568	-0.360617	5.44571
	112.563	126.518	-0.334786	5.44595
	112.563	126.395	-0.322441	5.44673
	112.563	126.295	-0.333903	5.44696
	112.541	126.237	-0.32853	5.44679
	112.483	126.14	-0.304158	5.44663
	112.46	126.054	-0.308742	5.44663
	112.513	126.042	-0.337107	5.44668
	112.574	126.066	-0.342304	5.44671
	112.584	126.08	-0.333598	5.4467
	112.568	126.077	-0.343719	5.44668
	112.558	126.071	-0.361397	5.44668
	112.559	126.07	-0.358971	5.44669
	112.563	126.071	-0.327073	5.44669
	112.565	126.072	-0.294936	5.44669
	112.564	126.072	-0.297574	5.44669
	112.563	126.072	-0.318727	5.44669
	112.563	126.072	-0.328015	5.44669
	112.563	126.072	-0.324603	5.44669
	112.563	126.072	-0.327778	5.44669
	112.563	126.121	-0.339443	5.44669
	112.563	126.346	-0.336775	5.44669
	112.563	126.849	-0.330493	5.44669
	112.541	127.686	-0.344391	5.44669
	112.483	128.807	-0.362783	5.44669
	112.437	129.965	-0.367184	5.44669
	112.434	130.995	-0.354879	5.44669
	112.448	131.902	-0.331213	5.44669
	112.433	132.696	-0.31512	5.44669
	112.373	133.37	-0.307248	5.44669
	112.324	133.919	-0.292419	5.44669
	112.319	134.241	-0.278402	5.44669
	112.334	133.742	-0.283993	5.44669
	112.342	131.382	-0.30804	5.44669
	112.34	126.804	-0.318773	5.44669
	112.336	120.948	-0.299399	5.44669
	112.335	115.136	-0.285043	5.44669
	112.336	110.155	-0.309143	5.44669
	112.337	106.353	-0.351632	5.44669
	112.337	103.964	-0.365185	5.44669
	112.337	102.924	-0.332831	5.44669
	112.337	102.724	-0.287219	5.44669
	112.337	102.815	-0.275299	5.44669
	112.337	102.892	-0.309448	5.44669
	112.337	102.888	-0.347361	5.44669
	112.337	102.809	-0.33843	5.44669
	112.337	102.621	-0.303465	5.44669
	112.337	102.35	-0.304924	5.44669
	112.337	102.12	-0.343624	5.44669
	112.337	101.993	-0.37125	5.44669
	112.337	101.854	-0.363085	5.44669
	112.337	101.666	-0.333157	5.44669
	112.337	101.561	-0.313009	5.44669
	112.337	101.571	-0.313543	5.44669
	112.337	101.611	-0.328535	5.44669
	112.337	101.624	-0.3437	5.44669
	112.337	101.565	-0.330419	5.44669
	112.337	101.381	-0.301459	5.44669
	112.337	101.153	-0.299068	5.44669
	112.337	101.046	-0.309156	5.44669
	112.337	101.07	-0.306486	5.44669
	112.337	101.117	-0.308426	5.44669
	112.315	101.127	-0.319111	5.44669
	112.257	101.066	-0.32431	5.44669
	112.233	100.93	-0.315043	5.44669
	112.287	100.878	-0.300231	5.44669
	112.347	100.951	-0.303754	5.44669
	112.358	100.909	-0.311512	5.44669
	112.342	100.704	-0.305801	5.44669
	112.331	100.607	-0.3073	5.44669
	112.333	100.783	-0.311012	5.44669
	112.337	101.012	-0.304329	5.44669
	112.338	100.966	-0.306862	5.44669
	112.337	100.656	-0.311351	5.44669
	112.337	100.362	-0.296757	5.44669
	112.336	100.32	-0.286581	5.44669
	112.337	100.501	-0.302858	5.44669
	112.337	100.656	-0.315723	5.44669
	112.337	100.667	-0.307841	5.44669
	112.337	100.618	-0.306652	5.44669
	112.337	100.594	-0.317885	5.44669
	112.337	100.601	-0.324427	5.44669
	112.337	100.613	-0.323398	5.44669
	112.337	100.566	-0.328548	5.44669
	112.337	100.436	-0.340194	5.44669
	112.337	100.381	-0.328945	5.44669
	112.337	100.5	-0.294217	5.44669
	112.337	100.683	-0.2717	5.44669
	112.337	100.883	-0.272717	5.44669
	112.337	101.125	-0.288717	5.44669
	112.337	101.436	-0.311998	5.44669
	112.337	101.82	-0.326616	5.44669
	112.337	102.072	-0.326135	5.44669
	112.337	101.974	-0.321003	5.44669
	112.337	101.637	-0.319066	5.44669
	112.337	101.3	-0.320085	5.44669
	112.315	100.997	-0.321202	5.44669
	112.257	100.552	-0.313437	5.44669
	112.233	99.8621	-0.292799	5.44669
	112.265	99.0448	-0.284224	5.44669
	112.245	98.2976	-0.311155	5.44669
	112.152	97.7295	-0.352767	5.44669
	112.109	97.228	-0.364945	5.44669
	112.166	96.5458	-0.340199	5.44669
	112.213	95.6428	-0.315249	5.44669
	112.168	94.7909	-0.31197	5.44669
	112.104	94.1988	-0.327079	5.44669
	112.088	93.8212	-0.343649	5.44669
	112.104	93.6083	-0.338786	5.44669
	112.116	93.5129	-0.329841	5.44669
	112.115	93.3788	-0.343402	5.44669
	112.111	93.1329	-0.362601	5.44669
	112.109	92.7962	-0.359588	5.44669
	112.11	92.3537	-0.326903	5.44669
	112.111	91.8821	-0.286775	5.44669
	112.111	91.5316	-0.277228	5.44669
	112.111	91.3065	-0.302544	5.44669
	112.11	91.1011	-0.318925	5.44669
	112.11	90.861	-0.301424	5.44669
	112.111	90.5996	-0.277967	5.44669
	112.111	90.2924	-0.280601	5.44669
	112.111	89.9168	-0.314643	5.44669
	112.111	89.5688	-0.347603	5.44669
	112.111	89.2631	-0.344548	5.44669
	112.111	88.868	-0.330799	5.44669
	112.111	88.4049	-0.341748	5.44669
	112.111	88.0903	-0.353695	5.44669
	112.111	87.9833	-0.339458	5.44669
	112.111	87.8315	-0.318946	5.44669
	112.111	87.5253	-0.305913	5.44669
	112.111	87.3574	-0.298369	5.44669
	112.111	87.4302	-0.306227	5.44669
	112.111	87.4275	-0.321083	5.44669
	112.111	87.189	-0.333789	5.44669
	112.111	86.8598	-0.351042	5.44669
	112.111	86.6226	-0.364349	5.44669
	112.111	86.5128	-0.357597	5.44669
	112.111	86.3833	-0.333317	5.44669
	112.111	86.194	-0.322899	5.44669
	112.111	86.0839	-0.334616	5.44669
	112.111	86.0438	-0.336537	5.44669
	112.111	85.9088	-0.324246	5.44669
	112.111	85.694	-0.30913	5.44669
	112.111	85.5755	-0.289955	5.44669
	112.111	85.5901	-0.2767	5.44669
	112.111	85.6364	-0.276285	5.44669
	112.111	85.6503	-0.288428	5.44669
	112.111	85.6397	-0.310607	5.44669
	112.111	85.6302	-0.326136	5.44669
	112.111	85.6301	-0.334299	5.44669
	112.111	85.6334	-0.349451	5.44669
	112.111	85.5856	-0.355629	5.44669
	112.111	85.4583	-0.329651	5.44669
	112.111	85.3559	-0.289291	5.44669
	112.111	85.2986	-0.269428	5.44669
	112.111	85.2032	-0.273523	5.44669
	112.111	85.1173	-0.281993	5.44669
	112.111	85.1048	-0.291907	5.44669
	112.111	85.1284	-0.3179	5.44669
	112.111	85.0933	-0.352812	5.44669
	112.111	84.9148	-0.370429	5.44669
	112.111	84.7295	-0.367337	5.44669
	112.111	84.7451	-0.360087	5.44669
	112.111	84.8221	-0.358198	5.44669
	112.111	84.7513	-0.35212	5.44669
	112.111	84.6295	-0.33326	5.44669
	112.111	84.5935	-0.316959	5.44669
	112.111	84.62	-0.315162	5.44669
	112.111	84.6437	-0.32781	5.44669
	112.111	84.6441	-0.350692	5.44669
	112.111	84.6359	-0.358464	5.44669
	112.111	84.6323	-0.33827	5.44669
	112.088	84.6337	-0.324623	5.44669
	112.031	84.6356	-0.333572	5.44669
	111.985	84.6359	-0.335485	5.44669
	111.981	84.6353	-0.324177	5.44669
	111.995	84.635	-0.309475	5.44669
	112.002	84.5859	-0.290124	5.44669
	112.023	84.4592	-0.276648	5.44669
	112.054	84.3576	-0.284074	5.44669
	112.042	84.3497	-0.316568	5.44669
	112.023	84.3808	-0.347175	5.44669
	112.063	84.3472	-0.335814	5.44669
	112.116	84.2158	-0.302434	5.44669
	112.107	84.1068	-0.297551	5.44669
	112.036	84.0481	-0.308173	5.44669
	112.003	83.9053	-0.298742	5.44669
	112.035	83.6939	-0.280673	5.44669
	112.019	83.5796	-0.282689	5.44669
	111.927	83.5947	-0.314556	5.44669
	111.861	83.6398	-0.346824	5.44669
	111.86	83.6038	-0.336382	5.44669
	111.883	83.4173	-0.294926	5.44669
	111.892	83.1798	-0.277216	5.44669
	111.888	83.0701	-0.299633	5.44669
	111.883	83.0473	-0.32558	5.44669
	111.905	82.9195	-0.330105	5.44669
	111.986	82.7015	-0.315164	5.44669
	112.068	82.5792	-0.290351	5.44669
	112.038	82.5441	-0.282584	5.44669
	111.923	82.4156	-0.303467	5.44669
	111.852	82.1526	-0.3174	5.44669
	111.858	81.8562	-0.300456	5.44669
	111.885	81.6413	-0.278104	5.44669
	111.894	81.5782	-0.273132	5.44669
	111.888	81.6158	-0.278736	5.44669
	111.882	81.652	-0.29068	5.44669
	111.882	81.6043	-0.318544	5.44669
	111.884	81.416	-0.353517	5.44669
	111.885	81.1819	-0.362625	5.44669
	111.885	81.0743	-0.331088	5.44669
	111.884	81.1004	-0.287399	5.44669
	111.884	81.1476	-0.275994	5.44669
	111.884	81.1086	-0.309675	5.44669
	111.884	80.9693	-0.347209	5.44669
	111.884	80.8588	-0.338286	5.44669
	111.884	80.8024	-0.295587	5.44669
	111.884	80.7102	-0.268946	5.44669
	111.884	80.6254	-0.271075	5.44669
	111.884	80.6121	-0.281137	5.44669
	111.884	80.635	-0.284548	5.44669
	111.884	80.6491	-0.290263	5.44669
	111.884	80.6468	-0.308431	5.44669
	111.862	80.6408	-0.324571	5.44669
	111.804	80.6391	-0.326546	5.44669
	111.781	80.6406	-0.314031	5.44669
	111.835	80.6418	-0.299011	5.44669
	111.895	80.6417	-0.303602	5.44669
	111.905	80.6413	-0.311883	5.44669
	111.889	80.6411	-0.30601	5.44669
	111.879	80.6412	-0.307256	5.44669
	111.88	80.6413	-0.310919	5.44669
	111.862	80.5921	-0.296436	5.44669
	111.784	80.4161	-0.27873	5.44669
	111.702	80.1877	-0.274824	5.44669
	111.731	80.0782	-0.287093	5.44669
	111.822	80.1013	-0.310567	5.44669
	111.836	80.1481	-0.326594	5.44669
	111.785	80.1591	-0.334505	5.44669
	111.754	80.1471	-0.341504	5.44669
	111.759	80.0889	-0.335239	5.44669
	111.772	79.9135	-0.329116	5.44669
	111.776	79.6885	-0.344359	5.44669
	111.75	79.5801	-0.355388	5.44669
	111.713	79.6026	-0.331369	5.44669
	111.724	79.6486	-0.290097	5.44669
	111.745	79.6596	-0.269155	5.44669
	111.706	79.6478	-0.280993	5.44669
	111.652	79.5898	-0.310077	5.44669
	111.64	79.4143	-0.328564	5.44669
	111.675	79.1892	-0.327635	5.44669
	111.764	79.0809	-0.313068	5.44669
	111.845	79.1034	-0.298221	5.44669
	111.811	79.1002	-0.311484	5.44669
	111.696	78.9352	-0.340324	5.44669
	111.626	78.695	-0.34267	5.44669
	111.632	78.5766	-0.324737	5.44669
	111.659	78.6002	-0.315018	5.44669
	111.668	78.6503	-0.317105	5.44669
	111.662	78.6626	-0.313528	5.44669
	111.656	78.6499	-0.294295	5.44669
	111.656	78.591	-0.276948	5.44669
	111.658	78.4647	-0.274846	5.44669
	111.659	78.3667	-0.279866	5.44669
	111.658	78.3109	-0.290545	5.44669
	111.658	78.2145	-0.310215	5.44669
	111.658	78.1769	-0.317347	5.44669
	111.658	78.3403	-0.298028	5.44669
	111.658	78.5434	-0.284975	5.44669
	111.658	78.4913	-0.301732	5.44669
	111.658	78.2371	-0.323693	5.44669
	111.658	78.0746	-0.336438	5.44669
	111.658	78.0851	-0.343346	5.44669
	111.658	78.1454	-0.335324	5.44669
	111.658	78.1666	-0.320626	5.44669
	111.658	78.1048	-0.308044	5.44669
	111.658	77.9161	-0.290787	5.44669
	111.658	77.6868	-0.277434	5.44669
	111.658	77.5814	-0.276297	5.44669
	111.658	77.6066	-0.288172	5.44669
	111.658	77.6527	-0.318367	5.44669
	111.658	77.6628	-0.354336	5.44669
	111.658	77.6505	-0.370902	5.44669
	111.658	77.5926	-0.359123	5.44669
	111.658	77.4174	-0.331619	5.44669
	111.658	77.1924	-0.321644	5.44669
	111.658	77.084	-0.334694	5.44669
	111.658	77.1064	-0.337016	5.44669
	111.658	77.1524	-0.33229	5.44669
	111.658	77.1634	-0.337188	5.44669
	111.658	77.1516	-0.334269	5.44669
	111.658	77.1428	-0.322381	5.44669
	111.658	77.1432	-0.309155	5.44669
	111.658	77.1466	-0.2985	5.44669
	111.658	77.1478	-0.313	5.44669
	111.658	77.1472	-0.340861	5.44669
	111.658	77.1464	-0.334486	5.44669
	111.658	77.1464	-0.296259	5.44669
	111.658	77.0974	-0.270579	5.44669
	111.658	76.9216	-0.279391	5.44669
	111.658	76.6931	-0.308899	5.44669
	111.658	76.5835	-0.320769	5.44669
	111.658	76.6067	-0.29993	5.44669
	111.658	76.6534	-0.276685	5.44669
	111.658	76.6645	-0.280595	5.44669
	111.658	76.6524	-0.315096	5.44669
	111.658	76.6434	-0.347795	5.44669
	111.658	76.644	-0.336596	5.44669
	111.658	76.5982	-0.294671	5.44669
	111.658	76.4235	-0.277033	5.44669
	111.658	76.1944	-0.299647	5.44669
	111.658	76.0841	-0.32565	5.44669
	111.658	76.1072	-0.330129	5.44669
	111.658	76.1542	-0.32302	5.44669
	111.658	76.1653	-0.318491	5.44669
	111.658	76.104	-0.311257	5.44669
	111.658	75.919	-0.30072	5.44669
	111.636	75.6912	-0.313176	5.44669
	111.556	75.585	-0.348015	5.44669
	111.475	75.5602	-0.362279	5.44669
	111.505	75.4303	-0.332907	5.44669
	111.596	75.2614	-0.288285	5.44669
	111.588	75.2665	-0.267848	5.44669
	111.479	75.3334	-0.273219	5.44669
	111.425	75.2619	-0.282427	5.44669
	111.483	75.1436	-0.284326	5.44268
	111.534	75.1092	-0.281841	5.43234
	111.491	75.1352	-0.280124	5.42806
	111.426	75.1089	-0.280288	5.43775
	111.409	74.9332	-0.280967	5.44858
	111.424	74.6968	-0.281193	5.4505
	111.437	74.5838	-0.281046	5.44759
	111.436	74.5591	-0.288775	5.44571
	111.432	74.4809	-0.316923	5.44595
	111.43	74.3906	-0.353516	5.44673
	111.431	74.3701	-0.371071	5.44696
	111.432	74.3919	-0.367356	5.44679
	111.432	74.3589	-0.351996	5.44663
	111.432	74.2311	-0.329943	5.44663
	111.432	74.1233	-0.323483	5.44668
	111.432	74.1131	-0.336062	5.44671
	111.432	74.0963	-0.336935	5.4467
	111.432	73.9373	-0.33177	5.44668
	111.432	73.7044	-0.34487	5.44668
	111.432	73.5869	-0.354659	5.44669
	111.432	73.5592	-0.330882	5.44669
	111.432	73.4321	-0.298023	5.44669
	111.432	73.2162	-0.305378	5.44669
	111.432	73.0453	-0.337885	5.44669
	111.432	72.8829	-0.343827	5.44669
	111.432	72.6524	-0.326089	5.44669
	111.432	72.3814	-0.315174	5.44669
	111.432	72.1655	-0.32456	5.44669
	111.432	72.0438	-0.341454	5.44669
	111.432	71.9018	-0.330891	5.44669
	111.432	71.7114	-0.302455	5.44669
	111.432	71.6054	-0.299318	5.44669
	111.432	71.6165	-0.316777	5.4507
	111.432	71.6569	-0.326577	5.46104
	111.432	71.6204	-0.316823	5.46531
	111.432	71.4353	-0.300171	5.45562
	111.432	71.1986	-0.303096	5.4448
	111.409	71.0888	-0.319129	5.44287
	111.33	71.0656	-0.334084	5.44579
	111.248	70.9377	-0.35186	5.44767
	111.278	70.7198	-0.364586	5.44742
	111.392	70.5484	-0.357406	5.44664
	111.463	70.3865	-0.325282	5.44641
	111.436	70.2055	-0.286872	5.44658
	111.351	70.0613	-0.277845	5.44674
	111.319	69.8977	-0.302768	5.44675
	111.378	69.7064	-0.326671	5.44669
	111.444	69.6076	-0.329448	5.44667
	111.455	69.6221	-0.314501	5.44668
	111.437	69.6121	-0.290306	5.44669
	111.403	69.4472	-0.282801	5.44669
	111.325	69.2094	-0.303573	5.44669
	111.226	69.0919	-0.325238	5.44669
	111.2	69.1152	-0.336431	5.44669
	111.267	69.1647	-0.350665	5.44669
	111.311	69.1277	-0.35538	5.44669
	111.285	68.9884	-0.329116	5.44669
	111.277	68.8772	-0.297026	5.44669
	111.286	68.8205	-0.305588	5.44669
	111.271	68.7284	-0.346198	5.44669
	111.28	68.6437	-0.364223	5.44669
	111.292	68.5813	-0.334368	5.44669
	111.25	68.4282	-0.296077	5.44669
	111.221	68.2139	-0.303322	5.44669
	111.267	68.102	-0.337716	5.44669
	111.304	68.1192	-0.336616	5.44268
	111.259	68.1151	-0.306141	5.43234
	111.198	67.9516	-0.29882	5.42806
	111.184	67.7123	-0.307387	5.43775
	111.199	67.5938	-0.297962	5.44858
	111.21	67.617	-0.280626	5.4505
	111.21	67.667	-0.282947	5.44759
	111.205	67.6793	-0.30681	5.44571
	111.204	67.6667	-0.318629	5.44595
	111.205	67.657	-0.299776	5.44673
	111.206	67.6575	-0.285252	5.44696
	111.206	67.6611	-0.301226	5.44679
	111.205	67.6624	-0.323383	5.44663
	111.205	67.6617	-0.328617	5.44663
	111.205	67.6118	-0.315322	5.44668
	111.205	67.4357	-0.298816	5.44671
	111.205	67.2568	-0.303061	5.4467
	111.205	67.2741	-0.319596	5.44668
	111.205	67.3497	-0.334292	5.44668
	111.205	67.2775	-0.351781	5.44669
	111.205	67.1558	-0.364479	5.44669
	111.205	67.1202	-0.357389	5.44669
	111.205	67.1469	-0.325313	5.44669
	111.205	67.1705	-0.286891	5.44669
	111.205	67.1709	-0.277842	5.44669
	111.205	67.2118	-0.310631	5.44669
	111.205	67.335	-0.346953	5.44669
	111.205	67.3889	-0.34571	5.44669
	111.205	67.3211	-0.331518	5.44669
	111.183	67.3646	-0.341636	5.44669
	111.103	67.5689	-0.353393	5.44669
	111	67.7138	-0.339371	5.44669
	110.972	67.7138	-0.326888	5.44669
	111.04	67.6641	-0.334129	5.44669
	111.085	67.6436	-0.334914	5.44669
	111.036	67.6528	-0.33161	5.44669
	110.971	67.6147	-0.33765	5.44669
	110.956	67.4401	-0.334704	5.44669
	110.973	67.2084	-0.330269	5.44669
	110.985	67.0477	-0.337163	5.44669
	111.006	66.8953	-0.327106	5.44669
	111.081	66.7145	-0.302401	5.44669
	111.161	66.6162	-0.308513	5.44669
	111.132	66.6271	-0.337636	5.44669
	111.019	66.6647	-0.342607	5.44669
	110.948	66.6762	-0.333538	5.44669
	110.953	66.6185	-0.335715	5.44669
	110.979	66.484	-0.333207	5.44669
	110.989	66.3822	-0.322459	5.44669
	110.983	66.3277	-0.309565	5.44669
	110.977	66.2332	-0.298643	5.44669
	110.977	66.1468	-0.305043	5.44669
	110.979	66.0844	-0.312618	5.44669
	110.98	65.9321	-0.305806	5.44669
	110.979	65.7179	-0.306909	5.44669
	110.979	65.6059	-0.318717	5.44669
	110.979	65.623	-0.332555	5.44669
	110.979	65.6188	-0.343495	5.44669
	110.979	65.4554	-0.328897	5.44669
	110.979	65.2161	-0.300893	5.44669
	110.979	65.0976	-0.307243	5.44669
	110.979	65.1208	-0.33764	5.44669
	110.979	65.1708	-0.34306	5.44669
	110.979	65.1832	-0.325855	5.44669
	110.979	65.1705	-0.307478	5.44669
	110.979	65.1608	-0.296561	5.44669
	110.979	65.1613	-0.304913	5.44669
	110.979	65.1649	-0.313304	5.44669
	110.979	65.1663	-0.306139	5.44669
	110.957	65.1655	-0.314676	5.44669
	110.877	65.1648	-0.33884	5.44669
	110.773	65.1647	-0.333042	5.4507
	110.724	65.1649	-0.296372	5.46104
	110.734	65.1651	-0.279011	5.46531
	110.756	65.165	-0.307741	5.45562
	110.783	65.165	-0.353197	5.4448
	110.857	65.1158	-0.36634	5.44287
	110.934	64.9398	-0.34063	5.44579
	110.904	64.7114	-0.314934	5.44767
	110.792	64.6019	-0.303814	5.44742
	110.744	64.625	-0.291045	5.44664
	110.807	64.6718	-0.286918	5.44641
	110.857	64.6828	-0.305037	5.44658
	110.812	64.6708	-0.324388	5.44674
	110.768	64.6126	-0.335555	5.44675
	110.81	64.4372	-0.3506	5.44669
	110.849	64.2122	-0.355664	5.44667
	110.83	64.1038	-0.337129	5.44668
	110.827	64.1263	-0.32514	5.44669
	110.835	64.1231	-0.334194	5.44669
	110.796	63.9581	-0.327692	5.44669
	110.747	63.7179	-0.303703	5.44669
	110.736	63.5995	-0.300979	5.44669
	110.748	63.6232	-0.317029	5.44669
	110.757	63.7224	-0.326093	5.44669
	110.756	63.8615	-0.324401	5.44669
	110.753	63.9012	-0.320506	5.44669
	110.752	63.7727	-0.31161	5.44669
	110.752	63.6404	-0.300152	5.44669
	110.753	63.6205	-0.312812	5.44669
	110.753	63.6575	-0.348065	5.44669
	110.753	63.6799	-0.370299	5.44669
	110.753	63.6268	-0.361107	5.44669
	110.753	63.4413	-0.332666	5.44669
	110.73	63.2103	-0.321377	5.44669
	110.673	63.0538	-0.334211	5.44669
	110.627	62.9029	-0.336908	5.44669
	110.601	62.672	-0.324546	5.44669
	110.558	62.3476	-0.309124	5.44669
	110.519	61.9541	-0.297717	5.44669
	110.513	61.6541	-0.304812	5.44669
	110.524	61.5302	-0.320721	5.44669
	110.53	61.3663	-0.334141	5.44669
	110.529	60.9628	-0.343447	5.44669
	110.526	60.4476	-0.336184	5.44669
	110.525	60.0653	-0.328821	5.44669
	110.526	59.8424	-0.3439	5.44669
	110.527	59.6492	-0.363172	5.44669
	110.527	59.4135	-0.367521	5.44669
	110.527	59.1495	-0.354882	5.44669
	110.526	58.9382	-0.331095	5.44669
	110.526	58.9142	-0.32294	5.44669
	110.527	59.0239	-0.335425	5.44669
	110.527	59.0362	-0.328991	5.44669
	110.526	58.9957	-0.30381	5.44669
	110.526	59.0717	-0.300562	5.44669
	110.526	59.1333	-0.316817	5.44669
	110.526	58.987	-0.326152	5.4507
	110.526	58.7332	-0.316631	5.46104
	110.526	58.6028	-0.292371	5.46531
	110.526	58.6262	-0.275038	5.45562
	110.526	58.6805	-0.2826	5.4448
	110.526	58.6454	-0.308651	5.44287
	110.526	58.456	-0.319524	5.44579
	110.526	58.217	-0.299496	5.44767
	110.526	58.1077	-0.276945	5.44742
	110.526	58.1348	-0.272988	5.44664
	110.526	58.2323	-0.286958	5.44641
	110.526	58.4185	-0.311164	5.44658
	110.526	58.634	-0.319021	5.44674
	110.526	58.7345	-0.298392	5.44675
	110.526	58.7121	-0.276662	5.44669
	110.526	58.7181	-0.273262	5.44667
	110.526	58.8351	-0.287174	5.44668
	110.526	58.948	-0.319027	5.44669
	110.526	58.9642	-0.354967	5.44669
	110.526	58.8833	-0.363061	5.44669
	110.526	58.7378	-0.330755	5.44669
	110.526	58.5904	-0.287104	5.44669
	110.526	58.4146	-0.275989	5.44669
	110.526	58.1703	-0.301907	5.44669
	110.526	57.8984	-0.326969	5.44669
	110.526	57.687	-0.329879	5.44669
	110.526	57.6167	-0.314576	5.44669
	110.526	57.65	-0.290184	5.44669
	110.526	57.6378	-0.282723	5.44669
	110.526	57.4651	-0.303584	5.44669
	110.526	57.225	-0.3174	5.44669
	110.526	57.1584	-0.308285	5.44669
	110.526	57.3592	-0.314112	5.44669
	110.526	57.6372	-0.345711	5.44669
	110.526	57.7584	-0.36885	5.44669
	110.526	57.7225	-0.369207	5.44669
	110.526	57.6662	-0.361433	5.44669
	110.526	57.6066	-0.358097	5.44669
	110.526	57.4954	-0.3516	5.44669
	110.526	57.4533	-0.333077	5.44669
	110.526	57.5709	-0.317067	5.44669
	110.526	57.6994	-0.307402	5.44669
	110.526	57.7709	-0.291791	5.44669
	110.526	57.8629	-0.278084	5.44669
	110.526	57.9423	-0.276213	5.44669
	110.526	58.0025	-0.287906	5.44669
	110.504	58.0582	-0.310414	5.44669
	110.424	57.971	-0.326241	5.44669
	110.321	57.753	-0.334412	5.44669
	110.271	57.5687	-0.341591	5.44669
	110.304	57.4018	-0.335309	5.44669
	110.383	57.2233	-0.329114	5.44669
	110.411	57.082	-0.336463	5.44669
	110.374	56.8695	-0.327223	5.44669
	110.368	56.5012	-0.302699	5.44669
	110.381	56.1736	-0.308596	5.44669
	110.367	56.0786	-0.337564	5.44669
	110.375	56.1413	-0.334677	5.44669
	110.387	56.199	-0.297512	5.44669
	110.367	56.2006	-0.278907	5.44669
	110.373	56.1807	-0.299422	5.44669
	110.386	56.1718	-0.32489	5.44669
	110.345	56.1259	-0.329891	5.44669
	110.294	56.0037	-0.31532	5.44669
	110.283	55.952	-0.298362	5.44669
	110.317	56.0695	-0.302872	5.44669
	110.406	56.2015	-0.319678	5.44669
	110.487	56.2252	-0.334393	5.44669
	110.453	56.239	-0.351794	5.44669
	110.338	56.392	-0.356578	5.44669
	110.268	56.6234	-0.329216	5.44669
	110.274	56.7424	-0.288772	5.44669
	110.301	56.7221	-0.269365	5.44669
	110.31	56.6732	-0.273681	5.44669
	110.304	56.6602	-0.289952	5.44669
	110.298	56.6722	-0.312173	5.44669
	110.298	56.6327	-0.318379	5.44669
	110.3	56.4565	-0.297764	5.44669
	110.301	56.2246	-0.284497	5.4507
	110.301	56.1136	-0.309496	5.46104
	110.3	56.0882	-0.344103	5.46531
	110.3	55.9598	-0.344918	5.45562
	110.3	55.7425	-0.332199	5.4448
	110.3	55.6207	-0.342203	5.44287
	110.3	55.6347	-0.353388	5.44579
	110.3	55.682	-0.331297	5.44767
	110.3	55.6965	-0.290778	5.44742
	110.3	55.6857	-0.269466	5.44664
	110.3	55.6761	-0.280881	5.44641
	110.3	55.6758	-0.317791	5.44658
	110.3	55.6792	-0.348823	5.44674
	110.3	55.6807	-0.33607	5.44675
	110.3	55.6801	-0.301955	5.44669
	110.3	55.6793	-0.29726	5.44667
	110.3	55.6792	-0.316091	5.44668
	110.3	55.6302	-0.327022	5.44669
	110.278	55.4544	-0.317253	5.44669
	110.198	55.226	-0.300193	5.44669
	110.095	55.1164	-0.310823	5.44669
	110.045	55.1395	-0.347216	5.44669
	110.078	55.1863	-0.370651	5.44669
	110.156	55.1481	-0.361556	5.44669
	110.207	54.9601	-0.324858	5.44669
	110.228	54.7227	-0.293089	5.44669
	110.245	54.6137	-0.297587	5.44669
	110.204	54.5911	-0.319389	5.44669
	110.108	54.4631	-0.336158	5.44669
	110.048	54.245	-0.352638	5.44669
	110.052	54.0735	-0.356304	5.44669
	110.074	53.9117	-0.328802	5.44669
	110.082	53.78	-0.296566	5.44669
	110.077	53.8117	-0.305506	5.44669
	110.072	53.8765	-0.338457	5.44669
	110.072	53.7947	-0.344021	5.44669
	110.051	53.6728	-0.325967	5.44669
	109.995	53.6405	-0.315054	5.44669
	109.971	53.6687	-0.324553	5.44669
	110.024	53.6918	-0.341494	5.44669
	110.084	53.6913	-0.338781	5.44669
	110.095	53.683	-0.330605	5.44669
	110.079	53.6796	-0.335853	5.44669
	110.068	53.6812	-0.334309	5.44669
	110.07	53.683	-0.330743	5.44669
	110.074	53.6341	-0.337502	5.44669
	110.075	53.5067	-0.327079	5.44669
	110.052	53.4048	-0.30227	5.44669
	109.972	53.3477	-0.308467	5.44669
	109.89	53.2522	-0.337663	5.44669
	109.898	53.1662	-0.334764	5.44669
	109.933	53.1536	-0.297513	5.44669
	109.9	53.1773	-0.278877	5.44669
	109.845	53.1914	-0.30728	5.44669
	109.829	53.1889	-0.34518	5.44669
	109.841	53.1828	-0.346158	5.44669
	109.852	53.1811	-0.332335	5.44268
	109.852	53.1826	-0.333949	5.43234
	109.848	53.1838	-0.332894	5.42806
	109.846	53.1838	-0.330827	5.43775
	109.847	53.1833	-0.33804	5.44858
	109.848	53.1832	-0.335145	5.4505
	109.848	53.1832	-0.330316	5.44759
	109.848	53.1833	-0.337026	5.44571
	109.848	53.1834	-0.334902	5.44595
	109.848	53.1833	-0.330575	5.44673
	109.848	53.1833	-0.337221	5.44696
	109.848	53.1833	-0.334892	5.44679
	109.848	53.1833	-0.330501	5.44663
	109.848	53.1833	-0.345064	5.44663
	109.848	53.1833	-0.363062	5.44668
	109.848	53.1833	-0.367062	5.44671
	109.848	53.1833	-0.354728	5.4467
	109.848	53.1341	-0.323323	5.44668
	109.848	52.9582	-0.29488	5.44668
	109.848	52.7298	-0.306756	5.44669
	109.848	52.6694	-0.339581	5.44669
	109.848	52.8193	-0.344048	5.44669
	109.848	52.9185	-0.325579	5.44669
	109.848	52.8107	-0.307011	5.44669
	109.848	52.6659	-0.288593	5.44669
	109.825	52.5842	-0.276882	5.44669
	109.768	52.4445	-0.284717	5.44669
	109.744	52.2425	-0.316753	5.44669
	109.798	52.1311	-0.347024	5.44669
	109.858	52.1441	-0.335685	5.44669
	109.869	52.1872	-0.294562	5.44669
	109.83	52.1512	-0.277312	5.44669
	109.762	52.0145	-0.299802	5.44669
	109.74	51.9533	-0.325616	5.44669
	109.798	52.0719	-0.33006	5.44669
	109.837	52.1586	-0.315132	5.44669
	109.79	52.0075	-0.290353	5.44669
	109.749	51.7429	-0.274725	5.44669
	109.77	51.6095	-0.275315	5.44669
	109.774	51.6357	-0.288723	5.44669
	109.766	51.6921	-0.318947	5.44669
	109.782	51.7061	-0.354383	5.44669
	109.751	51.6919	-0.362845	5.44669
	109.659	51.681	-0.330872	5.44669
	109.62	51.6814	-0.28723	5.44669
	109.679	51.6855	-0.276	5.44669
	109.724	51.6871	-0.309738	5.44669
	109.679	51.6863	-0.355104	5.44669
	109.614	51.6854	-0.3743	5.44669
	109.599	51.6853	-0.360274	5.44669
	109.615	51.6364	-0.330894	5.44669
	109.626	51.4606	-0.31306	5.44669
	109.626	51.2321	-0.314369	5.44669
	109.621	51.1225	-0.320992	5.44669
	109.62	51.1456	-0.323259	5.44669
	109.621	51.1924	-0.321848	5.44669
	109.622	51.2034	-0.312579	5.44669
	109.622	51.1914	-0.29221	5.44669
	109.621	51.1824	-0.276412	5.44669
	109.621	51.1829	-0.283233	5.44669
	109.621	51.1371	-0.316299	5.44669
	109.621	50.9624	-0.355232	5.44669
	109.621	50.7333	-0.372014	5.44669
	109.621	50.623	-0.35927	5.44669
	109.621	50.6461	-0.323415	5.44669
	109.621	50.6931	-0.293297	5.44669
	109.621	50.7043	-0.306058	5.44669
	109.621	50.6922	-0.339851	5.44669
	109.621	50.6832	-0.336538	5.44669
	109.621	50.6837	-0.305349	5.44669
	109.621	50.6379	-0.298516	5.44669
	109.621	50.5124	-0.307541	5.44669
	109.621	50.4101	-0.298135	5.44669
	109.621	50.3522	-0.288514	5.44669
	109.621	50.2565	-0.303178	5.44669
	109.621	50.1707	-0.323041	5.44669
	109.599	50.1583	-0.335651	5.44669
	109.519	50.1819	-0.351119	5.44669
	109.416	50.196	-0.363718	5.44669
	109.366	50.1934	-0.357306	5.44669
	109.377	50.1382	-0.325549	5.44669
	109.42	49.9606	-0.29489	5.44669
	109.483	49.7336	-0.298097	5.44669
	109.501	49.6252	-0.311091	5.44669
	109.443	49.6484	-0.299772	5.44669
	109.383	49.6947	-0.280067	5.44669
	109.396	49.6564	-0.282069	5.44669
	109.47	49.4685	-0.314511	5.44669
	109.504	49.2312	-0.347026	5.44669
	109.449	49.1713	-0.336482	5.44669
	109.384	49.3246	-0.294896	5.44669
	109.372	49.425	-0.269298	5.44669
	109.39	49.3166	-0.271468	5.44669
	109.401	49.1711	-0.281177	5.44669
	109.399	49.1385	-0.292295	5.44669
	109.395	49.1749	-0.310482	5.44669
	109.393	49.1523	-0.316837	5.44669
	109.394	48.9745	-0.297719	5.44669
	109.395	48.7359	-0.285027	5.44669
	109.395	48.6227	-0.309734	5.44669
	109.395	48.648	-0.351885	5.44669
	109.395	48.6969	-0.372952	5.44669
	109.395	48.7081	-0.368724	5.44669
	109.395	48.6953	-0.351901	5.44669
	109.395	48.6368	-0.329417	5.44669
	109.395	48.4615	-0.323296	5.44669
	109.395	48.2366	-0.33617	5.44669
	109.395	48.1283	-0.337047	5.44669
	109.395	48.1508	-0.323907	5.44669
	109.395	48.1967	-0.316678	5.44669
	109.395	48.2077	-0.318096	5.44669
	109.395	48.1959	-0.313354	5.44669
	109.395	48.1871	-0.293869	5.44669
	109.395	48.1876	-0.284702	5.44669
	109.395	48.1909	-0.310974	5.44669
	109.395	48.1921	-0.352521	5.44669
	109.395	48.1423	-0.364907	5.44669
	109.395	48.0148	-0.34027	5.44669
	109.395	47.9131	-0.315292	5.44669
	109.395	47.8562	-0.311963	5.44669
	109.395	47.8098	-0.31919	5.44669
	109.395	47.8506	-0.323359	5.44669
	109.395	47.8904	-0.330401	5.44669
	109.395	47.7953	-0.348856	5.44669
	109.395	47.6766	-0.364644	5.44669
	109.395	47.6505	-0.358499	5.44669
	109.395	47.6309	-0.32572	5.44669
	109.395	47.4764	-0.286666	5.44669
	109.373	47.2464	-0.269733	5.44669
	109.315	47.1285	-0.274584	5.44669
	109.269	47.1488	-0.2902	5.44669
	109.266	47.1973	-0.311955	5.44669
	109.28	47.1609	-0.326071	5.44669
	109.264	46.973	-0.333793	5.44669
	109.227	46.7351	-0.349262	5.44669
	109.235	46.6257	-0.35573	5.44669
	109.255	46.6524	-0.329761	5.44669
	109.216	46.7005	-0.297172	5.44669
	109.163	46.7109	-0.305419	5.44669
	109.151	46.6981	-0.338205	5.44669
	109.163	46.6398	-0.336076	5.44669
	109.173	46.4646	-0.29787	5.44669
	109.172	46.2397	-0.270689	5.44669
	109.169	46.1314	-0.270994	5.44669
	109.167	46.1538	-0.280484	5.44669
	109.168	46.1998	-0.284303	5.44669
	109.169	46.1616	-0.282522	5.44669
	109.169	45.9738	-0.280417	5.44669
	109.169	45.7858	-0.280169	5.44669
	109.169	45.8526	-0.288683	5.44669
	109.169	46.0584	-0.309326	5.44669
	109.169	46.04	-0.317637	5.44669
	109.169	45.7987	-0.298465	5.44669
	109.169	45.6297	-0.285055	5.44669
	109.169	45.6328	-0.309481	5.44669
	109.169	45.6923	-0.351769	5.44669
	109.169	45.7158	-0.372993	5.44669
	109.169	45.6553	-0.368783	5.44669
	109.169	45.5154	-0.359781	5.44669
	109.169	45.4615	-0.357556	5.44669
	109.146	45.5844	-0.359831	5.44669
	109.089	45.6702	-0.353705	5.44669
	109.065	45.5172	-0.333343	5.44669
	109.119	45.2521	-0.324301	5.44669
	109.179	45.1192	-0.343067	5.44669
	109.19	45.1457	-0.356566	5.44669
	109.174	45.2022	-0.340193	5.44669
	109.141	45.2161	-0.326105	5.44669
	109.063	45.2018	-0.333509	5.44669
	108.963	45.1909	-0.327062	5.44669
	108.915	45.1914	-0.295812	5.44669
	108.925	45.1955	-0.28091	5.44669
	108.967	45.197	-0.300867	5.44669
	109.03	45.1962	-0.316913	5.44669
	109.048	45.1953	-0.301177	5.44669
	108.99	45.146	-0.278579	5.44669
	108.93	44.9703	-0.273075	5.44669
	108.921	44.7421	-0.278543	5.44669
	108.938	44.6325	-0.282749	5.44669
	108.948	44.6064	-0.290431	5.44669
	108.946	44.4771	-0.317012	5.44669
	108.942	44.2598	-0.345093	5.44669
	108.941	44.1382	-0.342653	5.44669
	108.942	44.1524	-0.330897	5.44669
	108.943	44.1996	-0.334592	5.44669
	108.943	44.2141	-0.325804	5.44669
	108.942	44.2033	-0.294899	5.44669
	108.942	44.1444	-0.273103	5.44669
	108.942	43.9683	-0.273063	5.44669
	108.942	43.7432	-0.288363	5.44669
	108.92	43.6351	-0.319597	5.44669
	108.863	43.6577	-0.346913	5.44669
	108.839	43.7037	-0.334626	5.44669
	108.893	43.7146	-0.302029	5.44669
	108.953	43.7028	-0.305675	5.44669
	108.964	43.694	-0.344448	5.44669
	108.947	43.6944	-0.371328	5.44669
	108.937	43.6978	-0.362825	5.44669
	108.916	43.699	-0.325149	5.44669
	108.841	43.6983	-0.29276	5.44669
	108.761	43.6976	-0.305217	5.44669
	108.79	43.6976	-0.33969	5.44669
	108.881	43.6978	-0.34464	5.44669
	108.894	43.6979	-0.325788	5.44669
	108.865	43.6979	-0.314759	5.44669
	108.892	43.6978	-0.324493	5.44669
	108.943	43.6978	-0.341574	5.44669
	108.937	43.6978	-0.330965	5.44669
	108.847	43.6978	-0.302444	5.44669
	108.734	43.6978	-0.307157	5.44669
	108.683	43.6978	-0.344923	5.44669
	108.72	43.6978	-0.36313	5.44669
	108.8	43.6978	-0.342234	5.44669
	108.828	43.6978	-0.324619	5.44669
	108.79	43.6978	-0.33216	5.44669
	108.783	43.6978	-0.327025	5.44669
	108.797	43.6978	-0.304147	5.44669
	108.761	43.6978	-0.301402	5.44669
	108.712	43.6978	-0.317049	5.44669
	108.699	43.6978	-0.32595	5.44669
	108.711	43.6978	-0.316464	5.44669
	108.72	43.6978	-0.300244	5.44669
	108.72	43.6978	-0.311124	5.44669
	108.716	43.6978	-0.347325	5.44669
	108.715	43.6978	-0.362719	5.44669
	108.716	43.6978	-0.341207	5.44669
	108.716	43.6978	-0.316464	5.44669
	108.716	43.6978	-0.312121	5.44669
	108.716	43.6978	-0.318839	5.44669
	108.716	43.6978	-0.323156	5.44669
	108.716	43.6978	-0.32257	5.44669
	108.716	43.6978	-0.320789	5.44669
	108.716	43.6978	-0.320251	5.44669
	108.716	43.6978	-0.320659	5.44669
	108.716	43.6978	-0.328892	5.44669
	108.716	43.6978	-0.341312	5.44669
	108.716	43.6978	-0.337162	5.44669
	108.716	43.6978	-0.329991	5.44669
	108.716	43.6978	-0.344042	5.44669
	108.694	43.6486	-0.354945	5.44669
	108.614	43.4727	-0.331295	5.44669
	108.533	43.2935	-0.290224	5.44669
	108.541	43.3107	-0.277105	5.44669
	108.575	43.3863	-0.309136	5.44669
	108.542	43.3142	-0.35446	5.44669
	108.509	43.1925	-0.374244	5.44669
	108.551	43.1569	-0.36048	5.44669
	108.609	43.1836	-0.331	5.44669
	108.623	43.2072	-0.313032	5.44669
	108.609	43.2075	-0.306448	5.44669
	108.598	43.1993	-0.300696	5.44669
	108.577	43.1957	-0.307012	5.44669
	108.545	43.1971	-0.320584	5.44669
	108.558	43.199	-0.333301	5.44669
	108.578	43.1993	-0.351015	5.44669
	108.537	43.1987	-0.35664	5.44669
	108.484	43.1984	-0.329519	5.44669
	108.471	43.1985	-0.296747	5.44669
	108.484	43.1986	-0.297457	5.44669
	108.494	43.1987	-0.310162	5.44669
	108.516	43.1986	-0.29961	5.44669
	108.57	43.1986	-0.28033	5.44669
	108.592	43.1986	-0.282237	5.44669
	108.539	43.1986	-0.306617	5.44669
	108.48	43.1986	-0.318801	5.44669
	108.469	43.1986	-0.299916	5.44669
	108.485	43.1986	-0.285249	5.44669
	108.495	43.1986	-0.309046	5.44669
	108.494	43.1986	-0.351518	5.44669
	108.49	43.1986	-0.373042	5.44669
	108.488	43.1986	-0.368893	5.44669
	108.512	43.1986	-0.351939	5.44669
	108.57	43.1986	-0.329373	5.44669
	108.594	43.1986	-0.323264	5.44669
	108.54	43.1494	-0.344043	5.44669
	108.479	43.0226	-0.357344	5.44669
	108.469	42.9702	-0.332301	5.44669
	108.485	43.089	-0.289793	5.44669
	108.495	43.2218	-0.268696	5.44669
	108.494	43.2453	-0.280909	5.44669
	108.49	43.2096	-0.318076	5.44669
	108.488	43.1866	-0.348933	5.44669
	108.512	43.1404	-0.336014	5.44669
	108.57	42.974	-0.294022	5.44669
	108.594	42.7485	-0.269098	5.44669
	108.54	42.6367	-0.271695	5.44669
	108.479	42.7071	-0.289214	5.44669
	108.491	42.9298	-0.312569	5.44669
	108.565	43.1699	-0.318808	5.44669
	108.599	43.2677	-0.305674	5.44669
	108.544	43.1863	-0.304646	5.44669
	108.479	42.964	-0.317815	5.44669
	108.467	42.7279	-0.32511	5.44669
	108.484	42.6317	-0.323709	5.44669
	108.496	42.6631	-0.328436	5.44669
	108.517	42.7578	-0.347907	5.44669
	108.592	42.9413	-0.364945	5.44669
	108.672	43.1567	-0.358962	5.44669
	108.642	43.2089	-0.333677	5.44669
	108.529	43.011	-0.314694	5.44669
	108.459	42.7393	-0.314064	5.44669
	108.464	42.6688	-0.328154	5.44669
	108.49	42.8792	-0.351226	5.44669
	108.522	43.1626	-0.358566	5.44669
	108.573	43.2827	-0.338123	5.44669
	108.592	43.2443	-0.316655	5.44669
	108.537	43.1875	-0.313298	5.44669
	108.479	43.1776	-0.319265	5.44669
	108.469	43.1938	-0.322916	5.44669
	108.485	43.204	-0.330189	5.44669
	108.495	43.2026	-0.348924	5.44669
	108.494	43.1492	-0.364748	5.44669
	108.49	42.9719	-0.366389	5.44669
	108.488	42.7445	-0.361717	5.44669
	108.489	42.6358	-0.359219	5.44669
	108.49	42.659	-0.351969	5.44669
	108.49	42.7054	-0.324962	5.44669
	108.49	42.6671	-0.288678	5.44669
	108.49	42.4792	-0.278716	5.44669
	108.49	42.2419	-0.302491	5.44669
	108.49	42.0836	-0.318374	5.44669
	108.49	41.9834	-0.309083	5.44669
	108.49	41.9789	-0.3141	5.44669
	108.49	42.1081	-0.337551	5.44669
	108.49	42.2281	-0.332707	5.44669
	108.49	42.2918	-0.304561	5.44669
	108.49	42.4328	-0.307418	5.44669
	108.49	42.6417	-0.344279	5.44669
	108.49	42.7555	-0.370638	5.44669
	108.49	42.7411	-0.370466	5.44669
	108.49	42.6965	-0.353454	5.44669
	108.49	42.6341	-0.329449	5.44669
	108.49	42.4685	-0.322758	5.44669
	108.49	42.2491	-0.335933	5.44669
	108.49	42.1397	-0.337139	5.44669
	108.49	42.1105	-0.331901	5.44669
	108.49	42.0291	-0.344852	5.44669
	108.49	41.939	-0.354605	5.44669
	108.49	41.8706	-0.330865	5.44669
	108.49	41.7661	-0.298036	5.44669
	108.49	41.6803	-0.297518	5.44669
	108.49	41.6711	-0.317601	5.44669
	108.49	41.6468	-0.335434	5.44669
	108.49	41.4843	-0.35297	5.44669
	108.49	41.2527	-0.356701	5.44669
	108.49	41.1369	-0.336721	5.44669
	108.468	41.1587	-0.324601	5.44669
	108.388	41.1578	-0.334113	5.44669
	108.284	40.9941	-0.327849	5.44669
	108.235	40.7536	-0.295927	5.44669
	108.245	40.6346	-0.280678	5.44669
	108.266	40.6581	-0.308599	5.44669
	108.271	40.7083	-0.352964	5.44669
	108.266	40.7207	-0.365937	5.44669
	108.262	40.708	-0.340544	5.44669
	108.262	40.6491	-0.315041	5.44669
	108.264	40.4735	-0.30389	5.44669
	108.264	40.2488	-0.298909	5.44669
	108.264	40.1406	-0.307173	5.44669
	108.263	40.163	-0.321287	5.44669
	108.263	40.209	-0.333538	5.44669
	108.264	40.2199	-0.342994	5.44669
	108.264	40.159	-0.336208	5.44669
	108.264	39.9742	-0.321122	5.44669
	108.264	39.7462	-0.315808	5.44669
	108.264	39.64	-0.326592	5.44669
	108.264	39.6644	-0.349951	5.44669
	108.264	39.7105	-0.358587	5.44669
	108.264	39.7208	-0.330714	5.44669
	108.264	39.7087	-0.296556	5.44669
	108.264	39.6999	-0.304823	5.44669
	108.264	39.7006	-0.338174	5.44669
	108.264	39.704	-0.344145	5.44669
	108.241	39.7051	-0.333991	5.44669
	108.184	39.7044	-0.343229	5.44669
	108.16	39.7037	-0.361052	5.44669
	108.214	39.7037	-0.366872	5.44669
	108.274	39.6547	-0.355363	5.44669
	108.285	39.4789	-0.323656	5.44669
	108.269	39.2504	-0.294794	5.44669
	108.258	39.1408	-0.306601	5.44669
	108.237	39.164	-0.347417	5.44669
	108.162	39.2107	-0.364373	5.44669
	108.082	39.2218	-0.333998	5.44669
	108.111	39.2097	-0.295868	5.44669
	108.224	39.2008	-0.303366	5.44669
	108.295	39.2013	-0.337808	5.44669
	108.267	39.2047	-0.34451	5.44669
	108.161	39.2059	-0.326402	5.44669
	108.049	39.2052	-0.315062	5.44669
	108.004	39.2045	-0.316531	5.44669
	108.043	39.2044	-0.313272	5.44669
	108.122	39.1555	-0.294391	5.44669
	108.149	38.9796	-0.277079	5.44669
	108.089	38.7512	-0.282737	5.44669
[truncated: 3,752 more rows]
