# Supplementary material for: Design of a cosmetic glove stiffness compensation mechanism for toddler-sized hand prostheses
Source: PLoS One. 2017 Aug 11;12(8):e0183233. doi: 10.1371/journal.pone.0183233 (PMC5553851; doi:10.1371/journal.pone.0183233)
Supplement: S1 Dataset — (ZIP) [file pone.0183233.s001.zip › 03 Prototype measurements/protRVS20_5.xlsx]

## Sheet: protRVS20_5
LabVIEW Measurement
Writer_Version	2
Reader_Version	2
Separator	Tab
Decimal_Separator	.
Multi_Headings	No
X_Columns	No
Time_Pref	Absolute
Operator	localadmin
Date	2013-11-14
Time	00:10:44.551000
***End_of_Header***
Channels	4
Samples	10	10	10	10
Date	2013-11-14	2013-11-14	2013-11-14	2013-11-14
Time	00:11:00.151000	00:11:00.151000	00:11:00.151000	00:11:00.151000
Y_Unit_Label	mm	N	N	Pa
X_Dimension	Time	Time	Time	Time
X0	0	0	0	0
Delta_X	0.01	0.01	0.01	0.01
***End_of_Header***
X_Value	Voltage LVDT (Filtered)	Voltage Load Cell (Filtered)	Voltage Pinch Load Cell (Filtered)	Voltage Pressure (Filtered)	Comment
	115.274	-1.23774	-0.288616	5.44669
	115.284	-1.06084	-0.311077	5.44669
	115.305	-0.782496	-0.326266	5.44669
	115.358	-0.652627	-0.334187	5.44669
	115.381	-0.685103	-0.341487	5.44669
	115.328	-0.792147	-0.327475	5.44669
	115.268	-0.980499	-0.29314	5.44669
	115.258	-1.14428	-0.279642	5.44669
	115.274	-1.06703	-0.301285	5.44669
	115.284	-0.865572	-0.325409	5.44669
	115.283	-0.840281	-0.329446	5.44669
	115.278	-0.955494	-0.32282	5.44669
	115.277	-1.02133	-0.31865	5.44669
	115.278	-1.00931	-0.311395	5.44669
	115.279	-1.03028	-0.300721	5.44669
	115.279	-1.10035	-0.305257	5.44669
	115.279	-1.08209	-0.319839	5.44669
	115.278	-0.993978	-0.325742	5.44669
	115.279	-0.954767	-0.323255	5.44669
	115.279	-0.968268	-0.32015	5.44669
	115.279	-0.938449	-0.311868	5.44669
	115.279	-0.814954	-0.292516	5.44669
	115.279	-0.757005	-0.276793	5.44669
	115.279	-0.921535	-0.283283	5.44669
	115.301	-1.13238	-0.308314	5.44669
	115.358	-1.08305	-0.327011	5.44669
	115.382	-0.827331	-0.327611	5.44669
	115.328	-0.712399	-0.31361	5.44669
	115.268	-0.849516	-0.298456	5.44669
	115.257	-1.01194	-0.303519	5.44669
	115.296	-1.09058	-0.312045	5.44669
	115.364	-1.12438	-0.298237	5.44669
	115.386	-1.02148	-0.279084	5.44669
	115.328	-0.853874	-0.274332	5.44669
	115.267	-0.900809	-0.278891	5.44669
	115.257	-1.14037	-0.282448	5.44669
	115.274	-1.29862	-0.290182	5.44669
	115.307	-1.24237	-0.317014	5.44669
	115.362	-1.05826	-0.353054	5.44669
	115.404	-0.984621	-0.362975	5.44669
	115.406	-1.11498	-0.331399	5.44669
	115.371	-1.26012	-0.287405	5.44669
	115.307	-1.28476	-0.268015	5.44669
	115.263	-1.19592	-0.281472	5.44669
	115.263	-1.04404	-0.310683	5.44669
	115.278	-0.99522	-0.328648	5.44669
	115.284	-1.12448	-0.327455	5.44669
	115.303	-1.26033	-0.320833	5.44669
	115.38	-1.28148	-0.318526	5.44669
	115.483	-1.19447	-0.319919	5.44669
	115.534	-1.0446	-0.329195	5.44669
	115.501	-0.995971	-0.349573	5.44669
	115.4	-1.07541	-0.357502	5.44669
	115.292	-1.08415	-0.330394	5.44669
	115.247	-1.05295	-0.288937	5.44669
	115.262	-1.1341	-0.269015	5.44669
	115.283	-1.24379	-0.281347	5.44669
	115.286	-1.27112	-0.310275	5.44669
	115.303	-1.19601	-0.320651	5.44669
	115.356	-1.04892	-0.307262	5.44669
	115.381	-0.948045	-0.312527	5.44669
	115.328	-0.947626	-0.34541	5.44669
	115.269	-1.03084	-0.369288	5.44669
	115.28	-1.17176	-0.361627	5.44669
	115.353	-1.26717	-0.333243	5.44669
	115.387	-1.2183	-0.313564	5.44669
	115.332	-1.0594	-0.305874	5.44669
	115.268	-0.94447	-0.292396	5.44669
	115.256	-0.893208	-0.286752	5.44669
	115.273	-0.853957	-0.312358	5.44669
	115.284	-0.895642	-0.344502	5.44669
	115.283	-0.933374	-0.336197	5.44669
	115.278	-0.836981	-0.303546	5.44669
	115.277	-0.718582	-0.305752	5.44669
	115.278	-0.742208	-0.336071	5.44669
	115.279	-0.94793	-0.335062	5.44669
	115.279	-1.19762	-0.306075	5.44669
	115.279	-1.3055	-0.307215	5.44669
	115.301	-1.27404	-0.335785	5.44669
	115.358	-1.17524	-0.334422	5.44669
	115.382	-1.03918	-0.305908	5.44669
	115.328	-1.00053	-0.307373	5.44669
	115.268	-1.12844	-0.343781	5.44669
	115.257	-1.2601	-0.362574	5.44669
	115.274	-1.27997	-0.342407	5.44669
	115.284	-1.24311	-0.324889	5.44669
	115.283	-1.22087	-0.332211	5.44669
	115.278	-1.22469	-0.334821	5.44669
	115.277	-1.23421	-0.324382	5.44669
	115.278	-1.18764	-0.309797	5.44669
	115.279	-1.05859	-0.298057	5.44669
	115.279	-1.00426	-0.312586	5.44669
	115.279	-1.1231	-0.340845	5.44669
	115.278	-1.20735	-0.334626	5.44669
	115.279	-1.10441	-0.304194	5.44669
	115.279	-0.966962	-0.306583	5.44669
	115.279	-0.935779	-0.336189	5.44669
	115.279	-1.01915	-0.334816	5.44669
	115.279	-1.17107	-0.298059	5.44669
	115.279	-1.27103	-0.279087	5.44669
	115.279	-1.26935	-0.307174	5.44669
	115.279	-1.23477	-0.345061	5.44669
	115.301	-1.22115	-0.338275	5.44669
	115.358	-1.22777	-0.304217	5.44669
	115.404	-1.18621	-0.297424	5.44669
	115.408	-1.06027	-0.315356	5.44669
	115.372	-1.00548	-0.326655	5.44669
	115.329	-1.07382	-0.325232	5.44669
	115.343	-1.0801	-0.320653	5.44669
	115.366	-1.00263	-0.319247	5.44669
	115.327	-0.909912	-0.328157	5.44669
	115.273	-0.840236	-0.341507	5.44669
	115.26	-0.93314	-0.337504	5.44669
	115.295	-1.15851	-0.330065	5.44669
	115.363	-1.29468	-0.336081	5.44669
	115.408	-1.28346	-0.326725	5.44669
	115.43	-1.18304	-0.302626	5.44669
	115.472	-0.989907	-0.308742	5.44669
	115.512	-0.821763	-0.345522	5.44669
	115.519	-0.898893	-0.370688	5.44669
	115.508	-1.15104	-0.362175	5.44669
	115.501	-1.30377	-0.325104	5.44669
	115.502	-1.28993	-0.285101	5.44669
	115.505	-1.23171	-0.277166	5.44669
	115.506	-1.21254	-0.303113	5.44669
	115.505	-1.22526	-0.327056	5.44669
	115.505	-1.18821	-0.329487	5.44669
	115.505	-1.06201	-0.31438	5.44669
	115.505	-1.0055	-0.298113	5.44669
	115.505	-1.1224	-0.303102	5.44669
	115.505	-1.25581	-0.319863	5.44669
	115.505	-1.28032	-0.334389	5.44268
	115.505	-1.24479	-0.343856	5.43234
	115.505	-1.22144	-0.336267	5.42806
	115.505	-1.22434	-0.32084	5.43775
	115.527	-1.23385	-0.307798	5.44858
	115.585	-1.23681	-0.298479	5.4505
	115.608	-1.23467	-0.305602	5.44759
	115.555	-1.23272	-0.312911	5.44571
	115.494	-1.23266	-0.30573	5.44595
	115.484	-1.23334	-0.314644	5.44673
	115.5	-1.23364	-0.346843	5.44696
	115.51	-1.23352	-0.361265	5.44679
	115.509	-1.23337	-0.332898	5.44663
	115.505	-1.23334	-0.296512	5.44663
	115.503	-1.23339	-0.304027	5.44668
	115.504	-1.23342	-0.345727	5.44671
	115.505	-1.23341	-0.36458	5.4467
	115.505	-1.2334	-0.334685	5.44668
	115.505	-1.2334	-0.296083	5.44668
	115.505	-1.2334	-0.303212	5.44669
	115.505	-1.2334	-0.345538	5.44669
	115.505	-1.2334	-0.372661	5.44669
	115.505	-1.2334	-0.370866	5.44669
	115.505	-1.2334	-0.352902	5.44669
	115.505	-1.2334	-0.329075	5.44669
	115.527	-1.2334	-0.314927	5.44669
	115.585	-1.2334	-0.307927	5.44669
	115.608	-1.18421	-0.300643	5.44669
	115.555	-1.05743	-0.314335	5.44669
	115.494	-1.005	-0.348529	5.44669
	115.506	-1.12382	-0.369953	5.44669
	115.58	-1.25658	-0.360797	5.44669
	115.614	-1.28014	-0.324788	5.44669
	115.559	-1.24444	-0.293329	5.44669
	115.494	-1.22136	-0.297713	5.44669
	115.482	-1.22443	-0.311485	5.44669
	115.499	-1.23392	-0.307945	5.44669
	115.511	-1.23681	-0.31608	5.44669
	115.509	-1.18545	-0.346657	5.44669
	115.505	-1.05675	-0.368547	5.44669
	115.481	-1.00427	-0.368744	5.44669
	115.425	-1.07457	-0.361346	5.44669
	115.402	-1.03165	-0.358225	5.44669
	115.456	-0.875896	-0.359555	5.44669
	115.515	-0.857235	-0.353352	5.44669
	115.526	-0.958935	-0.333293	5.44669
	115.51	-1.01674	-0.324406	5.44669
	115.477	-0.956974	-0.335257	5.44669
	115.399	-0.805436	-0.33627	5.44669
	115.3	-0.697236	-0.323907	5.44669
	115.251	-0.69533	-0.316954	5.44669
	115.261	-0.731336	-0.318212	5.44669
	115.281	-0.796023	-0.313304	5.44669
	115.286	-0.91645	-0.301678	5.44669
	115.303	-0.960708	-0.31285	5.44669
	115.357	-0.840722	-0.339667	5.44669
	115.381	-0.710383	-0.334039	5.44669
	115.328	-0.688246	-0.304367	5.44669
	115.269	-0.723688	-0.306864	5.44669
	115.258	-0.746146	-0.344116	5.44669
	115.274	-0.742915	-0.362896	5.44669
	115.284	-0.733572	-0.342423	5.44669
	115.283	-0.730807	-0.324781	5.44669
	115.278	-0.732969	-0.332161	5.44669
	115.277	-0.734858	-0.334838	5.44669
	115.278	-0.73488	-0.324407	5.44669
	115.279	-0.734218	-0.317672	5.44669
	115.279	-0.733933	-0.318335	5.44669
	115.279	-0.734049	-0.320971	5.44669
	115.278	-0.734199	-0.329705	5.44669
	115.279	-0.73422	-0.349413	5.44669
	115.279	-0.734176	-0.365125	5.44669
	115.256	-0.73415	-0.366373	5.44669
	115.177	-0.734155	-0.361576	5.44669
	115.095	-0.734166	-0.359165	5.44669
	115.103	-0.734169	-0.359867	5.44669
	115.137	-0.734166	-0.361019	5.44669
	115.127	-0.734164	-0.353382	5.44669
	115.129	-0.734164	-0.324914	5.44669
	115.137	-0.734165	-0.296027	5.44669
	115.095	-0.734165	-0.30667	5.44669
	115.046	-0.734165	-0.339137	5.44669
	115.035	-0.684974	-0.336022	5.44669
	115.048	-0.509009	-0.297516	5.44669
	115.056	-0.280611	-0.278431	5.44669
	115.056	-0.220222	-0.299221	5.44669
	115.052	-0.370172	-0.317105	5.44669
	115.051	-0.469342	-0.301843	5.44669
	115.052	-0.36156	-0.28666	5.44669
	115.053	-0.216767	-0.308953	5.44669
	115.053	-0.18423	-0.350977	5.44669
	115.052	-0.220453	-0.364978	5.44669
	115.052	-0.246934	-0.340848	5.44669
	115.052	-0.24511	-0.32338	5.44669
	115.052	-0.234927	-0.340004	5.44669
	115.052	-0.231309	-0.36348	5.44669
	115.052	-0.233413	-0.369036	5.44669
	115.052	-0.235581	-0.363278	5.44669
	115.052	-0.23574	-0.351061	5.44669
	115.052	-0.235037	-0.331009	5.44669
	115.052	-0.234686	-0.316392	5.44669
	115.052	-0.234788	-0.307854	5.44669
	115.052	-0.234956	-0.29222	5.44669
	115.052	-0.23499	-0.278103	5.44669
	115.052	-0.234945	-0.283939	5.44669
	115.052	-0.234914	-0.308123	5.44669
	115.03	-0.234917	-0.318827	5.44669
	114.973	-0.234929	-0.307263	5.44669
	114.926	-0.234933	-0.305305	5.44669
	114.923	-0.234931	-0.309655	5.44669
	114.959	-0.234928	-0.30447	5.44669
	115.024	-0.234928	-0.315274	5.44669
	115.046	-0.234929	-0.339683	5.44669
	114.966	-0.234929	-0.333183	5.44669
	114.87	-0.234929	-0.304002	5.44669
	114.894	-0.234929	-0.307015	5.44669
	114.988	-0.234929	-0.344309	5.44669
	114.983	-0.185738	-0.370793	5.44669
	114.874	-0.009773	-0.36265	5.44669
	114.797	0.169434	-0.333137	5.44669
	114.798	0.103049	-0.321026	5.44669
	114.825	-0.099333	-0.333896	5.44669
	114.836	-0.079686	-0.336901	5.44669
	114.83	0.11166	-0.324655	5.44669
	114.825	0.104052	-0.309172	5.44669
	114.824	-0.127512	-0.289828	5.44669
	114.826	-0.247199	-0.276632	5.44669
	114.827	-0.071474	-0.276302	5.44669
	114.826	0.165789	-0.288459	5.44669
	114.826	0.172699	-0.310615	5.44669
	114.826	0.086507	-0.326128	5.44669
	114.826	0.145576	-0.326422	5.44669
	114.826	0.265607	-0.313426	5.44669
	114.826	0.305127	-0.298802	5.44669
	114.826	0.280638	-0.303729	5.44669
	114.826	0.256589	-0.31201	5.44669
	114.826	0.255262	-0.306018	5.44669
	114.826	0.263261	-0.307214	5.44669
	114.826	0.267084	-0.318769	5.44669
	114.826	0.265842	-0.324597	5.44669
	114.826	0.263963	-0.323155	5.44669
	114.826	0.263617	-0.320515	5.44669
	114.826	0.264141	-0.319927	5.44669
	114.826	0.264482	-0.328491	5.44669
	114.826	0.26444	-0.341405	5.44669
	114.826	0.2643	-0.337343	5.44669
	114.826	0.313447	-0.322163	5.44669
	114.826	0.489444	-0.315841	5.44669
	114.826	0.66868	-0.318365	5.44669
	114.826	0.651486	-0.313764	5.44669
	114.826	0.575869	-0.301816	5.44669
	114.826	0.647944	-0.304873	5.44669
	114.826	0.769664	-0.311418	5.44669
	114.826	0.805269	-0.305363	5.44669
	114.804	0.778539	-0.307151	5.44669
	114.746	0.754945	-0.318975	5.44669
	114.722	0.754604	-0.324706	5.44669
	114.754	0.812044	-0.315257	5.44669
	114.757	0.991588	-0.292309	5.44669
	114.721	1.21855	-0.275501	5.44669
	114.679	1.32626	-0.274945	5.44669
	114.648	1.30281	-0.280422	5.44669
	114.69	1.25662	-0.282872	5.44669
	114.77	1.24591	-0.289815	5.44669
	114.752	1.30709	-0.308839	5.44669
	114.643	1.49188	-0.317031	5.44669
	114.57	1.71972	-0.306255	5.44669
	114.573	1.82593	-0.313392	5.44669
	114.599	1.80154	-0.33826	5.44669
	114.609	1.75549	-0.333256	5.44669
	114.604	1.74518	-0.304539	5.44669
	114.598	1.80646	-0.307214	5.44669
	114.598	1.99117	-0.344201	5.44669
	114.599	2.21893	-0.362807	5.44669
	114.6	2.32513	-0.334484	5.44669
	114.6	2.30077	-0.288758	5.44669
	114.6	2.30393	-0.267486	5.44669
	114.6	2.46957	-0.272899	5.44669
	114.6	2.71006	-0.290292	5.44669
	114.6	2.82838	-0.320464	5.44669
	114.6	2.80457	-0.354461	5.44669
	114.6	2.75446	-0.362338	5.44669
	114.6	2.74224	-0.330633	5.44669
	114.6	2.80417	-0.29518	5.44669
	114.6	2.94063	-0.304274	5.44669
	114.6	3.04178	-0.346304	5.44669
	114.6	3.09529	-0.364734	5.44669
	114.577	3.18958	-0.342415	5.44669
	114.52	3.32551	-0.324124	5.44669
	114.496	3.51479	-0.339759	5.44669
	114.55	3.71959	-0.355242	5.44669
	114.61	3.81482	-0.332943	5.44669
	114.621	3.79406	-0.29868	5.44669
	114.605	3.75344	-0.297049	5.44669
	114.572	3.74411	-0.309304	5.44669
	114.494	3.75469	-0.307267	5.44669
	114.394	3.76245	-0.3087	5.44669
	114.368	3.76194	-0.318948	5.44669
	114.458	3.75897	-0.332015	5.44669
	114.581	3.7579	-0.343187	5.44669
	114.636	3.8077	-0.33683	5.44669
	114.62	3.93511	-0.329185	5.44669
	114.595	4.03678	-0.335952	5.44669
	114.59	4.09373	-0.334854	5.44669
	114.597	4.18927	-0.323066	5.44669
	114.58	4.27531	-0.309234	5.44669
	114.522	4.28789	-0.290418	5.44669
	114.474	4.26424	-0.276857	5.44669
	114.47	4.25012	-0.276186	5.44669
	114.484	4.25266	-0.28046	5.44669
	114.492	4.25874	-0.282446	5.44669
	114.49	4.30958	-0.281753	5.44669
	114.464	4.48408	-0.288626	5.44669
	114.406	4.71127	-0.308739	5.44669
	114.383	4.82087	-0.325282	5.44669
	114.46	4.79813	-0.326734	5.44669
	114.555	4.75157	-0.321728	5.44669
	114.554	4.74045	-0.319156	5.44669
	114.495	4.75239	-0.311995	5.44669
	114.445	4.76136	-0.300793	5.44669
	114.418	4.76086	-0.312944	5.44669
	114.443	4.75747	-0.347892	5.44669
	114.466	4.75623	-0.37018	5.44669
	114.422	4.75691	-0.368989	5.44669
	114.389	4.75764	-0.360869	5.44669
	114.434	4.7577	-0.357938	5.44669
	114.494	4.75747	-0.351734	5.44669
	114.53	4.75735	-0.325319	5.44669
	114.55	4.80657	-0.288911	5.44669
	114.505	4.98259	-0.270816	5.44669
	114.406	5.21101	-0.282111	5.44669
	114.347	5.36976	-0.317826	5.44669
	114.374	5.52254	-0.356271	5.44669
	114.454	5.75339	-0.364036	5.44669
	114.485	6.07709	-0.338571	5.44669
	114.426	6.51951	-0.322761	5.44669
	114.361	7.04488	-0.332684	5.44669
	114.35	7.57328	-0.327904	5.44669
	114.368	8.12432	-0.296458	5.44669
	114.379	8.83939	-0.280881	5.44669
	114.356	9.78734	-0.300625	5.44669
	114.271	10.9494	-0.324693	5.44669
	114.166	12.3919	-0.329381	5.44669
	114.118	14.0668	-0.323047	5.44669
	114.129	15.7696	-0.318768	5.44669
	114.15	17.5045	-0.319234	5.44669
	114.155	19.3579	-0.320951	5.44669
	114.149	21.2183	-0.313634	5.44669
	114.145	22.9854	-0.300842	5.44669
	114.146	24.7025	-0.304511	5.44669
	114.147	26.4304	-0.319484	5.44669
	114.148	28.1311	-0.325859	5.44669
	114.147	29.7105	-0.315559	5.44669
	114.147	31.1827	-0.292026	5.44669
	114.147	32.6426	-0.283145	5.44669
	114.147	34.0847	-0.303106	5.44669
	114.147	35.4173	-0.31705	5.44669
	114.147	36.6934	-0.308308	5.44669
	114.147	38.0313	-0.306376	5.44669
	114.147	39.3734	-0.309732	5.44669
	114.125	40.6394	-0.304122	5.44669
	114.045	41.8141	-0.30723	5.44669
	113.942	42.9192	-0.311579	5.44669
	113.892	44.0675	-0.296721	5.44669
	113.902	45.3142	-0.286486	5.44669
	113.924	46.5955	-0.30283	5.44669
	113.929	47.8085	-0.323616	5.44669
	113.923	48.9239	-0.328145	5.44669
	113.919	50.0137	-0.322912	5.44669
	113.919	51.0276	-0.319151	5.44669
	113.921	51.9047	-0.311572	5.44669
	113.921	52.7333	-0.292747	5.44669
	113.921	53.5383	-0.284865	5.44669
	113.921	54.2931	-0.311442	5.44669
	113.921	54.977	-0.352659	5.44669
	113.921	55.5415	-0.364798	5.44669
	113.921	55.9656	-0.332305	5.44669
	113.921	56.2569	-0.287136	5.44669
	113.921	56.4746	-0.267581	5.44669
	113.921	56.6489	-0.281386	5.44669
	113.921	56.7725	-0.318672	5.44669
	113.921	56.9301	-0.349013	5.44669
	113.921	57.1263	-0.343707	5.44669
	113.921	57.2785	-0.329945	5.44669
	113.921	57.44	-0.333819	5.44669
	113.921	57.5784	-0.333689	5.44669
	113.921	57.5496	-0.323336	5.44669
	113.921	57.4837	-0.317631	5.44669
	113.921	57.564	-0.326569	5.44669
	113.921	57.7349	-0.349293	5.44669
	113.921	57.9435	-0.36619	5.44669
	113.921	58.1932	-0.366862	5.44669
	113.921	58.5048	-0.353532	5.44669
	113.921	58.9355	-0.322893	5.44669
	113.921	59.4602	-0.287255	5.44669
	113.921	59.9926	-0.270985	5.44669
	113.921	60.4963	-0.282771	5.44669
	113.921	60.9856	-0.318042	5.44669
	113.921	61.4791	-0.348257	5.44669
	113.921	61.9794	-0.335743	5.44669
	113.921	62.5303	-0.30202	5.44669
	113.921	63.157	-0.305274	5.44669
	113.921	63.7572	-0.336413	5.44669
	113.921	64.3131	-0.335376	5.44669
	113.921	64.9572	-0.298213	5.44669
	113.899	65.7186	-0.278953	5.44669
	113.819	66.508	-0.307063	5.44669
	113.715	67.2691	-0.352933	5.44669
	113.666	68.0086	-0.366471	5.44669
	113.676	68.7984	-0.332908	5.44669
	113.72	69.7231	-0.286794	5.44669
	113.782	70.7032	-0.275094	5.4507
	113.8	71.5629	-0.301642	5.46104
	113.742	72.3373	-0.319306	5.46531
	113.683	73.2147	-0.309775	5.45562
	113.673	74.23	-0.306188	5.4448
	113.69	75.2766	-0.317003	5.44287
	113.7	76.289	-0.332093	5.44579
	113.699	77.2269	-0.351781	5.44767
	113.694	78.0397	-0.35739	5.44742
	113.693	78.8098	-0.329561	5.44664
	113.694	79.6529	-0.288627	5.44641
	113.695	80.4509	-0.269182	5.44658
	113.695	81.0911	-0.281526	5.44674
	113.695	81.7619	-0.318162	5.44675
	113.694	82.6126	-0.35662	5.44669
	113.695	83.4471	-0.364062	5.44667
	113.672	84.0504	-0.330587	5.44668
	113.615	84.4881	-0.294549	5.44669
	113.569	84.9268	-0.304026	5.44669
	113.543	85.4721	-0.338554	5.44669
	113.522	86.1676	-0.336717	5.44669
	113.563	86.9048	-0.305885	5.44669
	113.638	87.5105	-0.298677	5.44669
	113.641	87.9818	-0.315288	5.44669
	113.591	88.4334	-0.326181	5.44669
	113.543	88.8737	-0.325057	5.44669
	113.492	89.2099	-0.32862	5.44669
	113.457	89.4404	-0.339634	5.44669
	113.456	89.6532	-0.336556	5.44669
	113.467	89.8946	-0.330333	5.44669
	113.472	90.1538	-0.344401	5.44669
	113.493	90.4104	-0.354973	5.44669
	113.547	90.6104	-0.33905	5.44669
	113.571	90.7305	-0.318321	5.44669
	113.518	90.9268	-0.305796	5.44669
	113.48	91.2957	-0.290671	5.44669
	113.527	91.6295	-0.286057	5.44669
	113.589	91.7759	-0.304809	5.44669
	113.625	91.8881	-0.316728	5.44669
	113.645	92.1065	-0.307569	5.44669
	113.6	92.3904	-0.314051	5.44669
	113.501	92.6652	-0.338069	5.44669
	113.441	92.9623	-0.332942	5.44669
	113.446	93.3782	-0.304475	5.44669
	113.469	93.902	-0.299428	5.44669
	113.476	94.4391	-0.308233	5.44669
	113.471	94.9944	-0.298101	5.44669
	113.467	95.659	-0.288254	5.44669
	113.467	96.4289	-0.310951	5.44669
	113.468	97.2637	-0.351248	5.44669
	113.469	98.1962	-0.372252	5.44669
	113.469	99.1635	-0.360787	5.44268
	113.468	99.9659	-0.323966	5.43234
	113.468	100.516	-0.292988	5.42806
	113.468	100.993	-0.297863	5.43775
	113.468	101.622	-0.311669	5.44858
	113.468	102.356	-0.300098	5.4505
	113.468	102.984	-0.279998	5.44759
	113.468	103.466	-0.274054	5.44571
	113.468	103.914	-0.28632	5.44595
	113.468	104.398	-0.318388	5.44673
	113.468	104.86	-0.347132	5.44696
	113.468	105.145	-0.343019	5.44679
	113.468	105.24	-0.322455	5.44663
	113.468	105.348	-0.306067	5.44663
	113.468	105.633	-0.289308	5.44668
	113.468	106.15	-0.277517	5.44671
	113.468	106.827	-0.284728	5.4467
	113.468	107.458	-0.308662	5.44668
	113.468	107.91	-0.318772	5.44668
	113.468	108.189	-0.307048	5.44669
	113.468	108.392	-0.313106	5.44669
	113.468	108.613	-0.337858	5.44669
	113.468	108.917	-0.333189	5.44669
	113.468	109.306	-0.304654	5.44669
	113.468	109.709	-0.307286	5.44669
	113.468	110.14	-0.344191	5.44669
	113.468	110.584	-0.362777	5.44669
	113.468	110.977	-0.342346	5.44669
	113.468	111.385	-0.324791	5.44669
	113.468	111.873	-0.340063	5.44669
	113.446	112.448	-0.355133	5.44669
	113.389	113.089	-0.33279	5.44669
	113.365	113.686	-0.290784	5.44669
	113.396	114.089	-0.276808	5.44669
	113.399	113.711	-0.300943	5.44669
	113.386	111.439	-0.318404	5.44669
	113.401	106.964	-0.301775	5.44669
	113.371	101.58	-0.278299	5.44669
	113.28	96.788	-0.272745	5.44669
	113.241	92.8929	-0.278505	5.44669
	113.299	89.5095	-0.290721	5.44669
	113.345	86.5684	-0.318643	5.44669
	113.299	84.3569	-0.345674	5.44669
	113.235	83.0973	-0.334446	5.44669
	113.22	82.6455	-0.294524	5.44669
	113.235	82.5456	-0.277736	5.44669
	113.247	82.3616	-0.299994	5.44669
	113.247	81.9769	-0.317675	5.44669
	113.242	81.6301	-0.301807	5.44669
	113.24	81.5326	-0.286442	5.44669
	113.241	81.6502	-0.308874	5.44669
	113.242	81.8872	-0.351022	5.44669
	113.242	82.1657	-0.372896	5.44669
	113.242	82.4299	-0.361137	5.44669
	113.242	82.6258	-0.331754	5.44669
	113.242	82.6923	-0.313114	5.44669
	113.242	82.663	-0.314085	5.44669
	113.242	82.629	-0.328725	5.44669
	113.242	82.6747	-0.351458	5.44669
	113.242	82.8613	-0.366331	5.44669
	113.242	83.0955	-0.366152	5.44669
	113.242	83.1544	-0.353184	5.44669
	113.22	82.9035	-0.322999	5.44669
	113.162	82.4026	-0.287423	5.44669
	113.138	81.8783	-0.271017	5.44669
	113.192	81.5269	-0.282725	5.44669
	113.23	81.3202	-0.310141	5.44669
	113.183	81.172	-0.320105	5.44669
	113.121	81.1047	-0.29921	5.44669
	113.107	81.1659	-0.28449	5.44669
	113.145	81.3688	-0.301108	5.44669
	113.214	81.6531	-0.315734	5.44669
	113.259	81.981	-0.300596	5.44669
	113.258	82.4062	-0.278755	5.44669
	113.243	82.8244	-0.281225	5.44669
	113.236	83.0033	-0.314624	5.44669
	113.217	83.0526	-0.347373	5.44669
	113.163	83.275	-0.344458	5.44669
	113.14	83.6386	-0.330843	5.44669
	113.193	83.9543	-0.333927	5.44669
	113.23	84.1924	-0.333416	5.44669
	113.161	84.4139	-0.331053	5.44669
	113.041	84.6067	-0.337949	5.44669
	112.981	84.7363	-0.335027	5.44669
	112.993	84.8899	-0.322428	5.44669
	113.019	85.0823	-0.308905	5.44669
	113.047	85.2342	-0.298378	5.44669
	113.098	85.397	-0.313037	5.44669
	113.139	85.6345	-0.34092	5.44669
	113.143	85.9574	-0.342368	5.44669
	113.109	86.348	-0.324398	5.44669
	113.045	86.6473	-0.314984	5.44669
	113	86.772	-0.325082	5.44669
	113	86.838	-0.34174	5.44669
	113.015	86.8896	-0.338696	5.44669
	113.021	86.9477	-0.330482	5.44669
	113.018	87.0616	-0.343703	5.44669
	113.015	87.155	-0.354628	5.44669
	113.014	87.1641	-0.331283	5.44669
	113.015	87.1364	-0.290332	5.44669
	113.016	87.1218	-0.277155	5.44669
	113.016	87.1256	-0.301248	5.44268
	113.016	87.1323	-0.318408	5.43234
	113.016	87.183	-0.301668	5.42806
	113.016	87.3572	-0.286124	5.43775
	113.016	87.5843	-0.300919	5.44858
	113.016	87.7924	-0.322944	5.4505
	113.016	88.1708	-0.336413	5.44759
	113.016	88.8554	-0.351473	5.44571
	113.016	89.7421	-0.355724	5.44595
	113.016	90.7244	-0.336844	5.44673
	113.016	91.743	-0.317129	5.44696
	113.016	92.8028	-0.313951	5.44679
	113.016	93.9749	-0.31937	5.44663
	113.016	95.1964	-0.322728	5.44663
	112.993	96.303	-0.330073	5.44668
	112.936	97.3288	-0.348943	5.44671
	112.89	98.4576	-0.356926	5.4467
	112.864	99.7225	-0.338248	5.44668
	112.821	101.018	-0.32516	5.44668
	112.782	102.231	-0.333805	5.44669
	112.776	103.292	-0.335392	5.44669
	112.787	104.253	-0.331926	5.44669
	112.793	105.264	-0.337613	5.44669
	112.792	106.388	-0.334576	5.4507
	112.789	107.451	-0.322359	5.46104
	112.788	108.337	-0.309036	5.46531
	112.789	109.2	-0.298458	5.45562
	112.79	110.123	-0.313024	5.4448
	112.79	110.932	-0.340886	5.44287
	112.789	111.55	-0.334488	5.44579
	112.789	112.109	-0.296251	5.44767
	112.789	112.611	-0.278446	5.44742
	112.789	112.945	-0.299677	5.44664
	112.789	113.154	-0.325161	5.44641
	112.789	113.36	-0.337784	5.44658
	112.789	113.556	-0.351259	5.44674
	112.789	113.644	-0.363018	5.44675
	112.789	113.623	-0.364833	5.44669
	112.789	113.585	-0.353809	5.44667
	112.789	113.577	-0.32373	5.44668
	112.789	113.587	-0.287507	5.44669
	112.789	113.643	-0.270793	5.44669
	112.789	113.819	-0.282601	5.44669
	112.789	114.044	-0.318039	5.44669
	112.789	114.251	-0.356187	5.4507
	112.789	114.63	-0.371795	5.46104
	112.789	115.315	-0.36671	5.46531
	112.789	116.153	-0.351468	5.45562
	112.767	117.008	-0.322081	5.4448
	112.687	118.023	-0.295519	5.44287
	112.584	119.378	-0.307464	5.44579
	112.534	120.96	-0.339651	5.44767
	112.545	122.54	-0.343825	5.44742
	112.566	123.992	-0.333332	5.44664
	112.571	125.286	-0.343067	5.44641
	112.565	126.493	-0.353348	5.44658
	112.561	127.612	-0.330973	5.44674
	112.562	128.46	-0.298528	5.44675
	112.563	128.94	-0.297686	5.44669
	112.541	129.168	-0.309625	5.44667
	112.484	129.292	-0.299304	5.44668
	112.459	129.246	-0.288263	5.44669
	112.513	128.835	-0.310527	5.44669
	112.574	127.936	-0.343197	5.44669
	112.584	126.358	-0.344172	5.44669
	112.546	123.835	-0.332208	5.44669
	112.478	120.289	-0.334601	5.44669
	112.433	115.97	-0.325342	5.44669
	112.412	111.339	-0.302573	5.44669
	112.37	106.844	-0.309211	5.44669
	112.33	102.91	-0.345738	5.44669
	112.323	99.9127	-0.370611	5.44669
	112.334	98.015	-0.369937	5.44669
	112.34	97.0767	-0.361112	5.44669
	112.339	96.6749	-0.349833	5.44669
	112.337	96.3383	-0.323393	5.44669
	112.336	95.818	-0.296651	5.44669
	112.336	95.0959	-0.307472	5.44669
	112.337	94.3385	-0.347122	5.44669
	112.337	93.7339	-0.36394	5.44669
	112.337	93.2701	-0.341792	5.44669
	112.337	92.8213	-0.324146	5.44669
	112.337	92.3795	-0.33999	5.44669
	112.337	92.0908	-0.355331	5.44669
	112.337	91.987	-0.34077	5.44669
	112.337	91.8763	-0.318914	5.44669
	112.337	91.6924	-0.313304	5.44669
	112.337	91.5779	-0.318464	5.44669
	112.337	91.5339	-0.322579	5.44669
	112.337	91.4481	-0.322461	5.44669
	112.337	91.3615	-0.313078	5.44669
	112.337	91.296	-0.300072	5.44669
	112.337	91.1915	-0.312257	5.44669
	112.337	91.1048	-0.34786	5.44669
	112.337	91.0951	-0.36254	5.44669
	112.337	91.1202	-0.340942	5.44669
	112.337	91.1339	-0.316416	5.44669
	112.337	91.1799	-0.312195	5.44669
	112.337	91.3496	-0.318888	5.44669
	112.337	91.5765	-0.32315	5.44669
	112.337	91.6877	-0.330421	5.44669
	112.337	91.6657	-0.341068	5.44669
	112.337	91.5697	-0.328645	5.44669
	112.337	91.3823	-0.301652	5.44669
	112.337	91.1658	-0.30765	5.44669
	112.315	91.0652	-0.337541	5.44669
	112.257	91.0388	-0.335003	5.44669
	112.211	90.9062	-0.297657	5.44669
	112.185	90.6875	-0.278852	5.44669
	112.164	90.5174	-0.299348	5.44669
	112.183	90.3564	-0.317008	5.44669
	112.223	90.1753	-0.301757	5.44669
	112.26	90.0308	-0.286659	5.44669
	112.287	89.9162	-0.301112	5.44669
	112.267	89.8517	-0.314964	5.44669
	112.224	89.8546	-0.300273	5.44669
	112.209	89.8771	-0.278893	5.44669
	112.24	89.836	-0.281398	5.44669
	112.284	89.7046	-0.314648	5.44669
	112.251	89.5981	-0.347321	5.44669
	112.148	89.5406	-0.336558	5.44669
	112.105	89.3973	-0.302693	5.44669
	112.166	89.1853	-0.305266	5.44669
	112.214	89.0218	-0.336171	5.44669
	112.169	88.8611	-0.343147	5.44669
	112.126	88.6779	-0.334284	5.44669
	112.168	88.5815	-0.343707	5.44669
	112.207	88.5449	-0.353277	5.44669
	112.165	88.4065	-0.330716	5.44669
	112.105	88.1399	-0.298445	5.44669
	112.089	87.8456	-0.297743	5.44669
	112.104	87.6327	-0.309678	5.44669
	112.115	87.5698	-0.299306	5.44669
	112.115	87.6067	-0.280374	5.44669
	112.111	87.5934	-0.282364	5.44669
	112.109	87.419	-0.314525	5.44669
	112.11	87.1293	-0.354798	5.44669
	112.111	86.8381	-0.372462	5.44669
	112.111	86.6348	-0.359612	5.44669
	112.111	86.5256	-0.323399	5.44669
	112.11	86.3351	-0.285298	5.44669
	112.11	85.9647	-0.269984	5.44669
	112.111	85.5791	-0.275176	5.44669
	112.111	85.2561	-0.290358	5.44669
	112.111	84.8671	-0.319682	5.44669
	112.111	84.4127	-0.35411	5.44669
	112.111	84.0504	-0.37034	5.44669
	112.111	83.8142	-0.358968	5.44669
	112.111	83.6084	-0.323883	5.44669
	112.111	83.372	-0.2936	5.44669
	112.111	83.1615	-0.298148	5.44669
	112.111	83.0298	-0.311571	5.44669
	112.111	82.8816	-0.299955	5.44669
	112.111	82.643	-0.279973	5.44669
	112.111	82.3636	-0.274094	5.44669
	112.111	82.1471	-0.278475	5.44669
	112.111	82.0773	-0.290229	5.44669
	112.111	82.1126	-0.310577	5.44669
	112.111	82.1011	-0.317611	5.44669
	112.111	81.928	-0.30588	5.44669
	112.111	81.6874	-0.313029	5.44669
	112.111	81.5717	-0.33824	5.44669
	112.111	81.5966	-0.333377	5.44669
	112.111	81.6463	-0.296725	5.44669
	112.111	81.6087	-0.271169	5.44669
	112.111	81.4199	-0.279473	5.44669
	112.111	81.182	-0.316594	5.44669
	112.111	81.073	-0.348822	5.44669
	112.111	81.0506	-0.344365	5.44669
	112.111	80.9227	-0.330289	5.44669
	112.111	80.7046	-0.333728	5.44669
	112.111	80.533	-0.325659	5.44669
	112.111	80.4204	-0.295145	5.44669
	112.111	80.3662	-0.273258	5.44669
	112.111	80.3237	-0.27304	5.44669
	112.111	80.2172	-0.288299	5.44669
	112.111	80.0723	-0.311708	5.44669
	112.111	79.9327	-0.318772	5.44669
	112.111	79.9073	-0.298094	5.44669
	112.111	80.0417	-0.284496	5.4507
	112.111	80.1714	-0.301508	5.46104
	112.111	80.1881	-0.323769	5.46531
	112.111	80.1506	-0.33655	5.45562
	112.111	80.1292	-0.343366	5.4448
	112.111	80.1336	-0.335292	5.44287
	112.111	80.0939	-0.320606	5.44579
	112.111	79.9695	-0.308046	5.44767
	112.111	79.8655	-0.298666	5.44742
	112.111	79.8066	-0.313463	5.44664
	112.111	79.711	-0.348866	5.44641
	112.088	79.6256	-0.362533	5.44658
	112.031	79.6134	-0.340581	5.44674
	112.007	79.6369	-0.316268	5.44675
	112.061	79.6017	-0.312261	5.44669
	112.121	79.4231	-0.318968	5.44667
	112.132	79.1887	-0.31529	5.44668
	112.093	79.0775	-0.294371	5.44669
	112.003	79.053	-0.284224	5.44669
	111.901	78.9249	-0.310596	5.44669
	111.878	78.7075	-0.352533	5.44669
	111.947	78.5363	-0.365046	5.44669
	111.991	78.3744	-0.332453	5.44669
	111.941	78.1933	-0.28711	5.44669
	111.876	78.0491	-0.267517	5.44669
	111.861	77.8855	-0.273498	5.44669
	111.9	77.6941	-0.282661	5.44669
	111.969	77.5954	-0.292196	5.44669
	111.992	77.6099	-0.317784	5.44669
	111.934	77.6491	-0.34479	5.44669
	111.872	77.6601	-0.342252	5.44669
	111.862	77.6507	-0.330837	5.44669
	111.88	77.5937	-0.34258	5.44669
	111.89	77.4177	-0.361901	5.44669
	111.888	77.1922	-0.359587	5.44669
	111.884	77.0837	-0.335022	5.44669
	111.883	77.1064	-0.315035	5.44669
	111.884	77.1033	-0.305858	5.44669
	111.885	76.9383	-0.291866	5.44669
	111.885	76.6981	-0.286536	5.44669
	111.884	76.5304	-0.312455	5.44669
	111.884	76.3781	-0.35249	5.44669
	111.862	76.1998	-0.364367	5.44669
	111.804	76.0533	-0.332184	5.44669
	111.781	75.8878	-0.287239	5.44669
	111.812	75.6473	-0.267667	5.44669
	111.815	75.3732	-0.281385	5.44669
	111.78	75.1596	-0.310771	5.44669
	111.76	75.0891	-0.320845	5.44669
	111.763	75.1232	-0.307167	5.44669
	111.75	75.1113	-0.304548	5.44669
	111.717	74.9877	-0.309372	5.44669
	111.726	74.8742	-0.304621	5.44669
	111.745	74.8108	-0.307567	5.44669
	111.705	74.7169	-0.319414	5.44669
	111.652	74.6337	-0.332613	5.44669
	111.662	74.5726	-0.343272	5.44669
	111.732	74.4196	-0.336653	5.44669
	111.788	74.2047	-0.321209	5.44669
	111.791	74.0435	-0.307816	5.44669
	111.751	73.8848	-0.290484	5.44669
	111.685	73.7016	-0.285259	5.44669
	111.642	73.6045	-0.304541	5.44669
	111.642	73.5676	-0.316899	5.44669
	111.657	73.4785	-0.307735	5.44669
	111.663	73.388	-0.306189	5.44669
	111.66	73.3221	-0.309858	5.44669
	111.657	73.2188	-0.304241	5.44669
	111.657	73.1327	-0.307235	5.44669
	111.658	73.1229	-0.31941	5.44669
	111.658	73.1477	-0.324858	5.44669
	111.658	73.1121	-0.323037	5.44669
	111.658	72.933	-0.328243	5.44669
	111.658	72.6984	-0.340195	5.44669
	111.658	72.5874	-0.329053	5.44669
	111.658	72.6121	-0.302133	5.44669
	111.658	72.6601	-0.299836	5.44669
	111.658	72.6218	-0.309238	5.44669
	111.658	72.4826	-0.298377	5.44669
	111.658	72.421	-0.288012	5.44669
	111.658	72.4912	-0.302881	5.44669
	111.658	72.4515	-0.323095	5.44669
	111.658	72.248	-0.327908	5.44669
	111.658	72.1019	-0.315127	5.44669
	111.658	72.0521	-0.298986	5.44669
	111.658	71.9259	-0.311073	5.44669
	111.658	71.7183	-0.34775	5.44669
	111.658	71.5997	-0.362915	5.44669
	111.658	71.6117	-0.341138	5.44669
	111.658	71.6569	-0.316365	5.44669
	111.658	71.6713	-0.312104	5.44669
	111.658	71.612	-0.318867	5.44669
	111.636	71.4267	-0.315303	5.44669
	111.578	71.198	-0.302283	5.44669
	111.554	71.0916	-0.304521	5.44669
	111.586	71.1162	-0.318976	5.44669
	111.589	71.1624	-0.333513	5.44669
	111.576	71.1235	-0.343804	5.44669
	111.613	70.9846	-0.336556	5.44669
	111.663	70.8742	-0.32885	5.44669
	111.675	70.8177	-0.34378	5.44669
	111.663	70.7255	-0.35524	5.44669
	111.632	70.6406	-0.331512	5.44669
	111.552	70.6274	-0.298081	5.44669
	111.452	70.6503	-0.305178	5.44669
	111.404	70.6644	-0.345652	5.44669
	111.414	70.6621	-0.364139	5.44669
	111.434	70.6561	-0.342398	5.44669
	111.439	70.6544	-0.324329	5.44669
	111.434	70.6558	-0.339851	5.44669
	111.43	70.657	-0.355208	5.44669
	111.43	70.657	-0.332897	5.44669
	111.432	70.6566	-0.298672	5.44669
	111.432	70.6564	-0.304933	5.44669
	111.432	70.6073	-0.337468	5.44669
	111.432	70.4314	-0.33594	5.44669
	111.432	70.2031	-0.298075	5.44669
	111.432	70.0935	-0.270823	5.44669
	111.432	70.1166	-0.270978	5.44669
	111.432	70.1142	-0.280429	5.44669
	111.432	69.9492	-0.284286	5.44669
	111.432	69.7088	-0.290405	5.44669
	111.432	69.5902	-0.316455	5.44669
	111.432	69.5648	-0.344869	5.44669
	111.432	69.4881	-0.334887	5.44669
	111.432	69.3988	-0.294994	5.44669
	111.432	69.3289	-0.277776	5.44669
	111.432	69.1744	-0.299844	5.44669
	111.432	68.962	-0.317598	5.44669
	111.432	68.8515	-0.309699	5.44669
	111.432	68.8194	-0.314634	5.44669
	111.432	68.7371	-0.345427	5.44669
	111.432	68.5986	-0.360675	5.44669
	111.432	68.4039	-0.341025	5.44669
	111.432	68.1978	-0.324985	5.44669
	111.432	68.1039	-0.340613	5.44669
	111.432	68.1257	-0.363165	5.44669
	111.432	68.1663	-0.360817	5.44669
	111.432	68.1753	-0.335088	5.44669
	111.432	68.1645	-0.314626	5.44669
	111.409	68.1568	-0.313534	5.44669
	111.352	68.1083	-0.320086	5.44669
	111.328	67.9845	-0.323176	5.44669
	111.382	67.9331	-0.322135	5.44669
	111.442	68.0021	-0.312729	5.44669
	111.453	67.9582	-0.292171	5.44669
	111.437	67.7533	-0.284213	5.44669
	111.426	67.6083	-0.311373	5.44669
	111.428	67.6085	-0.344992	5.44669
	111.432	67.6582	-0.336752	5.44669
	111.433	67.6787	-0.295733	5.44669
	111.432	67.6696	-0.269552	5.44669
	111.409	67.6092	-0.271277	5.44669
	111.352	67.4319	-0.281006	5.44669
	111.306	67.256	-0.292292	5.44669
	111.302	67.3243	-0.310541	5.44669
	111.339	67.5263	-0.324734	5.44669
	111.381	67.5058	-0.325864	5.44669
	111.345	67.2651	-0.321558	5.44268
	111.242	67.0969	-0.327265	5.43234
	111.177	67.1003	-0.34031	5.42806
	111.204	67.1596	-0.329449	5.43775
	111.308	67.1829	-0.294387	5.44858
	111.419	67.1224	-0.271592	5.4505
	111.442	66.9334	-0.280482	5.44759
	111.346	66.7035	-0.316867	5.44972
	111.221	66.598	-0.348578	5.4603
	111.168	66.6234	-0.336295	5.46535
	111.185	66.6696	-0.302137	5.4559
	111.21	66.6796	-0.297256	5.4449
	111.215	66.6181	-0.308154	5.44282
	111.208	66.4335	-0.29884	5.44573
	111.203	66.2058	-0.280721	5.44766
	111.204	66.0996	-0.282674	5.44744
	111.205	66.1239	-0.306662	5.44665
	111.206	66.1208	-0.326535	5.44641
	111.206	65.9551	-0.33587	5.44658
	111.205	65.7146	-0.342097	5.44674
	111.205	65.5963	-0.335002	5.44675
	111.205	65.5709	-0.320935	5.44669
	111.205	65.4451	-0.308287	5.44667
	111.205	65.2289	-0.290779	5.44668
	111.205	65.1066	-0.277345	5.44669
	111.205	65.1201	-0.276262	5.44669
	111.205	65.1673	-0.280319	5.44669
	111.205	65.1328	-0.290231	5.44669
	111.205	64.9461	-0.317793	5.44669
	111.205	64.708	-0.345492	5.44669
	111.205	64.5982	-0.334672	5.44669
	111.205	64.6247	-0.302554	5.44669
	111.205	64.6237	-0.298007	5.44669
	111.205	64.4582	-0.316192	5.44669
	111.183	64.1679	-0.326798	5.44669
	111.103	63.8732	-0.324994	5.44669
	111.022	63.6687	-0.320503	5.44669
	111.03	63.6094	-0.311398	5.44669
	111.086	63.6449	-0.300064	5.44669
	111.111	63.6296	-0.30498	5.44669
	111.08	63.455	-0.312086	5.44669
	111.01	63.215	-0.305605	5.44669
	110.962	63.0509	-0.307015	5.44669
	110.962	62.9	-0.318832	5.44669
	110.978	62.721	-0.332566	5.44669
	110.985	62.6229	-0.343458	5.44669
	110.982	62.6333	-0.328877	5.44669
	110.978	62.6706	-0.293027	5.44669
	110.978	62.633	-0.279096	5.44669
	110.979	62.4486	-0.301097	5.44669
	110.979	62.2126	-0.317654	5.44669
	110.979	62.1028	-0.309277	5.44669
	110.979	62.1286	-0.306567	5.44669
	110.979	62.1765	-0.309468	5.44669
	110.957	62.1871	-0.296073	5.44669
	110.899	62.1745	-0.279093	5.44669
	110.853	62.1654	-0.275106	5.44669
	110.85	62.1661	-0.287082	5.44669
	110.864	62.1696	-0.318333	5.44669
	110.871	62.1708	-0.346839	5.44669
	110.891	62.1701	-0.335044	5.44669
	110.945	62.1693	-0.302231	5.44669
	110.991	62.1201	-0.305611	5.44669
	110.973	61.9444	-0.336479	5.44669
	110.879	61.7161	-0.335283	5.44669
	110.769	61.6065	-0.298151	5.44669
	110.743	61.6296	-0.271089	5.44669
	110.815	61.6763	-0.278932	5.44669
	110.86	61.6874	-0.308526	5.44669
	110.811	61.6753	-0.328647	5.44669
	110.744	61.6664	-0.328221	5.44669
	110.73	61.6669	-0.321155	5.44669
	110.746	61.6211	-0.326259	5.44669
	110.758	61.4464	-0.340032	5.44669
	110.757	61.2173	-0.337561	5.44669
	110.753	61.107	-0.330613	5.44669
	110.751	61.0809	-0.33629	5.44669
	110.752	60.9519	-0.326618	5.44669
	110.753	60.7347	-0.302507	5.44669
	110.753	60.613	-0.30873	5.44669
	110.753	60.578	-0.337689	5.44669
	110.753	60.4493	-0.334682	5.44669
	110.753	60.2353	-0.30534	5.44669
	110.753	60.115	-0.299172	5.44669
	110.753	60.1285	-0.307819	5.44669
	110.73	60.1258	-0.305889	5.44669
	110.673	59.9642	-0.316522	5.44669
	110.649	59.7253	-0.347573	5.44669
	110.681	59.5569	-0.368774	5.44669
	110.661	59.4039	-0.360643	5.44669
	110.568	59.1763	-0.333014	5.44669
	110.503	58.9033	-0.321688	5.44669
	110.503	58.6855	-0.342088	5.44669
	110.525	58.6129	-0.364956	5.44669
	110.534	58.5983	-0.361043	5.44669
	110.53	58.4115	-0.326676	5.44669
	110.525	58.0106	-0.294034	5.44669
	110.525	57.6604	-0.297337	5.44669
	110.526	57.5676	-0.318948	5.44669
	110.527	57.6392	-0.336063	5.44669
	110.527	57.6508	-0.352754	5.44669
	110.526	57.4744	-0.356387	5.44669
	110.526	57.2734	-0.336666	5.44669
	110.526	57.2816	-0.324689	5.44669
	110.527	57.3612	-0.33417	5.44669
	110.527	57.294	-0.327842	5.44669
	110.526	57.1729	-0.303775	5.44669
	110.526	57.1358	-0.300956	5.44669
	110.526	57.1617	-0.309123	5.44669
	110.526	57.1855	-0.297931	5.44669
	110.526	57.137	-0.279995	5.44669
	110.526	57.0021	-0.282694	5.44669
	110.526	56.946	-0.306928	5.44669
	110.526	57.0661	-0.318769	5.44669
	110.526	57.2008	-0.299793	5.44669
	110.526	57.2246	-0.277338	5.44669
	110.526	57.1884	-0.273047	5.44669
	110.526	57.165	-0.278973	5.44669
	110.526	57.1681	-0.29081	5.44669
	110.526	57.1777	-0.310643	5.44669
	110.526	57.1807	-0.325303	5.44669
	110.526	57.1293	-0.333937	5.44669
	110.526	56.9513	-0.349596	5.44669
	110.526	56.6737	-0.355818	5.4507
	110.504	56.3889	-0.33755	5.46104
	110.424	56.1839	-0.325262	5.46531
	110.343	56.121	-0.334095	5.45562
	110.351	56.155	-0.327607	5.4448
	110.385	56.1897	-0.303703	5.44287
	110.375	56.1918	-0.301009	5.44579
	110.377	56.1803	-0.317042	5.44767
	110.407	56.1748	-0.326087	5.44742
	110.445	56.1765	-0.324394	5.44664
	110.499	56.1792	-0.320505	5.44641
	110.538	56.1797	-0.319483	5.44658
	110.54	56.179	-0.320438	5.44674
	110.528	56.1785	-0.313331	5.44675
	110.522	56.1785	-0.293026	5.44669
	110.524	56.1787	-0.284357	5.44667
	110.505	56.1788	-0.303259	5.44668
	110.448	56.1788	-0.316683	5.44669
	110.423	56.1787	-0.30023	5.44669
	110.454	56.1787	-0.278264	5.44669
	110.435	56.1787	-0.28115	5.44669
	110.342	56.1787	-0.306896	5.44669
	110.276	56.1787	-0.319304	5.44669
	110.276	56.1787	-0.307899	5.44669
	110.299	56.1787	-0.313273	5.44669
	110.308	56.1787	-0.337625	5.44669
	110.304	56.1787	-0.333032	5.44669
	110.299	56.1295	-0.2968	5.44669
	110.298	56.0028	-0.271323	5.44669
	110.3	55.9503	-0.27951	5.44669
	110.301	56.02	-0.308685	5.44669
	110.301	55.9768	-0.320637	5.44669
	110.3	55.7719	-0.299951	5.44669
	110.3	55.6266	-0.27674	5.44669
	110.3	55.6267	-0.280611	5.44669
	110.3	55.6765	-0.315083	5.44669
	110.3	55.6971	-0.355654	5.44669
	110.278	55.7371	-0.364752	5.44669
	110.198	55.8527	-0.33909	5.44669
	110.117	55.953	-0.314853	5.44669
	110.147	56.0135	-0.304328	5.44669
	110.261	56.111	-0.29916	5.44669
	110.332	56.1475	-0.307122	5.44669
	110.304	55.9832	-0.321176	5.44669
	110.22	55.7309	-0.33351	5.44669
	110.165	55.6074	-0.343021	5.44669
	110.145	55.6333	-0.336229	5.44669
	110.107	55.6861	-0.321121	5.44669
	110.068	55.6987	-0.3158	5.44669
	110.061	55.636	-0.326589	5.44669
	110.093	55.4991	-0.349953	5.44669
	110.157	55.398	-0.358588	5.44669
	110.18	55.3447	-0.330714	5.44669
	110.123	55.2505	-0.288685	5.44669
	110.062	55.1637	-0.268796	5.44669
	110.052	55.1503	-0.273474	5.44669
	110.069	55.1247	-0.282197	5.44669
	110.08	54.9631	-0.29201	5.44669
	110.078	54.7323	-0.317871	5.44669
	110.074	54.6166	-0.352763	5.44669
	110.072	54.5889	-0.362549	5.44669
	110.073	54.5103	-0.339195	5.44669
	110.074	54.421	-0.31568	5.44669
	110.052	54.3518	-0.304637	5.44669
	109.972	54.2467	-0.298995	5.44669
	109.891	54.161	-0.314814	5.44669
	109.921	54.1028	-0.341445	5.44669
	110.012	53.9518	-0.341956	5.44669
	110.004	53.7369	-0.33191	5.44669
	109.895	53.624	-0.335265	5.44669
	109.818	53.641	-0.333597	5.44669
	109.82	53.6863	-0.330654	5.44669
	109.847	53.699	-0.337718	5.44669
	109.857	53.6881	-0.335072	5.44669
	109.852	53.679	-0.3304	5.44669
	109.846	53.6791	-0.344958	5.44669
	109.845	53.6332	-0.363054	5.44669
	109.847	53.4585	-0.367096	5.44669
	109.848	53.2295	-0.362616	5.44669
	109.848	53.1192	-0.359344	5.44669
	109.848	53.0931	-0.359572	5.44669
	109.847	52.9641	-0.360832	5.44669
	109.848	52.7469	-0.361279	5.44669
	109.848	52.6252	-0.353147	5.44669
	109.848	52.6394	-0.332595	5.44669
	109.848	52.6866	-0.316315	5.44669
	109.848	52.7011	-0.307258	5.44669
	109.848	52.6411	-0.299869	5.44669
	109.848	52.4555	-0.306378	5.44669
	109.848	52.2269	-0.320613	5.44669
	109.848	52.0715	-0.325668	5.44669
	109.848	51.9201	-0.315078	5.44669
	109.825	51.7379	-0.299763	5.44669
	109.768	51.6386	-0.311416	5.44669
	109.744	51.6496	-0.347618	5.44669
	109.798	51.6876	-0.370609	5.44669
	109.836	51.6993	-0.369266	5.44669
	109.789	51.6415	-0.352962	5.44669
	109.727	51.5069	-0.329669	5.44669
	109.713	51.4051	-0.323025	5.44669
	109.728	51.3506	-0.335967	5.44669
	109.717	51.2562	-0.337058	5.44669
	109.659	51.1697	-0.331855	5.44669
	109.609	51.1566	-0.344862	5.44268
	109.603	51.1801	-0.354625	5.43234
	109.619	51.1944	-0.338741	5.42806
	109.627	51.1428	-0.318315	5.43775
	109.625	50.9607	-0.313774	5.44858
	109.621	50.7306	-0.326745	5.4505
	109.62	50.6225	-0.350739	5.44759
	109.621	50.6469	-0.358863	5.44571
	109.622	50.6936	-0.33842	5.44595
	109.622	50.7042	-0.324545	5.44673
	109.621	50.692	-0.341356	5.44696
	109.621	50.6831	-0.363633	5.44679
	109.621	50.6837	-0.36862	5.44663
	109.621	50.638	-0.363049	5.44663
	109.621	50.4632	-0.358984	5.44668
	109.621	50.2341	-0.359268	5.44671
	109.621	50.1238	-0.352962	5.4467
	109.621	50.1469	-0.325361	5.44668
	109.599	50.1939	-0.296363	5.44668
	109.542	50.1558	-0.298782	5.44669
	109.518	50.017	-0.318726	5.44669
	109.549	49.9063	-0.327585	5.44669
	109.53	49.8497	-0.316553	5.44669
	109.437	49.7575	-0.2997	5.44669
	109.393	49.6727	-0.310865	5.44669
	109.451	49.6595	-0.347409	5.44669
	109.497	49.6824	-0.362846	5.44669
	109.453	49.6965	-0.34123	5.44669
	109.388	49.645	-0.324299	5.44669
	109.373	49.463	-0.340253	5.44669
	109.388	49.233	-0.363258	5.44669
	109.4	49.174	-0.368855	5.44669
	109.4	49.3251	-0.35541	5.44669
	109.395	49.4243	-0.330842	5.44669
	109.393	49.3161	-0.314775	5.44669
	109.394	49.1711	-0.315107	5.44669
	109.395	49.1387	-0.320692	5.44669
	109.395	49.175	-0.322871	5.44669
	109.395	49.2015	-0.329663	5.44669
	109.395	49.1996	-0.34872	5.44669
	109.395	49.1894	-0.364849	5.44669
	109.395	49.1858	-0.366504	5.44669
	109.395	49.1879	-0.353858	5.44669
	109.395	49.1901	-0.331027	5.44669
	109.395	49.1902	-0.323275	5.44669
	109.395	49.1403	-0.335589	5.44669
	109.395	48.964	-0.336811	5.44669
	109.395	48.7849	-0.324015	5.44669
	109.395	48.8023	-0.316807	5.44669
	109.395	48.8779	-0.325982	5.44669
	109.395	48.8058	-0.349341	5.44669
	109.395	48.6841	-0.358548	5.44669
	109.395	48.6485	-0.338786	5.44669
	109.395	48.6752	-0.324809	5.44669
	109.395	48.6988	-0.341337	5.44669
	109.395	48.6991	-0.35566	5.44669
	109.395	48.6909	-0.332558	5.44669
	109.395	48.7365	-0.290499	5.44669
	109.395	48.8647	-0.268901	5.44669
	109.395	48.919	-0.272873	5.44669
	109.395	48.8005	-0.281908	5.44669
	109.395	48.6672	-0.284232	5.44669
	109.395	48.6925	-0.281986	5.44669
	109.395	48.855	-0.288089	5.44669
	109.395	48.9306	-0.316302	5.44669
	109.395	48.8088	-0.353499	5.44669
	109.395	48.6665	-0.371285	5.44669
	109.395	48.5908	-0.359581	5.44669
	109.395	48.5019	-0.331675	5.44669
	109.395	48.4253	-0.313634	5.44669
	109.373	48.3652	-0.314331	5.44669
	109.315	48.2594	-0.328643	5.44669
	109.292	48.1702	-0.343465	5.44669
	109.345	48.1599	-0.330283	5.44669
	109.383	48.1857	-0.293615	5.44669
	109.314	48.1998	-0.270972	5.44669
	109.194	48.1966	-0.280497	5.44669
	109.134	48.141	-0.309222	5.44669
	109.146	47.9635	-0.328383	5.44669
	109.172	47.7367	-0.327863	5.44669
	109.178	47.6284	-0.313228	5.44669
	109.172	47.6515	-0.298207	5.44669
	109.167	47.6486	-0.311421	5.44669
	109.167	47.4835	-0.340302	5.44669
	109.169	47.2431	-0.342684	5.44669
	109.169	47.1247	-0.332621	5.44669
	109.169	47.1484	-0.343175	5.44669
	109.146	47.1985	-0.353646	5.44669
	109.089	47.1615	-0.33893	5.44669
	109.065	46.9729	-0.326614	5.44669
	109.119	46.7348	-0.342042	5.44669
	109.157	46.6256	-0.363185	5.44669
	109.088	46.6033	-0.368188	5.44669
	108.968	46.4754	-0.355157	5.44669
	108.908	46.2573	-0.323102	5.44669
	108.92	46.0857	-0.294635	5.44669
	108.945	45.9239	-0.298861	5.44669
	108.952	45.743	-0.311502	5.44669
	108.945	45.648	-0.307544	5.44669
	108.94	45.6603	-0.315906	5.44669
	108.941	45.6973	-0.338856	5.44669
	108.942	45.7082	-0.340483	5.44669
	108.943	45.6995	-0.324342	5.44669
	108.943	45.6428	-0.315631	5.44669
	108.942	45.4668	-0.325372	5.44669
	108.942	45.241	-0.349503	5.44669
	108.942	45.1818	-0.366703	5.44669
	108.942	45.3312	-0.367003	5.44669
	108.942	45.4298	-0.361279	5.44669
	108.942	45.322	-0.350946	5.44669
	108.942	45.1773	-0.323801	5.44669
	108.92	45.1449	-0.288555	5.44669
	108.863	45.1811	-0.279078	5.44669
	108.817	45.2075	-0.302686	5.44669
	108.791	45.2057	-0.318328	5.44669
	108.747	45.1955	-0.308994	5.44669
	108.708	45.1919	-0.306209	5.44669
	108.725	45.1448	-0.309419	5.44669
	108.793	44.971	-0.30405	5.44669
	108.823	44.7428	-0.315182	5.44669
	108.768	44.6325	-0.347665	5.44669
	108.705	44.6553	-0.369289	5.44669
	108.694	44.7022	-0.368697	5.44669
	108.711	44.6642	-0.361063	5.44669
	108.722	44.4762	-0.350253	5.44669
	108.72	44.2388	-0.323587	5.44669
	108.716	44.1297	-0.288712	5.44669
	108.715	44.1563	-0.279219	5.44669
	108.716	44.2043	-0.310561	5.44669
	108.694	44.1655	-0.346434	5.44669
	108.637	43.9767	-0.345517	5.44669
	108.613	43.7393	-0.331621	5.44669
	108.666	43.5813	-0.341748	5.44669
	108.727	43.4812	-0.353403	5.44669
	108.737	43.4275	-0.339336	5.44669
	108.721	43.3807	-0.318999	5.44669
	108.688	43.2722	-0.313849	5.44669
	108.632	43.1772	-0.318662	5.44669
	108.591	43.1162	-0.314597	5.44669
	108.566	42.9675	-0.30206	5.44669
	108.544	42.8036	-0.304679	5.44669
	108.584	42.8175	-0.319121	5.44669
	108.659	42.8863	-0.333518	5.44669
	108.663	42.8125	-0.351625	5.44669
	108.635	42.6925	-0.356819	5.44669
	108.666	42.6582	-0.337248	5.44669
	108.696	42.6849	-0.316909	5.44669
	108.654	42.708	-0.305845	5.44669
	108.619	42.7081	-0.299065	5.44669
	108.663	42.7	-0.314414	5.44669
	108.701	42.6965	-0.349123	5.44669
	108.657	42.6979	-0.362303	5.44669
	108.597	42.6998	-0.340394	5.44669
	108.582	42.7	-0.316271	5.44669
	108.619	42.6995	-0.312329	5.44669
	108.665	42.6992	-0.318995	5.44669
	108.631	42.6992	-0.315277	5.44669
	108.527	42.6994	-0.294355	5.44669
	108.484	42.6994	-0.284222	5.44669
	108.568	42.6994	-0.30273	5.44669
	108.696	42.6994	-0.32438	5.44669
	108.731	42.6994	-0.336371	5.44669
	108.636	42.6994	-0.343074	5.44669
	108.506	42.6994	-0.335234	5.44669
	108.451	42.6994	-0.328556	5.44669
	108.469	42.6994	-0.344127	5.44669
	108.495	42.6502	-0.35549	5.44669
	108.499	42.4742	-0.331494	5.44669
	108.492	42.2458	-0.290114	5.44669
	108.487	42.1362	-0.269118	5.44669
	108.488	42.1594	-0.280971	5.44669
	108.49	42.157	-0.310081	5.44669
	108.491	41.992	-0.320703	5.44669
	108.49	41.7516	-0.307353	5.44669
	108.49	41.633	-0.304676	5.44669
	108.49	41.6567	-0.31723	5.44669
	108.49	41.6577	-0.332726	5.44669
	108.49	41.494	-0.351966	5.44669
	108.49	41.2529	-0.365113	5.44669
	108.49	41.1336	-0.357589	5.44669
	108.49	41.2064	-0.333042	5.44669
	108.49	41.3836	-0.314916	5.44669
	108.49	41.4484	-0.306512	5.44669
	108.49	41.3168	-0.300053	5.44669
	108.49	41.1743	-0.30672	5.44669
	108.49	41.1512	-0.32069	5.44669
	108.49	41.1905	-0.325579	5.44669
	108.49	41.215	-0.315013	5.44669
	108.49	41.2112	-0.291897	5.44669
	108.49	41.2009	-0.275415	5.44669
	108.49	41.198	-0.282926	5.44669
	108.49	41.2004	-0.308654	5.44669
	108.49	41.2024	-0.319409	5.44669
	108.49	41.2024	-0.299447	5.44669
	108.49	41.1525	-0.276966	5.44669
	108.49	40.9762	-0.273014	5.44669
	108.49	40.748	-0.279091	5.44669
	108.49	40.6386	-0.283	5.44669
	108.49	40.6618	-0.282471	5.44669
	108.49	40.7084	-0.28873	5.44669
	108.49	40.7195	-0.316398	5.44669
	108.49	40.7074	-0.345441	5.44669
	108.49	40.6985	-0.335147	5.44669
	108.49	40.699	-0.2949	5.44669
	108.49	40.7024	-0.269774	5.44669
	108.468	40.7036	-0.271666	5.44669
	108.41	40.6537	-0.281091	5.44669
	108.364	40.4771	-0.292189	5.44669
	108.338	40.2486	-0.318339	5.44669
	108.295	40.1392	-0.345025	5.44669
	108.256	40.1625	-0.334282	5.44669
	108.25	40.2092	-0.302556	5.44669
	108.261	40.2202	-0.298147	5.44669
	108.267	40.159	-0.308378	5.44669
	108.266	39.9741	-0.306488	5.44669
	108.263	39.7462	-0.308703	5.44669
	108.263	39.64	-0.319226	5.44669
	108.263	39.6644	-0.33213	5.44669
	108.264	39.7105	-0.343136	5.44669
	108.264	39.7208	-0.336768	5.44669
	108.264	39.7087	-0.329176	5.44669
	108.264	39.6999	-0.343841	5.44669
	108.264	39.7006	-0.363021	5.44669
	108.264	39.704	-0.367479	5.44669
	108.264	39.7051	-0.362788	5.44669
	108.264	39.7044	-0.351409	5.44669
	108.264	39.7037	-0.331329	5.44669
	108.264	39.7037	-0.324273	5.44669
	108.264	39.7039	-0.3359	5.44669
	108.241	39.704	-0.336586	5.44669
	108.184	39.704	-0.323811	5.44669
	108.138	39.7039	-0.316801	5.44669
	108.134	39.7039	-0.318182	5.44669
	108.148	39.7039	-0.313346	5.44669
	108.155	39.704	-0.293836	5.44669
	108.153	39.704	-0.284691	5.44669
	108.15	39.7039	-0.303111	5.44669
	108.149	39.7039	-0.316502	5.44669
	108.128	39.7039	-0.308077	5.44669
	108.071	39.7039	-0.306474	5.44669
	108.025	39.7039	-0.309855	5.44669
	108.021	39.7039	-0.296268	5.44669
	108.035	39.7039	-0.279038	5.44669
	108.042	39.7039	-0.275013	5.44669
	108.04	39.7039	-0.279192	5.44669
	108.037	39.7039	-0.290203	5.44669
	108.036	39.7039	-0.318182	5.44669
	108.037	39.7039	-0.353535	5.44669
	108.038	39.7039	-0.362762	5.44669
	108.038	39.7039	-0.33901	5.44669
	108.037	39.7039	-0.315527	5.44669
	108.037	39.7531	-0.312509	5.44669
	108.037	39.8799	-0.319335	5.44669
	108.037	39.9323	-0.323226	5.44669
	108.037	39.8135	-0.322423	5.44669
	108.037	39.6808	-0.312832	5.44669
	108.037	39.6572	-0.299983	5.44669
	108.037	39.6929	-0.304436	5.44669
	108.037	39.716	-0.311887	5.44669
	108.037	39.7129	-0.297844	5.44669
	108.037	39.7034	-0.278976	5.44669
	108.037	39.7005	-0.282297	5.44669
	108.037	39.7027	-0.314995	5.44669
	108.037	39.7046	-0.355018	5.44669
	108.037	39.7047	-0.372387	5.44669
	108.037	39.704	-0.367373	5.44669
	108.037	39.7037	-0.351535	5.44669
	108.037	39.7038	-0.321873	5.44669
	108.037	39.704	-0.295408	5.44669
	108.037	39.6548	-0.299621	5.44669
	108.037	39.528	-0.311546	5.44669
	108.037	39.4263	-0.299421	5.44669
	108.037	39.4184	-0.279759	5.44669
	108.037	39.4495	-0.282065	5.44669
	108.037	39.416	-0.314619	5.44669
	108.037	39.2846	-0.354943	5.44669
	108.037	39.1755	-0.364619	5.44669
	108.015	39.2152	-0.331416	5.44669
	107.935	39.3752	-0.294698	5.44669
	107.854	39.4446	-0.295923	5.44669
	107.884	39.3211	-0.318118	5.44669
	107.998	39.1803	-0.336218	5.44669
	108.069	39.155	-0.345243	5.44669
	108.041	39.1929	-0.328327	5.44669
	107.935	39.2175	-0.300033	5.44669
	107.822	39.2143	-0.299215	5.44669
	107.8	39.2042	-0.317594	5.44669
	107.896	39.2011	-0.326956	5.44669
	108.021	39.2034	-0.324562	5.44669
	108.074	39.2054	-0.320266	5.44669
	108.035	39.2055	-0.311452	5.44669
	107.953	39.2048	-0.2923	5.44669
	107.925	39.1553	-0.27685	5.44669
	107.963	38.9794	-0.275513	5.44669
	107.97	38.8004	-0.28018	5.44669
	107.957	38.8176	-0.282568	5.44669
	107.993	38.8932	-0.289774	5.44669
	108.042	38.8211	-0.30893	5.44669
	108.054	38.6993	-0.317083	5.44669
	108.02	38.6638	-0.306244	5.4507
	107.954	38.6905	-0.313369	5.46104
	107.93	38.7141	-0.338254	5.46531
	107.987	38.7144	-0.333261	5.45562
	108.049	38.7062	-0.296672	5.4448
	108.037	38.7518	-0.279058	5.44287
	107.94	38.88	-0.299784	5.44579
	107.826	38.9343	-0.317117	5.44767
	107.778	38.8649	-0.301648	5.44742
	107.793	38.8584	-0.278703	5.44664
	107.815	38.8869	-0.27296	5.44641
	107.819	38.8039	-0.286321	5.44658
	107.813	38.6944	-0.310907	5.44674
	107.831	38.6678	-0.319139	5.44675
	107.889	38.6939	-0.306403	5.44669
	107.937	38.7141	-0.312705	5.44667
	107.941	38.7132	-0.337919	5.44668
	107.904	38.7056	-0.333357	5.44669
	107.839	38.7028	-0.296832	5.44669
	107.795	38.7043	-0.27122	5.44669
	107.795	38.7059	-0.271586	5.44669
	107.81	38.7061	-0.280543	5.44669
	107.816	38.7056	-0.284117	5.44669
	107.814	38.7053	-0.282423	5.44669
	107.832	38.7054	-0.288313	5.44669
	107.89	38.7055	-0.308369	5.44669
	107.914	38.7055	-0.317368	5.44669
	107.883	38.7055	-0.306563	5.44669
	107.88	38.7055	-0.313401	5.44669
	107.893	38.6563	-0.346025	5.44669
	107.856	38.5295	-0.361364	5.44669
	107.806	38.4279	-0.333231	5.44669
	107.794	38.3707	-0.288746	5.44669
	107.806	38.3243	-0.275797	5.44669
	107.815	38.365	-0.309114	5.44669
	107.814	38.4049	-0.347044	5.44669
	107.811	38.3098	-0.338416	5.44669
	107.81	38.1911	-0.295701	5.44669
	107.81	38.165	-0.268947	5.44669
	107.811	38.1947	-0.278906	5.44669
	107.811	38.2161	-0.317146	5.44669
	107.811	38.2145	-0.349255	5.44669
	107.811	38.157	-0.336479	5.44669
	107.811	37.9781	-0.301973	5.44669
	107.811	37.7515	-0.304992	5.44669
	107.811	37.6436	-0.336312	5.44669
	107.811	37.6669	-0.335433	5.44669
	107.811	37.7623	-0.306144	5.44669
	107.811	37.8998	-0.299242	5.44669
	107.811	37.9403	-0.315433	5.44669
	107.811	37.8126	-0.326041	5.44669
	107.811	37.6804	-0.324947	5.44669
	107.811	37.6602	-0.320753	5.44669
	107.789	37.648	-0.31939	5.44669
	107.731	37.4944	-0.320311	5.44669
	107.707	37.2622	-0.313311	5.44669
	107.761	37.1431	-0.293063	5.44669
	107.799	37.1636	-0.28438	5.44669
	107.752	37.2126	-0.311126	5.44669
	107.712	37.1764	-0.344829	5.44669
	107.734	36.9883	-0.336772	5.44669
	107.738	36.7503	-0.30367	5.44669
	107.707	36.641	-0.305599	5.44669
	107.666	36.6677	-0.343834	5.44669
	107.611	36.7158	-0.371097	5.44669
	107.573	36.677	-0.370817	5.44669
	107.571	36.4882	-0.353438	5.44669
	107.583	36.2507	-0.329317	5.44669
	107.589	36.1419	-0.322708	5.44669
	107.587	36.1686	-0.33596	5.44669
	107.584	36.2166	-0.329297	5.44669
	107.584	36.2269	-0.303748	5.44669
	107.584	36.2141	-0.308298	5.44669
	107.585	36.1559	-0.344938	5.44669
	107.585	35.9807	-0.370601	5.44669
	107.585	35.7558	-0.362346	5.44669
	107.585	35.6474	-0.325207	5.44669
	107.585	35.6698	-0.292954	5.44669
	107.585	35.7158	-0.305278	5.44669
	107.585	35.7268	-0.347517	5.44669
	107.585	35.715	-0.364885	5.44669
	107.585	35.7062	-0.334177	5.44669
	107.585	35.7067	-0.295761	5.44669
	107.585	35.71	-0.295387	5.44669
	107.585	35.7112	-0.309646	5.44669
	107.585	35.6614	-0.308	5.44669
	107.585	35.5339	-0.308886	5.44669
	107.585	35.4322	-0.318765	5.44669
	107.585	35.3753	-0.324001	5.44669
	107.585	35.2798	-0.322907	5.44669
	107.585	35.1937	-0.320623	5.44669
	107.585	35.1811	-0.31219	5.44669
	107.585	35.2048	-0.292483	5.44669
	107.585	35.2189	-0.284535	5.44669
	107.585	35.2164	-0.303526	5.44669
	107.585	35.1611	-0.316732	5.44669
	107.585	35.0327	-0.308026	5.44669
	107.585	34.9325	-0.314241	5.44669
	107.585	34.8766	-0.345857	5.44669
	107.585	34.8301	-0.360995	5.44669
	107.585	34.8704	-0.341006	5.44669
	107.585	34.9101	-0.324863	5.44669
	107.585	34.8151	-0.332698	5.44669
	107.585	34.6965	-0.327164	5.44669
	107.585	34.6704	-0.296143	5.44669
	107.585	34.7	-0.281012	5.44669
	107.585	34.7214	-0.300792	5.44669
	107.562	34.7198	-0.316845	5.44669
	107.505	34.7115	-0.309046	5.44669
	107.481	34.7086	-0.314629	5.44669
	107.513	34.7104	-0.345656	5.44669
	107.493	34.6629	-0.368644	5.44669
	107.4	34.4871	-0.36127	5.44669
	107.334	34.2581	-0.325452	5.44669
	107.335	34.1483	-0.285568	5.44669
	107.357	34.1715	-0.269368	5.44669
	107.366	34.1692	-0.274822	5.44669
	107.362	34.0043	-0.290429	5.44669
	107.357	33.7638	-0.319838	5.44669
	107.357	33.6452	-0.346279	5.44669
	107.358	33.6689	-0.334275	5.44669
	107.359	33.7191	-0.302108	5.44669
	107.359	33.7314	-0.297961	5.44669
	107.358	33.6695	-0.316331	5.44669
	107.358	33.533	-0.326873	5.44669
	107.358	33.4318	-0.317105	5.44669
	107.358	33.3783	-0.292314	5.44669
	107.358	33.284	-0.282716	5.44669
	107.358	33.1973	-0.302824	5.44669
	107.358	33.184	-0.317084	5.44669
	107.358	33.2076	-0.300552	5.44669
	107.358	33.2219	-0.278256	5.44669
	107.358	33.2195	-0.281032	5.44669
	107.358	33.2134	-0.314721	5.44669
	107.358	33.1625	-0.355353	5.44669
	107.358	32.988	-0.372625	5.44669
	107.358	32.7608	-0.359483	5.44669
	107.358	32.6512	-0.331158	5.44669
	107.358	32.6739	-0.313452	5.44669
	107.336	32.7205	-0.314439	5.44669
	107.279	32.7316	-0.328753	5.44669
	107.255	32.7197	-0.343473	5.44669
	107.309	32.7107	-0.338118	5.44669
	107.369	32.7112	-0.329623	5.44669
	107.38	32.6654	-0.343549	5.44669
	107.341	32.5399	-0.354869	5.44669
	107.251	32.4868	-0.331439	5.44669
	107.149	32.5557	-0.290311	5.44669
	107.103	32.5124	-0.26922	5.44669
	107.115	32.3078	-0.273073	5.44669
	107.135	32.1626	-0.281878	5.44669
	107.162	32.1627	-0.284148	5.4507
	107.236	32.2124	-0.281961	5.46104
	107.336	32.233	-0.288108	5.46531
	107.386	32.2238	-0.316319	5.45562
	107.377	32.2127	-0.345629	5.4448
	107.356	32.2113	-0.335253	5.44287
	107.351	32.2146	-0.302748	5.44579
	107.356	32.2166	-0.297882	5.44767
	107.36	32.2162	-0.308199	5.44742
	107.36	32.2153	-0.306507	5.44664
	107.358	32.2151	-0.308775	5.44641
	107.358	32.2153	-0.319249	5.44658
	107.336	32.2155	-0.324244	5.44674
	107.256	32.2155	-0.314966	5.44675
	107.175	32.2154	-0.300222	5.44669
	107.183	32.2154	-0.311648	5.44667
	107.239	32.2154	-0.339681	5.44668
	107.287	32.2154	-0.342343	5.44669
	107.335	32.1662	-0.324828	5.44669
	107.346	31.9903	-0.307302	5.44669
	107.268	31.7619	-0.296853	5.44669
	107.176	31.6523	-0.312968	5.44669
	107.179	31.6755	-0.349304	5.44669
	107.215	31.7714	-0.370763	5.44669
	107.207	31.9584	-0.368732	5.44669
	107.21	32.1255	-0.352683	5.44669
	107.239	32.0994	-0.329742	5.44669
	107.277	31.9751	-0.323155	5.44669
	107.331	31.9238	-0.343866	5.44669
	107.37	31.9452	-0.365179	5.44669
	107.372	31.9229	-0.360505	5.44669
	107.338	31.849	-0.326371	5.44669
	107.274	31.8661	-0.286226	5.44669
	107.253	31.9059	-0.269317	5.44669
	107.309	31.8191	-0.274567	5.44669
	107.37	31.704	-0.282469	5.44669
	107.38	31.6764	-0.291736	5.44669
	107.341	31.7041	-0.309788	5.44669
	107.251	31.7253	-0.324616	5.44669
	107.171	31.7243	-0.326083	5.44669
	107.183	31.7163	-0.321691	5.44669
	107.241	31.7134	-0.319373	5.44669
	107.287	31.7149	-0.312098	5.44669
	107.335	31.7167	-0.292889	5.44669
	107.368	31.7168	-0.276867	5.44669
	107.348	31.7163	-0.283182	5.44669
	107.258	31.716	-0.308245	5.44669
	107.172	31.7161	-0.327018	5.44669
	107.181	31.7162	-0.335509	5.44669
	107.24	31.7162	-0.341774	5.44669
	107.287	31.7162	-0.334995	5.44669
	107.313	31.7162	-0.321047	5.44669
	107.288	31.7162	-0.316208	5.44669
	107.244	31.7654	-0.326786	5.44669
	107.23	31.9413	-0.34989	5.44669
	107.239	32.1697	-0.366363	5.44669
	107.248	32.2793	-0.358852	5.44669
	107.249	32.2069	-0.325256	5.44669
	107.223	31.9842	-0.286347	5.44669
	107.164	31.794	-0.277634	5.44669
	107.141	31.8232	-0.302866	5.44669
	107.218	31.9078	-0.318916	5.44669
	107.336	31.8844	-0.309177	5.44669
	107.37	31.9352	-0.313947	5.44669
	107.3	32.1268	-0.337454	5.44669
	107.229	32.2638	-0.332721	5.44669
	107.198	32.2649	-0.304601	5.44669
	107.161	32.2186	-0.29956	5.44669
	107.149	32.1499	-0.316114	5.44669
	107.2	31.9823	-0.326214	5.44669
	107.233	31.7643	-0.316906	5.44669
	107.185	31.7053	-0.300335	5.44669
	107.124	31.8522	-0.311006	5.44669
	107.111	31.9495	-0.339372	5.44669
	107.126	31.8421	-0.342442	5.44669
	107.137	31.6981	-0.33285	5.44669
	107.136	31.6658	-0.343357	5.44669
	107.132	31.7018	-0.361511	5.44669
	107.131	31.6789	-0.359148	5.44669
	107.132	31.5503	-0.327106	5.44669
	107.11	31.4386	-0.287017	5.44669
	107.053	31.3286	-0.269387	5.44669
	107.006	31.1083	-0.274315	5.44669
	106.98	30.972	-0.282339	5.44669
	106.937	31.0785	-0.2839	5.44669
	106.898	31.185	-0.281694	5.44669
	106.892	31.0464	-0.288084	5.44669
	106.903	30.7798	-0.316404	5.44669
	106.909	30.6412	-0.345673	5.44669
	106.886	30.6659	-0.343112	5.44669
	106.826	30.6743	-0.323013	5.44669
	106.779	30.5135	-0.306267	5.44669
	106.776	30.2217	-0.289193	5.44669
	106.791	29.974	-0.277398	5.44669
	106.798	29.8958	-0.284719	5.44669
	106.818	29.8896	-0.316571	5.44669
	106.872	29.8066	-0.354818	5.44669
	106.917	29.6586	-0.363872	5.44669
	106.922	29.4602	-0.331148	5.44669
	106.908	29.3051	-0.294851	5.44669
	106.879	29.3892	-0.303953	5.44669
	106.823	29.6397	-0.346286	5.44669
	106.803	29.7892	-0.372711	5.44669
	106.857	29.7746	-0.362751	5.44669
	106.917	29.7172	-0.332497	5.44669
	106.927	29.6986	-0.312852	5.44669
	106.911	29.7113	-0.313711	5.44669
	106.9	29.7232	-0.320791	5.44669
	106.88	29.7237	-0.315538	5.44669
	106.804	29.6705	-0.301697	5.44669
	106.702	29.5419	-0.304193	5.44669
	106.673	29.4901	-0.311176	5.44669
	106.741	29.6098	-0.305504	5.44669
	106.785	29.7427	-0.315166	5.44669
	106.737	29.766	-0.339271	5.44669
	106.671	29.7302	-0.34092	5.44669
	106.657	29.7071	-0.324377	5.44669
	106.673	29.7103	-0.31549	5.44669
	106.685	29.7198	-0.325301	5.44669
	106.684	29.7226	-0.349523	5.44669
	106.68	29.7205	-0.358866	5.44669
	106.678	29.7185	-0.330983	5.44669
	106.679	29.7185	-0.296569	5.44669
	106.68	29.7192	-0.304732	5.44669
	106.68	29.7195	-0.346002	5.44669
	106.68	29.7193	-0.372315	5.44669
	106.679	29.7192	-0.370557	5.44669
	106.679	29.67	-0.352896	5.44669
	106.68	29.4941	-0.329183	5.44669
	106.68	29.2657	-0.314974	5.44669
	106.68	29.1561	-0.307909	5.44669
	106.657	29.1793	-0.292747	5.44669
	106.6	29.226	-0.278305	5.44669
	106.576	29.1879	-0.275965	5.44669
	106.63	28.9999	-0.279853	5.44669
	106.69	28.8117	-0.282271	5.44669
	106.701	28.8294	-0.289766	5.44669
	106.662	28.9084	-0.309032	5.44669
	106.572	28.8376	-0.325	5.44669
	106.47	28.7152	-0.326512	5.44669
	106.425	28.6296	-0.313864	5.44669
	106.436	28.5295	-0.298954	5.44669
	106.457	28.4517	-0.311508	5.44669
	106.461	28.395	-0.347944	5.44669
	106.455	28.2911	-0.370712	5.44669
	106.451	28.1523	-0.369194	5.44669
	106.452	28.0144	-0.352894	5.44669
	106.453	27.9383	-0.329666	5.44669
	106.454	27.8956	-0.323048	5.44669
	106.453	27.7968	-0.343848	5.44669
	106.453	27.7044	-0.357339	5.44669
	106.453	27.6903	-0.340239	5.44669
	106.453	27.6664	-0.325849	5.44669
	106.431	27.5549	-0.333385	5.44669
	106.351	27.4507	-0.334972	5.44669
	106.27	27.387	-0.331899	5.44268
	106.278	27.2895	-0.337751	5.43234
	106.312	27.2051	-0.326773	5.42806
	106.279	27.1939	-0.302053	5.43775
	106.224	27.2175	-0.300614	5.44858
	106.208	27.2312	-0.309592	5.4505
	106.22	27.2284	-0.306119	5.44759
	106.231	27.1732	-0.315988	5.44571
	106.231	26.9957	-0.347267	5.44595
	106.227	26.7688	-0.368836	5.44673
	106.226	26.6604	-0.360777	5.44696
	106.226	26.6835	-0.325177	5.44679
	106.227	26.7298	-0.285628	5.44663
	106.227	26.7407	-0.26949	5.44663
	106.227	26.6796	-0.274852	5.44668
	106.227	26.4947	-0.282527	5.44671
	106.227	26.2177	-0.283788	5.4467
	106.227	25.9355	-0.289451	5.44668
	106.227	25.7315	-0.308361	5.44668
	106.227	25.668	-0.31696	5.44669
	106.227	25.7015	-0.298524	5.44669
	106.227	25.7361	-0.27745	5.44669
	106.227	25.7384	-0.273544	5.44669
	106.227	25.727	-0.287012	5.44669
	106.227	25.6722	-0.310988	5.44669
	106.205	25.4979	-0.326799	5.44669
	106.125	25.2723	-0.326571	5.44669
	106.021	25.1632	-0.313249	5.44669
	105.972	25.1856	-0.290804	5.44669
	105.982	25.2319	-0.283454	5.44669
	106.003	25.243	-0.311541	5.44669
	106.008	25.2311	-0.353202	5.44669
	106.003	25.2222	-0.372861	5.44669
	105.999	25.2227	-0.368218	5.44669
	105.999	25.1769	-0.359592	5.44669
	106.001	25.0021	-0.349806	5.44669
	106.001	24.8223	-0.331794	5.44669
	106.001	24.8387	-0.317167	5.44669
	106.001	24.9143	-0.31577	5.44669
	106.001	24.8424	-0.32799	5.44669
	106.001	24.7208	-0.34268	5.44669
	106.001	24.6852	-0.338057	5.44669
	106.001	24.7119	-0.329879	5.44669
	106.001	24.7354	-0.343678	5.44669
	106.001	24.7358	-0.362702	5.44669
	106.001	24.6784	-0.367404	5.44669
	106.001	24.548	-0.36287	5.44669
	106.001	24.497	-0.359341	5.44669
	106.001	24.6177	-0.35161	5.44669
	106.001	24.7507	-0.324769	5.44669
	106.001	24.7737	-0.288725	5.44669
	106.001	24.7377	-0.278805	5.44669
	106.001	24.7147	-0.302512	5.44669
	106.001	24.7179	-0.318351	5.44669
	106.001	24.6782	-0.301195	5.44669
	106.001	24.5543	-0.285946	5.44669
	106.001	24.4997	-0.308883	5.44669
	106.001	24.5674	-0.351202	5.44669
	106.001	24.5242	-0.365097	5.44669
	105.978	24.32	-0.340818	5.44669
	105.899	24.175	-0.315454	5.44669
	105.795	24.175	-0.311836	5.44669
	105.745	24.2246	-0.32695	5.44669
	105.778	24.2451	-0.343643	5.44669
	105.879	24.236	-0.330959	5.44669
	105.965	24.2249	-0.301706	5.44669
	105.93	24.2235	-0.29898	5.44669
	105.812	24.2269	-0.309031	5.44669
	105.741	24.2288	-0.298594	5.44669
	105.748	24.2284	-0.288177	5.44669
	105.775	24.2275	-0.310744	5.44669
	105.784	24.2273	-0.351189	5.44669
	105.778	24.1783	-0.372301	5.44669
	105.772	24.0517	-0.368699	5.44669
	105.772	23.9993	-0.352121	5.44669
	105.774	24.1181	-0.321648	5.44669
	105.775	24.2016	-0.295105	5.44669
	105.775	24.0492	-0.307445	5.44669
	105.774	23.7851	-0.33979	5.44669
	105.774	23.6525	-0.336019	5.44669
	105.774	23.6787	-0.297283	5.44669
	105.774	23.7349	-0.278334	5.44669
	105.774	23.7489	-0.307134	5.44669
	105.774	23.7347	-0.345312	5.44669
	105.774	23.7237	-0.346265	5.44669
	105.774	23.675	-0.332333	5.44669
	105.774	23.5523	-0.34178	5.44669
	105.774	23.4523	-0.361034	5.44669
	105.774	23.3943	-0.359509	5.44669
	105.774	23.347	-0.335297	5.44669
	105.774	23.3876	-0.315178	5.44669
	105.774	23.4278	-0.30582	5.44669
	105.774	23.3328	-0.29967	5.44669
	105.774	23.2141	-0.306806	5.44669
	105.774	23.1879	-0.320862	5.44669
	105.752	23.2175	-0.333491	5.44669
	105.695	23.1898	-0.350995	5.44669
	105.649	23.0123	-0.364435	5.44669
	105.623	22.7756	-0.35765	5.44669
	105.579	22.6631	-0.333309	5.44669
	105.54	22.688	-0.315006	5.44669
	105.535	22.7365	-0.306455	5.44669
	105.545	22.7476	-0.299997	5.44669
	105.552	22.735	-0.306717	5.44669
	105.551	22.7258	-0.312838	5.44669
	105.548	22.7264	-0.305303	5.44669
	105.547	22.7299	-0.314491	5.44669
	105.548	22.682	-0.34693	5.44669
	105.548	22.5545	-0.369226	5.44669
	105.548	22.4521	-0.368932	5.44669
	105.548	22.3949	-0.361183	5.44669
	105.548	22.2995	-0.35022	5.44669
	105.548	22.2628	-0.32353	5.44669
	105.548	22.377	-0.2887	5.44669
	105.548	22.4531	-0.271364	5.44669
	105.548	22.3975	-0.274545	5.44669
	105.548	22.389	-0.289604	5.44669
	105.548	22.4118	-0.31172	5.44669
	105.548	22.327	-0.326184	5.44669
	105.548	22.2188	-0.333924	5.44669
	105.548	22.1934	-0.341406	5.44669
	105.548	22.2196	-0.327534	5.44669
	105.526	22.2393	-0.301064	5.44669
	105.468	22.2383	-0.307799	5.44669
	105.422	22.1816	-0.345682	5.44669
	105.419	22.0029	-0.363219	5.44669
	105.433	21.776	-0.342001	5.44669
	105.418	21.668	-0.316619	5.44669
	105.358	21.6913	-0.304033	5.44669
	105.309	21.7376	-0.290538	5.44669
	105.304	21.7483	-0.278757	5.44669
	105.319	21.7364	-0.284811	5.44669
	105.349	21.7275	-0.316127	5.44669
	105.427	21.7281	-0.346728	5.44669
	105.505	21.7314	-0.343654	5.44669
	105.474	21.7327	-0.322865	5.44669
	105.361	21.732	-0.306013	5.44669
	105.29	21.7312	-0.29701	5.44669
	105.296	21.7312	-0.305622	5.44669
	105.322	21.7314	-0.313441	5.44669
	105.331	21.7315	-0.305945	5.44669
	105.326	21.7315	-0.306675	5.44669
	105.32	21.7314	-0.310699	5.44669
	105.32	21.6822	-0.29655	5.44669
	105.322	21.5063	-0.278856	5.44669
	105.322	21.2779	-0.282707	5.44669
	105.322	21.1683	-0.307338	5.44669
	105.322	21.1915	-0.326807	5.44669
	105.322	21.2382	-0.335743	5.44669
	105.322	21.2493	-0.349818	5.44669
	105.322	21.2372	-0.36314	5.44669
	105.3	21.2283	-0.365397	5.44669
	105.22	21.2288	-0.361873	5.44669
	105.138	21.183	-0.351766	5.44669
	105.146	21.0083	-0.323933	5.44669
	105.181	20.7792	-0.288319	5.44669
	105.148	20.6689	-0.271061	5.44669
	105.093	20.692	-0.282424	5.44669
	105.077	20.739	-0.31787	5.44669
	105.089	20.7501	-0.348308	5.44669
	105.099	20.6889	-0.335826	5.44669
	105.1	20.5039	-0.302036	5.44669
	105.096	20.276	-0.29738	5.44669
	105.094	20.1698	-0.308242	5.44669
	105.095	20.1942	-0.298832	5.44669
	105.096	20.2403	-0.288557	5.44669
	105.096	20.2014	-0.310818	5.44669
	105.096	20.0133	-0.343214	5.44669
	105.095	19.7762	-0.344076	5.44669
	105.095	19.6673	-0.332162	5.44669
	105.096	19.6938	-0.342487	5.44669
	105.096	19.7417	-0.361391	5.44669
	105.096	19.7521	-0.367278	5.44669
	105.096	19.7393	-0.363283	5.44669
	105.096	19.7303	-0.359559	5.44669
	105.096	19.731	-0.359425	5.44669
	105.096	19.7346	-0.352823	5.44669
	105.096	19.7358	-0.333118	5.44669
	105.096	19.735	-0.316649	5.44669
	105.096	19.7343	-0.307212	5.44669
	105.096	19.7342	-0.29186	5.44669
	105.096	19.7345	-0.286052	5.44669
	105.096	19.7346	-0.304384	5.44669
	105.096	19.7346	-0.316552	5.44669
	105.096	19.7345	-0.299775	5.44669
	105.096	19.7345	-0.27812	5.44669
	105.096	19.7345	-0.281251	5.44669
	105.096	19.7345	-0.314861	5.44669
	105.096	19.7345	-0.347463	5.44669
	105.096	19.7345	-0.344412	5.44669
	105.096	19.7345	-0.330791	5.44669
	105.096	19.7345	-0.333922	5.44669
	105.096	19.7345	-0.325561	5.44669
	105.096	19.7345	-0.302906	5.44669
	105.096	19.7345	-0.309273	5.44669
	105.096	19.7345	-0.337775	5.44669
	105.096	19.7345	-0.342395	5.44669
	105.096	19.7345	-0.325529	5.44669
	105.096	19.7345	-0.315448	5.44669
	105.073	19.7345	-0.324874	5.44669
	105.016	19.7345	-0.349359	5.44669
	104.992	19.7345	-0.36682	5.44669
	105.046	19.7345	-0.359232	5.44669
	105.106	19.7345	-0.325253	5.44669
	105.117	19.7345	-0.286211	5.44669
	105.101	19.7345	-0.277578	5.44669
	105.09	19.7345	-0.302892	5.44669
	105.069	19.7345	-0.326817	5.44669
	104.994	19.7345	-0.329465	5.44669
	104.914	19.7345	-0.322327	5.44669
	104.921	19.7345	-0.318437	5.44669
	104.976	19.7345	-0.31148	5.44669
	105.001	19.6853	-0.292962	5.44669
	104.97	19.5094	-0.284988	5.44669
	104.9	19.281	-0.303546	5.44669
	104.852	19.1714	-0.324449	5.44669
[truncated: 3,112 more rows]
