# Supplementary material for: Design of a cosmetic glove stiffness compensation mechanism for toddler-sized hand prostheses
Source: PLoS One. 2017 Aug 11;12(8):e0183233. doi: 10.1371/journal.pone.0183233 (PMC5553851; doi:10.1371/journal.pone.0183233)
Supplement: S1 Dataset — (ZIP) [file pone.0183233.s001.zip › 03 Prototype measurements/protRVS_1.xlsx]

## Sheet: protRVSb_1
LabVIEW Measurement
Writer_Version	2
Reader_Version	2
Separator	Tab
Decimal_Separator	.
Multi_Headings	No
X_Columns	No
Time_Pref	Absolute
Operator	localadmin
Date	2013-09-25
Time	00:13:14.094000
***End_of_Header***
Channels	4
Samples	10	10	10	10
Date	2013-09-25	2013-09-25	2013-09-25	2013-09-25
Time	00:13:42.794000	00:13:42.794000	00:13:42.794000	00:13:42.794000
Y_Unit_Label	mm	N	N	Pa
X_Dimension	Time	Time	Time	Time
X0	0	0	0	0
Delta_X	0.01	0.01	0.01	0.01
***End_of_Header***
X_Value	Voltage LVDT (Filtered)	Voltage Load Cell (Filtered)	Voltage Pinch Load Cell (Filtered)	Voltage Pressure (Filtered)	Comment
	130.36	2.27229	-0.598745	5.44669
	130.336	2.24921	-0.591056	5.44669
	130.39	2.20309	-0.572284	5.44669
	130.451	2.08581	-0.564463	5.44669
	130.461	2.03626	-0.583176	5.44669
	130.445	2.15291	-0.60409	5.44669
	130.435	2.28374	-0.607829	5.44669
	130.436	2.30726	-0.60222	5.44669
	130.44	2.27223	-0.590711	5.44669
	130.442	2.24945	-0.570903	5.44669
	130.418	2.20321	-0.564008	5.44669
	130.36	2.08577	-0.583475	5.44669
	130.336	2.0362	-0.604377	5.44669
	130.39	2.10371	-0.607843	5.44669
	130.451	2.05859	-0.602124	5.44669
	130.461	1.85372	-0.598537	5.44669
	130.445	1.75828	-0.591203	5.44669
	130.435	1.93464	-0.572419	5.44669
	130.436	2.16354	-0.564468	5.44669
	130.44	2.16672	-0.583129	5.44669
	130.442	2.08194	-0.604069	5.44669
	130.418	2.09374	-0.607837	5.44669
	130.36	2.0381	-0.602231	5.44669
	130.336	1.89786	-0.590713	5.44669
	130.39	1.89023	-0.5709	5.44669
	130.451	1.99103	-0.564006	5.44669
	130.461	2.09373	-0.583476	5.44669
	130.423	2.15926	-0.596507	5.44669
	130.355	2.11025	-0.579688	5.44669
	130.333	2.0601	-0.565578	5.44669
	130.391	2.1539	-0.581003	5.44669
	130.452	2.27562	-0.594911	5.44669
	130.462	2.3035	-0.579898	5.44669
	130.445	2.27353	-0.566234	5.44669
	130.434	2.25133	-0.581203	5.44669
	130.436	2.20353	-0.602633	5.44669
	130.44	2.08524	-0.60792	5.44669
	130.442	2.03586	-0.602776	5.44669
	130.418	2.15295	-0.598783	5.44669
	130.36	2.28389	-0.591074	5.44669
	130.336	2.30731	-0.572278	5.44669
	130.39	2.27219	-0.564455	5.44669
	130.451	2.20022	-0.583174	5.44669
	130.461	2.07643	-0.596221	5.44669
	130.445	2.03335	-0.579675	5.44669
	130.435	2.15503	-0.557804	5.44669
	130.436	2.23646	-0.552893	5.44669
	130.418	2.13135	-0.566222	5.44669
	130.362	2.04317	-0.590498	5.44669
	130.337	2.13957	-0.598612	5.44669
	130.39	2.27568	-0.578066	5.44669
	130.45	2.30863	-0.56415	5.44669
	130.461	2.27566	-0.57311	5.44669
	130.445	2.2504	-0.575125	5.44669
	130.435	2.20239	-0.571725	5.44669
	130.436	2.08509	-0.585159	5.44669
	130.44	2.03621	-0.602331	5.44669
	130.442	2.15315	-0.598516	5.44669
	130.418	2.28385	-0.574085	5.44669
	130.36	2.30722	-0.562559	5.44669
	130.336	2.27217	-0.581736	5.44669
	130.368	2.24944	-0.596293	5.44669
	130.371	2.25241	-0.572345	5.44669
	130.358	2.26175	-0.53772	5.44669
	130.395	2.21541	-0.544395	5.44669
	130.445	2.08651	-0.585117	5.44669
	130.435	2.03218	-0.611729	5.44669
	130.343	2.15095	-0.61029	5.44669
	130.231	2.28437	-0.600528	5.44669
	130.204	2.25903	-0.596997	5.44669
	130.297	2.09644	-0.591126	5.44669
	130.423	1.97159	-0.572934	5.44669
	130.477	1.96668	-0.564711	5.44669
	130.461	2.05654	-0.583048	5.44669
	130.435	2.20183	-0.596077	5.44669
	130.431	2.29671	-0.57966	5.44669
	130.416	2.24607	-0.565719	5.44669
	130.34	2.08661	-0.581072	5.44669
	130.259	2.02127	-0.602761	5.44669
	130.287	2.14634	-0.60802	5.44669
	130.4	2.28631	-0.602772	5.44669
	130.472	2.26148	-0.598746	5.44669
	130.466	2.09678	-0.598931	5.44669
	130.44	2.02005	-0.59257	5.44669
	130.431	2.14222	-0.572852	5.44669
	130.436	2.28502	-0.556293	5.44669
	130.442	2.26241	-0.554693	5.44669
	130.442	2.09762	-0.567514	5.44669
	130.44	2.02008	-0.590399	5.44669
	130.439	2.09274	-0.605982	5.44669
	130.44	2.10892	-0.606047	5.44669
	130.418	2.08325	-0.600799	5.44669
	130.361	2.16407	-0.598621	5.44669
	130.337	2.27166	-0.591709	5.44669
	130.39	2.24904	-0.572602	5.44669
	130.451	2.09677	-0.564364	5.44669
	130.439	2.02447	-0.583021	5.44669
	130.365	2.09488	-0.60406	5.44669
	130.331	2.10826	-0.607872	5.44669
	130.386	2.08221	-0.602248	5.44669
	130.451	2.11469	-0.598579	5.44669
	130.463	2.09598	-0.591177	5.44669
	130.446	2.02083	-0.572393	5.44669
	130.434	1.98717	-0.564466	5.44669
	130.436	2.04757	-0.575267	5.44669
	130.44	2.19079	-0.575917	5.44669
	130.442	2.29527	-0.56342	5.44669
	130.441	2.29858	-0.55654	5.44669
	130.44	2.26448	-0.565747	5.44669
	130.44	2.2001	-0.589001	5.44669
	130.418	2.07912	-0.606025	5.44669
	130.36	2.03452	-0.606561	5.44669
	130.314	2.15456	-0.601	5.44669
	130.311	2.28504	-0.598522	5.44669
	130.347	2.30722	-0.599467	5.44669
	130.412	2.27175	-0.600745	5.44669
	130.456	2.24926	-0.600944	5.44669
	130.456	2.25249	-0.600574	5.44669
	130.441	2.26184	-0.600348	5.44669
	130.413	2.26461	-0.600385	5.44669
	130.358	2.26245	-0.59261	5.44669
	130.337	2.26056	-0.564481	5.44669
	130.392	2.26053	-0.535784	5.44669
	130.451	2.21201	-0.546387	5.44669
	130.461	2.08552	-0.58664	5.44669
	130.445	2.03297	-0.611659	5.44669
	130.435	2.10245	-0.60972	5.44669
	130.436	2.1084	-0.592443	5.44669
	130.44	2.07958	-0.568955	5.44669
	130.442	2.11353	-0.562575	5.44669
	130.441	2.09643	-0.583568	5.44669
	130.44	2.02143	-0.604925	5.44669
	130.417	1.98726	-0.600169	5.44669
	130.36	2.04739	-0.573856	5.44669
	130.337	2.19068	-0.561875	5.44669
	130.368	2.29529	-0.573661	5.44669
	130.371	2.29863	-0.576165	5.44669
	130.358	2.2645	-0.571965	5.44669
	130.395	2.24927	-0.58489	5.44669
	130.423	2.25507	-0.602133	5.44669
	130.377	2.26292	-0.598529	5.44669
	130.342	2.21495	-0.574161	5.44669
	130.387	2.0859	-0.554715	5.44669
	130.447	2.03208	-0.545695	5.44669
	130.461	2.15113	-0.539447	5.44669
	130.446	2.28447	-0.554292	5.44669
	130.435	2.3082	-0.58073	5.44669
	130.436	2.27236	-0.581507	5.44669
	130.418	2.24917	-0.57164	5.44669
	130.362	2.25223	-0.574976	5.44669
	130.337	2.26177	-0.565366	5.44669
	130.39	2.26467	-0.542114	5.44669
	130.45	2.21331	-0.548675	5.44669
	130.461	2.08459	-0.585341	5.44669
	130.445	2.03212	-0.60243	5.44669
	130.435	2.15161	-0.581457	5.44669
	130.436	2.28466	-0.556336	5.44669
	130.44	2.30811	-0.551643	5.44669
	130.442	2.22306	-0.558349	5.44669
	130.441	2.07319	-0.554915	5.44669
	130.417	2.02387	-0.541969	5.44669
	130.36	2.15221	-0.544193	5.44669
	130.337	2.28784	-0.558614	5.44669
	130.391	2.30923	-0.573143	5.44669
	130.451	2.27159	-0.591313	5.44669
	130.439	2.24848	-0.596486	5.44669
	130.365	2.25222	-0.576884	5.44669
	130.331	2.26201	-0.56441	5.44669
	130.386	2.26478	-0.57364	5.44669
	130.451	2.26246	-0.567383	5.44669
	130.463	2.2605	-0.543436	5.44669
	130.446	2.26051	-0.548512	5.44669
	130.412	2.26121	-0.576932	5.44669
	130.356	2.2615	-0.581977	5.44669
	130.337	2.26137	-0.573188	5.44669
	130.37	2.26121	-0.583328	5.44669
	130.371	2.26119	-0.601043	5.44669
	130.335	2.26124	-0.606498	5.44669
	130.293	2.26127	-0.602745	5.44669
	130.262	2.26126	-0.599275	5.44669
	130.304	2.21206	-0.599163	5.44669
	130.406	2.03609	-0.592479	5.44669
	130.468	1.8077	-0.564861	5.44669
	130.463	1.74731	-0.53599	5.44669
	130.44	1.94645	-0.546338	5.44669
	130.432	2.17239	-0.586547	5.44669
	130.437	2.16623	-0.611637	5.44669
	130.442	2.07859	-0.609744	5.44669
	130.442	2.14169	-0.600331	5.44669
	130.44	2.26393	-0.597109	5.44669
	130.44	2.30294	-0.599113	5.44669
	130.417	2.22826	-0.601099	5.44669
	130.36	2.02801	-0.601218	5.44669
	130.337	1.84774	-0.600563	5.44669
	130.39	1.92231	-0.600246	5.44669
	130.451	2.12851	-0.600346	5.44669
	130.461	2.10754	-0.6005	5.44669
	130.445	1.91429	-0.592659	5.44669
	130.435	1.92157	-0.564461	5.44669
	130.436	2.10448	-0.535758	5.44669
	130.44	2.14693	-0.546384	5.44669
	130.442	2.09469	-0.586648	5.44669
	130.441	2.10612	-0.603793	5.44669
	130.44	2.08795	-0.581563	5.44669
	130.417	2.02051	-0.563767	5.44669
	130.36	1.9407	-0.579577	5.44669
	130.337	1.82367	-0.594958	5.44669
	130.39	1.73679	-0.580424	5.44669
	130.451	1.73151	-0.566438	5.44669
	130.461	1.80771	-0.581101	5.44669
	130.445	1.9966	-0.594647	5.44669
	130.435	2.22077	-0.579752	5.44669
	130.436	2.32398	-0.558396	5.44669
	130.44	2.25044	-0.553113	5.44669
	130.442	2.02952	-0.566104	5.44669
	130.441	1.79124	-0.59037	5.44669
	130.44	1.69355	-0.5986	5.44669
	130.44	1.77442	-0.578106	5.44669
	130.44	1.99646	-0.564171	5.44669
	130.418	2.1834	-0.573105	5.44669
	130.36	2.10383	-0.575115	5.44669
	130.337	1.89317	-0.571723	5.44669
	130.39	1.91403	-0.585161	5.44669
	130.451	2.10883	-0.602333	5.44669
	130.461	2.10224	-0.598516	5.44669
	130.445	1.86987	-0.574084	5.44669
	130.435	1.7003	-0.554688	5.44669
	130.436	1.70005	-0.553581	5.44669
	130.418	1.75835	-0.559748	5.44669
	130.362	1.78256	-0.562683	5.44669
	130.315	1.82112	-0.569584	5.44669
	130.31	1.93483	-0.588419	5.44669
	130.324	1.98557	-0.604416	5.44669
	130.31	1.91987	-0.606094	5.44669
	130.272	1.96534	-0.601376	5.44669
	130.303	2.12052	-0.590974	5.44669
	130.402	2.08885	-0.571313	5.44669
	130.467	1.8601	-0.556215	5.44669
	130.464	1.70096	-0.555207	5.44669
	130.44	1.75299	-0.567757	5.44669
	130.432	1.93565	-0.590318	5.44669
	130.414	2.01018	-0.605862	5.44669
	130.362	1.88071	-0.606025	5.44669
	130.338	1.73563	-0.600833	5.44669
	130.391	1.71069	-0.598642	5.44669
	130.45	1.7502	-0.599577	5.44669
	130.461	1.77536	-0.600748	5.44669
	130.445	1.77181	-0.600907	5.44669
	130.435	1.76138	-0.592686	5.44669
	130.436	1.75827	-0.564328	5.44669
	130.44	1.76067	-0.527822	5.44669
	130.442	1.76279	-0.518248	5.44669
	130.441	1.76282	-0.550135	5.44669
	130.44	1.76208	-0.594136	5.44669
	130.417	1.76176	-0.613418	5.44669
	130.36	1.76188	-0.607784	5.44669
	130.337	1.76205	-0.598876	5.44669
	130.39	1.76208	-0.597196	5.44669
	130.451	1.76203	-0.599666	5.44669
	130.461	1.762	-0.6013	5.44669
	130.445	1.762	-0.601106	5.44669
	130.435	1.76202	-0.600444	5.44669
	130.436	1.76202	-0.600236	5.44669
	130.44	1.76202	-0.600384	5.44669
	130.442	1.76201	-0.60052	5.44669
	130.441	1.76201	-0.600524	5.44669
	130.44	1.76202	-0.600478	5.44669
	130.44	1.76202	-0.600457	5.44669
	130.44	1.76202	-0.600464	5.44669
	130.44	1.76202	-0.600475	5.44669
	130.44	1.76202	-0.600477	5.44669
	130.44	1.76202	-0.600474	5.44268
	130.44	1.76202	-0.592601	5.43234
	130.44	1.76202	-0.564446	5.42806
	130.44	1.71283	-0.527902	5.43775
	130.44	1.58605	-0.518239	5.44858
	130.44	1.48443	-0.550103	5.4505
	130.44	1.47647	-0.594126	5.44759
	130.44	1.55679	-0.613425	5.44571
	130.418	1.64998	-0.59992	5.44595
	130.36	1.62026	-0.570721	5.44673
	130.337	1.51913	-0.560649	5.44696
	130.39	1.47853	-0.582132	5.44679
	130.451	1.54527	-0.597137	5.44663
	130.439	1.69361	-0.580429	5.44663
	130.365	1.79799	-0.565665	5.44668
	130.331	1.75024	-0.580776	5.44671
	130.386	1.58862	-0.602656	5.4467
	130.451	1.52135	-0.608081	5.44668
	130.463	1.59718	-0.602835	5.44668
	130.446	1.56185	-0.59875	5.44669
	130.434	1.40731	-0.59104	5.44669
	130.436	1.43565	-0.572275	5.44669
	130.44	1.61358	-0.564466	5.44669
	130.442	1.64645	-0.58318	5.44669
	130.418	1.54278	-0.604091	5.44669
	130.338	1.47909	-0.607828	5.44669
	130.256	1.4879	-0.602219	5.44669
	130.287	1.51402	-0.598582	5.44669
	130.379	1.52179	-0.599059	5.44669
	130.392	1.51576	-0.600553	5.44669
	130.363	1.55966	-0.601009	5.44669
	130.39	1.63717	-0.600669	5.44669
	130.441	1.61387	-0.600365	5.44669
	130.457	1.57019	-0.600358	5.44669
	130.447	1.60837	-0.600463	5.44669
	130.437	1.54913	-0.60051	5.44669
	130.436	1.34881	-0.600492	5.44669
	130.417	1.21111	-0.600468	5.44669
	130.362	1.26198	-0.600464	5.44669
	130.337	1.43653	-0.600471	5.44669
	130.368	1.50807	-0.600475	5.44669
	130.371	1.38023	-0.592604	5.44669
	130.358	1.2369	-0.572317	5.44669
	130.396	1.2613	-0.556057	5.44669
	130.445	1.47621	-0.554784	5.44669
	130.435	1.72948	-0.567636	5.44669
	130.366	1.7864	-0.590418	5.44669
	130.333	1.57696	-0.605947	5.44669
	130.387	1.29875	-0.606025	5.44669
	130.428	1.22969	-0.600803	5.44669
	130.383	1.44296	-0.59863	5.44669
	130.342	1.67791	-0.599582	5.44669
	130.385	1.6705	-0.600755	5.44669
	130.446	1.52994	-0.593037	5.44669
	130.461	1.41597	-0.572399	5.44669
	130.447	1.31066	-0.563808	5.44669
	130.435	1.29004	-0.574989	5.44669
	130.436	1.41451	-0.568164	5.44669
	130.44	1.48914	-0.535412	5.44669
	130.442	1.42936	-0.512144	5.44669
	130.441	1.41957	-0.512143	5.44669
	130.44	1.44334	-0.527983	5.44669
	130.44	1.35944	-0.55943	5.44669
	130.44	1.25124	-0.594513	5.44669
	130.44	1.27471	-0.602392	5.44669
	130.44	1.42754	-0.570301	5.44669
	130.44	1.54897	-0.534687	5.44669
	130.44	1.60511	-0.535979	5.44669
	130.44	1.64409	-0.557811	5.44669
	130.44	1.60056	-0.575733	5.44669
	130.418	1.56215	-0.592685	5.44669
	130.36	1.65892	-0.604011	5.44669
	130.337	1.77771	-0.604407	5.44669
	130.39	1.80331	-0.592943	5.44669
	130.451	1.77343	-0.571054	5.44669
	130.461	1.75207	-0.555406	5.44669
	130.445	1.75378	-0.55496	5.44669
	130.435	1.7621	-0.567941	5.44669
	130.436	1.76498	-0.590483	5.44669
	130.44	1.76323	-0.605866	5.44669
	130.419	1.71228	-0.605968	5.44669
	130.361	1.5362	-0.600808	5.44669
	130.336	1.35757	-0.598652	5.44669
	130.39	1.42424	-0.591719	5.44669
	130.451	1.62653	-0.572595	5.44669
	130.461	1.60675	-0.564358	5.44669
	130.445	1.36619	-0.583021	5.44669
	130.435	1.19787	-0.604062	5.44669
	130.436	1.25025	-0.607873	5.44669
	130.44	1.48551	-0.594377	5.44669
	130.442	1.73731	-0.570423	5.44669
	130.418	1.83557	-0.562502	5.44669
	130.36	1.79933	-0.583016	5.44669
	130.336	1.70195	-0.60472	5.44669
	130.39	1.51898	-0.60815	5.44669
	130.451	1.35402	-0.59426	5.44669
	130.461	1.42887	-0.570275	5.44669
	130.445	1.67892	-0.554611	5.44669
	130.435	1.8316	-0.554904	5.44669
	130.436	1.81847	-0.5682	5.44669
	130.44	1.71139	-0.590612	5.44669
	130.442	1.56532	-0.605827	5.44669
	130.441	1.47625	-0.605906	5.44669
	130.44	1.48041	-0.600796	5.44669
	130.44	1.56135	-0.598669	5.44669
	130.44	1.69968	-0.599601	5.44669
	130.44	1.79482	-0.592878	5.44669
	130.44	1.79594	-0.564872	5.44669
	130.44	1.76425	-0.535853	5.44669
	130.44	1.75084	-0.546277	5.44669
	130.44	1.75653	-0.58657	5.44669
	130.418	1.76369	-0.611669	5.44669
	130.36	1.76466	-0.609749	5.44669
	130.337	1.71334	-0.600322	5.44669
	130.39	1.58532	-0.597104	5.44669
	130.451	1.53313	-0.599114	5.44669
	130.461	1.6033	-0.601101	5.44669
	130.445	1.60942	-0.601219	5.44669
	130.435	1.58042	-0.600562	5.44669
	130.436	1.66343	-0.600245	5.44669
	130.44	1.77311	-0.600346	5.44669
	130.442	1.79978	-0.59263	5.44669
	130.441	1.77358	-0.572374	5.44669
	130.44	1.7042	-0.556071	5.44669
	130.44	1.57832	-0.546899	5.44669
	130.44	1.48425	-0.53947	5.44669
	130.44	1.47914	-0.553874	5.44669
	130.44	1.55798	-0.580547	5.44669
	130.44	1.64953	-0.581579	5.44669
	130.44	1.57046	-0.563865	5.44669
	130.44	1.39226	-0.546835	5.44669
	130.44	1.42628	-0.536664	5.44669
	130.418	1.6642	-0.55272	5.44669
	130.36	1.82635	-0.588931	5.44669
	130.337	1.8215	-0.61036	5.44669
	130.39	1.76371	-0.600489	5.44669
	130.451	1.74153	-0.57205	5.44669
	130.461	1.75282	-0.561004	5.44669
	130.445	1.76544	-0.573937	5.44669
	130.435	1.71753	-0.576591	5.44669
	130.436	1.5868	-0.572045	5.44669
	130.44	1.53226	-0.584772	5.44669
	130.442	1.6516	-0.602056	5.44669
	130.441	1.78532	-0.606409	5.44669
	130.44	1.75992	-0.602348	5.44669
	130.44	1.59719	-0.59127	5.44669
	130.418	1.5215	-0.571092	5.44669
	130.36	1.64339	-0.563888	5.44669
	130.314	1.78571	-0.583358	5.44669
	130.311	1.81219	-0.604371	5.44669
	130.325	1.7743	-0.607882	5.44669
	130.31	1.70009	-0.594271	5.44669
	130.272	1.57634	-0.570375	5.44669
	130.303	1.53408	-0.56252	5.44669
	130.402	1.65608	-0.58304	5.44669
	130.467	1.78655	-0.604723	5.44669
	130.441	1.80803	-0.600272	5.44669
	130.338	1.77226	-0.573971	5.44669
	130.226	1.7499	-0.561886	5.44669
	130.181	1.75329	-0.581496	5.44669
	130.197	1.76266	-0.596431	5.44669
	130.218	1.76539	-0.58036	5.44669
	130.222	1.7632	-0.565887	5.44669
	130.216	1.76131	-0.580894	5.44669
	130.212	1.7613	-0.602627	5.44669
	130.212	1.76197	-0.600157	5.44669
	130.214	1.76225	-0.574667	5.44669
	130.214	1.76213	-0.562219	5.44669
	130.214	1.76198	-0.573517	5.44669
	130.214	1.76196	-0.568112	5.44669
	130.214	1.762	-0.535914	5.44669
	130.214	1.76203	-0.520244	5.44669
	130.214	1.76202	-0.548087	5.44669
	130.214	1.76201	-0.592568	5.44669
	130.214	1.76201	-0.613489	5.44669
	130.214	1.76201	-0.608371	5.44669
	130.214	1.76202	-0.599097	5.44669
	130.214	1.76202	-0.59708	5.44669
	130.214	1.76202	-0.599539	5.44669
	130.214	1.76202	-0.601288	5.44669
	130.214	1.76202	-0.601146	5.44669
	130.214	1.76202	-0.600465	5.44669
	130.214	1.76202	-0.59236	5.44669
	130.214	1.76202	-0.572219	5.44669
	130.214	1.76202	-0.563973	5.44669
	130.214	1.76202	-0.582993	5.44669
	130.214	1.76202	-0.604188	5.44669
	130.214	1.76202	-0.607935	5.44669
	130.214	1.76202	-0.594359	5.44669
	130.214	1.76202	-0.570393	5.44669
	130.214	1.76202	-0.562496	5.44669
	130.214	1.76202	-0.583024	5.44669
	130.214	1.76202	-0.604725	5.44669
	130.192	1.76202	-0.608149	5.44669
	130.134	1.76202	-0.594257	5.44669
	130.088	1.76202	-0.570274	5.44669
	130.062	1.76202	-0.562483	5.44669
	130.041	1.76202	-0.58306	5.44669
	130.06	1.76202	-0.604745	5.44669
	130.1	1.76202	-0.608145	5.44669
	130.137	1.76202	-0.602119	5.44669
	130.164	1.76202	-0.598428	5.44669
	130.122	1.76202	-0.59903	5.44669
	130.021	1.76202	-0.600595	5.44669
	129.983	1.76202	-0.601037	5.44669
	130.045	1.76202	-0.600666	5.44669
	130.091	1.76202	-0.600353	5.44669
	130.045	1.76202	-0.600354	5.44669
	129.98	1.8112	-0.600466	5.44669
	129.965	1.93798	-0.600512	5.44669
	129.981	1.99041	-0.592621	5.44669
	129.993	1.87159	-0.572311	5.44669
	129.992	1.73884	-0.563919	5.44669
	129.988	1.71528	-0.582938	5.44669
	129.986	1.75098	-0.604184	5.44669
	129.987	1.77405	-0.600082	5.44669
	129.988	1.77099	-0.574083	5.44669
	129.988	1.81069	-0.562001	5.44669
	129.988	1.98376	-0.581504	5.44669
	129.987	2.21433	-0.604264	5.44669
	129.987	2.32584	-0.608497	5.44669
	129.988	2.25351	-0.602437	5.44669
	129.988	2.07933	-0.598436	5.44669
	129.965	1.96638	-0.59105	5.44669
	129.885	1.92138	-0.572391	5.44669
	129.804	1.88406	-0.564511	5.44669
	129.834	1.92432	-0.583157	5.44669
	129.926	2.00996	-0.604065	5.44669
	129.917	2.0895	-0.607825	5.44669
	129.83	2.19994	-0.602227	5.44669
	129.812	2.28416	-0.598587	5.44669
	129.859	2.29066	-0.591187	5.44669
	129.912	2.21593	-0.572395	5.44669
	129.944	2.02721	-0.564463	5.44669
	129.92	1.80259	-0.575265	5.44669
	129.874	1.69914	-0.575918	5.44669
	129.836	1.72353	-0.571291	5.44669
	129.788	1.8178	-0.584695	5.44669
	129.752	2.00367	-0.594421	5.44669
	129.748	2.22014	-0.570508	5.44669
	129.759	2.3212	-0.537616	5.44669
	129.765	2.29869	-0.545005	5.44669
	129.763	2.25526	-0.577538	5.44669
	129.761	2.24538	-0.575608	5.44669
	129.76	2.25672	-0.545447	5.44669
	129.761	2.26499	-0.546423	5.44669
	129.761	2.26443	-0.575341	5.44669
	129.761	2.26125	-0.574183	5.44669
	129.761	2.26012	-0.54563	5.44669
	129.761	2.26078	-0.547007	5.44669
	129.761	2.21226	-0.583391	5.44669
	129.761	2.08554	-0.610077	5.44669
	129.761	2.03289	-0.602341	5.44669
	129.739	2.15159	-0.565056	5.44669
	129.681	2.28438	-0.532557	5.44669
	129.635	2.308	-0.536959	5.44669
	129.61	2.27231	-0.551109	5.44669
	129.566	2.24922	-0.547719	5.44669
	129.527	2.25227	-0.555784	5.44669
	129.521	2.26177	-0.586278	5.44669
	129.532	2.26466	-0.608158	5.44669
	129.539	2.26249	-0.60051	5.44669
	129.56	2.26056	-0.572841	5.44669
	129.637	2.26052	-0.561328	5.44669
	129.717	2.26119	-0.581663	5.44669
	129.688	2.26148	-0.596699	5.44669
	129.574	2.26137	-0.572542	5.44669
	129.503	2.26122	-0.537658	5.44669
	129.509	2.26119	-0.544299	5.44669
	129.535	2.26124	-0.585098	5.44669
	129.544	2.26127	-0.611755	5.44669
	129.539	2.31045	-0.602437	5.44669
	129.533	2.43722	-0.57237	5.44669
	129.533	2.53884	-0.560445	5.44669
	129.535	2.54679	-0.57359	5.44669
	129.536	2.46647	-0.568773	5.44669
	129.535	2.32409	-0.544036	5.44669
	129.535	2.27623	-0.548269	5.44669
	129.535	2.40252	-0.584488	5.44669
	129.535	2.48759	-0.610087	5.44669
	129.535	2.43154	-0.609826	5.44669
	129.535	2.41961	-0.600917	5.44669
	129.535	2.49034	-0.597325	5.44669
	129.535	2.58223	-0.591125	5.44669
	129.535	2.65397	-0.564946	5.44669
	129.535	2.6114	-0.536507	5.44669
	129.535	2.51256	-0.546525	5.44669
	129.535	2.42831	-0.57857	5.44669
	129.535	2.32059	-0.583371	5.44669
	129.535	2.23919	-0.57319	5.44669
	129.535	2.23289	-0.582834	5.44669
	129.535	2.25753	-0.600836	5.44669
	129.535	2.26982	-0.606586	5.44669
	129.535	2.26617	-0.594985	5.44669
	129.535	2.26027	-0.571135	5.44669
	129.535	2.25909	-0.562584	5.44669
	129.535	2.2607	-0.574926	5.44669
	129.535	2.31098	-0.576443	5.44669
	129.535	2.48683	-0.571632	5.44669
	129.535	2.6656	-0.584651	5.44669
	129.535	2.59907	-0.602152	5.44669
	129.535	2.39679	-0.606492	5.44669
	129.535	2.41652	-0.602348	5.44669
	129.535	2.65706	-0.599111	5.44669
	129.535	2.82539	-0.599235	5.44669
	129.535	2.82221	-0.592567	5.44669
	129.535	2.76292	-0.572743	5.44669
	129.535	2.73951	-0.564119	5.44669
	129.535	2.75083	-0.582868	5.44669
	129.535	2.7639	-0.604083	5.44669
	129.535	2.76535	-0.607936	5.44669
	129.535	2.76131	-0.602267	5.44669
	129.535	2.7591	-0.590693	5.44669
	129.535	2.75962	-0.570879	5.44669
	129.535	2.76061	-0.564004	5.44669
	129.535	2.76085	-0.583483	5.44669
	129.513	2.76059	-0.604381	5.44669
	129.433	2.7604	-0.607842	5.44669
	129.352	2.76041	-0.602122	5.44669
	129.359	2.76049	-0.598536	5.44669
	129.394	2.76051	-0.599074	5.44669
	129.361	2.7605	-0.600575	5.44669
	129.306	2.76048	-0.593142	5.44669
	129.29	2.76048	-0.572507	5.44669
	129.302	2.76049	-0.563816	5.44669
	129.313	2.76049	-0.582825	5.44669
	129.313	2.76049	-0.604173	5.44669
	129.309	2.76049	-0.607989	5.44669
	129.307	2.76049	-0.602257	5.44669
	129.308	2.76049	-0.598541	5.44669
	129.309	2.76049	-0.599028	5.44669
	129.309	2.76049	-0.600554	5.44669
	129.309	2.76049	-0.60102	5.44669
	129.309	2.76049	-0.600673	5.44669
	129.309	2.76049	-0.600362	5.44669
	129.309	2.76049	-0.600355	5.44669
	129.309	2.76049	-0.600463	5.44669
	129.309	2.80968	-0.59264	5.44669
	129.309	2.93645	-0.572337	5.44669
	129.309	3.03808	-0.563923	5.44669
	129.309	3.04603	-0.58293	5.44669
	129.309	3.0149	-0.604179	5.44669
	129.309	2.99929	-0.607954	5.44669
	129.309	3.00386	-0.60224	5.44669
	129.309	3.01133	-0.598546	5.44669
	129.309	3.01284	-0.599037	5.44669
	129.309	3.06	-0.600556	5.44669
	129.309	3.1854	-0.601018	5.44669
	129.286	3.28716	-0.592801	5.44669
	129.207	3.29567	-0.572207	5.44669
	129.103	3.26471	-0.55594	5.4507
	129.053	3.24899	-0.554774	5.46104
	129.064	3.25345	-0.559803	5.46531
	129.085	3.26091	-0.562282	5.45562
	129.09	3.26245	-0.569397	5.4448
	129.085	3.26044	-0.580612	5.44287
	129.081	3.25906	-0.568483	5.44579
	129.081	3.25919	-0.54141	5.44767
	129.082	3.25974	-0.547271	5.44742
	129.083	3.25992	-0.585003	5.44664
	129.083	3.2598	-0.610658	5.44641
	129.082	3.25969	-0.609882	5.44658
	129.082	3.25968	-0.592867	5.44674
	129.082	3.25972	-0.561204	5.44675
	129.082	3.25974	-0.534319	5.4507
	129.082	3.25973	-0.539067	5.46102
	129.082	3.25972	-0.551366	5.4653
	129.082	3.25972	-0.547078	5.45563
	129.082	3.25972	-0.547553	5.4448
	129.082	3.25972	-0.558199	5.44288
	129.082	3.25972	-0.571774	5.44578
	129.082	3.25972	-0.590887	5.44767
	129.082	3.25972	-0.604665	5.44742
	129.082	3.25972	-0.60532	5.44664
	129.082	3.25972	-0.600963	5.44641
	129.082	3.25972	-0.598947	5.44658
	129.082	3.25972	-0.599658	5.44674
	129.082	3.25972	-0.600674	5.44675
	129.082	3.25972	-0.600847	5.44669
	129.082	3.25972	-0.592687	5.44667
	129.082	3.25972	-0.56435	5.44668
	129.082	3.25972	-0.535702	5.44669
	129.082	3.25972	-0.546399	5.44669
	129.082	3.25972	-0.586675	5.44669
	129.082	3.25972	-0.603798	5.44669
	129.082	3.25972	-0.573685	5.44669
	129.082	3.25972	-0.535606	5.44669
	129.082	3.25972	-0.535161	5.44669
	129.082	3.25972	-0.549271	5.44669
	129.082	3.25972	-0.547588	5.44669
	129.082	3.25972	-0.556382	5.44669
	129.082	3.25972	-0.586575	5.44669
	129.082	3.30891	-0.60807	5.44669
	129.082	3.43569	-0.600367	5.44669
	129.082	3.48812	-0.564942	5.44669
	129.082	3.3693	-0.533211	5.44669
	129.082	3.23655	-0.537273	5.44669
	129.082	3.21298	-0.558879	5.44669
	129.082	3.24869	-0.56785	5.44669
	129.082	3.27176	-0.564145	5.44669
	129.082	3.2687	-0.559438	5.44669
	129.082	3.2592	-0.550918	5.44669
	129.082	3.25632	-0.539906	5.44669
	129.082	3.25848	-0.55262	5.44669
	129.082	3.26041	-0.587736	5.44669
	129.082	3.26045	-0.602024	5.44669
	129.082	3.25978	-0.580434	5.44669
	129.082	3.25949	-0.556052	5.44669
	129.082	3.2596	-0.551888	5.44669
	129.082	3.25976	-0.566423	5.44669
	129.082	3.25978	-0.590939	5.44669
	129.082	3.25974	-0.598725	5.44669
	129.082	3.25971	-0.577956	5.44669
	129.082	3.25971	-0.564064	5.44669
	129.082	3.25972	-0.573113	5.44669
	129.082	3.25973	-0.567286	5.44669
	129.082	3.25972	-0.535711	5.44669
	129.082	3.25972	-0.512581	5.44669
	129.082	3.25972	-0.51222	5.44669
	129.082	3.25972	-0.52786	5.44669
	129.082	3.25972	-0.55148	5.44669
	129.082	3.25972	-0.566368	5.44669
	129.082	3.25972	-0.573751	5.44669
	129.082	3.25972	-0.588804	5.44669
	129.082	3.25972	-0.603088	5.44669
	129.082	3.25972	-0.6054	5.44669
	129.082	3.25972	-0.593686	5.44669
	129.082	3.25972	-0.571012	5.44669
	129.082	3.25972	-0.562995	5.44669
	129.082	3.25972	-0.583012	5.44669
	129.082	3.25972	-0.604543	5.44669
	129.082	3.25972	-0.608077	5.44669
	129.082	3.30891	-0.594292	5.44669
	129.082	3.43569	-0.562444	5.44669
	129.082	3.48812	-0.534332	5.44669
	129.082	3.41849	-0.546503	5.44669
	129.06	3.41251	-0.579334	5.44669
	129.003	3.44138	-0.583699	5.44669
	128.979	3.40746	-0.573056	5.44669
	129.01	3.42455	-0.582661	5.44669
	128.991	3.49954	-0.600811	5.44669
	128.92	3.53371	-0.606637	5.44669
	128.912	3.52277	-0.602886	5.44669
	128.936	3.55545	-0.591414	5.44669
	128.904	3.67924	-0.570961	5.44669
	128.854	3.78548	-0.563782	5.44669
	128.839	3.79644	-0.58336	5.44669
	128.85	3.76492	-0.604409	5.44669
	128.86	3.74808	-0.600027	5.44669
	128.86	3.75228	-0.573979	5.44669
	128.856	3.76003	-0.561977	5.44669
	128.855	3.76178	-0.581531	5.44669
	128.855	3.75976	-0.604284	5.44669
	128.856	3.75829	-0.608495	5.44669
	128.856	3.75839	-0.60243	5.44669
	128.856	3.75896	-0.590563	5.44669
	128.856	3.75916	-0.570766	5.44669
	128.856	3.75904	-0.556132	5.44669
	128.856	3.75892	-0.555367	5.44669
	128.856	3.75891	-0.567853	5.44669
	128.856	3.75895	-0.590302	5.44669
	128.856	3.75897	-0.59795	5.44669
	128.834	3.75897	-0.569987	5.44669
	128.754	3.75896	-0.536142	5.44669
	128.673	3.75895	-0.536702	5.44669
	128.703	3.75896	-0.557596	5.44669
	128.795	3.75896	-0.575387	5.44669
	128.786	3.75896	-0.592616	5.44669
	128.677	3.80815	-0.604105	5.44669
	128.6	3.98411	-0.604471	5.44669
	128.602	4.21251	-0.592936	5.44669
	128.629	4.32209	-0.571028	5.44669
	128.639	4.29892	-0.563268	5.44669
	128.634	4.25218	-0.583121	5.44669
	128.628	4.24114	-0.596621	5.44669
	128.628	4.25318	-0.579861	5.44669
	128.629	4.26215	-0.55774	5.44669
	128.63	4.26164	-0.544929	5.44669
	128.63	4.25823	-0.53805	5.44669
	128.63	4.25699	-0.546108	5.44669
	128.63	4.25768	-0.560811	5.44669
	128.63	4.3076	-0.565511	5.44669
	128.63	4.43443	-0.562477	5.44669
	128.63	4.48663	-0.567441	5.44669
	128.63	4.41688	-0.587593	5.44669
	128.63	4.46013	-0.604831	5.44669
	128.63	4.66502	-0.606562	5.44669
	128.607	4.81031	-0.601424	5.44669
	128.528	4.8102	-0.598699	5.44669
	128.446	4.76038	-0.599391	5.44669
	128.477	4.73986	-0.592779	5.44669
	128.568	4.74901	-0.572776	5.44669
	128.559	4.76015	-0.556187	5.44669
	128.45	4.76156	-0.546804	5.44669
	128.374	4.75819	-0.531518	5.44669
	128.376	4.80547	-0.517847	5.44669
	128.402	4.93264	-0.523746	5.44669
	128.413	4.98592	-0.555668	5.44669
	128.408	4.86732	-0.59445	5.44669
	128.402	4.78354	-0.611575	5.44669
	128.401	4.88659	-0.606899	5.44669
	128.403	5.02392	-0.599161	5.44669
	128.404	5.1042	-0.59763	5.44669
	128.404	5.1968	-0.599747	5.44669
	128.403	5.27332	-0.601179	5.44669
	128.403	5.28294	-0.593156	5.44669
	128.403	5.26144	-0.572298	5.44669
	128.404	5.24928	-0.555852	5.44669
	128.404	5.25187	-0.546834	5.44669
	128.403	5.25728	-0.53952	5.44669
	128.403	5.25863	-0.553918	5.44669
	128.403	5.25727	-0.588418	5.44669
	128.403	5.25622	-0.609719	5.44669
	128.403	5.30546	-0.608274	5.44669
	128.403	5.43262	-0.600397	5.44669
	128.403	5.53439	-0.589789	5.44669
	128.403	5.59146	-0.571164	5.44669
	128.403	5.68702	-0.564445	5.44669
	128.403	5.72384	-0.575695	5.44669
	128.403	5.56043	-0.568233	5.44669
	128.403	5.35757	-0.543061	5.44669
	128.403	5.40985	-0.540182	5.44669
	128.381	5.66396	-0.556588	5.44669
	128.324	5.82637	-0.573726	5.44669
	128.3	5.81587	-0.584408	5.44669
	128.332	5.75562	-0.576398	5.44669
	128.334	5.7836	-0.568234	5.44669
	128.299	5.92296	-0.583243	5.44669
	128.257	5.9882	-0.602769	5.44669
	128.203	5.87028	-0.607251	5.44669
	128.165	5.73335	-0.602447	5.44669
	128.164	5.75691	-0.598883	5.44669
	128.176	5.92	-0.599104	5.44669
	128.181	6.0457	-0.600465	5.44669
	128.179	6.09997	-0.593085	5.44669
	128.177	6.18586	-0.564652	5.44669
	128.176	6.2688	-0.535687	5.44669
	128.177	6.28351	-0.546286	5.44669
	128.177	6.26185	-0.586632	5.44669
	128.155	6.24782	-0.611692	5.44669
	128.075	6.29887	-0.609736	5.44669
	127.972	6.48061	-0.600309	5.44669
	127.922	6.71077	-0.597103	5.44669
	127.932	6.81903	-0.599118	5.44669
	127.954	6.79468	-0.601103	5.44669
	127.959	6.74791	-0.601218	5.44669
	127.953	6.73729	-0.600561	5.44669
	127.949	6.7495	-0.600245	5.44669
	127.949	6.75841	-0.600346	5.44669
	127.951	6.75779	-0.600501	5.44669
	127.951	6.75437	-0.592659	5.44669
	127.951	6.75316	-0.572331	5.44669
	127.951	6.75387	-0.563914	5.44669
	127.951	6.80378	-0.582929	5.44669
	127.951	6.9798	-0.604182	5.44669
	127.951	7.20796	-0.607955	5.44669
	127.951	7.31743	-0.60224	5.44669
	127.951	7.29429	-0.598546	5.44669
	127.951	7.2476	-0.599036	5.44669
	127.951	7.23658	-0.600556	5.44669
	127.951	7.29779	-0.601018	5.44669
	127.951	7.43353	-0.600672	5.44669
	127.951	7.48544	-0.600362	5.44669
	127.951	7.41241	-0.592485	5.44669
	127.951	7.40519	-0.572308	5.44669
	127.951	7.43475	-0.563966	5.44669
	127.951	7.40156	-0.582959	5.44669
	127.951	7.4679	-0.604176	5.44669
	127.951	7.66944	-0.600072	5.44669
	127.951	7.75592	-0.574081	5.44669
	127.951	7.62619	-0.562004	5.44669
	127.951	7.52617	-0.581505	5.44669
	127.951	7.57722	-0.604264	5.44669
	127.951	7.59237	-0.608496	5.44669
	127.951	7.57396	-0.602437	5.44669
	127.951	7.6582	-0.598436	5.44669
	127.951	7.71544	-0.59105	5.44669
	127.951	7.56434	-0.572391	5.44669
	127.929	7.31015	-0.564511	5.44669
	127.871	7.18119	-0.575287	5.44669
	127.847	7.20545	-0.57591	5.44669
	127.901	7.25954	-0.57128	5.44669
	127.961	7.27327	-0.584694	5.44669
	127.972	7.25975	-0.594424	5.44669
	127.956	7.29838	-0.578381	5.44669
	127.945	7.42554	-0.565771	5.44669
	127.947	7.48189	-0.573678	5.44669
	127.951	7.36457	-0.574786	5.44669
	127.952	7.23106	-0.571382	5.44669
	127.951	7.25583	-0.585135	5.44669
	127.951	7.46741	-0.602444	5.44669
	127.928	7.71915	-0.606442	5.44669
	127.871	7.82581	-0.602224	5.44669
	127.825	7.79311	-0.599077	5.44669
	127.799	7.74341	-0.599265	5.44669
	127.756	7.73453	-0.600463	5.44669
	127.739	7.74852	-0.600898	5.44669
	127.813	7.75754	-0.592784	5.44669
	127.905	7.75635	-0.564372	5.44669
	127.881	7.75265	-0.535676	5.44669
	127.766	7.80071	-0.53851	5.44669
	127.693	7.92833	-0.55065	5.44669
	127.697	7.98151	-0.546976	5.4507
	127.725	7.86271	-0.555636	5.46104
	127.734	7.77889	-0.58648	5.46531
	127.729	7.88198	-0.608296	5.45562
	127.723	8.01935	-0.608366	5.4448
	127.722	8.09963	-0.600942	5.44287
	127.724	8.19222	-0.597855	5.44579
	127.725	8.26873	-0.591337	5.44767
	127.725	8.27836	-0.572718	5.44742
	127.725	8.25686	-0.564545	5.44664
	127.724	8.24469	-0.575185	5.44641
	127.725	8.24728	-0.575855	5.44658
	127.725	8.30189	-0.571294	5.44674
	127.725	8.4792	-0.584719	5.44675
	127.725	8.70624	-0.6023	5.44669
	127.725	8.86396	-0.60653	5.44667
	127.725	9.0168	-0.602312	5.44668
	127.702	9.19885	-0.599082	5.44669
	127.645	9.29754	-0.599236	5.44669
	127.599	9.28632	-0.600449	5.44268
	127.573	9.24847	-0.600903	5.43234
	127.53	9.2861	-0.600661	5.42806
	127.491	9.47073	-0.600399	5.43775
	127.485	9.70687	-0.600375	5.44858
	127.496	9.86581	-0.600458	5.4505
	127.502	10.0159	-0.600501	5.44759
	127.501	10.1964	-0.60049	5.44571
	127.498	10.3446	-0.60047	5.44595
	127.497	10.51	-0.600466	5.44673
	127.498	10.7499	-0.600471	5.44696
	127.499	11.0238	-0.600475	5.44679
	127.499	11.2867	-0.600474	5.44663
	127.498	11.5332	-0.592602	5.44663
	127.498	11.7276	-0.572317	5.44668
	127.476	11.7999	-0.556057	5.44671
	127.419	11.8226	-0.554784	5.4467
	127.395	11.9638	-0.567636	5.44668
	127.449	12.1382	-0.590418	5.44668
	127.509	12.1313	-0.605947	5.44669
	127.497	12.0126	-0.606025	5.44669
	127.401	11.9076	-0.600803	5.44669
	127.31	11.7983	-0.59863	5.44669
	127.341	11.7236	-0.599582	5.44669
	127.437	11.7207	-0.600755	5.44669
	127.452	11.7444	-0.600907	5.44669
	127.422	11.755	-0.600555	5.44669
	127.426	11.7511	-0.600353	5.44669
	127.419	11.7456	-0.600393	5.44669
	127.412	11.7447	-0.600482	5.44669
	127.456	11.7463	-0.600505	5.44669
	127.483	11.7473	-0.600483	5.44669
	127.414	11.7471	-0.592595	5.44669
	127.297	11.7467	-0.572311	5.44669
	127.239	11.7466	-0.563928	5.44669
	127.272	11.7467	-0.582942	5.44669
	127.355	11.7468	-0.604182	5.44669
	127.407	11.7468	-0.607951	5.44669
	127.404	11.7467	-0.602238	5.44669
	127.363	11.6975	-0.590676	5.44669
	127.299	11.5708	-0.570882	5.44669
	127.279	11.5183	-0.564011	5.44669
	127.359	11.6372	-0.583485	5.44669
	127.477	11.7699	-0.60438	5.44669
	127.51	11.7935	-0.607841	5.44669
	127.439	11.7086	-0.602122	5.44669
	127.391	11.5587	-0.598537	5.44669
	127.44	11.5094	-0.591204	5.44669
	127.484	11.6377	-0.57242	5.44669
	127.442	11.7733	-0.564468	5.44669
	127.402	11.7947	-0.583129	5.44669
	127.443	11.7571	-0.604069	5.44669
	127.482	11.734	-0.599966	5.44669
	127.44	11.7377	-0.566204	5.44669
	127.401	11.7475	-0.526013	5.44669
	127.422	11.7503	-0.516822	5.44669
	127.402	11.7479	-0.55018	5.44669
	127.336	11.746	-0.594662	5.44669
	127.329	11.746	-0.613622	5.44669
	127.352	11.7467	-0.607683	5.44669
	127.342	11.747	-0.598761	5.44669
	127.349	11.7469	-0.597184	5.44669
	127.38	11.7467	-0.599702	5.44669
	127.418	11.6975	-0.593448	5.44669
	127.448	11.5216	-0.572946	5.44669
	127.43	11.3424	-0.55602	5.44669
	127.409	11.3596	-0.554545	5.44669
	127.428	11.4352	-0.567549	5.44669
	127.403	11.4123	-0.590467	5.44669
	127.312	11.4665	-0.605998	5.44669
	127.249	11.6593	-0.606029	5.44669
	127.271	11.7956	-0.600787	5.44669
	127.373	11.7961	-0.598621	5.44669
	127.463	11.7497	-0.599585	5.44669
	127.451	11.7304	-0.600759	5.44669
	127.412	11.6896	-0.600908	5.44669
	127.444	11.5733	-0.600554	5.44669
	127.501	11.5222	-0.600352	5.44669
	127.518	11.6379	-0.592523	5.44669
	127.483	11.7688	-0.572327	5.44669
	127.415	11.7928	-0.56396	5.44669
	127.368	11.807	-0.58295	5.44669
	127.346	11.9601	-0.596303	5.44669
	127.327	12.2406	-0.579789	5.44669
	127.345	12.5355	-0.565694	5.44669
	127.362	12.7436	-0.573145	5.44669
	127.319	12.8535	-0.574591	5.44669
	127.265	12.9934	-0.571489	5.44669
	127.253	13.2362	-0.58525	5.44669
	127.267	13.5203	-0.602453	5.44669
	127.276	13.7374	-0.606405	5.44669
	127.276	13.8057	-0.602205	5.44669
	127.272	13.8187	-0.599082	5.44669
	127.271	13.9573	-0.599273	5.44669
	127.271	14.2323	-0.600465	5.44669
	127.272	14.5302	-0.600896	5.44669
	127.272	14.7414	-0.600653	5.44669
	127.272	14.8516	-0.600398	5.44669
	127.272	14.9905	-0.600378	5.44268
	127.25	15.2328	-0.592589	5.43234
	127.192	15.5171	-0.564475	5.42806
	127.169	15.7835	-0.535789	5.43775
	127.222	16.0279	-0.546391	5.44858
	127.26	16.2201	-0.57877	5.4505
	127.213	16.3414	-0.583502	5.44759
	127.151	16.5408	-0.573174	5.44571
	127.115	16.9107	-0.58278	5.44595
	127.073	17.2438	-0.600819	5.44673
	127.038	17.3404	-0.606598	5.44696
	127.034	17.3257	-0.602867	5.44679
	127.044	17.4428	-0.599291	5.44663
	127.049	17.6696	-0.599126	5.44663
	127.048	17.7995	-0.592458	5.44668
	127.045	17.7854	-0.572736	5.44671
	127.045	17.7844	-0.556284	5.4467
	127.045	17.9447	-0.55473	5.44668
	127.046	18.2336	-0.567533	5.44668
	127.046	18.5786	-0.590394	5.44669
	127.046	18.9601	-0.598103	5.44669
	127.046	19.297	-0.577889	5.44669
	127.046	19.5468	-0.564257	5.44669
	127.046	19.7671	-0.581089	5.44669
	127.046	20.0538	-0.603288	5.44669
	127.046	20.4356	-0.608235	5.44669
	127.046	20.7934	-0.602675	5.44669
	127.046	21.101	-0.590758	5.44669
	127.023	21.4443	-0.570761	5.44669
	126.966	21.7296	-0.563931	5.44669
	126.942	21.8652	-0.575623	5.44669
	126.996	22.0392	-0.576257	5.44669
	127.056	22.3937	-0.571306	5.44669
	127.045	22.7785	-0.584581	5.44669
	126.949	23.1068	-0.594368	5.44669
	126.857	23.4492	-0.578397	5.44669
	126.866	23.7759	-0.565798	5.44669
	126.905	24.0846	-0.581554	5.44669
	126.873	24.4885	-0.602935	5.44669
	126.817	25.0034	-0.607922	5.44669
	126.8	25.492	-0.602669	5.44669
	126.812	25.8747	-0.590867	5.44669
	126.823	26.2629	-0.570809	5.44669
	126.824	26.6973	-0.563913	5.44669
	126.82	27.1011	-0.583469	5.44669
	126.818	27.4679	-0.604408	5.44669
	126.819	27.7798	-0.607858	5.44669
	126.82	28.0737	-0.602119	5.44669
	126.82	28.4769	-0.59853	5.44669
	126.82	28.9967	-0.599073	5.44669
	126.819	29.4876	-0.600577	5.44669
	126.819	29.8695	-0.601014	5.44669
	126.819	30.3057	-0.600663	5.44669
	126.819	30.916	-0.60036	5.44669
	126.819	31.4993	-0.600358	5.44669
	126.819	31.8491	-0.600465	5.44669
	126.797	32.0853	-0.60051	5.44669
	126.74	32.4513	-0.600491	5.44669
	126.716	32.9269	-0.600467	5.44669
	126.77	33.3064	-0.600464	5.44669
	126.83	33.5913	-0.600471	5.44669
	126.841	33.9669	-0.600475	5.44669
	126.802	34.4784	-0.600475	5.44669
	126.734	35.0248	-0.600473	5.44669
	126.69	35.5391	-0.600472	5.44669
	126.668	36.0278	-0.600473	5.44669
	126.626	36.5173	-0.600473	5.44669
	126.586	37.0162	-0.600473	5.44669
	126.579	37.5187	-0.600473	5.44669
	126.59	38.0195	-0.600473	5.44669
	126.597	38.5182	-0.600473	5.44669
	126.596	39.0167	-0.600473	5.44669
	126.593	39.4666	-0.600473	5.44669
	126.592	39.7901	-0.600473	5.44669
	126.593	40.061	-0.600473	5.44669
	126.593	40.4507	-0.600473	5.44669
	126.593	40.9238	-0.600473	5.44669
	126.593	41.2938	-0.600473	5.44669
	126.593	41.5757	-0.600473	5.44669
	126.593	41.9533	-0.600473	5.44669
	126.593	42.4668	-0.600473	5.44669
	126.593	43.0133	-0.600473	5.44669
	126.593	43.4778	-0.592602	5.44669
	126.593	43.8394	-0.572317	5.44669
	126.593	44.2766	-0.556057	5.44669
	126.593	44.8944	-0.554784	5.44669
	126.593	45.5297	-0.567636	5.44669
	126.593	46.054	-0.582547	5.44669
	126.593	46.517	-0.577791	5.44669
	126.593	46.9924	-0.561609	5.44669
	126.593	47.4946	-0.555114	5.44669
	126.593	47.9543	-0.565793	5.44669
	126.593	48.3298	-0.581657	5.44669
	126.593	48.7252	-0.578073	5.44669
	126.593	49.1653	-0.569915	5.44669
	126.593	49.6181	-0.575481	5.44669
	126.593	50.2079	-0.566191	5.44669
	126.593	50.9233	-0.53441	5.44669
	126.593	51.5065	-0.512425	5.44669
	126.593	51.8206	-0.520488	5.44669
	126.593	52.0421	-0.548367	5.44669
	126.593	52.4147	-0.567692	5.44669
	126.593	52.9475	-0.575413	5.44669
	126.593	53.5039	-0.58903	5.44669
	126.593	53.9657	-0.594721	5.44669
	126.593	54.3227	-0.576956	5.44669
	126.593	54.7096	-0.565068	5.44669
	126.593	55.1527	-0.58176	5.44669
	126.593	55.6098	-0.603281	5.44669
	126.593	56.2003	-0.607993	5.44669
	126.593	56.9637	-0.594705	5.44669
	126.593	57.8205	-0.562647	5.44669
	126.593	58.6658	-0.526399	5.44669
	126.571	59.278	-0.510378	5.44669
	126.513	59.6183	-0.522486	5.44669
	126.49	59.9976	-0.557803	5.44669
	126.543	60.5994	-0.595793	5.44669
	126.604	61.1994	-0.611379	5.44669
	126.614	61.6577	-0.60634	5.44669
	126.598	62.1949	-0.598996	5.44669
	126.565	62.8866	-0.589889	5.44669
	126.487	63.5278	-0.571704	5.44669
	126.388	64.0299	-0.564635	5.44669
	126.362	64.4818	-0.583454	5.44669
	126.451	64.9604	-0.604145	5.44669
	126.553	65.4679	-0.599883	5.44669
	126.527	65.978	-0.566142	5.44669
	126.408	66.4788	-0.526016	5.44669
	126.333	66.9748	-0.516845	5.44669
	126.339	67.4722	-0.550189	5.44669
	126.367	67.9718	-0.586787	5.44669
	126.399	68.4718	-0.585462	5.44669
	126.451	68.9713	-0.563267	5.44669
	126.469	69.4703	-0.553074	5.44669
	126.414	69.9694	-0.564348	5.44669
	126.356	70.4686	-0.589647	5.44669
	126.346	70.9187	-0.606792	5.44669
	126.362	71.242	-0.606653	5.44669
	126.372	71.4636	-0.600765	5.44669
	126.371	71.6773	-0.598391	5.44669
	126.367	71.9713	-0.599496	5.44669
	126.365	72.3585	-0.600803	5.44669
	126.366	72.6668	-0.600959	5.44669
	126.367	72.7964	-0.600559	5.44669
	126.367	72.9105	-0.600336	5.44669
	126.367	73.1359	-0.600385	5.44669
	126.367	73.4219	-0.592614	5.44669
	126.367	73.6459	-0.572354	5.44669
	126.367	73.7657	-0.563939	5.44669
	126.367	73.9532	-0.57506	5.44669
	126.367	74.3186	-0.576018	5.44669
	126.367	74.654	-0.571406	5.44669
	126.367	74.7532	-0.584708	5.44669
	126.367	74.6896	-0.602256	5.44669
	126.367	74.6791	-0.606515	5.44669
	126.367	74.853	-0.602321	5.44669
	126.367	75.1019	-0.599092	5.44669
	126.345	75.2207	-0.599236	5.44669
	126.287	75.2434	-0.600446	5.44669
	126.263	75.3679	-0.600901	5.44669
	126.317	75.5845	-0.592791	5.44669
	126.377	75.7566	-0.572244	5.44669
	126.388	75.9192	-0.555959	5.44669
	126.372	76.1494	-0.554769	5.44669
	126.361	76.4202	-0.567665	5.44669
	126.363	76.6361	-0.590435	5.44669
	126.367	76.7087	-0.605944	5.44669
	126.346	76.7239	-0.606018	5.44669
	126.288	76.8619	-0.600801	5.44669
	126.263	77.0867	-0.590761	5.44669
	126.295	77.2576	-0.563558	5.44669
	126.275	77.4167	-0.528184	5.44669
	126.205	77.5967	-0.518673	5.44669
	126.219	77.7415	-0.550184	5.44669
	126.322	77.9057	-0.594006	5.44669
	126.394	78.0971	-0.605475	5.44669
	126.393	78.1957	-0.579645	5.44669
	126.346	78.1811	-0.562364	5.44669
	126.278	78.191	-0.579671	5.44669
	126.259	78.3561	-0.603366	5.44669
	126.319	78.5939	-0.608772	5.44669
	126.379	78.7605	-0.602872	5.44669
	126.366	78.9132	-0.59852	5.44669
	126.269	79.0921	-0.598801	5.44669
	126.155	79.1894	-0.600467	5.44669
	126.108	79.228	-0.601064	5.44669
	126.145	79.3668	-0.600723	5.44669
	126.247	79.5838	-0.600367	5.44669
	126.354	79.7018	-0.60034	5.44669
	126.375	79.7354	-0.600455	5.44669
	126.281	79.8648	-0.600513	5.44669
	126.179	80.0796	-0.600496	5.44669
	126.206	80.2	-0.600468	5.44669
	126.304	80.2355	-0.600463	5.44669
	126.299	80.3648	-0.5926	5.44669
	126.211	80.628	-0.57232	5.44669
	126.191	80.9242	-0.56393	5.44669
	126.216	81.139	-0.582939	5.44669
	126.211	81.202	-0.60418	5.44669
	126.219	81.2137	-0.607951	5.44669
	126.227	81.3535	-0.602239	5.44669
	126.184	81.5804	-0.598547	5.44669
	126.133	81.7514	-0.599037	5.44669
	126.123	81.9099	-0.600556	5.44669
	126.136	82.0896	-0.601018	5.44669
	126.145	82.2345	-0.600672	5.44669
	126.144	82.3988	-0.600362	5.44669
	126.14	82.5903	-0.600356	5.44669
	126.139	82.738	-0.600463	5.44669
	126.14	82.8993	-0.60051	5.44669
	126.141	83.0885	-0.592621	5.44669
	126.141	83.1872	-0.564441	5.44669
	126.141	83.2226	-0.527893	5.44669
	126.14	83.3597	-0.518237	5.44669
	126.141	83.577	-0.550105	5.44669
	126.141	83.6958	-0.594128	5.44669
	126.141	83.6804	-0.613425	5.44669
	126.141	83.6829	-0.60779	5.44669
	126.141	83.845	-0.598876	5.44669
	126.141	84.0843	-0.597194	5.44669
	126.141	84.2033	-0.599666	5.44669
	126.141	84.2294	-0.6013	5.44669
	126.141	84.3554	-0.601106	5.44669
	126.141	84.5713	-0.600444	5.44669
	126.141	84.6935	-0.600236	5.44669
	126.141	84.7292	-0.600384	5.44669
	126.141	84.858	-0.60052	5.44669
	126.141	85.0718	-0.600524	5.44669
	126.141	85.192	-0.600478	5.44669
	126.141	85.2277	-0.600457	5.44669
	126.141	85.3572	-0.600464	5.44669
	126.141	85.5712	-0.600475	5.44669
	126.141	85.6914	-0.600477	5.44669
	126.141	85.6777	-0.600474	5.44669
	126.141	85.6312	-0.592601	5.44669
	126.141	85.6661	-0.572317	5.44669
	126.141	85.8527	-0.563928	5.44669
	126.141	86.1398	-0.58294	5.44669
	126.141	86.4255	-0.604181	5.44669
	126.141	86.6275	-0.607951	5.44669
	126.141	86.6889	-0.602239	5.44669
	126.141	86.7044	-0.590676	5.44669
	126.141	86.8464	-0.570882	5.44669
	126.141	87.1221	-0.564011	5.44669
	126.141	87.4189	-0.583485	5.44669
	126.141	87.6296	-0.60438	5.44669
	126.141	87.6907	-0.607841	5.44669
	126.141	87.703	-0.602122	5.44669
	126.141	87.8438	-0.598537	5.44669
	126.141	88.12	-0.599075	5.44669
	126.141	88.4176	-0.592704	5.44669
	126.141	88.6775	-0.572857	5.44669
	126.141	88.9143	-0.564118	5.44669
	126.141	89.1549	-0.582827	5.44669
	126.141	89.4053	-0.604066	5.44669
	126.141	89.6585	-0.607943	5.44669
	126.141	89.9093	-0.602276	5.44669
	126.141	90.1581	-0.598565	5.44669
	126.141	90.407	-0.599032	5.44669
	126.141	90.6566	-0.600547	5.44669
	126.141	90.9065	-0.601016	5.44669
	126.141	91.107	-0.600674	5.44669
	126.141	91.2298	-0.600364	5.44669
	126.141	91.3777	-0.600356	5.44669
	126.141	91.5702	-0.600463	5.44669
	126.141	91.675	-0.592639	5.44669
	126.141	91.6627	-0.572337	5.44669
	126.141	91.6713	-0.563923	5.44669
	126.141	91.835	-0.58293	5.44669
	126.141	92.0727	-0.604179	5.44669
	126.141	92.1414	-0.607954	5.44669
	126.141	91.9916	-0.60224	5.44669
	126.141	91.8896	-0.598546	5.44669
	126.141	91.9961	-0.599037	5.44669
	126.141	92.1414	-0.592685	5.44669
	126.141	92.1746	-0.572863	5.44669
	126.141	92.1384	-0.564127	5.44669
	126.141	92.1118	-0.582829	5.44669
	126.141	92.1135	-0.604064	5.44669
	126.141	92.1729	-0.607942	5.44669
	126.141	92.3525	-0.602276	5.44669
	126.141	92.628	-0.598566	5.44669
	126.141	92.9114	-0.591161	5.44669
	126.141	93.1656	-0.572392	5.44669
	126.141	93.4051	-0.564471	5.44669
	126.141	93.5997	-0.583141	5.44669
	126.141	93.6744	-0.604072	5.44669
	126.141	93.6982	-0.607834	5.44669
	126.141	93.8389	-0.602228	5.44669
	126.141	94.0619	-0.598584	5.44669
	126.141	94.231	-0.591186	5.44669
	126.141	94.39	-0.572395	5.44669
	126.141	94.6198	-0.564464	5.44669
	126.141	94.8917	-0.583136	5.44669
	126.141	95.1574	-0.604073	5.44669
	126.141	95.4058	-0.607836	5.44669
	126.141	95.6492	-0.602229	5.44669
	126.141	95.9458	-0.598583	5.44669
	126.141	96.3235	-0.599056	5.44669
	126.141	96.6761	-0.600551	5.44669
	126.118	96.9337	-0.601009	5.44669
	126.061	97.1026	-0.592799	5.44669
	126.037	97.2096	-0.572209	5.44669
	126.091	97.3623	-0.563813	5.44669
	126.151	97.6115	-0.58293	5.44669
	126.162	97.8938	-0.604218	5.44669
	126.146	98.1569	-0.60797	5.44669
	126.135	98.4006	-0.602233	5.44669
	126.137	98.5937	-0.598538	5.44669
	126.141	98.7156	-0.599035	5.44669
	126.142	98.8658	-0.592688	5.44669
	126.141	99.0595	-0.564993	5.44669
	126.14	99.164	-0.5281	5.44669
	126.14	99.1511	-0.518128	5.44669
	126.141	99.1105	-0.549986	5.44669
	126.141	99.0984	-0.594116	5.44669
	126.141	99.1078	-0.613463	5.44669
	126.118	99.116	-0.60781	5.44669
	126.061	99.1162	-0.598871	5.44669
	126.037	99.1625	-0.597185	5.44669
	126.069	99.288	-0.599664	5.44669
	126.071	99.3409	-0.601302	5.44669
	126.058	99.2719	-0.601108	5.44669
	126.096	99.2661	-0.600444	5.44669
	126.123	99.2947	-0.600235	5.44669
	126.078	99.2607	-0.592513	5.44669
	126.042	99.2778	-0.564494	5.44669
	126.087	99.3037	-0.535824	5.44669
	126.148	99.2111	-0.546399	5.44669
	126.162	99.0985	-0.586631	5.44669
	126.147	99.074	-0.611651	5.44669
	126.113	99.1513	-0.609719	5.44669
	126.057	99.3475	-0.600316	5.44669
	126.015	99.5744	-0.597112	5.44669
	126.013	99.6761	-0.599119	5.44669
	126.048	99.6502	-0.6011	5.44669
	126.112	99.6543	-0.593346	5.44669
	126.133	99.8209	-0.572406	5.44669
	126.076	100.061	-0.563701	5.44669
	126.016	100.229	-0.582813	5.44669
	126.006	100.381	-0.604209	5.44669
	126.023	100.559	-0.608008	5.44669
	126.033	100.656	-0.602253	5.44669
	126.031	100.646	-0.598532	5.44669
	126.005	100.609	-0.599026	5.44669
	125.968	100.647	-0.600557	5.44669
	125.981	100.831	-0.601022	5.44669
	126.002	101.116	-0.600673	5.44669
	125.984	101.402	-0.600362	5.44669
	125.988	101.605	-0.600355	5.44669
	125.999	101.715	-0.600463	5.44669
	125.958	101.858	-0.600511	5.44669
	125.908	102.052	-0.600492	5.4507
	125.897	102.159	-0.600468	5.46104
	125.932	102.148	-0.600464	5.46531
	126.02	102.106	-0.600471	5.45562
	126.101	102.143	-0.600475	5.4448
	126.067	102.328	-0.600475	5.44287
	125.952	102.565	-0.600473	5.44579
	125.882	102.675	-0.592601	5.44767
	125.888	102.698	-0.572317	5.44742
	125.915	102.826	-0.563928	5.44664
	125.924	103.093	-0.58294	5.44641
	125.918	103.391	-0.604181	5.44658
	125.912	103.605	-0.607951	5.44674
	125.912	103.668	-0.602239	5.44675
	125.936	103.63	-0.598547	5.44669
	125.995	103.594	-0.599037	5.44667
	126.018	103.642	-0.600556	5.44668
	125.964	103.83	-0.601018	5.44669
	125.904	104.015	-0.600672	5.44669
	125.893	103.996	-0.600362	5.44669
	125.909	103.917	-0.600356	5.44669
	125.92	103.989	-0.600463	5.44669
	125.918	104.062	-0.60051	5.44669
	125.914	103.922	-0.592621	5.44669
	125.913	103.716	-0.572312	5.44669
	125.914	103.759	-0.563919	5.44669
	125.915	103.961	-0.582938	5.44669
	125.915	103.949	-0.596313	5.44669
	125.914	103.762	-0.579798	5.44669
	125.914	103.719	-0.565694	5.44669
	125.914	103.822	-0.581013	5.44669
	125.914	103.889	-0.602745	5.44669
	125.914	103.832	-0.600164	5.44669
	125.914	103.728	-0.574628	5.44669
	125.914	103.794	-0.5622	5.44669
	125.914	104.02	-0.581393	5.44669
	125.914	104.216	-0.604147	5.44669
	125.914	104.384	-0.608487	5.44669
	125.914	104.609	-0.602475	5.44669
	125.914	104.875	-0.598455	5.44669
	125.914	105.14	-0.598915	5.44669
	125.914	105.39	-0.600537	5.44669
	125.914	105.585	-0.601054	5.44669
	125.914	105.706	-0.600693	5.44669
	125.914	105.904	-0.600359	5.44669
	125.914	106.323	-0.600347	5.44669
	125.914	106.881	-0.600461	5.44669
	125.914	107.432	-0.600513	5.44669
	125.914	107.931	-0.600494	5.44669
	125.914	108.412	-0.592597	5.44669
	125.914	108.903	-0.572308	5.44669
	125.914	109.455	-0.563926	5.4507
	125.914	110.134	-0.575071	5.46104
	125.914	110.863	-0.576027	5.46531
	125.914	111.519	-0.571406	5.45562
	125.892	112.22	-0.584705	5.4448
	125.812	113.126	-0.602254	5.44287
	125.731	114.178	-0.606516	5.44579
	125.739	115.18	-0.602322	5.44767
	125.773	116.005	-0.599092	5.44742
	125.74	116.709	-0.599236	5.44664
	125.685	117.462	-0.600446	5.44641
	125.669	118.385	-0.600901	5.44658
	125.681	119.377	-0.592791	5.44674
	125.692	120.292	-0.572244	5.44675
	125.692	121.191	-0.56383	5.44669
	125.688	122.118	-0.582924	5.44667
	125.687	122.916	-0.596339	5.44668
	125.687	123.478	-0.579813	5.44669
	125.688	123.913	-0.565691	5.44669
	125.688	124.364	-0.581006	5.44669
	125.688	124.818	-0.602743	5.44669
	125.688	125.11	-0.608036	5.44669
	125.688	125.163	-0.602785	5.44669
	125.688	125.095	-0.590875	5.44669
	125.688	125.05	-0.5629	5.44669
	125.688	125.007	-0.535738	5.44669
	125.688	124.849	-0.539059	5.44669
	125.688	124.626	-0.558728	5.44669
	125.688	124.513	-0.575023	5.44669
	125.688	124.532	-0.592061	5.44669
	125.688	124.579	-0.604002	5.44669
	125.688	124.591	-0.604625	5.44669
	125.688	124.58	-0.593037	5.44669
	125.688	124.57	-0.563145	5.44669
	125.688	124.571	-0.535071	5.44669
	125.688	124.574	-0.538693	5.44669
	125.688	124.575	-0.550941	5.44669
	125.688	124.575	-0.547033	5.44669
	125.688	124.574	-0.555556	5.44669
	125.688	124.574	-0.586426	5.44669
	125.688	124.574	-0.608301	5.44669
	125.688	124.525	-0.608388	5.44669
	125.688	124.349	-0.600949	5.44669
	125.688	124.121	-0.59785	5.44669
	125.688	124.011	-0.591333	5.44669
	125.688	124.034	-0.572718	5.44669
	125.688	124.081	-0.564547	5.44669
	125.688	124.092	-0.583056	5.44669
	125.688	124.031	-0.60401	5.44669
	125.688	123.846	-0.607838	5.44669
	125.688	123.667	-0.602252	5.44669
	125.688	123.737	-0.598592	5.44669
	125.688	123.99	-0.599052	5.44669
	125.688	124.145	-0.600546	5.44669
	125.688	124.083	-0.601009	5.44669
	125.688	123.848	-0.592801	5.44669
	125.688	123.6	-0.57221	5.44669
	125.688	123.503	-0.563813	5.44669
	125.688	123.539	-0.582929	5.44669
	125.688	123.586	-0.604218	5.44669
	125.688	123.544	-0.6001	5.44669
	125.688	123.354	-0.574078	5.44669
	125.688	123.117	-0.554122	5.44669
	125.688	123.009	-0.545476	5.4507
	125.688	123.036	-0.531695	5.46104
	125.688	123.084	-0.518394	5.46531
	125.688	123.094	-0.523912	5.45562
	125.688	123.032	-0.555544	5.4448
	125.688	122.847	-0.586468	5.44287
	125.688	122.619	-0.583417	5.44579
	125.688	122.513	-0.570393	5.44767
	125.688	122.587	-0.581644	5.44742
	125.688	122.76	-0.601331	5.44664
	125.688	122.822	-0.607217	5.44641
	125.688	122.691	-0.602944	5.44658
	125.688	122.55	-0.591232	5.44674
	125.688	122.527	-0.570864	5.44675
	125.688	122.566	-0.563806	5.44669
	125.688	122.59	-0.583405	5.44667
	125.688	122.587	-0.604419	5.44668
	125.688	122.576	-0.607886	5.44669
	125.688	122.573	-0.602126	5.44669
	125.688	122.576	-0.598523	5.44669
	125.688	122.529	-0.599067	5.44669
	125.688	122.353	-0.592706	5.44669
	125.688	122.173	-0.572861	5.44669
	125.688	122.19	-0.564119	5.44669
	125.688	122.315	-0.582826	5.44669
	125.688	122.419	-0.604066	5.44669
	125.688	122.476	-0.607943	5.44669
	125.688	122.423	-0.602276	5.44669
	125.688	122.374	-0.590694	5.44669
	125.688	122.47	-0.563005	5.44669
	125.688	122.543	-0.535847	5.44669
	125.688	122.394	-0.546938	5.44669
	125.688	122.136	-0.578978	5.44669
	125.688	122.004	-0.583395	5.44669
	125.688	122.078	-0.573055	5.44669
	125.688	122.309	-0.574898	5.44669
	125.688	122.552	-0.572701	5.44669
	125.688	122.647	-0.570073	5.44669
	125.688	122.663	-0.585328	5.44669
	125.688	122.792	-0.60299	5.44669
	125.688	123.013	-0.598731	5.44669
	125.688	123.087	-0.573941	5.44669
	125.688	122.946	-0.562422	5.44669
	125.688	122.845	-0.573859	5.44669
	125.688	122.949	-0.568183	5.44669
	125.688	123.142	-0.543693	5.44669
	125.688	123.352	-0.548335	5.44669
	125.688	123.545	-0.576767	5.44669
	125.688	123.628	-0.581971	5.44669
	125.688	123.655	-0.573244	5.44669
	125.688	123.795	-0.583354	5.44669
	125.688	124.016	-0.601034	5.44669
	125.688	124.184	-0.606485	5.44669
	125.688	124.344	-0.602743	5.44669
	125.688	124.525	-0.599279	5.44669
	125.688	124.621	-0.591294	5.44669
	125.688	124.609	-0.572194	5.44669
	125.688	124.572	-0.564341	5.44669
	125.688	124.61	-0.575286	5.44669
	125.688	124.794	-0.57597	5.44669
	125.688	124.981	-0.571306	5.44669
	125.688	124.915	-0.584683	5.44669
	125.688	124.661	-0.602281	5.44669
	125.688	124.503	-0.606535	5.44669
	125.688	124.516	-0.60232	5.44669
	125.688	124.575	-0.599084	5.44669
	125.688	124.595	-0.599233	5.44669
	125.688	124.583	-0.600447	5.44669
	125.688	124.57	-0.593032	5.44669
	125.688	124.619	-0.572507	5.44669
	125.688	124.799	-0.563854	5.44669
	125.688	125.029	-0.582841	5.44669
	125.688	125.187	-0.604166	5.44669
	125.688	125.437	-0.60798	5.44669
	125.688	126.02	-0.602256	5.44669
	125.688	126.85	-0.590673	5.44669
	125.688	127.688	-0.570874	5.44669
	125.688	128.444	-0.564009	5.44669
	125.688	129.165	-0.583486	5.44669
	125.688	129.899	-0.59651	5.44669
	125.688	130.652	-0.579685	5.44669
	125.688	131.358	-0.565576	5.44669
	125.688	131.982	-0.581003	5.44669
	125.688	132.627	-0.602783	5.44669
	125.688	133.318	-0.608054	5.44669
	125.688	133.922	-0.602778	5.44669
	125.688	134.409	-0.598736	5.44669
	125.688	134.868	-0.598925	5.44669
	125.688	135.306	-0.600442	5.44669
	125.688	135.589	-0.60101	5.44669
	125.688	135.741	-0.600709	5.44669
	125.688	136.029	-0.600381	5.44669
	125.688	136.492	-0.59248	5.44669
	125.666	136.941	-0.572299	5.44669
	125.586	137.316	-0.563964	5.44669
	125.505	137.616	-0.582961	5.44669
	125.512	137.852	-0.604177	5.44669
	125.569	138.08	-0.607942	5.44669
	125.594	138.375	-0.602236	5.44669
	125.585	138.758	-0.598549	5.44669
	125.572	139.064	-0.591168	5.44669
	125.548	139.194	-0.572401	5.44669
	125.516	139.309	-0.556602	5.44669
	125.552	139.535	-0.554982	5.44669
	125.63	139.87	-0.567526	5.44669
	125.635	140.319	-0.58243	5.44669
	125.585	140.794	-0.569911	5.44669
	125.536	141.094	-0.541362	5.44669
	125.485	141.191	-0.546744	5.44669
	125.45	141.245	-0.584799	5.44669
	125.45	140.514	-0.61076	5.44669
	125.461	136.484	-0.609997	5.44669
	125.466	127.337	-0.600749	5.4507
	125.464	115.402	-0.597194	5.46104
	125.461	105.553	-0.599	5.46531
	125.461	100.5	-0.601021	5.45562
	125.462	99.4427	-0.601226	5.4448
	125.462	100.212	-0.600593	5.44287
	125.462	101.31	-0.600256	5.44579
	125.462	102.248	-0.600339	5.44767
	125.462	102.96	-0.600494	5.44742
	125.462	103.48	-0.600529	5.44664
	125.462	103.926	-0.592618	5.44641
	125.462	104.398	-0.564433	5.44658
	125.462	104.856	-0.535761	5.44674
	125.462	105.192	-0.538524	5.44675
	125.462	105.466	-0.550625	5.44669
	125.462	105.852	-0.546961	5.44667
	125.462	106.323	-0.555638	5.44668
	125.462	106.644	-0.578615	5.44669
	125.462	106.75	-0.572271	5.44669
	125.462	106.851	-0.543664	5.44669
	125.462	107.079	-0.546862	5.44669
	125.462	107.37	-0.576159	5.44669
	125.462	107.596	-0.574369	5.44669
	125.462	107.714	-0.545418	5.44669
	125.439	107.901	-0.538981	5.44669
	125.382	108.266	-0.555246	5.44669
	125.358	108.651	-0.573591	5.44669
	125.412	108.976	-0.592699	5.44669
	125.472	109.316	-0.596907	5.44669
	125.483	109.595	-0.568697	5.44669
	125.467	109.728	-0.535973	5.44669
	125.456	109.904	-0.54496	5.44669
	125.458	110.26	-0.578103	5.44669
	125.462	110.645	-0.583732	5.44669
	125.463	110.923	-0.573507	5.44669
	125.462	111.139	-0.582838	5.44669
	125.439	111.413	-0.600725	5.44669
	125.359	111.841	-0.598668	5.44669
	125.278	112.377	-0.566849	5.44669
	125.309	112.916	-0.534615	5.44669
	125.4	113.369	-0.537184	5.44669
	125.391	113.679	-0.558342	5.44669
	125.282	113.943	-0.567657	5.44669
	125.206	114.335	-0.556384	5.44669
	125.207	114.86	-0.539268	5.44669
	125.257	115.407	-0.550409	5.44669
	125.325	115.916	-0.587036	5.44669
	125.343	116.403	-0.610388	5.44669
	125.284	116.844	-0.601174	5.44669
	125.223	117.168	-0.572327	5.44669
	125.214	117.443	-0.560876	5.44669
	125.231	117.833	-0.581656	5.44669
	125.241	118.355	-0.604728	5.44669
	125.239	118.851	-0.608637	5.44669
	125.235	119.185	-0.602331	5.44669
	125.234	119.444	-0.598342	5.44669
	125.235	119.776	-0.591048	5.44669
	125.236	120.123	-0.572424	5.44669
	125.236	120.444	-0.564525	5.44669
	125.235	120.797	-0.583152	5.44669
	125.235	121.13	-0.604058	5.44669
	125.235	121.389	-0.607824	5.44669
	125.235	121.663	-0.594359	5.44669
	125.235	122.076	-0.570432	5.44669
	125.235	122.557	-0.562513	5.44669
	125.235	122.922	-0.583017	5.44669
	125.213	123.15	-0.604716	5.44669
	125.156	123.401	-0.608148	5.44669
	125.132	123.765	-0.602131	5.44669
	125.163	124.128	-0.598431	5.44669
	125.166	124.395	-0.599027	5.44669
	125.153	124.613	-0.600593	5.44669
	125.191	124.893	-0.593166	5.44669
	125.24	125.273	-0.56464	5.44669
	125.253	125.583	-0.535653	5.44669
	125.218	125.765	-0.546276	5.44669
	125.129	126.056	-0.58664	5.44669
	125.026	126.46	-0.611699	5.44669
	125.002	126.728	-0.601865	5.44669
	125.072	126.925	-0.56428	5.44669
	125.116	127.244	-0.532401	5.44669
	125.089	127.557	-0.54504	5.44669
	125.08	127.712	-0.587278	5.44669
	125.09	127.885	-0.612405	5.44669
	125.052	128.232	-0.609805	5.44669
	125.026	128.614	-0.592214	5.44669
	125.072	128.895	-0.568829	5.44669
	125.108	129.063	-0.562603	5.44669
	125.063	129.112	-0.583625	5.44669
	125.002	129.085	-0.604939	5.44669
	124.988	129.058	-0.608025	5.44669
	125.025	129.008	-0.602	5.44669
	125.094	128.841	-0.59055	5.44669
	125.117	128.568	-0.570914	5.44669
	125.059	128.231	-0.556199	5.44669
	124.997	127.848	-0.555342	5.44669
	124.987	127.507	-0.56782	5.44669
	125.004	127.207	-0.590296	5.44669
	125.015	126.861	-0.605831	5.44669
	125.013	126.523	-0.60602	5.44669
	125.009	126.26	-0.600842	5.44669
	125.008	126.084	-0.598648	5.44669
	125.009	125.976	-0.599576	5.44669
	125.009	125.874	-0.600746	5.44669
	125.009	125.802	-0.600906	5.44669
	125.009	125.748	-0.600557	5.44669
	125.009	125.643	-0.600354	5.44669
	125.009	125.552	-0.600393	5.44669
	125.009	125.541	-0.600482	5.44669
	125.009	125.518	-0.600505	5.44669
	125.009	125.356	-0.600483	5.44669
	125.009	125.076	-0.600466	5.44669
	125.009	124.734	-0.600466	5.44669
	125.009	124.253	-0.600473	5.44669
	125.009	123.562	-0.600475	5.44669
	125.009	122.757	-0.592603	5.44669
	125.009	121.917	-0.572317	5.44669
	125.009	120.995	-0.563927	5.44669
	125.009	119.936	-0.575069	5.44669
	125.009	118.78	-0.576026	5.44669
	125.009	117.721	-0.563536	5.44669
	125.009	116.898	-0.55655	5.44669
	125.009	116.214	-0.56571	5.44669
	125.009	115.566	-0.588982	5.44669
	125.009	115.04	-0.60603	5.44669
	125.009	114.726	-0.60657	5.44669
	125.009	114.484	-0.601002	5.44669
	125.009	114.103	-0.598519	5.44669
	125.009	113.623	-0.599465	5.44669
	125.009	113.198	-0.600745	5.44669
	125.009	112.691	-0.600945	5.44669
	125.009	111.763	-0.600574	5.44669
	125.009	110.335	-0.600347	5.44669
	125.009	108.644	-0.600384	5.44669
	125.009	106.841	-0.60048	5.44669
	125.009	104.957	-0.600508	5.44669
	125.009	103.158	-0.600485	5.44669
	125.009	101.631	-0.600466	5.44669
	125.009	100.469	-0.600466	5.44669
	125.009	99.7497	-0.592602	5.44669
	125.009	99.4932	-0.57232	5.44669
	125.009	99.4354	-0.563929	5.44669
	125.009	99.1746	-0.582939	5.44669
	124.987	98.6897	-0.60418	5.44669
	124.929	98.2214	-0.600081	5.44669
	124.883	97.8457	-0.574083	5.44669
	124.88	97.6024	-0.554131	5.44669
	124.916	97.4956	-0.553348	5.44669
	124.981	97.3187	-0.559848	5.44669
	125.025	96.9528	-0.554937	5.44669
	125.003	96.6134	-0.541445	5.44669
	124.93	96.4635	-0.551836	5.44669
	124.9	96.3519	-0.586861	5.44669
	124.957	96.1841	-0.609807	5.44669
	124.998	96.0274	-0.600993	5.44669
	124.929	95.8539	-0.572458	5.44669
	124.831	95.6629	-0.560995	5.44669
	124.828	95.5677	-0.58166	5.44669
	124.864	95.5836	-0.604687	5.44669
	124.835	95.6222	-0.608618	5.44669
	124.782	95.5832	-0.602338	5.44669
	124.765	95.3977	-0.598351	5.44669
	124.798	95.2109	-0.59892	5.44669
	124.888	95.2283	-0.600576	5.44669
	124.992	95.3067	-0.601068	5.44669
	125.016	95.2849	-0.600685	5.44669
	124.947	95.2894	-0.60035	5.44669
	124.88	95.3057	-0.600346	5.44669
	124.85	95.2135	-0.600463	5.44669
	124.834	95.1045	-0.600514	5.44669
	124.857	95.0814	-0.592623	5.44669
	124.897	95.1088	-0.572311	5.44669
	124.909	95.0791	-0.563918	5.44669
	124.901	94.9015	-0.582937	5.44669
	124.916	94.6655	-0.604184	5.44669
	124.95	94.6025	-0.607953	5.44669
	124.942	94.754	-0.602238	5.44669
	124.901	94.8548	-0.598546	5.44669
	124.86	94.7471	-0.599037	5.44669
	124.831	94.6018	-0.600556	5.44669
	124.874	94.6182	-0.601018	5.44669
	124.953	94.8305	-0.592801	5.44669
	124.935	95.0855	-0.572207	5.44669
	124.826	95.1933	-0.563811	5.44669
	124.776	95.1599	-0.58293	5.44669
	124.858	95.1095	-0.604219	5.44669
	124.988	95.1006	-0.607971	5.44669
	125.025	95.1148	-0.602233	5.44669
	124.952	95.1239	-0.598538	5.44669
	124.879	95.1227	-0.599035	5.44669
	124.848	95.1189	-0.600558	5.44669
	124.811	95.1178	-0.593149	5.44669
	124.777	95.1186	-0.564645	5.44669
	124.771	95.1194	-0.535661	5.44669
	124.78	95.1194	-0.546277	5.44669
	124.808	95.1684	-0.586638	5.44669
	124.865	95.295	-0.611697	5.44669
	124.886	95.3475	-0.609736	5.44669
	124.832	95.2779	-0.600307	5.44669
	124.772	95.272	-0.597102	5.44669
	124.762	95.3008	-0.599118	5.44669
	124.778	95.2177	-0.601104	5.44669
	124.788	95.108	-0.601218	5.44669
	124.809	95.0814	-0.600561	5.44669
	124.862	95.1076	-0.600245	5.44669
	124.885	95.1278	-0.600346	5.44669
	124.832	95.1269	-0.59263	5.44669
	124.773	95.1685	-0.564503	5.44669
	124.762	95.2924	-0.535786	5.44669
	124.8	95.3464	-0.54638	5.44669
	124.868	95.2292	-0.586637	5.44669
	124.89	95.1458	-0.61166	5.44669
	124.832	95.2977	-0.609721	5.44669
	124.771	95.5615	-0.600314	5.44669
	124.761	95.6942	-0.589239	5.44669
	124.778	95.6681	-0.570964	5.44669
	124.789	95.6119	-0.564556	5.44669
	124.787	95.5979	-0.583684	5.44669
	124.782	95.6121	-0.604269	5.44669
	124.781	95.623	-0.607724	5.44669
	124.782	95.5734	-0.602112	5.44669
	124.783	95.3933	-0.598574	5.44669
	124.783	95.1634	-0.599094	5.44669
	124.783	95.0546	-0.60057	5.44669
	124.783	95.0787	-0.601004	5.44669
	124.783	95.1255	-0.600661	5.44669
	124.783	95.0871	-0.592492	5.44669
	124.783	94.8989	-0.572205	5.44669
	124.783	94.6616	-0.556049	5.44669
	124.783	94.5526	-0.54695	5.44669
	124.783	94.5792	-0.539499	5.44669
	124.783	94.6271	-0.553868	5.44669
	124.783	94.6375	-0.588405	5.44669
	124.783	94.6247	-0.601861	5.44669
	124.783	94.5665	-0.580128	5.44669
	124.783	94.3421	-0.555981	5.44669
	124.783	93.9412	-0.544096	5.44669
	124.783	93.6045	-0.538326	5.44669
	124.783	93.5173	-0.54652	5.44669
	124.783	93.5373	-0.560885	5.44669
	124.783	93.4191	-0.573267	5.44669
	124.783	93.1407	-0.590558	5.44669
	124.783	92.8343	-0.603996	5.44669
	124.783	92.5714	-0.605157	5.44669
	124.783	92.3364	-0.601133	5.44669
	124.783	92.0977	-0.599076	5.44669
	124.783	91.8474	-0.599652	5.44669
	124.783	91.6428	-0.600625	5.44669
	124.783	91.5185	-0.592958	5.44669
	124.783	91.3714	-0.564541	5.44669
	124.783	91.1306	-0.535686	5.44669
	124.783	90.8499	-0.538454	5.44669
	124.761	90.6336	-0.558494	5.44669
	124.703	90.5644	-0.567269	5.44669
	124.679	90.5506	-0.564038	5.44669
	124.733	90.4122	-0.567471	5.44669
	124.793	90.1374	-0.57918	5.44669
	124.804	89.8396	-0.576438	5.44669
	124.788	89.5791	-0.562239	5.44669
	124.777	89.3421	-0.555859	5.44669
	124.779	89.1508	-0.565881	5.44669
	124.783	89.0765	-0.589299	5.44669
	124.784	89.0518	-0.606102	5.44669
	124.783	88.9105	-0.606488	5.44669
	124.783	88.6876	-0.600942	5.44669
	124.782	88.5188	-0.598523	5.44669
	124.783	88.3598	-0.599489	5.44669
	124.783	88.1299	-0.592883	5.44669
	124.761	87.858	-0.564914	5.44669
	124.703	87.6415	-0.535869	5.44669
	124.657	87.5691	-0.546269	5.44669
	124.653	87.5541	-0.586561	5.44669
	124.668	87.4162	-0.611668	5.44669
	124.675	87.1913	-0.609751	5.44669
	124.695	87.0696	-0.600324	5.44669
	124.727	87.0373	-0.597103	5.44669
	124.692	86.9097	-0.599113	5.44669
	124.616	86.6953	-0.601101	5.44669
	124.632	86.5743	-0.601219	5.44669
	124.717	86.5386	-0.592692	5.44669
	124.71	86.4093	-0.57209	5.44669
	124.604	86.1954	-0.55593	5.44669
	124.528	86.0752	-0.554812	5.44669
	124.529	86.0888	-0.559822	5.44669
	124.555	86.1353	-0.562276	5.44669
	124.566	86.1496	-0.569387	5.44669
	124.561	86.1391	-0.588481	5.44669
	124.555	86.0803	-0.604512	5.44669
	124.577	85.9041	-0.606112	5.44669
	124.636	85.679	-0.593479	5.44669
	124.661	85.5709	-0.570672	5.44669
	124.607	85.5935	-0.555055	5.44669
	124.568	85.6395	-0.554949	5.44669
	124.615	85.6996	-0.568061	5.44669
	124.655	85.8146	-0.590537	5.44669
	124.612	85.8582	-0.605846	5.44669
	124.55	85.7398	-0.60594	5.44669
	124.535	85.6596	-0.600803	5.44669
	124.55	85.8133	-0.59866	5.44669
	124.561	86.0275	-0.599595	5.44669
	124.561	86.0327	-0.600749	5.44669
	124.557	85.9047	-0.59303	5.44669
	124.555	85.8408	-0.564528	5.44669
	124.556	85.9073	-0.535654	5.44669
	124.557	86.0638	-0.546316	5.44669
	124.557	86.1226	-0.586657	5.44669
	124.557	85.9958	-0.611691	5.44669
	124.556	85.9066	-0.609727	5.44669
	124.556	86.0104	-0.600305	5.44669
	124.557	86.1499	-0.589234	5.44669
	124.557	86.1816	-0.570965	5.44669
	124.557	86.147	-0.564558	5.44669
	124.557	86.1214	-0.575814	5.44669
	124.557	86.1231	-0.576113	5.44669
	124.557	86.1329	-0.571178	5.44669
	124.534	86.1364	-0.584579	5.44669
	124.477	86.1344	-0.602283	5.44669
	124.431	86.1323	-0.606572	5.44669
	124.427	86.0829	-0.602336	5.44669
	124.464	85.9076	-0.599077	5.44669
	124.528	85.6796	-0.599225	5.44669
	124.55	85.5699	-0.600446	5.44669
	124.47	85.5929	-0.600905	5.44669
	124.352	85.6396	-0.592793	5.44669
	124.318	85.6507	-0.564373	5.44669
	124.411	85.5895	-0.535674	5.44669
	124.517	85.4046	-0.538509	5.44669
	124.492	85.1767	-0.558521	5.44669
	124.372	85.0705	-0.575132	5.44669
	124.296	85.0457	-0.592181	5.44669
	124.302	84.9158	-0.604013	5.44669
	124.331	84.6977	-0.604587	5.44669
	124.34	84.5268	-0.600888	5.44669
	124.334	84.3653	-0.591306	5.44669
	124.328	84.1843	-0.571626	5.44669
	124.328	84.0891	-0.564099	5.44669
	124.33	84.1014	-0.575386	5.44669
	124.331	84.1385	-0.568227	5.44669
	124.331	84.1002	-0.543168	5.44669
	124.33	83.9155	-0.5481	5.44669
	124.33	83.6796	-0.584725	5.44669
	124.33	83.57	-0.602376	5.44669
	124.33	83.5958	-0.581653	5.44669
	124.33	83.5945	-0.564308	5.44669
	124.33	83.4291	-0.571901	5.44669
	124.33	83.2372	-0.566691	5.44669
	124.33	83.2454	-0.543764	5.44669
	124.33	83.3217	-0.548895	5.44669
	124.33	83.2531	-0.584847	5.44669
	124.33	83.1326	-0.610015	5.44669
	124.33	83.0963	-0.609668	5.44669
	124.33	83.0731	-0.600876	5.44669
	124.33	82.9698	-0.597365	5.44669
	124.33	82.8688	-0.599026	5.44669
	124.33	82.8035	-0.600972	5.44669
	124.33	82.7043	-0.601196	5.44669
	124.33	82.6196	-0.600599	5.44669
	124.33	82.6089	-0.600268	5.44669
	124.33	82.6329	-0.600343	5.44669
	124.33	82.6465	-0.600491	5.44669
	124.33	82.6436	-0.600527	5.44669
	124.33	82.6376	-0.600489	5.44669
	124.33	82.6361	-0.600461	5.44669
	124.33	82.6376	-0.600462	5.44669
	124.33	82.6387	-0.600473	5.44669
	124.33	82.6387	-0.600477	5.44669
	124.33	82.6383	-0.600475	5.44669
	124.33	82.6381	-0.600472	5.44669
	124.33	82.6382	-0.600472	5.44669
	124.33	82.5891	-0.600473	5.44669
	124.33	82.4623	-0.600473	5.44669
	124.33	82.3607	-0.592602	5.44669
	124.33	82.3527	-0.572317	5.44669
	124.33	82.3838	-0.563928	5.44669
	124.33	82.3502	-0.582939	5.44669
	124.353	82.2189	-0.604181	5.44669
	124.41	82.1098	-0.607951	5.44669
	124.434	82.1003	-0.602239	5.44669
	124.38	82.1335	-0.598547	5.44669
	124.32	82.1505	-0.599037	5.44669
	124.309	82.1458	-0.600556	5.44669
	124.325	82.1378	-0.601018	5.44669
	124.336	82.1361	-0.600672	5.44669
	124.334	82.1382	-0.600362	5.44669
	124.33	82.1397	-0.592485	5.44669
	124.329	82.1396	-0.564437	5.44669
	124.33	82.1882	-0.53581	5.44669
	124.331	82.3148	-0.546414	5.44669
	124.353	82.4165	-0.586642	5.44669
	124.41	82.4246	-0.61165	5.44669
	124.434	82.3443	-0.609715	5.44669
	124.38	82.2019	-0.592444	5.44669
	124.32	82.1048	-0.568957	5.44669
	124.309	82.1043	-0.562575	5.44669
	124.325	82.1369	-0.583567	5.44669
	124.336	82.1505	-0.604925	5.44669
	124.334	82.1446	-0.60804	5.44669
	124.352	82.1372	-0.602011	5.44669
	124.408	82.0871	-0.59842	5.44669
	124.433	81.9133	-0.599065	5.44669
	124.38	81.7354	-0.600613	5.44669
	124.32	81.7523	-0.601032	5.44669
	124.309	81.8274	-0.600657	5.44669
	124.325	81.7552	-0.592481	5.44669
	124.336	81.6336	-0.572201	5.44669
	124.334	81.5981	-0.563922	5.44669
	124.33	81.5756	-0.575108	5.44669
	124.329	81.4232	-0.576044	5.44669
	124.33	81.1951	-0.5714	5.44669
	124.331	81.0773	-0.584696	5.44669
[truncated: 6,232 more rows]
