# Supplementary material for: Design of a cosmetic glove stiffness compensation mechanism for toddler-sized hand prostheses
Source: PLoS One. 2017 Aug 11;12(8):e0183233. doi: 10.1371/journal.pone.0183233 (PMC5553851; doi:10.1371/journal.pone.0183233)
Supplement: S1 Dataset — (ZIP) [file pone.0183233.s001.zip › 03 Prototype measurements/protRVS_2.xlsx]

## Sheet: protRVSb_2
LabVIEW Measurement
Writer_Version	2
Reader_Version	2
Separator	Tab
Decimal_Separator	.
Multi_Headings	No
X_Columns	No
Time_Pref	Absolute
Operator	localadmin
Date	2013-09-25
Time	00:13:14.094000
***End_of_Header***
Channels	4
Samples	10	10	10	10
Date	2013-09-25	2013-09-25	2013-09-25	2013-09-25
Time	00:13:43.594000	00:13:43.594000	00:13:43.594000	00:13:43.594000
Y_Unit_Label	mm	N	N	Pa
X_Dimension	Time	Time	Time	Time
X0	0	0	0	0
Delta_X	0.01	0.01	0.01	0.01
***End_of_Header***
X_Value	Voltage LVDT (Filtered)	Voltage Load Cell (Filtered)	Voltage Pinch Load Cell (Filtered)	Voltage Pressure (Filtered)	Comment
	130.44	2.10504	-0.570886	5.44669
	130.44	2.13891	-0.564034	5.44669
	130.44	2.04851	-0.575622	5.44669
	130.44	1.88611	-0.576219	5.44669
	130.44	1.8816	-0.571291	5.44669
	130.44	1.9424	-0.584588	5.44669
	130.44	1.87188	-0.602247	5.44669
	130.44	1.75608	-0.606554	5.44669
	130.44	1.7716	-0.602341	5.44669
	130.44	1.9238	-0.599086	5.44669
	130.44	2.04779	-0.599227	5.44669
	130.44	2.05604	-0.592573	5.44669
	130.44	2.01707	-0.564877	5.44669
	130.44	2.04727	-0.535963	5.44669
	130.44	2.17998	-0.546321	5.44669
	130.44	2.24166	-0.586549	5.44669
	130.44	2.1246	-0.603773	5.44669
	130.44	1.9893	-0.58159	5.44669
	130.44	1.91485	-0.563785	5.44669
	130.44	1.87317	-0.571704	5.44669
	130.44	1.92208	-0.574666	5.44669
	130.44	1.9637	-0.564162	5.44669
	130.44	1.86637	-0.557295	5.44669
	130.44	1.7462	-0.5658	5.44669
	130.44	1.72022	-0.588755	5.44669
	130.44	1.75044	-0.605903	5.44669
	130.44	1.82126	-0.606598	5.44669
	130.44	1.94632	-0.601058	5.44669
	130.44	1.99033	-0.590662	5.44669
	130.44	1.91779	-0.571296	5.44669
	130.44	1.91358	-0.564189	5.44669
	130.44	1.94423	-0.583412	5.44669
	130.44	1.86123	-0.604286	5.44669
	130.44	1.75096	-0.607827	5.44669
	130.44	1.72405	-0.602149	5.44669
	130.44	1.75035	-0.598553	5.44669
	130.44	1.77067	-0.599072	5.44669
	130.44	1.7698	-0.600568	5.44669
	130.44	1.7622	-0.601011	5.44669
	130.44	1.80852	-0.600664	5.44669
	130.44	1.93679	-0.600362	5.44669
	130.44	1.99087	-0.592488	5.44669
	130.44	1.9214	-0.572309	5.44669
	130.44	1.96409	-0.563965	5.44669
	130.44	2.11946	-0.582958	5.44669
	130.44	2.13804	-0.604176	5.44669
	130.44	2.03644	-0.607942	5.44669
	130.44	1.92952	-0.594366	5.44669
	130.44	1.81331	-0.570394	5.44669
	130.44	1.78562	-0.562494	5.44669
	130.44	1.911	-0.583022	5.44669
	130.44	2.03771	-0.604725	5.44669
	130.44	2.05641	-0.60815	5.44669
	130.44	1.97162	-0.602128	5.44669
	130.44	1.87274	-0.59843	5.44669
	130.44	1.90166	-0.599028	5.44669
	130.44	2.00448	-0.600594	5.44669
	130.44	2.04607	-0.593166	5.44669
	130.44	2.02834	-0.572511	5.44669
	130.44	2.05554	-0.555938	5.44669
	130.44	2.13025	-0.554665	5.44669
	130.44	2.06253	-0.567629	5.44669
	130.44	1.84588	-0.590457	5.44669
	130.44	1.7044	-0.605966	5.44669
	130.44	1.7103	-0.606019	5.44669
	130.44	1.76119	-0.600794	5.44669
	130.44	1.82929	-0.598628	5.44669
	130.44	1.99505	-0.599585	5.44669
	130.44	2.16325	-0.600757	5.44669
	130.44	2.09588	-0.600907	5.44669
	130.44	1.84781	-0.600554	5.44669
	130.44	1.69331	-0.600352	5.44669
	130.44	1.70496	-0.600394	5.44669
	130.44	1.76289	-0.600482	5.44669
	130.44	1.78272	-0.600505	5.44669
	130.44	1.81957	-0.600483	5.44669
	130.44	1.98332	-0.600466	5.44669
	130.44	2.21098	-0.600466	5.44669
	130.44	2.27541	-0.600473	5.44669
	130.44	2.12741	-0.600475	5.44669
	130.44	1.97843	-0.600474	5.44669
	130.44	1.90929	-0.600473	5.44669
	130.44	1.82551	-0.600472	5.44669
	130.44	1.79792	-0.600473	5.44669
	130.44	1.91182	-0.600473	5.44669
	130.44	1.98449	-0.600473	5.44669
	130.44	1.92765	-0.600473	5.44669
	130.44	1.91979	-0.600473	5.44669
	130.44	1.99251	-0.600473	5.44669
	130.44	2.0346	-0.600473	5.44669
	130.44	1.9786	-0.600473	5.44669
	130.44	1.88342	-0.600473	5.44669
	130.44	1.90366	-0.600473	5.44669
	130.44	2.00153	-0.600473	5.44669
	130.44	2.09331	-0.600473	5.44669
	130.44	2.15535	-0.600473	5.44669
	130.44	2.05957	-0.600473	5.44669
	130.44	1.83571	-0.600473	5.44669
	130.44	1.7012	-0.592602	5.44669
	130.44	1.76176	-0.564447	5.44669
	130.44	1.93924	-0.535772	5.44669
	130.44	2.00857	-0.538524	5.44669
	130.44	1.87876	-0.558492	5.44669
	130.44	1.73539	-0.575115	5.44669
	130.44	1.71128	-0.592184	5.44669
	130.44	1.79972	-0.59615	5.44669
	130.44	1.95125	-0.568563	5.44669
	130.44	2.00006	-0.536186	5.44669
	130.44	1.87092	-0.537226	5.44669
	130.44	1.73513	-0.5578	5.44669
	130.44	1.71396	-0.575286	5.44669
	130.44	1.75175	-0.584631	5.44669
	130.44	1.77484	-0.568066	5.44669
	130.44	1.77104	-0.539806	5.44669
	130.44	1.81043	-0.538877	5.44669
	130.44	1.93445	-0.549327	5.44669
	130.44	1.98921	-0.54629	5.44669
	130.44	1.87235	-0.555818	5.44669
	130.44	1.73958	-0.578929	5.44669
	130.44	1.71532	-0.580209	5.44669
	130.44	1.75073	-0.571737	5.44669
	130.462	1.77394	-0.583349	5.44669
	130.52	1.77103	-0.593697	5.44669
	130.544	1.76155	-0.578554	5.44669
	130.49	1.75862	-0.566102	5.44669
	130.43	1.76076	-0.573755	5.44669
	130.419	1.76269	-0.574701	5.44669
	130.435	1.76275	-0.571319	5.44669
	130.446	1.76208	-0.585139	5.44669
	130.444	1.76178	-0.602468	5.44669
	130.44	1.76189	-0.59858	5.44669
	130.439	1.76205	-0.574063	5.44669
	130.44	1.76207	-0.562527	5.44669
	130.44	1.76203	-0.581731	5.44669
	130.44	1.762	-0.604173	5.44669
	130.44	1.762	-0.608377	5.44669
	130.44	1.76202	-0.60242	5.44669
	130.44	1.81121	-0.5906	5.44669
	130.44	1.93798	-0.570786	5.44669
	130.44	1.99041	-0.556127	5.44669
	130.44	1.87159	-0.555358	5.44669
	130.44	1.78803	-0.567852	5.44669
	130.44	1.89124	-0.590304	5.44669
	130.44	1.97938	-0.605823	5.44669
	130.44	1.88363	-0.598143	5.44669
	130.44	1.74781	-0.572687	5.44669
	130.44	1.71476	-0.562105	5.44669
	130.44	1.74757	-0.574173	5.44669
	130.44	1.77281	-0.576298	5.44669
	130.44	1.77168	-0.571839	5.44669
	130.44	1.76223	-0.58479	5.44669
	130.44	1.75867	-0.602136	5.44669
	130.44	1.76054	-0.606436	5.44669
	130.44	1.76259	-0.602331	5.44669
	130.44	1.76278	-0.599124	5.44669
	130.44	1.76213	-0.591376	5.44669
	130.44	1.76179	-0.564412	5.44669
	130.44	1.76188	-0.536194	5.44669
	130.44	1.81123	-0.546583	5.44669
	130.44	1.93804	-0.578706	5.44669
	130.44	1.99043	-0.583407	5.44669
	130.44	1.87158	-0.573157	5.44669
	130.44	1.73883	-0.582807	5.44669
	130.44	1.71528	-0.592965	5.44669
	130.44	1.75098	-0.57057	5.44669
	130.44	1.77406	-0.538159	5.44669
	130.44	1.77099	-0.54521	5.44669
	130.44	1.76149	-0.585302	5.44669
	130.44	1.75861	-0.611517	5.44669
	130.44	1.76077	-0.610136	5.44669
	130.44	1.76271	-0.600538	5.44669
	130.44	1.76275	-0.597057	5.44669
	130.44	1.81127	-0.599017	5.44669
	130.44	1.98694	-0.601077	5.44669
	130.44	2.16626	-0.601243	5.44669
	130.44	2.10003	-0.600581	5.44669
	130.44	1.84848	-0.600244	5.44669
	130.44	1.69211	-0.600339	5.44669
	130.44	1.70423	-0.600498	5.44669
	130.44	1.76301	-0.59266	5.44669
	130.44	1.78303	-0.572333	5.44669
	130.44	1.77047	-0.556043	5.44669
	130.44	1.75809	-0.554773	5.44669
	130.44	1.75737	-0.559766	5.44669
	130.44	1.76146	-0.562267	5.44669
	130.44	1.76344	-0.569403	5.44669
	130.44	1.76281	-0.588491	5.44669
	130.44	1.76184	-0.60451	5.44669
	130.44	1.76166	-0.606108	5.44669
	130.44	1.76193	-0.593478	5.44669
	130.44	1.76211	-0.570673	5.44669
	130.44	1.76208	-0.562927	5.44669
	130.44	1.76201	-0.583104	5.44669
	130.44	1.76199	-0.604606	5.44669
	130.44	1.76201	-0.608071	5.44669
	130.44	1.76202	-0.602138	5.44669
	130.44	1.76202	-0.598462	5.44669
	130.44	1.76202	-0.591167	5.44669
	130.44	1.76201	-0.572431	5.44669
	130.44	1.76201	-0.564486	5.44669
	130.44	1.76202	-0.583133	5.44669
	130.44	1.76202	-0.604064	5.44669
	130.44	1.76202	-0.607834	5.44669
	130.44	1.76202	-0.59436	5.44669
	130.44	1.76202	-0.57043	5.44669
	130.44	1.76202	-0.562511	5.44669
	130.44	1.76202	-0.583017	5.44669
	130.44	1.76202	-0.604717	5.44669
	130.44	1.76202	-0.608148	5.44669
	130.44	1.76202	-0.602131	5.44669
	130.44	1.76202	-0.598431	5.44669
	130.44	1.76202	-0.599027	5.44669
	130.44	1.76202	-0.600593	5.44669
	130.44	1.76202	-0.601037	5.4507
	130.44	1.76202	-0.600666	5.46104
	130.44	1.76202	-0.600353	5.46531
	130.44	1.76202	-0.600354	5.45562
	130.44	1.76202	-0.600466	5.4448
	130.44	1.76202	-0.600512	5.44287
	130.44	1.76202	-0.600492	5.44579
	130.44	1.76202	-0.600467	5.44767
	130.44	1.76202	-0.600464	5.44742
	130.44	1.76202	-0.600471	5.44664
	130.44	1.76202	-0.592605	5.44641
	130.44	1.76202	-0.572319	5.44658
	130.44	1.76202	-0.563928	5.44674
	130.44	1.76202	-0.575068	5.44675
	130.44	1.76202	-0.576025	5.44669
	130.44	1.76202	-0.571407	5.44667
	130.44	1.76202	-0.584705	5.44668
	130.44	1.76202	-0.602255	5.44669
	130.44	1.76202	-0.606516	5.44669
	130.44	1.76202	-0.602322	5.44669
	130.44	1.76202	-0.599092	5.44669
	130.44	1.76202	-0.599236	5.44669
	130.44	1.76202	-0.592575	5.44669
	130.44	1.76202	-0.572746	5.44669
	130.44	1.76202	-0.556246	5.44669
	130.44	1.76202	-0.54684	5.44669
	130.44	1.76202	-0.539383	5.44669
	130.44	1.76202	-0.553858	5.44669
	130.44	1.76202	-0.588442	5.44669
	130.44	1.76202	-0.60975	5.44669
	130.44	1.76202	-0.608279	5.44669
	130.44	1.76202	-0.600388	5.44669
	130.44	1.76202	-0.597654	5.44669
	130.44	1.76202	-0.599321	5.44669
	130.44	1.76202	-0.600992	5.44669
	130.44	1.71283	-0.6011	5.44669
	130.44	1.58605	-0.600551	5.44669
	130.44	1.53362	-0.600283	5.44669
	130.44	1.65244	-0.600366	5.44669
	130.44	1.736	-0.592625	5.44669
	130.44	1.5836	-0.572365	5.44669
	130.44	1.36869	-0.56394	5.44669
	130.44	1.412	-0.582928	5.44669
	130.44	1.66664	-0.596301	5.44669
	130.44	1.83245	-0.579796	5.44669
	130.44	1.8232	-0.565697	5.44669
	130.44	1.76225	-0.581014	5.44669
	130.44	1.74031	-0.602745	5.44669
	130.44	1.75283	-0.608034	5.44669
	130.44	1.71669	-0.602784	5.44669
	130.44	1.59093	-0.598746	5.44669
	130.44	1.53429	-0.598927	5.44669
	130.44	1.60179	-0.600439	5.44669
	130.44	1.60838	-0.601008	5.44669
	130.44	1.53133	-0.592838	5.44669
	130.44	1.43868	-0.572226	5.44669
	130.44	1.3197	-0.563806	5.44669
	130.44	1.23656	-0.57505	5.44669
	130.44	1.23354	-0.576061	5.44669
	130.44	1.30936	-0.571428	5.44669
	130.44	1.44809	-0.576831	5.44669
	130.44	1.49603	-0.57409	5.44669
	130.44	1.37107	-0.562097	5.44669
	130.44	1.28653	-0.548764	5.44669
	130.44	1.44071	-0.538101	5.44669
	130.44	1.7059	-0.552636	5.44669
	130.44	1.78919	-0.588385	5.44669
	130.44	1.58652	-0.610161	5.44669
	130.44	1.30176	-0.608471	5.44669
	130.44	1.17837	-0.600323	5.44669
	130.44	1.21584	-0.597558	5.44669
	130.44	1.27348	-0.591433	5.44669
	130.44	1.284	-0.572864	5.44669
	130.44	1.26787	-0.564572	5.44669
	130.44	1.25737	-0.583015	5.44669
	130.44	1.2587	-0.596113	5.44669
	130.44	1.31218	-0.579686	5.44669
	130.44	1.48947	-0.565718	5.44669
	130.44	1.66771	-0.581062	5.44669
	130.44	1.64964	-0.602757	5.44669
	130.44	1.52482	-0.600151	5.44669
	130.44	1.42123	-0.574619	5.44669
	130.44	1.31469	-0.55433	5.44669
	130.44	1.28985	-0.553241	5.44669
	130.44	1.46219	-0.559733	5.44669
	130.44	1.71372	-0.562797	5.44669
	130.44	1.83402	-0.569637	5.44669
	130.44	1.75788	-0.580529	5.44669
	130.44	1.52978	-0.576234	5.44669
	130.44	1.28942	-0.561674	5.44669
	130.44	1.24261	-0.555695	5.44669
	130.44	1.4025	-0.558142	5.44669
	130.44	1.5502	-0.561258	5.44669
	130.44	1.61457	-0.569558	5.44669
	130.44	1.64763	-0.581043	5.44669
	130.44	1.54949	-0.576477	5.44669
	130.44	1.33495	-0.561593	5.44669
	130.44	1.25437	-0.547704	5.44669
	130.44	1.44038	-0.537836	5.44669
	130.44	1.71724	-0.552902	5.44669
	130.44	1.84325	-0.588591	5.44669
	130.44	1.80968	-0.610153	5.4507
	130.418	1.75275	-0.608394	5.46104
	130.338	1.74113	-0.600294	5.46531
	130.235	1.75655	-0.589703	5.45562
	130.185	1.76715	-0.571165	5.4448
	130.218	1.76611	-0.564476	5.44287
	130.319	1.7619	-0.583578	5.44579
	130.405	1.76051	-0.604254	5.44767
	130.369	1.76143	-0.607755	5.44742
	130.273	1.7623	-0.60213	5.44664
	130.26	1.71315	-0.598571	5.44641
	130.291	1.58609	-0.599086	5.44658
	130.264	1.53352	-0.600568	5.44674
	130.213	1.65238	-0.601006	5.44675
	130.196	1.7852	-0.600662	5.44669
	130.207	1.80878	-0.592492	5.44667
	130.217	1.77306	-0.572204	5.44668
	130.218	1.74997	-0.56392	5.44669
	130.214	1.75304	-0.575106	5.44669
	130.213	1.76253	-0.576044	5.44669
	130.213	1.76542	-0.571401	5.44669
	130.214	1.76326	-0.584696	5.44669
	130.214	1.76132	-0.602253	5.44669
	130.214	1.76128	-0.606518	5.44669
	130.214	1.76195	-0.602323	5.44268
	130.214	1.76225	-0.591221	5.43234
	130.214	1.76214	-0.57108	5.42806
	130.214	1.76198	-0.5639	5.43775
	130.214	1.76196	-0.583368	5.44858
	130.214	1.762	-0.60437	5.4505
	130.214	1.76203	-0.600008	5.44759
	130.214	1.76203	-0.566115	5.44571
	130.214	1.76201	-0.52596	5.44595
	130.214	1.76201	-0.516832	5.44673
	130.214	1.76201	-0.550203	5.44696
	130.192	1.76202	-0.586798	5.44679
	130.134	1.76202	-0.57759	5.44663
	130.11	1.76202	-0.542978	5.44663
	130.142	1.76202	-0.544683	5.44668
	130.122	1.76202	-0.57549	5.44671
	130.052	1.76202	-0.582734	5.4467
	130.043	1.76202	-0.574018	5.44668
	130.067	1.76202	-0.583407	5.44668
	130.036	1.76202	-0.600781	5.44669
	129.985	1.76202	-0.60636	5.44669
	129.97	1.76202	-0.60278	5.44669
	129.981	1.76202	-0.599339	5.44669
	129.991	1.76202	-0.599177	5.44669
	129.991	1.8112	-0.592462	5.44669
	129.988	1.93798	-0.572719	5.44669
	129.986	1.99041	-0.564146	5.44669
	129.987	1.87159	-0.582888	5.44669
	129.988	1.73884	-0.604082	5.44669
	129.988	1.71528	-0.607928	5.44669
	129.988	1.75098	-0.594393	5.44669
	129.987	1.77405	-0.562539	5.44669
	129.987	1.77099	-0.534336	5.44669
	129.988	1.81069	-0.546471	5.44669
	129.988	1.93457	-0.58719	5.44669
	129.965	2.03836	-0.61186	5.44669
	129.885	2.09744	-0.609608	5.44669
	129.782	2.19312	-0.592325	5.44669
	129.732	2.27847	-0.568945	5.44669
	129.743	2.2907	-0.562613	5.44669
	129.786	2.26715	-0.575716	5.44669
	129.849	2.2532	-0.576764	5.44669
	129.867	2.25577	-0.571486	5.44669
	129.809	2.26182	-0.576605	5.44669
	129.749	2.21424	-0.573975	5.44669
	129.74	2.086	-0.56213	5.44669
	129.757	2.03238	-0.556689	5.44669
	129.767	2.15122	-0.558397	5.44669
	129.765	2.28441	-0.55314	5.44669
	129.761	2.30814	-0.541208	5.44669
	129.76	2.27236	-0.552376	5.44669
	129.761	2.24919	-0.5793	5.44669
	129.762	2.25224	-0.573719	5.44669
	129.762	2.26176	-0.536157	5.44669
	129.761	2.26467	-0.518345	5.44669
	129.761	2.2625	-0.547204	5.44669
	129.739	2.26056	-0.592873	5.44669
	129.681	2.26052	-0.613931	5.44669
	129.658	2.26119	-0.608448	5.44669
	129.712	2.26149	-0.598972	5.44669
	129.772	2.26137	-0.597001	5.44669
	129.782	2.26122	-0.59955	5.44669
	129.766	2.26119	-0.601321	5.44669
	129.733	2.26124	-0.601156	5.44669
	129.655	2.26127	-0.592587	5.44669
	129.578	2.26126	-0.572068	5.44669
	129.61	2.26125	-0.563829	5.44669
	129.7	2.26125	-0.582987	5.44669
	129.691	2.26125	-0.604236	5.44669
	129.604	2.26125	-0.600087	5.44669
	129.585	2.26125	-0.574066	5.44669
	129.611	2.31044	-0.561992	5.44669
	129.584	2.43722	-0.581506	5.44669
	129.534	2.53884	-0.596398	5.44669
	129.518	2.59599	-0.580342	5.44669
	129.551	2.69163	-0.565891	5.44669
	129.64	2.77765	-0.580902	5.44669
	129.722	2.74098	-0.602628	5.44669
	129.689	2.59054	-0.600154	5.44669
	129.573	2.52401	-0.574666	5.44669
	129.503	2.59618	-0.56222	5.44669
	129.509	2.55906	-0.581388	5.44669
	129.536	2.40506	-0.604138	5.44669
	129.545	2.38508	-0.608485	5.44669
	129.539	2.4856	-0.594607	5.44669
	129.533	2.54338	-0.570301	5.44669
	129.533	2.48402	-0.56237	5.44669
	129.535	2.38186	-0.575133	5.44669
	129.536	2.44955	-0.576606	5.44669
	129.535	2.67595	-0.571627	5.44669
	129.535	2.82152	-0.584591	5.44669
	129.535	2.81387	-0.602129	5.44669
	129.535	2.7608	-0.606503	5.44669
	129.535	2.74159	-0.602361	5.44669
	129.535	2.75245	-0.599113	5.44669
	129.535	2.76384	-0.599231	5.44669
	129.535	2.76475	-0.600436	5.44669
	129.535	2.76108	-0.600899	5.44669
	129.535	2.75922	-0.600664	5.44669
	129.535	2.75975	-0.600402	5.44669
	129.535	2.76063	-0.600375	5.44669
	129.535	2.76081	-0.600457	5.44669
	129.535	2.76057	-0.600501	5.44669
	129.535	2.76041	-0.60049	5.44669
	129.535	2.76042	-0.592599	5.44669
	129.535	2.76049	-0.57231	5.44669
	129.513	2.76051	-0.563926	5.44669
	129.455	2.7605	-0.582941	5.44669
	129.431	2.76048	-0.604182	5.44669
	129.463	2.76048	-0.607951	5.44669
	129.443	2.76049	-0.602238	5.44669
	129.351	2.76049	-0.598546	5.44669
	129.307	2.76049	-0.599037	5.44669
	129.364	2.76049	-0.600556	5.44669
	129.433	2.76049	-0.601018	5.44669
	129.468	2.76049	-0.600672	5.44669
	129.508	2.76049	-0.600362	5.44669
	129.519	2.76049	-0.600356	5.44669
	129.467	2.76049	-0.600463	5.44669
	129.411	2.76049	-0.60051	5.44669
	129.38	2.76049	-0.600492	5.44669
	129.36	2.76049	-0.600468	5.44669
	129.381	2.76049	-0.600464	5.44669
	129.4	2.76049	-0.5926	5.44669
	129.356	2.76049	-0.57232	5.44669
	129.302	2.76049	-0.56393	5.44669
	129.29	2.76049	-0.582939	5.44669
	129.303	2.76049	-0.60418	5.44669
	129.313	2.76049	-0.607951	5.44669
	129.312	2.76049	-0.594368	5.44669
	129.309	2.76049	-0.570391	5.44669
	129.307	2.76049	-0.562492	5.44669
	129.308	2.76049	-0.583023	5.44669
	129.309	2.76049	-0.604726	5.44669
	129.309	2.76049	-0.600279	5.44669
	129.309	2.76049	-0.573973	5.44669
	129.309	2.76049	-0.561885	5.44669
	129.309	2.76049	-0.581494	5.44669
	129.309	2.76049	-0.604302	5.44669
	129.309	2.76049	-0.608516	5.44669
	129.309	2.76049	-0.602432	5.44669
	129.309	2.76049	-0.598427	5.44669
	129.309	2.76049	-0.598918	5.44669
	129.309	2.76049	-0.600549	5.44669
	129.309	2.80968	-0.601057	5.44669
	129.309	2.98564	-0.600691	5.44669
	129.309	3.16485	-0.600356	5.44669
	129.309	3.09846	-0.600347	5.44669
	129.309	2.84689	-0.600461	5.44669
	129.309	2.73976	-0.600513	5.44669
	129.309	2.87868	-0.600494	5.44669
	129.309	2.98989	-0.600467	5.44669
	129.286	2.94027	-0.600463	5.44669
	129.229	2.97092	-0.5926	5.44669
	129.205	3.16337	-0.57232	5.44669
	129.259	3.30794	-0.56393	5.44669
	129.297	3.31193	-0.582939	5.44669
	129.228	3.2641	-0.60418	5.44268
	129.13	3.24294	-0.607951	5.43234
	129.128	3.25113	-0.594368	5.42806
	129.163	3.26209	-0.562521	5.43775
	129.135	3.26377	-0.534337	5.44858
	129.081	3.26058	-0.546478	5.4505
	129.064	3.25864	-0.579322	5.44759
	129.075	3.25897	-0.583703	5.44571
	129.086	3.25979	-0.573062	5.44595
	129.086	3.26002	-0.582662	5.44673
	129.083	3.25982	-0.600809	5.44295
	129.081	3.25966	-0.598766	5.43244
	129.082	3.25966	-0.574731	5.428
	129.083	3.25972	-0.56274	5.43769
	129.083	3.25974	-0.581583	5.44857
	129.082	3.25973	-0.604035	5.45052
	129.082	3.25972	-0.608372	5.4476
	129.082	3.25972	-0.602467	5.4457
	129.082	3.25972	-0.598493	5.44595
	129.082	3.25972	-0.598933	5.44673
	129.082	3.25972	-0.600532	5.44697
	129.082	3.25972	-0.601045	5.44679
	129.082	3.25972	-0.600691	5.44663
	129.082	3.25972	-0.600361	5.44663
	129.082	3.25972	-0.600348	5.44668
	129.082	3.25972	-0.60046	5.44671
	129.082	3.25972	-0.600512	5.4467
	129.082	3.25972	-0.600494	5.44668
	129.082	3.25972	-0.592597	5.44668
	129.082	3.25972	-0.572308	5.44669
	129.082	3.25972	-0.563926	5.44669
	129.082	3.25972	-0.575071	5.44669
	129.082	3.25972	-0.576027	5.44669
	129.082	3.25972	-0.571406	5.44669
	129.082	3.25972	-0.584705	5.44669
	129.082	3.25972	-0.602254	5.44669
	129.082	3.30891	-0.598645	5.44669
	129.082	3.43569	-0.574166	5.44669
	129.082	3.53731	-0.562547	5.44669
	129.082	3.54527	-0.573832	5.44669
	129.082	3.46495	-0.575998	5.44669
	129.082	3.32256	-0.571835	5.44669
	129.082	3.22551	-0.584894	5.44669
	129.082	3.27421	-0.602182	5.44669
	129.082	3.43363	-0.598547	5.44669
	129.082	3.49964	-0.574151	5.44669
	129.082	3.42406	-0.562575	5.44669
	129.082	3.41075	-0.58172	5.44669
	129.082	3.43867	-0.604151	5.44669
	129.082	3.40695	-0.600501	5.44669
	129.082	3.47449	-0.57427	5.44669
	129.082	3.67601	-0.56193	5.44669
	129.082	3.76205	-0.581407	5.44669
	129.082	3.58296	-0.604249	5.44669
	129.082	3.30706	-0.600654	5.44669
	129.082	3.17899	-0.566428	5.44669
	129.082	3.26054	-0.533733	5.44669
	129.082	3.44448	-0.544835	5.44669
	129.082	3.50905	-0.586719	5.44669
	129.082	3.37495	-0.612244	5.44669
	129.082	3.28067	-0.609936	5.44669
	129.082	3.43401	-0.600197	5.44669
	129.082	3.70231	-0.596984	5.44669
	129.082	3.7872	-0.599109	5.44669
	129.06	3.5841	-0.601141	5.44669
	129.003	3.34778	-0.601238	5.44669
	128.979	3.351	-0.600556	5.44669
	129.033	3.4411	-0.600236	5.44669
	129.093	3.38007	-0.592473	5.44669
	129.104	3.30702	-0.572348	5.44669
	129.087	3.39404	-0.563986	5.44669
	129.077	3.47166	-0.575082	5.44669
	129.078	3.42645	-0.57601	5.44669
	129.083	3.42171	-0.571395	5.44669
	129.084	3.4916	-0.584706	5.44669
	129.083	3.58059	-0.594388	5.44669
	129.082	3.6514	-0.578362	5.44669
	129.082	3.60948	-0.565776	5.44669
	129.082	3.56043	-0.581557	5.44669
	129.082	3.65216	-0.595073	5.44669
	129.082	3.72344	-0.579769	5.44669
	129.082	3.57557	-0.566122	5.44669
	129.082	3.36692	-0.581202	5.44669
	129.082	3.41125	-0.602672	5.44669
	129.082	3.66409	-0.600066	5.44669
	129.082	3.77959	-0.574613	5.44669
	129.06	3.64374	-0.554358	5.44669
	129.003	3.53083	-0.553255	5.44669
	128.979	3.62785	-0.567599	5.44669
	129.033	3.77301	-0.590946	5.44669
	129.071	3.80953	-0.606181	5.44669
	129.024	3.77484	-0.605935	5.44669
	128.962	3.6984	-0.600682	5.44669
	128.925	3.57258	-0.59074	5.44669
	128.883	3.53024	-0.571462	5.44669
	128.871	3.65295	-0.564231	5.44669
	128.924	3.78374	-0.583371	5.44669
	128.957	3.8051	-0.604254	5.44669
	128.909	3.76917	-0.607829	5.44669
	128.848	3.74679	-0.602161	5.44669
	128.835	3.75022	-0.598558	5.44669
	128.85	3.75963	-0.599069	5.44669
	128.861	3.76234	-0.600566	5.44268
	128.86	3.76014	-0.601011	5.43234
	128.856	3.75825	-0.600665	5.42806
	128.855	3.75824	-0.592492	5.43775
	128.855	3.75891	-0.572203	5.44858
	128.856	3.75919	-0.563919	5.4505
	128.856	3.75907	-0.582977	5.44759
	128.856	3.75892	-0.6042	5.44571
	128.856	3.7589	-0.600075	5.44595
	128.856	3.75895	-0.574074	5.44673
	128.856	3.75897	-0.562	5.44696
	128.856	3.75897	-0.581506	5.44679
	128.856	3.75896	-0.604266	5.44663
	128.856	3.75895	-0.608496	5.44663
	128.856	3.75896	-0.602437	5.44668
	128.856	3.75896	-0.598436	5.44671
	128.856	3.75896	-0.59892	5.4467
	128.856	3.75896	-0.600546	5.44668
	128.856	3.75896	-0.601056	5.44668
	128.856	3.75896	-0.600691	5.44669
	128.856	3.75896	-0.600357	5.44268
	128.856	3.75896	-0.600347	5.43234
	128.856	3.75896	-0.600461	5.42806
	128.856	3.75896	-0.600513	5.43775
	128.856	3.75896	-0.592623	5.44858
	128.856	3.75896	-0.572312	5.4505
	128.856	3.75896	-0.563918	5.44759
	128.856	3.75896	-0.582937	5.44571
	128.856	3.75896	-0.604184	5.44595
	128.856	3.75896	-0.600082	5.44673
	128.856	3.75896	-0.574083	5.44696
	128.856	3.75896	-0.562001	5.44679
	128.856	3.75896	-0.581504	5.44663
	128.856	3.75896	-0.604264	5.44663
	128.834	3.75896	-0.608497	5.44668
	128.776	3.75896	-0.602437	5.44671
	128.753	3.75896	-0.598436	5.4467
	128.806	3.75896	-0.59892	5.44668
	128.844	3.75896	-0.600546	5.44668
	128.775	3.75896	-0.601056	5.44669
	128.678	3.75896	-0.600691	5.44669
	128.675	3.80815	-0.600357	5.44669
	128.711	3.93492	-0.600347	5.44669
	128.705	3.98736	-0.600461	5.44669
	128.708	3.86854	-0.600513	5.44669
	128.715	3.73578	-0.592623	5.44669
	128.695	3.76141	-0.564441	5.44669
	128.725	3.92389	-0.535763	5.44669
	128.796	4.04859	-0.538522	5.44669
	128.801	4.05348	-0.550624	5.44669
	128.775	4.01285	-0.546961	5.44669
	128.785	3.99436	-0.555639	5.44669
	128.757	4.00109	-0.586486	5.44669
	128.668	4.05968	-0.608297	5.44669
	128.607	4.18801	-0.608365	5.44669
	128.608	4.23774	-0.59307	5.44669
	128.629	4.11725	-0.569699	5.44669
	128.637	4.03394	-0.562664	5.44669
	128.633	4.13785	-0.58334	5.44669
	128.629	4.27538	-0.604798	5.44669
	128.628	4.30625	-0.608067	5.44669
	128.629	4.27191	-0.602068	5.44669
	128.63	4.24681	-0.598434	5.44669
	128.63	4.24854	-0.599051	5.44669
	128.63	4.2582	-0.600602	5.44669
	128.63	4.26163	-0.593162	5.44669
	128.63	4.30882	-0.572506	5.44669
	128.63	4.43354	-0.563808	5.44669
	128.63	4.53501	-0.574952	5.44669
	128.63	4.59283	-0.576019	5.44669
	128.63	4.6888	-0.571445	5.44669
	128.63	4.77472	-0.584724	5.44669
	128.63	4.78709	-0.602249	5.44669
	128.63	4.7634	-0.606507	5.44669
	128.63	4.74934	-0.60232	5.44669
	128.63	4.75191	-0.599094	5.44669
	128.63	4.758	-0.599238	5.44669
	128.63	4.75963	-0.600445	5.44669
	128.63	4.75815	-0.6009	5.44669
	128.607	4.75695	-0.600662	5.44669
	128.55	4.80616	-0.6004	5.44669
	128.504	4.93337	-0.600375	5.44669
	128.5	4.98598	-0.600458	5.44669
	128.514	4.86708	-0.592631	5.44669
	128.522	4.78342	-0.572335	5.44669
	128.519	4.93581	-0.563925	5.44669
	128.494	5.19994	-0.582932	5.44669
	128.436	5.33261	-0.604179	5.44669
	128.39	5.30637	-0.607953	5.44669
	128.388	5.25013	-0.60224	5.44669
	128.402	5.2362	-0.598547	5.44669
	128.408	5.25041	-0.599037	5.44669
	128.406	5.26132	-0.592685	5.44669
	128.403	5.26084	-0.572863	5.44669
	128.402	5.25676	-0.564127	5.44669
	128.403	5.25522	-0.582829	5.44669
	128.404	5.25603	-0.604064	5.44669
	128.404	5.25691	-0.600071	5.44669
	128.403	5.30619	-0.574121	5.44669
	128.403	5.43268	-0.55415	5.44669
	128.403	5.53416	-0.553343	5.44669
	128.404	5.59134	-0.56771	5.44669
	128.404	5.63786	-0.590961	5.44669
	128.403	5.59712	-0.606148	5.44669
	128.403	5.5572	-0.598046	5.44669
	128.403	5.65234	-0.57253	5.44669
	128.403	5.77099	-0.554204	5.44669
	128.403	5.79711	-0.553931	5.44669
	128.403	5.76749	-0.567937	5.44669
	128.403	5.74606	-0.590847	5.44669
	128.381	5.74765	-0.60602	5.44669
	128.324	5.75594	-0.605903	5.44669
	128.3	5.75885	-0.592855	5.44669
	128.354	5.75712	-0.570485	5.44669
	128.414	5.75537	-0.563069	5.44669
	128.402	5.75524	-0.583231	5.44669
	128.329	5.75582	-0.604608	5.44669
	128.294	5.7561	-0.608027	5.44669
	128.327	5.75602	-0.602118	5.44669
	128.334	5.75588	-0.590599	5.44669
	128.3	5.75585	-0.570892	5.44669
	128.28	5.75589	-0.556172	5.44669
	128.282	5.75591	-0.555339	5.44669
	128.291	5.75591	-0.567828	5.44669
	128.293	5.80509	-0.590301	5.44669
	128.269	5.98105	-0.60583	5.44669
	128.21	6.20946	-0.606018	5.44669
	128.164	6.31904	-0.592971	5.44669
	128.161	6.29586	-0.570493	5.44669
	128.175	6.24912	-0.555161	5.44669
	128.182	6.23809	-0.555057	5.44669
	128.18	6.25013	-0.568069	5.44669
	128.177	6.2591	-0.590502	5.44669
	128.176	6.25858	-0.605828	5.44669
	128.177	6.25517	-0.605945	5.44669
	128.178	6.25393	-0.600812	5.44669
	128.177	6.25462	-0.598662	5.44669
	128.177	6.30454	-0.599593	5.44669
	128.177	6.48057	-0.592877	5.44669
	128.177	6.70873	-0.572745	5.44669
	128.177	6.81819	-0.56401	5.44669
	128.177	6.79505	-0.582822	5.44669
	128.177	6.74837	-0.604103	5.44669
	128.155	6.73734	-0.60796	5.44669
	128.097	6.74937	-0.5944	5.44669
	128.074	6.75833	-0.570401	5.44669
	128.105	6.75781	-0.562485	5.44669
	128.086	6.75441	-0.583016	5.44669
	127.993	6.75317	-0.596855	5.44669
	127.927	6.75386	-0.579997	5.44669
	127.927	6.80378	-0.565584	5.44669
	127.95	6.93061	-0.573025	5.44669
	127.959	7.032	-0.566709	5.44669
	127.955	7.08903	-0.543372	5.44669
	127.95	7.18471	-0.548725	5.44669
	127.949	7.27078	-0.584915	5.44669
	127.951	7.28332	-0.610104	5.44669
	127.951	7.25964	-0.609681	5.44669
	127.951	7.24553	-0.60085	5.44669
	127.951	7.24807	-0.597349	5.44669
	127.951	7.25416	-0.591158	5.44669
	127.951	7.25581	-0.572823	5.44669
	127.951	7.30352	-0.564653	5.44669
	127.951	7.47829	-0.583063	5.44669
	127.951	7.70671	-0.603975	5.44669
	127.951	7.81672	-0.607821	5.44669
	127.951	7.79372	-0.602257	5.44669
	127.951	7.7469	-0.59073	5.44669
	127.951	7.73577	-0.570898	5.44669
	127.951	7.7478	-0.563999	5.44268
	127.951	7.7568	-0.583474	5.43234
	127.951	7.7563	-0.60438	5.42806
	127.951	7.75289	-0.599974	5.43775
	127.951	7.75164	-0.566097	5.44858
	127.951	7.75233	-0.533836	5.4505
	127.951	7.75306	-0.544996	5.44759
	127.929	7.80231	-0.578879	5.44571
	127.871	7.97804	-0.584044	5.44595
	127.825	8.20632	-0.565491	5.44673
	127.821	8.31593	-0.54664	5.44696
	127.858	8.29281	-0.536004	5.44679
	127.922	8.1969	-0.552512	5.44663
	127.966	8.05907	-0.589079	5.44663
	127.967	8.01867	-0.602625	5.44668
	127.93	8.14646	-0.580209	5.44671
	127.866	8.2787	-0.555744	5.4467
	127.823	8.29886	-0.551839	5.44668
	127.8	8.26191	-0.566513	5.44668
	127.757	8.23953	-0.590994	5.44669
	127.717	8.29251	-0.606587	5.44669
	127.711	8.47803	-0.606089	5.44669
	127.722	8.70908	-0.600602	5.44669
	127.728	8.86557	-0.598523	5.44669
	127.727	8.96727	-0.599609	5.44669
	127.724	9.02217	-0.592933	5.44669
	127.724	9.01977	-0.572763	5.44669
	127.724	9.00096	-0.556126	5.44669
	127.725	8.9942	-0.554654	5.44669
	127.725	8.9981	-0.567557	5.44669
	127.725	9.05133	-0.590431	5.44669
	127.725	9.17841	-0.60598	5.44669
	127.725	9.27873	-0.606034	5.44669
	127.725	9.28603	-0.600795	5.44669
	127.725	9.30428	-0.598623	5.44669
	127.725	9.46495	-0.599582	5.44669
	127.725	9.69798	-0.600757	5.44669
	127.725	9.81494	-0.600908	5.44669
	127.725	9.79322	-0.600554	5.44669
	127.725	9.74446	-0.600352	5.44669
	127.725	9.73207	-0.600393	5.44669
	127.725	9.74425	-0.592612	5.44669
	127.725	9.75377	-0.57235	5.44669
	127.725	9.75343	-0.563938	5.44669
	127.725	9.79909	-0.582932	5.44669
	127.725	9.9737	-0.604174	5.44669
	127.702	10.2028	-0.607951	5.44669
	127.623	10.3131	-0.59437	5.44669
	127.541	10.3392	-0.570392	5.44669
	127.549	10.4682	-0.562492	5.44669
	127.583	10.6854	-0.583022	5.44669
	127.551	10.8563	-0.604726	5.44669
	127.496	11.0181	-0.60815	5.44669
	127.479	11.1993	-0.602128	5.44669
	127.492	11.2944	-0.59843	5.44669
	127.502	11.3312	-0.599027	5.44669
	127.502	11.4701	-0.600594	5.44669
	127.499	11.6877	-0.601037	5.44669
	127.497	11.8551	-0.600666	5.44669
	127.498	12.0154	-0.592483	5.44669
	127.499	12.1971	-0.572199	5.44669
	127.499	12.293	-0.563921	5.44669
	127.498	12.3299	-0.582979	5.44669
	127.498	12.4686	-0.6042	5.44669
	127.498	12.686	-0.607945	5.44669
	127.476	12.8043	-0.602229	5.44669
	127.419	12.7887	-0.590674	5.44669
	127.373	12.7421	-0.570884	5.44669
	127.347	12.7284	-0.564013	5.44669
	127.303	12.7393	-0.583484	5.44669
	127.264	12.7487	-0.604379	5.44669
	127.281	12.7488	-0.607841	5.44669
	127.371	12.7455	-0.602122	5.44669
	127.481	12.6949	-0.590666	5.44669
	127.53	12.5687	-0.570919	5.44669
	127.494	12.517	-0.56403	5.44669
	127.393	12.6359	-0.575609	5.44669
	127.307	12.7684	-0.576215	5.44669
	127.321	12.7919	-0.571294	5.44669
	127.359	12.7562	-0.584591	5.44669
	127.326	12.7332	-0.602247	5.44669
	127.269	12.7363	-0.606553	5.44669
	127.275	12.7949	-0.60234	5.44669
	127.367	12.9246	-0.599086	5.44669
	127.459	13.024	-0.591356	5.44669
	127.429	13.0793	-0.572288	5.44669
	127.312	13.1749	-0.564359	5.44669
	127.239	13.2615	-0.58313	5.44669
	127.245	13.2744	-0.596237	5.44669
	127.273	13.2506	-0.579697	5.44669
	127.282	13.2855	-0.557808	5.44669
	127.276	13.4148	-0.552886	5.44669
	127.27	13.5226	-0.566218	5.44669
	127.27	13.5814	-0.590498	5.44669
	127.272	13.6756	-0.606484	5.44669
	127.273	13.7112	-0.606222	5.44669
	127.272	13.5969	-0.600694	5.44669
	127.294	13.5213	-0.598514	5.44669
	127.352	13.6262	-0.599573	5.44669
	127.376	13.7614	-0.600792	5.44669
	127.322	13.7909	-0.593056	5.44669
	127.262	13.7569	-0.572394	5.44669
	127.251	13.7324	-0.563799	5.44669
	127.267	13.7342	-0.582858	5.44669
	127.277	13.7437	-0.604193	5.44669
	127.276	13.7471	-0.607985	5.44669
	127.272	13.7451	-0.602249	5.44669
	127.27	13.7431	-0.598539	5.44669
	127.271	13.7429	-0.59116	5.44669
	127.272	13.6944	-0.5724	5.44669
	127.272	13.5188	-0.564475	5.44669
	127.272	13.2903	-0.575269	5.44669
	127.272	13.1805	-0.575915	5.44669
	127.272	13.2037	-0.571289	5.44669
	127.294	13.2504	-0.584695	5.44669
	127.374	13.2615	-0.602292	5.44669
	127.455	13.2987	-0.606535	5.44669
	127.425	13.4164	-0.602316	5.44669
	127.311	13.4694	-0.591212	5.44669
	127.24	13.354	-0.563208	5.44669
	127.246	13.2225	-0.535748	5.44669
	127.272	13.1982	-0.546824	5.44669
	127.282	13.2332	-0.578966	5.44669
	127.276	13.2562	-0.58343	5.44669
	127.27	13.2534	-0.573074	5.44669
	127.27	13.244	-0.582764	5.44669
	127.272	13.2411	-0.600848	5.44669
	127.273	13.2432	-0.598745	5.44669
	127.272	13.2451	-0.574708	5.44669
	127.272	13.2452	-0.562738	5.44669
	127.272	13.2445	-0.573719	5.44669
	127.272	13.2442	-0.575883	5.44669
	127.272	13.2443	-0.571826	5.44669
	127.272	13.2445	-0.577061	5.44669
	127.272	13.2445	-0.574045	5.44669
	127.272	13.2445	-0.569867	5.44669
	127.272	13.2444	-0.584764	5.44669
	127.272	13.2444	-0.602827	5.44669
	127.272	13.2936	-0.606734	5.44669
	127.272	13.4696	-0.60221	5.44669
	127.272	13.698	-0.598967	5.44669
	127.272	13.8076	-0.599224	5.44669
	127.272	13.7844	-0.600485	5.44268
	127.272	13.7377	-0.600922	5.43234
	127.272	13.7266	-0.600657	5.42806
	127.272	13.7387	-0.60039	5.43775
	127.272	13.7476	-0.600373	5.44858
	127.272	13.7471	-0.60046	5.4505
	127.272	13.7929	-0.600503	5.44759
	127.272	13.9676	-0.60049	5.44571
	127.272	14.1967	-0.592599	5.44595
	127.272	14.3562	-0.57231	5.44673
	127.272	14.5091	-0.563926	5.44696
	127.272	14.6905	-0.582941	5.44679
	127.272	14.7889	-0.604182	5.44663
	127.272	14.7778	-0.607951	5.44663
	127.272	14.7401	-0.602238	5.44668
	127.25	14.7777	-0.598546	5.44671
	127.192	14.9623	-0.599037	5.4467
	127.169	15.1984	-0.592685	5.44668
	127.222	15.3082	-0.572863	5.44668
	127.283	15.3315	-0.564127	5.44669
	127.293	15.4596	-0.582829	5.44669
	127.277	15.6774	-0.604064	5.44669
	127.267	15.7996	-0.607942	5.44669
	127.246	15.7855	-0.602276	5.44669
	127.193	15.7381	-0.598566	5.44669
	127.17	15.7727	-0.599032	5.44669
	127.223	15.9595	-0.600547	5.44669
	127.282	16.1976	-0.593145	5.44669
	127.271	16.3566	-0.564648	5.44669
	127.175	16.506	-0.535664	5.44669
	127.061	16.7354	-0.538407	5.44669
	127.013	17.0105	-0.558482	5.44669
	127.028	17.2285	-0.575152	5.44669
	127.072	17.3005	-0.592203	5.44669
	127.156	17.3147	-0.596145	5.44669
	127.231	17.4524	-0.568554	5.44669
	127.197	17.6775	-0.536184	5.44669
	127.083	17.7994	-0.545099	5.44669
	127.014	17.8317	-0.578087	5.44669
	127.02	17.9592	-0.583675	5.44669
	127.046	18.1244	-0.565618	5.44669
	127.055	18.1186	-0.554695	5.44669
	127.049	18.0528	-0.564192	5.44669
	127.044	18.1741	-0.589005	5.44669
	127.066	18.4191	-0.606579	5.44669
	127.148	18.5549	-0.606792	5.44669
	127.23	18.6351	-0.593029	5.44669
	127.199	18.8839	-0.570242	5.44669
	127.085	19.1981	-0.562906	5.44669
	127.014	19.3774	-0.583249	5.44669
	127.02	19.51	-0.604674	5.44669
	127.046	19.7253	-0.600177	5.44669
	127.055	20.0006	-0.566078	5.44669
	127.05	20.2237	-0.533755	5.44669
	127.044	20.2977	-0.544969	5.44669
	127.044	20.311	-0.586767	5.44669
	127.045	20.4476	-0.612216	5.44669
	127.046	20.7217	-0.609908	5.44669
	127.046	21.0199	-0.600194	5.44669
	127.046	21.2316	-0.596994	5.44669
	127.046	21.3419	-0.599113	5.44669
	127.046	21.4806	-0.60114	5.44669
	127.046	21.7228	-0.601236	5.44669
	127.046	22.0071	-0.600555	5.44669
	127.046	22.2736	-0.600236	5.44669
	127.046	22.5179	-0.600345	5.44669
	127.023	22.7593	-0.600503	5.44669
	126.944	23.0074	-0.600531	5.44669
	126.862	23.2593	-0.600487	5.44669
	126.893	23.5104	-0.600458	5.44669
	126.984	23.7106	-0.592591	5.44669
	126.975	23.8329	-0.564447	5.44669
	126.889	24.0299	-0.535777	5.44669
	126.87	24.4476	-0.546396	5.44669
	126.895	24.9569	-0.578776	5.44669
	126.868	25.3317	-0.583503	5.44669
	126.841	25.5535	-0.573172	5.44669
	126.882	25.7489	-0.582779	5.44669
	126.916	26.0352	-0.600819	5.44669
	126.872	26.4257	-0.606599	5.44669
	126.813	26.7873	-0.602867	5.44669
	126.799	27.0442	-0.59929	5.44669
	126.813	27.2587	-0.591255	5.44669
	126.824	27.4913	-0.572173	5.44669
	126.824	27.7955	-0.564346	5.44669
	126.819	28.2294	-0.583166	5.44669
	126.818	28.709	-0.596256	5.44669
	126.819	29.1151	-0.579693	5.44669
	126.82	29.4668	-0.56567	5.44669
	126.82	29.7715	-0.58104	5.44669
	126.819	30.0678	-0.602765	5.44669
	126.819	30.4745	-0.608033	5.44669
	126.819	30.9949	-0.602776	5.44669
	126.819	31.534	-0.598743	5.44669
	126.797	32.0421	-0.598928	5.44669
	126.74	32.4816	-0.600441	5.44669
	126.716	32.7973	-0.601008	5.44669
	126.77	33.0688	-0.592838	5.44669
	126.83	33.4121	-0.572226	5.44669
	126.841	33.8088	-0.563806	5.44669
	126.824	34.3017	-0.582921	5.44669
	126.814	34.9302	-0.596346	5.44669
	126.815	35.5009	-0.579817	5.44669
	126.82	35.839	-0.56569	5.44669
	126.821	36.0256	-0.581004	5.44669
	126.82	36.2195	-0.594872	5.44669
	126.819	36.5178	-0.579881	5.44669
	126.819	36.963	-0.566241	5.44669
	126.819	37.4494	-0.581212	5.44669
	126.82	37.8052	-0.602634	5.44669
	126.82	38.0764	-0.607917	5.44669
	126.819	38.4546	-0.602774	5.44669
	126.819	38.9229	-0.598783	5.44669
	126.797	39.2949	-0.598946	5.44669
	126.74	39.5794	-0.600434	5.44669
	126.694	39.9574	-0.600999	5.44669
	126.668	40.47	-0.600707	5.44669
	126.624	41.0161	-0.600384	5.44669
	126.585	41.4806	-0.600352	5.44669
	126.58	41.7933	-0.600454	5.44669
	126.59	42.0545	-0.600508	5.44669
	126.597	42.4439	-0.600494	5.44669
	126.596	42.9205	-0.600469	5.44669
	126.593	43.2919	-0.600464	5.44669
	126.592	43.5733	-0.5926	5.44669
	126.593	43.9501	-0.57232	5.44669
	126.593	44.4634	-0.56393	5.44669
	126.593	44.961	-0.582939	5.44669
	126.593	45.2988	-0.59631	5.44669
	126.593	45.5588	-0.579796	5.44669
	126.593	45.9388	-0.565694	5.44669
	126.593	46.461	-0.573143	5.44669
	126.593	47.0103	-0.57459	5.44669
	126.593	47.522	-0.57149	5.44669
	126.593	48.0087	-0.58525	5.44669
	126.593	48.4982	-0.594583	5.44669
	126.593	48.9978	-0.57825	5.44669
	126.593	49.4515	-0.56566	5.44669
	126.593	49.7761	-0.581549	5.44669
	126.593	50.0463	-0.595111	5.44669
	126.593	50.4351	-0.579788	5.44669
	126.593	50.9575	-0.566117	5.44669
	126.593	51.5037	-0.573322	5.44669
	126.593	52.0633	-0.574515	5.44669
	126.593	52.7264	-0.571394	5.44669
	126.593	53.445	-0.585237	5.44669
	126.593	54.0543	-0.602482	5.44669
	126.593	54.5338	-0.606422	5.44669
	126.593	54.9876	-0.602202	5.44669
	126.593	55.4259	-0.591204	5.44669
	126.593	55.7604	-0.571116	5.44669
	126.593	56.0402	-0.563922	5.44669
	126.593	56.4296	-0.583364	5.44669
	126.593	56.9487	-0.59649	5.44669
	126.593	57.4934	-0.57972	5.44669
	126.593	58.0043	-0.565598	5.44669
	126.593	58.4922	-0.573129	5.44669
	126.593	58.9826	-0.574618	5.44669
	126.593	59.4329	-0.571506	5.44669
	126.593	59.7595	-0.585247	5.44669
	126.593	60.0316	-0.602446	5.44669
	126.593	60.4206	-0.598533	5.44669
	126.593	60.9423	-0.574051	5.44669
	126.593	61.4882	-0.562539	5.44669
	126.593	61.9987	-0.58174	5.44268
	126.571	62.486	-0.596302	5.43234
	126.513	62.9762	-0.580219	5.42806
	126.49	63.4759	-0.565874	5.43775
	126.543	63.9786	-0.580938	5.44858
	126.581	64.4299	-0.60265	5.4505
	126.535	64.7524	-0.608021	5.44759
	126.472	65.0226	-0.594941	5.44571
	126.436	65.4121	-0.570606	5.44595
	126.416	65.9348	-0.554508	5.44673
	126.461	66.5301	-0.546872	5.44696
	126.538	67.1671	-0.540014	5.44679
	126.518	67.7558	-0.554111	5.44663
	126.409	68.3032	-0.588323	5.44663
	126.337	68.8987	-0.609611	5.44668
	126.34	69.4873	-0.600391	5.44671
	126.389	70.0003	-0.572275	5.4467
	126.456	70.4752	-0.561133	5.44668
	126.474	70.9596	-0.581782	5.44668
	126.415	71.4121	-0.60469	5.44669
	126.354	71.7417	-0.600705	5.44669
	126.345	72.0143	-0.574164	5.44669
	126.362	72.4025	-0.561814	5.44669
	126.373	72.9236	-0.581396	5.44669
	126.371	73.4696	-0.604286	5.44669
	126.366	73.9312	-0.608544	5.44669
	126.365	74.2426	-0.602449	5.44669
	126.366	74.5044	-0.598424	5.44669
	126.367	74.8944	-0.598911	5.44669
	126.367	75.371	-0.600547	5.44669
	126.367	75.7423	-0.601059	5.44669
	126.367	75.9743	-0.600692	5.44669
	126.367	76.1753	-0.600356	5.44669
	126.367	76.4602	-0.600346	5.44669
	126.367	76.8974	-0.600461	5.44669
	126.367	77.3852	-0.600513	5.44669
	126.367	77.7443	-0.600494	5.44669
	126.345	78.0165	-0.592597	5.44669
	126.265	78.3939	-0.564437	5.44669
	126.184	78.8615	-0.5279	5.44669
	126.214	79.2335	-0.510371	5.44669
	126.328	79.5182	-0.514078	5.44669
	126.376	79.8471	-0.529425	5.44669
	126.313	80.1838	-0.559346	5.44669
	126.241	80.5014	-0.593965	5.44669
	126.206	80.9056	-0.610063	5.44669
	126.168	81.4174	-0.606438	5.44669
	126.135	81.9538	-0.599505	5.44669
	126.129	82.4146	-0.597938	5.44669
	126.138	82.7291	-0.591883	5.44669
	126.144	82.9924	-0.572917	5.44669
	126.143	83.3329	-0.564435	5.44669
	126.163	83.682	-0.582939	5.44669
	126.219	84.0007	-0.59613	5.44669
	126.244	84.3517	-0.579721	5.44669
	126.19	84.6855	-0.565726	5.44669
	126.13	84.9448	-0.581054	5.44669
	126.119	85.1703	-0.602751	5.44669
	126.136	85.4558	-0.600152	5.44669
	126.146	85.8844	-0.574621	5.44669
	126.145	86.3684	-0.562202	5.44669
	126.14	86.7291	-0.581396	5.44669
	126.139	86.954	-0.604148	5.44669
	126.14	87.1557	-0.600615	5.44669
	126.141	87.4435	-0.574319	5.44669
	126.141	87.8324	-0.56191	5.44669
	126.141	88.1928	-0.581382	5.44669
	126.14	88.4497	-0.604246	5.44669
	126.141	88.6647	-0.608532	5.44669
	126.141	88.8975	-0.602459	5.44669
	126.141	89.1524	-0.590562	5.44669
	126.141	89.4102	-0.570756	5.44669
	126.141	89.6122	-0.563999	5.44669
	126.141	89.6836	-0.583524	5.44669
	126.141	89.7033	-0.604401	5.44669
	126.141	89.8927	-0.607836	5.44669
	126.141	90.2929	-0.594241	5.44669
	126.141	90.6419	-0.570379	5.44669
	126.141	90.7836	-0.562532	5.44669
	126.141	90.9375	-0.575173	5.44669
	126.141	91.2813	-0.576565	5.44669
	126.141	91.6688	-0.571595	5.44669
	126.141	91.9529	-0.584593	5.44669
	126.141	92.1204	-0.60214	5.44669
	126.141	92.2666	-0.598637	5.44669
	126.141	92.5915	-0.566333	5.44669
	126.141	93.0712	-0.53441	5.44669
	126.141	93.4652	-0.545152	5.44669
	126.141	93.7545	-0.586611	5.44669
	126.141	94.1759	-0.612086	5.44669
	126.141	94.762	-0.609909	5.44669
	126.141	95.234	-0.600241	5.44669
	126.141	95.5289	-0.597013	5.44669
	126.118	95.8774	-0.599105	5.44669
	126.061	96.3743	-0.593259	5.44669
	126.037	96.9242	-0.573079	5.44669
	126.091	97.3961	-0.564013	5.44669
	126.129	97.7596	-0.582705	5.44669
	126.082	98.1457	-0.604052	5.44669
	126.042	98.5861	-0.60011	5.44669
	126.085	98.9931	-0.574141	5.44669
	126.147	99.3592	-0.562016	5.44669
	126.162	99.6203	-0.573618	5.44669
	126.147	99.6888	-0.576098	5.44669
	126.136	99.6388	-0.571952	5.44669
	126.114	99.5957	-0.577037	5.44669
	126.061	99.645	-0.57399	5.44669
	126.039	99.8364	-0.569853	5.44669
	126.069	100.071	-0.584778	5.44669
	126.071	100.178	-0.594967	5.44669
	126.036	100.151	-0.578578	5.44669
	126.016	100.104	-0.55779	5.44669
	126.042	100.094	-0.553277	5.44669
	126.086	100.107	-0.566387	5.44669
	126.054	100.116	-0.59043	5.44669
	125.975	100.115	-0.598525	5.44669
	125.967	100.111	-0.578053	5.44669
	126.016	100.11	-0.564175	5.44669
	126.044	100.062	-0.580996	5.44669
	126.016	99.8866	-0.595407	5.44669
	125.946	99.6582	-0.580108	5.44669
	125.92	99.5484	-0.566145	5.44669
	125.976	99.5715	-0.581091	5.44669
	126.039	99.6182	-0.602618	5.44669
	126.05	99.6293	-0.607953	5.44669
	126.01	99.6173	-0.602795	5.44669
	125.964	99.6083	-0.598779	5.44669
	125.999	99.6088	-0.598937	5.44669
	126.104	99.6614	-0.600431	5.44669
	126.147	99.8878	-0.601001	5.44669
	126.062	100.291	-0.592838	5.44669
	125.935	100.678	-0.572228	5.44669
	125.877	100.989	-0.563807	5.44669
	125.915	101.324	-0.57505	5.44669
	126.021	101.604	-0.56819	5.44669
	126.107	101.741	-0.543272	5.44669
	126.07	101.868	-0.540286	5.44669
	125.973	102.096	-0.556557	5.44669
	125.983	102.379	-0.573676	5.44669
	126.094	102.65	-0.592269	5.44669
	126.148	102.946	-0.604567	5.44669
	126.067	103.313	-0.604788	5.44669
	125.936	103.662	-0.600775	5.44669
	125.876	103.971	-0.599058	5.44669
	125.891	104.367	-0.599771	5.44669
	125.919	104.829	-0.600682	5.44669
	125.924	105.192	-0.60081	5.44669
	125.917	105.475	-0.60054	5.44669
	125.912	105.856	-0.600381	5.44669
	125.912	106.37	-0.600411	5.44669
	125.914	106.916	-0.592609	5.44669
	125.915	107.38	-0.572342	5.44669
	125.915	107.692	-0.563936	5.44669
	125.914	107.904	-0.582934	5.44669
	125.914	108.118	-0.604176	5.44669
	125.914	108.415	-0.607951	5.44669
	125.914	108.853	-0.59437	5.44669
	125.914	109.337	-0.570392	5.44669
	125.914	109.645	-0.562492	5.44669
	125.914	109.742	-0.583022	5.44669
	125.914	109.842	-0.604726	5.44669
	125.914	110.074	-0.600279	5.44669
	125.914	110.367	-0.573973	5.44669
	125.892	110.641	-0.561885	5.44669
	125.835	110.886	-0.581494	5.44669
	125.811	111.075	-0.604302	5.44669
	125.865	111.195	-0.608516	5.44669
	125.925	111.346	-0.602432	5.44669
	125.935	111.541	-0.598427	5.44669
	125.919	111.645	-0.598918	5.44669
	125.909	111.632	-0.600549	5.44669
	125.91	111.591	-0.601057	5.44669
	125.915	111.579	-0.600691	5.44669
	125.916	111.638	-0.600356	5.44669
	125.915	111.822	-0.592476	5.44669
	125.914	112.051	-0.572306	5.44669
	125.914	112.157	-0.563968	5.44669
	125.914	112.133	-0.58296	5.44669
	125.914	112.136	-0.604175	5.44669
	125.914	112.301	-0.600071	5.44669
	125.914	112.542	-0.574081	5.44669
	125.914	112.709	-0.562004	5.44669
	125.914	112.862	-0.573635	5.44669
	125.914	113.089	-0.576109	5.44669
	125.914	113.362	-0.571951	5.44669
	125.914	113.58	-0.584904	5.44669
	125.914	113.653	-0.602144	5.44669
	125.914	113.618	-0.606399	5.44669
	125.914	113.58	-0.602312	5.44669
	125.914	113.576	-0.599129	5.44669
	125.914	113.589	-0.599255	5.44669
	125.914	113.644	-0.60044	5.44669
	125.892	113.769	-0.600892	5.44669
	125.835	113.819	-0.592789	5.44669
	125.811	113.749	-0.572247	5.44669
	125.865	113.793	-0.563832	5.44669
	125.925	113.949	-0.582924	5.44669
	125.935	113.918	-0.604209	5.44669
	125.919	113.739	-0.600098	5.44669
	125.909	113.755	-0.57408	5.44669
	125.91	113.986	-0.554124	5.44669
	125.915	114.152	-0.553346	5.44669
	125.916	114.151	-0.567721	5.44669
	125.915	114.093	-0.590964	5.44669
	125.914	114.119	-0.606146	5.44669
	125.914	114.306	-0.605914	5.44669
	125.914	114.596	-0.600686	5.44669
	125.914	114.932	-0.59862	5.44669
	125.914	115.359	-0.59962	5.44669
	125.914	115.873	-0.600774	5.44669
	125.892	116.402	-0.600902	5.44669
	125.835	116.909	-0.600546	5.44669
	125.788	117.4	-0.600351	5.44669
	125.785	117.894	-0.600396	5.44669
	125.799	118.393	-0.592613	5.44669
	125.806	118.895	-0.572349	5.44669
	125.804	119.395	-0.563937	5.44669
	125.801	119.943	-0.582932	5.44669
	125.8	120.617	-0.604175	5.44669
	125.779	121.345	-0.607951	5.44669
	125.722	121.954	-0.602241	5.44669
	125.676	122.43	-0.598548	5.44669
	125.694	122.833	-0.599037	5.44669
	125.788	123.145	-0.600556	5.44669
	125.876	123.379	-0.601018	5.44669
	125.866	123.553	-0.600672	5.44669
	125.806	123.572	-0.600362	5.44669
	125.759	123.375	-0.600356	5.44669
	125.711	123.116	-0.600463	5.44669
	125.678	123.001	-0.60051	5.44669
	125.677	123.033	-0.600492	5.44669
	125.687	123.085	-0.600468	5.44669
	125.692	123.096	-0.600464	5.44669
	125.69	123.081	-0.600471	5.44669
	125.688	123.072	-0.600475	5.44669
	125.687	123.073	-0.600475	5.44669
	125.688	123.076	-0.600473	5.44669
	125.688	123.078	-0.600472	5.44669
	125.688	123.077	-0.600473	5.44669
	125.688	123.076	-0.600473	5.44669
	125.688	123.076	-0.600473	5.4507
	125.688	123.076	-0.600473	5.46104
	125.71	123.076	-0.600473	5.46531
	125.768	123.076	-0.600473	5.45562
	125.792	123.076	-0.600473	5.4448
	125.738	123.126	-0.592602	5.44287
	125.677	123.302	-0.572317	5.44579
	125.667	123.579	-0.556057	5.44767
	125.683	123.963	-0.554784	5.44742
	125.693	124.569	-0.567636	5.44664
	125.692	125.314	-0.582547	5.44641
	125.688	125.953	-0.577791	5.44658
	125.686	126.484	-0.56948	5.44674
	125.687	127.104	-0.58327	5.44675
	125.688	127.865	-0.594467	5.44669
	125.688	128.662	-0.578905	5.44667
	125.688	129.378	-0.558105	5.44668
	125.688	129.94	-0.553292	5.44669
	125.688	130.401	-0.566282	5.44669
	125.688	130.864	-0.590381	5.44669
	125.688	131.312	-0.606412	5.44669
	125.688	131.599	-0.606233	5.44669
	125.688	131.7	-0.600725	5.44669
	125.688	131.81	-0.598523	5.44669
	125.688	131.994	-0.599565	5.44669
	125.688	132.11	-0.600786	5.44669
	125.688	132.104	-0.600926	5.44669
	125.688	132.063	-0.600552	5.44669
	125.688	132.048	-0.592474	5.44669
	125.688	132.056	-0.572236	5.44669
	125.688	132.065	-0.563939	5.44669
	125.688	132.066	-0.582973	5.44669
	125.688	132.063	-0.59632	5.44669
	125.688	132.062	-0.579788	5.44669
	125.688	132.062	-0.565687	5.44669
	125.688	132.063	-0.581013	5.44669
	125.688	132.063	-0.602748	5.44669
	125.688	132.063	-0.608036	5.44669
	125.688	132.063	-0.602783	5.44669
	125.688	132.013	-0.598745	5.44669
	125.688	131.837	-0.591056	5.44669
	125.688	131.609	-0.572284	5.44669
	125.688	131.499	-0.564463	5.44669
	125.688	131.523	-0.583176	5.44669
	125.688	131.569	-0.596219	5.44669
	125.688	131.58	-0.579674	5.44669
	125.688	131.568	-0.565675	5.44669
	125.688	131.559	-0.581049	5.44669
	125.688	131.56	-0.602767	5.44669
	125.688	131.563	-0.608031	5.44669
	125.688	131.565	-0.602775	5.44669
	125.688	131.564	-0.598743	5.44669
	125.688	131.563	-0.598929	5.44669
	125.688	131.563	-0.600441	5.44669
	125.688	131.563	-0.601008	5.44669
	125.688	131.563	-0.600709	5.44669
	125.688	131.563	-0.600381	5.44669
	125.688	131.563	-0.600351	5.44669
	125.688	131.563	-0.600454	5.44669
	125.688	131.563	-0.600509	5.44669
	125.688	131.563	-0.600494	5.44669
	125.688	131.563	-0.600469	5.44669
	125.688	131.613	-0.600464	5.44669
	125.688	131.789	-0.60047	5.44669
	125.688	132.066	-0.600475	5.44669
	125.688	132.45	-0.600475	5.44669
	125.688	133.007	-0.600473	5.44669
	125.688	133.576	-0.600472	5.44669
	125.688	134.035	-0.600473	5.44669
	125.688	134.584	-0.600473	5.44669
	125.688	135.329	-0.600473	5.44669
	125.688	136.144	-0.600473	5.44669
	125.688	136.872	-0.600473	5.44669
	125.688	137.482	-0.600473	5.44669
	125.688	138.115	-0.600473	5.44669
	125.688	138.755	-0.600473	5.44669
	125.688	139.187	-0.592602	5.44669
	125.688	139.449	-0.572317	5.44669
	125.688	139.797	-0.563928	5.44669
	125.688	140.306	-0.582939	5.44669
	125.666	140.861	-0.604181	5.44669
	125.608	141.38	-0.607951	5.44669
	125.584	141.868	-0.602239	5.44669
	125.638	142.355	-0.590676	5.44669
	125.698	142.853	-0.570882	5.44669
	125.687	143.357	-0.564011	5.44669
	125.591	143.858	-0.583485	5.44669
	125.477	144.356	-0.60438	5.44669
	125.451	144.805	-0.607841	5.44669
	125.523	145.129	-0.602122	5.44669
	125.592	145.35	-0.598537	5.44669
	125.599	145.122	-0.599075	5.44669
	125.557	142.405	-0.600575	5.44669
	125.488	134.453	-0.601013	5.44669
	125.445	122.093	-0.600663	5.44669
	125.446	110.386	-0.60036	5.44669
	125.461	103.525	-0.600358	5.44669
	125.467	101.544	-0.600465	5.44669
	125.464	102.143	-0.60051	5.44669
	125.461	103.479	-0.600491	5.44669
	125.46	104.772	-0.592597	5.44669
	125.462	105.824	-0.572309	5.44669
	125.462	106.7	-0.563926	5.44669
	125.462	107.375	-0.575071	5.44669
	125.462	107.75	-0.576027	5.44669
	125.462	107.928	-0.571406	5.44669
	125.462	108.058	-0.584705	5.44669
	125.462	108.128	-0.602254	5.44669
	125.462	108.124	-0.606516	5.44669
	125.462	108.099	-0.602322	5.44669
	125.462	108.14	-0.599092	5.44669
	125.462	108.37	-0.599236	5.44669
	125.462	108.78	-0.600446	5.44669
	125.462	109.118	-0.600901	5.44268
	125.462	109.252	-0.592791	5.43234
	125.462	109.357	-0.572244	5.42806
	125.462	109.528	-0.56383	5.43775
	125.462	109.737	-0.575054	5.44858
	125.462	110.087	-0.576054	5.4505
	125.462	110.555	-0.563553	5.44759
	125.462	110.984	-0.556547	5.44571
	125.462	111.399	-0.565702	5.44595
	125.462	111.877	-0.58898	5.44673
	125.462	112.395	-0.606032	5.44696
	125.462	112.91	-0.598701	5.44679
	125.462	113.36	-0.572846	5.44663
	125.462	113.677	-0.554103	5.44663
	125.439	113.946	-0.553776	5.44668
	125.382	114.337	-0.560038	5.44671
	125.358	114.86	-0.562735	5.4467
	125.412	115.357	-0.561632	5.44668
	125.472	115.691	-0.560211	5.44668
	125.483	115.95	-0.567878	5.44669
	125.467	116.281	-0.580712	5.44669
	125.456	116.628	-0.576935	5.44669
	125.458	116.9	-0.569774	5.44669
	125.44	117.126	-0.583697	5.44669
	125.383	117.358	-0.602412	5.44669
	125.359	117.56	-0.60694	5.44669
	125.412	117.689	-0.602444	5.44669
	125.472	117.889	-0.591121	5.44669
	125.483	118.256	-0.563125	5.44669
	125.467	118.588	-0.535745	5.44669
	125.456	118.734	-0.546853	5.44669
	125.435	118.847	-0.586849	5.44669
	125.382	119.066	-0.611581	5.44669
	125.337	119.349	-0.609613	5.44669
	125.333	119.575	-0.600296	5.44669
	125.346	119.696	-0.597141	5.44669
	125.331	119.834	-0.599139	5.44669
	125.272	120.072	-0.601098	5.44669
	125.222	120.404	-0.593338	5.44669
	125.218	120.798	-0.572403	5.44669
	125.233	121.096	-0.555832	5.44669
	125.241	121.219	-0.554659	5.44669
	125.261	121.383	-0.559793	5.44669
	125.315	121.738	-0.554448	5.44669
	125.338	122.126	-0.54126	5.44669
	125.285	122.456	-0.551932	5.44669
	125.248	122.798	-0.586967	5.44669
	125.294	123.124	-0.609817	5.44669
	125.334	123.383	-0.608831	5.44669
	125.29	123.562	-0.600596	5.44669
	125.229	123.673	-0.597545	5.44669
	125.214	123.823	-0.599201	5.44669
	125.229	124.07	-0.600981	5.44669
	125.24	124.352	-0.601138	5.44669
	125.24	124.616	-0.600571	5.44669
	125.236	124.811	-0.600278	5.44669
	125.234	124.877	-0.600356	5.44669
	125.235	124.947	-0.600493	5.44669
	125.236	125.166	-0.600523	5.44669
	125.236	125.366	-0.600487	5.44669
	125.235	125.442	-0.600461	5.44669
	125.235	125.512	-0.600463	5.44669
	125.235	125.581	-0.600473	5.44669
	125.235	125.645	-0.592606	5.44669
	125.235	125.804	-0.572319	5.44669
	125.235	126.02	-0.563927	5.44669
	125.235	126.18	-0.582939	5.44669
	125.235	126.387	-0.604181	5.44669
	125.235	126.746	-0.600081	5.44669
	125.235	127.121	-0.574083	5.44669
	125.235	127.444	-0.562002	5.44669
	125.235	127.836	-0.581504	5.44669
	125.235	128.292	-0.604264	5.44669
	125.235	128.654	-0.608496	5.44669
	125.235	128.89	-0.602437	5.44669
	125.235	129.095	-0.598436	5.44669
	125.235	129.381	-0.59892	5.44669
	125.235	129.817	-0.600546	5.44669
	125.235	130.353	-0.601056	5.44669
	125.213	130.888	-0.600691	5.44669
	125.156	131.34	-0.600357	5.44669
	125.132	131.651	-0.600347	5.44669
	125.186	131.867	-0.600461	5.44669
	125.246	132.083	-0.592642	5.44669
	125.257	132.33	-0.572338	5.44669
	125.24	132.591	-0.556052	5.44669
	125.23	132.846	-0.546904	5.44669
	125.231	133.045	-0.539478	5.44669
	125.213	133.165	-0.553876	5.44669
	125.157	133.313	-0.588415	5.44669
	125.132	133.506	-0.609733	5.44669
	125.185	133.66	-0.608281	5.44669
	125.246	133.824	-0.600395	5.44669
	125.234	134.012	-0.597656	5.44669
	125.161	134.109	-0.599319	5.44669
	125.126	134.095	-0.600991	5.44669
	125.159	134.057	-0.6011	5.44669
	125.166	134.046	-0.600551	5.44669
	125.155	134.104	-0.600283	5.44669
	125.191	134.288	-0.600365	5.44669
	125.218	134.516	-0.592625	5.44669
	125.172	134.623	-0.564494	5.44669
	125.115	134.599	-0.535784	5.44669
	125.08	134.552	-0.546383	5.44669
	125.037	134.542	-0.578768	5.44669
	125.001	134.603	-0.583504	5.44669
	124.997	134.788	-0.573176	5.44669
	125.007	135.016	-0.58278	5.44669
	125.035	135.122	-0.592948	5.44669
	125.091	135.098	-0.578443	5.44669
	125.112	135.051	-0.566322	5.44669
	125.058	135.041	-0.581757	5.44669
	125.021	135.053	-0.594963	5.44669
	125.068	135.062	-0.579652	5.44669
	125.13	135.061	-0.566112	5.44669
	125.144	135.058	-0.573369	5.44669
	125.128	135.106	-0.566665	5.44669
	125.117	135.283	-0.53536	5.44669
	125.096	135.512	-0.520526	5.44669
	125.043	135.621	-0.540531	5.44669
	124.998	135.647	-0.556573	5.44669
	124.993	135.776	-0.540819	5.44669
	125.007	136.043	-0.526085	5.44669
	125.014	136.341	-0.54874	5.44669
	125.012	136.604	-0.590757	5.44669
	125.009	136.842	-0.612497	5.44669
	125.008	137.033	-0.608599	5.44669
	125.031	137.156	-0.599545	5.44669
	125.089	137.356	-0.597187	5.44669
	125.113	137.726	-0.599425	5.44669
	125.059	138.108	-0.601202	5.44669
	124.999	138.38	-0.601151	5.44669
	124.988	138.594	-0.600498	5.44669
	125.004	138.87	-0.600242	5.44669
	125.015	139.25	-0.600368	5.44669
	125.013	139.611	-0.600511	5.44669
	125.009	139.92	-0.600526	5.44669
	125.008	140.263	-0.592611	5.44669
	125.009	140.548	-0.572302	5.44669
	125.009	140.683	-0.563918	5.44669
	125.009	140.808	-0.582941	5.44669
	125.009	140.987	-0.604185	5.44669
	125.009	141.143	-0.600082	5.44669
	125.009	141.313	-0.574082	5.44669
	125.009	141.502	-0.562001	5.44669
	125.009	141.598	-0.581504	5.44669
	125.009	141.583	-0.596394	5.44669
	125.009	141.495	-0.580341	5.44669
	125.009	141.26	-0.565892	5.44669
	125.009	140.865	-0.580903	5.44669
	125.009	140.485	-0.602628	5.44669
	125.009	140.124	-0.608025	5.44669
	125.009	139.562	-0.602821	5.44669
	125.009	138.876	-0.598765	5.44669
	125.009	138.402	-0.598921	5.44669
	125.009	138.14	-0.60043	5.44669
	125.009	137.806	-0.601006	5.44669
	125.009	137.353	-0.600712	5.44669
	125.009	136.971	-0.600383	5.44669
	125.009	136.727	-0.60035	5.44669
	125.009	136.573	-0.600453	5.44669
	125.009	136.468	-0.600508	5.44669
	125.009	136.311	-0.592624	5.44669
	125.009	136.108	-0.572314	5.44669
	125.009	136.002	-0.556048	5.44669
	125.009	135.969	-0.554781	5.44669
	125.009	135.835	-0.567638	5.44669
	125.009	135.618	-0.59042	5.44669
	125.009	135.449	-0.605947	5.44669
	125.009	135.288	-0.606024	5.44669
	125.009	135.057	-0.600803	5.44669
	125.009	134.737	-0.59863	5.44669
	125.009	134.345	-0.599582	5.44669
	125.009	133.995	-0.592884	5.44669
	125.009	133.743	-0.572752	5.44669
	125.009	133.576	-0.56401	5.44669
	125.009	133.517	-0.574949	5.44669
	125.009	133.539	-0.575946	5.44669
	125.009	133.567	-0.571416	5.44669
	125.009	133.571	-0.584737	5.44669
	125.009	133.562	-0.602265	5.44669
	125.009	133.557	-0.606508	5.44669
	125.009	133.558	-0.602315	5.44669
	125.009	133.561	-0.599092	5.44669
	125.009	133.61	-0.599238	5.44669
	125.009	133.786	-0.600447	5.44669
	125.009	134.014	-0.59303	5.44669
	125.009	134.123	-0.572506	5.44669
	125.009	134.149	-0.563855	5.44669
	125.009	134.279	-0.582842	5.44669
	125.009	134.496	-0.604166	5.44669
	125.009	134.667	-0.60798	5.44669
	125.009	134.829	-0.602256	5.44669
	125.009	135.01	-0.598544	5.44669
	125.009	135.105	-0.59903	5.44669
	125.009	135.142	-0.600554	5.44669
	125.009	135.281	-0.60102	5.44669
	125.009	135.547	-0.592802	5.44669
	125.009	135.842	-0.572207	5.44669
	125.009	136.054	-0.563811	5.44669
	125.009	136.117	-0.575059	5.44669
	125.009	136.13	-0.576063	5.44669
	125.009	136.27	-0.571426	5.44669
	125.009	136.546	-0.5847	5.44669
	125.009	136.843	-0.602246	5.44669
	125.009	137.054	-0.606514	5.44669
	125.009	137.115	-0.602324	5.44669
	125.009	137.078	-0.599093	5.44669
	125.009	136.895	-0.599236	5.44268
	125.009	136.071	-0.600445	5.43234
	125.009	133.801	-0.600901	5.42806
	125.009	129.581	-0.600662	5.43775
	125.009	123.925	-0.6004	5.44858
	125.009	118.376	-0.600375	5.45451
	125.009	114.42	-0.600458	5.46194
	125.009	112.485	-0.600501	5.46433
	125.009	111.938	-0.60049	5.45489
	124.987	111.822	-0.60047	5.44484
	124.929	111.729	-0.600466	5.44315
	124.883	111.792	-0.5926	5.44589
	124.857	112.008	-0.572319	5.44761
	124.836	112.151	-0.563929	5.44736
	124.877	112.145	-0.575069	5.44664
	124.953	112.094	-0.576025	5.44643
	124.933	112.075	-0.563535	5.4466
	124.826	112.085	-0.55655	5.44674
	124.754	112.096	-0.56571	5.44674
	124.756	112.048	-0.588982	5.44669
	124.782	111.869	-0.60603	5.44667
	124.792	111.638	-0.60657	5.44668
	124.787	111.48	-0.601002	5.44669
	124.781	111.328	-0.598519	5.44669
	124.781	111.098	-0.599465	5.44669
	124.783	110.823	-0.600745	5.44669
	124.806	110.605	-0.600945	5.44669
	124.863	110.484	-0.600574	5.44669
	124.909	110.294	-0.600347	5.44669
	124.912	109.928	-0.600384	5.44669
	124.876	109.544	-0.60048	5.44669
	124.811	109.22	-0.600508	5.44669
	124.767	108.879	-0.600485	5.44669
	124.767	108.601	-0.600466	5.44669
	124.782	108.467	-0.600466	5.44669
	124.788	108.341	-0.600472	5.44669
	124.785	108.112	-0.592605	5.44669
	124.782	107.829	-0.564448	5.44669
	124.782	107.607	-0.535772	5.44669
	124.783	107.536	-0.538523	5.44669
	124.783	107.524	-0.550621	5.44669
	124.783	107.387	-0.546959	5.44669
	124.783	107.161	-0.555639	5.44669
	124.783	106.99	-0.586487	5.44669
	124.783	106.781	-0.608297	5.44669
	124.783	106.426	-0.608365	5.44669
	124.783	106.052	-0.600941	5.44669
	124.783	105.779	-0.597855	5.44669
	124.783	105.561	-0.599209	5.44669
	124.783	105.333	-0.600874	5.44669
	124.783	105.131	-0.60109	5.44669
	124.783	105.048	-0.600589	5.44669
	124.783	105.073	-0.600302	5.44669
	124.783	105.111	-0.60036	5.44669
	124.783	105.069	-0.600486	5.44669
	124.783	104.931	-0.600519	5.44669
	124.783	104.872	-0.600487	5.44669
	124.783	104.942	-0.600463	5.44669
	124.783	104.902	-0.600463	5.44669
	124.783	104.698	-0.600473	5.44669
	124.783	104.552	-0.600476	5.44669
	124.783	104.552	-0.600474	5.44669
	124.783	104.601	-0.600472	5.44669
	124.783	104.622	-0.600472	5.44669
	124.783	104.613	-0.600473	5.44669
	124.783	104.602	-0.600473	5.44669
	124.783	104.6	-0.600473	5.44669
	124.783	104.604	-0.600473	5.44669
	124.783	104.557	-0.600473	5.44669
	124.783	104.38	-0.600473	5.44268
	124.783	104.151	-0.600473	5.43234
	124.783	104.041	-0.600473	5.42806
	124.783	104.015	-0.600473	5.43775
	124.783	103.886	-0.600473	5.44858
	124.783	103.669	-0.600473	5.4505
	124.783	103.547	-0.600473	5.44759
	124.783	103.512	-0.600473	5.44571
	124.783	103.384	-0.600473	5.44595
	124.783	103.12	-0.600473	5.44673
	124.783	102.775	-0.592602	5.44696
	124.783	102.335	-0.572317	5.44679
	124.783	101.818	-0.563928	5.44663
	124.783	101.194	-0.582939	5.44663
	124.783	100.289	-0.604181	5.44668
	124.783	99.0665	-0.607951	5.44671
	124.783	97.7234	-0.594368	5.4467
	124.783	96.4783	-0.570391	5.44668
	124.783	95.4702	-0.562492	5.44668
	124.783	94.7476	-0.575152	5.44669
	124.783	94.292	-0.576571	5.44669
	124.783	94.0803	-0.571605	5.44669
	124.783	94.0112	-0.584595	5.44669
	124.783	93.8874	-0.602138	5.44669
	124.783	93.6856	-0.606506	5.44669
	124.783	93.5682	-0.602359	5.44669
	124.783	93.5786	-0.599111	5.44669
	124.783	93.6228	-0.599231	5.44669
	124.783	93.6373	-0.600437	5.44669
	124.783	93.5784	-0.600899	5.44669
	124.783	93.3932	-0.600664	5.44669
	124.783	93.1644	-0.600402	5.44669
	124.783	93.0579	-0.600375	5.44669
	124.783	93.0825	-0.600457	5.44669
	124.783	93.1288	-0.600501	5.44669
	124.783	93.1391	-0.59262	5.44669
	124.783	93.1269	-0.572315	5.44669
	124.783	93.1182	-0.563921	5.44669
	124.783	93.1188	-0.575067	5.44669
	124.783	93.1222	-0.576027	5.44669
	124.783	93.1234	-0.571408	5.44669
	124.783	93.1227	-0.576835	5.44669
	124.783	93.122	-0.574099	5.44669
	124.783	93.0727	-0.569971	5.44669
	124.783	92.897	-0.576918	5.44669
	124.761	92.6687	-0.574644	5.44669
	124.681	92.5591	-0.57017	5.44669
	124.577	92.533	-0.584678	5.44669
	124.528	92.4038	-0.602683	5.44669
	124.538	92.1865	-0.606705	5.44669
	124.582	92.0648	-0.602249	5.44669
	124.644	92.0299	-0.598994	5.44669
	124.685	91.9011	-0.599221	5.44669
	124.706	91.6872	-0.600474	5.44669
	124.728	91.5668	-0.600918	5.44669
	124.689	91.5311	-0.592788	5.44669
	124.614	91.4017	-0.572237	5.44669
	124.61	91.1877	-0.563828	5.44669
	124.638	91.0183	-0.582926	5.44669
	124.606	90.856	-0.604211	5.44669
	124.554	90.6741	-0.607969	5.44669
	124.539	90.5297	-0.594365	5.44669
	124.55	90.3663	-0.570384	5.44669
	124.56	90.1751	-0.55462	5.44669
	124.56	90.0763	-0.554869	5.44669
	124.557	90.0908	-0.568183	5.44268
	124.555	90.13	-0.590617	5.43234
	124.556	90.0918	-0.605836	5.42806
	124.557	89.9064	-0.605908	5.43775
	124.557	89.6702	-0.600793	5.44858
	124.557	89.5607	-0.598667	5.4505
	124.556	89.5866	-0.599601	5.44759
	124.556	89.6345	-0.600749	5.44571
	124.557	89.6451	-0.600898	5.44595
	124.557	89.6324	-0.600553	5.44673
	124.557	89.6234	-0.600355	5.44696
	124.557	89.5749	-0.600395	5.44679
	124.557	89.4024	-0.600482	5.44663
	124.557	89.1752	-0.600504	5.44663
	124.557	89.0649	-0.600483	5.44668
	124.557	89.0874	-0.600466	5.44671
	124.557	89.0849	-0.600466	5.4467
	124.557	88.9694	-0.600473	5.44668
	124.557	88.8558	-0.600475	5.44668
	124.557	88.7897	-0.592603	5.44669
	124.557	88.6945	-0.572317	5.44669
	124.557	88.5627	-0.563927	5.44669
	124.534	88.3754	-0.582939	5.44669
	124.477	88.17	-0.604181	5.44669
	124.453	88.0246	-0.607951	5.44669
	124.507	87.8692	-0.602239	5.44669
	124.567	87.6817	-0.590676	5.44669
	124.578	87.5816	-0.570882	5.44669
	124.562	87.5942	-0.564011	5.44669
	124.551	87.6331	-0.583485	5.44669
	124.552	87.5955	-0.60438	5.44669
	124.557	87.4104	-0.607841	5.44669
	124.558	87.1741	-0.594251	5.44669
	124.535	87.0645	-0.570381	5.44669
	124.476	87.0904	-0.56253	5.44669
	124.453	87.0892	-0.583042	5.44268
	124.507	86.9237	-0.604721	5.43234
	124.567	86.6827	-0.608141	5.42806
	124.578	86.564	-0.602126	5.43775
	124.539	86.5387	-0.590561	5.44858
	124.449	86.413	-0.563003	5.4505
	124.369	86.1969	-0.528022	5.44759
	124.404	86.0253	-0.518803	5.44571
	124.497	85.8628	-0.550296	5.44595
	124.487	85.6816	-0.594007	5.44673
	124.377	85.5376	-0.613307	5.44696
	124.3	85.3741	-0.607784	5.44679
	124.325	85.1827	-0.591045	5.44663
	124.409	85.0347	-0.569058	5.44663
	124.466	84.9224	-0.563115	5.44668
	124.464	84.8601	-0.583757	5.44671
	124.422	84.8139	-0.604813	5.4467
	124.357	84.7089	-0.607925	5.44668
	124.314	84.615	-0.602003	5.44668
	124.337	84.5533	-0.598457	5.44669
	124.409	84.4038	-0.591213	5.44669
	124.439	84.1415	-0.572452	5.44669
	124.382	83.9021	-0.564478	5.44669
	124.319	83.8169	-0.583122	5.44669
	124.308	83.8048	-0.604062	5.44669
	124.325	83.7219	-0.607837	5.44669
	124.336	83.5759	-0.602233	5.44669
	124.335	83.3292	-0.598585	5.44669
	124.33	82.9486	-0.599055	5.44669
	124.329	82.6279	-0.60055	5.44669
	124.33	82.4911	-0.601009	5.44669
	124.331	82.3784	-0.60067	5.44669
	124.331	82.2054	-0.600365	5.44669
	124.33	82.0962	-0.600358	5.44669
	124.33	82.0998	-0.600463	5.44669
	124.33	82.1382	-0.60051	5.44669
	124.33	82.1527	-0.600492	5.44669
	124.33	82.0958	-0.600468	5.44669
	124.33	81.9115	-0.600464	5.44669
	124.33	81.6823	-0.600471	5.44669
	124.33	81.5754	-0.600475	5.44669
	124.33	81.6	-0.600475	5.44669
	124.33	81.6463	-0.600473	5.44669
	124.33	81.6567	-0.600472	5.44669
	124.33	81.6445	-0.600473	5.44669
	124.33	81.6357	-0.600473	5.44669
	124.33	81.5872	-0.592602	5.44669
	124.33	81.4146	-0.572317	5.44669
	124.33	81.1874	-0.563928	5.44669
	124.33	81.0771	-0.582939	5.44669
	124.33	81.0504	-0.604181	5.44669
	124.33	80.9211	-0.607951	5.44669
	124.33	80.704	-0.594368	5.44669
	124.33	80.5825	-0.570391	5.44669
	124.33	80.5967	-0.562492	5.44669
	124.33	80.5947	-0.583023	5.44669
	124.33	80.4331	-0.604726	5.44669
	124.33	80.194	-0.60815	5.44669
	124.33	80.0747	-0.602128	5.44669
	124.33	80.0485	-0.59843	5.44669
	124.33	79.9226	-0.599028	5.44669
	124.33	79.7067	-0.600594	5.44669
	124.33	79.5845	-0.601037	5.44669
	124.33	79.598	-0.600666	5.44669
	124.308	79.5959	-0.592483	5.44669
	124.228	79.4346	-0.572199	5.44669
	124.147	79.1956	-0.55605	5.44669
	124.155	79.0763	-0.554823	5.44669
	124.211	79.0992	-0.567655	5.44669
	124.236	79.1493	-0.590412	5.44669
	124.205	79.1126	-0.605937	5.44669
	124.157	78.8749	-0.606023	5.44669
	124.166	78.4608	-0.600806	5.44669
	124.19	78.1232	-0.598631	5.44669
	124.153	77.9912	-0.599582	5.44669
	124.099	77.8865	-0.600754	5.44669
	124.086	77.7152	-0.600907	5.44669
	124.098	77.6038	-0.600555	5.44268
	124.108	77.6059	-0.592482	5.43234
	124.13	77.5953	-0.572238	5.42806
	124.184	77.4344	-0.563937	5.43775
	124.228	77.1986	-0.582972	5.44858
	124.233	77.0313	-0.604191	5.4505
	124.197	76.8776	-0.607944	5.44759
	124.133	76.6986	-0.602232	5.44571
	124.088	76.5523	-0.598546	5.44595
	124.088	76.4363	-0.599039	5.44673
	124.103	76.3718	-0.600557	5.44696
	124.109	76.326	-0.601018	5.44679
	124.106	76.1727	-0.600671	5.44663
	124.103	75.9032	-0.600362	5.44663
	124.103	75.6621	-0.600356	5.44668
	124.104	75.5788	-0.600463	5.44671
	124.104	75.6172	-0.59264	5.4467
	124.104	75.6118	-0.572337	5.44668
	124.104	75.4893	-0.563923	5.45069
	124.104	75.4231	-0.58293	5.46103
	124.104	75.4854	-0.596308	5.46531
	124.104	75.4932	-0.579798	5.45562
	124.104	75.4677	-0.565695	5.4448
	124.104	75.5516	-0.581013	5.44287
	124.082	75.6112	-0.602745	5.44579
	124.024	75.4613	-0.608034	5.44767
	123.978	75.2067	-0.602784	5.44742
	123.952	75.0772	-0.598746	5.44664
	123.909	75.0521	-0.591056	5.44641
	123.87	74.9304	-0.572284	5.44658
	123.864	74.7159	-0.564463	5.44674
	123.875	74.5927	-0.583176	5.44675
	123.881	74.5561	-0.596219	5.44669
	123.88	74.4273	-0.579674	5.44667
	123.877	74.1646	-0.565675	5.44668
	123.877	73.9178	-0.581049	5.44669
	123.877	73.8788	-0.602767	5.44669
	123.878	73.9948	-0.608031	5.44669
	123.878	73.9659	-0.602775	5.44669
	123.878	73.7014	-0.598743	5.44669
	123.878	73.3214	-0.598929	5.44669
	123.878	72.9169	-0.600441	5.44669
	123.878	72.5828	-0.601008	5.44669
	123.878	72.2933	-0.600709	5.44669
	123.878	71.9491	-0.600381	5.44669
	123.878	71.6078	-0.59248	5.44669
	123.878	71.3429	-0.572299	5.44669
	123.855	71.167	-0.556093	5.44669
	123.776	71.1088	-0.546935	5.44669
	123.694	71.0853	-0.539477	5.44669
	123.702	70.9388	-0.553864	5.44669
	123.736	70.7133	-0.588411	5.44669
	123.726	70.5944	-0.609735	5.44669
	123.751	70.6127	-0.600413	5.44669
	123.816	70.6606	-0.57224	5.44669
	123.82	70.6739	-0.56111	5.44669
	123.796	70.6624	-0.573915	5.44669
	123.807	70.6529	-0.576543	5.44669
	123.801	70.6529	-0.572034	5.44669
	123.792	70.6564	-0.584784	5.44669
	123.834	70.6578	-0.602065	5.44669
	123.884	70.608	-0.606408	5.44669
	123.895	70.4804	-0.602344	5.44669
	123.86	70.3787	-0.599139	5.44669
	123.794	70.371	-0.599248	5.44669
	123.748	70.4022	-0.600434	5.44669
	123.726	70.3686	-0.600892	5.44669
	123.706	70.2372	-0.592792	5.44669
	123.746	70.1281	-0.564377	5.44669
	123.821	70.1187	-0.535676	5.44669
	123.802	70.1027	-0.546379	5.44669
	123.694	69.9929	-0.578805	5.44669
	123.645	69.8865	-0.583521	5.44669
	123.705	69.8214	-0.57317	5.44669
	123.754	69.724	-0.582772	5.44669
	123.71	69.6402	-0.600817	5.44669
	123.645	69.6291	-0.606601	5.44669
	123.651	69.6527	-0.602868	5.44669
	123.746	69.6662	-0.59929	5.44669
	123.84	69.6634	-0.599125	5.44669
	123.809	69.6575	-0.600328	5.44669
	123.691	69.6559	-0.600891	5.44669
	123.64	69.6574	-0.6007	5.44669
	123.704	69.6586	-0.600419	5.44669
	123.756	69.6585	-0.60037	5.44669
	123.733	69.6581	-0.600449	5.44669
	123.747	69.658	-0.600499	5.44669
	123.834	69.658	-0.600493	5.44669
	123.899	69.6581	-0.600472	5.44669
	123.901	69.6581	-0.600465	5.44669
	123.857	69.6581	-0.60047	5.44669
	123.79	69.6581	-0.600474	5.44669
	123.748	69.6581	-0.600474	5.44669
	123.749	69.6581	-0.600473	5.44669
	123.764	69.6089	-0.600472	5.44669
	123.77	69.4821	-0.600473	5.44669
	123.767	69.4297	-0.600473	5.44669
	123.764	69.4993	-0.600473	5.44669
	123.786	69.5053	-0.600473	5.44669
[truncated: 5,162 more rows]
