# Supplementary material for: Design of a cosmetic glove stiffness compensation mechanism for toddler-sized hand prostheses
Source: PLoS One. 2017 Aug 11;12(8):e0183233. doi: 10.1371/journal.pone.0183233 (PMC5553851; doi:10.1371/journal.pone.0183233)
Supplement: S1 Dataset — (ZIP) [file pone.0183233.s001.zip › 03 Prototype measurements/protRVS_3.xlsx]

## Sheet: protRVSb_3
LabVIEW Measurement
Writer_Version	2
Reader_Version	2
Separator	Tab
Decimal_Separator	.
Multi_Headings	No
X_Columns	No
Time_Pref	Absolute
Operator	localadmin
Date	2013-09-25
Time	00:13:14.094000
***End_of_Header***
Channels	4
Samples	10	10	10	10
Date	2013-09-25	2013-09-25	2013-09-25	2013-09-25
Time	00:13:45.794000	00:13:45.794000	00:13:45.794000	00:13:45.794000
Y_Unit_Label	mm	N	N	Pa
X_Dimension	Time	Time	Time	Time
X0	0	0	0	0
Delta_X	0.01	0.01	0.01	0.01
***End_of_Header***
X_Value	Voltage LVDT (Filtered)	Voltage Load Cell (Filtered)	Voltage Pinch Load Cell (Filtered)	Voltage Pressure (Filtered)	Comment
	130.44	1.845	-0.599031	5.44669
	130.44	1.69086	-0.592676	5.44669
	130.44	1.75413	-0.572861	5.44669
	130.44	1.93972	-0.564129	5.44669
	130.44	2.01148	-0.57496	5.44669
	130.44	1.87981	-0.568038	5.44669
	130.44	1.73479	-0.543241	5.44669
	130.44	1.71066	-0.548198	5.44669
	130.44	1.75048	-0.584741	5.44669
	130.44	1.77549	-0.610219	5.44669
	130.44	1.82095	-0.609791	5.44669
	130.44	1.98647	-0.600856	5.44669
	130.44	2.16262	-0.597312	5.44669
	130.44	2.14786	-0.599012	5.44669
	130.44	2.02517	-0.600984	5.44669
	130.44	1.97049	-0.601206	5.44669
	130.44	1.98984	-0.600598	5.44669
	130.44	1.96798	-0.600265	5.44669
	130.44	1.84574	-0.600341	5.44268
	130.44	1.7363	-0.600492	5.43234
	130.44	1.72345	-0.600528	5.42806
	130.44	1.75531	-0.600489	5.43775
	130.44	1.77297	-0.60046	5.44858
	130.44	1.76899	-0.600462	5.4505
	130.44	1.76105	-0.600473	5.44759
	130.44	1.80832	-0.600477	5.44571
	130.44	1.93712	-0.600475	5.44595
	130.44	1.99108	-0.600472	5.44673
	130.44	1.87218	-0.600472	5.44696
	130.44	1.73885	-0.592602	5.44679
	130.44	1.76426	-0.564447	5.44663
	130.44	1.97605	-0.535773	5.44663
	130.44	2.17845	-0.546395	5.44668
	130.44	2.10901	-0.586648	5.44671
	130.44	1.84791	-0.611659	5.4467
	130.44	1.68868	-0.609717	5.44668
	130.44	1.75218	-0.600312	5.44668
	130.44	1.93968	-0.597111	5.44669
	130.44	2.01216	-0.59912	5.44669
	130.44	1.88011	-0.601101	5.44669
	130.44	1.73468	-0.601217	5.44669
	130.44	1.7597	-0.59269	5.44669
	130.44	1.92643	-0.57209	5.44669
	130.44	2.05312	-0.563801	5.44669
	130.44	2.05734	-0.582967	5.44669
	130.44	1.96653	-0.604238	5.44669
	130.44	1.87027	-0.600094	5.44669
	130.44	1.90244	-0.574069	5.44669
	130.44	1.9565	-0.561991	5.44669
	130.44	1.87033	-0.581504	5.44669
	130.44	1.75042	-0.604268	5.44669
	130.44	1.72058	-0.608498	5.44669
	130.44	1.79828	-0.594566	5.44669
	130.44	1.94734	-0.57028	5.44669
	130.44	1.99894	-0.562375	5.44669
	130.44	1.87184	-0.583013	5.44669
	130.44	1.7851	-0.604764	5.44669
	130.44	1.88993	-0.608169	5.44669
	130.44	1.97987	-0.602123	5.44669
	130.44	1.88431	-0.59055	5.44669
	130.44	1.79711	-0.57087	5.44669
	130.44	1.93972	-0.564051	5.44669
	130.44	2.15182	-0.575635	5.44669
	130.44	2.11081	-0.576219	5.44669
	130.44	1.90732	-0.571286	5.44669
	130.44	1.86829	-0.584586	5.44669
	130.44	1.92928	-0.602248	5.44669
	130.44	1.87111	-0.606555	5.44669
	130.44	1.76042	-0.602341	5.44669
	130.44	1.7245	-0.599086	5.44669
	130.44	1.74717	-0.599227	5.44268
	130.44	1.76918	-0.600444	5.43234
	130.44	1.7703	-0.600904	5.42806
	130.44	1.76294	-0.600664	5.43775
	130.44	1.75946	-0.6004	5.44858
	130.44	1.80981	-0.600374	5.4505
	130.44	1.9383	-0.600458	5.44759
	130.44	1.99104	-0.600502	5.44571
	130.44	1.87174	-0.60049	5.44595
	130.44	1.78787	-0.60047	5.44673
	130.44	1.89112	-0.600466	5.44696
	130.44	1.97938	-0.5926	5.44679
	130.44	1.93287	-0.572319	5.44663
	130.44	1.92379	-0.556059	5.44663
	130.44	1.94314	-0.554784	5.44668
	130.44	1.85714	-0.567636	5.44671
	130.44	1.79883	-0.590418	5.4467
	130.44	1.9501	-0.598076	5.44668
	130.44	2.15556	-0.57787	5.44668
	130.44	2.10868	-0.564258	5.44669
	130.44	1.85592	-0.581096	5.44669
	130.44	1.69215	-0.60329	5.44669
	130.44	1.75079	-0.608233	5.44669
	130.44	1.93786	-0.602673	5.44669
	130.44	2.01189	-0.598628	5.44669
	130.44	1.92983	-0.598917	5.44669
	130.44	1.96015	-0.600477	5.44669
	130.44	2.11481	-0.601027	5.44669
	130.44	2.0883	-0.600704	5.44669
	130.44	1.91109	-0.600373	5.44669
	130.44	1.87788	-0.600349	5.44669
	130.44	1.98115	-0.600457	5.44669
	130.44	2.04479	-0.60051	5.44669
	130.44	2.0361	-0.600494	5.44669
	130.44	2.01005	-0.592598	5.44669
	130.44	1.95308	-0.564437	5.44669
	130.44	1.83231	-0.53577	5.44669
	130.44	1.73596	-0.546397	5.44669
	130.44	1.72809	-0.586649	5.44669
	130.44	1.75737	-0.611659	5.44669
	130.44	1.77218	-0.601846	5.44669
	130.44	1.76793	-0.572157	5.44669
	130.44	1.81007	-0.560566	5.44669
	130.44	1.9354	-0.581587	5.4507
	130.44	1.98974	-0.604809	5.46104
	130.44	1.87223	-0.608695	5.46531
	130.44	1.73935	-0.602327	5.45562
	130.44	1.71526	-0.598319	5.4448
	130.44	1.75079	-0.598911	5.44287
	130.44	1.77398	-0.600584	5.44579
	130.44	1.82021	-0.601075	5.44767
	130.44	1.98669	-0.592815	5.44742
	130.44	2.21217	-0.572193	5.44664
	130.44	2.2747	-0.555929	5.44641
	130.44	2.12669	-0.554775	5.44658
	130.44	2.02757	-0.567678	5.44674
	130.44	2.08549	-0.590439	5.44675
	130.44	2.05402	-0.605941	5.44669
	130.44	1.85828	-0.606015	5.44667
	130.44	1.71263	-0.600801	5.44668
	130.44	1.75853	-0.590762	5.44669
	130.44	1.93383	-0.571429	5.44669
	130.44	2.05664	-0.56421	5.44669
	130.44	2.05618	-0.583373	5.44669
	130.44	2.01398	-0.604263	5.44669
	130.44	2.04592	-0.599961	5.44669
	130.44	2.18051	-0.574004	5.44669
	130.44	2.24236	-0.562011	5.44669
	130.44	2.07552	-0.573665	5.44669
	130.44	1.81313	-0.576119	5.44669
	130.44	1.73552	-0.571944	5.44669
	130.44	1.89038	-0.584897	5.44669
	130.44	2.04693	-0.602144	5.44669
	130.44	2.0676	-0.606401	5.44669
	130.44	1.97304	-0.602313	5.44669
	130.44	1.82016	-0.599129	5.44669
	130.44	1.72378	-0.599255	5.44669
	130.44	1.7273	-0.592569	5.44669
	130.44	1.81057	-0.572737	5.44669
	130.44	1.9501	-0.564115	5.44669
	130.44	1.99572	-0.582869	5.44669
	130.44	1.9187	-0.604085	5.44669
	130.44	1.91204	-0.607936	5.44669
	130.44	1.99245	-0.602266	5.44669
	130.44	2.08652	-0.598564	5.44669
	130.44	2.15573	-0.599034	5.44669
	130.44	2.11133	-0.600549	5.44669
	130.44	2.01262	-0.601016	5.44669
	130.44	1.97826	-0.600673	5.44669
	130.44	1.99757	-0.600364	5.44669
	130.44	1.96845	-0.600356	5.44669
	130.44	1.89238	-0.600463	5.44669
	130.44	1.96022	-0.592639	5.44669
	130.44	2.1282	-0.572337	5.44669
	130.44	2.14309	-0.563923	5.44669
	130.44	2.03545	-0.58293	5.44669
	130.44	1.92731	-0.604179	5.44669
	130.44	1.86193	-0.607954	5.44669
	130.44	1.96213	-0.59437	5.44669
	130.44	2.13983	-0.570391	5.44669
	130.44	2.09809	-0.562492	5.44669
	130.44	1.9063	-0.583022	5.44669
	130.44	1.87239	-0.596856	5.44669
	130.44	1.98055	-0.579995	5.44669
	130.44	2.04649	-0.565583	5.44669
	130.44	2.03703	-0.580896	5.44669
	130.44	2.00984	-0.602736	5.44669
	130.44	2.00185	-0.608072	5.44669
	130.44	2.05736	-0.602803	5.44669
	130.44	2.14044	-0.59874	5.44669
	130.44	2.06615	-0.598918	5.44669
	130.44	1.89297	-0.600437	5.44669
	130.44	1.8782	-0.601011	5.44669
	130.44	1.98773	-0.600711	5.44669
	130.44	2.04744	-0.600381	5.44669
	130.44	1.98568	-0.60035	5.44669
	130.44	1.83263	-0.600454	5.44669
	130.44	1.72451	-0.600509	5.44669
	130.44	1.72317	-0.600495	5.44669
	130.44	1.75939	-0.600469	5.44669
	130.44	1.82396	-0.600464	5.44669
	130.44	1.99345	-0.60047	5.44669
	130.44	2.16448	-0.600475	5.44669
	130.44	2.09696	-0.600475	5.44669
	130.44	1.84783	-0.600473	5.44669
	130.44	1.69293	-0.600472	5.44669
	130.44	1.75399	-0.600473	5.44669
	130.44	1.93892	-0.592602	5.44669
	130.44	2.0112	-0.572318	5.44669
	130.44	1.87998	-0.556057	5.44669
	130.44	1.73496	-0.554784	5.44669
	130.44	1.71067	-0.559765	5.44669
	130.44	1.79962	-0.562262	5.44669
	130.44	1.95142	-0.569402	5.44669
	130.44	2.04936	-0.588492	5.44669
	130.44	2.04687	-0.59664	5.44669
	130.44	1.96348	-0.577953	5.44669
	130.44	1.82353	-0.564803	5.44669
	130.44	1.72858	-0.581295	5.44669
	130.44	1.7773	-0.60318	5.44669
	130.44	1.93598	-0.608116	5.44669
	130.44	2.00167	-0.602664	5.44669
	130.44	1.87703	-0.598666	5.44669
	130.44	1.73712	-0.591065	5.44669
	130.44	1.71262	-0.572316	5.44669
	130.44	1.75048	-0.564474	5.44669
	130.44	1.82398	-0.583169	5.44669
	130.44	1.94744	-0.604083	5.44669
	130.44	2.03903	-0.599958	5.44669
	130.44	2.09315	-0.574067	5.44669
	130.44	2.1419	-0.554168	5.44669
	130.44	2.05399	-0.553369	5.44669
	130.44	1.83816	-0.567715	5.44669
	130.44	1.7042	-0.590954	5.44669
	130.44	1.76216	-0.606143	5.44669
	130.44	1.93834	-0.605917	5.44669
	130.44	2.00805	-0.600688	5.44669
	130.44	1.87887	-0.590749	5.44669
	130.44	1.78481	-0.563593	5.44669
	130.44	1.9365	-0.536073	5.44669
	130.44	2.15484	-0.546824	5.44669
	130.44	2.16241	-0.586721	5.44669
	130.44	2.03403	-0.611537	5.44669
	130.44	1.96903	-0.60964	5.44669
	130.44	1.98608	-0.600323	5.44669
	130.44	1.96692	-0.597143	5.44669
	130.44	1.84663	-0.59913	5.44669
	130.44	1.73705	-0.601094	5.44669
	130.44	1.72345	-0.60121	5.44669
	130.44	1.75505	-0.600561	5.44669
	130.44	1.82204	-0.600248	5.44669
	130.44	1.94501	-0.600347	5.44669
	130.44	1.9895	-0.6005	5.44669
	130.44	1.86872	-0.592658	5.44669
	130.44	1.73796	-0.572331	5.44669
	130.44	1.71593	-0.556043	5.44669
	130.44	1.75157	-0.546902	5.44669
	130.44	1.77407	-0.539481	5.44669
	130.44	1.77079	-0.546006	5.44268
	130.44	1.76141	-0.560259	5.43234
	130.44	1.75864	-0.565317	5.42806
	130.44	1.76082	-0.562592	5.43775
	130.44	1.76271	-0.567559	5.44858
	130.44	1.81192	-0.587601	5.4505
	130.44	1.93803	-0.604793	5.44759
	130.44	1.99018	-0.606543	5.44571
	130.44	1.87148	-0.60143	5.44595
	130.44	1.73887	-0.598708	5.44673
	130.44	1.71533	-0.599392	5.44696
	130.44	1.80018	-0.600647	5.44679
	130.44	1.9992	-0.60093	5.44663
	130.44	2.22453	-0.600602	5.44663
	130.44	2.27544	-0.600365	5.44668
	130.44	2.07341	-0.600382	5.44671
	130.44	1.84963	-0.600473	5.4467
	130.44	1.85772	-0.600505	5.44668
	130.44	1.94541	-0.600486	5.44668
	130.44	1.93082	-0.600467	5.44669
	130.44	1.98425	-0.600466	5.44669
	130.44	2.17376	-0.600472	5.44669
	130.44	2.30898	-0.600475	5.44669
	130.44	2.31011	-0.592603	5.44669
	130.44	2.21521	-0.572317	5.44669
	130.44	2.06918	-0.563927	5.44669
	130.44	2.02498	-0.582939	5.44669
	130.44	2.1541	-0.604181	5.44669
	130.44	2.23905	-0.607951	5.44669
	130.44	2.08357	-0.602239	5.44669
	130.44	1.86688	-0.598547	5.44669
	130.44	1.86134	-0.599037	5.44669
	130.44	1.9408	-0.600556	5.44669
	130.44	1.9276	-0.601018	5.44669
	130.44	1.98455	-0.600672	5.44669
	130.44	2.17502	-0.600362	5.44669
	130.44	2.3094	-0.592485	5.44669
	130.44	2.30984	-0.572308	5.44669
	130.44	2.26413	-0.563965	5.44669
	130.44	2.24513	-0.582959	5.44669
	130.44	2.20428	-0.604176	5.44669
	130.44	2.08775	-0.607942	5.44669
	130.44	2.03665	-0.602237	5.44669
	130.44	2.15239	-0.598549	5.44669
	130.44	2.28337	-0.599039	5.44669
	130.44	2.30729	-0.592685	5.44669
	130.44	2.27237	-0.572862	5.44669
	130.44	2.24949	-0.564127	5.44669
	130.44	2.25237	-0.582829	5.44669
	130.44	2.26171	-0.604064	5.44669
	130.44	2.2646	-0.600071	5.44669
	130.44	2.26249	-0.56625	5.44669
	130.44	2.21139	-0.533865	5.44669
	130.44	2.08456	-0.544954	5.44669
	130.44	2.03279	-0.586722	5.44669
	130.418	2.1519	-0.612203	5.44669
	130.36	2.28455	-0.609918	5.44669
	130.314	2.30796	-0.600204	5.44669
	130.311	2.27223	-0.589123	5.44669
	130.325	2.2492	-0.570954	5.44669
	130.332	2.25229	-0.564594	5.44669
	130.352	2.26178	-0.583703	5.44669
	130.406	2.26466	-0.604264	5.44669
	130.452	2.26249	-0.607715	5.44669
	130.434	2.26056	-0.60211	5.44669
	130.363	2.26052	-0.598577	5.44669
	130.31	2.26119	-0.599096	5.44669
	130.308	2.26148	-0.60057	5.44669
	130.325	2.26137	-0.601003	5.44669
	130.311	2.26122	-0.600661	5.44669
	130.25	2.26119	-0.600363	5.44669
	130.2	2.26124	-0.60036	5.44669
	130.218	2.26127	-0.600465	5.44669
	130.291	2.26126	-0.60051	5.44669
	130.323	2.26125	-0.600491	5.44669
	130.267	2.26125	-0.600468	5.44669
	130.203	2.26125	-0.592593	5.44669
	130.191	2.26125	-0.572316	5.44669
	130.208	2.26125	-0.56393	5.44669
	130.22	2.26125	-0.582941	5.44669
	130.218	2.21206	-0.59631	5.44669
	130.214	2.08528	-0.579795	5.44669
	130.212	2.03285	-0.565694	5.44669
	130.213	2.15167	-0.573143	5.44669
	130.214	2.28443	-0.566719	5.44669
	130.214	2.30799	-0.543334	5.44669
	130.214	2.27229	-0.548705	5.44669
	130.214	2.24921	-0.58492	5.44669
	130.214	2.25228	-0.610113	5.44669
	130.214	2.26177	-0.601813	5.44669
	130.214	2.26466	-0.572692	5.44669
	130.214	2.26249	-0.560802	5.44669
	130.214	2.26056	-0.581496	5.44669
	130.214	2.26052	-0.604687	5.44669
	130.214	2.26119	-0.608676	5.44669
	130.214	2.26148	-0.602363	5.44669
	130.214	2.31056	-0.598341	5.44669
	130.214	2.43718	-0.598907	5.44669
	130.214	2.48959	-0.600575	5.44669
	130.214	2.37082	-0.593201	5.44669
	130.214	2.23809	-0.572532	5.44669
	130.214	2.21452	-0.563805	5.44669
	130.214	2.25021	-0.582812	5.44669
	130.214	2.27329	-0.5963	5.44669
	130.214	2.27022	-0.579837	5.44669
	130.214	2.26073	-0.565715	5.44669
	130.214	2.25785	-0.581007	5.44669
	130.214	2.26001	-0.602735	5.44669
	130.214	2.26194	-0.608032	5.44669
	130.214	2.26198	-0.602786	5.44669
	130.214	2.26131	-0.598747	5.44669
	130.214	2.26102	-0.598927	5.44669
	130.214	2.31032	-0.600438	5.44669
	130.214	2.43725	-0.601008	5.44669
	130.214	2.4897	-0.600709	5.44669
	130.214	2.37084	-0.600382	5.44669
	130.214	2.23806	-0.600351	5.44669
	130.214	2.2145	-0.600454	5.44669
	130.214	2.25022	-0.592638	5.44669
	130.214	2.27329	-0.572339	5.44669
	130.214	2.27022	-0.556054	5.44669
	130.214	2.30992	-0.554775	5.44669
	130.214	2.43381	-0.567634	5.44669
	130.214	2.48841	-0.59042	5.44669
	130.214	2.42071	-0.605949	5.44669
	130.214	2.46396	-0.606025	5.44669
	130.214	2.66813	-0.600802	5.44669
	130.214	2.76392	-0.598629	5.44669
	130.214	2.63716	-0.599582	5.44669
	130.214	2.48589	-0.600755	5.44669
	130.214	2.45743	-0.600908	5.44669
	130.214	2.49767	-0.600555	5.44669
	130.214	2.52438	-0.600353	5.44669
	130.214	2.57042	-0.592523	5.44669
	130.214	2.68637	-0.564456	5.44669
	130.214	2.78458	-0.527934	5.44669
	130.214	2.79495	-0.510378	5.44669
	130.192	2.76605	-0.514069	5.44669
	130.112	2.75052	-0.529419	5.44669
	130.031	2.70513	-0.559347	5.44669
	130.038	2.53629	-0.593968	5.44669
	130.073	2.35872	-0.610064	5.44669
	130.04	2.42325	-0.606438	5.44669
	129.985	2.62428	-0.599504	5.44669
	129.991	2.65392	-0.597938	5.44669
	130.06	2.58986	-0.599754	5.44669
	130.117	2.65009	-0.593202	5.44669
	130.121	2.76273	-0.572824	5.44669
	130.103	2.79874	-0.563927	5.44669
	130.094	2.77541	-0.574888	5.44669
	130.075	2.75309	-0.57595	5.44669
	130.022	2.75208	-0.563568	5.44669
	129.976	2.7104	-0.548719	5.44669
	129.972	2.58713	-0.529689	5.44669
	129.985	2.48431	-0.52427	5.44669
	129.992	2.42541	-0.551945	5.44669
	129.99	2.37866	-0.592746	5.44669
	129.987	2.4691	-0.612191	5.44669
	129.986	2.68528	-0.607764	5.44669
	129.987	2.81848	-0.599304	5.44669
	129.988	2.80928	-0.589512	5.44669
	129.988	2.75996	-0.571437	5.44669
	129.988	2.74287	-0.564657	5.44669
	129.987	2.75329	-0.583558	5.44669
	129.987	2.76373	-0.604181	5.44669
	129.988	2.76441	-0.607731	5.44669
	129.988	2.76098	-0.594276	5.44669
	129.988	2.7593	-0.570431	5.44669
	129.988	2.75982	-0.562542	5.44669
	129.988	2.76063	-0.575158	5.44669
	129.965	2.76078	-0.576556	5.44669
	129.908	2.76056	-0.571597	5.44669
	129.862	2.76041	-0.584596	5.44669
	129.836	2.76043	-0.602141	5.44669
	129.792	2.76049	-0.606507	5.44669
	129.753	2.76051	-0.602358	5.44669
	129.748	2.7605	-0.59911	5.44669
	129.781	2.76048	-0.599231	5.44669
	129.845	2.76048	-0.600437	5.44669
	129.867	2.76049	-0.593029	5.44669
	129.811	2.76049	-0.572509	5.44669
	129.75	2.76049	-0.563857	5.44669
	129.74	2.76049	-0.582842	5.44669
	129.756	2.76049	-0.604165	5.44669
	129.767	2.76049	-0.60798	5.44669
	129.765	2.76049	-0.594385	5.44669
	129.761	2.76049	-0.562518	5.44669
	129.76	2.76049	-0.526459	5.44669
	129.761	2.76049	-0.510449	5.44669
	129.762	2.76049	-0.522494	5.44669
	129.762	2.80968	-0.557781	5.44669
	129.761	2.93645	-0.595781	5.44669
	129.761	2.98888	-0.611381	5.44669
	129.761	2.91926	-0.606345	5.44669
	129.761	2.91328	-0.591127	5.44669
	129.761	2.99134	-0.569603	5.44669
	129.761	3.035	-0.563314	5.44669
	129.761	3.02694	-0.575776	5.44669
	129.761	3.00827	-0.57654	5.44669
	129.761	3.00334	-0.57137	5.44669
	129.761	3.00793	-0.576637	5.44669
	129.761	3.01159	-0.574029	5.44669
	129.761	3.0115	-0.570012	5.44669
	129.761	2.96097	-0.57696	5.44669
	129.761	2.88286	-0.566777	5.44669
	129.761	2.95745	-0.542	5.44669
	129.761	3.17819	-0.548126	5.44669
	129.761	3.31894	-0.585151	5.44669
	129.761	3.31128	-0.610416	5.44669
	129.761	3.25992	-0.609728	5.44669
	129.761	3.24142	-0.600759	5.44669
	129.761	3.25198	-0.589423	5.44669
	129.761	3.26298	-0.563012	5.44669
	129.761	3.26384	-0.536301	5.44669
	129.761	3.26029	-0.547126	5.44669
	129.761	3.2585	-0.578895	5.44669
	129.739	3.25901	-0.583294	5.44669
	129.681	3.25986	-0.565171	5.44669
	129.635	3.26003	-0.546773	5.44669
	129.61	3.25981	-0.536173	5.44669
	129.566	3.25965	-0.552536	5.44669
	129.527	3.25966	-0.589029	5.44669
	129.521	3.25972	-0.610466	5.44669
	129.532	3.25975	-0.60837	5.44669
	129.539	3.25973	-0.600172	5.44669
	129.537	3.25972	-0.597531	5.44669
	129.535	3.25972	-0.599346	5.44669
	129.534	3.25972	-0.601046	5.44669
	129.535	3.25972	-0.601114	5.44669
	129.535	3.25972	-0.600537	5.44669
	129.535	3.25972	-0.592401	5.44669
	129.535	3.25972	-0.56434	5.44669
	129.535	3.25972	-0.527928	5.44669
	129.535	3.25972	-0.518288	5.44669
	129.535	3.25972	-0.550114	5.44669
	129.535	3.25972	-0.594113	5.44669
	129.535	3.25972	-0.613416	5.44669
	129.535	3.25972	-0.607791	5.44669
	129.535	3.25972	-0.59888	5.44669
	129.535	3.25972	-0.597195	5.44669
	129.535	3.25972	-0.591794	5.44669
	129.535	3.25972	-0.573144	5.44669
	129.535	3.25972	-0.564561	5.44669
	129.535	3.25972	-0.582911	5.44669
	129.535	3.25972	-0.603944	5.44669
	129.535	3.25972	-0.607862	5.44669
	129.535	3.25972	-0.602286	5.44669
	129.535	3.25972	-0.598598	5.44669
	129.535	3.25972	-0.591171	5.44669
	129.535	3.25972	-0.564514	5.44669
	129.535	3.25972	-0.536309	5.44669
	129.535	3.25972	-0.546596	5.44669
	129.535	3.25972	-0.586541	5.44669
	129.535	3.25972	-0.611543	5.44669
	129.557	3.25972	-0.601836	5.44669
	129.615	3.25972	-0.572194	5.44669
	129.638	3.25972	-0.560585	5.44669
	129.585	3.25972	-0.581582	5.44669
	129.524	3.25972	-0.6048	5.44669
	129.514	3.25972	-0.608693	5.44669
	129.53	3.25972	-0.602329	5.44669
	129.54	3.30891	-0.598321	5.44669
	129.539	3.48488	-0.59891	5.44669
	129.535	3.71328	-0.600583	5.44669
	129.533	3.77367	-0.601074	5.44669
	129.534	3.62372	-0.592815	5.44669
	129.535	3.52454	-0.564322	5.44669
	129.535	3.63233	-0.535645	5.44669
	129.535	3.77712	-0.546385	5.44669
	129.535	3.80966	-0.586689	5.44669
	129.535	3.72424	-0.61168	5.44669
	129.535	3.57099	-0.609711	5.44669
	129.513	3.52038	-0.600302	5.44669
	129.455	3.64938	-0.597109	5.44669
	129.431	3.78575	-0.599123	5.44669
	129.463	3.80721	-0.601103	5.44268
	129.443	3.76934	-0.601217	5.43234
	129.373	3.74611	-0.60056	5.42806
	129.364	3.74988	-0.600245	5.43775
	129.388	3.75972	-0.600346	5.44858
	129.357	3.76251	-0.600501	5.4505
	129.306	3.76017	-0.60053	5.44759
	129.291	3.75821	-0.600487	5.44571
	129.302	3.75821	-0.600459	5.44595
	129.312	3.75891	-0.592591	5.44673
	129.312	3.75921	-0.564447	5.44696
	129.309	3.75908	-0.527906	5.44679
	129.307	3.75892	-0.518241	5.44663
	129.308	3.7589	-0.550102	5.44663
	129.309	3.75895	-0.594125	5.44668
	129.309	3.75897	-0.605554	5.44671
	129.309	3.75897	-0.579636	5.4467
	129.309	3.75896	-0.562332	5.44668
	129.309	3.80815	-0.579661	5.44668
	129.309	3.98411	-0.603373	5.44669
	129.309	4.21251	-0.608778	5.44669
	129.286	4.32209	-0.602872	5.44669
	129.207	4.29892	-0.598518	5.44669
	129.103	4.25218	-0.5988	5.44669
	129.053	4.29033	-0.600467	5.44669
	129.064	4.42915	-0.601065	5.44669
	129.085	4.53974	-0.600723	5.44669
	129.068	4.59637	-0.600367	5.44669
	128.983	4.68861	-0.592469	5.44669
	128.875	4.77338	-0.572299	5.44669
	128.826	4.83579	-0.556097	5.44669
	128.86	4.98882	-0.554807	5.44669
	128.939	5.20318	-0.567632	5.44669
	128.968	5.31507	-0.582537	5.44669
	128.908	5.29786	-0.577789	5.44669
	128.844	5.2528	-0.561612	5.44669
	128.833	5.24035	-0.555116	5.44669
	128.851	5.2512	-0.565793	5.44669
	128.862	5.26018	-0.589527	5.44669
	128.86	5.26008	-0.598358	5.44669
	128.856	5.25685	-0.578304	5.44669
	128.854	5.25553	-0.556469	5.44669
	128.855	5.25613	-0.552821	5.44669
	128.856	5.25684	-0.566666	5.44669
	128.856	5.25693	-0.590709	5.44669
	128.856	5.25671	-0.598543	5.44669
	128.856	5.25659	-0.577962	5.44669
	128.834	5.25662	-0.564131	5.44669
	128.776	5.25667	-0.58101	5.44669
	128.753	5.25669	-0.6033	5.44669
	128.806	5.25667	-0.608268	5.44669
	128.867	5.25666	-0.602684	5.44669
	128.877	5.25666	-0.598621	5.44669
	128.861	5.25667	-0.59891	5.44669
	128.851	5.25667	-0.600476	5.44669
	128.852	5.25667	-0.60103	5.44669
	128.856	5.25667	-0.600705	5.44669
	128.858	5.25667	-0.600372	5.44669
	128.857	5.25667	-0.592477	5.44669
	128.856	5.25667	-0.56443	5.44669
	128.856	5.25667	-0.527939	5.44669
	128.856	5.25667	-0.518261	5.44669
	128.856	5.25667	-0.550098	5.44669
	128.856	5.25667	-0.594117	5.44669
	128.856	5.25667	-0.605552	5.44669
	128.856	5.25667	-0.579638	5.44669
	128.856	5.25667	-0.562334	5.44669
	128.856	5.25667	-0.579661	5.44669
	128.856	5.25667	-0.603373	5.44669
	128.856	5.25667	-0.608778	5.44669
	128.856	5.25667	-0.595001	5.44669
	128.856	5.25667	-0.570363	5.44669
	128.856	5.25667	-0.562255	5.44669
	128.856	5.25667	-0.582933	5.44669
	128.856	5.25667	-0.604773	5.44669
	128.856	5.25667	-0.608201	5.44669
	128.856	5.25667	-0.602133	5.44669
	128.856	5.20748	-0.590543	5.44669
	128.856	5.0807	-0.570863	5.44669
	128.856	5.02827	-0.564051	5.44669
	128.856	5.14709	-0.583508	5.44669
	128.856	5.27984	-0.604375	5.44669
	128.856	5.3034	-0.59996	5.44268
	128.856	5.2677	-0.573964	5.43234
	128.856	5.24463	-0.561994	5.42806
	128.856	5.24769	-0.581543	5.43775
	128.856	5.25719	-0.604283	5.44858
	128.856	5.26007	-0.60849	5.4505
	128.856	5.25791	-0.602428	5.44759
	128.856	5.25598	-0.598434	5.44571
	128.856	5.25594	-0.598923	5.44595
	128.856	5.25661	-0.600548	5.44673
	128.856	5.2569	-0.601055	5.44696
	128.856	5.25679	-0.60069	5.44679
	128.856	5.25663	-0.600357	5.44663
	128.856	5.25661	-0.600347	5.44663
	128.856	5.25666	-0.600461	5.44668
	128.856	5.25668	-0.592642	5.44671
	128.856	5.25668	-0.572338	5.4467
	128.856	5.25667	-0.563923	5.44668
	128.856	5.25666	-0.58293	5.44668
	128.856	5.25666	-0.604179	5.44669
	128.856	5.25667	-0.607954	5.44669
	128.856	5.20748	-0.59437	5.44669
	128.856	5.0807	-0.570391	5.44669
	128.856	5.02827	-0.562492	5.44669
	128.856	5.14709	-0.583022	5.44669
	128.856	5.23065	-0.604726	5.44669
	128.856	5.12744	-0.60815	5.44669
	128.856	5.0393	-0.602128	5.44669
	128.856	5.13505	-0.59843	5.44669
	128.856	5.27087	-0.599027	5.44669
	128.856	5.30392	-0.592723	5.44669
	128.856	5.22192	-0.572882	5.44669
	128.856	5.06991	-0.564121	5.44669
	128.856	5.01861	-0.58282	5.44669
	128.856	5.14688	-0.604062	5.44669
	128.856	5.28319	-0.607944	5.44669
	128.856	5.25569	-0.602278	5.44669
	128.856	5.04198	-0.598566	5.44669
	128.856	4.8395	-0.599031	5.44669
	128.856	4.9096	-0.600547	5.44669
	128.856	5.171	-0.601016	5.44669
	128.856	5.33012	-0.600674	5.44669
	128.856	5.31566	-0.600364	5.44669
	128.856	5.25491	-0.600356	5.44669
	128.856	5.23491	-0.600463	5.44669
	128.856	5.19898	-0.60051	5.44669
	128.856	5.08487	-0.600492	5.44669
	128.856	5.03304	-0.600468	5.44669
	128.856	5.1476	-0.600464	5.44669
	128.856	5.22917	-0.600471	5.44669
	128.856	5.12664	-0.600475	5.44669
	128.856	5.03949	-0.600475	5.44669
	128.856	5.13541	-0.600473	5.44669
	128.856	5.27095	-0.600472	5.44669
	128.856	5.30383	-0.592602	5.44669
	128.856	5.27104	-0.572318	5.44669
	128.856	5.24587	-0.563928	5.44669
	128.856	5.24703	-0.575069	5.44268
	128.856	5.20728	-0.576025	5.43234
	128.856	5.08404	-0.571406	5.42806
	128.856	5.02974	-0.584705	5.43775
	128.856	5.09732	-0.602255	5.44858
	128.856	5.10311	-0.598645	5.4505
	128.856	5.07489	-0.574166	5.44759
	128.856	5.10915	-0.562547	5.44571
	128.856	5.09197	-0.581703	5.44595
	128.856	5.06601	-0.596283	5.44673
	128.856	5.15859	-0.580224	5.44696
	128.856	5.222	-0.565883	5.44679
	128.856	5.11972	-0.58094	5.44663
	128.856	4.98996	-0.602648	5.44663
	128.856	4.91257	-0.608019	5.44668
	128.856	4.86768	-0.602812	5.44671
	128.856	4.96549	-0.598763	5.4467
	128.856	5.1349	-0.598924	5.44668
	128.856	5.13973	-0.600432	5.44668
	128.856	5.02737	-0.601006	5.44669
	128.856	4.92082	-0.600711	5.44669
	128.856	4.80861	-0.600383	5.44669
	128.856	4.78244	-0.600351	5.44669
	128.856	4.95624	-0.600454	5.44669
	128.856	5.20886	-0.600508	5.44669
	128.856	5.32909	-0.600495	5.44669
	128.856	5.30172	-0.600469	5.44669
	128.856	5.24944	-0.600464	5.44669
	128.856	5.23757	-0.60047	5.44669
	128.856	5.25123	-0.600475	5.44669
	128.856	5.26118	-0.600475	5.44669
	128.856	5.26049	-0.600473	5.44669
	128.856	5.25666	-0.600472	5.44669
	128.856	5.25531	-0.600473	5.44669
	128.856	5.2561	-0.600473	5.44669
	128.856	5.25691	-0.600473	5.44669
	128.856	5.25697	-0.600473	5.44669
	128.856	5.25671	-0.592602	5.44669
	128.856	5.30577	-0.572317	5.44669
	128.856	5.43258	-0.563928	5.44669
	128.856	5.48508	-0.582939	5.44669
	128.856	5.41546	-0.604181	5.44669
	128.856	5.45865	-0.607951	5.44669
	128.856	5.66348	-0.602239	5.44669
	128.856	5.80876	-0.598547	5.44669
	128.856	5.80866	-0.599037	5.44669
	128.856	5.75886	-0.600556	5.44669
	128.856	5.68914	-0.601018	5.44669
	128.834	5.57152	-0.600672	5.44669
	128.776	5.53022	-0.600362	5.44669
	128.753	5.65045	-0.600356	5.44669
	128.806	5.77984	-0.600463	5.44669
	128.844	5.80149	-0.60051	5.44669
	128.797	5.76619	-0.600492	5.44669
	128.735	5.69477	-0.600468	5.44669
	128.721	5.57127	-0.600464	5.44669
	128.737	5.52812	-0.600471	5.44669
	128.726	5.64966	-0.600475	5.44669
	128.668	5.78026	-0.600475	5.44669
	128.617	5.80195	-0.600473	5.44669
	128.612	5.76623	-0.600472	5.4507
	128.627	5.74381	-0.600473	5.46104
	128.635	5.74716	-0.600473	5.46531
	128.633	5.75654	-0.600473	5.45562
	128.629	5.75928	-0.600473	5.4448
	128.628	5.75709	-0.600473	5.44287
	128.629	5.7552	-0.600473	5.44579
	128.63	5.75519	-0.592602	5.44767
	128.63	5.75585	-0.572317	5.44742
	128.63	5.75614	-0.563928	5.44664
	128.63	5.75602	-0.582939	5.44641
	128.63	5.75587	-0.59631	5.44658
	128.652	5.75585	-0.579796	5.44674
	128.71	5.75589	-0.565694	5.44675
	128.733	5.75592	-0.581013	5.44669
	128.679	5.75591	-0.602745	5.44667
	128.619	5.7559	-0.608035	5.44668
	128.609	5.7559	-0.602784	5.44669
	128.625	5.7559	-0.590875	5.44669
	128.635	5.7559	-0.570771	5.44669
	128.634	5.7559	-0.563894	5.44669
	128.63	5.7559	-0.583475	5.44669
	128.628	5.80509	-0.604417	5.44669
	128.629	5.93187	-0.60786	5.44669
	128.63	5.9843	-0.602116	5.44669
	128.63	5.91467	-0.598528	5.44669
	128.63	5.95788	-0.599073	5.44669
	128.63	6.16272	-0.600578	5.44669
	128.63	6.308	-0.601014	5.44669
	128.63	6.25871	-0.600662	5.44669
	128.63	6.08213	-0.60036	5.44669
	128.63	6.00917	-0.600358	5.44669
	128.63	6.13714	-0.600465	5.44669
	128.63	6.28103	-0.60051	5.44669
	128.63	6.30601	-0.592621	5.44669
	128.63	6.26694	-0.572312	5.44669
	128.63	6.24195	-0.563919	5.44268
	128.63	6.24541	-0.582938	5.43234
	128.63	6.25575	-0.604183	5.42806
	128.63	6.25885	-0.607953	5.43775
	128.63	6.25648	-0.602238	5.44858
	128.63	6.25438	-0.598546	5.4505
	128.63	6.25434	-0.599037	5.44759
	128.63	6.25508	-0.600556	5.44571
	128.63	6.2554	-0.601018	5.44595
	128.63	6.25527	-0.600672	5.44673
	128.63	6.2551	-0.600362	5.44696
	128.63	6.25508	-0.592485	5.44679
	128.63	6.25513	-0.564437	5.44663
	128.63	6.25516	-0.527939	5.44663
	128.607	6.30434	-0.518258	5.44668
	128.55	6.48029	-0.550097	5.44671
	128.526	6.70869	-0.594117	5.4467
	128.58	6.81827	-0.613423	5.44668
	128.64	6.7951	-0.607793	5.44668
	128.651	6.69917	-0.598878	5.44669
	128.635	6.56136	-0.597194	5.44669
	128.602	6.52096	-0.599665	5.44669
	128.524	6.64875	-0.6013	5.44669
	128.447	6.78099	-0.601106	5.44669
	128.456	6.80115	-0.600444	5.44669
	128.489	6.7642	-0.592365	5.44669
	128.478	6.74182	-0.564357	5.44669
	128.502	6.74561	-0.535819	5.44669
	128.568	6.75517	-0.546446	5.44669
	128.55	6.75782	-0.586652	5.44669
	128.447	6.75554	-0.611643	5.44669
	128.376	6.75364	-0.609709	5.44669
	128.378	6.75365	-0.592444	5.44669
	128.403	6.75434	-0.568959	5.44669
	128.412	6.75461	-0.562576	5.44669
	128.408	6.75449	-0.583567	5.44669
	128.402	6.75434	-0.604924	5.44669
	128.401	6.75432	-0.60804	5.44669
	128.403	6.75436	-0.602011	5.44669
	128.404	6.75439	-0.59842	5.44669
	128.404	6.75439	-0.591194	5.44669
	128.403	6.75437	-0.572457	5.44669
	128.403	6.75437	-0.564487	5.44669
	128.403	6.75437	-0.583124	5.44669
	128.404	6.75438	-0.60406	5.44669
	128.404	6.75437	-0.607835	5.44669
	128.403	6.80356	-0.602233	5.44669
	128.403	6.93034	-0.598586	5.44669
	128.403	6.98277	-0.591185	5.44669
	128.403	6.91315	-0.572394	5.44669
	128.403	6.95636	-0.564464	5.44669
	128.403	7.16119	-0.583137	5.44669
	128.403	7.30647	-0.604073	5.44669
	128.403	7.30637	-0.607836	5.44669
	128.403	7.25657	-0.602229	5.44669
	128.403	7.23604	-0.598583	5.44669
	128.403	7.24519	-0.599056	5.44669
	128.403	7.25633	-0.600551	5.44669
	128.403	7.25774	-0.601009	5.44669
	128.403	7.25437	-0.60067	5.44669
	128.403	7.25246	-0.592494	5.44669
	128.403	7.25286	-0.572202	5.44669
	128.403	7.2537	-0.563918	5.44669
	128.403	7.25392	-0.582976	5.44669
	128.403	7.25371	-0.6042	5.44669
	128.403	7.25354	-0.607946	5.44669
	128.403	7.25355	-0.60223	5.44669
	128.403	7.25361	-0.598545	5.44669
	128.403	7.25363	-0.59904	5.44669
	128.403	7.25362	-0.600558	5.44669
	128.403	7.25361	-0.601018	5.44669
	128.403	7.25361	-0.600671	5.44669
	128.403	7.25361	-0.600362	5.44669
	128.403	7.25361	-0.600356	5.44669
	128.403	7.25361	-0.600463	5.44669
	128.403	7.25361	-0.60051	5.44669
	128.403	7.25361	-0.600492	5.44669
	128.403	7.25361	-0.600468	5.44669
	128.403	7.25361	-0.600464	5.44669
	128.403	7.25361	-0.600471	5.44669
	128.403	7.3028	-0.600475	5.44669
	128.403	7.42958	-0.600475	5.44669
	128.403	7.5312	-0.600473	5.44669
	128.403	7.58835	-0.600472	5.44669
	128.403	7.68399	-0.600473	5.44669
	128.403	7.77001	-0.600473	5.44669
	128.403	7.73334	-0.600473	5.44669
	128.381	7.5829	-0.600473	5.44669
	128.324	7.51637	-0.600473	5.44669
	128.278	7.63773	-0.600473	5.44669
	128.274	7.77657	-0.600473	5.44669
	128.288	7.80178	-0.600473	5.44669
	128.273	7.76461	-0.600473	5.44669
	128.236	7.74033	-0.600473	5.44669
	128.244	7.74342	-0.600473	5.44669
	128.263	7.75334	-0.600473	5.44669
	128.224	7.75641	-0.600473	5.44669
	128.172	7.75416	-0.600473	5.44669
	128.159	7.75213	-0.600473	5.44669
	128.172	7.75208	-0.600473	5.44669
	128.181	7.75278	-0.600473	5.44669
	128.181	7.75309	-0.592602	5.44669
	128.177	7.75297	-0.572317	5.44669
	128.176	7.75281	-0.563928	5.44669
	128.177	7.80198	-0.582939	5.44669
	128.177	7.97799	-0.604181	5.44669
	128.177	8.20642	-0.607951	5.44669
	128.177	8.31599	-0.602239	5.44669
	128.177	8.2928	-0.598547	5.44669
	128.177	8.24606	-0.599037	5.44669
	128.177	8.23503	-0.600556	5.44669
	128.177	8.24707	-0.593147	5.44669
	128.177	8.25604	-0.572516	5.44669
	128.177	8.25552	-0.563817	5.44669
	128.177	8.25212	-0.582823	5.44669
	128.177	8.25087	-0.604171	5.44669
	128.177	8.25156	-0.607989	5.44669
	128.177	8.2523	-0.602258	5.44669
	128.177	8.25236	-0.598541	5.44669
	128.155	8.30131	-0.599028	5.44669
	128.097	8.42797	-0.600554	5.44669
	128.074	8.52962	-0.60102	5.44669
	128.105	8.58683	-0.600673	5.44669
	128.108	8.68248	-0.600362	5.44669
	128.073	8.76848	-0.600355	5.44669
	128.03	8.781	-0.600463	5.44669
	127.999	8.75734	-0.600511	5.44669
	128.019	8.74324	-0.600492	5.4507
	128.041	8.79498	-0.600468	5.46104
	127.999	8.92784	-0.600464	5.46531
	127.967	8.98191	-0.600471	5.45562
	128.012	8.86162	-0.600475	5.4448
	128.049	8.77686	-0.600475	5.44287
	128.005	8.92928	-0.600473	5.44579
	127.944	9.19381	-0.600472	5.44767
	127.93	9.32664	-0.600473	5.44742
	127.945	9.30032	-0.600473	5.44664
	127.956	9.24399	-0.600473	5.44641
	127.955	9.23006	-0.600473	5.44658
	127.951	9.24429	-0.600473	5.44674
	127.949	9.25521	-0.600473	5.44675
	127.95	9.25473	-0.600473	5.44669
	127.951	9.25065	-0.600473	5.44667
	127.951	9.24911	-0.600473	5.44668
	127.951	9.24992	-0.600473	5.44669
	127.951	9.29999	-0.600473	5.44669
	127.951	9.42685	-0.600473	5.44669
	127.951	9.52819	-0.600473	5.44669
	127.951	9.58519	-0.600473	5.44669
	127.951	9.68088	-0.600473	5.44669
	127.951	9.76696	-0.600473	5.44669
	127.951	9.7795	-0.600473	5.44669
	127.951	9.75582	-0.600473	5.44669
	127.951	9.7417	-0.600473	5.44669
	127.951	9.74425	-0.600473	5.44669
	127.951	9.75034	-0.600473	5.44669
	127.951	9.75199	-0.600473	5.44669
	127.951	9.75052	-0.600473	5.44669
	127.951	9.74931	-0.600473	5.44669
	127.951	9.74933	-0.600473	5.44669
	127.951	9.74977	-0.600473	5.44669
	127.951	9.74994	-0.592602	5.44669
	127.951	9.74986	-0.572317	5.44669
	127.951	9.74977	-0.563928	5.44669
	127.951	9.74975	-0.582939	5.44669
	127.951	9.74978	-0.604181	5.44669
	127.951	9.7498	-0.600081	5.44669
	127.951	9.7498	-0.574083	5.44669
	127.951	9.79898	-0.562002	5.44669
	127.951	9.92575	-0.573633	5.44669
	127.951	9.97819	-0.576109	5.44669
	127.951	9.90856	-0.571952	5.44669
	127.929	9.90258	-0.584904	5.44669
	127.871	9.93145	-0.602144	5.44669
	127.825	9.84833	-0.606399	5.44669
	127.821	9.73865	-0.602312	5.44669
	127.858	9.71202	-0.599129	5.44669
	127.9	9.73823	-0.599255	5.44669
	127.864	9.75842	-0.60044	5.44669
	127.783	9.75752	-0.600892	5.44669
	127.776	9.74996	-0.60066	5.44669
	127.804	9.74711	-0.600402	5.44669
	127.774	9.74861	-0.600377	5.44669
	127.745	9.75025	-0.600458	5.44669
	127.787	9.79959	-0.600501	5.44669
	127.822	9.97504	-0.60049	5.44669
	127.778	10.2032	-0.60047	5.44669
	127.718	10.3128	-0.592595	5.44669
	127.704	10.2898	-0.572315	5.44669
	127.718	10.2431	-0.56393	5.44669
	127.729	10.232	-0.582941	5.44669
	127.729	10.244	-0.604181	5.44669
	127.725	10.253	-0.607951	5.44669
	127.723	10.2525	-0.602238	5.44669
	127.724	10.2491	-0.598547	5.44669
	127.725	10.2478	-0.591167	5.44669
	127.725	10.2485	-0.572401	5.44669
	127.725	10.2984	-0.564473	5.44669
	127.725	10.4745	-0.583138	5.44669
	127.725	10.7026	-0.60407	5.44669
	127.725	10.8121	-0.607834	5.44669
	127.725	10.7889	-0.602229	5.44669
	127.725	10.7423	-0.598584	5.44669
	127.725	10.7312	-0.599056	5.44669
	127.725	10.7433	-0.600551	5.44669
	127.725	10.7522	-0.601009	5.44669
	127.725	10.8009	-0.60067	5.44669
	127.725	10.9735	-0.592494	5.44669
	127.725	11.2006	-0.572202	5.44669
	127.725	11.3109	-0.556047	5.44669
	127.725	11.2884	-0.554821	5.44669
	127.725	11.2418	-0.567655	5.44669
	127.725	11.2305	-0.590413	5.44669
	127.702	11.2424	-0.605938	5.44669
	127.645	11.3006	-0.606023	5.44669
	127.621	11.4761	-0.600805	5.44669
	127.653	11.7011	-0.598631	5.44669
	127.633	11.8094	-0.599582	5.44669
	127.54	11.8361	-0.600754	5.44669
	127.474	11.9661	-0.600907	5.44669
	127.474	12.2327	-0.600555	5.44669
	127.497	12.4809	-0.600353	5.44669
	127.506	12.5682	-0.600393	5.44669
	127.502	12.5781	-0.600482	5.44669
	127.497	12.6593	-0.600505	5.44669
	127.496	12.8054	-0.600483	5.44669
	127.476	13.0035	-0.600466	5.44669
	127.419	13.2576	-0.600466	5.44669
	127.395	13.5257	-0.600473	5.44669
	127.426	13.732	-0.600475	5.44669
	127.407	13.8015	-0.600474	5.44669
	127.314	13.7697	-0.600473	5.44669
	127.27	13.7337	-0.600472	5.44669
	127.328	13.7302	-0.600473	5.44669
	127.374	13.7416	-0.600473	5.44669
	127.33	13.7476	-0.600473	5.44669
	127.288	13.7461	-0.592602	5.44669
	127.352	13.7433	-0.564447	5.44669
	127.471	13.7427	-0.535772	5.44669
	127.51	13.7434	-0.546395	5.44669
	127.419	13.7439	-0.586648	5.44669
	127.29	13.7439	-0.603789	5.44669
	127.234	13.7437	-0.581562	5.44669
	127.273	13.7436	-0.563767	5.44669
	127.357	13.7436	-0.579577	5.44669
	127.385	13.7437	-0.602828	5.44669
	127.324	13.7437	-0.60858	5.44669
	127.259	13.7437	-0.595112	5.44669
	127.249	13.6945	-0.570479	5.44669
	127.267	13.5677	-0.562265	5.44669
	127.3	13.5153	-0.582896	5.44669
	127.356	13.6341	-0.604754	5.44669
	127.375	13.7669	-0.608207	5.44669
	127.32	13.7412	-0.602142	5.44669
	127.261	13.5787	-0.598415	5.44669
	127.251	13.5032	-0.599017	5.44669
	127.267	13.5759	-0.600594	5.44669
	127.278	13.5914	-0.601041	5.44669
	127.276	13.5654	-0.592797	5.44669
	127.272	13.5972	-0.564326	5.44669
	127.293	13.529	-0.535653	5.44669
	127.351	13.3764	-0.546387	5.44669
	127.398	13.368	-0.578816	5.44669
	127.402	13.4237	-0.583523	5.44669
	127.387	13.4016	-0.565295	5.44669
	127.402	13.4633	-0.554614	5.44669
	127.44	13.6589	-0.564272	5.44669
	127.432	13.7937	-0.589068	5.44669
	127.412	13.7434	-0.606577	5.44669
	127.429	13.57	-0.598898	5.44669
	127.402	13.4496	-0.572735	5.44669
	127.333	13.4504	-0.561857	5.44669
	127.328	13.5411	-0.581922	5.44669
	127.375	13.6847	-0.604491	5.44669
	127.4	13.7786	-0.608443	5.44669
	127.373	13.7773	-0.602334	5.44669
	127.326	13.745	-0.598412	5.44669
	127.357	13.7323	-0.598947	5.44669
	127.46	13.7384	-0.600566	5.44669
	127.526	13.7455	-0.601054	5.44669
	127.5	13.7463	-0.600683	5.44669
	127.396	13.7441	-0.600354	5.44669
	127.284	13.7429	-0.600348	5.44669
	127.239	13.7432	-0.600463	5.44669
	127.255	13.7437	-0.600513	5.44669
	127.277	13.7439	-0.592622	5.44669
	127.28	13.7437	-0.572312	5.44669
	127.296	13.7436	-0.563918	5.44669
	127.35	13.6944	-0.582937	5.44669
	127.396	13.5677	-0.596313	5.44669
	127.402	13.5153	-0.571927	5.44669
	127.366	13.5849	-0.537538	5.44669
	127.301	13.5417	-0.544468	5.44669
	127.256	13.3369	-0.585212	5.44669
	127.278	13.2408	-0.611743	5.44669
	127.351	13.3676	-0.610262	5.44669
	127.403	13.5191	-0.600511	5.44669
	127.404	13.5967	-0.597	5.44669
	127.364	13.6832	-0.591133	5.44669
	127.299	13.7581	-0.572936	5.44669
	127.256	13.7692	-0.564709	5.44669
	127.257	13.7489	-0.583047	5.44669
	127.271	13.7367	-0.596078	5.44669
	127.277	13.7389	-0.57966	5.44669
	127.274	13.7441	-0.56572	5.44669
	127.271	13.7948	-0.581072	5.44669
	127.271	13.9695	-0.602761	5.44669
	127.272	14.246	-0.60802	5.44669
	127.272	14.5316	-0.602772	5.44669
	127.272	14.7372	-0.598746	5.44669
	127.272	14.8002	-0.598931	5.44669
	127.272	14.7659	-0.600441	5.44669
	127.272	14.7311	-0.601007	5.44669
	127.272	14.729	-0.600708	5.44669
	127.272	14.7406	-0.600381	5.44669
	127.272	14.7462	-0.600351	5.44669
	127.272	14.7444	-0.600454	5.44669
	127.272	14.7417	-0.600508	5.44669
	127.272	14.692	-0.592624	5.44669
	127.272	14.5167	-0.572314	5.44669
	127.272	14.2888	-0.563919	5.44669
	127.272	14.2284	-0.582937	5.44669
	127.272	14.4273	-0.596312	5.44669
	127.272	14.7024	-0.579798	5.44669
	127.272	14.8231	-0.557823	5.44669
	127.272	14.7879	-0.552857	5.44669
	127.272	14.7814	-0.5662	5.44669
	127.272	14.9468	-0.590501	5.44669
	127.272	15.1907	-0.606492	5.44669
	127.272	15.3104	-0.606224	5.44669
	127.272	15.3353	-0.600692	5.44669
	127.272	15.4603	-0.598513	5.44669
	127.272	15.6764	-0.599573	5.44669
	127.272	15.7989	-0.600792	5.44669
	127.272	15.7856	-0.600927	5.44669
	127.272	15.7384	-0.600549	5.44669
	127.272	15.7236	-0.600344	5.44669
	127.272	15.7343	-0.600392	5.44669
	127.272	15.744	-0.600485	5.44669
	127.272	15.7443	-0.600507	5.44669
	127.25	15.741	-0.592612	5.44268
	127.192	15.7395	-0.57231	5.43234
	127.169	15.74	-0.563921	5.42806
	127.222	15.7408	-0.582939	5.43775
	127.283	15.7901	-0.604183	5.44858
	127.293	15.9658	-0.607952	5.4505
	127.277	16.1941	-0.602238	5.44759
	127.244	16.3529	-0.598546	5.44571
	127.188	16.5057	-0.599037	5.44595
	127.146	16.6874	-0.600556	5.44673
	127.144	16.7859	-0.601018	5.44696
	127.18	16.824	-0.600672	5.44679
	127.221	16.9622	-0.600362	5.44663
	127.185	17.2282	-0.600356	5.44663
	127.082	17.5224	-0.600463	5.44668
	127.04	17.7354	-0.59264	5.44671
	127.102	17.8476	-0.572337	5.4467
	127.149	17.9866	-0.563923	5.44668
	127.126	18.2283	-0.58293	5.44668
	127.118	18.4631	-0.604179	5.44669
	127.127	18.5537	-0.607954	5.44669
	127.089	18.5697	-0.59437	5.44669
	127.04	18.6524	-0.570391	5.44669
	127.029	18.7968	-0.562492	5.44669
	127.041	18.9938	-0.583022	5.44669
	127.05	19.248	-0.604726	5.44669
	127.049	19.5165	-0.60815	5.44669
	127.046	19.7722	-0.602128	5.44669
	127.045	20.0176	-0.59843	5.44669
	127.045	20.2633	-0.599027	5.44669
	127.046	20.5127	-0.600594	5.44669
	127.046	20.7637	-0.601037	5.44669
	127.046	21.0139	-0.600666	5.44669
	127.046	21.2633	-0.600353	5.44669
	127.046	21.5126	-0.600354	5.44669
	127.046	21.713	-0.600466	5.44669
	127.046	21.8359	-0.600512	5.44669
	127.046	21.984	-0.600492	5.44669
	127.046	22.2256	-0.600467	5.44669
	127.046	22.5556	-0.592593	5.44669
	127.046	22.9476	-0.572316	5.44669
	127.046	23.2942	-0.563931	5.44669
	127.046	23.5443	-0.582941	5.44669
	127.046	23.7121	-0.604181	5.44669
	127.023	23.8214	-0.607951	5.44669
	126.966	24.0245	-0.602238	5.44669
	126.92	24.4003	-0.598547	5.44669
	126.894	24.7836	-0.599037	5.44669
	126.873	25.0546	-0.600556	5.44669
	126.914	25.2672	-0.601018	5.44669
	127.012	25.494	-0.592801	5.44669
	127.05	25.6981	-0.572207	5.44669
	126.988	25.8306	-0.563811	5.44669
	126.92	25.9813	-0.575059	5.44669
	126.886	26.2207	-0.576063	5.44669
	126.847	26.4995	-0.571426	5.44669
	126.835	26.7647	-0.5847	5.44669
	126.888	27.0105	-0.594375	5.44669
	126.92	27.2037	-0.578358	5.44669
	126.872	27.3249	-0.565779	5.44669
	126.811	27.4748	-0.58156	5.44669
	126.798	27.7178	-0.602944	5.44669
	126.814	28.0477	-0.607923	5.44669
	126.825	28.4392	-0.602667	5.44669
	126.824	28.7856	-0.598736	5.44669
	126.819	29.0359	-0.598964	5.44669
	126.818	29.2529	-0.600458	5.44669
	126.819	29.489	-0.601003	5.44669
	126.82	29.7445	-0.6007	5.44669
	126.82	30.0015	-0.60038	5.44669
	126.819	30.252	-0.592482	5.44669
	126.819	30.4995	-0.5723	5.44669
	126.819	30.7478	-0.563963	5.44669
	126.819	31.0469	-0.57509	5.44669
	126.819	31.4238	-0.576022	5.44669
	126.819	31.7752	-0.571397	5.44669
	126.819	32.0818	-0.584703	5.44669
	126.819	32.427	-0.594386	5.44669
	126.819	32.7626	-0.578362	5.44669
	126.819	33.0248	-0.565777	5.44669
	126.819	33.2508	-0.581558	5.44669
	126.819	33.5355	-0.602944	5.44669
	126.819	33.9636	-0.607924	5.44669
	126.819	34.4477	-0.602667	5.44669
	126.819	34.8085	-0.590865	5.44669
	126.819	35.0827	-0.570809	5.44669
	126.797	35.4112	-0.563913	5.44669
	126.74	35.7514	-0.58347	5.44669
	126.716	36.0706	-0.604408	5.44669
	126.77	36.4742	-0.607858	5.44669
	126.83	36.936	-0.602119	5.44669
	126.818	37.2963	-0.59853	5.44669
	126.722	37.5781	-0.599073	5.44669
	126.608	37.91	-0.600577	5.44669
	126.56	38.2489	-0.601014	5.44669
	126.575	38.5172	-0.600663	5.44669
	126.597	38.7446	-0.60036	5.44669
	126.624	38.9785	-0.600358	5.44669
	126.675	39.2295	-0.600465	5.44669
	126.717	39.4853	-0.60051	5.44669
	126.743	39.737	-0.600491	5.44669
	126.766	39.9853	-0.600467	5.44669
	126.748	40.2336	-0.600464	5.44669
	126.73	40.5324	-0.600471	5.44669
	126.75	40.9092	-0.600475	5.44669
	126.724	41.2606	-0.600475	5.44669
	126.633	41.5673	-0.600473	5.44669
	126.569	41.9125	-0.600472	5.44669
	126.57	42.2481	-0.600473	5.44669
	126.614	42.5595	-0.600473	5.44669
	126.681	42.9122	-0.600473	5.44669
	126.7	43.2002	-0.600473	5.44669
	126.642	43.3335	-0.600473	5.44669
	126.581	43.5056	-0.600473	5.44669
	126.572	43.9093	-0.600473	5.44669
	126.589	44.4216	-0.592602	5.44669
	126.599	44.8026	-0.572317	5.44669
	126.597	45.0752	-0.563928	5.44669
	126.593	45.445	-0.582939	5.44669
	126.592	45.9585	-0.604181	5.44669
	126.593	46.5077	-0.607951	5.44669
	126.593	46.9734	-0.602239	5.44669
	126.593	47.2854	-0.598547	5.44669
	126.593	47.5459	-0.599037	5.44669
	126.593	47.9353	-0.600556	5.44669
	126.593	48.4612	-0.601018	5.44669
	126.593	48.9596	-0.600672	5.44669
	126.593	49.2933	-0.600362	5.44669
	126.593	49.5513	-0.600356	5.44669
	126.593	49.9318	-0.600463	5.44669
	126.593	50.4058	-0.60051	5.44669
	126.593	50.7794	-0.600492	5.44669
	126.593	51.0133	-0.600468	5.44669
	126.593	51.2142	-0.600464	5.44669
	126.593	51.4493	-0.600471	5.44669
	126.593	51.661	-0.600475	5.44669
	126.593	51.7445	-0.600475	5.44669
	126.593	51.7167	-0.600473	5.44669
	126.593	51.6773	-0.600472	5.44669
	126.593	51.671	-0.600473	5.44669
	126.593	51.6824	-0.600473	5.44669
	126.593	51.6403	-0.600473	5.44669
	126.593	51.5124	-0.600473	5.44669
	126.593	51.4078	-0.600473	5.44669
	126.593	51.3498	-0.600473	5.44669
	126.593	51.2549	-0.600473	5.44669
	126.593	51.1694	-0.592602	5.44669
	126.593	51.1569	-0.572317	5.44669
	126.593	51.1804	-0.563928	5.44669
	126.593	51.1944	-0.582939	5.44669
	126.593	51.1919	-0.604181	5.44669
	126.593	51.1858	-0.607951	5.44669
	126.593	51.1842	-0.602239	5.44669
	126.593	51.1857	-0.590676	5.44669
	126.593	51.1868	-0.570882	5.44669
	126.593	51.1868	-0.564011	5.44669
	126.593	51.1864	-0.575614	5.44669
	126.593	51.1862	-0.576224	5.44669
	126.593	51.1863	-0.571296	5.4507
	126.593	51.1864	-0.584588	5.46104
	126.593	51.1864	-0.602245	5.46531
	126.593	51.1864	-0.606553	5.45562
	126.593	51.1864	-0.602341	5.4448
	126.593	51.1864	-0.599086	5.44287
	126.593	51.1864	-0.599227	5.44579
	126.593	51.1864	-0.600444	5.44767
	126.593	51.1864	-0.600903	5.44742
	126.593	51.1864	-0.600664	5.44263
	126.593	51.1864	-0.6004	5.43206
	126.593	51.1864	-0.600374	5.42796
	126.593	51.2356	-0.592587	5.43781
	126.593	51.4115	-0.572346	5.44864
	126.593	51.6399	-0.563945	5.4505
	126.593	51.7495	-0.582937	5.44757
	126.593	51.7263	-0.604174	5.44168
	126.593	51.7288	-0.607949	5.43161
	126.593	51.8937	-0.60224	5.42811
	126.593	52.1342	-0.598548	5.43803
	126.593	52.3019	-0.599037	5.44868
	126.593	52.4542	-0.600556	5.45044
	126.593	52.6324	-0.601018	5.44753
	126.593	52.7297	-0.600672	5.4457
	126.593	52.7685	-0.600363	5.44597
	126.593	52.9074	-0.600356	5.44674
	126.593	53.1243	-0.600463	5.44696
	126.593	53.2423	-0.60051	5.44678
	126.593	53.2267	-0.600492	5.44663
	126.593	53.1802	-0.600468	5.44663
	126.593	53.1665	-0.600464	5.44668
	126.593	53.1774	-0.600471	5.44671
	126.593	53.236	-0.600475	5.4467
	126.593	53.412	-0.592604	5.44668
	126.593	53.6371	-0.572317	5.44668
	126.593	53.7453	-0.556057	5.44669
	126.593	53.7227	-0.554784	5.44669
	126.593	53.6767	-0.567636	5.44669
	126.593	53.715	-0.590418	5.44669
	126.593	53.9519	-0.605947	5.44669
	126.593	54.3651	-0.606025	5.44669
	126.593	54.7026	-0.600803	5.44669
	126.593	54.8349	-0.59863	5.44669
	126.593	54.9397	-0.599582	5.44669
	126.593	55.1602	-0.600755	5.44669
	126.593	55.4475	-0.600907	5.44669
	126.593	55.7229	-0.600555	5.44669
	126.593	55.97	-0.600353	5.44669
	126.593	56.2093	-0.600393	5.44669
	126.593	56.5047	-0.600482	5.44669
	126.593	56.8834	-0.600505	5.44669
	126.593	57.2367	-0.600483	5.44669
	126.593	57.4944	-0.592595	5.44669
	126.593	57.7122	-0.572311	5.44669
	126.593	57.995	-0.563928	5.44669
	126.593	58.3761	-0.575071	5.44669
	126.593	58.735	-0.576027	5.44669
	126.593	59.0433	-0.571406	5.44669
	126.593	59.3865	-0.584705	5.44669
	126.593	59.6715	-0.602255	5.44669
	126.593	59.807	-0.598645	5.44669
	126.593	59.9811	-0.574166	5.44669
	126.593	60.3356	-0.562547	5.44669
	126.593	60.7204	-0.581703	5.44669
	126.593	60.9996	-0.604154	5.44669
	126.593	61.2151	-0.60838	5.44669
	126.593	61.4402	-0.602428	5.44669
	126.593	61.6917	-0.598474	5.44669
	126.593	62.0001	-0.598939	5.44669
	126.593	62.3798	-0.600541	5.44669
	126.593	62.729	-0.601046	5.44669
	126.593	62.9846	-0.600689	5.44669
	126.571	63.2029	-0.600359	5.44669
	126.513	63.4376	-0.600349	5.44669
	126.49	63.6429	-0.600461	5.44669
	126.543	63.7731	-0.592641	5.44669
	126.581	63.9225	-0.572338	5.44669
	126.535	64.1621	-0.563923	5.44669
	126.472	64.4907	-0.58293	5.44669
	126.458	64.8829	-0.604179	5.44669
	126.474	65.2301	-0.607954	5.44669
	126.485	65.4804	-0.60224	5.44669
	126.507	65.6972	-0.598546	5.44669
	126.56	65.9331	-0.599037	5.44669
	126.604	66.1887	-0.600556	5.44669
	126.609	66.4949	-0.601018	5.44669
	126.596	66.8722	-0.600672	5.44669
	126.566	67.2213	-0.600362	5.44669
	126.488	67.4776	-0.600356	5.44669
	126.388	67.6471	-0.600463	5.44669
	126.339	67.7057	-0.60051	5.44669
	126.371	67.7317	-0.600492	5.44669
	126.471	67.879	-0.592597	5.44669
	126.558	68.104	-0.572308	5.44669
	126.545	68.2716	-0.563926	5.44669
	126.506	68.4293	-0.582942	5.44669
	126.517	68.6099	-0.596312	5.44669
	126.494	68.7062	-0.579796	5.44669
	126.429	68.6945	-0.565693	5.44669
	126.425	68.7065	-0.581013	5.44669
	126.448	68.8714	-0.602745	5.44669
	126.415	69.1084	-0.600164	5.44669
	126.364	69.2255	-0.574628	5.44669
	126.372	69.2025	-0.5622	5.44669
	126.441	69.1531	-0.573523	5.44669
	126.474	69.1409	-0.575992	5.44669
	126.42	69.1534	-0.571942	5.44669
	126.357	69.163	-0.584942	5.44669
	126.367	69.2117	-0.602163	5.44669
	126.441	69.3841	-0.606393	5.44669
	126.498	69.6112	-0.602303	5.44669
	126.501	69.7214	-0.599127	5.44669
	126.482	69.699	-0.599258	5.44669
	126.473	69.6524	-0.592571	5.44669
	126.454	69.6903	-0.564866	5.44669
	126.401	69.8782	-0.535959	5.44669
	126.356	70.1648	-0.546324	5.44669
	126.351	70.4498	-0.586552	5.44669
	126.364	70.6517	-0.611644	5.44669
	126.394	70.7624	-0.601874	5.44669
	126.449	70.9049	-0.564303	5.44669
	126.47	71.1485	-0.532408	5.44669
	126.415	71.432	-0.545035	5.44669
	126.378	71.6486	-0.587274	5.44669
	126.426	71.766	-0.612405	5.44669
	126.466	71.9552	-0.609807	5.44669
	126.422	72.3223	-0.600085	5.44669
	126.36	72.6577	-0.596984	5.44669
	126.345	72.8055	-0.599148	5.44669
	126.36	72.9176	-0.593287	5.44669
	126.372	73.0864	-0.573075	5.44669
	126.371	73.2433	-0.564002	5.44669
	126.367	73.4165	-0.582701	5.44669
	126.365	73.6566	-0.604055	5.44669
	126.366	73.9277	-0.607983	5.44669
	126.367	74.1895	-0.602297	5.44669
	126.367	74.4365	-0.59856	5.44669
	126.367	74.6807	-0.599022	5.44669
	126.367	74.929	-0.600545	5.44669
	126.367	75.1308	-0.601019	5.44669
	126.367	75.2055	-0.600676	5.44669
	126.367	75.2266	-0.600364	5.44669
	126.367	75.3663	-0.600355	5.44669
	126.367	75.5897	-0.600462	5.44669
	126.367	75.7594	-0.60051	5.44669
	126.367	75.9185	-0.600492	5.44669
	126.367	76.1481	-0.600468	5.44669
	126.367	76.4199	-0.600464	5.44669
	126.367	76.6364	-0.600471	5.44669
	126.367	76.7581	-0.592605	5.44669
	126.367	76.8999	-0.572319	5.44669
	126.367	77.0902	-0.563928	5.44669
	126.367	77.2454	-0.582939	5.44669
	126.367	77.4104	-0.59631	5.44669
	126.367	77.5984	-0.579796	5.44669
	126.345	77.7444	-0.565694	5.44669
	126.287	77.9063	-0.581013	5.44669
	126.263	78.1455	-0.602745	5.44669
	126.295	78.4203	-0.608034	5.44669
	126.298	78.6347	-0.602784	5.44669
	126.285	78.7544	-0.598745	5.44669
	126.3	78.8961	-0.598927	5.44669
	126.292	79.1362	-0.600439	5.44669
	126.258	79.4186	-0.601008	5.44669
	126.243	79.6358	-0.592838	5.44669
	126.27	79.754	-0.572226	5.44669
	126.313	79.8941	-0.555935	5.44669
	126.303	80.1341	-0.554765	5.44669
	126.28	80.417	-0.559801	5.44669
	126.319	80.6345	-0.562284	5.44669
	126.372	80.7526	-0.569398	5.44669
	126.385	80.8926	-0.580612	5.44669
	126.373	81.1325	-0.576353	5.44669
	126.34	81.4154	-0.569565	5.44669
	126.261	81.6821	-0.583816	5.44669
	126.183	81.9271	-0.602537	5.44669
	126.215	82.1686	-0.60695	5.44669
	126.306	82.4165	-0.602403	5.44669
	126.296	82.6683	-0.598972	5.44669
	126.187	82.9194	-0.599157	5.44669
	126.111	83.1197	-0.600455	5.44669
	126.135	83.1928	-0.600933	5.44669
	126.219	83.2138	-0.600672	5.44669
	126.276	83.354	-0.600393	5.44669
	126.274	83.5777	-0.600369	5.44669
	126.232	83.6981	-0.600458	5.44669
	126.167	83.6811	-0.600504	5.44669
	126.125	83.6331	-0.600491	5.44669
	126.148	83.6194	-0.60047	5.44669
	126.242	83.6307	-0.592594	5.44669
	126.351	83.6404	-0.572315	5.44669
	126.398	83.6896	-0.56393	5.44669
	126.362	83.8621	-0.57507	5.44669
	126.283	84.0891	-0.568155	5.44669
	126.255	84.1993	-0.54325	5.44669
	126.315	84.1769	-0.54816	5.44669
	126.357	84.1794	-0.576851	5.44669
	126.288	84.3441	-0.582068	5.44669
	126.166	84.5844	-0.565385	5.44669
	126.128	84.703	-0.555169	5.44669
	126.198	84.7285	-0.564473	5.44669
	126.247	84.8052	-0.588955	5.44669
	126.2	84.8945	-0.606458	5.44669
	126.133	84.9644	-0.606759	5.44669
	126.117	85.1189	-0.600929	5.44669
	126.134	85.3804	-0.598421	5.44669
	126.146	85.6669	-0.59945	5.44669
	126.145	85.9766	-0.600774	5.44669
	126.141	86.3444	-0.600962	5.44669
	126.139	86.6882	-0.600571	5.44669
	126.14	86.9949	-0.60034	5.44669
	126.141	87.3428	-0.600382	5.44669
	126.141	87.6795	-0.600482	5.44669
	126.141	87.9904	-0.592638	5.44669
	126.14	88.3425	-0.572329	5.44669
	126.141	88.6796	-0.56392	5.44669
	126.141	88.9891	-0.575061	5.44669
	126.141	89.3405	-0.576025	5.44669
	126.141	89.6778	-0.571409	5.44669
	126.141	89.9876	-0.584706	5.44669
	126.141	90.3391	-0.602254	5.44669
	126.141	90.6763	-0.606515	5.44669
	126.141	90.9861	-0.602322	5.44669
	126.141	91.3868	-0.599092	5.44669
	126.141	91.8999	-0.599236	5.44669
	126.141	92.4381	-0.592575	5.44669
	126.141	92.9484	-0.572746	5.44669
	126.141	93.3892	-0.564117	5.44669
	126.141	93.7046	-0.582866	5.44669
	126.141	93.9755	-0.596212	5.44669
	126.141	94.3679	-0.579781	5.44669
	126.141	94.8915	-0.565722	5.44669
	126.141	95.437	-0.58103	5.44669
	126.141	95.9466	-0.602742	5.44669
	126.141	96.4337	-0.608027	5.44669
	126.141	96.9242	-0.602782	5.44669
	126.141	97.3748	-0.598747	5.44669
	126.141	97.7015	-0.598928	5.44669
	126.141	97.9735	-0.600439	5.44669
	126.118	98.3133	-0.601008	5.44669
	126.061	98.659	-0.600709	5.44669
	126.037	98.9274	-0.600382	5.44669
	126.091	99.1031	-0.600351	5.44669
	126.151	99.2093	-0.600454	5.44669
	126.162	99.3591	-0.600508	5.44669
	126.146	99.5582	-0.600494	5.44669
	126.135	99.6652	-0.600469	5.44669
	126.114	99.6513	-0.592593	5.44669
	126.061	99.6586	-0.572315	5.44669
	126.016	99.8223	-0.56393	5.44669
	126.012	100.06	-0.582941	5.44669
	126.025	100.228	-0.604181	5.44669
	126.01	100.381	-0.607951	5.44669
	125.973	100.559	-0.602238	5.44669
	126.003	100.657	-0.598547	5.44669
	126.102	100.646	-0.599037	5.44669
	126.167	100.609	-0.600556	5.44669
	126.142	100.647	-0.601018	5.44669
	126.061	100.831	-0.592801	5.44669
	126.006	101.067	-0.572207	5.44669
	126.008	101.226	-0.563811	5.44669
	126.027	101.376	-0.58293	5.44669
	126.012	101.557	-0.604218	5.44669
	125.951	101.705	-0.607971	5.44669
	125.923	101.87	-0.602233	5.44669
	125.998	102.061	-0.590667	5.44669
	126.117	102.159	-0.57088	5.44669
	126.153	102.144	-0.564014	5.44669
	126.082	102.154	-0.575616	5.44669
	126.034	102.319	-0.576224	5.44669
	126.06	102.557	-0.571295	5.44669
	126.046	102.675	-0.576717	5.44669
	125.958	102.701	-0.57409	5.44669
	125.892	102.827	-0.570008	5.44669
	125.89	103.043	-0.584808	5.44669
	125.912	103.215	-0.602794	5.44669
	125.922	103.377	-0.606705	5.44669
	125.918	103.558	-0.602209	5.44669
	125.935	103.702	-0.598977	5.44669
	125.992	103.915	-0.599228	5.44669
	126.017	104.282	-0.600483	5.44669
	125.964	104.609	-0.60092	5.44669
	125.926	104.754	-0.600656	5.44669
	125.973	104.867	-0.600391	5.44669
	126.013	105.038	-0.600373	5.44669
	125.969	105.146	-0.60046	5.44669
	125.908	105.143	-0.600503	5.44669
	125.893	105.105	-0.60049	5.44669
	125.908	105.09	-0.600469	5.44669
	125.919	105.098	-0.600465	5.44669
	125.919	105.106	-0.600471	5.44669
	125.914	105.107	-0.600475	5.44669
	125.913	105.104	-0.600474	5.44669
	125.914	105.103	-0.600473	5.44669
	125.915	105.103	-0.600472	5.44669
	125.915	105.104	-0.600473	5.44669
	125.914	105.104	-0.600473	5.44669
	125.914	105.104	-0.600473	5.44669
	125.914	105.104	-0.600473	5.44669
	125.914	105.104	-0.600473	5.44669
	125.914	105.104	-0.600473	5.44669
	125.914	105.104	-0.592602	5.44669
	125.914	105.104	-0.572317	5.44669
	125.914	105.055	-0.556057	5.44669
	125.937	104.928	-0.554784	5.44669
	125.994	104.826	-0.567636	5.44669
	126.018	104.818	-0.590418	5.44669
	125.964	104.899	-0.605947	5.44669
	125.904	105.041	-0.606025	5.44669
	125.893	105.089	-0.592932	5.44669
	125.909	104.963	-0.570474	5.44669
	125.92	104.878	-0.563037	5.44669
	125.918	104.934	-0.583221	5.44669
	125.914	104.896	-0.604616	5.44669
	125.913	104.699	-0.608033	5.44669
	125.914	104.604	-0.602118	5.44669
	125.915	104.778	-0.598467	5.44669
	125.915	105.005	-0.599047	5.44669
	125.914	104.96	-0.600588	5.44669
	125.914	104.749	-0.601028	5.44669
	125.914	104.757	-0.600664	5.44669
	125.914	104.996	-0.600356	5.44669
	125.914	105.168	-0.600356	5.44669
	125.914	105.167	-0.600465	5.44669
	125.914	105.058	-0.600511	5.44669
	125.914	104.907	-0.600492	5.44669
	125.914	104.865	-0.600467	5.44669
	125.914	104.998	-0.600464	5.44669
	125.914	105.083	-0.600471	5.44669
	125.914	104.926	-0.600475	5.44669
	125.914	104.709	-0.592604	5.44669
	125.937	104.753	-0.564446	5.44669
	125.994	105.009	-0.535772	5.44669
	126.018	105.175	-0.546394	5.44669
	125.986	105.214	-0.586648	5.44669
	125.984	105.329	-0.61166	5.44669
	125.997	105.585	-0.609717	5.44669
	125.959	105.834	-0.600312	5.44669
	125.909	105.925	-0.597111	5.44669
	125.897	105.986	-0.59912	5.44669
	125.931	106.242	-0.601101	5.44669
	125.998	106.567	-0.601217	5.44669
	126.021	106.698	-0.600561	5.44669
	125.964	106.652	-0.600245	5.44669
	125.903	106.588	-0.600346	5.44669
	125.893	106.627	-0.59263	5.44669
	125.909	106.822	-0.572374	5.44669
	125.92	107.061	-0.563942	5.44669
	125.918	107.169	-0.582925	5.44669
	125.914	107.141	-0.60417	5.44669
	125.913	107.093	-0.600081	5.44669
	125.914	107.083	-0.574087	5.44669
	125.915	107.096	-0.562003	5.44669
	125.915	107.105	-0.581503	5.44669
	125.914	107.104	-0.604263	5.44669
	125.914	107.052	-0.608496	5.44669
	125.914	106.874	-0.602438	5.44669
	125.914	106.696	-0.598436	5.44669
	125.914	106.763	-0.59892	5.44669
	125.914	106.965	-0.600546	5.44669
	125.914	106.946	-0.601055	5.44669
	125.914	106.705	-0.600691	5.44669
	125.914	106.537	-0.600357	5.44669
	125.914	106.589	-0.600347	5.44669
	125.914	106.775	-0.600461	5.44669
	125.914	106.851	-0.600513	5.44669
	125.914	106.721	-0.600494	5.44669
	125.914	106.575	-0.592597	5.44669
	125.937	106.599	-0.572308	5.44669
	125.994	106.766	-0.563926	5.44669
	126.018	106.843	-0.582942	5.44669
	125.964	106.721	-0.604183	5.44669
	125.904	106.578	-0.607951	5.44669
	125.893	106.551	-0.602238	5.44669
	125.909	106.589	-0.598546	5.44669
	125.92	106.614	-0.599037	5.44669
	125.918	106.611	-0.600556	5.44669
	125.914	106.601	-0.601018	5.44669
	125.913	106.598	-0.600672	5.44669
	125.914	106.6	-0.600362	5.44669
	125.915	106.602	-0.600356	5.44669
	125.915	106.602	-0.600463	5.44669
	125.914	106.602	-0.59264	5.44669
	125.914	106.601	-0.572337	5.44669
	125.914	106.601	-0.563923	5.44669
	125.914	106.602	-0.57506	5.44669
	125.914	106.602	-0.576024	5.44669
	125.914	106.602	-0.571409	5.44669
	125.914	106.602	-0.584707	5.44669
	125.914	106.602	-0.602255	5.44669
	125.914	106.602	-0.606515	5.44669
	125.914	106.602	-0.602322	5.44669
	125.914	106.602	-0.599092	5.44669
	125.914	106.602	-0.599236	5.44669
	125.914	106.602	-0.600446	5.44669
	125.914	106.602	-0.600901	5.44669
	125.914	106.602	-0.600662	5.44669
	125.914	106.602	-0.6004	5.44669
	125.914	106.602	-0.600375	5.44669
	125.914	106.602	-0.592587	5.44669
	125.914	106.602	-0.572346	5.44669
	125.914	106.602	-0.563945	5.44669
	125.914	106.602	-0.582937	5.44669
	125.914	106.602	-0.604174	5.44669
	125.914	106.602	-0.607949	5.44669
	125.914	106.602	-0.60224	5.4507
	125.914	106.602	-0.598548	5.46104
	125.914	106.602	-0.591166	5.46531
	125.914	106.602	-0.564529	5.45562
	125.914	106.651	-0.536317	5.4448
	125.914	106.778	-0.546593	5.44287
	125.914	106.879	-0.586537	5.44579
	125.914	106.936	-0.611543	5.44767
	125.914	107.032	-0.609707	5.44742
	125.914	107.167	-0.60035	5.44664
	125.914	107.356	-0.589259	5.44641
	125.914	107.56	-0.563089	5.44658
	125.914	107.656	-0.528521	5.44674
	125.914	107.635	-0.51111	5.44675
	125.914	107.595	-0.522038	5.44669
	125.914	107.634	-0.557355	5.44667
	125.914	107.821	-0.595765	5.44668
	125.914	108.057	-0.611526	5.44669
	125.914	108.166	-0.606412	5.44669
	125.914	108.14	-0.598974	5.44669
	125.914	108.092	-0.597725	5.44669
	125.914	108.082	-0.599853	5.44669
	125.914	108.144	-0.60119	5.44669
	125.914	108.329	-0.600993	5.44669
	125.914	108.556	-0.600436	5.44669
	125.914	108.662	-0.600272	5.44669
	125.914	108.687	-0.600402	5.44669
	125.914	108.817	-0.600514	5.44669
	125.914	109.035	-0.600515	5.44669
	125.914	109.206	-0.592605	5.44669
	125.914	109.368	-0.572304	5.44669
	125.914	109.549	-0.55605	5.44669
	125.914	109.644	-0.554786	5.44669
	125.914	109.631	-0.567639	5.44669
	125.914	109.594	-0.590419	5.44669
	125.914	109.584	-0.605946	5.44669
	125.914	109.592	-0.606024	5.44669
	125.914	109.6	-0.600803	5.44669
	125.914	109.6	-0.59863	5.44669
	125.914	109.597	-0.599582	5.44669
	125.914	109.596	-0.600755	5.44669
	125.914	109.597	-0.600907	5.44669
	125.914	109.597	-0.600555	5.44669
	125.914	109.597	-0.600353	5.44669
	125.914	109.597	-0.600393	5.44669
	125.914	109.597	-0.592612	5.44669
	125.914	109.597	-0.57235	5.44669
	125.914	109.597	-0.556067	5.44669
	125.914	109.597	-0.554777	5.44669
	125.914	109.597	-0.559759	5.44669
	125.914	109.597	-0.562262	5.44669
	125.914	109.597	-0.569404	5.44669
	125.914	109.548	-0.588493	5.44669
	125.914	109.372	-0.604511	5.44669
	125.914	109.143	-0.606108	5.44669
	125.914	109.034	-0.601348	5.44669
	125.914	109.057	-0.598829	5.44669
	125.914	109.104	-0.599472	5.44669
	125.914	109.115	-0.592767	5.44669
	125.914	109.103	-0.572742	5.44669
	125.914	109.045	-0.564047	5.44669
	125.914	108.918	-0.574968	5.44669
	125.914	108.869	-0.575941	5.44669
	125.914	108.94	-0.571407	5.44669
	125.914	108.896	-0.584736	5.44669
	125.892	108.691	-0.602267	5.44669
	125.835	108.545	-0.60651	5.44669
	125.811	108.546	-0.602315	5.44669
	125.865	108.596	-0.599091	5.44669
	125.925	108.616	-0.599238	5.44669
	125.935	108.607	-0.600447	5.44669
	125.919	108.547	-0.600901	5.44669
	125.909	108.418	-0.600661	5.44669
	125.91	108.369	-0.592529	5.44669
	125.915	108.441	-0.57222	5.44669
	125.916	108.397	-0.563913	5.44669
	125.915	108.192	-0.575097	5.44669
	125.914	108.046	-0.576043	5.44669
	125.914	108.046	-0.563533	5.44669
	125.914	108.096	-0.556542	5.44669
	125.914	108.117	-0.557837	5.44669
	125.914	108.108	-0.560829	5.44669
	125.914	108.097	-0.569486	5.44669
	125.914	108.095	-0.589037	5.44669
	125.914	108.099	-0.604709	5.44669
	125.914	108.051	-0.605997	5.44669
	125.914	107.875	-0.601231	5.4507
	125.914	107.646	-0.598819	5.46104
	125.914	107.536	-0.599509	5.46531
	125.914	107.559	-0.600657	5.45562
	125.914	107.606	-0.600892	5.4448
	125.914	107.617	-0.600583	5.44287
	125.914	107.605	-0.60037	5.44579
	125.914	107.596	-0.600391	5.44767
	125.914	107.597	-0.600475	5.44742
	125.914	107.6	-0.600503	5.44664
	125.914	107.601	-0.600485	5.44641
	125.914	107.601	-0.600467	5.44658
	125.914	107.6	-0.592596	5.44674
	125.914	107.6	-0.564446	5.44675
	125.914	107.551	-0.535775	5.44669
	125.914	107.375	-0.546396	5.44667
	125.914	107.147	-0.578777	5.44668
	125.914	107.037	-0.583503	5.44669
	125.914	107.011	-0.565301	5.44669
	125.914	106.882	-0.554624	5.44669
	125.914	106.664	-0.564274	5.44669
	125.914	106.543	-0.589065	5.44669
	125.914	106.557	-0.606575	5.44669
	125.914	106.555	-0.598898	5.44669
	125.914	106.344	-0.572736	5.44669
	125.914	105.929	-0.561857	5.44669
	125.914	105.532	-0.574052	5.44669
	125.914	105.27	-0.576335	5.44669
	125.914	105.065	-0.571898	5.44669
	125.914	104.888	-0.584801	5.44669
	125.914	104.857	-0.60212	5.44669
	125.914	104.952	-0.598555	5.44669
	125.914	104.911	-0.574176	5.44669
	125.914	104.699	-0.562583	5.44669
	125.914	104.549	-0.581714	5.44669
	125.914	104.55	-0.604146	5.44669
	125.914	104.602	-0.608372	5.44669
	125.914	104.623	-0.602427	5.44669
	125.914	104.613	-0.598476	5.44669
	125.914	104.602	-0.598941	5.44669
	125.914	104.6	-0.600541	5.44669
	125.914	104.604	-0.601046	5.44669
	125.914	104.557	-0.600689	5.44669
	125.914	104.38	-0.592489	5.44669
	125.914	104.151	-0.572193	5.44669
	125.914	104.041	-0.556045	5.44669
	125.914	104.015	-0.554823	5.44669
	125.914	103.886	-0.567657	5.44669
	125.914	103.669	-0.590413	5.44669
	125.914	103.498	-0.598066	5.44669
	125.914	103.336	-0.577867	5.44669
	125.914	103.106	-0.564261	5.44669
	125.914	102.835	-0.581098	5.44669
	125.914	102.619	-0.60329	5.44669
	125.914	102.546	-0.608233	5.44669
	125.914	102.58	-0.602673	5.44669
	125.914	102.618	-0.598629	5.44669
	125.914	102.622	-0.598917	5.44669
	125.914	102.61	-0.600477	5.44669
	125.914	102.604	-0.601027	5.44669
	125.914	102.605	-0.592833	5.44669
	125.914	102.608	-0.572217	5.44669
	125.914	102.609	-0.555933	5.44669
	125.914	102.608	-0.554768	5.44669
	125.914	102.607	-0.567673	5.44669
	125.914	102.607	-0.590439	5.44669
	125.914	102.608	-0.598072	5.44669
	125.914	102.608	-0.57786	5.44669
	125.914	102.608	-0.564256	5.44669
	125.914	102.608	-0.581099	5.44669
	125.914	102.608	-0.603292	5.44669
	125.914	102.608	-0.608233	5.44669
	125.914	102.608	-0.602673	5.44669
	125.914	102.608	-0.598628	5.44669
	125.914	102.608	-0.598917	5.44669
	125.914	102.608	-0.600477	5.44669
	125.914	102.608	-0.601027	5.44669
	125.914	102.608	-0.592833	5.44669
	125.914	102.608	-0.572217	5.44669
	125.914	102.608	-0.563804	5.44669
	125.914	102.608	-0.582923	5.44669
	125.914	102.608	-0.604218	5.44669
	125.914	102.608	-0.607973	5.44669
	125.914	102.558	-0.602234	5.44669
	125.914	102.383	-0.598537	5.44669
	125.914	102.154	-0.599035	5.44669
	125.914	102.045	-0.592688	5.44669
	125.914	102.068	-0.564994	5.44669
	125.914	102.164	-0.535971	5.44669
	125.914	102.301	-0.546283	5.44669
	125.914	102.342	-0.57866	5.44669
	125.914	102.214	-0.583494	5.44669
	125.914	102.082	-0.57321	5.44669
	125.914	102.012	-0.574927	5.44669
	125.914	101.923	-0.572658	5.44669
	125.914	101.893	-0.562174	5.44669
	125.914	101.958	-0.557176	5.44669
	125.914	101.955	-0.566456	5.44669
	125.914	101.874	-0.589072	5.44669
	125.914	101.784	-0.605802	5.44669
	125.914	101.667	-0.606443	5.44669
	125.914	101.584	-0.601029	5.44669
	125.914	101.58	-0.598576	5.44669
	125.914	101.606	-0.599479	5.44669
	125.914	101.618	-0.600731	5.44669
	125.914	101.614	-0.593063	5.44669
	125.914	101.608	-0.572419	5.44669
	125.914	101.607	-0.563807	5.44669
	125.914	101.609	-0.582853	5.44669
	125.914	101.61	-0.604188	5.44669
	125.914	101.61	-0.607985	5.44669
	125.914	101.609	-0.60225	5.44669
	125.914	101.609	-0.59854	5.44669
	125.914	101.609	-0.59903	5.44669
	125.914	101.609	-0.600556	5.44669
	125.914	101.609	-0.60102	5.44669
	125.914	101.609	-0.600673	5.44669
	125.914	101.609	-0.600362	5.44669
	125.914	101.56	-0.600355	5.44669
	125.914	101.433	-0.600463	5.44669
	125.914	101.332	-0.600511	5.44669
	125.914	101.274	-0.600492	5.44669
	125.914	101.179	-0.600468	5.44669
	125.914	101.093	-0.600464	5.44669
	125.914	101.08	-0.600471	5.44669
	125.914	101.104	-0.600475	5.44669
	125.914	101.118	-0.592604	5.44669
	125.914	101.066	-0.572317	5.44669
	125.914	100.884	-0.563927	5.44669
	125.914	100.654	-0.575069	5.44669
	125.914	100.546	-0.568155	5.44669
	125.914	100.521	-0.543251	5.44669
	125.914	100.441	-0.54816	5.44669
	125.914	100.399	-0.584721	5.44669
	125.914	100.457	-0.602353	5.44669
	125.914	100.454	-0.581645	5.44669
	125.914	100.376	-0.564313	5.44669
	125.914	100.287	-0.579776	5.44669
	125.914	100.17	-0.602718	5.44669
	125.914	100.086	-0.608463	5.44669
	125.914	100.082	-0.602973	5.44669
	125.914	100.059	-0.598672	5.44669
	125.914	99.8956	-0.598829	5.44669
	125.914	99.6629	-0.600424	5.44669
	125.914	99.5471	-0.601037	5.44669
	125.914	99.5693	-0.600726	5.44669
	125.914	99.6178	-0.600379	5.44669
	125.914	99.6299	-0.592473	5.44669
	125.914	99.6177	-0.572297	5.44669
	125.914	99.6083	-0.563965	5.44669
	125.914	99.6087	-0.582963	5.44669
	125.914	99.6122	-0.604177	5.44669
	125.914	99.6135	-0.607942	5.44669
	125.914	99.6128	-0.602236	5.44669
	125.914	99.6121	-0.598549	5.44669
	125.914	99.612	-0.599039	5.44669
	125.914	99.6122	-0.600556	5.44669
	125.914	99.6123	-0.601017	5.44669
	125.914	99.6123	-0.600671	5.44669
	125.914	99.6123	-0.600363	5.44669
	125.914	99.6122	-0.600356	5.44669
	125.914	99.5631	-0.600463	5.44669
	125.914	99.4363	-0.60051	5.44669
	125.914	99.3347	-0.600492	5.44669
	125.914	99.3267	-0.600468	5.44669
	125.914	99.407	-0.600464	5.44669
	125.914	99.5494	-0.600471	5.44669
	125.914	99.6465	-0.600475	5.44669
	125.914	99.647	-0.600475	5.44669
	125.914	99.6143	-0.600473	5.44669
	125.914	99.6007	-0.600472	5.44669
	125.914	99.6067	-0.592602	5.44669
	125.914	99.614	-0.572318	5.44669
	125.914	99.5658	-0.563928	5.44669
	125.914	99.4368	-0.582939	5.44669
	125.914	99.3831	-0.604181	5.44669
	125.914	99.5022	-0.607951	5.44669
	125.914	99.6355	-0.602239	5.44669
	125.914	99.6592	-0.598547	5.44669
	125.914	99.5742	-0.599037	5.44669
	125.914	99.4242	-0.600556	5.44669
	125.914	99.3749	-0.601018	5.44669
	125.914	99.5032	-0.600672	5.44669
	125.914	99.6389	-0.600362	5.44669
	125.914	99.6603	-0.600356	5.44669
	125.914	99.6226	-0.600463	5.44669
	125.914	99.5995	-0.60051	5.44669
	125.914	99.6032	-0.600492	5.44669
	125.914	99.613	-0.600468	5.44669
	125.914	99.6158	-0.600464	5.44669
	125.914	99.6135	-0.600471	5.44669
	125.914	99.6115	-0.592605	5.44669
	125.914	99.6115	-0.572319	5.44669
	125.914	99.6122	-0.563928	5.44669
	125.914	99.6125	-0.582939	5.44669
	125.914	99.6124	-0.604181	5.44669
	125.914	99.6122	-0.600081	5.44669
	125.914	99.6122	-0.574083	5.44669
	125.914	99.6123	-0.562002	5.44669
	125.914	99.6123	-0.581504	5.44669
	125.914	99.6123	-0.604264	5.44669
	125.914	99.6615	-0.608496	5.44669
	125.914	99.8374	-0.602437	5.44669
	125.914	100.017	-0.598436	5.44669
	125.914	99.9994	-0.59892	5.44669
	125.914	99.8746	-0.600546	5.44669
	125.914	99.8199	-0.601056	5.44669
	125.914	99.8892	-0.600691	5.44669
	125.914	100.044	-0.600357	5.44669
	125.914	100.15	-0.600347	5.44669
	125.914	100.15	-0.600461	5.44669
	125.914	100.114	-0.592642	5.44669
	125.914	100.099	-0.572338	5.44669
	125.914	100.105	-0.563923	5.44669
	125.914	100.113	-0.58293	5.44669
	125.914	100.114	-0.596308	5.44669
	125.914	100.112	-0.579798	5.44669
	125.914	100.111	-0.565696	5.44669
	125.914	100.111	-0.581013	5.44669
	125.914	100.112	-0.602745	5.44669
	125.914	100.112	-0.608034	5.44669
	125.914	100.112	-0.602784	5.44669
	125.914	100.111	-0.598746	5.44669
	125.914	100.111	-0.598927	5.44669
	125.914	100.161	-0.600439	5.44669
	125.914	100.337	-0.601008	5.44669
	125.914	100.565	-0.600709	5.44669
	125.914	100.724	-0.600382	5.44669
	125.914	100.926	-0.600351	5.44669
	125.914	101.333	-0.600454	5.44669
	125.892	101.885	-0.600508	5.44669
[truncated: 6,422 more rows]
