# Supplementary material for: Design of a cosmetic glove stiffness compensation mechanism for toddler-sized hand prostheses
Source: PLoS One. 2017 Aug 11;12(8):e0183233. doi: 10.1371/journal.pone.0183233 (PMC5553851; doi:10.1371/journal.pone.0183233)
Supplement: S1 Dataset — (ZIP) [file pone.0183233.s001.zip › 03 Prototype measurements/protRVS_4.xlsx]

## Sheet: protRVSb_4
LabVIEW Measurement
Writer_Version	2
Reader_Version	2
Separator	Tab
Decimal_Separator	.
Multi_Headings	No
X_Columns	No
Time_Pref	Absolute
Operator	localadmin
Date	2013-09-25
Time	00:13:14.094000
***End_of_Header***
Channels	4
Samples	10	10	10	10
Date	2013-09-25	2013-09-25	2013-09-25	2013-09-25
Time	00:13:46.194000	00:13:46.194000	00:13:46.194000	00:13:46.194000
Y_Unit_Label	mm	N	N	Pa
X_Dimension	Time	Time	Time	Time
X0	0	0	0	0
Delta_X	0.01	0.01	0.01	0.01
***End_of_Header***
X_Value	Voltage LVDT (Filtered)	Voltage Load Cell (Filtered)	Voltage Pinch Load Cell (Filtered)	Voltage Pressure (Filtered)	Comment
	130.44	1.75661	-0.608025	5.44669
	130.44	1.77231	-0.602782	5.44669
	130.44	1.76825	-0.598748	5.44669
	130.44	1.76097	-0.598928	5.44669
	130.44	1.75936	-0.600439	5.44669
	130.44	1.76127	-0.593137	5.44669
	130.44	1.76265	-0.572553	5.44669
	130.44	1.76254	-0.563837	5.44669
	130.44	1.76201	-0.574947	5.44669
	130.44	1.76183	-0.568136	5.44669
	130.44	1.81113	-0.543286	5.44669
	130.44	1.93802	-0.548182	5.44669
	130.44	1.99046	-0.576847	5.44669
	130.44	1.8716	-0.582059	5.44669
	130.44	1.73883	-0.573253	5.44669
	130.44	1.71527	-0.583326	5.44669
	130.44	1.75098	-0.60102	5.44669
	130.44	1.77406	-0.606488	5.44669
	130.44	1.77099	-0.602749	5.44669
	130.44	1.7615	-0.599281	5.44669
	130.44	1.8078	-0.599163	5.44669
	130.44	1.98593	-0.600348	5.44669
	130.44	2.21626	-0.593015	5.44669
	130.44	2.27669	-0.572535	5.44669
	130.44	2.07688	-0.563872	5.44669
	130.44	1.85064	-0.582839	5.44669
	130.44	1.9061	-0.604159	5.44669
	130.44	2.12068	-0.607978	5.44669
	130.44	2.15922	-0.602258	5.44669
	130.44	2.04489	-0.598545	5.44669
	130.44	1.92553	-0.59903	5.44669
	130.44	1.80864	-0.600553	5.44669
	130.44	1.73589	-0.60102	5.44669
	130.44	1.73647	-0.600673	5.44669
	130.44	1.81011	-0.600362	5.44669
	130.44	1.94665	-0.600355	5.44669
	130.44	1.99444	-0.600463	5.44669
	130.44	1.8702	-0.59264	5.44669
	130.44	1.73683	-0.572337	5.44669
	130.44	1.71493	-0.563923	5.44669
	130.44	1.75155	-0.58293	5.44669
	130.44	1.77442	-0.604179	5.44669
	130.44	1.82013	-0.607954	5.44669
	130.44	1.93731	-0.60224	5.44669
	130.44	1.98696	-0.598546	5.44669
	130.44	1.87039	-0.599037	5.44669
	130.44	1.78875	-0.600556	5.44669
	130.44	1.94116	-0.601018	5.44669
	130.44	2.15539	-0.600672	5.44669
	130.44	2.11179	-0.600362	5.44669
	130.44	1.90647	-0.600356	5.44669
	130.44	1.91677	-0.592592	5.44669
	130.44	2.10525	-0.572355	5.44669
	130.44	2.09977	-0.556076	5.44669
	130.44	1.87011	-0.554779	5.44669
	130.44	1.75046	-0.559756	5.44669
	130.44	1.87634	-0.562261	5.44669
	130.44	2.03573	-0.569404	5.44669
	130.44	2.0679	-0.588493	5.44669
	130.44	1.97714	-0.604511	5.44669
	130.44	1.82178	-0.598237	5.44669
	130.44	1.72299	-0.573192	5.44669
	130.44	1.72639	-0.562284	5.44669
	130.44	1.76128	-0.581939	5.44669
	130.44	1.82361	-0.596475	5.44669
	130.44	1.99263	-0.580221	5.44669
	130.44	2.16426	-0.565813	5.44669
	130.44	2.09716	-0.580912	5.44669
	130.44	1.89718	-0.602661	5.44669
	130.44	1.86889	-0.608035	5.44669
	130.44	1.93314	-0.602814	5.44669
	130.44	1.87251	-0.598758	5.44669
	130.44	1.80883	-0.598921	5.44669
	130.44	1.89964	-0.600432	5.44669
	130.44	1.9755	-0.601007	5.44669
	130.44	1.87903	-0.600711	5.44669
	130.44	1.74726	-0.600383	5.44669
	130.44	1.76535	-0.60035	5.44669
	130.44	1.92432	-0.592583	5.44669
	130.44	2.05023	-0.572353	5.44669
	130.44	2.05687	-0.56395	5.44669
	130.44	1.96736	-0.582936	5.44669
	130.44	1.87079	-0.604172	5.44669
	130.44	1.95155	-0.607949	5.44669
	130.44	2.13225	-0.59437	5.44669
	130.44	2.09867	-0.570393	5.44669
	130.44	1.86005	-0.562492	5.44669
	130.44	1.69745	-0.575151	5.44669
	130.44	1.70235	-0.57657	5.44669
	130.44	1.80952	-0.571605	5.44669
	130.44	1.95854	-0.584595	5.44669
	130.44	1.99963	-0.602138	5.44669
	130.44	1.86815	-0.606506	5.44669
	130.44	1.78331	-0.602359	5.44669
	130.44	1.93968	-0.599111	5.44669
	130.44	2.20589	-0.599231	5.44669
	130.44	2.28884	-0.600437	5.44669
	130.44	2.08566	-0.600899	5.44669
	130.44	1.80081	-0.600664	5.44669
	130.44	1.67756	-0.600402	5.44669
	130.44	1.76431	-0.600375	5.44669
	130.44	1.94872	-0.600457	5.44669
	130.44	2.01164	-0.600501	5.44669
	130.44	1.92587	-0.59262	5.44669
	130.44	1.90939	-0.564444	5.44669
	130.44	1.9396	-0.535765	5.44669
	130.44	1.86078	-0.546392	5.44669
	130.44	1.75242	-0.578779	5.44669
	130.44	1.72482	-0.583505	5.44669
	130.44	1.75015	-0.565301	5.44669
	130.44	1.77032	-0.554623	5.44669
	130.44	1.81891	-0.556403	5.44669
	130.44	1.93826	-0.56091	5.44669
	130.44	1.98779	-0.57003	5.44669
	130.44	1.8704	-0.589236	5.44669
	130.44	1.78846	-0.604599	5.44669
	130.44	1.89185	-0.605881	5.44669
	130.44	1.97948	-0.601221	5.44669
	130.44	1.88346	-0.598856	5.44669
	130.44	1.79689	-0.599528	5.44669
	130.44	1.93993	-0.600652	5.44669
	130.44	2.15198	-0.600883	5.44669
	130.44	2.1108	-0.600581	5.44669
	130.44	1.85807	-0.600372	5.44669
	130.44	1.6923	-0.600392	5.44669
	130.44	1.7009	-0.600475	5.44669
	130.44	1.81073	-0.600502	5.44669
	130.44	2.00875	-0.600485	5.44669
	130.44	2.17559	-0.600467	5.44669
	130.44	2.09618	-0.600466	5.44669
	130.44	1.84355	-0.600472	5.44669
	130.44	1.69141	-0.600475	5.44669
	130.44	1.70568	-0.600474	5.44669
	130.44	1.76387	-0.600473	5.44669
	130.44	1.78287	-0.600472	5.44669
	130.44	1.81929	-0.600473	5.44669
	130.44	1.93396	-0.600473	5.44669
	130.44	1.98585	-0.600473	5.44669
	130.44	1.87112	-0.600473	5.44669
	130.44	1.74026	-0.600473	5.44669
	130.44	1.76523	-0.592602	5.44669
	130.44	1.92676	-0.572317	5.44669
	130.44	2.05129	-0.556057	5.44669
	130.44	2.10564	-0.554784	5.44669
	130.44	2.14277	-0.567636	5.44669
	130.44	2.0991	-0.590418	5.44669
	130.44	2.0121	-0.605947	5.44669
	130.44	1.9332	-0.606025	5.44669
	130.44	1.87271	-0.600803	5.44669
	130.44	1.91535	-0.59863	5.44669
	130.44	1.96105	-0.599582	5.44669
	130.44	1.86765	-0.600755	5.44669
	130.44	1.74768	-0.600907	5.44669
	130.44	1.76958	-0.600555	5.44669
	130.44	1.92595	-0.600353	5.44669
	130.44	2.00022	-0.600393	5.44669
	130.44	1.87999	-0.600482	5.44669
	130.44	1.73887	-0.600505	5.44669
	130.44	1.7615	-0.600483	5.44669
	130.44	1.92569	-0.600466	5.44669
	130.44	2.00298	-0.600466	5.44669
	130.44	1.88124	-0.600473	5.44669
	130.44	1.73841	-0.600475	5.44669
	130.44	1.71167	-0.600474	5.44669
	130.44	1.79881	-0.600473	5.44669
	130.44	1.99992	-0.592602	5.44669
	130.44	2.22532	-0.572317	5.44669
	130.44	2.3247	-0.563928	5.44669
	130.44	2.29832	-0.58294	5.44669
	130.44	2.25386	-0.604181	5.44669
	130.44	2.19573	-0.607951	5.44669
	130.44	2.08106	-0.602239	5.44669
	130.44	1.9877	-0.598547	5.44669
	130.44	1.9789	-0.599037	5.44669
	130.44	2.00674	-0.600556	5.44669
	130.44	2.02127	-0.593147	5.44669
	130.44	2.01742	-0.564645	5.44669
	130.44	1.96144	-0.527791	5.44669
	130.44	1.88238	-0.518122	5.44669
	130.44	1.90933	-0.550093	5.44669
	130.44	1.95508	-0.586293	5.44669
	130.44	1.86729	-0.585289	5.44669
	130.44	1.79884	-0.56337	5.44669
	130.44	1.89731	-0.553179	5.44669
	130.44	1.97808	-0.564355	5.44669
	130.44	1.88093	-0.589613	5.44669
	130.44	1.74714	-0.606775	5.44669
	130.44	1.71544	-0.606658	5.44669
	130.44	1.74809	-0.600774	5.44669
	130.44	1.77279	-0.598392	5.44669
	130.44	1.77148	-0.599493	5.44669
	130.44	1.81134	-0.600802	5.44669
	130.44	1.93467	-0.593088	5.44669
	130.44	1.98898	-0.572404	5.44669
	130.44	1.92136	-0.563792	5.44669
	130.44	1.91556	-0.582852	5.44669
	130.44	1.94378	-0.604193	5.44669
	130.44	1.86034	-0.607987	5.44669
	130.44	1.75075	-0.594379	5.44669
	130.44	1.72427	-0.562512	5.44669
	130.44	1.75052	-0.534329	5.44669
	130.44	1.77066	-0.546478	5.44669
	130.44	1.76973	-0.587195	5.44669
	130.44	1.76218	-0.603989	5.44669
	130.44	1.75934	-0.57358	5.44669
	130.44	1.76084	-0.535494	5.44268
	130.44	1.76247	-0.543023	5.43234
	130.44	1.76263	-0.585333	5.42806
	130.44	1.76211	-0.612307	5.43775
	130.44	1.76184	-0.610456	5.44858
	130.44	1.8111	-0.600392	5.4505
	130.44	1.938	-0.596882	5.44759
	130.44	1.99046	-0.591125	5.44571
	130.44	1.87161	-0.572975	5.44595
	130.44	1.73883	-0.564728	5.44673
	130.44	1.71527	-0.583041	5.44696
	130.44	1.75098	-0.596068	5.44679
	130.44	1.77406	-0.579658	5.44663
	130.44	1.77099	-0.565722	5.44663
	130.44	1.7615	-0.573203	5.44668
	130.44	1.75861	-0.574605	5.44671
	130.44	1.76077	-0.571474	5.4467
	130.44	1.8119	-0.585239	5.44668
	130.44	1.93871	-0.602454	5.44668
	130.44	1.99047	-0.60641	5.44669
	130.44	1.87136	-0.602207	5.44669
	130.44	1.73872	-0.599081	5.44669
	130.44	1.71531	-0.599273	5.44669
	130.44	1.75104	-0.592594	5.44669
	130.44	1.77407	-0.572741	5.44669
	130.44	1.77097	-0.564108	5.44669
	130.44	1.81068	-0.582865	5.44669
	130.44	1.93457	-0.604086	5.44669
	130.44	1.98917	-0.607938	5.44669
	130.44	1.87229	-0.602267	5.44669
	130.44	1.73957	-0.598563	5.44669
	130.44	1.71534	-0.599034	5.44669
	130.44	1.79994	-0.600549	5.44669
	130.44	1.9499	-0.601016	5.44669
	130.44	1.99942	-0.600673	5.44669
	130.44	1.87113	-0.600364	5.44669
	130.44	1.73544	-0.600356	5.44669
	130.44	1.71402	-0.600463	5.44669
	130.44	1.75166	-0.60051	5.44669
	130.44	1.77479	-0.600492	5.44669
	130.44	1.77105	-0.600468	5.44669
	130.44	1.76126	-0.600464	5.44669
	130.44	1.75849	-0.600471	5.44669
	130.44	1.7608	-0.600475	5.44669
	130.44	1.81195	-0.600475	5.44669
	130.44	1.93872	-0.600473	5.44669
	130.44	1.99046	-0.600472	5.44669
	130.44	1.87135	-0.600473	5.44669
	130.44	1.73872	-0.600473	5.44669
	130.44	1.71531	-0.600473	5.44669
	130.44	1.75104	-0.600473	5.44669
	130.44	1.77407	-0.600473	5.44669
	130.44	1.77097	-0.600473	5.44669
	130.44	1.76148	-0.592602	5.44669
	130.44	1.75861	-0.564447	5.44669
	130.44	1.76078	-0.535772	5.44669
	130.44	1.76271	-0.546395	5.44669
	130.44	1.76275	-0.586648	5.44669
	130.44	1.76208	-0.611659	5.44669
	130.44	1.76178	-0.609717	5.44669
	130.44	1.7619	-0.592442	5.44669
	130.44	1.76205	-0.568955	5.44669
	130.44	1.76207	-0.562575	5.44669
	130.44	1.76203	-0.583568	5.44669
	130.44	1.762	-0.604925	5.44669
	130.44	1.762	-0.60804	5.44669
	130.44	1.76202	-0.602011	5.44669
	130.44	1.76202	-0.59842	5.44669
	130.44	1.76202	-0.599065	5.44669
	130.44	1.76201	-0.600613	5.44669
	130.44	1.76201	-0.601032	5.44669
	130.44	1.76202	-0.600657	5.44669
	130.44	1.76202	-0.592481	5.44669
	130.44	1.76202	-0.572201	5.44669
	130.44	1.76202	-0.563922	5.44669
	130.44	1.76202	-0.575108	5.44669
	130.44	1.76202	-0.576044	5.44669
	130.44	1.76202	-0.5714	5.44669
	130.44	1.76202	-0.576825	5.44669
	130.44	1.76202	-0.574098	5.44669
	130.44	1.76202	-0.569973	5.44669
	130.44	1.76202	-0.58479	5.44669
	130.44	1.76202	-0.6028	5.44669
	130.44	1.76202	-0.606714	5.44669
	130.44	1.76202	-0.602211	5.44669
	130.44	1.76202	-0.598975	5.44669
	130.44	1.76202	-0.599226	5.44669
	130.44	1.76202	-0.600483	5.44669
	130.44	1.76202	-0.60092	5.44669
	130.44	1.76202	-0.592786	5.44669
	130.44	1.76202	-0.572235	5.44669
	130.44	1.76202	-0.563828	5.44669
	130.44	1.76202	-0.582927	5.44669
	130.44	1.76202	-0.604211	5.44669
	130.44	1.76202	-0.607968	5.44669
	130.44	1.76202	-0.602235	5.44669
	130.44	1.76202	-0.598539	5.44669
	130.44	1.76202	-0.599035	5.44669
	130.44	1.76202	-0.592687	5.44669
	130.44	1.76202	-0.572864	5.44669
	130.44	1.76202	-0.564127	5.44669
	130.44	1.76202	-0.582828	5.44669
	130.44	1.76202	-0.604064	5.44669
	130.44	1.76202	-0.607942	5.44669
	130.44	1.76202	-0.602276	5.44669
	130.44	1.76202	-0.598566	5.44669
	130.44	1.76202	-0.599032	5.44669
	130.44	1.76202	-0.600547	5.44669
	130.44	1.76202	-0.601016	5.44669
	130.44	1.76202	-0.600674	5.44669
	130.44	1.76202	-0.600364	5.44669
	130.44	1.76202	-0.592485	5.44669
	130.44	1.76202	-0.572307	5.44669
	130.44	1.76202	-0.556095	5.44669
	130.44	1.76202	-0.554803	5.44669
	130.44	1.76202	-0.567631	5.44669
	130.44	1.76202	-0.590409	5.44669
	130.44	1.76202	-0.598074	5.44669
	130.44	1.76202	-0.577872	5.44669
	130.44	1.76202	-0.56426	5.44669
	130.44	1.76202	-0.581096	5.44669
	130.44	1.76202	-0.60329	5.44669
	130.44	1.76202	-0.608233	5.44669
	130.44	1.76202	-0.602673	5.44669
	130.44	1.76202	-0.598629	5.44669
	130.44	1.76202	-0.598917	5.44669
	130.44	1.8112	-0.600477	5.44669
	130.44	1.93798	-0.601027	5.44669
	130.44	1.99041	-0.600704	5.44669
	130.44	1.87159	-0.600373	5.44669
	130.44	1.78803	-0.600349	5.44669
	130.44	1.89124	-0.600457	5.44669
	130.44	1.97938	-0.60051	5.44669
	130.44	1.88363	-0.600494	5.44669
	130.44	1.74781	-0.600469	5.44669
	130.44	1.71476	-0.592593	5.44669
	130.44	1.74757	-0.572315	5.44669
	130.44	1.77281	-0.56393	5.44669
	130.44	1.77168	-0.582941	5.44669
	130.44	1.76223	-0.604181	5.44669
	130.44	1.75867	-0.607951	5.44669
	130.44	1.76054	-0.602238	5.44669
	130.44	1.76259	-0.598547	5.44669
	130.44	1.76278	-0.591167	5.44669
	130.44	1.76213	-0.572401	5.44669
	130.44	1.76179	-0.564473	5.44669
	130.44	1.76188	-0.583138	5.44669
	130.44	1.76204	-0.60407	5.44669
	130.44	1.76207	-0.607834	5.44669
	130.44	1.76203	-0.594358	5.44669
	130.44	1.762	-0.570429	5.44268
	130.44	1.762	-0.562511	5.43234
	130.44	1.76202	-0.583017	5.42806
	130.44	1.76202	-0.604717	5.43775
	130.44	1.76202	-0.608148	5.44858
	130.44	1.76201	-0.602131	5.4505
	130.44	1.76201	-0.598431	5.44759
	130.44	1.76202	-0.599027	5.44571
	130.44	1.76202	-0.600593	5.44595
	130.44	1.76202	-0.601037	5.44673
	130.44	1.76202	-0.600666	5.44696
	130.44	1.76202	-0.600353	5.44679
	130.44	1.76202	-0.600354	5.44663
	130.44	1.76202	-0.600466	5.44663
	130.44	1.76202	-0.600512	5.44668
	130.44	1.76202	-0.592621	5.44671
	130.44	1.76202	-0.564441	5.4467
	130.44	1.76202	-0.535763	5.44668
	130.44	1.76202	-0.546393	5.44668
	130.44	1.76202	-0.58665	5.44669
	130.44	1.76202	-0.611661	5.44669
	130.44	1.76202	-0.609717	5.44669
	130.44	1.76202	-0.600312	5.44669
	130.44	1.76202	-0.597111	5.44669
	130.44	1.76202	-0.599121	5.44669
	130.44	1.76202	-0.601101	5.44669
	130.44	1.76202	-0.601217	5.44669
	130.44	1.76202	-0.600561	5.44669
	130.44	1.76202	-0.600245	5.44669
	130.44	1.76202	-0.600346	5.44669
	130.44	1.76202	-0.600501	5.44669
	130.44	1.76202	-0.592659	5.44669
	130.44	1.76202	-0.572331	5.44669
	130.44	1.76202	-0.563914	5.44669
	130.418	1.76202	-0.582929	5.44669
	130.36	1.76202	-0.604182	5.44669
	130.314	1.76202	-0.607955	5.44669
	130.288	1.76202	-0.60224	5.44669
	130.267	1.76202	-0.590675	5.44669
	130.286	1.76202	-0.570881	5.44669
	130.326	1.76202	-0.55614	5.44669
	130.341	1.76202	-0.555329	5.44669
	130.31	1.76202	-0.567835	5.44669
	130.245	1.76202	-0.590307	5.44669
	130.198	1.76202	-0.60583	5.44669
	130.219	1.76202	-0.606015	5.44669
	130.292	1.76202	-0.60084	5.44669
	130.323	1.76202	-0.598649	5.44669
	130.289	1.76202	-0.599577	5.44669
	130.282	1.76202	-0.600746	5.44669
	130.295	1.76202	-0.600906	5.44669
	130.258	1.76202	-0.600557	5.44669
	130.209	1.76202	-0.600354	5.44669
	130.197	1.76202	-0.600393	5.44669
	130.209	1.76202	-0.600482	5.44669
	130.218	1.76202	-0.600505	5.44669
	130.217	1.76202	-0.592612	5.44669
	130.214	1.76202	-0.57231	5.44669
	130.213	1.76202	-0.563921	5.44669
	130.213	1.76202	-0.582939	5.44669
	130.214	1.76202	-0.604183	5.44669
	130.214	1.76202	-0.607952	5.44669
	130.214	1.76202	-0.602238	5.44669
	130.214	1.76202	-0.598546	5.44669
	130.214	1.76202	-0.599037	5.44669
	130.214	1.76202	-0.592685	5.44669
	130.214	1.76202	-0.572863	5.44669
	130.214	1.76202	-0.564127	5.44669
	130.214	1.76202	-0.574958	5.44669
	130.214	1.76202	-0.575909	5.44669
	130.214	1.76202	-0.571397	5.44669
	130.214	1.76202	-0.584743	5.44669
	130.214	1.76202	-0.602274	5.44669
	130.214	1.76202	-0.60651	5.44669
	130.214	1.76202	-0.602313	5.44669
	130.214	1.8112	-0.59909	5.44669
	130.214	1.93798	-0.599238	5.44669
	130.214	1.99041	-0.600447	5.44669
	130.214	1.87159	-0.600901	5.44669
	130.214	1.73884	-0.592791	5.44669
	130.214	1.71528	-0.572244	5.44669
	130.214	1.75098	-0.56383	5.44669
	130.214	1.77405	-0.582925	5.44669
	130.214	1.77099	-0.604209	5.44669
	130.214	1.7615	-0.607969	5.44669
	130.214	1.75861	-0.602236	5.44669
	130.214	1.76077	-0.598539	5.44669
	130.214	1.76271	-0.591164	5.44669
	130.214	1.76275	-0.572402	5.44669
	130.214	1.76208	-0.564475	5.44669
	130.214	1.76178	-0.583138	5.44669
	130.214	1.76189	-0.60407	5.44669
	130.214	1.76205	-0.607834	5.44669
	130.214	1.76207	-0.602229	5.44669
	130.214	1.76203	-0.598584	5.44669
	130.214	1.762	-0.599056	5.44669
	130.214	1.762	-0.600551	5.44669
	130.192	1.76202	-0.601009	5.44669
	130.134	1.76202	-0.60067	5.44669
	130.11	1.76202	-0.600365	5.44669
	130.164	1.76201	-0.600358	5.44669
	130.224	1.76201	-0.592592	5.44669
	130.235	1.76202	-0.572354	5.44669
	130.219	1.76202	-0.563947	5.44669
	130.208	1.76202	-0.582934	5.44669
	130.21	1.76202	-0.604172	5.44669
	130.214	1.76202	-0.607949	5.44669
	130.193	1.76202	-0.602241	5.44669
	130.135	1.76202	-0.598548	5.44669
	130.11	1.76202	-0.599037	5.44669
	130.164	1.76202	-0.600555	5.44669
	130.224	1.76202	-0.601018	5.44669
	130.213	1.76202	-0.600672	5.44669
	130.139	1.76202	-0.600363	5.44669
	130.105	1.76202	-0.600356	5.44669
	130.16	1.76202	-0.600463	5.44669
	130.202	1.76202	-0.60051	5.44669
	130.134	1.76202	-0.600492	5.44669
	130.014	1.8112	-0.600468	5.44669
	129.953	1.98717	-0.600464	5.44669
	129.965	2.16638	-0.600471	5.44669
	129.99	2.14918	-0.592605	5.44669
	129.997	2.02439	-0.572319	5.44669
	129.99	1.96969	-0.563928	5.44669
	129.985	2.03898	-0.582939	5.44669
	129.986	2.14421	-0.59631	5.44669
	129.987	2.07427	-0.579796	5.44669
	129.988	1.84584	-0.565694	5.44669
	129.988	1.70021	-0.581013	5.44669
	129.987	1.75775	-0.602745	5.44669
	129.987	1.93791	-0.600164	5.44669
	129.987	2.05863	-0.574628	5.44669
	129.988	2.10475	-0.5622	5.44669
	129.988	2.13979	-0.581393	5.44669
	129.988	2.09817	-0.604147	5.44669
	129.988	2.01277	-0.608487	5.44669
	129.988	1.983	-0.594604	5.44669
	129.988	1.9995	-0.5703	5.44669
	129.988	2.01677	-0.56237	5.44669
	129.988	2.0181	-0.583004	5.44669
	129.988	2.01252	-0.604762	5.44669
	129.988	2.0097	-0.608172	5.44669
	129.988	2.01051	-0.602125	5.44669
	129.988	2.06104	-0.59842	5.44669
	129.988	2.18809	-0.599025	5.44669
	129.988	2.28935	-0.600596	5.44669
	129.988	2.29706	-0.593168	5.44669
	129.988	2.26595	-0.572511	5.44669
	129.988	2.25044	-0.555937	5.44669
	129.965	2.25505	-0.554665	5.44669
	129.908	2.26249	-0.567629	5.44669
	129.862	2.26398	-0.590457	5.44669
	129.836	2.26195	-0.605966	5.44669
	129.792	2.26058	-0.606019	5.44669
	129.776	2.26072	-0.592923	5.44669
	129.828	2.26127	-0.570473	5.44669
	129.862	2.26145	-0.56304	5.44669
	129.815	2.26133	-0.583223	5.44669
	129.753	2.26121	-0.604615	5.44669
	129.762	2.26121	-0.608032	5.44669
	129.835	2.26125	-0.602118	5.44669
	129.87	2.26126	-0.590597	5.44669
	129.815	2.26126	-0.563021	5.44669
	129.751	2.26125	-0.535888	5.44669
	129.739	2.26125	-0.54695	5.44669
	129.756	2.26125	-0.586839	5.44669
	129.767	2.26125	-0.611542	5.44669
	129.766	2.26125	-0.6096	5.44669
	129.761	2.26125	-0.600305	5.44669
	129.76	2.26125	-0.597149	5.44669
	129.761	2.26125	-0.599139	5.44669
	129.762	2.26125	-0.593225	5.44669
	129.762	2.26125	-0.573052	5.44669
	129.761	2.26125	-0.564014	5.44669
	129.761	2.26125	-0.582715	5.44669
	129.761	2.26125	-0.596185	5.44669
	129.761	2.26125	-0.571953	5.44669
	129.761	2.26125	-0.537594	5.44669
	129.761	2.26125	-0.544482	5.44669
	129.761	2.31044	-0.585198	5.44669
	129.761	2.48641	-0.611732	5.44669
	129.761	2.66561	-0.602392	5.44669
	129.761	2.59923	-0.564489	5.44669
	129.761	2.39685	-0.524431	5.44669
	129.761	2.41649	-0.516769	5.44669
	129.761	2.60784	-0.55072	5.44669
	129.761	2.60023	-0.587037	5.44669
	129.761	2.36867	-0.585377	5.44669
	129.761	2.19979	-0.571013	5.44669
	129.761	2.19955	-0.573337	5.44669
	129.739	2.3068	-0.572773	5.44669
	129.659	2.45768	-0.570658	5.44669
	129.556	2.54871	-0.585548	5.44669
	129.528	2.59285	-0.602874	5.44669
	129.596	2.63762	-0.606475	5.44669
	129.641	2.60077	-0.602085	5.44669
	129.592	2.56311	-0.599007	5.44669
	129.527	2.65781	-0.599285	5.44669
	129.512	2.77548	-0.600496	5.44669
	129.551	2.80134	-0.593034	5.44669
	129.62	2.77196	-0.57249	5.44669
	129.643	2.75073	-0.563847	5.44669
	129.585	2.70312	-0.574973	5.44669
	129.523	2.58457	-0.576014	5.44669
	129.513	2.53501	-0.571436	5.44669
	129.53	2.65212	-0.584721	5.44669
	129.541	2.78313	-0.59438	5.44669
	129.539	2.75738	-0.578353	5.44669
	129.535	2.59547	-0.565775	5.44669
	129.533	2.52025	-0.58156	5.44669
	129.557	2.64205	-0.602945	5.44669
	129.615	2.78416	-0.600053	5.44669
	129.639	2.81058	-0.574511	5.44669
	129.585	2.77275	-0.562191	5.44669
	129.547	2.74777	-0.581431	5.44669
	129.593	2.75079	-0.596296	5.44669
	129.633	2.76095	-0.580326	5.44669
	129.59	2.76412	-0.565921	5.44669
	129.529	2.76185	-0.58092	5.44669
	129.514	2.75976	-0.602625	5.44669
	129.528	2.7597	-0.608017	5.44669
	129.54	2.76042	-0.602819	5.44669
	129.539	2.76074	-0.598766	5.44669
	129.535	2.76062	-0.598923	5.44669
	129.533	2.76045	-0.60043	5.44669
	129.534	2.76043	-0.601006	5.44669
	129.535	2.76047	-0.600711	5.44669
	129.535	2.7605	-0.600383	5.44669
	129.535	2.7605	-0.600351	5.44669
	129.535	2.76049	-0.600454	5.44669
	129.535	2.76048	-0.592638	5.44669
	129.535	2.76049	-0.564468	5.44669
	129.535	2.76049	-0.527898	5.44669
	129.535	2.76049	-0.51823	5.44669
	129.535	2.76049	-0.5501	5.44669
	129.535	2.76049	-0.594128	5.44669
	129.535	2.76049	-0.613427	5.44669
	129.535	2.76049	-0.607791	5.44669
	129.535	2.76049	-0.598876	5.44669
	129.535	2.76049	-0.597194	5.44669
	129.535	2.76049	-0.599666	5.44669
	129.535	2.76049	-0.6013	5.44669
	129.535	2.76049	-0.601106	5.44669
	129.535	2.76049	-0.600444	5.44669
	129.535	2.80968	-0.600236	5.44669
	129.513	2.93645	-0.592513	5.44669
	129.455	2.98888	-0.572364	5.44669
	129.431	2.87007	-0.563979	5.44669
	129.485	2.73731	-0.582944	5.44669
	129.545	2.71375	-0.604165	5.44669
	129.534	2.74945	-0.607943	5.44669
	129.46	2.77253	-0.602241	5.44669
	129.426	2.76946	-0.598551	5.44669
	129.481	2.75997	-0.599038	5.44669
	129.546	2.75708	-0.592684	5.44669
	129.558	2.75924	-0.572862	5.44669
	129.541	2.76118	-0.556256	5.44669
	129.507	2.76122	-0.554674	5.44669
	129.428	2.76055	-0.567519	5.44669
	129.352	2.76025	-0.582537	5.44669
	129.361	2.76037	-0.577829	5.44669
	129.394	2.76052	-0.569499	5.44669
	129.361	2.80973	-0.583264	5.44669
	129.306	2.98565	-0.594458	5.44669
	129.29	3.21402	-0.578903	5.44669
	129.302	3.32361	-0.565978	5.44669
	129.313	3.30045	-0.581449	5.44669
	129.313	3.25371	-0.602827	5.44669
	129.309	3.24267	-0.600043	5.44669
	129.307	3.25471	-0.574549	5.44669
	129.308	3.26368	-0.554339	5.44669
	129.309	3.26316	-0.55327	5.44669
	129.287	3.25976	-0.567612	5.44669
	129.207	3.3077	-0.590946	5.44669
	129.103	3.48436	-0.606176	5.44669
	129.053	3.6643	-0.605933	5.44669
	129.064	3.64716	-0.600683	5.44669
	129.085	3.57132	-0.598612	5.44669
	129.09	3.64328	-0.599618	5.44669
	129.085	3.76503	-0.600776	5.44669
	129.081	3.7515	-0.600904	5.44669
	129.081	3.59801	-0.600546	5.44669
	129.082	3.52197	-0.60035	5.44669
	129.083	3.64044	-0.600396	5.44669
	129.083	3.78144	-0.600484	5.44669
	129.082	3.7594	-0.600505	5.44669
	129.082	3.59549	-0.600482	5.44669
	129.105	3.51811	-0.600465	5.44669
	129.162	3.63971	-0.600466	5.44669
	129.186	3.78251	-0.600473	5.44669
	129.132	3.80929	-0.600475	5.44669
	129.072	3.77136	-0.600474	5.44669
	129.083	3.74622	-0.600472	5.44669
	129.157	3.7492	-0.600472	5.44669
	129.191	3.7594	-0.600473	5.44669
	129.136	3.76261	-0.592602	5.44669
	129.072	3.76033	-0.572317	5.44669
	129.06	3.75824	-0.563928	5.44669
	129.077	3.75817	-0.575069	5.44669
	129.088	3.75888	-0.576025	5.44669
	129.087	3.75921	-0.563536	5.44669
	129.082	3.75909	-0.55655	5.44669
	129.081	3.75893	-0.56571	5.44669
	129.082	3.7589	-0.588982	5.44669
	129.083	3.75895	-0.60603	5.44669
	129.083	3.75897	-0.60657	5.44669
	129.082	3.75897	-0.601002	5.44669
	129.082	3.75896	-0.598519	5.44669
	129.082	3.75895	-0.599465	5.44669
	129.082	3.75896	-0.600745	5.44669
	129.082	3.75896	-0.600945	5.44669
	129.082	3.75896	-0.592703	5.44669
	129.082	3.75896	-0.572192	5.44669
	129.082	3.75896	-0.56384	5.44669
	129.082	3.75896	-0.582947	5.44669
	129.082	3.75896	-0.604216	5.44669
	129.082	3.75896	-0.607963	5.44669
	129.082	3.75896	-0.602231	5.44669
	129.082	3.75896	-0.598539	5.44669
	129.082	3.75896	-0.599037	5.44669
	129.082	3.75896	-0.600558	5.44669
	129.082	3.75896	-0.601019	5.44669
	129.082	3.75896	-0.600671	5.44669
	129.082	3.75896	-0.600362	5.44669
	129.082	3.75896	-0.600356	5.44669
	129.082	3.75896	-0.600463	5.44669
	129.082	3.75896	-0.60051	5.44669
	129.082	3.75896	-0.600492	5.44669
	129.082	3.75896	-0.600468	5.44669
	129.082	3.75896	-0.600464	5.44669
	129.082	3.75896	-0.600471	5.44669
	129.082	3.75896	-0.600475	5.44669
	129.082	3.75896	-0.600475	5.44669
	129.082	3.75896	-0.600473	5.44669
	129.082	3.75896	-0.600472	5.44669
	129.082	3.75896	-0.600473	5.44669
	129.082	3.75896	-0.592602	5.44669
	129.082	3.75896	-0.572318	5.44669
	129.082	3.75896	-0.563928	5.44669
	129.082	3.75896	-0.582939	5.44669
	129.082	3.75896	-0.604181	5.44669
	129.082	3.75896	-0.607951	5.44669
	129.082	3.75896	-0.602239	5.44669
	129.082	3.75896	-0.598547	5.44669
	129.082	3.75896	-0.591166	5.44669
	129.082	3.75896	-0.572401	5.44669
	129.082	3.75896	-0.564473	5.44669
	129.082	3.75896	-0.583138	5.44669
	129.082	3.75896	-0.60407	5.44669
	129.082	3.75896	-0.607834	5.44669
	129.082	3.75896	-0.594358	5.44669
	129.082	3.75896	-0.570429	5.44669
	129.082	3.75896	-0.562511	5.44669
	129.082	3.75896	-0.583017	5.44669
	129.06	3.75896	-0.604717	5.44669
	129.003	3.75896	-0.608148	5.44669
	128.957	3.75896	-0.602131	5.44669
	128.953	3.75896	-0.590561	5.44669
	128.989	3.75896	-0.570872	5.44669
	129.054	3.75896	-0.556177	5.44669
	129.076	3.75896	-0.555348	5.44669
	128.996	3.75896	-0.559959	5.44669
	128.9	3.75896	-0.562143	5.44669
	128.924	3.75896	-0.569283	5.44669
	129.018	3.75896	-0.580614	5.44669
	129.035	3.75896	-0.576395	5.4507
	128.984	3.75896	-0.569582	5.46104
	128.953	3.75896	-0.575938	5.46531
	128.979	3.75896	-0.566501	5.45562
	129.028	3.75896	-0.542248	5.4448
	128.998	3.75896	-0.548328	5.44287
	128.895	3.75896	-0.585148	5.44579
	128.851	3.75896	-0.610343	5.44767
	128.934	3.75896	-0.609699	5.44742
	129.061	3.75896	-0.600773	5.44664
	129.12	3.75896	-0.59731	5.44641
	129.082	3.75896	-0.59904	5.44658
	128.976	3.75896	-0.600997	5.44674
	128.867	3.75896	-0.601202	5.44675
	128.825	3.75896	-0.592721	5.44669
	128.862	3.75896	-0.572108	5.44667
	128.94	3.75896	-0.563798	5.44668
	128.967	3.75896	-0.582959	5.44669
	128.907	3.75896	-0.604236	5.44669
	128.843	3.80815	-0.607967	5.44669
	128.833	3.93492	-0.602226	5.44669
	128.851	4.03655	-0.598536	5.44669
	128.862	4.0937	-0.599037	5.44669
	128.86	4.14015	-0.60056	5.44669
	128.856	4.09939	-0.60102	5.44669
	128.854	4.05948	-0.600671	5.44669
	128.855	4.15464	-0.600362	5.44669
	128.856	4.2241	-0.592485	5.44669
	128.856	4.12343	-0.572308	5.44669
	128.856	4.04139	-0.563966	5.44669
	128.856	4.13877	-0.582959	5.44669
	128.856	4.27312	-0.604176	5.44669
	128.856	4.30497	-0.600072	5.44669
	128.856	4.27218	-0.566211	5.44669
	128.856	4.24738	-0.533849	5.44669
	128.856	4.24869	-0.544961	5.44669
	128.856	4.25806	-0.586731	5.44669
	128.856	4.26152	-0.612204	5.44669
	128.856	4.25964	-0.609916	5.44669
	128.834	4.25762	-0.600202	5.44669
	128.776	4.25744	-0.596994	5.44669
	128.753	4.25808	-0.599111	5.44669
	128.806	4.25842	-0.593268	5.44669
	128.844	4.25833	-0.57308	5.44669
	128.775	4.25817	-0.564011	5.44669
	128.655	4.25814	-0.582703	5.44669
	128.595	4.25818	-0.604052	5.44669
	128.607	4.25821	-0.607982	5.44669
	128.633	4.25821	-0.594426	5.44669
	128.639	4.25819	-0.570405	5.44669
	128.655	4.30738	-0.562477	5.44669
	128.707	4.43416	-0.575141	5.44669
	128.731	4.48659	-0.576571	5.44669
	128.679	4.41697	-0.571609	5.44669
	128.62	4.41099	-0.576726	5.44669
	128.609	4.43985	-0.573981	5.44669
	128.625	4.35674	-0.56996	5.44669
	128.635	4.24706	-0.584826	5.44669
	128.634	4.22043	-0.602819	5.44669
	128.63	4.29583	-0.606709	5.44669
	128.628	4.44279	-0.602202	5.44669
	128.629	4.49432	-0.591102	5.44669
	128.63	4.36795	-0.571073	5.44669
	128.63	4.28153	-0.56394	5.44669
	128.63	4.38624	-0.583387	5.44669
	128.63	4.5252	-0.604364	5.44669
	128.63	4.60558	-0.607869	5.44669
	128.63	4.69764	-0.602139	5.44669
	128.63	4.77389	-0.598534	5.44669
	128.63	4.7836	-0.599067	5.44669
	128.63	4.76223	-0.600573	5.44669
	128.63	4.75009	-0.601014	5.44669
	128.63	4.75264	-0.600664	5.44669
	128.63	4.75803	-0.60036	5.44669
	128.63	4.75938	-0.600358	5.44669
	128.63	4.75803	-0.600465	5.44669
	128.63	4.75699	-0.60051	5.44669
	128.63	4.75703	-0.600492	5.44669
	128.63	4.75742	-0.600467	5.44669
	128.63	4.75757	-0.592593	5.44669
	128.63	4.75749	-0.572316	5.44669
	128.63	4.75741	-0.56393	5.44669
	128.63	4.7574	-0.582941	5.44669
	128.63	4.75743	-0.604181	5.44669
	128.63	4.80663	-0.607951	5.44669
	128.63	4.98259	-0.602238	5.44669
	128.63	5.16179	-0.598547	5.44669
	128.63	5.1446	-0.599037	5.44669
	128.63	5.06899	-0.600556	5.44669
	128.607	5.14107	-0.601018	5.44669
	128.528	5.2136	-0.600672	5.44669
	128.424	5.12243	-0.600362	5.44669
	128.375	5.04326	-0.600356	5.44669
	128.385	5.13849	-0.600463	5.44669
	128.406	5.2709	-0.60051	5.44669
	128.411	5.30272	-0.600492	5.44669
	128.406	5.27059	-0.600468	5.44669
	128.402	5.24608	-0.600464	5.44669
	128.402	5.24728	-0.600471	5.44669
	128.426	5.25649	-0.592605	5.44669
	128.484	5.25993	-0.572319	5.44669
	128.507	5.2581	-0.563928	5.44669
	128.453	5.2561	-0.575068	5.44669
	128.415	5.25592	-0.576025	5.44669
	128.462	5.25655	-0.563536	5.44669
	128.502	5.25688	-0.548679	5.44669
	128.459	5.2568	-0.537554	5.44669
	128.397	5.25664	-0.552437	5.44669
	128.382	5.25661	-0.588496	5.44669
	128.397	5.25665	-0.610278	5.44669
	128.408	5.25668	-0.60848	5.44669
	128.408	5.25668	-0.600285	5.44669
	128.404	5.25667	-0.597539	5.44669
	128.402	5.25666	-0.599309	5.44669
	128.403	5.25666	-0.593157	5.44669
	128.404	5.25667	-0.572963	5.44669
	128.404	5.30586	-0.564001	5.44669
	128.404	5.48182	-0.582741	5.44669
	128.403	5.71022	-0.604072	5.44669
	128.403	5.77061	-0.600106	5.44669
	128.403	5.57147	-0.574132	5.44669
	128.404	5.34552	-0.562013	5.44669
	128.403	5.40087	-0.57362	5.44669
	128.403	5.66448	-0.576099	5.44669
	128.403	5.82978	-0.571952	5.44669
	128.403	5.81712	-0.584908	5.44669
	128.403	5.75493	-0.602146	5.44669
	128.403	5.73368	-0.606398	5.44669
	128.403	5.74693	-0.602311	5.44669
	128.403	5.76004	-0.599129	5.44669
	128.403	5.76082	-0.599255	5.44669
	128.403	5.75649	-0.60044	5.44669
	128.403	5.7544	-0.593021	5.44669
	128.403	5.75506	-0.572505	5.44669
	128.403	5.75608	-0.555987	5.44669
	128.403	5.75628	-0.554688	5.44669
	128.403	5.756	-0.567621	5.44669
	128.403	5.75581	-0.590446	5.44669
	128.403	5.75583	-0.605964	5.44669
	128.381	5.75591	-0.606022	5.44669
	128.301	5.75593	-0.600796	5.44669
	128.22	5.75591	-0.598628	5.44669
	128.228	5.7559	-0.599584	5.44669
	128.262	5.7559	-0.600756	5.44669
	128.23	5.7559	-0.600907	5.44669
	128.174	5.75591	-0.592683	5.44669
	128.158	5.7559	-0.564326	5.44669
	128.17	5.7559	-0.535693	5.44669
	128.181	5.80509	-0.538533	5.44669
	128.181	5.93187	-0.558524	5.44669
	128.2	6.03349	-0.575125	5.44669
	128.256	6.04145	-0.592176	5.44669
	128.28	6.01032	-0.604014	5.44669
	128.227	6.0439	-0.604589	5.44669
	128.167	6.17525	-0.600888	5.44669
	128.156	6.28434	-0.591305	5.44669
	128.172	6.2938	-0.571625	5.44669
	128.183	6.26064	-0.556228	5.44669
	128.181	6.24365	-0.555102	5.44669
	128.177	6.24836	-0.567708	5.44669
	128.153	6.25638	-0.590335	5.44669
	128.097	6.25807	-0.605886	5.44669
	128.074	6.25592	-0.606029	5.44669
	128.128	6.25443	-0.600826	5.44669
	128.188	6.25456	-0.598638	5.44669
	128.198	6.25515	-0.599578	5.44669
	128.182	6.25535	-0.60075	5.44669
	128.172	6.25522	-0.600907	5.44669
	128.173	6.2551	-0.600556	5.44669
	128.155	6.25509	-0.600353	5.44669
	128.077	6.30432	-0.600393	5.44669
	127.994	6.48031	-0.600482	5.44268
	128.024	6.65951	-0.600505	5.43234
	128.138	6.64231	-0.600483	5.42806
	128.187	6.5667	-0.600466	5.43775
	128.101	6.63878	-0.600466	5.44858
	127.994	6.7605	-0.600473	5.4505
	128.014	6.7961	-0.600475	5.44759
	128.112	6.76937	-0.600474	5.44571
	128.131	6.74578	-0.592602	5.44595
	128.08	6.74543	-0.572317	5.44673
	128.025	6.75369	-0.563928	5.44696
	127.972	6.75726	-0.58294	5.44679
	127.939	6.80502	-0.604181	5.44663
	127.939	6.97911	-0.600081	5.44663
	127.95	7.15805	-0.574083	5.44668
	127.955	7.09221	-0.562002	5.44671
	127.953	6.89016	-0.581504	5.4467
	127.95	6.90975	-0.604264	5.44668
	127.95	7.15014	-0.600626	5.44668
	127.951	7.31846	-0.574282	5.44669
	127.951	7.31533	-0.561891	5.44669
	127.951	7.25606	-0.573516	5.44268
	127.951	7.23264	-0.576099	5.43234
	127.951	7.24395	-0.571989	5.42806
	127.951	7.25701	-0.584923	5.43775
	127.951	7.25847	-0.602139	5.44858
	127.951	7.25444	-0.60639	5.4505
	127.951	7.25223	-0.60231	5.44759
	127.951	7.25274	-0.599132	5.44571
	127.951	7.25374	-0.599257	5.44595
	127.951	7.30316	-0.60044	5.44673
	127.951	7.42968	-0.600891	5.44696
	127.951	7.48192	-0.60066	5.44679
	127.951	7.41231	-0.600402	5.44663
	127.951	7.4064	-0.600377	5.44663
	127.951	7.48449	-0.600458	5.44668
	127.951	7.57732	-0.600501	5.44671
	127.951	7.69602	-0.60049	5.4467
	127.951	7.77897	-0.60047	5.44668
	127.951	7.73282	-0.600466	5.44668
	127.951	7.5795	-0.600471	5.44669
	127.951	7.46594	-0.592604	5.44669
	127.951	7.46246	-0.572319	5.44669
	127.951	7.54891	-0.563928	5.44669
	127.951	7.69226	-0.582939	5.44669
	127.951	7.78755	-0.59631	5.44669
	127.951	7.78695	-0.579796	5.44669
	127.951	7.75448	-0.565694	5.44669
	127.951	7.74136	-0.581013	5.44669
	127.951	7.74745	-0.594875	5.44669
	127.951	7.75467	-0.579879	5.44669
	127.951	7.75553	-0.566239	5.44669
	127.951	7.75332	-0.581212	5.44669
	127.951	7.75209	-0.602635	5.44669
	127.951	7.75236	-0.607918	5.44669
	127.951	7.75291	-0.594903	5.44669
	127.951	7.75305	-0.570627	5.44669
	127.951	7.75291	-0.562401	5.44669
	127.951	7.7528	-0.5829	5.44669
	127.951	7.75281	-0.604707	5.44669
	127.929	7.80204	-0.608186	5.44669
	127.849	7.97802	-0.594279	5.44669
	127.745	8.20641	-0.570271	5.44669
	127.696	8.31598	-0.562473	5.44669
	127.706	8.34199	-0.575187	5.44669
	127.727	8.47122	-0.576592	5.44669
	127.732	8.68858	-0.571602	5.44669
	127.727	8.8102	-0.584586	5.44669
	127.723	8.796	-0.602135	5.44669
	127.723	8.74874	-0.606508	5.44669
	127.725	8.78349	-0.59449	5.44669
	127.725	8.97025	-0.570955	5.44669
	127.725	9.20831	-0.562685	5.44669
	127.725	9.3181	-0.575032	5.44669
	127.724	9.29158	-0.576452	5.44669
	127.725	9.24337	-0.571598	5.44669
	127.725	9.2329	-0.576763	5.44669
	127.725	9.24571	-0.574001	5.44669
	127.725	9.2548	-0.569955	5.44669
	127.725	9.25405	-0.584817	5.44669
	127.725	9.2997	-0.602817	5.44669
	127.725	9.47445	-0.606712	5.44669
	127.725	9.70359	-0.602204	5.44669
	127.725	9.81392	-0.598973	5.44669
	127.725	9.79079	-0.599228	5.44669
	127.702	9.74381	-0.600485	5.44669
	127.645	9.73265	-0.60092	5.44669
	127.621	9.79392	-0.600656	5.44669
	127.653	9.97892	-0.600391	5.44669
	127.633	10.256	-0.600373	5.44669
	127.54	10.5381	-0.60046	5.44669
	127.474	10.7421	-0.600503	5.44669
	127.474	10.8056	-0.60049	5.44669
	127.497	10.7721	-0.600469	5.44669
	127.506	10.7867	-0.600465	5.44669
	127.502	10.9604	-0.600471	5.44669
	127.497	11.2002	-0.592604	5.44669
	127.496	11.3645	-0.572319	5.44669
	127.498	11.5156	-0.563928	5.44669
	127.499	11.6946	-0.582939	5.44669
	127.499	11.8418	-0.604181	5.44669
	127.498	12.0074	-0.607951	5.44669
	127.498	12.1985	-0.602239	5.44669
	127.498	12.2964	-0.598547	5.44669
	127.498	12.2817	-0.599037	5.44669
	127.498	12.2426	-0.600556	5.44669
	127.498	12.2318	-0.601018	5.44669
	127.498	12.2412	-0.592801	5.44669
	127.498	12.249	-0.572207	5.44669
	127.476	12.2489	-0.563811	5.44669
	127.419	12.1969	-0.58293	5.44669
	127.372	12.069	-0.604218	5.44669
	127.369	12.0171	-0.607971	5.44669
	127.383	12.0874	-0.594363	5.44669
	127.39	12.0442	-0.570382	5.44669
	127.41	11.8884	-0.56249	5.44669
	127.464	11.8698	-0.583025	5.44669
	127.51	11.9223	-0.604728	5.44669
	127.492	11.8534	-0.60815	5.44669
	127.399	11.7411	-0.602127	5.44669
	127.31	11.7084	-0.598429	5.44669
	127.342	11.733	-0.599028	5.44669
	127.46	11.7546	-0.592723	5.44669
	127.531	11.7549	-0.572882	5.44669
	127.525	11.7474	-0.564121	5.44669
	127.498	11.7441	-0.58282	5.44669
	127.489	11.7454	-0.604062	5.44669
	127.494	11.7471	-0.607944	5.44669
	127.5	11.7474	-0.602278	5.44669
	127.5	11.7469	-0.598566	5.44669
	127.499	11.7466	-0.599031	5.44669
	127.498	11.7466	-0.600547	5.44669
	127.498	11.7467	-0.601016	5.44669
	127.498	11.7468	-0.600674	5.44669
	127.498	11.7468	-0.600364	5.44669
	127.498	11.7467	-0.600356	5.44669
	127.498	11.7467	-0.600463	5.44669
	127.498	11.7467	-0.60051	5.44669
	127.498	11.7467	-0.600492	5.44669
	127.476	11.7467	-0.592597	5.44669
	127.419	11.7467	-0.572308	5.44669
	127.395	11.7467	-0.563926	5.44669
	127.449	11.7467	-0.582942	5.44669
	127.487	11.7467	-0.604183	5.44669
	127.44	11.7467	-0.607951	5.44669
	127.377	11.7467	-0.602238	5.44669
	127.363	11.7467	-0.598546	5.44669
	127.401	11.7467	-0.599037	5.44669
	127.47	11.7467	-0.600556	5.44669
	127.515	11.6975	-0.601018	5.44669
	127.515	11.5216	-0.600672	5.44669
	127.499	11.3424	-0.600362	5.44669
	127.493	11.4088	-0.600356	5.44669
	127.496	11.6111	-0.600463	5.44669
	127.499	11.6407	-0.60051	5.44669
	127.5	11.5269	-0.592621	5.44669
	127.499	11.411	-0.572312	5.44669
	127.476	11.3445	-0.556048	5.44669
	127.418	11.447	-0.546911	5.44669
	127.395	11.6261	-0.539483	5.44669
	127.426	11.5841	-0.546004	5.44669
	127.429	11.3425	-0.560258	5.44669
	127.416	11.1817	-0.573188	5.44669
	127.454	11.1884	-0.590748	5.44669
	127.503	11.2465	-0.604104	5.44669
	127.515	11.2681	-0.605135	5.44669
	127.481	11.2565	-0.601085	5.44669
	127.415	11.2439	-0.599064	5.44669
	127.391	11.2428	-0.599664	5.44669
	127.426	11.2468	-0.600635	5.44669
	127.43	11.2489	-0.600828	5.44669
	127.394	11.2975	-0.600564	5.44669
	127.374	11.4233	-0.600385	5.44669
	127.377	11.5247	-0.600404	5.44669
	127.364	11.5821	-0.600475	5.44669
	127.309	11.7272	-0.600498	5.44669
	127.26	11.9891	-0.592612	5.44669
	127.255	12.23	-0.572312	5.44669
	127.269	12.3159	-0.563922	5.44669
	127.277	12.3278	-0.582939	5.44669
	127.275	12.4596	-0.604183	5.44669
	127.272	12.683	-0.607952	5.44669
	127.271	12.8063	-0.602238	5.44669
	127.272	12.7906	-0.598546	5.44669
	127.272	12.7422	-0.599037	5.44669
	127.272	12.6785	-0.600556	5.44669
	127.272	12.5138	-0.601018	5.44669
	127.272	12.2952	-0.600672	5.44669
	127.272	12.1858	-0.592492	5.44669
	127.272	12.2055	-0.56433	5.44669
	127.272	12.2508	-0.535763	5.44669
	127.294	12.2624	-0.546432	5.44669
	127.352	12.2512	-0.586667	5.44669
	127.376	12.2423	-0.611654	5.44669
	127.322	12.2918	-0.609708	5.44669
	127.262	12.471	-0.60031	5.44669
	127.251	12.7007	-0.597113	5.44669
	127.267	12.8588	-0.591251	5.44669
	127.277	13.0601	-0.572946	5.44669
	127.276	13.4176	-0.564671	5.44669
	127.272	13.7448	-0.583028	5.44669
	127.27	13.8926	-0.603954	5.44669
	127.271	14.0567	-0.607825	5.44669
	127.272	14.4028	-0.594396	5.44669
	127.272	14.7875	-0.570448	5.44669
	127.272	15.1188	-0.562506	5.44669
	127.272	15.4625	-0.575138	5.44669
	127.272	15.7395	-0.57656	5.44669
	127.272	15.8223	-0.571606	5.44669
	127.272	15.7726	-0.584599	5.44669
	127.272	15.7246	-0.602139	5.44669
	127.25	15.7717	-0.606505	5.44669
	127.17	15.9639	-0.602358	5.44669
	127.089	16.1998	-0.599111	5.44669
	127.097	16.3068	-0.59136	5.44669
	127.131	16.329	-0.572281	5.44669
	127.098	16.4576	-0.564354	5.44669
	127.065	16.676	-0.583131	5.44669
	127.107	16.8475	-0.60411	5.44669
	127.142	17.0092	-0.607853	5.44669
	127.099	17.1901	-0.594352	5.44669
	127.039	17.2851	-0.562549	5.44669
	127.025	17.322	-0.534354	5.44669
	127.039	17.4609	-0.546475	5.44669
	127.051	17.7277	-0.579315	5.44669
	127.05	18.0711	-0.583701	5.44669
	127.046	18.4598	-0.573063	5.44669
	127.044	18.8003	-0.582663	5.44669
	127.045	19.049	-0.600809	5.44669
	127.046	19.2675	-0.598765	5.44669
	127.046	19.5048	-0.57473	5.44669
	127.046	19.7111	-0.56274	5.44669
	127.046	19.7916	-0.581583	5.44669
	127.046	19.8136	-0.604035	5.44669
	127.046	20.0007	-0.608372	5.44669
	127.046	20.3991	-0.602467	5.44669
	127.046	20.7974	-0.598493	5.44669
	127.046	21.0665	-0.598933	5.44669
	127.023	21.2731	-0.600532	5.44669
	126.944	21.498	-0.593174	5.44669
	126.862	21.7526	-0.572536	5.44669
	126.87	22.0623	-0.563816	5.44669
	126.927	22.4415	-0.574944	5.44669
	126.974	22.79	-0.576013	5.44669
	127	23.0454	-0.571445	5.44669
	126.954	23.264	-0.584726	5.44669
	126.852	23.4988	-0.60225	5.44669
	126.792	23.7533	-0.606506	5.44669
	126.797	24.0594	-0.60232	5.44669
	126.82	24.4863	-0.599094	5.44669
	126.828	24.9623	-0.591367	5.44669
	126.823	25.271	-0.564419	5.44669
	126.818	25.3708	-0.5362	5.44669
	126.818	25.5218	-0.546583	5.44669
	126.819	25.9286	-0.586575	5.44669
	126.82	26.4988	-0.611562	5.44669
	126.82	27.0093	-0.609702	5.44669
	126.819	27.283	-0.600341	5.44669
	126.819	27.3563	-0.597128	5.4507
	126.819	27.5086	-0.599117	5.46104
	126.819	27.8761	-0.601094	5.46531
	126.819	28.2742	-0.601215	5.45562
	126.819	28.6034	-0.600563	5.4448
	126.819	28.9906	-0.600247	5.44287
	126.819	29.442	-0.600346	5.44579
	126.819	29.8037	-0.6005	5.44767
	126.819	30.0899	-0.600529	5.44742
	126.819	30.423	-0.592616	5.44664
	126.819	30.761	-0.572303	5.44641
	126.819	31.0284	-0.563917	5.44658
	126.819	31.2557	-0.58294	5.44674
	126.819	31.5391	-0.604185	5.44675
	126.797	31.917	-0.607953	5.44669
	126.74	32.2744	-0.602238	5.44667
	126.716	32.5832	-0.590675	5.44668
	126.77	32.9271	-0.570882	5.44669
	126.83	33.2615	-0.564011	5.44669
	126.841	33.5728	-0.583485	5.44669
	126.802	33.9259	-0.60438	5.44669
	126.734	34.2632	-0.607841	5.44669
	126.712	34.5725	-0.602122	5.44669
	126.77	34.9729	-0.598537	5.44669
	126.831	35.437	-0.599075	5.44669
	126.819	35.7993	-0.600575	5.44669
	126.722	36.032	-0.593142	5.44669
	126.63	36.2364	-0.572507	5.44669
	126.662	36.5226	-0.563816	5.44669
	126.758	36.959	-0.582825	5.44669
	126.751	37.4461	-0.604173	5.44669
	126.641	37.8052	-0.607989	5.44669
	126.563	38.0776	-0.602257	5.44669
	126.565	38.4551	-0.598541	5.44669
	126.592	38.9227	-0.599028	5.44669
	126.603	39.2946	-0.600554	5.44669
	126.598	39.5301	-0.60102	5.44669
	126.592	39.7323	-0.600673	5.44669
	126.591	39.9673	-0.600362	5.44669
	126.593	40.2278	-0.592485	5.44669
	126.594	40.5363	-0.572307	5.44669
	126.594	40.9621	-0.563966	5.44669
	126.593	41.4368	-0.575088	5.44669
	126.593	41.7945	-0.57602	5.44669
	126.593	42.0707	-0.571397	5.44669
	126.593	42.4011	-0.584703	5.44669
	126.593	42.7414	-0.602257	5.44669
	126.593	43.06	-0.606517	5.44669
	126.593	43.4141	-0.602322	5.44669
	126.593	43.7492	-0.599091	5.44669
	126.593	44.0572	-0.599236	5.44669
	126.593	44.5071	-0.600446	5.44669
	126.593	45.1477	-0.600901	5.44669
	126.593	45.7385	-0.600662	5.44669
	126.593	46.1299	-0.6004	5.44669
	126.593	46.487	-0.600375	5.44669
	126.593	46.9548	-0.592587	5.44669
	126.593	47.4898	-0.572346	5.44669
	126.593	48.0149	-0.563945	5.44669
	126.593	48.5123	-0.582937	5.44669
	126.593	49.0015	-0.596303	5.44669
	126.593	49.4972	-0.579794	5.44669
	126.593	50.0477	-0.565695	5.44669
	126.593	50.725	-0.573144	5.44669
	126.593	51.4528	-0.57459	5.44669
	126.593	52.0118	-0.571489	5.44669
	126.593	52.3607	-0.58525	5.44669
	126.593	52.7609	-0.602454	5.44669
	126.593	53.368	-0.606405	5.44669
	126.593	54.0121	-0.602205	5.44669
	126.593	54.5438	-0.599082	5.44669
	126.593	55.0068	-0.599273	5.44669
	126.593	55.4796	-0.592594	5.44669
	126.593	55.9806	-0.57274	5.44669
	126.593	56.4901	-0.564108	5.44669
	126.593	56.9929	-0.582865	5.44669
	126.593	57.4901	-0.604086	5.44669
	126.571	57.9871	-0.607938	5.44669
	126.513	58.4862	-0.594396	5.44669
	126.49	58.9861	-0.570408	5.44669
	126.543	59.4857	-0.562489	5.44669
	126.581	60.034	-0.583015	5.44669
	126.535	60.7091	-0.604724	5.44669
	126.495	61.3875	-0.608152	5.44669
	126.516	61.8696	-0.60213	5.44669
	126.498	62.2932	-0.59843	5.44669
	126.409	62.8646	-0.599027	5.44669
	126.344	63.4855	-0.600593	5.44669
	126.344	64.0203	-0.601037	5.44669
	126.388	64.4928	-0.600666	5.44669
	126.454	64.9685	-0.600353	5.44669
	126.474	65.4674	-0.600354	5.44669
	126.415	65.9749	-0.600466	5.44669
	126.355	66.4777	-0.600512	5.44669
	126.345	66.9755	-0.600492	5.44669
	126.362	67.4728	-0.600467	5.44669
	126.373	67.9718	-0.600464	5.44669
	126.371	68.4716	-0.600471	5.44669
	126.366	68.9712	-0.600475	5.44669
	126.365	69.4211	-0.600475	5.44669
	126.366	69.7935	-0.600473	5.44669
	126.367	70.191	-0.600472	5.44669
	126.367	70.6332	-0.600473	5.44669
	126.367	71.0368	-0.592602	5.44669
	126.367	71.4008	-0.572318	5.44669
	126.367	71.7115	-0.563928	5.44669
	126.367	72.006	-0.575069	5.44669
	126.367	72.4098	-0.576025	5.44669
	126.367	72.8805	-0.571406	5.44669
	126.367	73.2444	-0.584705	5.44669
	126.367	73.4754	-0.594384	5.44669
	126.367	73.6786	-0.57836	5.44669
	126.367	73.9648	-0.565777	5.44669
	126.367	74.4017	-0.581558	5.44669
	126.367	74.8889	-0.602944	5.44669
	126.367	75.248	-0.607924	5.44669
	126.367	75.4711	-0.602667	5.44669
	126.367	75.6726	-0.598736	5.44669
	126.367	75.961	-0.598964	5.44669
	126.367	76.3502	-0.592588	5.44669
	126.367	76.7105	-0.572848	5.44669
	126.345	77.0165	-0.564155	5.44669
	126.287	77.3582	-0.582846	5.44669
	126.241	77.6926	-0.604061	5.44669
	126.215	77.9555	-0.607934	5.44669
	126.172	78.1822	-0.602274	5.44669
	126.133	78.467	-0.598568	5.44669
	126.127	78.8457	-0.599033	5.44669
	126.16	79.2029	-0.600547	5.44669
	126.224	79.4621	-0.601016	5.44669
	126.247	79.63	-0.600674	5.44669
	126.19	79.7361	-0.592493	5.44669
	126.129	79.9378	-0.5722	5.44669
	126.141	80.3633	-0.563918	5.44669
	126.216	80.8742	-0.582977	5.44669
	126.25	81.2469	-0.6042	5.44669
	126.194	81.4673	-0.600075	5.44669
	126.13	81.712	-0.574074	5.44669
	126.118	82.1256	-0.562	5.44669
	126.135	82.6179	-0.581506	5.44669
	126.146	83.0365	-0.604266	5.44669
	126.145	83.4381	-0.608496	5.44669
	126.14	83.9146	-0.602437	5.44669
	126.139	84.3882	-0.598436	5.44669
	126.14	84.7291	-0.59105	5.44669
	126.141	84.999	-0.572391	5.44669
	126.141	85.3819	-0.564511	5.44669
	126.141	85.9019	-0.583157	5.44669
	126.14	86.4	-0.604065	5.44669
	126.141	86.7358	-0.607825	5.44669
	126.141	86.9947	-0.602227	5.44669
	126.141	87.3257	-0.598587	5.44669
	126.141	87.6233	-0.599058	5.44669
	126.141	87.7683	-0.600551	5.44669
	126.141	87.8928	-0.601008	5.44669
	126.141	88.117	-0.60067	5.44669
	126.141	88.448	-0.600365	5.44669
	126.141	88.7975	-0.600358	5.44669
	126.141	88.9706	-0.600463	5.44669
	126.141	88.9909	-0.60051	5.44669
	126.141	89.0477	-0.600492	5.44669
	126.141	89.18	-0.600468	5.44669
	126.141	89.3812	-0.600464	5.44669
	126.141	89.5923	-0.600471	5.44669
	126.141	89.7351	-0.592605	5.44669
	126.141	89.9366	-0.572319	5.44669
	126.141	90.3489	-0.563928	5.44669
	126.141	90.8542	-0.582939	5.44669
	126.141	91.2294	-0.604181	5.44669
	126.141	91.5019	-0.600081	5.44669
	126.141	91.923	-0.566213	5.44669
	126.141	92.6133	-0.533846	5.44669
	126.118	93.3906	-0.544959	5.44669
	126.039	94.0146	-0.586731	5.44669
	125.957	94.4792	-0.612205	5.44669
	125.965	94.9216	-0.609916	5.44669
	126.022	95.4096	-0.600202	5.44669
	126.046	95.9244	-0.596994	5.44669
	126.015	96.4341	-0.599111	5.44669
	125.945	96.9322	-0.601139	5.44669
	125.897	97.4273	-0.601236	5.44669
	125.919	97.9251	-0.600556	5.44669
	125.993	98.3761	-0.592366	5.44669
	126.046	98.7003	-0.572189	5.44669
	126.046	98.9711	-0.563958	5.44669
	126.006	99.3113	-0.582998	5.44669
	125.941	99.6576	-0.604195	5.44669
	125.921	99.926	-0.607936	5.44669
	125.979	100.151	-0.602227	5.44669
	126.017	100.433	-0.598547	5.44669
	125.969	100.86	-0.591171	5.44669
	125.906	101.345	-0.572402	5.44669
	125.892	101.706	-0.564472	5.44669
	125.908	101.981	-0.583137	5.44669
	125.92	102.358	-0.5962	5.44669
	125.919	102.825	-0.571808	5.44669
	125.914	103.197	-0.537529	5.44669
	125.913	103.432	-0.544506	5.44669
	125.914	103.635	-0.585231	5.44669
	125.915	103.919	-0.611737	5.44669
	125.915	104.355	-0.610253	5.44669
	125.914	104.892	-0.592639	5.44669
	125.914	105.427	-0.568847	5.44669
	125.914	105.928	-0.56246	5.44669
	125.914	106.415	-0.583558	5.44669
	125.914	106.859	-0.604962	5.44669
	125.914	107.185	-0.608059	5.44669
	125.914	107.458	-0.602006	5.44669
	125.914	107.849	-0.598411	5.44669
	125.892	108.37	-0.599063	5.44669
	125.835	108.916	-0.600615	5.44669
	125.811	109.475	-0.601034	5.44669
	125.865	110.138	-0.600657	5.44669
	125.902	110.857	-0.600351	5.44669
	125.833	111.467	-0.600356	5.44669
	125.714	111.995	-0.600467	5.44669
	125.654	112.576	-0.600512	5.44669
	125.665	113.116	-0.600491	5.44669
	125.713	113.557	-0.600467	5.44669
	125.777	114.059	-0.600464	5.44669
	125.817	114.586	-0.600471	5.44669
	125.838	114.999	-0.592605	5.44669
	125.859	115.388	-0.572319	5.44669
	125.82	115.861	-0.563928	5.44669
	125.723	116.387	-0.582939	5.44669
	125.662	116.907	-0.604181	5.44669
	125.666	117.355	-0.607952	5.44669
	125.688	117.622	-0.602239	5.44669
	125.696	117.714	-0.590676	5.44669
	125.691	117.828	-0.570882	5.44669
	125.687	118.066	-0.564011	5.44669
	125.686	118.358	-0.583485	5.44669
	125.688	118.53	-0.60438	5.44669
	125.689	118.422	-0.607841	5.44669
	125.688	118.155	-0.594251	5.44669
	125.688	118.008	-0.570381	5.44669
	125.688	118.029	-0.554659	5.44669
	125.688	118.039	-0.554886	5.44669
	125.688	117.88	-0.568176	5.44669
	125.688	117.687	-0.590608	5.44669
	125.688	117.692	-0.605834	5.44669
	125.688	117.768	-0.605911	5.44669
	125.688	117.7	-0.600795	5.44669
	125.688	117.58	-0.598667	5.44669
	125.688	117.544	-0.59173	5.44669
	125.688	117.57	-0.572594	5.44669
	125.688	117.593	-0.564354	5.44669
	125.688	117.594	-0.58302	5.44669
	125.688	117.586	-0.604063	5.44669
	125.688	117.582	-0.607874	5.44669
	125.688	117.583	-0.602248	5.44669
	125.688	117.585	-0.598578	5.44669
	125.688	117.585	-0.599047	5.44669
	125.688	117.585	-0.600549	5.44669
	125.688	117.585	-0.593141	5.44669
	125.688	117.585	-0.572516	5.44669
	125.688	117.585	-0.56382	5.44669
	125.688	117.585	-0.582824	5.44669
	125.688	117.585	-0.604171	5.44669
	125.688	117.585	-0.607988	5.44669
	125.688	117.634	-0.602258	5.44669
	125.688	117.81	-0.598541	5.44669
	125.688	118.088	-0.599028	5.44669
	125.688	118.373	-0.600554	5.44669
	125.688	118.578	-0.60102	5.44669
	125.688	118.69	-0.600673	5.44669
	125.688	118.832	-0.600362	5.44669
	125.688	119.026	-0.592485	5.44669
	125.688	119.182	-0.564437	5.44669
	125.688	119.347	-0.53581	5.44669
	125.688	119.534	-0.546414	5.44669
	125.688	119.631	-0.578772	5.44669
	125.688	119.617	-0.583495	5.44669
	125.688	119.628	-0.57317	5.44669
	125.688	119.793	-0.582781	5.44669
	125.688	120.031	-0.600821	5.44669
	125.688	120.148	-0.606599	5.44669
	125.688	120.125	-0.602866	5.44669
	125.688	120.075	-0.59929	5.44669
	125.688	120.063	-0.591255	5.44669
	125.688	120.075	-0.572173	5.44669
	125.688	120.085	-0.564346	5.44669
	125.688	120.035	-0.583166	5.44669
	125.688	119.856	-0.604127	5.44669
	125.688	119.626	-0.607848	5.44669
	125.688	119.517	-0.594344	5.44669
	125.688	119.541	-0.570418	5.44669
	125.688	119.588	-0.562512	5.44669
	125.688	119.55	-0.583021	5.44669
	125.688	119.361	-0.604719	5.44669
	125.688	119.124	-0.608147	5.44669
	125.688	119.015	-0.60213	5.44669
	125.688	119.042	-0.598431	5.44669
	125.688	119.09	-0.591157	5.44669
	125.688	119.1	-0.572438	5.44669
	125.688	119.087	-0.564492	5.44669
	125.688	119.078	-0.583133	5.44669
	125.688	119.079	-0.604062	5.44669
	125.688	119.083	-0.607833	5.44669
	125.688	119.035	-0.602231	5.44669
	125.688	118.858	-0.590715	5.44669
	125.688	118.678	-0.570901	5.44669
	125.688	118.695	-0.564005	5.44669
	125.688	118.771	-0.583475	5.44669
	125.688	118.699	-0.604378	5.44669
	125.688	118.626	-0.607843	5.44669
	125.688	118.717	-0.602123	5.44669
	125.688	118.797	-0.590666	5.44669
	125.688	118.701	-0.570919	5.44669
	125.688	118.569	-0.56403	5.44669
	125.688	118.537	-0.583479	5.44669
	125.688	118.569	-0.604371	5.44669
	125.688	118.594	-0.607839	5.44669
	125.688	118.593	-0.594253	5.44669
	125.688	118.583	-0.562512	5.44669
	125.688	118.629	-0.534374	5.44669
	125.688	118.807	-0.546496	5.44669
	125.688	119.037	-0.587187	5.44669
	125.688	119.098	-0.611849	5.44669
	125.688	118.947	-0.609605	5.44669
	125.688	118.799	-0.600198	5.44669
	125.688	118.78	-0.597103	5.44669
	125.688	118.872	-0.591287	5.44669
	125.688	119.024	-0.572964	5.44669
	125.688	119.12	-0.564666	5.44669
	125.688	119.117	-0.583019	5.44669
	125.688	119.083	-0.603952	5.44669
	125.688	119.07	-0.607827	5.44669
	125.688	119.028	-0.602268	5.44669
	125.688	118.909	-0.590732	5.44669
	125.688	118.808	-0.570895	5.44669
	125.688	118.748	-0.563997	5.44669
	125.688	118.651	-0.583474	5.44669
	125.688	118.566	-0.60438	5.44669
	125.688	118.554	-0.607845	5.44669
	125.688	118.577	-0.602123	5.44669
	125.688	118.591	-0.590665	5.44669
	125.688	118.589	-0.570918	5.44669
	125.688	118.583	-0.556159	5.44669
	125.688	118.63	-0.555324	5.44669
	125.688	118.857	-0.567826	5.44669
	125.688	119.312	-0.590305	5.44669
	125.688	119.924	-0.597961	5.44669
	125.688	120.689	-0.577862	5.44669
	125.688	121.635	-0.564295	5.44669
	125.688	122.681	-0.573244	5.44669
	125.688	123.666	-0.575129	5.44669
	125.688	124.437	-0.571679	5.44669
	125.688	124.968	-0.585138	5.44669
	125.688	125.399	-0.602339	5.44669
	125.688	125.86	-0.606397	5.44669
	125.688	126.368	-0.602242	5.44669
	125.688	126.885	-0.599101	5.44669
	125.688	127.339	-0.599268	5.44669
	125.688	127.608	-0.600456	5.44669
	125.688	127.651	-0.600894	5.44669
	125.688	127.587	-0.600655	5.44669
	125.688	127.597	-0.6004	5.44669
	125.688	127.779	-0.600377	5.44669
	125.688	127.926	-0.592588	5.44669
	125.688	127.147	-0.572346	5.44669
	125.688	124.137	-0.563945	5.44669
	125.688	118.703	-0.582937	5.44669
	125.688	112.562	-0.604174	5.44669
	125.688	107.942	-0.607949	5.44669
	125.688	105.789	-0.60224	5.44669
	125.688	105.46	-0.598548	5.44669
	125.688	105.869	-0.591166	5.44669
	125.688	106.418	-0.5724	5.44669
	125.688	106.888	-0.556602	5.44669
	125.688	107.147	-0.554983	5.44669
	125.688	107.179	-0.567526	5.44669
	125.688	107.065	-0.590301	5.44669
	125.688	106.853	-0.605937	5.44669
	125.688	106.633	-0.606063	5.44669
	125.688	106.54	-0.600822	5.44669
	125.666	106.518	-0.598624	5.44669
	125.608	106.335	-0.599573	5.44669
	125.584	105.939	-0.600753	5.44669
	125.638	105.539	-0.593039	5.44669
	125.698	105.22	-0.572401	5.44669
	125.687	104.788	-0.563808	5.44669
	125.613	104.11	-0.582859	5.44669
	125.579	103.243	-0.60419	5.44669
	125.634	102.267	-0.607984	5.44669
	125.699	101.293	-0.594378	5.44669
	125.688	100.454	-0.570384	5.44669
	125.591	99.7848	-0.554615	5.44669
	125.477	99.2546	-0.554867	5.44669
	125.451	98.8393	-0.568183	5.44669
	125.546	98.638	-0.590618	5.44669
	125.649	98.7655	-0.605836	5.44669
	125.623	99.0482	-0.605908	5.44669
	125.525	99.1954	-0.600793	5.44669
	125.508	99.1684	-0.590797	5.44669
	125.537	99.1066	-0.563575	5.44669
	125.512	99.0906	-0.536049	5.44669
	125.461	99.1551	-0.54682	5.44669
	125.445	99.3432	-0.586727	5.44669
	125.455	99.5712	-0.611542	5.44669
	125.465	99.7255	-0.609639	5.44669
	125.466	99.9258	-0.600322	5.44669
	125.462	100.284	-0.589272	5.44669
	125.461	100.661	-0.570975	5.44669
	125.461	100.985	-0.564549	5.44669
	125.484	101.328	-0.583677	5.44669
	125.542	101.657	-0.604269	5.44669
	125.565	101.917	-0.607726	5.44669
	125.511	102.144	-0.602113	5.44669
	125.451	102.381	-0.598574	5.44669
	125.441	102.634	-0.599093	5.44669
	125.457	102.938	-0.60057	5.44669
	125.467	103.316	-0.601004	5.44669
	125.466	103.666	-0.600661	5.44669
	125.461	103.922	-0.600363	5.44669
	125.46	104.141	-0.60036	5.44669
	125.461	104.375	-0.600465	5.44669
	125.462	104.629	-0.60051	5.44669
	125.462	104.886	-0.600491	5.44669
	125.462	105.137	-0.600468	5.44669
	125.462	105.385	-0.600464	5.44669
	125.462	105.584	-0.600471	5.44669
	125.462	105.707	-0.600475	5.44669
	125.462	105.905	-0.600475	5.44669
	125.462	106.273	-0.600473	5.44669
	125.462	106.606	-0.600472	5.44669
	125.462	106.753	-0.600473	5.44669
	125.462	106.865	-0.600473	5.44669
	125.462	107.084	-0.600473	5.44669
	125.462	107.368	-0.600473	5.44669
	125.462	107.642	-0.600473	5.44669
	125.462	107.89	-0.600473	5.44669
	125.462	108.081	-0.600473	5.44669
	125.462	108.2	-0.600473	5.44669
	125.462	108.35	-0.600473	5.44669
	125.462	108.594	-0.600473	5.44669
	125.462	108.826	-0.600473	5.44669
	125.462	108.865	-0.592602	5.44669
	125.462	108.706	-0.572317	5.44669
	125.462	108.561	-0.563928	5.44669
	125.462	108.547	-0.582939	5.44669
	125.462	108.591	-0.604181	5.44669
	125.462	108.614	-0.607951	5.44669
	125.462	108.559	-0.602239	5.44669
	125.462	108.372	-0.598547	5.44669
	125.462	108.092	-0.591166	5.44669
	125.462	107.809	-0.572401	5.44669
	125.462	107.557	-0.564473	5.44669
	125.462	107.318	-0.575268	5.44669
	125.462	107.123	-0.575915	5.44669
	125.462	107.048	-0.57129	5.44669
	125.462	107.073	-0.584696	5.44669
	125.462	107.108	-0.602292	5.44669
	125.462	107.163	-0.606535	5.44669
	125.462	107.329	-0.602316	5.44669
	125.462	107.6	-0.599083	5.44669
	125.462	107.887	-0.599234	5.44669
	125.462	108.095	-0.600448	5.44669
	125.462	108.158	-0.600903	5.44669
	125.462	108.123	-0.600662	5.44669
	125.462	108.137	-0.600399	5.44669
	125.439	108.311	-0.600375	5.44669
	125.382	108.6	-0.600458	5.44669
	125.358	108.892	-0.600502	5.44669
	125.39	109.095	-0.60049	5.44669
	125.392	109.155	-0.60047	5.44669
	125.379	109.12	-0.600466	5.44669
	125.417	109.086	-0.600471	5.44669
	125.467	109.134	-0.600475	5.44669
	125.479	109.322	-0.592604	5.44669
	125.467	109.555	-0.572317	5.44669
	125.458	109.663	-0.563927	5.44669
	125.458	109.637	-0.582939	5.44669
	125.462	109.59	-0.604181	5.44669
	125.463	109.58	-0.607951	5.44669
	125.44	109.641	-0.602239	5.44669
	125.382	109.826	-0.590676	5.44669
	125.336	110.103	-0.563011	5.44669
	125.332	110.385	-0.535856	5.44669
	125.346	110.589	-0.54694	5.44669
	125.331	110.653	-0.586846	5.44669
	125.294	110.669	-0.611549	5.44669
	125.302	110.81	-0.6096	5.44669
	125.321	111.085	-0.600303	5.44669
	125.283	111.431	-0.597148	5.44669
	125.23	111.818	-0.59914	5.44669
	125.217	112.157	-0.601096	5.44669
	125.252	112.455	-0.601208	5.44669
	125.319	112.85	-0.600559	5.44669
	125.343	113.316	-0.592377	5.44669
	125.285	113.681	-0.572192	5.44669
	125.246	113.963	-0.563956	5.44669
	125.293	114.343	-0.582995	5.44669
	125.356	114.857	-0.596324	5.44669
	125.371	115.354	-0.579782	5.44669
	125.333	115.691	-0.565683	5.44669
	125.264	115.951	-0.581014	5.44669
	125.218	116.331	-0.602749	5.44669
	125.219	116.853	-0.608036	5.44669
	125.235	117.353	-0.602783	5.44669
	125.263	117.64	-0.598744	5.44669
	125.318	117.722	-0.598927	5.44669
	125.338	117.874	-0.600439	5.44669
	125.284	118.287	-0.593138	5.44669
	125.225	118.811	-0.572554	5.44669
	125.215	119.193	-0.563837	5.44669
	125.231	119.462	-0.582817	5.44669
	125.241	119.781	-0.596292	5.44669
	125.239	120.119	-0.579831	5.44669
	125.235	120.44	-0.565715	5.44669
	125.234	120.846	-0.58101	5.44669
	125.235	121.357	-0.602736	5.44669
	125.236	121.892	-0.608032	5.44669
	125.236	122.402	-0.602786	5.44669
	125.235	122.844	-0.598747	5.44669
	125.235	123.16	-0.598927	5.44669
	125.235	123.431	-0.592568	5.44669
	125.235	123.774	-0.572853	5.44669
	125.235	124.121	-0.564164	5.44669
	125.235	124.438	-0.582848	5.44669
	125.235	124.838	-0.596188	5.44669
	125.235	125.3	-0.579777	5.44669
	125.235	125.661	-0.557859	5.44669
	125.235	125.943	-0.552879	5.44669
	125.235	126.275	-0.566197	5.44669
	125.235	126.614	-0.590492	5.44669
	125.235	126.882	-0.606489	5.44669
	125.235	127.109	-0.606226	5.44669
	125.235	127.343	-0.600694	5.44669
	125.235	127.594	-0.598513	5.44669
	125.235	127.899	-0.599572	5.44669
	125.235	128.278	-0.600792	5.44669
	125.235	128.628	-0.600927	5.44669
	125.235	128.884	-0.60055	5.44669
	125.235	129.102	-0.600344	5.44669
	125.235	129.386	-0.600392	5.44669
	125.235	129.767	-0.600485	5.44669
	125.235	130.126	-0.600507	5.44669
	125.235	130.385	-0.600483	5.44669
	125.213	130.601	-0.600465	5.44669
	125.133	130.883	-0.600466	5.44669
	125.03	131.264	-0.592602	5.44669
	124.98	131.574	-0.57232	5.44669
	125.013	131.707	-0.563929	5.44669
	125.114	131.871	-0.582939	5.44669
	125.2	132.222	-0.60418	5.44669
	125.165	132.609	-0.607951	5.44669
	125.046	132.89	-0.602239	5.44669
	124.998	133.106	-0.598547	5.44669
	125.085	133.33	-0.599037	5.44669
	125.193	133.581	-0.600556	5.44669
	125.172	133.89	-0.601018	5.44669
	125.052	134.27	-0.600672	5.44669
	124.976	134.57	-0.600362	5.44669
	124.981	134.699	-0.600356	5.44669
	125.032	134.864	-0.600463	5.44669
	125.121	135.218	-0.60051	5.44669
	125.197	135.605	-0.600492	5.44669
	125.16	135.935	-0.600468	5.44669
	125.046	136.277	-0.600464	5.44669
	124.977	136.603	-0.600471	5.44669
	124.984	136.862	-0.600475	5.44669
	125.01	137.091	-0.600475	5.44669
	125.019	137.328	-0.600473	5.44669
	125.013	137.531	-0.600472	5.44669
	125.007	137.659	-0.600473	5.44669
	125.007	137.809	-0.600473	5.44669
	125.009	138.049	-0.600473	5.44669
	125.01	138.378	-0.600473	5.44669
	125.009	138.77	-0.592602	5.44669
	125.009	139.068	-0.572317	5.44669
	125.009	139.142	-0.556057	5.44669
	125.009	139.131	-0.546913	5.44669
	125.009	139.208	-0.539481	5.44669
	125.009	139.311	-0.553873	5.44669
	125.009	139.386	-0.580543	5.44669
	125.009	139.489	-0.581578	5.44669
	125.009	139.62	-0.571737	5.44669
	125.009	139.805	-0.582862	5.44669
	125.009	140.009	-0.601364	5.44669
	125.009	140.155	-0.598927	5.44669
	125.009	140.311	-0.574601	5.44669
	125.009	140.548	-0.562629	5.44669
	125.009	140.824	-0.573712	5.44669
	125.009	141.039	-0.575919	5.44669
	125.009	141.159	-0.571844	5.44669
	125.009	141.301	-0.584926	5.44669
	125.009	141.491	-0.602192	5.44669
	125.009	141.598	-0.606411	5.44669
	125.009	141.587	-0.6023	5.44669
	125.009	141.595	-0.59912	5.44669
	125.009	141.808	-0.599255	5.44669
	125.009	142.221	-0.600444	5.44669
	125.009	142.568	-0.600893	5.44669
	125.009	142.654	-0.600659	5.44669
	125.009	142.582	-0.600402	5.44669
	125.009	142.572	-0.600377	5.44669
	125.009	142.749	-0.600458	5.44669
	125.009	142.999	-0.600501	5.44669
	125.009	143.117	-0.60049	5.44669
	125.009	143.139	-0.60047	5.44669
	125.009	143.264	-0.600466	5.44669
	125.009	143.53	-0.600471	5.44669
	125.009	143.829	-0.600475	5.44669
	125.009	144.044	-0.592604	5.44669
	125.009	144.155	-0.572317	5.44669
	125.009	144.342	-0.563927	5.44669
	125.009	144.711	-0.582939	5.44669
	125.009	145.047	-0.604181	5.44669
	125.009	145.195	-0.600081	5.44669
	125.009	145.356	-0.574083	5.44669
	125.009	145.701	-0.562002	5.44669
	125.009	146.086	-0.573633	5.44669
	125.009	146.418	-0.568238	5.44669
	125.009	146.762	-0.535925	5.44669
	125.009	147.039	-0.520204	5.44669
	125.009	147.17	-0.548066	5.44669
	125.009	147.297	-0.592573	5.44669
	125.009	147.477	-0.613499	5.44669
	125.009	147.634	-0.600503	5.44669
	125.009	147.852	-0.570939	5.44669
	125.009	148.217	-0.560533	5.44669
	125.009	148.542	-0.574135	5.44669
	125.009	148.636	-0.576841	5.44669
	125.009	148.575	-0.57208	5.44669
	125.009	148.517	-0.584697	5.44669
	125.009	148.467	-0.602012	5.44669
	124.987	148.015	-0.598546	5.44669
	124.929	145.707	-0.56634	5.44669
	124.906	139.397	-0.534445	5.44669
	124.959	129.127	-0.545164	5.44669
	125.02	118.5	-0.586604	5.44669
	125.03	111.324	-0.612078	5.44669
	124.992	108.332	-0.609908	5.44669
	124.902	107.852	-0.600243	5.44669
	124.822	108.139	-0.597014	5.44669
	124.834	108.436	-0.599104	5.44669
	124.892	108.607	-0.601129	5.44669
	124.916	108.646	-0.601234	5.44669
	124.883	108.613	-0.600559	5.44669
	124.813	108.538	-0.600238	5.44669
	124.788	108.363	-0.600344	5.44669
	124.845	108.145	-0.592632	5.44669
	124.885	107.99	-0.572376	5.44669
	124.838	107.835	-0.563942	5.44669
	124.775	107.651	-0.582925	5.44669
	124.783	107.552	-0.60417	5.44669
	124.856	107.564	-0.607952	5.44669
	124.892	107.602	-0.602243	5.44669
	124.837	107.565	-0.598548	5.44669
	124.772	107.38	-0.591166	5.44669
	124.76	107.144	-0.5724	5.44669
	124.777	107.034	-0.564473	5.44669
	124.789	107.06	-0.583139	5.44669
	124.787	107.108	-0.5962	5.44669
	124.805	107.118	-0.579679	5.44669
	124.861	107.106	-0.565684	5.44669
	124.908	107.097	-0.581051	5.44669
	124.913	107.097	-0.602764	5.44669
	124.876	107.101	-0.608029	5.44669
	124.811	107.102	-0.602775	5.44669
	124.767	107.052	-0.598743	5.44669
	124.767	106.875	-0.598929	5.44669
	124.782	106.696	-0.600441	5.44669
	124.788	106.763	-0.593137	5.44669
	124.785	107.014	-0.572553	5.44669
	124.782	107.171	-0.555966	5.44669
	124.782	107.159	-0.554662	5.44669
	124.783	107.1	-0.567617	5.44669
	124.783	107.08	-0.582583	5.44669
	124.805	107.142	-0.577813	5.44669
	124.863	107.281	-0.569477	5.44669
	124.886	107.334	-0.58326	5.44669
	124.832	107.211	-0.602335	5.44669
	124.772	107.076	-0.599192	5.44669
	124.762	107.053	-0.574367	5.44669
	124.778	107.041	-0.562436	5.44669
	124.788	106.888	-0.581585	5.44669
	124.787	106.656	-0.604144	5.44669
	124.783	106.537	-0.608417	5.44669
	124.781	106.508	-0.602447	5.44669
	124.782	106.381	-0.598468	5.44669
	124.783	106.117	-0.59893	5.44669
	124.783	105.819	-0.600539	5.44669
	124.783	105.604	-0.601049	5.44669
	124.783	105.492	-0.59282	5.44669
	124.783	105.354	-0.572204	5.44669
	124.783	105.113	-0.563803	5.44669
	124.783	104.779	-0.575057	5.44669
	124.783	104.386	-0.576065	5.44669
	124.783	104.04	-0.571427	5.44669
	124.783	103.79	-0.5847	5.44669
	124.783	103.623	-0.602245	5.44669
	124.783	103.513	-0.606514	5.44669
	124.783	103.359	-0.602324	5.44669
	124.783	103.11	-0.599094	5.44669
	124.783	102.779	-0.599236	5.44669
	124.783	102.39	-0.600445	5.44669
	124.783	102.044	-0.600901	5.44669
	124.783	101.794	-0.600662	5.44669
	124.783	101.527	-0.6004	5.44669
	124.783	101.066	-0.592504	5.44669
	124.783	100.406	-0.572302	5.44669
	124.783	99.7619	-0.563956	5.44669
	124.783	99.249	-0.582957	5.44669
	124.783	98.7446	-0.604178	5.44669
	124.783	98.0925	-0.607944	5.44669
	124.783	97.3589	-0.602237	5.44669
	124.783	96.7393	-0.598548	5.44669
	124.783	96.3101	-0.599039	5.44669
	124.783	96.0364	-0.600556	5.44669
	124.783	95.8278	-0.601017	5.44669
	124.783	95.6019	-0.600671	5.44669
	124.783	95.3473	-0.592492	5.44669
	124.783	95.1363	-0.572201	5.44669
	124.783	95.06	-0.563918	5.44669
	124.783	95.0906	-0.582977	5.44669
	124.783	95.1286	-0.6042	5.44669
	124.783	95.1333	-0.607946	5.44669
	124.783	95.0725	-0.60223	5.44669
	124.783	94.89	-0.598545	5.44669
	124.783	94.663	-0.59904	5.44669
	124.783	94.5563	-0.592687	5.44669
	124.783	94.5802	-0.572862	5.44669
	124.783	94.6262	-0.564126	5.44669
	124.783	94.6367	-0.582829	5.44669
	124.761	94.6247	-0.604064	5.44669
	124.703	94.6159	-0.607942	5.44669
	124.679	94.6165	-0.602276	5.44669
	124.733	94.6199	-0.598566	5.44669
	124.793	94.6211	-0.599032	5.44669
	124.804	94.6204	-0.600547	5.44669
	124.788	94.6197	-0.601016	5.44669
	124.777	94.6196	-0.600674	5.44669
	124.779	94.6199	-0.600364	5.44669
	124.783	94.62	-0.600356	5.44669
	124.784	94.62	-0.600463	5.44669
	124.783	94.6199	-0.60051	5.44669
	124.783	94.6199	-0.600492	5.44669
	124.76	94.6199	-0.600468	5.44669
	124.703	94.5707	-0.600464	5.44669
	124.679	94.3456	-0.600471	5.44669
	124.733	93.9412	-0.600475	5.44669
	124.793	93.6032	-0.592604	5.44669
	124.782	93.4676	-0.572317	5.44669
	124.686	93.3616	-0.563927	5.44669
	124.594	93.1418	-0.582939	5.44669
	124.626	92.806	-0.604181	5.44669
	124.722	92.4038	-0.600081	5.44669
	124.714	92.0549	-0.574083	5.44669
	124.604	91.8075	-0.562002	5.44669
	124.527	91.5925	-0.581504	5.44669
	124.551	91.3071	-0.604264	5.44669
	124.635	90.924	-0.608496	5.44669
	124.67	90.6144	-0.602437	5.44669
	124.611	90.4828	-0.598436	5.44669
	124.544	90.3683	-0.59892	5.44669
	124.533	90.1435	-0.600546	5.44669
	124.551	89.8578	-0.593185	5.44669
	124.563	89.6338	-0.572535	5.44669
	124.561	89.563	-0.563812	5.44669
	124.556	89.6007	-0.582814	5.44669
	124.555	89.5904	-0.604169	5.44669
	124.556	89.417	-0.600121	5.44669
	124.557	89.1759	-0.574104	5.44669
	124.557	89.06	-0.561996	5.44669
	124.557	89.0851	-0.581494	5.44669
	124.556	89.1348	-0.596391	5.44669
	124.556	89.1465	-0.580344	5.44669
	124.557	89.0844	-0.565894	5.44669
	124.557	88.9481	-0.573032	5.44669
	124.557	88.8471	-0.574472	5.44669
	124.557	88.7935	-0.57148	5.44669
	124.557	88.6992	-0.585288	5.44669
	124.557	88.5633	-0.602473	5.44669
	124.557	88.374	-0.598529	5.44669
	124.534	88.1692	-0.56617	5.44669
	124.477	88.074	-0.53438	5.44669
	124.453	88.0947	-0.545198	5.44669
	124.507	88.0862	-0.586641	5.44669
	124.567	87.9195	-0.612082	5.44669
	124.578	87.6805	-0.609896	5.44669
	124.562	87.5632	-0.600237	5.44669
	124.551	87.5869	-0.589145	5.44669
	124.552	87.5874	-0.570952	5.44669
	124.557	87.4236	-0.564585	5.44669
	124.558	87.1825	-0.5837	5.44669
	124.557	87.0633	-0.604266	5.44669
	124.534	87.087	-0.607717	5.44669
	124.454	87.1373	-0.60211	5.44669
	124.351	87.1497	-0.598576	5.44669
	124.324	87.0877	-0.599095	5.44669
	124.414	86.902	-0.60057	5.44669
	124.539	86.6741	-0.601003	5.44669
	124.593	86.5682	-0.600661	5.44669
	124.577	86.5435	-0.600363	5.44669
	124.53	86.3644	-0.592489	5.44669
	124.445	85.9702	-0.564439	5.44669
	124.349	85.6202	-0.535809	5.44669
	124.304	85.525	-0.546413	5.44669
	124.336	85.5464	-0.586642	5.44669
	124.413	85.4316	-0.611651	5.44669
	124.441	85.2034	-0.609715	5.44669
	124.382	85.0229	-0.600315	5.44669
	124.318	84.8609	-0.597113	5.44669
	124.308	84.6831	-0.59912	5.44669
	124.325	84.5403	-0.601101	5.44669
	124.336	84.3761	-0.601217	5.44669
	124.335	84.184	-0.600561	5.44669
	124.33	84.0852	-0.600246	5.44669
	124.329	84.0507	-0.600346	5.44669
	124.33	83.9141	-0.59263	5.44669
	124.331	83.6475	-0.572374	5.44669
	124.331	83.3525	-0.556071	5.44669
	124.33	83.0902	-0.55477	5.44669
	124.33	82.8515	-0.567625	5.44669
	124.33	82.6109	-0.590418	5.44669
	124.33	82.3612	-0.605951	5.44669
	124.33	82.1575	-0.606027	5.44669
	124.33	82.0825	-0.600802	5.44669
	124.33	82.1111	-0.598629	5.44669
	124.33	82.0986	-0.599582	5.44669
	124.33	81.9275	-0.600755	5.44669
	124.33	81.6881	-0.600908	5.44669
	124.33	81.5721	-0.600555	5.44669
	124.33	81.5965	-0.600353	5.44669
	124.33	81.5969	-0.600393	5.44669
	124.33	81.4327	-0.600482	5.44669
	124.308	81.1424	-0.600505	5.44669
[truncated: 4,522 more rows]
