# Supplementary material for: Design of a cosmetic glove stiffness compensation mechanism for toddler-sized hand prostheses
Source: PLoS One. 2017 Aug 11;12(8):e0183233. doi: 10.1371/journal.pone.0183233 (PMC5553851; doi:10.1371/journal.pone.0183233)
Supplement: S1 Dataset — (ZIP) [file pone.0183233.s001.zip › 03 Prototype measurements/protRVS_5.xlsx]

## Sheet: protRVSb_5
LabVIEW Measurement
Writer_Version	2
Reader_Version	2
Separator	Tab
Decimal_Separator	.
Multi_Headings	No
X_Columns	No
Time_Pref	Absolute
Operator	localadmin
Date	2013-09-25
Time	00:13:14.094000
***End_of_Header***
Channels	4
Samples	10	10	10	10
Date	2013-09-25	2013-09-25	2013-09-25	2013-09-25
Time	00:13:48.294000	00:13:48.294000	00:13:48.294000	00:13:48.294000
Y_Unit_Label	mm	N	N	Pa
X_Dimension	Time	Time	Time	Time
X0	0	0	0	0
Delta_X	0.01	0.01	0.01	0.01
***End_of_Header***
X_Value	Voltage LVDT (Filtered)	Voltage Load Cell (Filtered)	Voltage Pinch Load Cell (Filtered)	Voltage Pressure (Filtered)	Comment
	130.44	1.86245	-0.572334	5.44669
	130.44	1.9656	-0.563925	5.44669
	130.44	2.1411	-0.582932	5.44669
	130.44	2.14658	-0.604179	5.44669
	130.44	2.08152	-0.607953	5.44669
	130.44	2.10073	-0.60224	5.44669
	130.44	2.04118	-0.598547	5.44669
	130.44	1.84747	-0.599037	5.44669
	130.44	1.76186	-0.600556	5.44669
	130.44	1.88916	-0.601018	5.44669
	130.44	2.03705	-0.600672	5.44669
	130.44	2.0639	-0.600362	5.44669
	130.44	2.02419	-0.600356	5.44669
	130.44	1.99827	-0.600463	5.44669
	130.44	1.95237	-0.60051	5.44669
	130.44	1.8362	-0.600492	5.44669
	130.44	1.73785	-0.592597	5.44669
	130.44	1.72749	-0.572308	5.44669
	130.44	1.75646	-0.563926	5.44669
	130.44	1.77201	-0.582942	5.44669
	130.44	1.76818	-0.604183	5.44669
	130.44	1.76105	-0.60008	5.44669
	130.44	1.80861	-0.574082	5.44669
	130.44	1.98643	-0.562001	5.44669
	130.44	2.16699	-0.581504	5.44669
	130.44	2.1497	-0.596394	5.44669
	130.44	2.07358	-0.580341	5.44669
	130.44	2.09628	-0.565892	5.44669
	130.44	2.04214	-0.580903	5.44669
	130.44	1.89865	-0.602628	5.44669
	130.418	1.88912	-0.608025	5.44669
	130.36	1.9411	-0.602821	5.44669
	130.337	1.91785	-0.598765	5.44669
	130.39	1.98035	-0.591051	5.44669
	130.451	2.17673	-0.572275	5.44669
	130.461	2.26242	-0.564461	5.44669
	130.445	2.085	-0.583178	5.44669
	130.435	1.85912	-0.596221	5.44669
	130.436	1.85758	-0.571803	5.44669
	130.44	1.94198	-0.537519	5.44669
	130.442	1.92944	-0.544504	5.44669
	130.441	1.9357	-0.585234	5.44669
	130.44	1.99855	-0.603868	5.44669
	130.44	2.08067	-0.582098	5.44669
	130.44	2.2003	-0.556093	5.44669
	130.44	2.23825	-0.551314	5.44669
	130.44	2.06676	-0.558298	5.44669
	130.44	1.81092	-0.562881	5.44669
	130.44	1.68852	-0.570183	5.44669
	130.44	1.71612	-0.588599	5.44669
	130.44	1.76927	-0.596408	5.44669
	130.44	1.83062	-0.577817	5.44669
	130.44	1.99273	-0.564829	5.44669
	130.44	2.16181	-0.581354	5.44669
	130.44	2.0961	-0.603195	5.44669
	130.44	1.84841	-0.608102	5.44669
	130.44	1.74267	-0.602652	5.44669
	130.44	1.92998	-0.598666	5.44669
	130.44	2.21632	-0.59107	5.44669
	130.44	2.29666	-0.572317	5.44669
	130.44	2.08523	-0.564473	5.44669
	130.44	1.84704	-0.583168	5.44669
	130.44	1.90163	-0.596212	5.44669
	130.44	2.16927	-0.579674	5.44669
	130.44	2.33652	-0.565677	5.44669
	130.44	2.27406	-0.58105	5.44669
	130.44	2.03496	-0.602766	5.44669
	130.44	1.78513	-0.60016	5.44669
	130.44	1.73825	-0.574619	5.44669
	130.44	1.95067	-0.562198	5.44669
	130.44	2.17738	-0.581396	5.44669
	130.44	2.11763	-0.604149	5.44669
	130.44	1.8519	-0.608487	5.44669
	130.44	1.73648	-0.602474	5.44669
	130.44	1.87695	-0.598455	5.44669
	130.44	2.04095	-0.598915	5.44669
	130.44	2.06987	-0.600537	5.44669
	130.44	2.0253	-0.601054	5.44669
	130.44	1.99661	-0.600693	5.44669
	130.44	1.95128	-0.600359	5.44669
	130.44	1.88552	-0.600347	5.44669
	130.44	1.96345	-0.600461	5.44669
	130.44	2.13199	-0.600513	5.44669
	130.44	2.14352	-0.600494	5.44669
	130.44	2.03429	-0.600468	5.44669
	130.44	1.92667	-0.600463	5.44669
	130.44	1.81289	-0.600471	5.44669
	130.44	1.73726	-0.600475	5.44669
	130.44	1.73554	-0.600475	5.44669
	130.44	1.76004	-0.600473	5.44669
	130.44	1.77065	-0.600472	5.44669
	130.44	1.81553	-0.600473	5.44669
	130.44	1.93673	-0.600473	5.44669
	130.44	1.98835	-0.600473	5.44669
	130.44	1.87118	-0.600473	5.44669
	130.44	1.78859	-0.600473	5.44669
	130.44	1.94081	-0.600473	5.44669
	130.44	2.2045	-0.600473	5.44669
	130.44	2.28784	-0.592602	5.44669
	130.44	2.08574	-0.572317	5.44669
	130.44	1.85038	-0.563928	5.44669
	130.44	1.85366	-0.582939	5.44669
	130.44	1.99263	-0.604181	5.44669
	130.44	2.10741	-0.607951	5.44669
	130.44	2.16442	-0.594368	5.44669
	130.44	2.10755	-0.570391	5.44669
	130.44	2.00795	-0.562492	5.44669
	130.44	1.92846	-0.583023	5.44669
	130.44	1.823	-0.604726	5.44669
	130.44	1.74086	-0.60815	5.44669
	130.44	1.73345	-0.602128	5.44669
	130.44	1.75788	-0.59843	5.44669
	130.44	1.77049	-0.599028	5.44669
	130.44	1.76704	-0.592723	5.44669
	130.44	1.76111	-0.572882	5.44669
	130.44	1.80904	-0.556251	5.44669
	130.44	1.93739	-0.546794	5.44669
	130.44	1.99094	-0.539362	5.44669
	130.44	1.87202	-0.553866	5.44669
	130.44	1.78802	-0.588453	5.44669
	130.44	1.89109	-0.609752	5.44669
	130.44	2.02851	-0.608275	5.44669
	130.44	2.05963	-0.600386	5.44669
	130.44	2.02543	-0.597654	5.44669
	130.44	2.00031	-0.599322	5.44669
	130.44	2.00197	-0.600992	5.44669
	130.44	2.01161	-0.6011	5.44669
	130.44	1.96587	-0.600551	5.44669
	130.44	1.8863	-0.600283	5.44669
	130.44	1.9094	-0.592495	5.44669
	130.44	1.95372	-0.57234	5.44669
	130.44	1.91589	-0.563976	5.44669
	130.44	1.97504	-0.582951	5.44669
	130.44	2.1752	-0.596298	5.44669
	130.44	2.26367	-0.579787	5.44669
	130.44	2.13526	-0.565694	5.44669
	130.44	1.9859	-0.581017	5.44669
	130.44	1.90963	-0.602747	5.44669
	130.44	1.823	-0.608034	5.44669
	130.44	1.79675	-0.602783	5.44669
	130.44	1.91222	-0.598745	5.44669
	130.44	2.03427	-0.591056	5.44669
	130.44	2.10372	-0.572284	5.44669
	130.44	2.14803	-0.564463	5.44669
	130.44	2.10199	-0.583176	5.44669
	130.44	2.01145	-0.60409	5.44669
	130.44	1.98109	-0.607829	5.44669
	130.44	1.99917	-0.60222	5.44669
	130.44	2.01731	-0.598582	5.44669
	130.44	2.06764	-0.599059	5.44669
	130.44	2.13925	-0.600552	5.44669
	130.44	2.06199	-0.593138	5.44669
	130.44	1.84246	-0.572514	5.44669
	130.44	1.70316	-0.56382	5.44669
	130.44	1.711	-0.582824	5.44669
	130.44	1.76192	-0.604171	5.44669
	130.44	1.78016	-0.607988	5.44669
	130.44	1.76966	-0.602258	5.44669
	130.44	1.80796	-0.598541	5.44669
	130.44	1.9339	-0.599028	5.44669
	130.44	1.98986	-0.600554	5.44669
	130.44	1.922	-0.60102	5.44669
	130.44	1.91551	-0.600673	5.44669
	130.44	1.94354	-0.600362	5.44669
	130.44	1.90944	-0.600355	5.44669
	130.44	1.92676	-0.592592	5.44669
	130.44	1.95272	-0.572355	5.44669
	130.44	1.90929	-0.556077	5.44669
	130.44	1.92344	-0.554779	5.44669
	130.44	1.95138	-0.559756	5.44669
	130.44	1.90991	-0.562261	5.44669
	130.44	1.97336	-0.569404	5.44669
	130.44	2.17663	-0.588493	5.44669
	130.44	2.31405	-0.604511	5.44669
	130.44	2.26202	-0.606108	5.44669
	130.44	2.0379	-0.601348	5.44669
	130.44	1.79064	-0.598829	5.44669
	130.44	1.73951	-0.599472	5.44669
	130.44	1.90006	-0.592767	5.44669
	130.44	2.00037	-0.572742	5.44669
	130.44	1.8893	-0.564047	5.44669
	130.44	1.74273	-0.582838	5.44669
	130.44	1.71061	-0.604096	5.44669
	130.44	1.79683	-0.607952	5.44669
	130.44	1.95028	-0.602269	5.44669
	130.44	2.00068	-0.598559	5.44669
	130.44	1.92071	-0.599032	5.44669
	130.44	1.96032	-0.600549	5.44669
	130.44	2.11812	-0.601017	5.44669
	130.44	2.13882	-0.600674	5.44669
	130.44	2.03724	-0.600364	5.44669
	130.44	1.92958	-0.592485	5.44669
	130.44	1.81305	-0.572307	5.44669
	130.44	1.7363	-0.563965	5.44669
	130.44	1.73507	-0.582959	5.44669
	130.44	1.76019	-0.596305	5.44669
	130.44	1.77087	-0.579787	5.44669
	130.44	1.81557	-0.565692	5.44669
	130.44	1.93666	-0.581016	5.44669
	130.44	2.0375	-0.602747	5.44669
	130.44	2.09634	-0.608034	5.44669
	130.44	2.14378	-0.602783	5.44669
	130.44	2.10283	-0.598745	5.44669
	130.44	2.01331	-0.598927	5.44669
	130.44	1.93238	-0.600439	5.44669
	130.44	1.87193	-0.601008	5.44669
	130.44	1.91532	-0.600709	5.44669
	130.44	2.0105	-0.600382	5.44669
	130.44	2.04374	-0.600351	5.44669
	130.44	2.02522	-0.600454	5.44669
	130.44	2.00587	-0.600509	5.44669
	130.44	1.95519	-0.592624	5.44669
	130.44	1.83468	-0.564443	5.44669
	130.44	1.73621	-0.535763	5.44669
	130.44	1.72734	-0.546392	5.44669
	130.44	1.80617	-0.58665	5.44669
	130.44	1.99743	-0.611661	5.44669
	130.44	2.17247	-0.601846	5.44669
	130.44	2.14809	-0.572156	5.44669
	130.44	2.07095	-0.552695	5.44669
	130.44	2.09575	-0.545561	5.44669
	130.44	2.04285	-0.532238	5.44669
	130.44	1.84994	-0.518591	5.44669
	130.44	1.71311	-0.523801	5.44669
	130.44	1.7617	-0.555427	5.44669
	130.44	1.93498	-0.594329	5.44669
	130.44	2.00681	-0.61161	5.44669
	130.44	1.87954	-0.606957	5.44669
	130.44	1.73634	-0.599172	5.44669
	130.44	1.71141	-0.597614	5.44669
	130.44	1.79944	-0.591866	5.44669
	130.44	1.95109	-0.565154	5.44669
	130.44	2.04928	-0.52846	5.44669
	130.44	2.09615	-0.510351	5.44669
	130.44	2.13951	-0.513871	5.44669
	130.44	2.10111	-0.521475	5.44669
	130.44	2.0633	-0.531231	5.44669
	130.44	2.10929	-0.557466	5.44669
	130.44	2.05125	-0.584664	5.44669
	130.44	1.89784	-0.581977	5.44669
	130.44	1.88554	-0.570431	5.44669
	130.44	1.93989	-0.574301	5.44669
	130.44	1.86942	-0.565513	5.44669
	130.44	1.75595	-0.542416	5.44669
	130.44	1.72322	-0.540879	5.44669
	130.44	1.74823	-0.557109	5.44669
	130.44	1.81927	-0.573697	5.44669
	130.44	1.99546	-0.584211	5.44669
	130.44	2.16698	-0.576326	5.44669
	130.44	2.14649	-0.568274	5.44669
	130.44	2.07223	-0.583285	5.44669
	130.44	2.14605	-0.602773	5.44669
	130.44	2.26802	-0.607238	5.44669
	130.44	2.25392	-0.60244	5.44669
	130.44	2.10011	-0.598885	5.44669
	130.44	2.02414	-0.591236	5.44669
	130.44	2.14274	-0.564439	5.44669
	130.44	2.28378	-0.536255	5.44669
	130.44	2.2617	-0.546599	5.44669
	130.44	2.09777	-0.586562	5.44669
	130.44	2.02039	-0.611551	5.44669
	130.44	2.09282	-0.601831	5.44669
	130.44	2.10884	-0.572189	5.44669
	130.44	2.08319	-0.560585	5.44669
	130.44	2.16408	-0.581583	5.44669
	130.44	2.27168	-0.604801	5.44669
	130.44	2.24905	-0.608693	5.44669
	130.44	2.09676	-0.602329	5.44669
	130.44	1.97528	-0.59045	5.44669
	130.44	1.9681	-0.570755	5.44669
	130.44	2.00663	-0.564038	5.44669
	130.44	2.02506	-0.583541	5.44669
	130.44	2.06823	-0.604394	5.44669
	130.44	2.13674	-0.607827	5.44669
	130.44	2.10992	-0.602111	5.44669
	130.44	2.06798	-0.598537	5.44669
	130.44	2.10812	-0.591208	5.44669
	130.44	2.09829	-0.564551	5.44669
	130.44	2.07332	-0.536311	5.44669
	130.44	2.16369	-0.546583	5.44669
	130.44	2.22584	-0.586535	5.44669
	130.44	2.07462	-0.611545	5.44669
	130.44	1.81863	-0.609709	5.44669
	130.44	1.73815	-0.60035	5.44669
	130.44	1.88953	-0.597129	5.44669
	130.44	1.99645	-0.599115	5.44669
	130.44	1.94059	-0.601092	5.44669
	130.44	1.92097	-0.601215	5.44669
	130.44	1.98841	-0.600564	5.44669
	130.44	2.03247	-0.600247	5.44669
	130.44	1.97916	-0.600346	5.44669
	130.44	1.83522	-0.6005	5.44669
	130.44	1.7771	-0.600529	5.44669
	130.44	1.89964	-0.600487	5.44669
	130.44	1.98679	-0.600459	5.44669
	130.44	1.88375	-0.600462	5.44669
	130.44	1.74523	-0.600473	5.44669
	130.44	1.71363	-0.600477	5.44669
	130.44	1.74802	-0.600474	5.44669
	130.44	1.7734	-0.600472	5.44669
	130.44	1.77177	-0.600472	5.44669
	130.44	1.76205	-0.592602	5.44669
	130.44	1.75857	-0.572318	5.44669
	130.44	1.76056	-0.563928	5.44669
	130.44	1.76263	-0.582939	5.44669
	130.44	1.76279	-0.604181	5.44268
	130.44	1.76212	-0.607951	5.43234
	130.44	1.76178	-0.602239	5.42806
	130.44	1.81107	-0.598547	5.43775
	130.44	1.93801	-0.599037	5.44858
	130.44	2.03966	-0.600556	5.4505
	130.44	2.04758	-0.601018	5.44759
	130.44	1.96722	-0.600672	5.44571
	130.44	1.82485	-0.600362	5.44595
	130.44	1.777	-0.600356	5.44673
	130.44	1.90328	-0.600463	5.44696
	130.44	1.98835	-0.60051	5.44679
	130.44	1.9323	-0.600492	5.44663
	130.44	1.92037	-0.600468	5.44663
	130.44	1.94191	-0.600464	5.44668
	130.44	1.85784	-0.600471	5.44671
	130.44	1.79956	-0.600475	5.4467
	130.44	1.95016	-0.600475	5.44668
	130.44	2.20451	-0.600473	5.44668
	130.44	2.28453	-0.592602	5.44669
	130.44	2.08435	-0.572317	5.44669
	130.44	1.85098	-0.563928	5.44669
	130.44	1.8544	-0.58294	5.44669
	130.44	1.94354	-0.604181	5.44669
	130.44	1.93122	-0.607951	5.44669
	130.44	1.98508	-0.602239	5.44669
	130.44	2.17396	-0.598547	5.44669
	130.44	2.30877	-0.599037	5.44669
	130.44	2.30995	-0.600556	5.44669
	130.44	2.26441	-0.601018	5.44669
	130.44	2.19602	-0.600672	5.44669
	130.44	2.07743	-0.592492	5.44669
	130.44	2.03527	-0.5722	5.44669
	130.44	2.15547	-0.563918	5.44669
	130.418	2.23597	-0.582977	5.44669
	130.36	2.13098	-0.6042	5.44669
	130.337	2.04319	-0.607946	5.44669
	130.39	2.13971	-0.60223	5.44669
	130.451	2.27573	-0.598545	5.44669
	130.461	2.25941	-0.59904	5.44669
	130.445	2.09967	-0.600558	5.44669
	130.435	2.022	-0.601018	5.44669
	130.436	2.14201	-0.600671	5.44669
	130.44	2.28423	-0.600362	5.44669
	130.442	2.26215	-0.600356	5.44669
	130.441	2.09779	-0.600463	5.44669
	130.417	1.97105	-0.60051	5.44669
	130.36	1.96597	-0.600492	5.44669
	130.337	2.05643	-0.600468	5.44669
	130.368	2.15285	-0.592593	5.44669
	130.349	2.12087	-0.572316	5.44669
	130.256	2.01765	-0.56393	5.44669
	130.19	1.97698	-0.582941	5.44669
	130.19	1.99524	-0.604181	5.44669
	130.212	1.96794	-0.607951	5.44669
	130.222	1.89299	-0.602238	5.44669
	130.218	1.96066	-0.598547	5.44669
	130.213	2.17736	-0.599037	5.44669
	130.212	2.31888	-0.600556	5.44669
	130.213	2.31298	-0.601018	5.44669
	130.214	2.26208	-0.600672	5.44669
	130.214	2.24316	-0.600362	5.44669
	130.214	2.25337	-0.600356	5.44669
	130.214	2.26438	-0.600463	5.44669
	130.214	2.26536	-0.60051	5.44669
	130.214	2.26186	-0.600492	5.44669
	130.214	2.26004	-0.600468	5.44669
	130.214	2.26053	-0.600464	5.44669
	130.214	2.26138	-0.600471	5.44669
	130.214	2.21237	-0.600475	5.44669
	130.214	2.08537	-0.600475	5.44669
	130.214	2.03278	-0.600473	5.44669
	130.214	2.10242	-0.600472	5.44669
	130.214	2.10846	-0.600473	5.44669
	130.214	2.07961	-0.600473	5.44669
	130.214	2.16272	-0.592602	5.44669
	130.214	2.27238	-0.572317	5.44669
	130.214	2.29901	-0.556057	5.44669
	130.214	2.22362	-0.554784	5.44669
	130.214	2.07666	-0.567636	5.44669
	130.214	2.02512	-0.590418	5.44669
	130.214	2.1515	-0.605947	5.44669
	130.214	2.2871	-0.606025	5.44669
	130.214	2.30917	-0.592932	5.44669
	130.214	2.22264	-0.570474	5.44669
	130.214	2.07264	-0.555167	5.44669
	130.214	2.02379	-0.555066	5.44669
	130.214	2.10318	-0.568071	5.44669
	130.214	2.06278	-0.5905	5.44669
	130.214	1.90485	-0.605827	5.44669
	130.214	1.93357	-0.605946	5.44669
	130.214	2.11287	-0.600812	5.44669
	130.214	2.14618	-0.598662	5.44669
	130.214	2.09139	-0.599592	5.44669
	130.214	2.105	-0.592877	5.44669
	130.214	2.08865	-0.572745	5.44669
	130.214	2.07039	-0.556139	5.44669
	130.214	2.16589	-0.554666	5.44669
	130.214	2.27699	-0.567558	5.44669
	130.214	2.29981	-0.590427	5.44669
	130.214	2.2715	-0.605978	5.44669
	130.214	2.25179	-0.598164	5.44669
	130.214	2.25364	-0.57264	5.44669
	130.214	2.26142	-0.562078	5.44669
	130.214	2.26403	-0.574178	5.44669
	130.214	2.26235	-0.57631	5.44669
	130.214	2.26072	-0.571842	5.44669
	130.214	2.26064	-0.584787	5.44669
	130.214	2.26118	-0.602134	5.44669
	130.214	2.26144	-0.606436	5.44669
	130.214	2.26136	-0.602331	5.44669
	130.214	2.26123	-0.599124	5.44669
	130.214	2.2612	-0.599246	5.44669
	130.214	2.26124	-0.600438	5.44669
	130.214	2.26126	-0.600894	5.44669
	130.214	2.26126	-0.600662	5.44669
	130.214	2.26125	-0.600402	5.44669
	130.214	2.26125	-0.600376	5.44669
	130.214	2.26125	-0.600458	5.44669
	130.214	2.26125	-0.600501	5.44669
	130.214	2.26125	-0.60049	5.44669
	130.214	2.26125	-0.60047	5.44669
	130.214	2.26125	-0.600466	5.44669
	130.214	2.26125	-0.600471	5.44669
	130.214	2.26125	-0.600475	5.44669
	130.214	2.26125	-0.600474	5.44669
	130.192	2.26125	-0.600473	5.44669
	130.134	2.26125	-0.600472	5.44669
	130.11	2.26125	-0.600473	5.44669
	130.164	2.26125	-0.600473	5.44669
	130.224	2.26125	-0.600473	5.44669
	130.235	2.26125	-0.600473	5.44669
	130.219	2.26125	-0.592602	5.44669
	130.208	2.26125	-0.572317	5.44669
	130.21	2.26125	-0.563928	5.44669
	130.192	2.26125	-0.582939	5.44669
	130.136	2.26125	-0.604181	5.44669
	130.111	2.26125	-0.607951	5.44669
	130.142	2.26125	-0.602239	5.44669
	130.144	2.26125	-0.598547	5.44669
	130.109	2.26125	-0.599037	5.44669
	130.067	2.31044	-0.600556	5.44669
	130.013	2.43722	-0.601018	5.44669
	129.976	2.48965	-0.600672	5.44669
	129.974	2.42002	-0.600362	5.44669
	129.986	2.46323	-0.600356	5.44669
	129.992	2.61888	-0.600463	5.44669
	129.99	2.58819	-0.60051	5.44669
	130.009	2.35969	-0.600492	5.44669
	130.066	2.20031	-0.600468	5.44669
	130.113	2.25215	-0.600464	5.44669
	130.117	2.43481	-0.5926	5.44669
	130.081	2.55861	-0.57232	5.44669
	130.016	2.60513	-0.56393	5.44669
	129.972	2.68843	-0.582939	5.44669
	129.972	2.77306	-0.60418	5.44669
	129.987	2.78939	-0.607951	5.44669
	129.993	2.71862	-0.594368	5.44669
	129.99	2.57727	-0.570391	5.44669
	129.987	2.52644	-0.562492	5.44669
	129.986	2.65112	-0.583023	5.44669
	129.987	2.73657	-0.604726	5.44669
	129.988	2.63206	-0.60815	5.44669
	129.988	2.49353	-0.602128	5.44669
	129.987	2.46245	-0.590559	5.44669
	129.987	2.49706	-0.570872	5.44669
	129.987	2.52234	-0.564049	5.44669
	129.988	2.56978	-0.583504	5.44669
	129.988	2.68683	-0.604374	5.44669
	129.988	2.785	-0.607832	5.44669
	129.988	2.79497	-0.60212	5.44669
	129.988	2.76591	-0.598539	5.44669
	129.965	2.75045	-0.591206	5.44669
	129.885	2.75435	-0.57242	5.44669
	129.804	2.76148	-0.564467	5.44669
	129.812	2.76308	-0.583129	5.44669
	129.869	2.76122	-0.604069	5.44669
	129.916	2.75987	-0.599966	5.44669
	129.942	2.75997	-0.574075	5.44669
	129.896	2.76049	-0.562039	5.44669
	129.794	2.76067	-0.573652	5.44669
	129.733	2.76056	-0.576103	5.44669
	129.739	2.76045	-0.571943	5.44669
	129.762	2.76045	-0.584902	5.44669
	129.769	2.76048	-0.602147	5.44669
	129.764	2.7605	-0.6064	5.44669
	129.76	2.76049	-0.602312	5.44669
	129.759	2.76049	-0.599129	5.44669
	129.761	2.76048	-0.599255	5.44669
	129.762	2.76049	-0.59257	5.44669
	129.762	2.76049	-0.572737	5.44669
	129.761	2.76049	-0.564115	5.44669
	129.761	2.76049	-0.582869	5.44669
	129.761	2.76049	-0.604085	5.44669
	129.761	2.76049	-0.607936	5.44669
	129.761	2.80968	-0.602266	5.44669
	129.761	2.93645	-0.598564	5.44669
	129.761	2.98888	-0.599034	5.44669
	129.761	2.87007	-0.600549	5.44669
	129.761	2.73731	-0.601016	5.44669
	129.761	2.71375	-0.600673	5.44669
	129.761	2.74945	-0.592493	5.44669
	129.761	2.77253	-0.5722	5.44669
	129.761	2.76946	-0.556047	5.44669
	129.761	2.75997	-0.554821	5.44669
	129.761	2.75708	-0.567655	5.44669
	129.761	2.80843	-0.590413	5.44669
	129.761	2.98633	-0.605938	5.44669
	129.761	3.21477	-0.598152	5.44669
	129.761	3.27449	-0.57265	5.44669
	129.739	3.12425	-0.562087	5.44669
	129.681	3.02519	-0.574178	5.44669
	129.635	3.13312	-0.576307	5.44669
	129.632	3.22875	-0.571841	5.44669
	129.668	3.13447	-0.584787	5.44669
	129.733	3.04579	-0.602135	5.44669
	129.754	3.13813	-0.606436	5.44669
	129.675	3.27272	-0.602331	5.44669
	129.557	3.30647	-0.599124	5.44669
	129.501	3.27438	-0.599246	5.44669
	129.514	3.2492	-0.600438	5.44669
	129.538	3.20091	-0.600894	5.44669
	129.544	3.08346	-0.600662	5.44669
	129.537	3.03462	-0.600402	5.44669
	129.533	3.15163	-0.600376	5.44669
	129.533	3.28235	-0.600458	5.44669
	129.535	3.3057	-0.600501	5.44669
	129.536	3.27064	-0.60049	5.44669
	129.535	3.2479	-0.592599	5.44669
	129.535	3.25088	-0.57231	5.44669
	129.535	3.26022	-0.563926	5.44669
	129.535	3.26307	-0.582941	5.44669
	129.535	3.26095	-0.604182	5.44669
	129.535	3.25905	-0.607951	5.44669
	129.535	3.259	-0.602238	5.44669
	129.535	3.25966	-0.598546	5.44669
	129.535	3.25995	-0.599037	5.44669
	129.535	3.25984	-0.600556	5.44669
	129.535	3.25969	-0.601018	5.44669
	129.535	3.25967	-0.592801	5.44669
	129.535	3.25971	-0.572207	5.44669
	129.535	3.25974	-0.563811	5.44669
	129.535	3.30892	-0.58293	5.44669
	129.535	3.43569	-0.604218	5.44669
	129.535	3.48812	-0.607971	5.44669
	129.535	3.3693	-0.602233	5.44669
	129.535	3.23655	-0.590667	5.44669
	129.535	3.26218	-0.57088	5.44669
	129.535	3.47384	-0.564014	5.44669
	129.513	3.72532	-0.575616	5.44669
	129.433	3.83183	-0.576224	5.44669
	129.352	3.79916	-0.571295	5.44669
	129.359	3.74954	-0.584588	5.44669
	129.416	3.69148	-0.594374	5.44669
	129.441	3.57867	-0.578398	5.44669
	129.409	3.48606	-0.565796	5.44669
	129.339	3.47691	-0.581553	5.44669
	129.291	3.50434	-0.602935	5.44669
	129.291	3.51882	-0.607922	5.44669
	129.308	3.56429	-0.602669	5.44669
	129.314	3.68435	-0.590867	5.44669
	129.311	3.78448	-0.570809	5.44669
	129.308	3.7942	-0.563913	5.44669
	129.307	3.76434	-0.583469	5.44669
	129.308	3.74864	-0.604408	5.44669
	129.309	3.75271	-0.607858	5.44669
	129.309	3.76001	-0.602119	5.44669
	129.309	3.76162	-0.59853	5.44669
	129.309	3.7597	-0.599073	5.44669
	129.309	3.75832	-0.600577	5.44669
	129.309	3.75843	-0.601014	5.44669
	129.309	3.75896	-0.600663	5.44669
	129.309	3.75915	-0.60036	5.44669
	129.309	3.75904	-0.592487	5.44669
	129.309	3.75892	-0.572309	5.44669
	129.309	3.75892	-0.563965	5.44669
	129.309	3.75895	-0.582958	5.44669
	129.309	3.75897	-0.604175	5.44669
	129.309	3.75897	-0.607942	5.44669
	129.309	3.75896	-0.602237	5.44669
	129.309	3.75896	-0.598549	5.44669
	129.309	3.75896	-0.599039	5.44669
	129.309	3.75896	-0.600556	5.44669
	129.309	3.75896	-0.601017	5.44669
	129.309	3.75896	-0.600671	5.44669
	129.309	3.75896	-0.592492	5.44669
	129.309	3.75896	-0.572201	5.44669
	129.309	3.75896	-0.563918	5.44669
	129.309	3.75896	-0.582977	5.44669
	129.309	3.75896	-0.6042	5.44669
	129.309	3.75896	-0.607946	5.44669
	129.309	3.75896	-0.60223	5.44669
	129.309	3.80815	-0.598545	5.44669
	129.309	3.93492	-0.59904	5.44669
	129.309	3.98736	-0.600558	5.44268
	129.309	3.86854	-0.601018	5.43234
	129.309	3.73578	-0.5928	5.42806
	129.286	3.71222	-0.572207	5.43775
	129.229	3.74792	-0.563811	5.44858
	129.183	3.82019	-0.58293	5.4505
	129.179	3.9439	-0.604219	5.44759
	129.216	4.03603	-0.60797	5.44571
	129.258	4.09029	-0.602233	5.44595
	129.244	4.18809	-0.598538	5.44673
	129.199	4.27604	-0.599035	5.44696
	129.18	4.28861	-0.600558	5.44679
	129.21	4.26428	-0.60102	5.44663
	129.255	4.24988	-0.600672	5.44663
	129.223	4.25254	-0.600362	5.44668
	129.12	4.20959	-0.600356	5.44671
	129.055	4.08448	-0.600463	5.4467
	129.058	4.03053	-0.600511	5.44668
	129.082	4.14812	-0.600492	5.44668
	129.091	4.2809	-0.600468	5.44669
	129.086	4.30491	-0.600464	5.44669
	129.081	4.26939	-0.600471	5.44669
	129.08	4.19704	-0.600475	5.44669
	129.082	4.07323	-0.600475	5.44669
	129.083	4.03028	-0.600473	5.44669
	129.083	4.15201	-0.600472	5.44669
	129.082	4.28262	-0.600473	5.44669
	129.082	4.30425	-0.600473	5.44669
	129.082	4.2685	-0.592602	5.44669
	129.082	4.24609	-0.572317	5.44669
	129.082	4.24946	-0.556057	5.44669
	129.082	4.25884	-0.554784	5.44669
	129.082	4.26157	-0.567636	5.44669
	129.082	4.25938	-0.590418	5.44669
	129.082	4.25749	-0.605947	5.44669
	129.082	4.25748	-0.606025	5.44669
	129.082	4.25814	-0.600803	5.44669
	129.082	4.25843	-0.59863	5.44669
	129.082	4.25831	-0.599582	5.44669
	129.082	4.25816	-0.592884	5.44669
	129.082	4.20895	-0.572752	5.44669
	129.082	4.08222	-0.56401	5.44669
	129.082	3.98062	-0.582819	5.44669
	129.082	3.97266	-0.604102	5.44669
	129.082	4.05297	-0.607961	5.44669
	129.082	4.19535	-0.602271	5.44669
	129.082	4.2924	-0.598557	5.44669
	129.082	4.24371	-0.59903	5.44669
	129.082	4.0351	-0.600549	5.44669
	129.082	3.79312	-0.601018	5.44669
	129.082	3.73869	-0.600674	5.44669
	129.082	3.89596	-0.600363	5.44669
	129.082	3.99609	-0.600356	5.44669
	129.082	3.93529	-0.600463	5.44669
	129.082	3.91601	-0.60051	5.44669
	129.082	3.93616	-0.600492	5.44669
	129.082	3.90331	-0.600468	5.44669
	129.082	3.97315	-0.600464	5.44669
	129.082	4.12683	-0.600471	5.44669
	129.082	4.13504	-0.600475	5.44669
	129.082	4.02971	-0.600475	5.44669
	129.082	3.9249	-0.600473	5.44669
	129.082	3.81091	-0.600472	5.44669
	129.082	3.78339	-0.592602	5.44669
	129.082	3.95725	-0.572318	5.44669
	129.082	4.21037	-0.563928	5.44669
	129.082	4.33079	-0.582939	5.44669
	129.082	4.25414	-0.604181	5.44669
	129.082	4.02578	-0.607951	5.44669
	129.082	3.83469	-0.602239	5.44669
	129.082	3.86558	-0.598547	5.44669
	129.082	3.95115	-0.599037	5.44669
	129.082	3.87838	-0.592685	5.44669
	129.082	3.75283	-0.572863	5.44669
	129.082	3.71587	-0.564127	5.44669
	129.082	3.74339	-0.582829	5.44669
	129.082	3.81699	-0.604064	5.44669
	129.082	3.99336	-0.600071	5.44669
	129.082	4.21324	-0.574121	5.44669
	129.082	4.31911	-0.562021	5.44669
	129.082	4.29741	-0.581498	5.44669
	129.082	4.25261	-0.604255	5.44669
	129.082	4.24186	-0.608495	5.44669
	129.082	4.25333	-0.594569	5.44669
	129.082	4.21277	-0.570282	5.44669
	129.082	4.08554	-0.562375	5.44669
	129.082	4.02984	-0.583012	5.44669
	129.082	4.14746	-0.604763	5.44669
	129.082	4.28087	-0.608169	5.44669
	129.06	4.30513	-0.594252	5.44669
	128.98	4.26949	-0.570265	5.44669
	128.899	4.24619	-0.562481	5.44669
	128.907	4.24915	-0.583063	5.44669
	128.963	4.25867	-0.604747	5.4507
	128.988	4.26161	-0.608145	5.46104
	128.957	4.25946	-0.602118	5.46531
	128.887	4.25751	-0.598428	5.45562
	128.839	4.25746	-0.59903	5.4448
	128.839	4.25813	-0.600595	5.44287
	128.855	4.25843	-0.601037	5.44579
	128.862	4.25832	-0.600666	5.44767
	128.859	4.25816	-0.600353	5.44742
	128.855	4.30733	-0.600354	5.44664
	128.855	4.48334	-0.600466	5.44641
	128.856	4.71176	-0.600512	5.44658
	128.856	4.82134	-0.600492	5.44674
	128.856	4.74896	-0.600467	5.44675
	128.856	4.52625	-0.592593	5.44669
	128.856	4.33601	-0.572316	5.44667
	128.856	4.41444	-0.563931	5.44668
	128.856	4.67499	-0.582941	5.44669
	128.856	4.83078	-0.604181	5.44669
	128.856	4.81524	-0.607951	5.44669
	128.856	4.75522	-0.602238	5.44669
	128.856	4.7359	-0.598547	5.44669
	128.856	4.74919	-0.599037	5.44268
	128.856	4.76163	-0.592685	5.43234
	128.856	4.76212	-0.564992	5.42806
	128.856	4.7579	-0.535971	5.43775
	128.856	4.75596	-0.546284	5.44858
	128.856	4.75665	-0.586531	5.4505
	128.856	4.75762	-0.61165	5.44759
	128.856	4.75779	-0.609755	5.44571
	128.856	4.75751	-0.600332	5.44595
	128.856	4.75734	-0.597106	5.44673
	128.856	4.75736	-0.599111	5.44696
	128.856	4.75744	-0.601099	5.44679
	128.856	4.75746	-0.601219	5.44663
	128.856	4.75744	-0.600563	5.44663
	128.856	4.75742	-0.600245	5.44668
	128.856	4.75742	-0.600346	5.44671
	128.856	4.75743	-0.6005	5.4467
	128.856	4.75743	-0.60053	5.44668
	128.834	4.75743	-0.600487	5.44668
	128.754	4.75743	-0.600459	5.44669
	128.65	4.75743	-0.600462	5.44669
	128.623	4.75743	-0.600473	5.44669
	128.691	4.75743	-0.600477	5.44669
	128.758	4.75743	-0.600474	5.44669
	128.789	4.80662	-0.600472	5.44669
	128.805	4.9334	-0.600472	5.4507
	128.76	4.98583	-0.600473	5.46104
	128.685	4.86701	-0.600473	5.46531
	128.706	4.78345	-0.600473	5.45562
	128.791	4.88666	-0.600473	5.4448
	128.783	5.02398	-0.600473	5.44287
	128.677	5.10421	-0.600473	5.44579
	128.601	5.19678	-0.600473	5.44767
	128.624	5.22412	-0.592602	5.44742
	128.708	5.05779	-0.572317	5.44664
	128.743	4.85708	-0.556057	5.44641
	128.706	4.9113	-0.554784	5.44658
	128.698	5.16546	-0.567636	5.44674
	128.71	5.32719	-0.590418	5.44675
	128.674	5.3164	-0.605947	5.44669
	128.625	5.25627	-0.606025	5.44667
	128.613	5.18602	-0.600803	5.44668
	128.624	5.07185	-0.59863	5.44669
	128.634	5.03219	-0.599582	5.44669
	128.633	5.15187	-0.600755	5.44669
	128.63	5.28045	-0.600907	5.44669
	128.629	5.30196	-0.600555	5.44669
	128.629	5.26688	-0.600353	5.44669
	128.63	5.2448	-0.600393	5.44669
	128.63	5.24806	-0.600482	5.44669
	128.63	5.25728	-0.600505	5.44669
	128.63	5.25998	-0.600483	5.44669
	128.63	5.30703	-0.600466	5.44669
	128.63	5.43194	-0.600466	5.44669
	128.63	5.48436	-0.600473	5.44669
	128.63	5.41539	-0.600475	5.44669
	128.63	5.40969	-0.600474	5.44669
	128.63	5.43844	-0.600473	5.44669
	128.63	5.40437	-0.600472	5.44669
	128.63	5.47063	-0.600473	5.44669
	128.63	5.67244	-0.600473	5.44669
	128.63	5.80826	-0.600473	5.44669
	128.63	5.80527	-0.600473	5.44669
	128.63	5.75762	-0.600473	5.44669
	128.63	5.73902	-0.600473	5.44669
	128.63	5.74821	-0.600473	5.44669
	128.63	5.75868	-0.600473	5.44669
	128.63	5.7598	-0.600473	5.44669
	128.607	5.75655	-0.600473	5.44669
	128.55	5.75479	-0.600473	5.44669
	128.526	5.75521	-0.600473	5.44669
	128.58	5.75601	-0.600473	5.44669
	128.618	5.75619	-0.600473	5.44669
	128.571	5.75599	-0.600473	5.44669
	128.531	5.75584	-0.600473	5.44669
	128.552	5.75584	-0.600473	5.44669
	128.534	5.7559	-0.600473	5.44669
	128.468	5.75592	-0.600473	5.44669
	128.461	5.75591	-0.600473	5.44669
	128.506	5.7559	-0.600473	5.44669
	128.554	5.7559	-0.600473	5.44669
	128.584	5.80509	-0.600473	5.44669
	128.539	5.93187	-0.600473	5.44669
	128.437	5.9843	-0.592602	5.44669
	128.375	5.91467	-0.564447	5.44669
	128.381	5.90869	-0.535772	5.44669
	128.404	5.98675	-0.546395	5.44669
	128.412	6.0796	-0.586648	5.44669
	128.407	6.19832	-0.611659	5.44669
	128.402	6.28127	-0.609717	5.44669
	128.402	6.28431	-0.600312	5.44669
	128.403	6.25776	-0.597111	5.44669
	128.404	6.24582	-0.59912	5.44669
	128.404	6.2503	-0.601101	5.44669
	128.403	6.25642	-0.601217	5.44669
	128.403	6.2574	-0.600561	5.44669
	128.403	6.25563	-0.592375	5.44669
	128.404	6.25454	-0.572191	5.44669
	128.404	6.25471	-0.563956	5.44669
	128.403	6.25517	-0.582996	5.44669
	128.403	6.2553	-0.604195	5.44669
	128.381	6.2552	-0.607937	5.44669
	128.324	6.2551	-0.602228	5.44669
	128.3	6.2551	-0.598547	5.44669
	128.354	6.30433	-0.599041	5.44669
	128.414	6.48031	-0.600558	5.44669
	128.425	6.7087	-0.601017	5.44669
	128.408	6.81827	-0.600671	5.44669
	128.376	6.79509	-0.600362	5.44669
	128.32	6.74836	-0.600356	5.44669
	128.3	6.73732	-0.600463	5.44669
	128.333	6.74936	-0.59264	5.44669
	128.312	6.75833	-0.572336	5.44669
	128.241	6.75781	-0.563923	5.44669
	128.233	6.75441	-0.58293	5.44669
	128.279	6.80236	-0.604179	5.44669
	128.328	6.92982	-0.607954	5.44669
	128.358	6.98299	-0.60224	5.44669
	128.313	6.91342	-0.598546	5.44669
	128.21	6.9072	-0.599037	5.44669
	128.149	6.98514	-0.592685	5.44669
	128.155	7.07803	-0.564992	5.44669
	128.178	7.1968	-0.535971	5.44669
	128.186	7.23057	-0.546284	5.44669
	128.18	7.10682	-0.586531	5.44669
	128.176	7.02782	-0.61165	5.44669
	128.175	7.13471	-0.609755	5.44669
	128.177	7.27194	-0.600332	5.44669
	128.178	7.30164	-0.597106	5.44669
	128.177	7.26691	-0.599111	5.44669
	128.177	7.24206	-0.601099	5.44669
	128.177	7.24404	-0.593348	5.44669
	128.177	7.25371	-0.572407	5.44669
	128.177	7.25705	-0.5637	5.44669
	128.177	7.25502	-0.574941	5.44669
	128.177	7.25298	-0.576053	5.44669
	128.177	7.25284	-0.571463	5.44669
	128.177	7.25352	-0.584719	5.44669
	128.177	7.25384	-0.60224	5.44669
	128.177	7.25374	-0.606505	5.44669
	128.155	7.25358	-0.602322	5.44669
	128.097	7.25355	-0.599096	5.44669
	128.051	7.2536	-0.599238	5.44669
	128.048	7.30281	-0.600445	5.44669
	128.084	7.42959	-0.6009	5.44669
	128.126	7.48201	-0.600662	5.44669
	128.113	7.41238	-0.6004	5.44669
	128.067	7.45559	-0.600375	5.44669
	128.026	7.66043	-0.600458	5.44669
	127.977	7.75652	-0.600501	5.44669
	127.941	7.62964	-0.60049	5.44669
	127.938	7.5274	-0.60047	5.44669
	127.949	7.6257	-0.600466	5.44669
	127.955	7.7676	-0.600471	5.44669
	127.953	7.8023	-0.600475	5.44669
	127.95	7.76801	-0.600474	5.44669
	127.95	7.74157	-0.600473	5.44669
	127.951	7.74273	-0.600472	5.44669
	127.951	7.75261	-0.600473	5.44669
	127.951	7.75635	-0.600473	5.44669
	127.951	7.75439	-0.592602	5.44669
	127.951	7.75225	-0.572317	5.44669
	127.951	7.75205	-0.563928	5.44669
	127.951	7.75272	-0.582939	5.44669
	127.951	7.75308	-0.604181	5.44669
	127.951	7.75299	-0.607951	5.44669
	127.951	7.75282	-0.602239	5.44669
	127.951	7.75279	-0.598547	5.44669
	127.951	7.75283	-0.599037	5.44669
	127.951	7.75286	-0.600556	5.44669
	127.951	7.75286	-0.601018	5.44669
	127.951	7.75285	-0.600672	5.44669
	127.951	7.75284	-0.600362	5.44669
	127.951	7.75284	-0.600356	5.44669
	127.951	7.75285	-0.592592	5.44669
	127.951	7.75285	-0.572355	5.44669
	127.951	7.75285	-0.563947	5.44669
	127.951	7.75285	-0.582934	5.44669
	127.951	7.75285	-0.604172	5.44669
	127.951	7.75285	-0.600079	5.44669
	127.951	7.75285	-0.574086	5.44669
	127.951	7.75285	-0.562003	5.44669
	127.951	7.75285	-0.581504	5.44669
	127.951	7.75285	-0.604263	5.44669
	127.951	7.75285	-0.608496	5.44669
	127.951	7.75285	-0.594567	5.44669
	127.951	7.75285	-0.570281	5.44669
	127.951	7.75285	-0.562375	5.44669
	127.951	7.80204	-0.583013	5.44669
	127.951	7.92881	-0.604764	5.44669
	127.951	7.98124	-0.608169	5.44669
	127.951	7.91162	-0.602123	5.44669
	127.951	7.90564	-0.598421	5.44669
	127.951	7.9837	-0.599026	5.44669
	127.951	8.07655	-0.600596	5.44669
	127.951	8.14607	-0.593168	5.44669
	127.951	8.10225	-0.572511	5.44669
	127.951	8.05285	-0.563808	5.44669
	127.951	8.14512	-0.58282	5.44669
	127.951	8.26594	-0.604174	5.44669
	127.951	8.29398	-0.607991	5.4507
	127.951	8.2644	-0.602258	5.46104
	127.929	8.29149	-0.598541	5.46531
	127.849	8.46875	-0.599028	5.45562
	127.745	8.70556	-0.600554	5.4448
	127.696	8.8182	-0.601021	5.44287
	127.706	8.79332	-0.600673	5.44579
	127.727	8.74478	-0.600362	5.44767
	127.732	8.73359	-0.600355	5.44742
	127.727	8.74621	-0.600463	5.44664
	127.723	8.75548	-0.59264	5.44641
	127.723	8.75488	-0.572337	5.44658
	127.725	8.80052	-0.556052	5.44674
	127.725	8.97522	-0.554775	5.44675
	127.725	9.20434	-0.559763	5.44669
	127.725	9.31468	-0.562265	5.44667
	127.724	9.29156	-0.569404	5.44668
	127.725	9.24458	-0.588491	5.44669
	127.725	9.23342	-0.60451	5.44669
	127.725	9.24549	-0.606108	5.44669
	127.725	9.25452	-0.601348	5.44669
	127.725	9.25402	-0.598829	5.44669
	127.725	9.25059	-0.599472	5.44669
	127.725	9.24934	-0.600638	5.44669
	127.725	9.29922	-0.600898	5.44669
	127.725	9.47592	-0.600592	5.44669
	127.725	9.70438	-0.600372	5.44669
	127.702	9.81373	-0.600388	5.44669
	127.645	9.79043	-0.600473	5.44669
	127.621	9.74373	-0.600503	5.44669
	127.675	9.73275	-0.600485	5.44669
	127.735	9.7448	-0.600467	5.44669
	127.746	9.80295	-0.592595	5.44669
	127.707	9.97838	-0.572317	5.44669
	127.617	10.2034	-0.56393	5.44669
	127.515	10.3117	-0.57507	5.44669
	127.47	10.2892	-0.576025	5.44669
	127.481	10.2924	-0.571406	5.44669
	127.502	10.4574	-0.584705	5.44669
	127.506	10.6976	-0.602255	5.44669
	127.5	10.816	-0.606516	5.44669
	127.496	10.7924	-0.602322	5.44669
	127.497	10.7915	-0.599092	5.44669
	127.498	10.906	-0.599236	5.44669
	127.499	11.0203	-0.600446	5.44669
	127.499	11.0872	-0.600901	5.44669
	127.498	11.1823	-0.600662	5.44669
	127.498	11.2647	-0.6004	5.44669
	127.498	11.3251	-0.600375	5.44669
	127.498	11.4289	-0.600458	5.44669
	127.498	11.468	-0.600501	5.44669
	127.498	11.3518	-0.60049	5.44669
	127.498	11.2249	-0.60047	5.44669
	127.498	11.2521	-0.600466	5.44669
	127.498	11.4131	-0.600471	5.44669
	127.498	11.4875	-0.600475	5.44669
	127.498	11.3656	-0.600474	5.44669
	127.498	11.273	-0.600473	5.44669
	127.498	11.3735	-0.600472	5.44669
	127.498	11.4637	-0.600473	5.44669
	127.498	11.3698	-0.600473	5.44669
	127.498	11.2832	-0.600473	5.44669
	127.498	11.4255	-0.600473	5.44669
	127.498	11.6864	-0.600473	5.44669
	127.498	11.8213	-0.600473	5.44669
	127.498	11.8463	-0.600473	5.44669
	127.498	11.9661	-0.600473	5.44669
	127.476	12.1799	-0.600473	5.44669
	127.419	12.3034	-0.600473	5.44669
	127.395	12.2912	-0.600473	5.44669
	127.449	12.2442	-0.600473	5.44669
	127.509	12.2783	-0.600473	5.44669
	127.52	12.4647	-0.600473	5.44669
	127.481	12.7028	-0.592602	5.44669
	127.413	12.8128	-0.572317	5.44669
	127.368	12.7863	-0.563928	5.44669
	127.369	12.738	-0.575069	5.44669
	127.385	12.7275	-0.576025	5.44669
	127.368	12.7895	-0.571406	5.44669
	127.33	12.9746	-0.584705	5.44669
	127.338	13.2023	-0.602255	5.44669
	127.358	13.2591	-0.606516	5.44669
	127.342	13.1079	-0.602322	5.44669
	127.347	13.0095	-0.591221	5.44669
	127.357	13.118	-0.57108	5.44669
	127.338	13.2629	-0.563901	5.44669
	127.345	13.246	-0.583368	5.44669
	127.358	13.0337	-0.60437	5.44669
	127.317	12.7788	-0.607878	5.44669
	127.266	12.6711	-0.602141	5.44669
	127.254	12.7045	-0.590661	5.44669
	127.267	12.7548	-0.57091	5.44669
	127.276	12.7638	-0.564028	5.44669
	127.276	12.7496	-0.583482	5.44669
	127.272	12.7404	-0.604372	5.44669
	127.293	12.7417	-0.607839	5.44669
	127.351	12.7454	-0.602123	5.44669
	127.398	12.7466	-0.598538	5.44669
	127.402	12.7457	-0.599075	5.44669
	127.365	12.7449	-0.600575	5.44669
	127.3	12.7449	-0.601012	5.44669
	127.256	12.7452	-0.600663	5.44669
	127.256	12.7453	-0.600361	5.44669
	127.271	12.7453	-0.600358	5.44669
	127.3	12.7452	-0.600465	5.44669
	127.354	12.7452	-0.60051	5.44669
	127.397	12.7452	-0.592621	5.44669
	127.4	12.7452	-0.564441	5.44669
	127.365	12.7452	-0.535764	5.44669
	127.301	12.7452	-0.546393	5.44669
	127.257	12.7452	-0.58665	5.44669
	127.279	12.7452	-0.611661	5.44669
	127.373	12.7452	-0.609717	5.44669
	127.461	12.7452	-0.600312	5.44669
	127.428	12.7452	-0.597111	5.44669
	127.31	12.7452	-0.599121	5.44669
	127.239	12.696	-0.601101	5.44669
	127.246	12.5692	-0.601217	5.44669
	127.295	12.5168	-0.600561	5.44669
	127.362	12.5864	-0.600245	5.44669
	127.402	12.5924	-0.600346	5.44669
	127.4	12.5635	-0.600501	5.44669
	127.363	12.6467	-0.60053	5.44669
	127.3	12.7563	-0.600487	5.44669
	127.257	12.783	-0.592588	5.44669
	127.279	12.7568	-0.572306	5.44669
	127.373	12.7366	-0.556058	5.44669
	127.46	12.7375	-0.554788	5.44669
	127.428	12.745	-0.559767	5.44669
	127.333	12.6987	-0.562262	5.44669
	127.319	12.5704	-0.569401	5.44669
	127.349	12.5164	-0.588492	5.44669
	127.322	12.6842	-0.604511	5.44669
	127.271	12.9934	-0.606108	5.44669
	127.255	13.2949	-0.601348	5.44669
	127.265	13.5446	-0.598828	5.44669
	127.275	13.7267	-0.599472	5.44669
	127.276	13.8417	-0.600638	5.44669
	127.272	13.993	-0.600898	5.44669
	127.271	14.1896	-0.600592	5.44669
	127.271	14.295	-0.600372	5.44669
	127.272	14.2814	-0.600388	5.44669
	127.272	14.2893	-0.600473	5.44669
	127.272	14.4532	-0.600503	5.44669
	127.272	14.6912	-0.600485	5.44669
	127.272	14.8091	-0.600467	5.44669
	127.272	14.786	-0.592595	5.44669
	127.272	14.7364	-0.572317	5.44669
	127.272	14.7241	-0.56393	5.44669
	127.272	14.7858	-0.582941	5.44669
	127.272	14.9222	-0.604181	5.44669
	127.272	15.0234	-0.607951	5.44669
	127.272	15.077	-0.602239	5.44669
	127.272	15.1713	-0.598547	5.44669
	127.25	15.258	-0.599037	5.44669
	127.192	15.2713	-0.592685	5.44669
	127.169	15.2477	-0.572862	5.44669
	127.2	15.2334	-0.556256	5.44669
	127.203	15.2358	-0.554673	5.44669
	127.19	15.2911	-0.567519	5.44669
	127.227	15.4687	-0.590408	5.44669
	127.277	15.6957	-0.605984	5.44669
	127.289	15.804	-0.606044	5.44669
	127.255	15.7809	-0.600798	5.44669
	127.188	15.7838	-0.598621	5.44669
	127.165	15.9489	-0.59958	5.44669
	127.222	16.1892	-0.600757	5.44669
	127.284	16.3569	-0.600909	5.44669
	127.271	16.5091	-0.600555	5.44669
	127.175	16.6874	-0.600352	5.44669
	127.083	16.7847	-0.600393	5.44669
	127.092	16.8235	-0.600482	5.44669
	127.131	16.9624	-0.600505	5.44669
	127.122	17.1793	-0.600483	5.44669
	127.123	17.2973	-0.600466	5.44669
	127.13	17.2817	-0.600466	5.44669
	127.088	17.2352	-0.600473	5.44669
	127.039	17.2215	-0.600475	5.44669
	127.029	17.2324	-0.600474	5.44669
	127.041	17.2418	-0.600473	5.44669
	127.05	17.2419	-0.600472	5.44669
	127.071	17.2386	-0.600473	5.44669
	127.125	17.2864	-0.600473	5.44669
	127.148	17.4137	-0.600473	5.44669
	127.095	17.5161	-0.592602	5.44669
	127.058	17.5733	-0.572317	5.44669
	127.105	17.6688	-0.563928	5.44669
	127.144	17.7546	-0.575069	5.44669
	127.123	17.7672	-0.576026	5.44669
	127.119	17.7436	-0.571406	5.44669
	127.128	17.7787	-0.584705	5.44669
	127.089	17.9572	-0.602255	5.44669
	127.04	18.2409	-0.606516	5.44669
	127.029	18.528	-0.602322	5.44669
	127.041	18.7318	-0.599092	5.44669
	127.05	18.8426	-0.599236	5.44669
	127.049	19.0336	-0.600446	5.44669
	127.046	19.4037	-0.600901	5.44669
	127.045	19.789	-0.600662	5.44669
	127.045	20.0628	-0.6004	5.44669
	127.046	20.2267	-0.600375	5.44669
	127.046	20.326	-0.600458	5.44669
	127.046	20.5263	-0.600501	5.4507
	127.046	20.9044	-0.60049	5.46104
	127.046	21.2897	-0.60047	5.46531
	127.046	21.5607	-0.600466	5.45562
	127.046	21.7235	-0.600471	5.4448
	127.046	21.8232	-0.600475	5.44287
	127.023	21.9749	-0.600474	5.44579
	126.966	22.2264	-0.600473	5.44767
	126.942	22.5591	-0.592602	5.44341
	126.996	22.9488	-0.572317	5.43229
	127.056	23.2935	-0.563928	5.42778
	127.045	23.5436	-0.58294	5.43765
	126.949	23.7613	-0.604181	5.44863
	126.857	23.9976	-0.607951	5.45056
	126.888	24.253	-0.602239	5.44759
	126.985	24.559	-0.598547	5.44569
	126.977	24.9364	-0.599037	5.44595
	126.867	25.2854	-0.592685	5.44673
	126.79	25.5418	-0.572863	5.44697
	126.791	25.7605	-0.564127	5.44679
	126.818	26.0443	-0.582829	5.44663
	126.829	26.4254	-0.604064	5.44663
	126.824	26.7839	-0.607942	5.44668
	126.818	27.0921	-0.594405	5.44671
	126.817	27.4353	-0.57041	5.4467
	126.819	27.7696	-0.562487	5.44668
	126.82	28.0811	-0.583014	5.44668
	126.82	28.4836	-0.596853	5.44669
	126.819	28.9969	-0.579997	5.44669
	126.819	29.5344	-0.565585	5.44669
	126.819	30.0444	-0.580896	5.44669
	126.819	30.5345	-0.602735	5.44669
	126.819	30.9769	-0.600201	5.44669
	126.819	31.3002	-0.574648	5.44669
	126.819	31.5738	-0.562195	5.44669
	126.819	31.9646	-0.573514	5.44669
	126.819	32.4865	-0.57599	5.44669
	126.819	32.9827	-0.571944	5.44669
	126.819	33.3169	-0.584943	5.44669
	126.819	33.5267	-0.602163	5.44669
	126.819	33.7315	-0.598522	5.44669
	126.819	34.026	-0.574147	5.44669
	126.819	34.4166	-0.562583	5.44669
	126.819	34.7753	-0.581724	5.44669
	126.819	35.031	-0.60415	5.44669
	126.819	35.246	-0.60837	5.44669
	126.819	35.4792	-0.602425	5.44669
	126.797	35.7343	-0.598476	5.44669
	126.74	35.9921	-0.591071	5.44669
	126.716	36.2431	-0.572386	5.44669
	126.77	36.5397	-0.564501	5.44669
	126.808	36.9146	-0.583155	5.44669
	126.739	37.266	-0.604068	5.44669
	126.641	37.5734	-0.607827	5.44669
	126.638	37.9188	-0.602227	5.44669
	126.674	38.2543	-0.598586	5.44669
	126.668	38.5655	-0.599058	5.44669
	126.672	38.9183	-0.600551	5.44669
	126.701	39.2555	-0.601008	5.44669
	126.715	39.5156	-0.60067	5.44669
	126.69	39.7402	-0.600365	5.44669
	126.626	39.9758	-0.600358	5.44669
	126.578	40.2285	-0.600463	5.44669
	126.576	40.5336	-0.60051	5.44669
	126.592	40.9115	-0.600492	5.44268
	126.599	41.2612	-0.592597	5.43234
	126.596	41.5175	-0.572309	5.42806
	126.592	41.7361	-0.563926	5.43775
	126.592	42.0197	-0.582942	5.44858
	126.593	42.4009	-0.604183	5.4505
	126.594	42.7595	-0.607951	5.44759
	126.593	43.0185	-0.602238	5.44571
	126.593	43.2349	-0.598546	5.44595
	126.593	43.5168	-0.599037	5.44673
	126.593	43.8979	-0.600556	5.44696
	126.593	44.2571	-0.601018	5.44679
	126.593	44.5656	-0.600672	5.44663
	126.593	44.9579	-0.600362	5.44663
	126.593	45.4188	-0.600356	5.44668
	126.593	45.7827	-0.600463	5.44671
	126.593	46.0664	-0.60051	5.4467
	126.593	46.447	-0.600492	5.44668
	126.593	46.961	-0.600468	5.44668
	126.593	47.4575	-0.600464	5.44669
	126.593	47.7947	-0.600471	5.44669
	126.593	48.0548	-0.600475	5.44669
	126.593	48.435	-0.600475	5.44669
	126.593	48.908	-0.592602	5.44669
	126.593	49.2813	-0.572317	5.44669
	126.593	49.5647	-0.563928	5.44669
	126.593	49.9417	-0.58294	5.44669
	126.593	50.4052	-0.604181	5.44669
	126.593	50.7264	-0.607951	5.44669
	126.593	50.836	-0.594368	5.44669
	126.593	50.9866	-0.570391	5.44669
	126.593	51.3405	-0.562492	5.44669
	126.593	51.7334	-0.583023	5.44669
	126.593	52.0162	-0.604726	5.44669
	126.593	52.2304	-0.60815	5.44669
	126.593	52.5028	-0.602128	5.44669
	126.593	52.8808	-0.59843	5.44669
	126.593	53.2421	-0.599028	5.44669
	126.593	53.5033	-0.600594	5.44669
	126.593	53.7197	-0.601037	5.44669
	126.593	53.9516	-0.600666	5.44669
	126.593	54.2056	-0.600353	5.44669
	126.593	54.4634	-0.600354	5.44669
	126.593	54.6657	-0.600466	5.44669
	126.593	54.7372	-0.600512	5.44669
	126.593	54.7077	-0.600492	5.44669
	126.593	54.721	-0.600467	5.44669
	126.593	54.8928	-0.600464	5.4507
	126.593	55.1322	-0.600471	5.46104
	126.593	55.2971	-0.600475	5.46531
	126.593	55.4486	-0.592604	5.45562
	126.593	55.6275	-0.572317	5.4448
	126.593	55.7745	-0.563927	5.44287
	126.593	55.9401	-0.582939	5.44579
	126.593	56.1804	-0.604181	5.44767
	126.593	56.4544	-0.607951	5.44742
	126.593	56.668	-0.602239	5.44664
	126.593	56.7877	-0.598547	5.44641
	126.593	56.9297	-0.599037	5.44658
	126.593	57.1208	-0.592685	5.44674
	126.593	57.2763	-0.572863	5.44675
	126.593	57.441	-0.564127	5.44669
	126.593	57.6781	-0.582829	5.44667
	126.593	58.0001	-0.604064	5.44668
	126.593	58.3904	-0.607942	5.44669
	126.593	58.7392	-0.602276	5.44669
	126.593	58.9908	-0.590695	5.44669
	126.593	59.2076	-0.570876	5.44669
	126.593	59.4431	-0.564002	5.44669
	126.593	59.6985	-0.583483	5.44669
	126.593	60.0047	-0.604382	5.44669
	126.571	60.3822	-0.607843	5.44669
	126.513	60.7312	-0.602122	5.44669
	126.49	61.0367	-0.590666	5.44669
	126.543	61.3822	-0.570919	5.44669
	126.604	61.7184	-0.56403	5.44669
	126.614	61.9807	-0.583479	5.44669
	126.576	62.2065	-0.604371	5.44669
	126.508	62.4911	-0.607839	5.44669
	126.486	62.87	-0.602124	5.44669
	126.544	63.2274	-0.598539	5.44669
	126.605	63.4867	-0.591204	5.44669
	126.593	63.7037	-0.572419	5.44669
	126.496	63.9856	-0.564468	5.44669
	126.404	64.4158	-0.583129	5.44669
	126.436	64.9017	-0.604069	5.44669
	126.554	65.2626	-0.607837	5.44669
	126.626	65.5362	-0.602231	5.44669
	126.62	65.9135	-0.598584	5.44669
	126.57	66.3806	-0.599056	5.44669
	126.481	66.7524	-0.600551	5.44669
	126.384	67.0372	-0.601009	5.44669
	126.34	67.3663	-0.60067	5.44669
	126.373	67.7029	-0.600365	5.44669
	126.45	68.0205	-0.600358	5.44669
	126.5	68.3755	-0.600463	5.44669
	126.498	68.7113	-0.60051	5.44669
	126.458	68.9701	-0.600492	5.44669
	126.416	69.1946	-0.600468	5.44669
	126.431	69.4799	-0.600464	5.44669
	126.455	69.8596	-0.5926	5.44669
	126.416	70.217	-0.57232	5.44669
	126.361	70.476	-0.56393	5.44669
	126.348	70.6437	-0.582939	5.44669
	126.383	70.7497	-0.60418	5.44669
	126.451	70.9024	-0.607951	5.44669
	126.474	71.152	-0.602239	5.44669
	126.417	71.4344	-0.598547	5.44669
	126.355	71.6975	-0.599037	5.44669
	126.345	72.0394	-0.600556	5.44669
	126.362	72.6337	-0.601018	5.44669
	126.373	73.4375	-0.600672	5.44669
	126.371	74.2605	-0.600362	5.44669
	126.367	74.971	-0.600356	5.44669
	126.365	75.522	-0.600463	5.44669
	126.366	75.931	-0.60051	5.44669
	126.367	76.1715	-0.600492	5.44669
	126.367	76.2672	-0.600468	5.44669
	126.345	76.4408	-0.600464	5.44669
	126.287	76.8585	-0.600471	5.44669
	126.263	77.3761	-0.600475	5.44669
	126.317	77.8036	-0.592604	5.44669
	126.377	78.1999	-0.572317	5.44669
	126.366	78.6218	-0.563927	5.44669
	126.27	78.9682	-0.575069	5.44669
	126.156	79.2093	-0.576026	5.44669
	126.108	79.4721	-0.571407	5.44669
	126.145	79.8367	-0.584705	5.44669
	126.225	80.1959	-0.602255	5.44669
	126.252	80.5102	-0.606516	5.44669
	126.192	80.8557	-0.602322	5.44669
	126.15	81.1888	-0.591221	5.44669
	126.22	81.499	-0.57108	5.44669
	126.319	81.8521	-0.563901	5.44669
	126.3	82.1899	-0.583368	5.44669
	126.184	82.4501	-0.60437	5.44669
	126.109	82.6745	-0.607878	5.44669
	126.113	82.91	-0.59427	5.44669
	126.14	83.1136	-0.570376	5.44669
	126.15	83.2427	-0.562521	5.44669
	126.145	83.3923	-0.58304	5.44669
	126.139	83.6323	-0.604723	5.44669
	126.138	83.9119	-0.600272	5.44669
	126.14	84.1772	-0.573971	5.44669
	126.141	84.4718	-0.561887	5.44669
	126.141	84.8901	-0.581496	5.44669
	126.141	85.3666	-0.604302	5.44669
	126.14	85.7277	-0.608515	5.44669
	126.141	86.0047	-0.602432	5.44669
	126.141	86.3342	-0.598427	5.44669
	126.141	86.6247	-0.598918	5.44669
	126.141	86.7182	-0.600549	5.44669
	126.141	86.7173	-0.593186	5.44669
	126.141	86.8414	-0.564664	5.44669
	126.141	87.1153	-0.535656	5.44669
	126.141	87.4179	-0.546268	5.44669
	126.141	87.6315	-0.586636	5.44669
	126.141	87.741	-0.611699	5.44669
	126.141	87.9279	-0.609738	5.44669
	126.141	88.346	-0.600307	5.44669
	126.141	88.9082	-0.597101	5.44669
	126.141	89.4112	-0.599118	5.44669
	126.141	89.7339	-0.601104	5.44669
	126.141	89.9365	-0.601219	5.44669
	126.141	90.1423	-0.600561	5.44669
	126.141	90.4399	-0.592374	5.44669
	126.141	90.8313	-0.572191	5.44669
	126.141	91.1401	-0.563956	5.44669
	126.141	91.2192	-0.575126	5.44669
	126.141	91.2059	-0.576039	5.44669
	126.141	91.3297	-0.571392	5.44669
	126.141	91.6081	-0.584694	5.44669
	126.141	91.9617	-0.602255	5.44669
	126.141	92.3506	-0.60652	5.44669
	126.141	92.6875	-0.602323	5.44669
	126.141	92.9838	-0.59122	5.44669
	126.141	93.3298	-0.57108	5.44669
	126.141	93.6694	-0.563901	5.44669
	126.141	93.9822	-0.583368	5.44268
	126.141	94.3341	-0.60437	5.43234
	126.141	94.6704	-0.607878	5.42806
	126.141	94.9305	-0.602141	5.43775
	126.141	95.1061	-0.590661	5.44858
	126.141	95.2151	-0.57091	5.4505
	126.141	95.3662	-0.564028	5.44759
	126.141	95.5649	-0.575611	5.44571
	126.141	95.6711	-0.576217	5.44595
	126.141	95.6572	-0.571294	5.44673
	126.141	95.6647	-0.58459	5.44696
	126.141	95.8285	-0.602246	5.44679
	126.141	96.1158	-0.606553	5.44663
	126.141	96.4098	-0.60234	5.44663
	126.141	96.6151	-0.599086	5.44668
	126.141	96.675	-0.599227	5.44671
	126.141	96.6395	-0.600444	5.4467
	126.141	96.6053	-0.600904	5.44668
	126.141	96.6039	-0.600664	5.44668
	126.141	96.6647	-0.6004	5.44669
	126.118	96.7969	-0.600374	5.44669
	126.061	96.8966	-0.600458	5.44669
	126.015	96.9511	-0.600502	5.44669
	126.011	97.0462	-0.60049	5.44669
	126.048	97.133	-0.60047	5.44669
	126.112	97.146	-0.600466	5.44669
	126.156	97.1223	-0.600471	5.44669
	126.156	97.1572	-0.600475	5.44669
	126.119	97.3356	-0.600474	5.44669
	126.033	97.5702	-0.600473	5.44669
	125.955	97.6814	-0.600472	5.44669
	125.966	97.706	-0.600473	5.44669
	126.001	97.834	-0.600473	5.44669
	125.989	98.1005	-0.600473	5.44669
	125.991	98.3986	-0.600473	5.44669
	126.021	98.6621	-0.600473	5.44669
	126.059	98.9495	-0.600473	5.44669
	126.113	99.3654	-0.600473	5.44669
	126.13	99.8434	-0.600473	5.44669
	126.075	100.157	-0.600473	5.44669
	126.016	100.307	-0.600473	5.44669
	125.985	100.633	-0.600473	5.44669
	125.965	101.218	-0.600473	5.44669
	125.987	101.722	-0.600473	5.44669
	126.005	102.03	-0.600473	5.44669
	125.961	102.422	-0.600473	5.44669
	125.907	103.088	-0.600473	5.44669
	125.895	103.865	-0.600473	5.44669
	125.909	104.547	-0.600473	5.44669
	125.919	105.191	-0.600473	5.44669
	125.918	105.91	-0.592602	5.44669
	125.914	106.731	-0.572317	5.44669
	125.913	107.626	-0.563928	5.44669
	125.914	108.428	-0.582939	5.44669
	125.915	109.002	-0.604181	5.44669
	125.915	109.439	-0.600081	5.44669
	125.914	109.937	-0.574083	5.44669
	125.914	110.613	-0.562002	5.44669
	125.914	111.36	-0.581504	5.44669
	125.914	111.976	-0.604264	5.44669
	125.914	112.448	-0.608496	5.44669
	125.914	112.897	-0.594567	5.44669
	125.914	113.384	-0.570281	5.44669
	125.892	113.897	-0.562375	5.44669
	125.835	114.357	-0.583013	5.44669
	125.811	114.63	-0.604764	5.44669
	125.842	114.672	-0.608169	5.44669
	125.845	114.607	-0.602123	5.44669
	125.832	114.567	-0.598421	5.44669
	125.87	114.574	-0.599026	5.44669
	125.919	114.542	-0.600596	5.44669
	125.909	114.37	-0.601039	5.44669
	125.84	114.187	-0.600666	5.44669
	125.807	114.25	-0.600353	5.44669
	125.861	114.502	-0.600354	5.44669
	125.925	114.659	-0.600466	5.44669
	125.937	114.598	-0.600512	5.44669
	125.92	114.363	-0.600492	5.44669
	125.909	114.164	-0.600467	5.44669
	125.91	114.194	-0.600464	5.44669
	125.914	114.282	-0.600471	5.44669
	125.916	114.21	-0.600475	5.44669
	125.915	114.085	-0.600475	5.44669
	125.914	113.998	-0.600473	5.44669
	125.892	113.849	-0.600472	5.44669
	125.834	113.645	-0.600473	5.44669
	125.811	113.536	-0.600473	5.44669
	125.865	113.551	-0.600473	5.44669
	125.925	113.594	-0.600473	5.44669
	125.935	113.606	-0.600473	5.44669
	125.919	113.596	-0.592602	5.44669
	125.887	113.588	-0.572317	5.44669
	125.83	113.588	-0.563928	5.44669
	125.811	113.591	-0.582939	5.44669
	125.866	113.592	-0.604181	5.44669
	125.903	113.591	-0.607951	5.44669
	125.855	113.591	-0.602239	5.44669
	125.815	113.591	-0.598547	5.44669
	125.859	113.591	-0.599037	5.44669
	125.921	113.591	-0.600556	5.44669
	125.936	113.591	-0.601018	5.44669
	125.921	113.591	-0.600672	5.44669
	125.909	113.591	-0.600362	5.44669
	125.91	113.591	-0.600356	5.44669
	125.914	113.591	-0.600463	5.44669
	125.916	113.591	-0.60051	5.44669
	125.915	113.591	-0.600492	5.44669
	125.914	113.591	-0.600468	5.44669
	125.914	113.591	-0.600464	5.44669
	125.914	113.64	-0.600471	5.44669
	125.892	113.816	-0.600475	5.44669
	125.812	114.094	-0.600475	5.44669
	125.731	114.428	-0.600473	5.44669
	125.739	114.859	-0.600472	5.44669
	125.773	115.424	-0.600473	5.44669
	125.74	116.129	-0.592602	5.44669
	125.685	116.912	-0.564447	5.44669
	125.669	117.738	-0.535772	5.44669
	125.681	118.662	-0.546395	5.44669
	125.692	119.678	-0.586648	5.44669
	125.692	120.758	-0.611659	5.44669
	125.688	121.939	-0.609717	5.44669
	125.687	123.157	-0.600312	5.44669
	125.687	124.259	-0.597111	5.44669
	125.688	125.235	-0.59912	5.44669
	125.688	126.189	-0.601101	5.44669
	125.688	127.128	-0.601217	5.44669
	125.688	127.913	-0.600561	5.44669
	125.688	128.467	-0.592375	5.44669
	125.688	128.901	-0.572191	5.44669
	125.688	129.307	-0.563956	5.44669
	125.688	129.636	-0.582996	5.44669
	125.688	129.875	-0.604195	5.44669
	125.688	130.094	-0.600066	5.44669
	125.688	130.286	-0.574072	5.44669
	125.688	130.318	-0.562002	5.44669
	125.688	130.169	-0.581508	5.44669
	125.688	130.031	-0.604266	5.44669
	125.688	130.017	-0.608496	5.44669
	125.688	130.058	-0.602437	5.44669
	125.688	130.031	-0.598436	5.44669
	125.688	129.898	-0.598921	5.44669
	125.688	129.836	-0.600546	5.44669
	125.688	129.952	-0.601055	5.44669
	125.688	130.039	-0.600691	5.44669
	125.688	129.937	-0.600357	5.44669
	125.688	129.8	-0.600347	5.44669
	125.688	129.719	-0.600461	5.44669
	125.688	129.626	-0.600513	5.44669
	125.688	129.55	-0.600494	5.44669
	125.688	129.54	-0.600467	5.44669
	125.688	129.562	-0.592592	5.44669
	125.688	129.574	-0.572315	5.44669
	125.688	129.571	-0.563931	5.44669
	125.688	129.566	-0.582941	5.44669
	125.688	129.564	-0.604181	5.44669
	125.688	129.566	-0.607951	5.44669
	125.688	129.616	-0.602238	5.44669
	125.688	129.792	-0.598547	5.44669
	125.688	130.02	-0.599037	5.44669
	125.688	130.129	-0.600556	5.44669
	125.688	130.057	-0.601018	5.44669
	125.688	129.835	-0.600672	5.44669
	125.688	129.595	-0.600362	5.44669
	125.688	129.498	-0.600356	5.44669
	125.688	129.53	-0.600463	5.44669
	125.688	129.576	-0.60051	5.44669
	125.688	129.584	-0.600492	5.44669
	125.688	129.521	-0.600468	5.44669
	125.688	129.337	-0.600464	5.44669
	125.688	129.159	-0.600471	5.44669
	125.688	129.229	-0.600475	5.44669
	125.688	129.481	-0.600475	5.44669
	125.688	129.637	-0.600473	5.44669
	125.688	129.624	-0.600472	5.44669
	125.688	129.565	-0.600473	5.44669
	125.688	129.545	-0.600473	5.44669
	125.688	129.558	-0.600473	5.44669
	125.688	129.57	-0.600473	5.44669
	125.688	129.571	-0.600473	5.44669
	125.688	129.616	-0.600473	5.44669
	125.688	129.839	-0.600473	5.44669
	125.688	130.294	-0.600473	5.44669
	125.688	130.907	-0.600473	5.44669
	125.688	131.672	-0.600473	5.44669
	125.688	132.619	-0.600473	5.44669
	125.688	133.615	-0.600473	5.44669
	125.688	134.473	-0.600473	5.44669
	125.688	135.143	-0.600473	5.44669
	125.688	135.617	-0.600473	5.44669
	125.688	135.902	-0.600473	5.44669
	125.688	136.101	-0.600473	5.44669
	125.688	136.32	-0.600473	5.44669
	125.688	136.525	-0.600473	5.44669
	125.688	136.612	-0.600473	5.44669
	125.688	136.637	-0.600473	5.44669
	125.688	136.774	-0.600473	5.44669
	125.688	137.044	-0.600473	5.44669
	125.688	137.34	-0.600473	5.44669
	125.688	137.651	-0.600473	5.44669
	125.688	137.573	-0.600473	5.44669
	125.666	134.954	-0.600473	5.44669
	125.608	127.147	-0.600473	5.44669
	125.562	115.28	-0.600473	5.4507
	125.536	104.394	-0.600473	5.46104
	125.493	98.347	-0.600473	5.46531
	125.476	96.96	-0.600473	5.45562
	125.528	97.9496	-0.600473	5.4448
	125.562	99.5032	-0.600473	5.44287
	125.515	100.839	-0.600473	5.44579
	125.454	101.798	-0.600473	5.44767
	125.44	102.515	-0.600473	5.44742
	125.456	103.14	-0.600473	5.44664
	125.467	103.647	-0.600473	5.44641
	125.466	103.961	-0.600473	5.44658
	125.462	104.112	-0.600473	5.44674
	125.46	104.193	-0.600473	5.44675
	125.461	104.342	-0.600473	5.44669
	125.462	104.599	-0.600473	5.44667
	125.462	104.886	-0.600473	5.44668
	125.462	105.148	-0.600473	5.44669
	125.462	105.39	-0.600473	5.44669
	125.462	105.631	-0.600473	5.44669
	125.462	105.881	-0.600473	5.44669
	125.462	106.133	-0.600473	5.44669
	125.462	106.384	-0.592602	5.44669
	125.462	106.584	-0.572317	5.44669
	125.462	106.657	-0.563928	5.44669
	125.462	106.629	-0.582939	5.44669
	125.462	106.642	-0.604181	5.44669
	125.462	106.813	-0.607951	5.44669
	125.462	107.102	-0.594368	5.44669
	125.462	107.394	-0.570391	5.44669
	125.462	107.598	-0.562492	5.44669
	125.462	107.707	-0.583023	5.44669
	125.462	107.848	-0.604726	5.44669
	125.462	108.042	-0.60815	5.44669
	125.462	108.199	-0.602128	5.44669
	125.462	108.413	-0.590559	5.44669
	125.462	108.825	-0.570872	5.44669
	125.462	109.326	-0.564049	5.44669
	125.462	109.7	-0.583504	5.44669
	125.462	109.973	-0.604374	5.44669
	125.462	110.297	-0.607832	5.44669
	125.462	110.635	-0.60212	5.44669
	125.462	110.955	-0.598539	5.44669
	125.462	111.36	-0.599076	5.44669
	125.462	111.871	-0.600575	5.44669
	125.462	112.407	-0.593141	5.44669
	125.462	112.917	-0.572507	5.44669
	125.462	113.358	-0.563816	5.44669
	125.462	113.724	-0.582825	5.44669
	125.462	114.17	-0.604173	5.44669
	125.462	114.742	-0.607989	5.44669
	125.462	115.199	-0.602257	5.44669
	125.462	115.493	-0.598541	5.44669
	125.462	115.846	-0.599028	5.44669
	125.439	116.345	-0.600554	5.44669
	125.382	116.845	-0.60102	5.44669
	125.358	117.189	-0.600673	5.44669
	125.412	117.451	-0.600362	5.44669
	125.472	117.78	-0.600355	5.44669
	125.483	118.125	-0.600463	5.44669
	125.467	118.446	-0.600511	5.44669
	125.434	118.849	-0.600492	5.44669
	125.356	119.31	-0.600468	5.44669
	125.256	119.67	-0.600464	5.44669
	125.208	119.952	-0.600471	5.44669
	125.218	120.333	-0.600475	5.44669
	125.238	120.848	-0.600475	5.44669
	125.243	121.394	-0.592602	5.44669
	125.26	121.907	-0.572317	5.44669
	125.313	122.395	-0.563928	5.44669
	125.337	122.885	-0.575069	5.44669
	125.285	123.384	-0.576026	5.44669
	125.225	123.887	-0.571406	5.44669
	125.214	124.387	-0.584705	5.44669
	125.23	124.886	-0.602255	5.44669
	125.241	125.384	-0.606516	5.44669
	125.239	125.884	-0.602322	5.44669
	125.235	126.383	-0.599092	5.44669
	125.234	126.882	-0.599236	5.44669
	125.235	127.382	-0.592575	5.44669
	125.236	127.881	-0.564875	5.44669
	125.236	128.38	-0.535962	5.44669
	125.235	128.879	-0.546322	5.44669
	125.235	129.379	-0.58655	5.44669
	125.235	129.878	-0.611644	5.44669
	125.235	130.377	-0.609746	5.44669
	125.235	130.876	-0.60033	5.44669
	125.235	131.375	-0.597108	5.44669
	125.235	131.875	-0.599113	5.44669
	125.235	132.374	-0.601099	5.44669
	125.213	132.873	-0.601219	5.44669
	125.156	133.422	-0.600563	5.44669
	125.132	134.097	-0.600245	5.44669
	125.163	134.824	-0.600346	5.44669
	125.144	135.384	-0.6005	5.44669
	125.073	135.684	-0.60053	5.44669
	125.065	135.957	-0.600487	5.44669
	125.111	136.463	-0.600459	5.44669
	125.137	137.05	-0.600462	5.44669
	125.11	137.486	-0.592603	5.44669
	125.064	137.814	-0.572322	5.44669
	125.072	138.098	-0.56393	5.44669
	125.095	138.394	-0.575068	5.44669
	125.058	138.759	-0.576025	5.44669
	125.027	139.107	-0.571406	5.44669
	125.071	139.416	-0.584706	5.44669
	125.107	139.813	-0.602255	5.44669
	125.063	140.324	-0.606516	5.44669
	125.002	140.863	-0.602322	5.44669
	124.988	141.374	-0.599092	5.44669
	125.003	141.865	-0.599236	5.44669
	125.014	142.356	-0.600446	5.44669
	125.013	142.806	-0.600901	5.44669
	125.009	143.132	-0.600662	5.44669
	125.008	143.404	-0.592529	5.44669
	125.008	143.793	-0.57222	5.44669
	125.009	144.266	-0.563913	5.44669
	125.009	144.635	-0.582968	5.44669
	125.009	144.868	-0.604198	5.44669
	125.009	145.119	-0.607948	5.44669
	125.009	145.58	-0.602231	5.44669
	125.009	146.196	-0.590674	5.44669
	125.009	146.667	-0.570883	5.44669
	125.009	146.901	-0.564013	5.44669
	125.009	147.07	-0.583485	5.44669
	125.009	147.291	-0.596508	5.44669
	125.009	147.558	-0.579685	5.44669
	125.009	147.825	-0.565577	5.44669
	125.009	148.075	-0.581004	5.44669
	125.009	148.319	-0.602783	5.44669
	125.009	148.566	-0.608054	5.44669
	125.009	148.817	-0.602778	5.44669
	125.009	149.068	-0.598736	5.44669
	125.009	149.318	-0.598925	5.44669
	125.009	149.567	-0.600442	5.44669
	125.009	149.816	-0.60101	5.44669
	125.009	150.066	-0.600709	5.44669
	125.009	150.316	-0.600381	5.44669
	125.009	150.516	-0.60035	5.44669
	125.009	150.59	-0.600454	5.44669
	125.009	150.562	-0.600509	5.44669
	125.009	150.575	-0.600494	5.44669
	125.009	150.697	-0.600469	5.44669
	125.009	150.809	-0.600464	5.44669
	125.009	150.873	-0.60047	5.44669
	125.009	150.967	-0.600475	5.44669
	125.009	151.05	-0.600475	5.44669
	125.009	151.062	-0.600473	5.44669
	125.009	151.039	-0.600472	5.44669
	125.009	151.026	-0.600473	5.44669
	125.009	151.028	-0.600473	5.44669
	125.009	150.985	-0.592602	5.44669
	125.009	150.811	-0.572317	5.44669
	125.009	150.581	-0.563928	5.44669
	125.009	150.421	-0.582939	5.44669
	125.009	150.219	-0.604181	5.44669
	125.009	149.812	-0.607951	5.44669
	125.009	149.211	-0.602239	5.44669
	125.009	148.434	-0.598547	5.44669
	125.009	147.527	-0.599037	5.44669
	125.009	146.659	-0.600556	5.44669
	125.009	145.905	-0.601018	5.44669
	125.009	145.294	-0.600672	5.44669
	125.009	144.915	-0.600362	5.44669
	125.009	144.666	-0.600356	5.44669
	125.009	144.352	-0.592592	5.44669
	125.009	144.009	-0.572355	5.44669
	125.009	143.683	-0.563947	5.44669
	125.009	143.278	-0.582934	5.44669
	125.009	142.768	-0.604172	5.44669
	125.009	142.233	-0.607949	5.44669
	125.009	141.723	-0.602241	5.44669
	125.009	141.232	-0.598548	5.44669
	125.009	140.789	-0.599037	5.44669
	125.009	140.466	-0.600555	5.44669
	125.009	140.242	-0.593147	5.44669
	125.009	140.076	-0.572516	5.44669
	125.009	139.959	-0.563818	5.44669
	125.009	139.801	-0.582823	5.44669
	125.009	139.602	-0.604171	5.44669
	125.009	139.498	-0.607989	5.44669
	125.009	139.513	-0.594387	5.44669
	125.009	139.554	-0.570386	5.44669
	125.009	139.517	-0.562483	5.44669
	125.009	139.331	-0.583021	5.44669
	125.009	139.094	-0.604729	5.44669
	125.009	138.985	-0.600281	5.44669
	125.009	139.011	-0.573972	5.44669
	125.009	139.01	-0.561884	5.44669
	124.987	138.598	-0.581494	5.44669
	124.929	136.74	-0.604302	5.44669
	124.906	132.003	-0.608516	5.44669
	124.937	124.422	-0.602432	5.44669
	124.94	116.43	-0.598427	5.44669
	124.904	110.812	-0.598918	5.44669
	124.862	108.349	-0.600549	5.44669
	124.809	107.913	-0.593186	5.44669
	124.793	108.088	-0.572535	5.44669
	124.849	108.186	-0.563812	5.44669
	124.885	108.143	-0.582813	5.44669
	124.837	108.038	-0.60417	5.44669
	124.775	107.854	-0.607991	5.44669
	124.761	107.592	-0.602259	5.44669
	124.777	107.316	-0.59067	5.44669
	124.788	107.11	-0.570872	5.44669
	124.787	106.993	-0.564009	5.44669
	124.783	106.801	-0.583487	5.44669
	124.781	106.433	-0.604382	5.44669
	124.782	106.098	-0.607841	5.44669
	124.783	105.95	-0.602121	5.44669
	124.783	105.838	-0.598537	5.44669
	124.783	105.67	-0.599075	5.44669
	124.783	105.513	-0.600575	5.44669
	124.783	105.339	-0.593142	5.44669
	124.783	105.099	-0.572507	5.44669
	124.783	104.779	-0.563816	5.44669
	124.783	104.39	-0.582825	5.44669
	124.783	104.042	-0.604173	5.44669
	124.783	103.79	-0.607989	5.44669
	124.783	103.622	-0.602257	5.44669
	124.783	103.464	-0.598541	5.44669
	124.783	103.134	-0.599028	5.44669
	124.783	102.657	-0.600554	5.44669
	124.783	102.216	-0.60102	5.44669
	124.783	101.85	-0.600673	5.44669
	124.783	101.551	-0.600362	5.44669
	124.783	101.262	-0.600355	5.44669
	124.783	100.808	-0.600463	5.44669
	124.783	100.109	-0.600511	5.44669
	124.783	99.3401	-0.592621	5.44669
	124.783	98.7227	-0.572312	5.44669
	124.783	98.2577	-0.563919	5.44669
	124.783	97.7637	-0.582938	5.44669
	124.783	97.0497	-0.604183	5.44669
	124.783	96.131	-0.600082	5.44669
	124.783	95.2838	-0.574083	5.44669
	124.783	94.6501	-0.562001	5.44669
	124.783	94.0981	-0.581504	5.44669
	124.783	93.6055	-0.604264	5.44669
	124.783	93.2231	-0.608497	5.44669
	124.761	92.884	-0.602437	5.44669
	124.703	92.5758	-0.598436	5.44669
	124.679	92.3227	-0.59892	5.44669
	124.733	92.1399	-0.592676	5.44669
	124.793	92.0746	-0.5729	5.44669
	124.804	92.0506	-0.556275	5.44669
	124.788	91.9064	-0.554668	5.44669
	124.777	91.682	-0.56751	5.44669
	124.779	91.5628	-0.590406	5.44669
	124.783	91.5805	-0.605987	5.44669
	124.762	91.6283	-0.598175	5.44669
	124.704	91.6418	-0.572642	5.44669
	124.679	91.6304	-0.562075	5.44669
	124.733	91.6208	-0.582047	5.44669
	124.793	91.6209	-0.604465	5.44669
	124.804	91.6243	-0.608388	5.44669
	124.766	91.6257	-0.60232	5.44669
	124.698	91.6251	-0.598426	5.44669
	124.653	91.6243	-0.598958	5.44669
	124.654	91.6242	-0.600566	5.44669
	124.691	91.6244	-0.60105	5.44669
	124.733	91.6246	-0.600682	5.44669
	124.696	91.6245	-0.600355	5.44669
	124.593	91.6245	-0.600349	5.44268
	124.551	91.6245	-0.600463	5.43234
	124.635	91.6245	-0.600513	5.42806
	124.74	91.6245	-0.600493	5.43775
	124.718	91.6245	-0.600467	5.44858
	124.599	91.6245	-0.592593	5.4505
	124.523	91.5753	-0.564445	5.44759
	124.528	91.3993	-0.535775	5.44571
	124.557	91.1709	-0.546396	5.44595
	124.567	91.0614	-0.586647	5.44673
	124.561	91.0353	-0.611659	5.44696
	124.555	90.9061	-0.609717	5.44679
	124.554	90.6396	-0.600313	5.44663
	124.556	90.342	-0.597111	5.44663
	124.557	90.0786	-0.59125	5.44668
	124.557	89.8403	-0.572946	5.44671
	124.556	89.6003	-0.556801	5.4467
	124.556	89.3507	-0.547002	5.44668
	124.556	89.1469	-0.539253	5.44668
	124.557	89.0718	-0.545876	5.44669
	124.557	89.1004	-0.560286	5.44669
	124.557	89.0879	-0.573245	5.44669
	124.557	88.9168	-0.590762	5.44669
	124.557	88.6774	-0.604089	5.44669
	124.557	88.5614	-0.605124	5.44669
	124.557	88.5858	-0.601085	5.44669
	124.557	88.6354	-0.599068	5.44669
	124.557	88.6471	-0.599666	5.44669
	124.557	88.6344	-0.600634	5.44669
	124.557	88.6249	-0.600827	5.44669
	124.557	88.5762	-0.600564	5.44669
	124.557	88.4039	-0.600385	5.44669
	124.557	88.1768	-0.600404	5.44669
	124.557	88.0665	-0.600475	5.44669
	124.557	88.0397	-0.600498	5.44669
	124.557	87.9104	-0.600483	5.44669
	124.557	87.7425	-0.600468	5.44669
	124.557	87.7478	-0.600467	5.44669
	124.557	87.8144	-0.600472	5.44669
	124.557	87.7427	-0.600475	5.44669
	124.557	87.6244	-0.600474	5.44669
	124.557	87.5901	-0.600473	5.44669
	124.557	87.6161	-0.600472	5.44669
	124.557	87.639	-0.600473	5.44669
	124.557	87.5901	-0.600473	5.44669
	124.557	87.4061	-0.600473	5.44669
	124.557	87.1742	-0.600473	5.44669
	124.557	87.0661	-0.600473	5.44669
	124.557	87.0419	-0.600473	5.44669
	124.534	86.9129	-0.600473	5.44669
	124.454	86.695	-0.600473	5.44669
	124.351	86.5731	-0.600473	5.44669
	124.324	86.5873	-0.592602	5.44669
	124.414	86.6347	-0.572317	5.44669
	124.539	86.6492	-0.563928	5.44669
	124.571	86.6384	-0.582939	5.44669
	124.498	86.5795	-0.604181	5.44669
	124.426	86.4033	-0.607951	5.44669
	124.418	86.1783	-0.594368	5.44669
	124.461	86.0702	-0.570391	5.44669
	124.53	86.0436	-0.562492	5.44669
	124.552	85.9628	-0.583023	5.44669
	124.492	85.8721	-0.604726	5.44669
	124.431	85.8031	-0.60815	5.44669
	124.422	85.6986	-0.602128	5.44669
	124.461	85.6131	-0.59843	5.44669
	124.507	85.6039	-0.599028	5.44669
	124.471	85.5796	-0.600594	5.44669
	124.389	85.4171	-0.601037	5.44669
	124.382	85.1854	-0.600666	5.44669
	124.41	85.0697	-0.600353	5.44669
	124.38	85.0423	-0.600354	5.44669
	124.328	84.9146	-0.600466	5.44669
	124.335	84.6984	-0.600512	5.44669
	124.403	84.5276	-0.592621	5.44669
	124.437	84.3653	-0.572311	5.44669
	124.384	84.1349	-0.563919	5.44669
	124.32	83.8638	-0.582938	5.44669
	124.308	83.5987	-0.604184	5.44669
	124.325	83.3503	-0.600082	5.44669
	124.336	83.1067	-0.574083	5.44669
	124.335	82.8591	-0.562001	5.44669
	124.33	82.6575	-0.581504	5.44669
	124.329	82.5825	-0.604264	5.44669
	124.33	82.5612	-0.608497	5.44669
	124.331	82.4216	-0.602437	5.44669
	124.331	82.1982	-0.598436	5.44669
	124.33	82.0778	-0.59892	5.44669
	124.33	82.0946	-0.600546	5.44669
	124.33	82.0933	-0.601056	5.44669
	124.33	81.9312	-0.600691	5.44669
	124.33	81.6915	-0.600357	5.44669
	124.33	81.5722	-0.600347	5.44669
	124.33	81.5954	-0.600461	5.44669
	124.33	81.6455	-0.600513	5.44669
	124.33	81.658	-0.600494	5.44669
	124.33	81.6454	-0.600467	5.44669
	124.33	81.6356	-0.600463	5.44669
	124.33	81.5869	-0.600471	5.44669
	124.33	81.4637	-0.600475	5.44669
	124.33	81.4127	-0.600475	5.44669
	124.33	81.4816	-0.600473	5.44669
	124.33	81.4868	-0.600472	5.44669
	124.33	81.4086	-0.600473	5.44669
	124.33	81.316	-0.600473	5.44669
	124.33	81.1974	-0.600473	5.44669
	124.33	81.1145	-0.600473	5.44669
	124.33	81.1114	-0.592602	5.44669
	124.33	81.1379	-0.572317	5.44669
	124.33	81.1007	-0.563928	5.44669
	124.33	80.9694	-0.582939	5.44669
	124.33	80.9109	-0.604181	5.44669
	124.308	80.9795	-0.607951	5.44669
	124.25	80.9381	-0.602239	5.44669
	124.227	80.7343	-0.598547	5.44669
	124.281	80.5889	-0.599037	5.44669
	124.341	80.5885	-0.600556	5.44669
	124.351	80.6382	-0.601018	5.44669
	124.335	80.6096	-0.600672	5.44669
	124.325	80.4246	-0.600362	5.44669
	124.326	80.1851	-0.600356	5.44669
	124.308	80.074	-0.600463	5.44669
	124.252	80.1006	-0.60051	5.44669
	124.227	80.1	-0.600492	5.44669
	124.258	79.9347	-0.600468	5.44669
	124.261	79.6934	-0.600464	5.44669
	124.226	79.5747	-0.600471	5.44669
	124.206	79.5494	-0.600475	5.44669
	124.21	79.4237	-0.600475	5.44669
	124.196	79.1584	-0.600473	5.44669
	124.14	78.8601	-0.600472	5.44669
	124.092	78.5467	-0.600473	5.44669
	124.087	78.1324	-0.600473	5.44669
	124.101	77.6643	-0.600473	5.44669
	124.109	77.3053	-0.600473	5.44669
	124.107	77.1245	-0.600473	5.44669
	124.103	77.0469	-0.600473	5.44669
	124.103	76.8614	-0.600473	5.44669
	124.104	76.4817	-0.600473	5.44669
	124.104	76.1397	-0.600473	5.44669
	124.104	75.9935	-0.600473	5.44669
	124.104	75.8845	-0.600473	5.44669
	124.104	75.7164	-0.600473	5.44669
	124.082	75.6079	-0.592602	5.44669
	124.024	75.5609	-0.572317	5.44669
	123.978	75.4224	-0.563928	5.44669
	123.952	75.2087	-0.582939	5.44669
	123.909	75.0427	-0.604181	5.44669
	123.892	74.8816	-0.607951	5.44669
	123.944	74.6991	-0.602239	5.44669
	123.978	74.5539	-0.590676	5.44669
	123.931	74.3905	-0.570882	5.44669
	123.87	74.1503	-0.564011	5.44669
	123.856	73.8757	-0.583485	5.44669
[truncated: 4,312 more rows]
