# Supplementary material for: Design of a cosmetic glove stiffness compensation mechanism for toddler-sized hand prostheses
Source: PLoS One. 2017 Aug 11;12(8):e0183233. doi: 10.1371/journal.pone.0183233 (PMC5553851; doi:10.1371/journal.pone.0183233)
Supplement: S1 Dataset — (ZIP) [file pone.0183233.s001.zip › 03 Prototype measurements/protVST20_1.xlsx]

## Sheet: protVST20b_1
LabVIEW Measurement
Writer_Version	2
Reader_Version	2
Separator	Tab
Decimal_Separator	.
Multi_Headings	No
X_Columns	No
Time_Pref	Absolute
Operator	localadmin
Date	2013-11-18
Time	00:14:24.504000
***End_of_Header***
Channels	4
Samples	10	10	10	10
Date	2013-11-18	2013-11-18	2013-11-18	2013-11-18
Time	00:15:06.904000	00:15:06.904000	00:15:06.904000	00:15:06.904000
Y_Unit_Label	mm	N	N	Pa
X_Dimension	Time	Time	Time	Time
X0	0	0	0	0
Delta_X	0.01	0.01	0.01	0.01
***End_of_Header***
X_Value	Voltage LVDT (Filtered)	Voltage Load Cell (Filtered)	Voltage Pinch Load Cell (Filtered)	Voltage Pressure (Filtered)	Comment
	114.6	-0.734165	-0.428958	5.45562
	114.6	-0.734165	-0.424206	5.4448
	114.6	-0.734165	-0.410062	5.44287
	114.6	-0.734165	-0.421449	5.44579
	114.6	-0.734165	-0.441591	5.44767
	114.6	-0.734165	-0.439748	5.44742
	114.6	-0.734165	-0.415088	5.44664
	114.6	-0.734165	-0.402764	5.44641
	114.6	-0.734165	-0.413819	5.44658
	114.6	-0.734165	-0.408268	5.44674
	114.6	-0.734165	-0.383966	5.44675
	114.6	-0.734165	-0.388643	5.44669
	114.6	-0.684974	-0.424893	5.44667
	114.6	-0.558199	-0.450348	5.44668
	114.6	-0.505767	-0.442144	5.44669
	114.6	-0.624585	-0.405101	5.44669
	114.6	-0.75734	-0.364999	5.44669
	114.6	-0.780903	-0.357013	5.44669
	114.6	-0.7452	-0.382974	5.44669
	114.6	-0.722126	-0.39907	5.44669
	114.6	-0.725192	-0.389091	5.44669
	114.6	-0.734684	-0.385874	5.44669
	114.6	-0.737572	-0.389132	5.44669
	114.6	-0.735407	-0.383937	5.44669
	114.6	-0.733474	-0.387254	5.44669
	114.6	-0.733434	-0.399414	5.44669
	114.6	-0.734104	-0.412612	5.44669
	114.6	-0.734399	-0.423159	5.44669
	114.6	-0.734284	-0.408624	5.44669
	114.6	-0.734132	-0.380786	5.44669
	114.6	-0.734108	-0.387183	5.44669
	114.6	-0.734153	-0.417541	5.44669
	114.6	-0.73418	-0.422928	5.44669
	114.6	-0.734175	-0.413594	5.44669
	114.6	-0.734164	-0.423384	5.44669
	114.6	-0.734161	-0.441146	5.44669
	114.6	-0.734163	-0.446744	5.44669
	114.6	-0.734166	-0.443035	5.44669
	114.6	-0.684975	-0.439533	5.44669
	114.6	-0.558199	-0.43152	5.44669
	114.6	-0.505767	-0.412422	5.44669
	114.6	-0.624585	-0.396709	5.44669
	114.6	-0.75734	-0.395244	5.44669
	114.6	-0.780903	-0.39995	5.44669
	114.6	-0.7452	-0.394529	5.44669
	114.6	-0.722126	-0.373591	5.44669
	114.6	-0.725192	-0.356186	5.44669
	114.6	-0.734684	-0.362535	5.44669
	114.6	-0.737572	-0.395975	5.44669
	114.6	-0.735407	-0.427362	5.44669
	114.6	-0.733474	-0.423861	5.44669
	114.6	-0.733434	-0.402614	5.44669
	114.6	-0.734104	-0.393593	5.44669
	114.6	-0.734399	-0.405021	5.4507
	114.6	-0.734284	-0.429968	5.46104
	114.6	-0.734132	-0.446911	5.46531
	114.6	-0.734108	-0.438942	5.45562
	114.6	-0.734153	-0.404987	5.4448
	114.6	-0.73418	-0.373961	5.44287
	114.6	-0.734175	-0.385666	5.44579
	114.6	-0.734164	-0.42721	5.44767
	114.6	-0.734161	-0.444507	5.44742
	114.6	-0.684973	-0.421886	5.44664
	114.6	-0.5582	-0.396001	5.44641
	114.6	-0.505768	-0.391574	5.44658
	114.6	-0.624585	-0.406534	5.44674
	114.6	-0.757339	-0.431321	5.44675
	114.6	-0.780903	-0.43907	5.44669
	114.6	-0.7452	-0.418188	5.44667
	114.6	-0.722126	-0.396391	5.44668
	114.6	-0.725192	-0.393053	5.44669
	114.6	-0.734684	-0.399144	5.44669
	114.6	-0.737572	-0.402841	5.44669
	114.6	-0.735407	-0.410089	5.44669
	114.6	-0.733474	-0.428797	5.44669
	114.6	-0.733434	-0.436748	5.44669
	114.6	-0.734104	-0.410242	5.44669
	114.6	-0.734399	-0.3769	5.44669
	114.6	-0.734284	-0.377152	5.44669
	114.6	-0.734132	-0.389868	5.44669
	114.6	-0.734108	-0.379484	5.44669
	114.6	-0.734153	-0.36814	5.44669
	114.6	-0.73418	-0.3903	5.44669
	114.6	-0.734175	-0.430904	5.44669
	114.6	-0.734164	-0.452228	5.44669
	114.6	-0.734161	-0.448658	5.44669
	114.6	-0.734163	-0.432018	5.44669
	114.6	-0.734166	-0.409378	5.44669
	114.6	-0.734166	-0.403127	5.44669
	114.6	-0.734165	-0.423872	5.44669
	114.6	-0.734164	-0.44508	5.44669
	114.6	-0.734165	-0.44822	5.44669
	114.6	-0.734165	-0.442255	5.44669
	114.6	-0.734165	-0.430811	5.44669
	114.6	-0.734165	-0.411156	5.44669
	114.6	-0.684974	-0.396431	5.44669
	114.6	-0.558199	-0.395577	5.44669
	114.6	-0.505767	-0.408059	5.44669
	114.6	-0.624585	-0.430537	5.44669
	114.6	-0.75734	-0.44607	5.44669
	114.6	-0.731713	-0.446258	5.44669
	114.6	-0.569235	-0.44108	5.44669
	114.6	-0.493728	-0.431016	5.44669
	114.6	-0.615612	-0.411659	5.44669
	114.6	-0.757859	-0.396569	5.44669
	114.6	-0.78431	-0.395456	5.44669
	114.6	-0.746443	-0.407959	5.44669
	114.6	-0.721435	-0.430538	5.44669
	114.6	-0.724461	-0.446106	5.44669
	114.6	-0.734624	-0.446273	5.44669
	114.6	-0.737806	-0.441074	5.44669
	114.6	-0.735527	-0.431008	5.44669
	114.6	-0.733441	-0.411659	5.44669
	114.6	-0.733378	-0.404442	5.44669
	114.6	-0.734092	-0.423613	5.44669
	114.6	-0.734414	-0.436633	5.44669
	114.6	-0.734295	-0.412045	5.44669
	114.6	-0.734131	-0.369826	5.44669
	114.6	-0.734104	-0.35656	5.44669
	114.6	-0.734152	-0.388938	5.44669
	114.6	-0.734181	-0.426587	5.44669
	114.6	-0.734176	-0.426046	5.44669
	114.6	-0.734164	-0.403806	5.44669
	114.6	-0.73416	-0.393316	5.44669
	114.6	-0.734163	-0.404481	5.44669
	114.6	-0.734166	-0.429841	5.44669
	114.6	-0.734166	-0.44705	5.44669
	114.6	-0.734165	-0.446916	5.44669
	114.6	-0.734164	-0.433137	5.44669
	114.6	-0.734165	-0.410467	5.44669
	114.6	-0.734165	-0.403185	5.44669
	114.6	-0.734165	-0.42351	5.44669
	114.6	-0.734165	-0.444907	5.44669
	114.6	-0.734165	-0.440406	5.44669
	114.6	-0.734165	-0.414185	5.44669
	114.6	-0.734165	-0.402152	5.44669
	114.6	-0.734165	-0.413884	5.44669
	114.6	-0.734165	-0.416384	5.44669
	114.6	-0.734165	-0.404331	5.44669
	114.6	-0.734165	-0.396979	5.44669
	114.6	-0.734165	-0.405831	5.44669
	114.6	-0.734165	-0.429104	5.44669
	114.6	-0.734165	-0.438391	5.44669
	114.6	-0.734165	-0.410821	5.44669
	114.6	-0.734165	-0.376559	5.44669
	114.6	-0.734165	-0.376803	5.44669
	114.6	-0.734165	-0.397714	5.44669
	114.6	-0.734165	-0.415624	5.44669
	114.6	-0.734165	-0.425026	5.44669
	114.6	-0.734165	-0.416206	5.44669
	114.6	-0.734165	-0.400287	5.44669
	114.6	-0.734165	-0.387476	5.44669
	114.6	-0.734165	-0.370558	5.44669
	114.6	-0.734165	-0.365299	5.44669
	114.6	-0.734165	-0.392291	5.44669
	114.6	-0.734165	-0.424878	5.44669
	114.6	-0.734165	-0.424138	5.44669
	114.6	-0.734165	-0.411485	5.44669
	114.6	-0.734165	-0.414199	5.44669
	114.6	-0.734165	-0.405319	5.44669
	114.6	-0.734165	-0.382595	5.44669
	114.6	-0.734165	-0.381246	5.44669
	114.6	-0.734165	-0.397423	5.44669
	114.6	-0.734165	-0.413922	5.44669
	114.6	-0.734165	-0.424417	5.44669
	114.6	-0.734165	-0.416556	5.44669
	114.6	-0.734165	-0.40065	5.44669
	114.6	-0.734165	-0.395375	5.44669
	114.6	-0.734165	-0.398596	5.44669
	114.6	-0.734165	-0.393914	5.44669
	114.6	-0.734165	-0.373815	5.44669
	114.6	-0.734165	-0.364368	5.44669
	114.6	-0.734165	-0.390742	5.44669
	114.6	-0.734165	-0.432431	5.44669
	114.6	-0.734165	-0.45271	5.44669
	114.6	-0.734165	-0.448317	5.44669
	114.6	-0.734165	-0.439575	5.44669
	114.6	-0.734165	-0.429652	5.44669
	114.6	-0.734165	-0.403752	5.44669
	114.6	-0.734165	-0.376754	5.44669
	114.6	-0.734165	-0.387276	5.4507
	114.6	-0.734165	-0.426892	5.46104
	114.6	-0.734165	-0.451672	5.46531
	114.6	-0.734165	-0.449859	5.45562
	114.6	-0.734165	-0.440591	5.4448
	114.6	-0.734165	-0.437401	5.44287
	114.6	-0.734165	-0.431496	5.44579
	114.6	-0.734165	-0.413169	5.44767
	114.6	-0.734165	-0.404902	5.44742
	114.6	-0.734165	-0.423268	5.44664
	114.6	-0.734165	-0.436325	5.44641
	114.6	-0.734165	-0.412038	5.44658
	114.6	-0.734165	-0.377804	5.44674
	114.6	-0.734165	-0.376892	5.44675
	114.6	-0.734165	-0.397309	5.44669
	114.6	-0.734165	-0.407552	5.44667
	114.6	-0.734165	-0.396931	5.44668
	114.6	-0.734165	-0.371887	5.44669
	114.6	-0.734165	-0.362488	5.44669
	114.6	-0.734165	-0.390639	5.44669
	114.6	-0.734165	-0.433056	5.44669
	114.6	-0.734165	-0.453009	5.44669
	114.6	-0.734165	-0.440349	5.44669
	114.6	-0.734165	-0.403402	5.44669
	114.6	-0.734165	-0.364925	5.44669
	114.6	-0.734165	-0.357586	5.44669
	114.6	-0.734165	-0.38324	5.44669
	114.6	-0.734165	-0.398978	5.44669
	114.6	-0.734165	-0.388958	5.44669
	114.6	-0.734165	-0.385851	5.44669
	114.6	-0.734165	-0.38917	5.44669
	114.6	-0.734165	-0.383961	5.44669
	114.6	-0.684974	-0.395121	5.44669
	114.6	-0.509009	-0.427559	5.44669
	114.6	-0.329802	-0.449154	5.44669
	114.6	-0.396187	-0.440695	5.44669
	114.6	-0.64776	-0.412789	5.44669
	114.6	-0.804078	-0.393593	5.44669
	114.6	-0.791939	-0.385936	5.44669
	114.6	-0.733161	-0.380171	5.44669
	114.6	-0.663963	-0.394733	5.44669
	114.6	-0.549746	-0.420881	5.44669
	114.6	-0.509694	-0.421637	5.44669
	114.6	-0.629234	-0.403994	5.44669
	114.6	-0.757891	-0.387092	5.44669
	114.6	-0.730292	-0.376949	5.44669
	114.6	-0.568443	-0.385101	5.44669
	114.6	-0.493902	-0.393133	5.44669
	114.6	-0.566776	-0.385889	5.44669
	114.6	-0.58198	-0.38665	5.44669
	114.6	-0.506633	-0.390596	5.44669
	114.6	-0.411639	-0.384275	5.44669
	114.6	-0.34025	-0.394746	5.44669
	114.6	-0.384058	-0.42729	5.44669
	114.6	-0.483298	-0.449175	5.44669
	114.6	-0.567278	-0.44867	5.44669
	114.6	-0.625552	-0.43311	5.44669
	114.6	-0.580166	-0.409831	5.44669
	114.6	-0.534116	-0.402928	5.44669
	114.6	-0.628338	-0.423628	5.44669
	114.6	-0.699595	-0.445048	5.44669
	114.6	-0.600013	-0.448294	5.44669
	114.6	-0.517779	-0.434427	5.44669
	114.6	-0.614705	-0.402647	5.44669
	114.6	-0.748924	-0.374593	5.44669
	114.6	-0.780889	-0.378893	5.44669
	114.6	-0.748185	-0.39929	5.44669
	114.6	-0.723381	-0.415541	5.44669
	114.6	-0.675467	-0.424432	5.44669
	114.6	-0.558049	-0.415987	5.44669
	114.6	-0.509084	-0.400406	5.44669
	114.6	-0.576837	-0.387604	5.44669
	114.6	-0.580799	-0.37844	5.44669
	114.6	-0.551753	-0.393414	5.44669
	114.6	-0.635509	-0.428814	5.44669
	114.6	-0.745522	-0.450288	5.44669
	114.6	-0.772063	-0.448595	5.44669
	114.6	-0.745697	-0.440553	5.44669
	114.6	-0.725476	-0.437834	5.44669
	114.6	-0.726419	-0.431691	5.44669
	114.6	-0.734007	-0.413097	5.44669
	114.6	-0.736852	-0.404802	5.44669
	114.6	-0.686156	-0.415381	5.44669
	114.6	-0.557739	-0.408199	5.44669
	114.6	-0.505155	-0.383382	5.44669
	114.6	-0.624492	-0.388423	5.44669
	114.6	-0.757518	-0.417138	5.44669
	114.6	-0.781011	-0.422319	5.44669
	114.6	-0.745182	-0.413482	5.44669
	114.6	-0.72208	-0.423553	5.44669
	114.6	-0.675989	-0.441257	5.44669
	114.6	-0.55873	-0.43886	5.44669
	114.6	-0.509183	-0.406964	5.44669
	114.6	-0.625827	-0.374818	5.44669
	114.6	-0.707455	-0.385323	5.44669
	114.6	-0.604206	-0.426761	5.44669
	114.6	-0.516743	-0.452312	5.44669
	114.6	-0.612781	-0.442303	5.44669
	114.6	-0.748487	-0.41234	5.44669
	114.6	-0.732199	-0.392833	5.44669
	114.6	-0.572585	-0.393648	5.44669
	114.6	-0.445768	-0.400659	5.44669
	114.6	-0.438971	-0.403264	5.44669
	114.6	-0.479551	-0.409727	5.44669
	114.6	-0.449513	-0.428496	5.44669
	114.6	-0.365485	-0.43675	5.44669
	114.6	-0.430315	-0.418221	5.44669
	114.6	-0.649059	-0.397229	5.44669
	114.6	-0.792443	-0.393392	5.44669
	114.6	-0.786596	-0.398988	5.44669
	114.6	-0.735058	-0.394784	5.44669
	114.6	-0.715847	-0.381911	5.44669
	114.6	-0.726166	-0.392309	5.44669
	114.6	-0.737324	-0.427117	5.44669
	114.6	-0.738331	-0.449969	5.44669
	114.6	-0.685597	-0.449065	5.44669
	114.6	-0.507789	-0.440863	5.44669
	114.6	-0.279879	-0.429926	5.44669
	114.6	-0.220349	-0.41128	5.44669
	114.6	-0.419676	-0.404668	5.44669
	114.6	-0.694584	-0.415971	5.44669
	114.6	-0.815038	-0.416364	5.44669
	114.6	-0.779838	-0.40358	5.44669
	114.6	-0.724189	-0.396672	5.44669
	114.6	-0.713695	-0.405969	5.44669
	114.6	-0.729128	-0.429271	5.44669
	114.6	-0.739329	-0.446282	5.44669
	114.6	-0.738118	-0.446797	5.44669
	114.6	-0.684795	-0.441231	5.44669
	114.6	-0.556719	-0.438758	5.44669
	114.6	-0.505211	-0.439708	5.44669
	114.6	-0.624878	-0.440985	5.44669
	114.6	-0.75766	-0.441183	5.44669
	114.6	-0.731743	-0.440812	5.44669
	114.6	-0.569133	-0.432715	5.44669
	114.6	-0.444485	-0.404597	5.44669
	114.6	-0.39047	-0.368148	5.44669
	114.6	-0.353521	-0.350642	5.44669
	114.6	-0.397148	-0.354327	5.44669
	114.6	-0.484065	-0.369657	5.44669
	114.6	-0.562947	-0.391708	5.44669
	114.6	-0.672656	-0.398178	5.44669
	114.6	-0.756797	-0.377733	5.44669
	114.6	-0.714343	-0.356574	5.44669
	114.6	-0.562143	-0.361218	5.44669
	114.6	-0.496931	-0.387414	5.44669
	114.6	-0.619474	-0.399385	5.44669
	114.6	-0.758338	-0.379766	5.44669
	114.6	-0.783138	-0.364867	5.44669
	114.6	-0.745781	-0.388827	5.44669
	114.6	-0.721575	-0.431451	5.44669
	114.6	-0.724755	-0.45298	5.44669
	114.6	-0.734697	-0.448779	5.44669
	114.6	-0.737732	-0.439672	5.44669
	114.6	-0.73547	-0.429529	5.44669
	114.6	-0.733443	-0.403666	5.44669
	114.6	-0.684208	-0.368891	5.44669
	114.6	-0.508945	-0.359154	5.44669
	114.6	-0.330047	-0.390358	5.44669
	114.6	-0.396313	-0.426261	5.44669
	114.6	-0.647725	-0.417534	5.44669
	114.6	-0.804019	-0.383369	5.44669
	114.6	-0.791927	-0.385091	5.44669
	114.6	-0.733177	-0.423616	5.44669
	114.6	-0.713164	-0.451075	5.44669
	114.6	-0.725711	-0.442903	5.44669
	114.6	-0.738087	-0.413031	5.44669
	114.6	-0.738812	-0.40078	5.44669
	114.6	-0.734717	-0.42159	5.44669
	114.6	-0.732744	-0.437087	5.44669
	114.6	-0.733373	-0.420825	5.44669
	114.6	-0.734338	-0.406072	5.44669
	114.6	-0.734519	-0.413159	5.44669
	114.6	-0.734251	-0.414686	5.44669
	114.6	-0.734075	-0.411748	5.44669
	114.6	-0.734096	-0.425548	5.44669
	114.6	-0.734168	-0.434839	5.44669
	114.6	-0.73419	-0.410604	5.44669
	114.6	-0.734174	-0.377731	5.44669
	114.6	-0.73416	-0.377371	5.44669
	114.6	-0.734159	-0.389665	5.44669
	114.6	-0.783355	-0.387191	5.44669
	114.6	-0.959322	-0.388429	5.44669
	114.6	-1.13853	-0.398749	5.44669
	114.6	-1.07214	-0.411916	5.44669
	114.6	-0.86976	-0.430975	5.4507
	114.6	-0.840217	-0.437004	5.46104
	114.6	-0.904788	-0.409574	5.46531
	114.6	-0.893938	-0.376529	5.45562
	114.6	-0.907967	-0.377234	5.4448
	114.6	-0.924277	-0.397905	5.44287
	114.6	-0.828783	-0.40768	5.44579
	114.6	-0.71838	-0.396772	5.44767
	114.6	-0.745038	-0.379646	5.44742
	114.6	-0.899996	-0.390653	5.44664
	114.6	-1.02118	-0.419357	5.44641
	114.6	-1.02727	-0.414578	5.44658
	114.6	-0.939204	-0.384591	5.44674
	114.6	-0.794243	-0.386654	5.44675
	114.6	-0.698862	-0.423836	5.44669
	114.6	-0.69999	-0.442741	5.44667
	114.6	-0.73271	-0.422345	5.44668
	114.6	-0.745752	-0.404692	5.44669
	114.6	-0.739543	-0.41991	5.44669
	114.6	-0.7323	-0.434992	5.44669
	114.6	-0.731472	-0.420544	5.44669
	114.6	-0.7337	-0.406699	5.44669
	114.6	-0.734927	-0.413521	5.44669
	114.6	-0.734649	-0.406744	5.44669
	114.6	-0.734097	-0.375563	5.44669
	114.6	-0.733964	-0.352936	5.44669
	114.6	-0.734105	-0.360515	5.44669
	114.6	-0.734211	-0.396291	5.44669
	114.6	-0.734205	-0.428213	5.44669
	114.6	-0.734165	-0.416235	5.44669
	114.6	-0.734151	-0.382129	5.44669
	114.6	-0.734159	-0.377162	5.44669
	114.6	-0.734167	-0.388006	5.44669
	114.6	-0.734168	-0.38657	5.44669
	114.6	-0.734165	-0.396629	5.44669
	114.6	-0.734164	-0.427264	5.44669
	114.6	-0.734164	-0.448494	5.44669
	114.6	-0.734165	-0.440524	5.44669
	114.6	-0.783355	-0.412951	5.44669
	114.6	-0.91013	-0.393722	5.44669
	114.6	-0.962562	-0.393803	5.44669
	114.6	-0.892935	-0.408279	5.44669
	114.6	-0.936146	-0.431259	5.44669
	114.6	-1.09179	-0.446294	5.44669
	114.6	-1.06111	-0.438224	5.44669
	114.6	-0.832609	-0.404906	5.44669
	114.6	-0.673224	-0.374182	5.44669
	114.6	-0.725061	-0.385788	5.44669
	114.6	-0.907727	-0.427182	5.44669
	114.6	-1.03152	-0.444452	5.44669
	114.6	-1.07804	-0.421873	5.44669
	114.6	-1.16135	-0.403886	5.44669
	114.6	-1.24597	-0.41974	5.44669
	114.6	-1.2623	-0.443078	5.44669
	114.6	-1.24073	-0.44885	5.44669
	114.6	-1.17696	-0.443231	5.44669
	114.6	-1.00259	-0.438866	5.44669
	114.6	-0.780058	-0.439042	5.44669
	114.6	-0.672364	-0.440668	5.44669
	114.6	-0.743436	-0.441287	5.44669
	114.6	-0.964928	-0.440968	5.44669
	114.6	-1.15512	-0.432744	5.44669
	114.6	-1.07711	-0.412424	5.44669
	114.6	-0.816753	-0.404146	5.44669
	114.6	-0.660887	-0.423216	5.44669
	114.6	-0.725529	-0.444443	5.44669
	114.6	-0.912307	-0.440316	5.44669
	114.6	-1.03327	-0.414312	5.44669
	114.6	-1.02796	-0.394367	5.44669
	114.6	-0.935194	-0.385719	5.44669
	114.6	-0.792318	-0.379804	5.44669
	114.6	-0.748671	-0.394657	5.44669
	114.6	-0.876899	-0.42885	5.44669
	114.6	-0.961283	-0.449861	5.44669
	114.6	-0.85507	-0.448403	5.44669
	114.6	-0.765387	-0.440625	5.44669
	114.6	-0.861548	-0.430062	5.44669
	114.6	-0.948904	-0.411421	5.44669
	114.6	-0.904531	-0.404679	5.44669
	114.6	-0.896675	-0.415925	5.44669
	114.6	-0.915774	-0.40847	5.44669
	114.6	-0.878424	-0.383302	5.44669
	114.6	-0.946747	-0.388293	5.44669
	114.6	-1.10139	-0.424982	5.44669
	114.6	-1.06136	-0.450509	5.44669
	114.6	-0.829302	-0.44218	5.44669
	114.6	-0.671748	-0.405058	5.44669
	114.6	-0.676428	-0.372839	5.44669
	114.6	-0.732519	-0.385171	5.44669
	114.6	-0.754054	-0.427401	5.44669
	114.6	-0.792279	-0.452634	5.44669
	114.6	-0.955991	-0.450081	5.44669
	114.6	-1.13396	-0.432471	5.44669
	114.6	-1.1206	-0.401191	5.44669
	114.6	-1.04704	-0.374678	5.44669
	114.6	-1.11862	-0.387316	5.44669
	114.6	-1.2394	-0.427646	5.44669
	114.6	-1.22559	-0.444103	5.44669
	114.6	-1.02314	-0.421562	5.44669
	114.6	-0.82052	-0.403879	5.44669
	114.6	-0.886552	-0.419848	5.44669
	114.6	-1.09712	-0.443126	5.44669
	114.6	-1.08102	-0.448832	5.44669
	114.6	-0.888257	-0.443206	5.44669
	114.6	-0.844817	-0.430992	5.44669
	114.6	-0.900142	-0.403023	5.44669
	114.6	-0.841167	-0.375972	5.44669
	114.6	-0.732153	-0.387208	5.44669
	114.6	-0.746406	-0.427141	5.44669
	114.6	-0.895674	-0.44393	5.44669
	114.6	-0.969689	-0.421669	5.44669
	114.6	-0.851876	-0.396115	5.44669
	114.6	-0.711864	-0.391699	5.44669
	114.6	-0.684902	-0.406546	5.44669
	114.6	-0.721761	-0.431281	5.44669
	114.6	-0.746528	-0.439049	5.44669
	114.6	-0.79295	-0.418194	5.44669
	114.6	-0.909756	-0.404272	5.44669
	114.6	-0.958995	-0.42121	5.44669
	114.6	-0.842384	-0.443557	5.44669
	114.6	-0.711688	-0.448528	5.44669
	114.6	-0.688202	-0.442926	5.44669
	114.6	-0.723206	-0.438853	5.44669
	114.6	-0.79515	-0.431274	5.44669
	114.6	-0.918974	-0.40469	5.44669
	114.6	-0.962075	-0.37657	5.44669
	114.6	-0.840397	-0.378995	5.44669
	114.6	-0.709761	-0.39863	5.44669
	114.6	-0.688101	-0.407358	5.44669
	114.6	-0.723849	-0.39638	5.44669
	114.6	-0.746265	-0.379596	5.44669
	114.6	-0.742907	-0.382901	5.44669
	114.6	-0.733527	-0.39914	5.44669
	114.6	-0.73079	-0.406175	5.44669
	114.6	-0.732978	-0.403573	5.44669
	114.6	-0.734867	-0.400017	5.44669
	114.6	-0.734881	-0.391588	5.44669
	114.6	-0.734215	-0.380205	5.44669
	114.6	-0.733931	-0.39273	5.44669
	114.6	-0.734049	-0.4279	5.44669
	114.6	-0.734199	-0.450148	5.44669
	114.6	-0.73422	-0.448861	5.44669
	114.6	-0.734176	-0.432844	5.44669
	114.6	-0.73415	-0.409652	5.44669
	114.6	-0.734155	-0.395077	5.44669
	114.6	-0.734166	-0.387674	5.44669
	114.6	-0.734169	-0.380371	5.44669
	114.6	-0.734166	-0.394199	5.44669
	114.6	-0.734164	-0.420586	5.44669
	114.6	-0.734164	-0.413833	5.44669
	114.6	-0.734165	-0.375971	5.44669
	114.6	-0.734165	-0.35845	5.44669
	114.6	-0.734165	-0.379667	5.44669
	114.6	-0.734165	-0.405043	5.44669
	114.6	-0.734165	-0.417627	5.44669
	114.6	-0.734165	-0.431123	5.44669
	114.6	-0.734165	-0.442906	5.44669
	114.6	-0.734165	-0.436852	5.44669
	114.6	-0.734165	-0.413406	5.44669
	114.6	-0.734165	-0.403089	5.44669
	114.6	-0.734165	-0.414553	5.44669
	114.6	-0.734165	-0.416331	5.44669
	114.6	-0.734165	-0.411941	5.44669
	114.6	-0.734165	-0.425044	5.44669
	114.6	-0.734165	-0.44243	5.44669
	114.6	-0.734165	-0.446692	5.44669
	114.6	-0.734165	-0.442557	5.44669
	114.6	-0.734165	-0.439351	5.44669
	114.6	-0.734165	-0.439485	5.44669
	114.6	-0.734165	-0.43281	5.44669
	114.6	-0.734165	-0.412979	5.44669
	114.6	-0.734165	-0.404355	5.44669
	114.6	-0.734165	-0.423107	5.44669
	114.6	-0.734165	-0.444323	5.44669
	114.6	-0.734165	-0.448175	5.44669
	114.6	-0.734165	-0.434635	5.44669
	114.6	-0.734165	-0.410647	5.44669
	114.6	-0.734165	-0.402728	5.44669
	114.6	-0.734165	-0.415383	5.44669
	114.6	-0.734165	-0.416807	5.44669
	114.6	-0.734165	-0.411846	5.44669
	114.6	-0.734165	-0.416964	5.44669
	114.6	-0.734165	-0.414221	5.44669
	114.6	-0.734165	-0.410199	5.44669
	114.6	-0.734165	-0.425064	5.44669
	114.6	-0.734165	-0.435187	5.44669
	114.6	-0.734165	-0.418792	5.44669
	114.6	-0.734165	-0.405896	5.44669
	114.6	-0.734165	-0.413807	5.44669
	114.6	-0.734165	-0.41502	5.44669
	114.6	-0.734165	-0.403786	5.44669
	114.6	-0.734165	-0.397236	5.44669
	114.6	-0.734165	-0.406132	5.44669
	114.6	-0.734165	-0.429139	5.44669
	114.6	-0.734165	-0.446169	5.44669
	114.6	-0.734165	-0.438926	5.44669
	114.6	-0.734165	-0.413115	5.44669
	114.6	-0.734165	-0.394359	5.44669
	114.6	-0.734165	-0.394012	5.44669
	114.6	-0.734165	-0.408139	5.44669
	114.6	-0.734165	-0.431127	5.44669
	114.6	-0.734165	-0.446288	5.44669
	114.6	-0.734165	-0.44614	5.44669
	114.6	-0.734165	-0.440953	5.44669
	114.6	-0.734165	-0.438876	5.44669
	114.6	-0.734165	-0.431985	5.44669
	114.6	-0.734165	-0.404979	5.44669
	114.6	-0.734165	-0.376439	5.44669
	114.6	-0.734165	-0.378837	5.44669
	114.6	-0.734165	-0.390739	5.44669
	114.6	-0.734165	-0.37925	5.44669
	114.6	-0.734165	-0.367733	5.44669
	114.6	-0.734165	-0.382342	5.44669
	114.6	-0.734165	-0.402857	5.44669
	114.6	-0.734165	-0.407888	5.44669
	114.6	-0.734165	-0.395092	5.44669
	114.6	-0.734165	-0.370996	5.44669
	114.6	-0.734165	-0.362768	5.44669
	114.6	-0.734165	-0.391073	5.44669
	114.6	-0.734165	-0.425268	5.44669
	114.6	-0.734165	-0.416863	5.44669
	114.6	-0.734165	-0.38344	5.44669
	114.6	-0.734165	-0.385359	5.44669
	114.6	-0.734165	-0.415832	5.44669
	114.6	-0.734165	-0.41499	5.44669
	114.6	-0.734165	-0.386017	5.44669
	114.6	-0.734165	-0.387105	5.44669
	114.6	-0.734165	-0.415648	5.44669
	114.6	-0.734165	-0.414292	5.44669
	114.6	-0.734165	-0.37792	5.44669
	114.6	-0.734165	-0.359103	5.44669
	114.6	-0.734165	-0.387118	5.44669
	114.6	-0.734165	-0.432791	5.44669
	114.6	-0.734165	-0.45415	5.44669
	114.6	-0.734165	-0.440922	5.44669
	114.6	-0.734165	-0.403236	5.44669
	114.6	-0.734165	-0.372523	5.44669
	114.6	-0.734165	-0.385686	5.44669
	114.6	-0.734165	-0.427729	5.44669
	114.6	-0.734165	-0.444717	5.44669
	114.6	-0.734165	-0.413919	5.44669
	114.6	-0.734165	-0.375601	5.44669
	114.6	-0.734165	-0.383171	5.44669
	114.6	-0.734165	-0.42558	5.44669
	114.6	-0.734165	-0.452582	5.44669
	114.6	-0.734165	-0.442836	5.44669
	114.6	-0.734165	-0.412467	5.44669
	114.6	-0.684974	-0.400568	5.44669
	114.6	-0.558199	-0.421701	5.44669
	114.577	-0.505767	-0.44508	5.44669
	114.52	-0.624585	-0.448992	5.44669
	114.496	-0.75734	-0.434708	5.44669
	114.55	-0.780903	-0.410387	5.44669
	114.61	-0.69601	-0.394723	5.44669
	114.621	-0.49697	-0.395135	5.44669
	114.605	-0.271639	-0.408481	5.44669
	114.572	-0.220742	-0.430871	5.44669
	114.516	-0.422769	-0.438189	5.44669
	114.474	-0.695741	-0.41798	5.44669
	114.45	-0.814423	-0.404488	5.44669
	114.405	-0.779169	-0.413506	5.44669
	114.365	-0.674938	-0.407524	5.44669
	114.36	-0.488751	-0.383765	5.44669
	114.371	-0.275685	-0.388824	5.44669
	114.377	-0.176167	-0.42504	5.44669
	114.376	-0.198108	-0.442474	5.44669
	114.373	-0.240754	-0.421806	5.44669
	114.372	-0.250514	-0.404561	5.44669
	114.351	-0.239395	-0.412176	5.44669
	114.294	-0.231261	-0.414811	5.44669
	114.27	-0.231805	-0.412149	5.44669
	114.301	-0.234924	-0.425672	5.44669
	114.282	-0.236037	-0.434748	5.44669
	114.189	-0.235395	-0.418393	5.44669
	114.123	-0.23473	-0.405885	5.44669
	114.123	-0.23468	-0.421815	5.44669
	114.146	-0.234895	-0.443237	5.44669
	114.155	-0.235003	-0.440308	5.44669
	114.151	-0.185782	-0.414738	5.44669
	114.146	-0.009765	-0.394548	5.44669
	114.145	0.218643	-0.385643	5.44669
	114.147	0.328209	-0.379709	5.44669
	114.148	0.305025	-0.394644	5.44669
	114.147	0.258287	-0.428879	5.44669
	114.147	0.247255	-0.449878	5.44669
	114.147	0.259296	-0.4484	5.44669
	114.125	0.268268	-0.440617	5.44669
	114.067	0.267747	-0.43793	5.44669
	114.044	0.26434	-0.439579	5.44669
	114.097	0.312289	-0.433355	5.44669
	114.135	0.439755	-0.413174	5.44669
	114.066	0.492917	-0.396372	5.44669
	113.947	0.37416	-0.386964	5.44669
	113.909	0.290362	-0.371743	5.44669
	113.978	0.442643	-0.365979	5.44669
	114.027	0.706777	-0.392154	5.44669
	113.98	0.839488	-0.424579	5.44669
	113.913	0.764069	-0.424061	5.44669
	113.898	0.581047	-0.403688	5.44669
	113.914	0.514682	-0.393972	5.44669
	113.926	0.647704	-0.396927	5.44669
	113.926	0.791368	-0.401585	5.44669
	113.921	0.814454	-0.41035	5.44669
	113.919	0.774673	-0.429353	5.44669
	113.92	0.750061	-0.444759	5.44669
	113.921	0.753932	-0.438258	5.44669
	113.921	0.764309	-0.413337	5.44669
	113.921	0.76728	-0.40256	5.44669
	113.921	0.764836	-0.422227	5.44669
	113.921	0.762757	-0.444592	5.44669
	113.921	0.762754	-0.44073	5.44669
	113.921	0.763492	-0.414433	5.44669
	113.921	0.763802	-0.402141	5.44669
	113.921	0.76367	-0.413791	5.44669
	113.921	0.763504	-0.416349	5.44669
	113.921	0.763482	-0.41222	5.44669
	113.921	0.763531	-0.425155	5.44669
	113.921	0.76356	-0.434507	5.44669
	113.921	0.763554	-0.410605	5.44669
	113.921	0.763542	-0.37785	5.44669
	113.921	0.763539	-0.377421	5.44669
	113.921	0.763542	-0.397514	5.44669
	113.921	0.763544	-0.41532	5.44669
	113.921	0.763544	-0.432841	5.44669
	113.921	0.763543	-0.436576	5.44669
	113.921	0.763543	-0.408731	5.44669
	113.921	0.763543	-0.376328	5.44669
	113.921	0.763543	-0.377449	5.44669
	113.921	0.812733	-0.398067	5.44669
	113.921	0.988699	-0.407671	5.44669
	113.921	1.16791	-0.404582	5.44669
	113.921	1.15071	-0.399909	5.44669
	113.921	1.0751	-0.391184	5.44669
	113.921	1.14718	-0.380074	5.44669
	113.921	1.2689	-0.392819	5.44669
	113.921	1.30451	-0.427983	5.44669
	113.921	1.27778	-0.450151	5.44669
	113.921	1.25418	-0.448833	5.44669
	113.921	1.25384	-0.440702	5.44669
	113.921	1.26209	-0.437812	5.44669
	113.921	1.26567	-0.439499	5.44669
	113.921	1.26423	-0.441234	5.44669
	113.921	1.26236	-0.441362	5.44669
	113.921	1.26209	-0.440798	5.44669
	113.921	1.26264	-0.440517	5.44669
	113.921	1.26297	-0.440599	5.44669
	113.921	1.26291	-0.440734	5.44669
	113.899	1.26277	-0.43289	5.44669
	113.819	1.31192	-0.412569	5.44669
	113.715	1.48792	-0.404155	5.44669
	113.688	1.71634	-0.423169	5.44669
	113.756	1.82592	-0.44442	5.44669
	113.823	1.80274	-0.448194	5.44669
	113.832	1.75599	-0.442479	5.44669
	113.79	1.74496	-0.438785	5.44669
	113.744	1.757	-0.439275	5.44669
	113.78	1.76598	-0.440795	5.44669
	113.862	1.76545	-0.433386	5.44669
	113.847	1.81124	-0.412755	5.44669
	113.739	1.98596	-0.396185	5.44669
	113.665	2.21505	-0.394906	5.44669
	113.667	2.32536	-0.407865	5.44669
	113.694	2.30225	-0.422823	5.44669
	113.704	2.25527	-0.418049	5.44669
	113.699	2.24412	-0.401843	5.44669
	113.671	2.25619	-0.387473	5.44669
	113.59	2.31441	-0.377874	5.44669
	113.511	2.48987	-0.393224	5.44669
	113.52	2.71484	-0.428936	5.44669
	113.576	2.82317	-0.442536	5.44669
	113.623	2.80069	-0.412575	5.44669
	113.671	2.75468	-0.367943	5.44669
	113.705	2.7929	-0.347711	5.44669
	113.684	2.98067	-0.353171	5.44669
	113.616	3.21792	-0.370214	5.44669
	113.565	3.32701	-0.392352	5.44669
	113.541	3.30049	-0.40612	5.44669
	113.5	3.25252	-0.40569	5.44669
	113.461	3.24216	-0.39301	5.44669
	113.455	3.30411	-0.370905	5.44669
	113.465	3.48911	-0.36347	5.44669
	113.472	3.71676	-0.3914	5.44669
	113.471	3.82281	-0.425155	5.44669
	113.468	3.79842	-0.416699	5.44669
	113.467	3.75243	-0.375541	5.44669
	113.468	3.79133	-0.35725	5.44669
	113.468	3.97938	-0.387187	5.44669
	113.468	4.21651	-0.433479	5.44669
	113.468	4.37464	-0.454414	5.44669
	113.468	4.52406	-0.448659	5.44669
	113.468	4.70453	-0.439112	5.44669
	113.468	4.80378	-0.437208	5.44669
	113.468	4.79336	-0.439811	5.44669
	113.468	4.80483	-0.433709	5.44669
	113.468	4.96901	-0.41324	5.44669
	113.468	5.20592	-0.404145	5.44669
	113.468	5.37246	-0.422926	5.44669
	113.468	5.52548	-0.444322	5.44669
	113.468	5.70447	-0.440368	5.44669
	113.468	5.80182	-0.406506	5.44669
	113.468	5.79113	-0.374091	5.44669
	113.468	5.80316	-0.37731	5.44669
	113.468	5.96767	-0.398805	5.44669
	113.468	6.20453	-0.415901	5.44669
	113.468	6.37092	-0.424755	5.44669
	113.468	6.5239	-0.415994	5.44669
	113.468	6.70292	-0.408165	5.44669
	113.446	6.84949	-0.423581	5.44669
	113.389	7.01477	-0.443159	5.44669
	113.342	7.206	-0.447518	5.44669
	113.339	7.30412	-0.434773	5.44669
	113.375	7.2894	-0.403068	5.44669
	113.44	7.29948	-0.374646	5.44669
	113.484	7.4646	-0.378765	5.44669
	113.462	7.7024	-0.399217	5.44669
	113.389	7.81978	-0.407685	5.44669
	113.36	7.84573	-0.404179	5.44669
	113.394	7.97215	-0.399735	5.44669
	113.378	8.23755	-0.399125	5.44669
	113.285	8.58484	-0.408321	5.44669
	113.218	8.97563	-0.421507	5.44669
	113.218	9.31561	-0.417334	5.44669
	113.24	9.61254	-0.409882	5.44669
	113.25	10.0069	-0.423824	5.44669
	113.246	10.5219	-0.43478	5.44669
	113.241	11.0631	-0.411192	5.44669
	113.24	11.5248	-0.370128	5.44669
	113.242	11.838	-0.35699	5.44669
	113.265	12.1005	-0.38114	5.44669
	113.322	12.4902	-0.406181	5.44669
	113.345	13.0156	-0.41758	5.44669
	113.292	13.5137	-0.430699	5.44669
	113.231	13.8966	-0.442745	5.44669
	113.221	14.2815	-0.436935	5.44669
	113.237	14.7145	-0.405628	5.44669
	113.247	15.1189	-0.367072	5.44669
	113.246	15.5356	-0.349823	5.44669
	113.242	16.0235	-0.362237	5.44669
	113.24	16.4965	-0.39812	5.44669
	113.241	16.8331	-0.436238	5.44669
	113.242	17.1014	-0.451676	5.44669
	113.242	17.436	-0.44653	5.44669
	113.242	17.7809	-0.439194	5.44669
	113.242	18.0999	-0.437999	5.44669
	113.242	18.5018	-0.432243	5.44669
	113.242	18.9629	-0.41327	5.44669
	113.242	19.3235	-0.396807	5.44669
	113.242	19.5566	-0.394983	5.44669
	113.22	19.7125	-0.399806	5.44669
	113.162	19.8229	-0.402432	5.44669
	113.116	19.9816	-0.401811	5.44669
	113.113	20.1829	-0.392746	5.44669
	113.149	20.3368	-0.380052	5.44669
	113.213	20.5464	-0.392255	5.44669
	113.235	20.9582	-0.427755	5.44669
	113.178	21.4605	-0.442385	5.44669
	113.139	21.8345	-0.420803	5.44669
	113.165	22.1076	-0.396301	5.44669
	113.17	22.4802	-0.384214	5.44669
	113.138	22.9454	-0.370615	5.44669
	113.096	23.3181	-0.366484	5.44669
	113.042	23.604	-0.384896	5.44669
	113.004	23.9823	-0.396501	5.44669
	113.002	24.4946	-0.37946	5.44669
	113.015	24.9912	-0.357894	5.44669
	113.02	25.329	-0.361157	5.44669
	113.018	25.6385	-0.39479	5.44669
	113.015	26.1946	-0.435226	5.44669
	113.015	26.8959	-0.452435	5.44669
	113.015	27.3788	-0.439337	5.44669
	113.016	27.639	-0.403181	5.44669
	113.016	28.0185	-0.373063	5.44669
	113.016	28.6961	-0.385932	5.44669
	113.016	29.4337	-0.42764	5.44669
	113.016	29.8902	-0.452463	5.44669
	113.016	30.1267	-0.442054	5.44669
	113.016	30.4565	-0.404311	5.44669
	113.016	30.9664	-0.372571	5.44669
	113.016	31.4792	-0.377453	5.44669
	113.016	31.8739	-0.391534	5.44669
	113.016	32.3077	-0.387946	5.44669
	113.016	32.9123	-0.395951	5.44669
	113.016	33.5926	-0.41862	5.44669
	113.016	34.2465	-0.412385	5.44669
	113.016	34.7646	-0.376064	5.44669
	113.016	35.1705	-0.359003	5.44669
	113.016	35.715	-0.379865	5.44669
	113.016	36.4283	-0.397059	5.44669
	113.016	37.076	-0.389354	5.44669
	113.016	37.6224	-0.386699	5.44669
	113.016	38.2458	-0.389384	5.44669
	113.016	38.9528	-0.38375	5.44669
	113.016	39.6206	-0.387086	5.44669
	113.016	40.2841	-0.39941	5.44669
	113.016	40.9663	-0.41267	5.44669
	112.993	41.5606	-0.431056	5.44669
	112.936	42.0467	-0.43677	5.44669
	112.912	42.5086	-0.417318	5.44669
	112.944	42.9972	-0.404715	5.44669
	112.946	43.5053	-0.421707	5.44669
	112.911	44.012	-0.443608	5.44669
	112.869	44.5113	-0.440502	5.44669
	112.815	45.0078	-0.414687	5.44669
	112.778	45.5059	-0.402329	5.44669
	112.776	46.0057	-0.42165	5.44669
	112.788	46.5055	-0.444433	5.44669
	112.794	47.0048	-0.448739	5.44669
	112.792	47.5531	-0.442703	5.44669
	112.789	48.2282	-0.438685	5.44669
	112.788	48.9558	-0.439154	5.44669
	112.789	49.6139	-0.432909	5.44669
	112.79	50.2659	-0.405268	5.44669
	112.79	50.9468	-0.376231	5.44669
	112.789	51.5937	-0.386518	5.44669
	112.789	52.2578	-0.42676	5.44669
	112.789	52.9477	-0.444015	5.44669
	112.789	53.4957	-0.413969	5.44669
	112.789	53.8045	-0.375872	5.44669
	112.789	53.9871	-0.383266	5.44669
	112.789	54.1899	-0.417653	5.44669
	112.789	54.4933	-0.416498	5.44669
	112.789	54.8883	-0.386002	5.44669
	112.789	55.2457	-0.378692	5.44669
	112.789	55.4993	-0.387271	5.44669
	112.789	55.7139	-0.385718	5.44669
	112.789	55.9969	-0.396533	5.44669
	112.789	56.3792	-0.419656	5.44669
	112.789	56.7385	-0.420483	5.44669
	112.789	57.0465	-0.403946	5.44669
	112.789	57.3895	-0.395353	5.44669
	112.789	57.7237	-0.405285	5.44669
	112.789	58.0352	-0.429453	5.44669
	112.789	58.4378	-0.438731	5.44669
	112.789	58.9018	-0.41084	5.44669
	112.789	59.2143	-0.368575	5.44669
	112.789	59.3199	-0.348594	5.44669
	112.789	59.472	-0.361187	5.44669
	112.789	59.828	-0.390246	5.44669
	112.789	60.2212	-0.408455	5.44669
	112.789	60.5033	-0.415288	5.44669
	112.789	60.7172	-0.421059	5.44669
	112.789	60.9405	-0.414663	5.44669
	112.789	61.1427	-0.408921	5.44669
	112.789	61.2756	-0.424371	5.44669
	112.789	61.4272	-0.443221	5.44669
	112.789	61.6668	-0.439392	5.44669
	112.789	61.9946	-0.414359	5.44669
	112.789	62.3864	-0.402586	5.44669
	112.789	62.6846	-0.414003	5.44669
	112.789	62.8083	-0.41628	5.44669
	112.789	62.9235	-0.412115	5.44669
	112.767	63.1022	-0.417265	5.44669
	112.71	63.2129	-0.40638	5.44669
	112.686	63.2571	-0.374079	5.44669
	112.717	63.3936	-0.360314	5.44669
	112.698	63.6075	-0.388992	5.44669
	112.605	63.7251	-0.425275	5.44669
	112.561	63.7597	-0.417607	5.44669
	112.641	63.8896	-0.375879	5.44669
	112.745	64.1042	-0.357069	5.44669
	112.724	64.2736	-0.386992	5.44669
	112.628	64.485	-0.42559	5.44669
	112.61	64.8427	-0.41845	5.44669
	112.639	65.1664	-0.37612	5.44669
	112.635	65.3126	-0.35687	5.44669
	112.665	65.4282	-0.378952	5.44669
	112.729	65.6483	-0.405306	5.44669
	112.709	65.9807	-0.417991	5.44669
	112.605	66.3814	-0.431183	5.4507
	112.535	66.7309	-0.442801	5.46104
	112.537	67.0282	-0.444658	5.46531
	112.562	67.4194	-0.433701	5.45562
	112.572	67.9329	-0.411506	5.4448
	112.567	68.4747	-0.40342	5.44287
	112.562	68.9371	-0.423239	5.44579
	112.583	69.2504	-0.44471	5.44767
	112.643	69.5127	-0.44829	5.44742
	112.667	69.9023	-0.442416	5.44664
	112.613	70.3785	-0.438724	5.44641
	112.553	70.7498	-0.439272	5.44658
	112.542	70.982	-0.440815	5.44674
	112.558	71.1829	-0.441267	5.44675
	112.569	71.4679	-0.433037	5.44669
	112.567	71.8558	-0.40457	5.44667
	112.563	72.266	-0.375893	5.44668
	112.562	72.6996	-0.378754	5.44669
	112.563	73.143	-0.390898	5.44669
	112.563	73.5835	-0.387217	5.44669
	112.563	74.1671	-0.388001	5.44669
	112.563	74.8842	-0.398561	5.44669
	112.563	75.5195	-0.404119	5.44669
	112.563	76.0101	-0.395046	5.44669
	112.563	76.5084	-0.372318	5.44669
	112.563	77.166	-0.355467	5.44669
	112.563	77.9041	-0.362687	5.44669
	112.563	78.5236	-0.388423	5.44669
	112.563	79.0004	-0.407157	5.44669
	112.563	79.4002	-0.407521	5.44669
	112.563	79.7107	-0.393409	5.44669
	112.563	79.9449	-0.370421	5.44669
	112.563	80.1192	-0.363126	5.44669
	112.563	80.2369	-0.391427	5.44669
	112.563	80.3921	-0.43316	5.44669
	112.563	80.5894	-0.452772	5.44669
	112.563	80.6937	-0.448084	5.44669
	112.563	80.6794	-0.439455	5.44669
	112.563	80.5891	-0.429685	5.44669
	112.563	80.4505	-0.411679	5.44669
	112.563	80.3585	-0.39705	5.44669
	112.563	80.3097	-0.39565	5.44669
	112.563	80.2141	-0.399999	5.44669
	112.563	80.1251	-0.402276	5.44669
	112.563	80.1113	-0.401677	5.44669
	112.563	80.1355	-0.400616	5.44669
	112.563	80.1503	-0.400384	5.44669
	112.563	80.1478	-0.392794	5.44669
	112.563	80.1416	-0.380579	5.44669
	112.563	80.1398	-0.392459	5.44669
	112.563	80.1413	-0.419782	5.44669
	112.563	80.1425	-0.414114	5.44669
	112.563	80.0933	-0.384246	5.44669
	112.563	79.9169	-0.386674	5.44669
	112.563	79.6883	-0.416097	5.44669
	112.563	79.5789	-0.422504	5.44669
	112.563	79.6021	-0.413929	5.44669
	112.563	79.6489	-0.423675	5.44669
	112.563	79.6599	-0.441149	5.44669
	112.563	79.6478	-0.446642	5.44669
	112.563	79.6389	-0.435121	5.44669
	112.563	79.6394	-0.403525	5.44669
	112.563	79.692	-0.374713	5.44669
	112.563	79.82	-0.378631	5.44669
	112.563	79.8717	-0.399137	5.44669
	112.563	79.7522	-0.407699	5.44669
	112.563	79.6194	-0.404213	5.44669
	112.563	79.596	-0.407615	5.44669
	112.563	79.6811	-0.419401	5.44669
	112.563	79.8309	-0.416703	5.44669
	112.563	79.8802	-0.402495	5.44669
	112.563	79.7519	-0.396095	5.44669
	112.563	79.6162	-0.406113	5.44669
	112.563	79.644	-0.429536	5.44669
	112.563	79.8084	-0.438472	5.44669
	112.563	79.9332	-0.410702	5.44669
	112.563	79.9374	-0.37648	5.44669
	112.563	79.8473	-0.384683	5.44669
	112.563	79.7021	-0.425902	5.44669
	112.563	79.6074	-0.452179	5.44669
	112.563	79.6089	-0.450423	5.44669
	112.563	79.6415	-0.432776	5.44669
	112.563	79.6544	-0.409068	5.44669
	112.563	79.6481	-0.394857	5.44669
	112.563	79.6409	-0.387789	5.44669
	112.563	79.6401	-0.380498	5.44669
	112.563	79.6424	-0.394211	5.44669
	112.563	79.6928	-0.420546	5.44669
	112.563	79.8193	-0.421683	5.44669
	112.563	79.8712	-0.412003	5.44669
	112.563	79.8014	-0.42316	5.44669
	112.563	79.8447	-0.441618	5.44669
	112.541	80.0989	-0.447022	5.44669
	112.483	80.5185	-0.442984	5.44669
	112.437	81.1971	-0.439413	5.44669
	112.434	82.1639	-0.431488	5.44669
	112.448	83.2465	-0.412451	5.44669
	112.433	84.2888	-0.404604	5.44669
	112.373	85.2262	-0.423399	5.44669
	112.346	86.028	-0.436486	5.44669
	112.399	86.7445	-0.412059	5.44669
	112.438	87.4137	-0.377756	5.44669
	112.392	87.9857	-0.384735	5.44669
	112.352	88.4183	-0.42547	5.44669
	112.417	88.6611	-0.444109	5.44669
	112.514	88.7003	-0.422338	5.44669
	112.495	88.694	-0.396332	5.44669
	112.403	88.8351	-0.391552	5.44669
	112.385	89.1181	-0.406407	5.44669
	112.413	89.4676	-0.423405	5.44669
	112.386	89.9514	-0.41094	5.44669
	112.336	90.5911	-0.3738	5.44669
	112.32	91.2187	-0.358575	5.44669
	112.33	91.8303	-0.388363	5.44669
	112.34	92.5449	-0.4335	5.44669
	112.363	93.1775	-0.446134	5.44669
	112.417	93.5216	-0.420324	5.44669
	112.439	93.6905	-0.402638	5.44669
	112.386	93.9243	-0.419768	5.44669
	112.326	94.3518	-0.443533	5.44669
	112.316	94.903	-0.449031	5.44669
	112.332	95.3983	-0.435274	5.44669
	112.342	95.7218	-0.410611	5.44669
	112.341	95.9766	-0.402486	5.44669
	112.337	96.3594	-0.423166	5.44669
	112.335	96.8847	-0.437141	5.44669
	112.336	97.4343	-0.420287	5.44669
	112.337	97.945	-0.405828	5.44669
	112.337	98.4312	-0.413248	5.44669
	112.337	98.9208	-0.406939	5.44669
	112.337	99.4207	-0.383612	5.44669
	112.337	99.9236	-0.388967	5.44669
	112.337	100.424	-0.417284	5.44669
	112.337	100.923	-0.414316	5.44669
	112.337	101.47	-0.377348	5.44669
	112.337	102.096	-0.358855	5.44669
	112.315	102.648	-0.379347	5.44669
	112.235	103.029	-0.404765	5.44669
	112.154	103.395	-0.417624	5.44669
	112.184	103.871	-0.431221	5.44669
	112.298	104.406	-0.442948	5.44669
	112.369	104.928	-0.444706	5.44669
	112.363	105.424	-0.433669	5.44669
	112.336	105.914	-0.411475	5.44669
	112.305	106.41	-0.403418	5.44669
	112.253	106.862	-0.423249	5.44669
	112.235	107.188	-0.436844	5.44669
	112.289	107.409	-0.420133	5.44669
	112.348	107.622	-0.397998	5.44669
	112.335	107.867	-0.385164	5.44669
	112.262	108.127	-0.37828	5.44669
	112.228	108.433	-0.394216	5.4507
	112.261	108.808	-0.429207	5.46104
	112.246	109.107	-0.450167	5.46531
	112.154	109.237	-0.448405	5.45562
	112.087	109.355	-0.440516	5.4448
	112.086	109.532	-0.437886	5.44287
	112.109	109.641	-0.439596	5.44579
	112.118	109.636	-0.441248	5.44767
	112.137	109.646	-0.433462	5.44742
	112.189	109.857	-0.412626	5.44664
	112.212	110.27	-0.403975	5.44641
	112.182	110.616	-0.415203	5.44658
	112.18	110.703	-0.416288	5.44674
	112.193	110.68	-0.411693	5.44675
	112.155	110.797	-0.424955	5.44669
	112.105	111.076	-0.442481	5.44667
	112.093	111.383	-0.438875	5.44668
	112.105	111.597	-0.414406	5.44669
	112.114	111.705	-0.402789	5.44669
	112.114	111.842	-0.421943	5.44669
	112.111	112.084	-0.444392	5.44669
	112.109	112.369	-0.448618	5.44669
	112.132	112.636	-0.442666	5.44669
	112.19	112.88	-0.438713	5.44669
	112.214	113.121	-0.439178	5.44669
	112.16	113.369	-0.432909	5.44669
	112.1	113.572	-0.41313	5.44669
	112.089	113.696	-0.404383	5.44669
	112.106	113.844	-0.423065	5.44669
	112.116	114.085	-0.444295	5.44669
	112.115	114.415	-0.448178	5.44669
	112.11	114.856	-0.434646	5.44669
	112.109	115.379	-0.40278	5.44669
	112.11	115.907	-0.37457	5.44669
	112.111	116.409	-0.386707	5.44669
	112.111	116.899	-0.427429	5.44669
	112.111	117.345	-0.452099	5.44669
	112.11	117.718	-0.449847	5.44669
	112.11	118.167	-0.440434	5.44669
	112.111	118.786	-0.437339	5.44669
	112.111	119.368	-0.431526	5.44669
	112.111	119.714	-0.405333	5.44669
	112.111	119.95	-0.368879	5.44669
	112.111	120.316	-0.358557	5.44669
	112.111	120.842	-0.390112	5.44669
	112.111	121.348	-0.42637	5.44669
	112.111	121.636	-0.425538	5.44669
	112.111	121.668	-0.411541	5.44669
	112.111	121.593	-0.421595	5.44669
	112.111	121.553	-0.441126	5.44669
	112.111	121.563	-0.439501	5.44669
	112.111	121.581	-0.41515	5.44669
	112.111	121.585	-0.402878	5.44669
	112.111	121.531	-0.421715	5.44669
	112.111	121.352	-0.436394	5.44669
	112.111	121.124	-0.42049	5.44669
	112.111	121.016	-0.398307	5.44669
	112.111	121.039	-0.385167	5.44669
	112.111	121.135	-0.378172	5.44669
	112.111	121.322	-0.394169	5.44669
	112.111	121.587	-0.429226	5.44669
	112.111	121.913	-0.442321	5.44669
	112.088	122.295	-0.412382	5.44669
	112.031	122.638	-0.375809	5.44669
	112.007	122.94	-0.383804	5.44669
	112.061	123.286	-0.425772	5.44669
	112.121	123.624	-0.452437	5.44669
	112.132	123.886	-0.450578	5.44669
	112.093	124.063	-0.44062	5.44669
	112.025	124.171	-0.429287	5.44669
	112.003	124.322	-0.411099	5.44669
	112.061	124.52	-0.404819	5.44669
	112.123	124.627	-0.42397	5.44669
	112.11	124.613	-0.444519	5.44669
	112.035	124.522	-0.44795	5.44669
	111.979	124.334	-0.442342	5.44669
	111.977	124.066	-0.438814	5.44669
	112.018	123.74	-0.431465	5.44669
	112.061	123.26	-0.404784	5.44669
	112.025	122.516	-0.368671	5.44669
	111.943	121.434	-0.358665	5.44669
	111.958	119.768	-0.390231	5.44669
	112.044	117.155	-0.434252	5.44669
	112.038	113.681	-0.445785	5.44669
	111.954	110.077	-0.419911	5.44669
	111.936	107.101	-0.394718	5.44669
	111.96	104.839	-0.391739	5.44669
	111.955	102.913	-0.407059	5.44669
	111.985	101.21	-0.423611	5.44669
	112.073	99.8304	-0.418666	5.44669
	112.111	98.7089	-0.401821	5.44669
	112.03	97.8098	-0.387245	5.44669
	111.906	97.1943	-0.377786	5.44669
	111.848	96.7123	-0.393268	5.44669
	111.862	96.1512	-0.428986	5.44669
	111.888	95.6025	-0.450411	5.44669
	111.894	95.2001	-0.440715	5.44669
	111.909	94.8725	-0.41235	5.44669
	111.962	94.5763	-0.393402	5.44669
	112.008	94.3241	-0.393882	5.44669
	112.014	94.0882	-0.408426	5.44669
	112	93.845	-0.423422	5.44669
	111.993	93.6424	-0.418101	5.44669
	111.972	93.5655	-0.409522	5.44669
	111.918	93.5929	-0.423401	5.44669
	111.873	93.5805	-0.434731	5.44669
	111.868	93.3608	-0.419193	5.44669
	111.904	92.9455	-0.406226	5.44669
	111.969	92.6011	-0.413803	5.44669
	111.991	92.4666	-0.414901	5.44669
	111.933	92.3633	-0.411609	5.44669
	111.873	92.1935	-0.417542	5.44669
	111.863	92.0822	-0.414547	5.44669
	111.902	92.0838	-0.40226	5.44669
	111.97	92.1221	-0.388893	5.44669
	111.992	92.1373	-0.378321	5.44669
	111.934	92.13	-0.385035	5.44669
	111.872	92.1215	-0.400488	5.44669
	111.863	92.1698	-0.413852	5.44669
	111.902	92.3483	-0.431168	5.44669
	111.97	92.5782	-0.444267	5.44669
	111.992	92.7366	-0.445277	5.44669
	111.934	92.9379	-0.43344	5.4507
	111.872	93.2954	-0.411176	5.46104
	111.863	93.6717	-0.403375	5.46531
	111.88	93.9954	-0.423337	5.45562
	111.89	94.388	-0.444768	5.4448
	111.888	94.8928	-0.448279	5.44287
	111.884	95.3812	-0.442391	5.44579
	111.883	95.7182	-0.430847	5.44767
	111.884	95.9812	-0.411123	5.44742
	111.885	96.3134	-0.404275	5.44664
	111.885	96.6592	-0.415862	5.44641
	111.884	96.9795	-0.416458	5.44658
	111.884	97.3815	-0.403658	5.44674
	111.884	97.8915	-0.396671	5.44675
	111.884	98.3787	-0.405941	5.44669
	111.884	98.6642	-0.429259	5.44667
	111.884	98.7998	-0.446288	5.44668
	111.884	99.0802	-0.438932	5.44669
	111.884	99.5453	-0.405205	5.44669
	111.884	99.9982	-0.366185	5.44669
	111.884	100.424	-0.357473	5.44669
	111.862	100.849	-0.390615	5.44669
	111.804	101.186	-0.426966	5.44669
	111.781	101.422	-0.425609	5.44669
	111.835	101.588	-0.403488	5.44669
	111.872	101.701	-0.385467	5.44669
	111.803	101.907	-0.368577	5.44669
	111.684	102.282	-0.357313	5.44669
	111.646	102.664	-0.36479	5.44669
	111.737	102.984	-0.39652	5.44669
	111.866	103.324	-0.434659	5.44669
	111.922	103.653	-0.451583	5.44669
	111.883	103.963	-0.447052	5.44669
	111.777	104.318	-0.439445	5.44669
	111.691	104.656	-0.437918	5.44669
	111.706	104.965	-0.43999	5.44669
	111.745	105.316	-0.441402	5.44669
	111.712	105.702	-0.441257	5.44669
	111.655	106.139	-0.440695	5.44669
	111.638	106.592	-0.440511	5.44669
	111.651	106.987	-0.440633	5.44669
	111.662	107.343	-0.44075	5.44669
	111.662	107.654	-0.440756	5.44669
	111.658	107.951	-0.432846	5.44669
	111.657	108.356	-0.404672	5.44669
	111.657	108.875	-0.376004	5.44669
	111.658	109.414	-0.378764	5.44669
	111.658	109.923	-0.398734	5.44669
	111.658	110.363	-0.415354	5.44669
	111.658	110.678	-0.432422	5.44669
	111.658	110.95	-0.436388	5.44669
	111.658	111.293	-0.416673	5.44669
	111.658	111.64	-0.396709	5.44669
	111.658	111.957	-0.385854	5.44669
	111.658	112.308	-0.371157	5.44669
	111.658	112.593	-0.366128	5.44669
	111.658	112.726	-0.384554	5.44669
	111.658	112.85	-0.404355	5.44669
	111.658	113.078	-0.415601	5.44669
	111.658	113.362	-0.430519	5.44669
	111.658	113.584	-0.435502	5.44669
	111.658	113.704	-0.409107	5.44669
	111.658	113.794	-0.376867	5.44669
	111.658	113.857	-0.385412	5.44669
	111.658	113.911	-0.418199	5.44669
	111.658	114.069	-0.415964	5.44669
	111.658	114.337	-0.385584	5.44669
	111.658	114.625	-0.386578	5.44669
	111.658	114.884	-0.415581	5.44669
	111.658	115.124	-0.414452	5.44669
	111.658	115.366	-0.385881	5.44669
	111.658	115.616	-0.38724	5.44669
	111.658	115.917	-0.423623	5.44669
	111.658	116.295	-0.442444	5.44669
	111.658	116.646	-0.414426	5.44669
	111.658	116.903	-0.376621	5.44669
	111.658	117.121	-0.383418	5.44669
	111.658	117.355	-0.425321	5.44669
	111.658	117.609	-0.452385	5.44669
	111.658	117.867	-0.442845	5.44669
	111.658	118.118	-0.40467	5.44669
	111.636	118.414	-0.37244	5.44669
	111.578	118.839	-0.385141	5.44669
	111.554	119.317	-0.427531	5.44669
	111.586	119.627	-0.452698	5.44669
	111.589	119.727	-0.450062	5.44669
	111.576	119.877	-0.440311	5.44669
	111.591	120.284	-0.429341	5.44268
	111.561	120.805	-0.411231	5.43234
	111.469	121.189	-0.404856	5.42806
	111.43	121.459	-0.416067	5.43775
	111.511	121.827	-0.416338	5.44858
	111.636	122.341	-0.403535	5.4505
	111.672	122.842	-0.388792	5.44759
	111.6	123.181	-0.369954	5.44571
	111.55	123.44	-0.356708	5.44595
	111.599	123.77	-0.356177	5.44673
	111.644	124.116	-0.360397	5.44696
	111.579	124.437	-0.370182	5.44679
	111.459	124.84	-0.397633	5.44663
	111.397	125.3	-0.433201	5.44663
	111.408	125.661	-0.450576	5.44668
	111.434	125.943	-0.439278	5.44671
	111.441	126.275	-0.403818	5.4467
	111.457	126.614	-0.373351	5.44668
	111.509	126.931	-0.385826	5.44668
	111.533	127.285	-0.427494	5.44669
	111.481	127.621	-0.444569	5.44669
	111.422	127.88	-0.413941	5.44669
	111.411	128.104	-0.375663	5.44669
	111.427	128.39	-0.383189	5.44669
	111.437	128.769	-0.417695	5.44669
	111.436	129.127	-0.416543	5.44669
	111.431	129.386	-0.378135	5.44669
	111.43	129.554	-0.350522	5.44669
	111.453	129.66	-0.350718	5.44669
	111.512	129.861	-0.360316	5.44669
	111.536	130.238	-0.372089	5.44669
	111.481	130.622	-0.398461	5.44669
	111.421	130.942	-0.43287	5.44669
	111.41	131.281	-0.450143	5.44669
	111.427	131.61	-0.439214	5.44669
	111.437	131.871	-0.411816	5.44669
	111.436	132.05	-0.401582	5.44669
	111.409	132.16	-0.422357	5.44669
	111.35	132.359	-0.444994	5.44669
	111.328	132.782	-0.448723	5.44669
	111.382	133.293	-0.442496	5.44669
	111.442	133.617	-0.430733	5.44669
	111.453	133.662	-0.411038	5.44669
	111.437	133.629	-0.40428	5.44669
	111.426	133.806	-0.415895	5.44669
	111.428	134.171	-0.408599	5.44669
	111.432	134.403	-0.383367	5.44669
	111.433	134.443	-0.380404	5.44669
	111.41	134.486	-0.396796	5.44669
	111.352	134.557	-0.413958	5.44669
	111.328	134.582	-0.432526	5.44669
	111.36	134.618	-0.444798	5.44669
	111.363	134.78	-0.445017	5.44669
	111.327	135.007	-0.433142	5.44669
	111.307	135.121	-0.403273	5.44669
	111.333	135.149	-0.375312	5.44669
	111.399	135.278	-0.386842	5.44669
	111.425	135.494	-0.419352	5.44669
	111.369	135.665	-0.423809	5.44669
	111.307	135.827	-0.413319	5.44669
	111.274	136.008	-0.422956	5.44669
	111.234	136.103	-0.441064	5.44669
	111.221	136.091	-0.438992	5.44669
	111.273	136.054	-0.414958	5.44669
	111.329	136.043	-0.402979	5.44669
	111.338	136.052	-0.413955	5.44669
	111.301	136.01	-0.41612	5.44669
	111.234	135.785	-0.412065	5.44669
	111.189	135.329	-0.425171	5.44669
	111.189	134.715	-0.442439	5.44669
	111.205	134.049	-0.43878	5.44669
	111.211	133.504	-0.414381	5.44669
	111.208	133.19	-0.402812	5.44669
	111.205	133.053	-0.421961	5.44669
	111.204	133.076	-0.43652	5.44669
	111.205	133.277	-0.412585	5.44669
	111.206	133.572	-0.377963	5.44669
	111.206	133.856	-0.376765	5.44669
	111.205	134.104	-0.397199	5.44669
	111.205	134.34	-0.415422	5.44669
	111.205	134.487	-0.432996	5.44669
	111.205	134.387	-0.436604	5.44669
	111.205	134.133	-0.416559	5.44669
	111.205	133.939	-0.396585	5.44669
	111.205	133.78	-0.385842	5.44669
	111.205	133.56	-0.379067	5.44669
	111.205	133.292	-0.394304	5.44669
	111.205	133.074	-0.428964	5.44669
	111.205	133.048	-0.450034	5.44669
	111.205	133.258	-0.448435	5.44669
	111.205	133.525	-0.440577	5.44669
	111.205	133.639	-0.437901	5.44669
	111.205	133.653	-0.439581	5.44669
	111.205	133.775	-0.441237	5.44669
	111.205	133.994	-0.441334	5.44669
	111.205	134.168	-0.432915	5.44669
	111.205	134.33	-0.404495	5.44669
	111.205	134.56	-0.375905	5.44669
	111.205	134.88	-0.378786	5.44669
	111.205	135.272	-0.390907	5.44669
	111.205	135.622	-0.379339	5.44669
	111.183	135.923	-0.36771	5.44669
	111.126	136.315	-0.390172	5.44669
	111.102	136.779	-0.431003	5.44669
	111.156	137.144	-0.452315	5.44669
	111.216	137.378	-0.448659	5.44669
	111.227	137.582	-0.439859	5.44669
	111.21	137.867	-0.43752	5.44669
	111.2	138.254	-0.439677	5.44669
	111.201	138.615	-0.441412	5.44669
	111.206	138.922	-0.441373	5.44669
	111.185	139.264	-0.44074	5.44669
	111.104	139.549	-0.440488	5.44669
	110.999	139.636	-0.440608	5.44669
	110.95	139.585	-0.440748	5.44669
	110.961	139.535	-0.440764	5.44669
	110.982	139.581	-0.43285	5.44669
	110.987	139.774	-0.404671	5.4507
	110.981	140.06	-0.376002	5.46104
	110.977	140.392	-0.386635	5.46531
	110.978	140.818	-0.42689	5.45562
	110.979	141.285	-0.451899	5.4448
	110.98	141.639	-0.449955	5.44287
	110.979	141.916	-0.44055	5.44579
	110.979	142.249	-0.429479	5.44767
	110.979	142.54	-0.411204	5.44742
	110.979	142.535	-0.404795	5.44664
	110.979	142.083	-0.423922	5.44641
	110.979	141.3	-0.444508	5.44658
	110.979	140.448	-0.447963	5.44674
	110.979	139.67	-0.442351	5.44675
	110.979	138.898	-0.438813	5.44669
	110.979	137.944	-0.439333	5.44667
	110.979	136.692	-0.432938	5.44668
	110.957	135.246	-0.405216	5.44669
	110.899	133.902	-0.376199	5.44669
	110.876	132.731	-0.386523	5.44669
	110.929	131.311	-0.426774	5.44669
	110.99	129.237	-0.444019	5.44669
	110.978	126.654	-0.421837	5.44669
	110.882	124.04	-0.396154	5.44669
	110.768	121.831	-0.391655	5.44669
	110.72	120.283	-0.406514	5.44669
	110.735	119.338	-0.431283	5.44669
	110.757	118.731	-0.446932	5.44669
	110.761	118.249	-0.446354	5.44669
	110.755	117.829	-0.440814	5.44669
	110.751	117.461	-0.438741	5.44669
	110.773	117.054	-0.439849	5.44669
	110.833	116.606	-0.44105	5.44669
	110.879	116.204	-0.44116	5.44669
	110.882	115.842	-0.440779	5.44669
	110.846	115.532	-0.43271	5.44669
	110.803	115.286	-0.412477	5.44669
	110.817	115.107	-0.40418	5.44669
	110.841	115.041	-0.415341	5.44669
	110.802	115.064	-0.408403	5.44669
	110.747	115.096	-0.383482	5.44669
	110.734	115.1	-0.388392	5.44669
	110.747	115.091	-0.42496	5.44669
	110.757	115.085	-0.450465	5.44669
	110.757	115.136	-0.45004	5.44669
	110.753	115.314	-0.441096	5.44669
	110.751	115.543	-0.437548	5.44669
	110.73	115.603	-0.431378	5.44669
	110.673	115.354	-0.413068	5.44669
	110.65	114.854	-0.39703	5.44669
	110.703	114.181	-0.387278	5.44669
	110.741	113.203	-0.379511	5.44669
	110.694	111.713	-0.39398	5.44669
	110.654	109.654	-0.428671	5.44669
	110.698	107.219	-0.450027	5.44669
	110.759	104.876	-0.448536	5.44669
	110.752	103.057	-0.440622	5.44669
	110.657	101.826	-0.437884	5.44669
	110.565	100.914	-0.431687	5.44669
	110.573	100.116	-0.413078	5.44669
	110.611	99.5277	-0.404795	5.44669
	110.58	99.1784	-0.415385	5.44669
	110.524	98.8847	-0.416073	5.44669
	110.507	98.5835	-0.411538	5.44669
	110.519	98.2679	-0.424967	5.44669
	110.53	97.901	-0.442541	5.44669
	110.531	97.5595	-0.446766	5.44669
	110.527	97.3026	-0.434678	5.44669
	110.547	97.0809	-0.411166	5.44669
	110.606	96.8453	-0.40293	5.44669
	110.63	96.6408	-0.423154	5.44669
	110.576	96.5112	-0.444849	5.44669
	110.516	96.3619	-0.448378	5.44669
	110.505	96.122	-0.434533	5.44669
	110.521	95.8425	-0.402661	5.44669
	110.532	95.6264	-0.374561	5.44669
	110.531	95.5076	-0.386745	5.44669
	110.526	95.3669	-0.419578	5.44669
	110.525	95.1761	-0.423939	5.44669
	110.526	95.0202	-0.413293	5.44669
	110.527	94.8552	-0.415028	5.44669
	110.527	94.6674	-0.405024	5.44669
	110.527	94.5706	-0.382176	5.44669
	110.526	94.5355	-0.389046	5.44669
	110.526	94.3979	-0.417827	5.44669
	110.527	94.1802	-0.414515	5.44669
	110.527	94.0615	-0.385109	5.44669
	110.526	94.077	-0.386894	5.44669
	110.526	94.0746	-0.415882	5.44669
	110.526	93.9616	-0.422336	5.44669
	110.526	93.8982	-0.413935	5.44669
	110.526	94.0076	-0.423737	5.44669
	110.526	94.1403	-0.433302	5.44669
	110.526	94.2163	-0.410604	5.44669
	110.526	94.358	-0.378277	5.44669
	110.526	94.5628	-0.385471	5.44669
	110.526	94.7238	-0.417722	5.44669
	110.526	94.886	-0.423614	5.44669
	110.526	95.0708	-0.413817	5.44669
	110.526	95.1673	-0.423233	5.44669
	110.526	95.1542	-0.441004	5.44669
	110.526	95.0672	-0.438868	5.44669
	110.526	94.8803	-0.414928	5.44669
	110.526	94.6608	-0.40301	5.44669
	110.526	94.5589	-0.413979	5.44669
	110.526	94.5329	-0.416119	5.44669
	110.526	94.401	-0.412056	5.44669
	110.526	94.1825	-0.425168	5.44669
	110.526	94.0613	-0.442441	5.44669
	110.526	94.0269	-0.446653	5.44669
	110.526	93.8983	-0.442537	5.44669
	110.526	93.6842	-0.431486	5.44669
	110.526	93.5637	-0.411339	5.44669
	110.526	93.528	-0.404138	5.44669
	110.526	93.3986	-0.423599	5.44669
	110.526	93.1846	-0.436735	5.44669
	110.526	93.0645	-0.419963	5.44669
	110.526	93.0781	-0.397966	5.44669
	110.526	93.1246	-0.393082	5.44669
	110.526	93.1389	-0.406467	5.44669
	110.526	93.1284	-0.430757	5.44669
	110.526	93.0696	-0.446728	5.44669
	110.526	92.9426	-0.446455	5.44669
	110.526	92.8443	-0.440929	5.44669
	110.526	92.7886	-0.438753	5.4507
	110.526	92.6924	-0.439813	5.46104
	110.526	92.6056	-0.441031	5.46531
	110.526	92.593	-0.441165	5.45562
	110.526	92.5677	-0.432917	5.4448
	110.526	92.406	-0.412427	5.44287
	110.526	92.175	-0.404086	5.44579
	110.526	92.0593	-0.42319	5.44767
	110.526	92.13	-0.444454	5.44742
	110.526	92.305	-0.440329	5.44664
	110.526	92.3697	-0.414314	5.44641
	110.526	92.2388	-0.394363	5.44658
	110.526	92.0966	-0.385716	5.44674
	110.526	92.0734	-0.379805	5.44675
	110.526	92.1126	-0.394658	5.44669
	110.526	92.0878	-0.42098	5.44667
	110.526	91.9081	-0.421705	5.44668
	110.526	91.6694	-0.403988	5.44669
	110.526	91.5569	-0.387065	5.44669
	110.526	91.5825	-0.37694	5.44669
	110.526	91.6313	-0.385106	5.44669
	110.526	91.6423	-0.401009	5.44669
	110.526	91.5804	-0.406174	5.44669
	110.526	91.3951	-0.402908	5.44669
	110.526	91.1674	-0.399739	5.44669
	110.526	91.0614	-0.391708	5.44669
	110.526	91.0858	-0.380354	5.44669
	110.526	91.1318	-0.39275	5.44669
	110.526	91.1421	-0.419984	5.44669
	110.526	91.13	-0.421966	5.44669
	110.526	91.1704	-0.404451	5.44669
	110.526	91.3962	-0.395037	5.44669
	110.526	91.8532	-0.397103	5.44669
	110.526	92.4175	-0.401279	5.44669
	110.526	92.9567	-0.41016	5.44669
	110.526	93.4492	-0.429382	5.44669
	110.526	93.8822	-0.436967	5.44669
	110.526	94.1515	-0.417997	5.44669
	110.504	94.2012	-0.397058	5.44669
	110.447	94.1408	-0.3934	5.44669
	110.401	94.1	-0.406923	5.44669
	110.375	94.1048	-0.430835	5.44669
	110.331	94.1214	-0.438728	5.44669
	110.292	94.0774	-0.418218	5.44669
	110.287	93.8486	-0.396525	5.44669
	110.297	93.3424	-0.393098	5.44669
	110.304	92.6032	-0.406986	5.44669
	110.303	91.836	-0.430968	5.44669
	110.3	91.2829	-0.446632	5.44669
	110.299	91.0981	-0.44634	5.44669
	110.3	91.2798	-0.440915	5.44669
	110.3	91.5792	-0.438788	5.44669
	110.3	91.7632	-0.439833	5.44669
	110.3	91.9503	-0.433156	5.44669
	110.278	92.2434	-0.40513	5.44669
	110.22	92.4424	-0.376085	5.44669
	110.174	92.4442	-0.378636	5.44669
	110.171	92.3286	-0.390781	5.44669
	110.207	92.1739	-0.38721	5.44669
	110.272	92.0843	-0.38804	5.44669
	110.316	92.0913	-0.39858	5.44669
	110.294	92.1245	-0.411984	5.44669
	110.221	92.1356	-0.431063	5.44669
	110.169	92.1776	-0.444887	5.44669
	110.168	92.3466	-0.445574	5.44669
	110.186	92.5747	-0.441214	5.44669
	110.193	92.6866	-0.431315	5.44669
	110.19	92.7137	-0.411737	5.44669
	110.164	92.7934	-0.404366	5.44669
	110.128	92.8834	-0.423553	5.44669
	110.141	92.9525	-0.436635	5.44669
	110.162	93.0572	-0.412067	5.44669
	110.122	93.1428	-0.377706	5.44669
	110.068	93.152	-0.376841	5.44669
	110.055	93.127	-0.389452	5.44669
	110.068	93.1136	-0.387291	5.44669
	110.078	93.1169	-0.396417	5.44669
	110.078	93.123	-0.426919	5.44669
	110.074	93.1244	-0.448425	5.44669
	110.073	93.0736	-0.448488	5.44669
	110.073	92.8473	-0.4333	5.44669
	110.074	92.443	-0.409975	5.44669
	110.074	92.0563	-0.402921	5.44669
	110.074	91.7449	-0.415703	5.44669
	110.074	91.3612	-0.416873	5.44669
	110.074	90.8557	-0.411759	5.44669
	110.052	90.3148	-0.416905	5.44669
	109.972	89.8006	-0.414227	5.44669
	109.891	89.3099	-0.410223	5.44669
	109.898	88.7704	-0.417201	5.44669
	109.955	88.1451	-0.414897	5.44669
	109.98	87.6398	-0.410398	5.44669
	109.948	87.4338	-0.424907	5.44669
	109.878	87.3454	-0.442921	5.44669
	109.83	87.1559	-0.446947	5.44669
	109.83	86.8756	-0.434618	5.44669
	109.847	86.5919	-0.403206	5.44669
	109.853	86.3389	-0.374759	5.4507
	109.85	86.1001	-0.386634	5.46104
	109.847	85.8561	-0.427332	5.46531
	109.846	85.6542	-0.452085	5.45562
	109.847	85.578	-0.449875	5.4448
	109.848	85.6054	-0.440451	5.44287
	109.848	85.6912	-0.429466	5.44579
	109.848	85.8724	-0.403363	5.44767
	109.848	86.09	-0.376657	5.44742
	109.848	86.1931	-0.387374	5.44664
	109.848	86.2203	-0.426967	5.44641
	109.848	86.3031	-0.451669	5.44658
	109.848	86.3452	-0.449831	5.44674
	109.848	86.287	-0.43271	5.44675
	109.848	86.2894	-0.409251	5.44669
	109.848	86.3178	-0.402828	5.44667
	109.848	86.2315	-0.423792	5.44668
	109.848	86.0714	-0.437282	5.44669
	109.848	85.8695	-0.412253	5.44669
	109.848	85.668	-0.377554	5.44669
	109.848	85.5295	-0.376711	5.44669
	109.848	85.3755	-0.389451	5.44669
	109.848	85.137	-0.387337	5.44669
	109.848	84.8597	-0.396436	5.44669
	109.825	84.644	-0.426911	5.44669
	109.768	84.5738	-0.448415	5.44669
	109.722	84.6087	-0.448487	5.44669
	109.718	84.5971	-0.441174	5.44669
	109.732	84.4241	-0.438133	5.44669
	109.717	84.1836	-0.439466	5.44669
	109.658	84.0679	-0.441106	5.44669
	109.608	84.0928	-0.433449	5.44669
	109.604	84.0932	-0.4048	5.44669
	109.619	83.9289	-0.375843	5.44669
	109.627	83.6385	-0.378651	5.44669
	109.624	83.3434	-0.390873	5.44669
	109.621	83.0896	-0.379372	5.44669
	109.642	82.8052	-0.359865	5.44669
	109.701	82.3872	-0.354145	5.44669
	109.725	81.9072	-0.366293	5.44669
	109.671	81.4953	-0.398233	5.44669
	109.611	80.9938	-0.426965	5.44669
	109.6	80.2115	-0.415021	5.44669
	109.616	79.3088	-0.382064	5.44669
	109.627	78.4992	-0.385437	5.44669
	109.625	77.8766	-0.416354	5.44669
	109.621	77.5128	-0.415181	5.44669
	109.62	77.3722	-0.378041	5.44669
	109.621	77.3603	-0.358838	5.44669
	109.622	77.343	-0.379093	5.44669
	109.622	77.2318	-0.404665	5.44669
	109.599	77.125	-0.417673	5.44669
	109.541	77.1093	-0.431277	5.44669
	109.518	77.139	-0.442954	5.44669
	109.549	77.206	-0.444688	5.44669
	109.552	77.3788	-0.43366	5.44669
	109.517	77.5503	-0.403607	5.44669
	109.497	77.4819	-0.375267	5.44669
	109.523	77.2321	-0.386705	5.44669
	109.589	77.0773	-0.427181	5.44669
	109.615	77.0403	-0.444125	5.44669
	109.537	76.9225	-0.413866	5.44669
	109.417	76.6647	-0.375789	5.44669
	109.361	76.3667	-0.383268	5.44669
	109.374	76.1492	-0.425554	5.44669
	109.399	76.0857	-0.452536	5.44669
	109.404	76.0748	-0.442826	5.44669
	109.398	75.9355	-0.404608	5.44669
	109.393	75.6593	-0.372421	5.44669
	109.416	75.3613	-0.377285	5.44669
	109.475	75.1011	-0.391517	5.44669
	109.499	74.8643	-0.387998	5.44669
	109.445	74.6731	-0.395979	5.44669
	109.384	74.5495	-0.426484	5.44669
	109.374	74.4471	-0.448399	5.44669
	109.39	74.3802	-0.448632	5.44669
	109.401	74.3286	-0.433369	5.44669
	109.399	74.2229	-0.402083	5.44669
	109.395	74.1307	-0.366861	5.44669
	109.393	74.1191	-0.350996	5.44669
	109.394	74.1454	-0.354933	5.44669
	109.395	74.1602	-0.369785	5.44669
	109.395	74.1571	-0.399417	5.44669
	109.395	74.1505	-0.434091	5.44669
	109.395	74.0996	-0.450314	5.44669
	109.395	73.9253	-0.446723	5.44669
	109.395	73.6982	-0.439758	5.44669
	109.395	73.5886	-0.430296	5.44669
	109.395	73.5621	-0.403957	5.44669
	109.395	73.4327	-0.37661	5.44669
	109.395	73.1662	-0.379273	5.44669
	109.395	72.8687	-0.398731	5.44669
	109.395	72.6054	-0.407302	5.44669
	109.395	72.3671	-0.39632	5.44669
	109.395	72.1763	-0.379591	5.44669
	109.395	72.1026	-0.38292	5.44669
	109.395	72.078	-0.391279	5.44669
	109.395	71.9365	-0.385888	5.44268
	109.395	71.7135	-0.387308	5.43234
	109.395	71.5939	-0.390872	5.42806
	109.395	71.6109	-0.384157	5.43775
	109.395	71.6095	-0.386727	5.44858
	109.395	71.4471	-0.399115	5.4505
	109.395	71.2074	-0.404804	5.44759
	109.395	71.0391	-0.395136	5.44571
	109.395	70.8863	-0.379983	5.44595
	109.395	70.708	-0.391375	5.44673
	109.395	70.6109	-0.41954	5.44696
	109.395	70.6215	-0.422269	5.44679
	109.395	70.6585	-0.412606	5.44663
	109.395	70.6207	-0.423204	5.44663
	109.395	70.4363	-0.441422	5.44668
	109.395	70.2004	-0.439053	5.44671
	109.395	70.0906	-0.406986	5.4467
	109.395	70.1164	-0.366888	5.44668
	109.395	70.1643	-0.349264	5.44668
	109.395	70.1257	-0.354197	5.44669
	109.395	69.9371	-0.370093	5.44669
	109.395	69.6996	-0.391936	5.44669
	109.395	69.5907	-0.398119	5.44669
	109.395	69.6174	-0.377627	5.44669
	109.395	69.6654	-0.35655	5.44669
	109.395	69.6757	-0.353375	5.44669
	109.395	69.6137	-0.367149	5.44669
	109.395	69.4287	-0.390994	5.44669
	109.395	69.2011	-0.406641	5.44669
	109.395	69.095	-0.414261	5.44669
	109.395	69.1194	-0.429144	5.44669
	109.373	69.1654	-0.443273	5.44669
	109.315	69.1265	-0.44558	5.44669
	109.269	68.9384	-0.44179	5.44669
	109.243	68.7013	-0.439425	5.44669
	109.2	68.5924	-0.431917	5.44669
	109.161	68.6189	-0.412626	5.44669
	109.178	68.6668	-0.404524	5.44669
	109.268	68.6772	-0.415432	5.44669
	109.378	68.6152	-0.408319	5.44669
	109.404	68.4303	-0.383414	5.44669
	109.311	68.2026	-0.380523	5.44669
	109.186	68.0965	-0.396829	5.44669
	109.132	68.0717	-0.41393	5.44669
	109.148	67.9418	-0.432502	5.44669
	109.173	67.7729	-0.444798	5.44669
	109.178	67.8272	-0.437155	5.44669
	109.171	68.07	-0.40499	5.44669
	109.166	68.227	-0.374597	5.44669
	109.167	68.169	-0.385932	5.44669
	109.191	67.9354	-0.427095	5.44669
	109.249	67.6863	-0.444364	5.44669
	109.273	67.5886	-0.421867	5.44669
	109.218	67.6241	-0.396044	5.44669
	109.158	67.6718	-0.383728	5.44669
	109.148	67.6297	-0.378373	5.44669
	109.164	67.4396	-0.386894	5.44669
	109.174	67.2028	-0.401249	5.44669
	109.173	67.0947	-0.41351	5.44669
	109.168	67.1215	-0.430754	5.44669
	109.167	67.1692	-0.436345	5.44669
	109.19	67.1794	-0.417247	5.44669
	109.249	67.1667	-0.404836	5.44669
	109.273	67.1577	-0.421783	5.44669
	109.218	67.1585	-0.443596	5.44669
	109.158	67.162	-0.448341	5.44669
	109.148	67.2124	-0.434962	5.44669
	109.164	67.3876	-0.402855	5.44669
	109.174	67.6152	-0.366618	5.44669
	109.173	67.7248	-0.358491	5.44669
	109.169	67.751	-0.383017	5.44669
	109.167	67.8804	-0.398563	5.44669
	109.168	68.1469	-0.388863	5.44669
	109.169	68.4444	-0.39383	5.44669
	109.169	68.6586	-0.417404	5.44669
	109.169	68.7701	-0.420501	5.44669
	109.169	68.9085	-0.404754	5.44669
	109.169	69.101	-0.395685	5.44669
	109.169	69.2092	-0.397266	5.44669
	109.169	69.1982	-0.401118	5.44669
	109.169	69.1571	-0.410034	5.44669
	109.169	69.1441	-0.421516	5.44669
	109.169	69.1533	-0.408859	5.44669
	109.169	69.1618	-0.38147	5.44669
	109.169	69.1129	-0.387386	5.44669
	109.169	68.934	-0.425254	5.44669
	109.169	68.7043	-0.443075	5.44669
	109.169	68.5952	-0.421981	5.44669
	109.169	68.5699	-0.39655	5.44669
	109.146	68.4407	-0.383899	5.44669
	109.089	68.2232	-0.370395	5.44669
	109.065	68.1014	-0.366503	5.44669
	109.097	68.0665	-0.392853	5.44669
	109.077	67.9378	-0.432557	5.44669
	108.984	67.7239	-0.452013	5.44669
	108.918	67.6035	-0.44798	5.44669
	108.941	67.617	-0.431811	5.44669
	109.021	67.6635	-0.409532	5.44669
	109.054	67.6779	-0.395394	5.44669
	108.996	67.6182	-0.39572	5.44669
	108.931	67.4326	-0.408487	5.44669
	108.942	67.204	-0.430666	5.44669
	109.017	67.0977	-0.445972	5.44669
	109.052	67.1224	-0.4383	5.44669
	108.997	67.1193	-0.405053	5.44669
	108.932	66.9537	-0.374217	5.44669
	108.92	66.6639	-0.377879	5.44669
	108.937	66.3696	-0.398998	5.44669
	108.948	66.165	-0.407909	5.44669
	108.947	66.0564	-0.40435	5.44669
	108.942	65.9158	-0.407598	5.44669
	108.941	65.6722	-0.427216	5.44669
	108.942	65.388	-0.444842	5.44669
	108.943	65.1712	-0.446924	5.44669
	108.943	65.0539	-0.433925	5.44669
	108.92	64.914	-0.410794	5.44669
	108.84	64.6738	-0.403042	5.44669
	108.737	64.3908	-0.415463	5.44669
	108.687	64.1241	-0.408858	5.44669
	108.698	63.8792	-0.383629	5.44669
	108.719	63.6869	-0.380422	5.44669
	108.724	63.5657	-0.39671	5.44669
	108.718	63.4156	-0.406045	5.44669
	108.714	63.2216	-0.396512	5.44669
	108.715	63.0677	-0.372248	5.44669
	108.716	62.9539	-0.354917	5.44669
	108.717	62.893	-0.35461	5.44669
	108.716	62.848	-0.368248	5.44669
	108.716	62.7429	-0.391016	5.44669
	108.716	62.6486	-0.398388	5.44669
	108.716	62.5868	-0.378067	5.44669
	108.716	62.4374	-0.364509	5.44669
	108.716	62.2243	-0.389282	5.44669
	108.716	62.0625	-0.431768	5.44669
	108.694	61.903	-0.452951	5.44669
	108.636	61.7196	-0.448654	5.44669
	108.613	61.6227	-0.43963	5.44669
	108.666	61.6352	-0.429556	5.44669
	108.704	61.6729	-0.403692	5.44669
	108.658	61.6348	-0.368892	5.44669
	108.618	61.45	-0.359146	5.44669
	108.639	61.2139	-0.390354	5.44669
	108.621	61.1043	-0.426262	5.44669
	108.532	61.081	-0.425407	5.44669
	108.467	61.0021	-0.403654	5.44669
	108.467	60.911	-0.393479	5.44669
	108.488	60.8412	-0.396733	5.44669
	108.498	60.7365	-0.393808	5.44669
	108.494	60.6512	-0.382303	5.44669
	108.489	60.593	-0.39282	5.44669
	108.51	60.4419	-0.427192	5.44669
	108.569	60.2269	-0.441948	5.44669
	108.594	60.114	-0.412949	5.44669
	108.54	60.0819	-0.368308	5.44669
	108.479	59.9512	-0.347731	5.44669
	108.469	59.7355	-0.36092	5.44669
	108.485	59.615	-0.398312	5.44669
	108.495	59.6292	-0.428916	5.44669
	108.494	59.6268	-0.423682	5.44669
	108.512	59.5143	-0.409858	5.44669
	108.568	59.4511	-0.413679	5.44669
	108.593	59.5604	-0.41355	5.44669
	108.562	59.6929	-0.403215	5.44669
	108.559	59.6706	-0.397519	5.44669
	108.572	59.5096	-0.398582	5.44669
	108.557	59.4335	-0.393147	5.44669
	108.565	59.5547	-0.373498	5.44669
	108.576	59.6968	-0.364509	5.44669
	108.534	59.6743	-0.383043	5.44669
	108.483	59.4606	-0.404297	5.44669
	108.472	59.2072	-0.408243	5.44669
	108.485	59.1005	-0.402599	5.44669
	108.494	59.1339	-0.406744	5.44669
	108.493	59.1838	-0.427481	5.44669
	108.49	59.1926	-0.445256	5.44669
	108.489	59.1293	-0.447003	5.44669
	108.489	58.9442	-0.433811	5.44669
	108.49	58.7171	-0.402848	5.44669
	108.49	58.6112	-0.367025	5.44669
	108.49	58.6355	-0.350793	5.44669
	108.49	58.7306	-0.36266	5.44669
	108.512	58.9168	-0.397953	5.44669
	108.57	59.1332	-0.436018	5.44669
	108.593	59.2341	-0.451643	5.44669
	108.54	59.2115	-0.446594	5.44669
	108.479	59.1681	-0.431362	5.44669
	108.469	59.1583	-0.409836	5.44669
	108.485	59.1204	-0.403552	5.44669
	108.495	59.0019	-0.416016	5.44669
	108.494	58.9489	-0.41678	5.44669
	108.49	59.0646	-0.411609	5.44669
	108.488	59.1962	-0.416875	5.44669
	108.489	59.2204	-0.414268	5.44669
	108.49	59.1854	-0.40238	5.44669
	108.49	59.1624	-0.389043	5.44669
	108.49	59.1652	-0.37047	5.44669
	108.49	59.1746	-0.364706	5.44669
	108.49	59.1775	-0.392073	5.44669
	108.49	59.1754	-0.424998	5.44669
	108.49	59.1735	-0.416394	5.44669
	108.49	59.1734	-0.38334	5.44669
	108.49	59.1741	-0.377613	5.44669
	108.49	59.1744	-0.395635	5.44669
	108.49	59.1251	-0.406593	5.44669
	108.49	58.9982	-0.404995	5.44669
	108.49	58.9457	-0.408335	5.44669
	108.512	59.0646	-0.419425	5.44669
	108.57	59.1973	-0.416457	5.44669
	108.593	59.2209	-0.402384	5.44669
	108.54	59.2344	-0.396136	5.44669
	108.479	59.4365	-0.398299	5.44669
	108.469	59.7947	-0.393519	5.44669
	108.485	59.9662	-0.373755	5.44669
	108.495	59.8271	-0.364484	5.44669
	108.494	59.6454	-0.382941	5.44669
	108.49	59.6089	-0.404264	5.44669
	108.488	59.6566	-0.416136	5.44669
	108.489	59.6401	-0.430776	5.44669
	108.49	59.4609	-0.44329	5.44669
	108.468	59.2195	-0.445007	5.44669
	108.41	59.1056	-0.441544	5.44669
	108.386	59.1316	-0.431655	5.44669
	108.418	59.1811	-0.411762	5.44669
	108.398	59.1922	-0.396385	5.44669
	108.328	59.1793	-0.395342	5.44669
	108.319	59.1207	-0.407977	5.44669
	108.343	58.9946	-0.422715	5.44669
	108.312	58.8966	-0.410093	5.44669
	108.261	58.8407	-0.381561	5.44669
	108.246	58.7443	-0.386986	5.44669
	108.257	58.6575	-0.425053	5.44669
	108.267	58.6449	-0.443133	5.44669
	108.267	58.6689	-0.414206	5.44669
	108.264	58.6831	-0.368414	5.44669
	108.262	58.6805	-0.347328	5.44669
	108.241	58.6744	-0.352843	5.44669
	108.184	58.6727	-0.362342	5.44669
	108.16	58.6742	-0.364312	5.44669
	108.192	58.7246	-0.361753	5.44669
	108.172	58.8513	-0.367851	5.44669
	108.079	58.9525	-0.388302	5.44669
	108.013	59.0095	-0.405263	5.44669
	108.036	59.056	-0.40677	5.44669
	108.116	58.9662	-0.401638	5.44669
	108.149	58.7503	-0.406865	5.44669
	108.091	58.617	-0.420003	5.44669
	108.026	58.6261	-0.409351	5.44669
	108.014	58.6754	-0.382214	5.44669
	108.032	58.6925	-0.387523	5.44669
	108.043	58.6821	-0.417176	5.44669
[truncated: 2,642 more rows]
