# Supplementary material for: Design of a cosmetic glove stiffness compensation mechanism for toddler-sized hand prostheses
Source: PLoS One. 2017 Aug 11;12(8):e0183233. doi: 10.1371/journal.pone.0183233 (PMC5553851; doi:10.1371/journal.pone.0183233)
Supplement: S1 Dataset — (ZIP) [file pone.0183233.s001.zip › 03 Prototype measurements/protVST20_2.xlsx]

## Sheet: protVST20b_2
LabVIEW Measurement
Writer_Version	2
Reader_Version	2
Separator	Tab
Decimal_Separator	.
Multi_Headings	No
X_Columns	No
Time_Pref	Absolute
Operator	localadmin
Date	2013-11-18
Time	00:14:24.504000
***End_of_Header***
Channels	4
Samples	10	10	10	10
Date	2013-11-18	2013-11-18	2013-11-18	2013-11-18
Time	00:15:07.004000	00:15:07.004000	00:15:07.004000	00:15:07.004000
Y_Unit_Label	mm	N	N	Pa
X_Dimension	Time	Time	Time	Time
X0	0	0	0	0
Delta_X	0.01	0.01	0.01	0.01
***End_of_Header***
X_Value	Voltage LVDT (Filtered)	Voltage Load Cell (Filtered)	Voltage Pinch Load Cell (Filtered)	Voltage Pressure (Filtered)	Comment
	114.147	-0.733427	-0.428555	5.44669
	114.147	-0.733689	-0.42401	5.44669
	114.147	-0.734228	-0.402253	5.44669
	114.125	-0.73436	-0.385518	5.44669
	114.067	-0.734224	-0.376909	5.44669
	114.044	-0.68493	-0.393514	5.44669
	114.097	-0.558159	-0.42153	5.44669
	114.158	-0.505766	-0.414472	5.44669
	114.168	-0.575408	-0.375903	5.44669
	114.152	-0.58138	-0.350324	5.44669
	114.142	-0.552504	-0.359299	5.44669
	114.143	-0.635617	-0.39671	5.44669
	114.147	-0.7453	-0.428821	5.44669
	114.149	-0.771932	-0.424212	5.44669
	114.148	-0.745721	-0.410113	5.44669
	114.147	-0.676342	-0.413598	5.44669
	114.147	-0.550468	-0.405555	5.44669
	114.147	-0.505596	-0.382907	5.44669
	114.147	-0.578071	-0.389164	5.44669
	114.147	-0.582556	-0.425487	5.44669
	114.147	-0.55205	-0.442541	5.44669
	114.147	-0.585819	-0.421675	5.44669
	114.147	-0.520051	-0.396611	5.44669
	114.147	-0.318555	-0.391905	5.44669
	114.147	-0.182695	-0.406455	5.44669
	114.147	-0.185556	-0.43117	5.44669
	114.147	-0.282359	-0.439034	5.44669
	114.147	-0.427762	-0.410356	5.44669
	114.147	-0.471026	-0.376135	5.44669
	114.147	-0.34174	-0.384662	5.44669
	114.147	-0.207858	-0.426015	5.44669
	114.147	-0.187542	-0.444363	5.44669
	114.147	-0.225007	-0.422251	5.44669
	114.147	-0.247664	-0.404075	5.44669
	114.147	-0.243798	-0.419685	5.44669
	114.147	-0.234118	-0.442988	5.44669
	114.147	-0.231437	-0.448832	5.44669
	114.147	-0.233755	-0.435384	5.44669
	114.147	-0.235678	-0.402857	5.44669
	114.147	-0.23566	-0.37434	5.44669
	114.147	-0.234969	-0.378712	5.44669
	114.147	-0.234686	-0.399304	5.44669
	114.147	-0.234813	-0.40774	5.44669
	114.125	-0.234967	-0.404171	5.44669
	114.067	-0.234986	-0.407583	5.44669
	114.044	-0.234939	-0.427274	5.44669
	114.097	-0.234913	-0.444871	5.44669
	114.158	-0.234918	-0.446915	5.44669
	114.168	-0.23493	-0.433911	5.44669
	114.152	-0.234933	-0.402921	5.44669
	114.142	-0.28412	-0.37489	5.44669
	114.143	-0.410893	-0.37892	5.44669
	114.147	-0.463325	-0.391325	5.44669
	114.149	-0.344509	-0.387336	5.44669
	114.148	-0.211754	-0.39577	5.44669
	114.147	-0.18819	-0.418761	5.44669
	114.147	-0.273083	-0.412509	5.44669
	114.147	-0.472123	-0.376065	5.44669
	114.147	-0.697455	-0.351089	5.44669
	114.147	-0.748352	-0.351691	5.44669
	114.147	-0.546325	-0.368393	5.44669
	114.147	-0.322543	-0.399985	5.44669
	114.147	-0.330636	-0.426953	5.44669
	114.147	-0.418322	-0.414393	5.44669
	114.147	-0.354545	-0.373935	5.44669
	114.147	-0.281202	-0.349526	5.44669
	114.147	-0.369082	-0.359664	5.44669
	114.147	-0.447155	-0.397147	5.44669
	114.147	-0.352646	-0.428874	5.44669
	114.147	-0.220918	-0.416208	5.44669
	114.147	-0.189137	-0.374012	5.44669
	114.147	-0.221033	-0.348913	5.44669
	114.147	-0.245433	-0.351509	5.44669
	114.147	-0.293466	-0.36909	5.44669
	114.147	-0.411077	-0.400342	5.44669
	114.147	-0.460081	-0.434725	5.44669
	114.147	-0.343084	-0.450251	5.44669
	114.147	-0.212311	-0.4386	5.44669
	114.147	-0.23812	-0.41152	5.44669
	114.147	-0.399971	-0.401676	5.44669
	114.147	-0.524339	-0.414631	5.44669
	114.147	-0.529317	-0.416866	5.44669
	114.147	-0.439654	-0.412138	5.44669
	114.147	-0.294419	-0.417066	5.44669
	114.147	-0.199492	-0.406289	5.44669
	114.147	-0.200906	-0.381982	5.44669
	114.147	-0.233586	-0.380645	5.44669
	114.147	-0.246509	-0.397389	5.44669
	114.147	-0.240264	-0.40625	5.44669
	114.147	-0.233049	-0.404228	5.44669
	114.147	-0.232245	-0.400265	5.44669
	114.147	-0.234473	-0.39933	5.44669
	114.147	-0.235692	-0.400347	5.44669
	114.147	-0.23541	-0.401106	5.44669
	114.147	-0.234859	-0.408933	5.44669
	114.147	-0.234729	-0.421059	5.44669
	114.147	-0.23487	-0.409059	5.44669
	114.147	-0.234975	-0.381716	5.44669
	114.147	-0.234969	-0.379548	5.44669
	114.147	-0.234929	-0.397024	5.44669
	114.147	-0.234915	-0.406487	5.44669
	114.147	-0.234923	-0.404457	5.44669
	114.125	-0.234931	-0.408147	5.44669
	114.067	-0.234932	-0.419538	5.44669
	114.044	-0.234929	-0.408701	5.44669
	114.097	-0.234928	-0.374236	5.44669
	114.158	-0.234928	-0.359554	5.44669
	114.168	-0.234929	-0.388618	5.44669
	114.152	-0.234929	-0.425388	5.44669
	114.142	-0.234929	-0.417787	5.44669
	114.143	-0.234929	-0.375914	5.44669
	114.147	-0.234929	-0.349149	5.44669
	114.149	-0.234929	-0.350932	5.44669
	114.148	-0.234929	-0.368764	5.44669
	114.147	-0.234929	-0.400411	5.44669
	114.147	-0.234929	-0.43487	5.44669
	114.147	-0.234929	-0.450287	5.44669
	114.147	-0.234929	-0.446434	5.44669
	114.147	-0.234929	-0.439647	5.44669
	114.147	-0.234929	-0.438223	5.44669
	114.147	-0.234929	-0.432175	5.44669
	114.147	-0.234929	-0.413162	5.44669
	114.147	-0.234929	-0.404657	5.44669
	114.147	-0.234929	-0.423168	5.44669
	114.147	-0.234929	-0.436371	5.44669
	114.147	-0.234929	-0.412093	5.44669
	114.147	-0.234929	-0.377811	5.44669
	114.147	-0.234929	-0.376876	5.44669
	114.147	-0.234929	-0.389429	5.44669
	114.147	-0.234929	-0.379398	5.44669
	114.147	-0.234929	-0.36826	5.44669
	114.147	-0.234929	-0.390381	5.44669
	114.147	-0.234929	-0.423025	5.44669
	114.125	-0.234929	-0.416169	5.44669
	114.067	-0.234929	-0.383947	5.44669
	114.044	-0.234929	-0.377947	5.44669
	114.097	-0.234929	-0.395559	5.44669
	114.135	-0.234929	-0.406443	5.44669
	114.066	-0.185739	-0.404958	5.44669
	113.947	-0.058963	-0.408374	5.44669
	113.886	-0.006531	-0.427325	5.44669
	113.898	-0.076159	-0.436741	5.44669
	113.946	-0.082138	-0.410762	5.44669
	114.01	-0.00408	-0.36925	5.44669
	114.05	0.088771	-0.348904	5.44669
	114.048	0.207489	-0.361077	5.44669
	114.012	0.290438	-0.39009	5.44669
	113.949	0.293474	-0.400557	5.44669
	113.906	0.266923	-0.387177	5.44669
	113.905	0.254986	-0.392413	5.44669
	113.92	0.259465	-0.425281	5.44669
	113.926	0.265591	-0.449162	5.44669
	113.923	0.266566	-0.449379	5.44669
	113.92	0.264797	-0.441282	5.44669
	113.92	0.263709	-0.437861	5.44669
	113.921	0.263883	-0.431443	5.44669
	113.921	0.264342	-0.405113	5.44669
	113.921	0.264473	-0.368817	5.44669
	113.921	0.264364	-0.350738	5.44669
	113.921	0.264272	-0.35413	5.44669
	113.921	0.264272	-0.36954	5.44669
	113.921	0.313495	-0.391729	5.44669
	113.921	0.489474	-0.406099	5.44669
	113.921	0.717866	-0.413773	5.44669
	113.921	0.827439	-0.429133	5.44669
	113.921	0.804263	-0.435571	5.44669
	113.921	0.757526	-0.409629	5.44669
	113.899	0.746492	-0.369191	5.44669
	113.819	0.807721	-0.357153	5.44669
	113.738	0.992659	-0.389412	5.44669
	113.745	1.22054	-0.426576	5.44669
	113.78	1.32671	-0.425873	5.44669
	113.747	1.30229	-0.403738	5.44669
	113.692	1.25625	-0.385478	5.4507
	113.676	1.24594	-0.368493	5.46104
	113.688	1.30723	-0.365144	5.46531
	113.698	1.44274	-0.39296	5.45562
	113.676	1.54373	-0.433084	5.4448
	113.615	1.5975	-0.444325	5.44287
	113.59	1.69196	-0.419714	5.44579
	113.644	1.77868	-0.403025	5.44767
	113.705	1.84111	-0.420147	5.44742
	113.716	1.99346	-0.435684	5.44664
	113.7	2.20752	-0.412879	5.44641
	113.667	2.31954	-0.370513	5.44658
	113.588	2.35167	-0.348681	5.44674
	113.512	2.4826	-0.360535	5.44675
	113.521	2.74769	-0.389942	5.44669
	113.554	3.04405	-0.400688	5.44667
	113.52	3.25826	-0.379414	5.44668
	113.465	3.32102	-0.364256	5.44669
	113.449	3.33277	-0.380826	5.44669
	113.462	3.47271	-0.403458	5.44669
	113.472	3.74883	-0.41655	5.44669
	113.472	4.04662	-0.431235	5.44669
	113.469	4.25749	-0.443336	5.44669
	113.467	4.36755	-0.436992	5.44669
	113.468	4.50646	-0.405442	5.44669
	113.468	4.74887	-0.374844	5.44669
	113.469	5.03315	-0.378004	5.44669
	113.468	5.2504	-0.390957	5.44669
	113.468	5.36793	-0.387508	5.44669
	113.468	5.50771	-0.395973	5.44669
	113.468	5.69863	-0.426656	5.44669
	113.468	5.80569	-0.440602	5.44669
	113.468	5.79482	-0.412576	5.44669
	113.468	5.80334	-0.36863	5.44669
	113.468	5.96643	-0.355869	5.44669
	113.446	6.20394	-0.389073	5.44669
	113.366	6.32193	-0.434761	5.44669
	113.263	6.34822	-0.45428	5.4507
	113.235	6.42539	-0.440276	5.46104
	113.303	6.51467	-0.41079	5.46531
	113.371	6.58434	-0.400775	5.45562
	113.401	6.68961	-0.422384	5.4448
	113.439	6.77522	-0.445292	5.44287
	113.474	6.78415	-0.448838	5.44579
	113.458	6.80832	-0.442439	5.44767
	113.369	6.97089	-0.438539	5.44742
	113.26	7.20261	-0.439187	5.44664
	113.211	7.26916	-0.440845	5.44641
	113.224	7.12061	-0.44131	5.44658
	113.246	7.01984	-0.433044	5.44674
	113.25	7.12645	-0.412429	5.44675
	113.244	7.27132	-0.404041	5.44669
	113.24	7.30431	-0.4153	5.44667
	113.24	7.31744	-0.416306	5.44668
	113.242	7.46683	-0.403794	5.44669
	113.243	7.69695	-0.396782	5.44669
	113.242	7.81671	-0.398068	5.44669
	113.242	7.84637	-0.401064	5.44669
	113.242	7.97351	-0.401856	5.44669
	113.242	8.23789	-0.401122	5.44669
	113.242	8.5845	-0.408403	5.44669
	113.242	8.97536	-0.420832	5.44669
	113.242	9.26643	-0.409152	5.44669
	113.242	9.38749	-0.381836	5.44669
	113.242	9.55336	-0.379565	5.44669
	113.242	9.95877	-0.389118	5.44669
	113.242	10.474	-0.378311	5.44669
	113.242	10.8557	-0.360045	5.44669
	113.242	11.0783	-0.354597	5.44669
	113.242	11.2715	-0.366419	5.44669
	113.22	11.5566	-0.390254	5.44669
	113.162	11.9966	-0.39872	5.44669
	113.138	12.5347	-0.386348	5.44669
	113.17	13.0693	-0.392719	5.44669
	113.15	13.5692	-0.425703	5.44669
	113.08	14.0561	-0.449231	5.44669
	113.071	14.5499	-0.449258	5.44669
	113.095	15.0513	-0.441207	5.44669
	113.064	15.5533	-0.430002	5.44669
	113.013	16.053	-0.403319	5.44669
	113.021	16.5514	-0.376448	5.44669
	113.089	17.0993	-0.387302	5.44669
	113.145	17.7746	-0.41914	5.44669
	113.149	18.5517	-0.423557	5.44669
	113.109	19.3365	-0.405418	5.44669
	113.043	20.0409	-0.394877	5.44669
	113	20.6029	-0.396692	5.44669
	113	21.068	-0.393293	5.44669
	113.015	21.5817	-0.382102	5.44669
	113.021	22.2549	-0.392919	5.44669
	113.018	22.994	-0.419434	5.44669
	113.015	23.6084	-0.421676	5.44669
	113.014	24.1319	-0.412395	5.44669
	113.015	24.7084	-0.415456	5.44669
	113.016	25.2977	-0.413393	5.44669
	113.016	25.8669	-0.410388	5.44669
	113.016	26.4713	-0.425438	5.44669
	113.016	27.0559	-0.435276	5.44669
	113.016	27.6133	-0.418697	5.44669
	113.016	28.2635	-0.397954	5.44669
	113.016	28.9778	-0.385656	5.44669
	113.016	29.5899	-0.370631	5.44669
	113.016	30.1213	-0.365978	5.44669
	113.016	30.7512	-0.392549	5.44669
	113.016	31.4662	-0.424745	5.44669
	113.016	32.0859	-0.42399	5.44669
	113.016	32.571	-0.41147	5.44669
	113.016	33.0234	-0.422116	5.44669
	113.016	33.5575	-0.44137	5.44669
	112.993	34.1943	-0.447289	5.44669
	112.936	34.7555	-0.435313	5.44669
	112.89	35.1361	-0.403375	5.44669
	112.886	35.4993	-0.366712	5.44669
	112.9	36.0227	-0.358345	5.44669
	112.907	36.7342	-0.390794	5.44669
	112.905	37.4856	-0.426731	5.44669
	112.902	38.0915	-0.425447	5.44669
	112.924	38.607	-0.403504	5.44669
	112.96	39.1833	-0.393402	5.44669
	112.927	39.7753	-0.404625	5.44669
	112.827	40.3457	-0.42987	5.44669
	112.763	40.9496	-0.447011	5.44669
	112.766	41.5828	-0.446889	5.44669
	112.789	42.2669	-0.44101	5.44669
	112.798	42.9697	-0.438633	5.44669
	112.793	43.5653	-0.431863	5.44669
	112.788	44.0938	-0.405014	5.44669
	112.788	44.7284	-0.376497	5.44669
	112.789	45.4956	-0.378849	5.44669
	112.79	46.2908	-0.398594	5.44669
	112.79	47.0522	-0.407395	5.44669
	112.789	47.839	-0.404279	5.44669
	112.789	48.7055	-0.40775	5.44669
	112.789	49.5069	-0.427306	5.44669
	112.789	50.1403	-0.436954	5.44669
	112.789	50.7577	-0.418729	5.44669
	112.789	51.4824	-0.405241	5.44669
	112.789	52.3154	-0.421426	5.44669
	112.789	53.214	-0.443303	5.44669
	112.789	54.0124	-0.448345	5.44669
	112.789	54.6331	-0.442939	5.44669
	112.789	55.2955	-0.431053	5.44669
	112.789	56.1497	-0.411014	5.44669
	112.789	57.0378	-0.396285	5.44669
	112.767	57.8669	-0.395566	5.44669
	112.71	58.7077	-0.400236	5.44669
	112.664	59.5327	-0.402405	5.44669
	112.66	60.3405	-0.409518	5.44669
	112.674	61.244	-0.420843	5.44669
	112.681	62.2583	-0.40876	5.44669
	112.679	63.2953	-0.381668	5.44669
	112.653	64.3039	-0.387505	5.44669
	112.595	65.3421	-0.417362	5.44669
	112.55	66.509	-0.422739	5.44669
	112.547	67.736	-0.405707	5.44669
	112.561	68.8468	-0.395289	5.44669
	112.568	69.774	-0.396761	5.44669
	112.566	70.5493	-0.401047	5.44669
	112.563	71.3077	-0.402313	5.44669
	112.562	72.2086	-0.401319	5.44669
	112.563	73.2394	-0.408324	5.44669
	112.563	74.235	-0.420728	5.44669
	112.563	75.0651	-0.409137	5.44669
	112.563	75.7727	-0.373996	5.44669
	112.563	76.4773	-0.359298	5.44669
	112.563	77.2226	-0.388596	5.44669
	112.563	77.9858	-0.42547	5.44669
	112.563	78.7419	-0.4257	5.44669
	112.563	79.4395	-0.411929	5.44669
	112.541	80.0089	-0.4217	5.44669
	112.483	80.4795	-0.433162	5.44669
	112.437	80.9437	-0.41914	5.44669
	112.434	81.488	-0.406761	5.44669
	112.448	82.1248	-0.414046	5.44669
	112.433	82.7316	-0.414813	5.44669
	112.373	83.2375	-0.411485	5.44669
	112.346	83.6537	-0.417522	5.44669
	112.399	84.0099	-0.406712	5.44669
	112.438	84.4128	-0.381997	5.44669
	112.392	84.8628	-0.388371	5.44669
	112.329	85.2187	-0.417608	5.44669
	112.337	85.4538	-0.414664	5.44669
	112.41	85.6122	-0.377379	5.44669
	112.445	85.6738	-0.350874	5.44669
	112.413	85.6557	-0.351134	5.44669
	112.406	85.6775	-0.360365	5.44669
	112.418	85.8486	-0.364092	5.44669
	112.381	86.0849	-0.362364	5.44669
	112.332	86.1994	-0.360314	5.44669
	112.32	86.1756	-0.36007	5.44669
	112.354	86.1759	-0.360696	5.44669
	112.42	86.3403	-0.368916	5.44669
	112.444	86.5812	-0.389124	5.44669
	112.387	86.7001	-0.405228	5.44669
	112.325	86.7256	-0.406463	5.44669
	112.315	86.9005	-0.393651	5.44669
	112.332	87.2925	-0.37877	5.44669
	112.343	87.6433	-0.391395	5.44669
	112.341	87.8378	-0.41998	5.44669
	112.337	88.1685	-0.422446	5.44669
	112.335	88.7399	-0.412524	5.44669
	112.336	89.2854	-0.423107	5.44669
	112.337	89.7715	-0.44141	5.44669
	112.337	90.3461	-0.446954	5.44669
	112.337	90.9953	-0.443029	5.44669
	112.337	91.6962	-0.439456	5.44669
	112.337	92.4496	-0.439361	5.44669
	112.337	93.2648	-0.440592	5.44669
	112.337	94.1458	-0.441142	5.44669
	112.337	94.9924	-0.440934	5.44669
	112.337	95.7456	-0.432781	5.44669
	112.337	96.4633	-0.404581	5.44669
	112.337	97.1977	-0.375989	5.44669
	112.337	97.9517	-0.386661	5.44669
	112.337	98.7078	-0.419035	5.44669
	112.337	99.4087	-0.423741	5.44669
	112.337	99.9795	-0.405533	5.44669
	112.337	100.449	-0.39486	5.44669
	112.337	100.913	-0.396644	5.4507
	112.315	101.408	-0.39328	5.46104
	112.257	101.918	-0.382113	5.46531
	112.233	102.374	-0.385058	5.45562
	112.287	102.745	-0.391278	5.4448
	112.325	103.14	-0.377257	5.44287
	112.278	103.582	-0.366705	5.44579
	112.216	103.937	-0.390491	5.44767
	112.202	104.175	-0.423623	5.44742
	112.217	104.433	-0.416381	5.44664
	112.229	104.797	-0.375952	5.44641
	112.228	105.157	-0.349664	5.44658
	112.224	105.423	-0.359005	5.44674
	112.222	105.642	-0.396821	5.44675
	112.223	105.873	-0.436843	5.44669
	112.224	106.126	-0.452391	5.44667
	112.202	106.384	-0.446614	5.44668
	112.166	106.586	-0.431104	5.44669
	112.178	106.707	-0.401851	5.44669
	112.198	106.853	-0.367569	5.44669
	112.158	107.046	-0.351375	5.44669
	112.105	107.151	-0.362711	5.44669
	112.092	107.139	-0.389896	5.44669
	112.105	107.099	-0.407766	5.44669
	112.115	107.086	-0.415124	5.44669
	112.137	107.046	-0.421235	5.44669
	112.19	106.928	-0.406924	5.44669
	112.213	106.876	-0.372887	5.44669
	112.16	106.942	-0.35175	5.44669
	112.1	106.898	-0.360969	5.44669
	112.09	106.693	-0.389032	5.44669
	112.106	106.549	-0.400153	5.44669
	112.116	106.5	-0.379513	5.44669
	112.115	106.374	-0.356617	5.44669
	112.11	106.166	-0.352733	5.44669
	112.109	106.047	-0.358985	5.44669
	112.11	106.059	-0.370815	5.44669
	112.111	106.104	-0.390529	5.44669
	112.111	106.069	-0.397271	5.44669
	112.111	105.883	-0.377772	5.44669
	112.11	105.646	-0.356912	5.44669
	112.11	105.536	-0.361346	5.44669
	112.133	105.562	-0.395218	5.44669
	112.213	105.61	-0.427467	5.44669
	112.294	105.621	-0.424175	5.44669
	112.264	105.608	-0.402708	5.44669
	112.15	105.599	-0.38565	5.44669
	112.079	105.6	-0.376802	5.44669
	112.084	105.603	-0.385551	5.44669
	112.133	105.604	-0.393374	5.44669
	112.2	105.604	-0.38583	5.44669
	112.24	105.603	-0.39441	5.44669
	112.238	105.603	-0.418726	5.44669
	112.224	105.603	-0.420848	5.44669
	112.241	105.603	-0.4123	5.44669
	112.301	105.603	-0.423581	5.44669
	112.328	105.603	-0.441689	5.44669
	112.275	105.603	-0.446902	5.44669
	112.236	105.603	-0.442908	5.44669
	112.282	105.603	-0.431553	5.44669
	112.322	105.603	-0.403364	5.44669
	112.279	105.603	-0.368045	5.44669
	112.217	105.603	-0.351037	5.44669
	112.202	105.603	-0.354529	5.44669
	112.217	105.603	-0.361731	5.44669
	112.206	105.603	-0.371328	5.44669
	112.148	105.603	-0.389768	5.44669
	112.12	105.603	-0.39677	5.44669
	112.172	105.603	-0.377833	5.44669
	112.234	105.603	-0.357116	5.44669
	112.245	105.603	-0.361409	5.44669
	112.229	105.554	-0.395172	5.44669
	112.241	105.427	-0.435296	5.44669
	112.277	105.375	-0.452329	5.44669
	112.248	105.494	-0.447138	5.44669
	112.149	105.626	-0.439216	5.44669
	112.084	105.65	-0.437792	5.44669
	112.087	105.663	-0.432148	5.44669
	112.132	105.816	-0.413304	5.44669
	112.221	106.048	-0.404726	5.44669
	112.297	106.216	-0.415276	5.44669
	112.262	106.372	-0.408182	5.44669
	112.148	106.551	-0.375541	5.44669
	112.079	106.648	-0.352416	5.44669
	112.107	106.637	-0.360305	5.44669
	112.213	106.599	-0.388517	5.44669
	112.326	106.588	-0.408044	5.44669
	112.347	106.646	-0.40786	5.44669
	112.251	106.829	-0.393235	5.44669
	112.126	107.058	-0.370229	5.44669
	112.074	107.165	-0.355236	5.44669
	112.09	107.091	-0.355462	5.44669
	112.138	106.869	-0.360621	5.44669
	112.199	106.63	-0.362659	5.44669
	112.216	106.582	-0.361673	5.44669
	112.158	106.79	-0.360534	5.44669
	112.098	107.065	-0.360407	5.44669
	112.089	107.182	-0.360759	5.44669
	112.128	107.145	-0.360952	5.44669
	112.218	107.09	-0.360907	5.44669
	112.32	107.081	-0.36082	5.44669
	112.343	107.096	-0.360799	5.44669
	112.274	107.106	-0.360822	5.44669
	112.208	107.105	-0.360838	5.44669
	112.178	107.101	-0.360837	5.44669
	112.14	107.099	-0.360831	5.44669
	112.105	107.1	-0.360829	5.44669
	112.099	107.101	-0.36083	5.44669
	112.13	107.101	-0.360831	5.44669
	112.193	107.101	-0.360832	5.44669
	112.239	107.101	-0.360831	5.44669
	112.24	107.101	-0.368702	5.44669
	112.225	107.15	-0.388986	5.44669
	112.218	107.375	-0.397376	5.44669
	112.199	107.878	-0.378364	5.44669
	112.145	108.617	-0.357123	5.44669
	112.099	109.435	-0.353353	5.44669
	112.095	110.262	-0.359065	5.44669
	112.108	111.126	-0.362757	5.44669
	112.115	112.01	-0.362267	5.44669
	112.113	112.94	-0.360748	5.44669
	112.11	113.94	-0.360286	5.44669
	112.109	115.011	-0.360632	5.44669
	112.11	116.243	-0.360942	5.44669
	112.111	117.74	-0.360948	5.44669
	112.111	119.423	-0.360841	5.44669
	112.111	121.112	-0.360794	5.44669
	112.11	122.839	-0.360812	5.44669
	112.11	124.742	-0.360836	5.44669
	112.111	126.733	-0.36084	5.44669
	112.111	128.554	-0.360833	5.44669
	112.111	130.102	-0.360829	5.44669
	112.111	131.471	-0.360829	5.44669
	112.088	132.646	-0.360831	5.44669
	112.008	133.473	-0.360832	5.44669
	111.905	134.024	-0.360831	5.44669
	111.855	134.551	-0.360831	5.44669
	111.866	135.063	-0.360831	5.44669
	111.887	135.413	-0.360831	5.44669
	111.892	135.626	-0.360831	5.44669
	111.887	135.876	-0.360831	5.44669
	111.882	136.294	-0.360831	5.44669
	111.883	136.787	-0.360831	5.44669
	111.907	137.105	-0.360831	5.44669
	111.965	137.154	-0.360831	5.44669
	111.988	137.076	-0.360831	5.44669
	111.934	137.077	-0.360831	5.44669
	111.874	137.31	-0.368702	5.44669
	111.863	137.785	-0.388987	5.44669
	111.879	138.304	-0.397376	5.44669
	111.89	138.663	-0.378364	5.44669
	111.888	138.875	-0.357123	5.44669
	111.884	139.022	-0.353353	5.44669
	111.883	139.088	-0.359065	5.44669
	111.861	139.124	-0.362757	5.44669
	111.805	139.224	-0.362267	5.44669
	111.759	138.73	-0.360748	5.44669
	111.733	135.649	-0.360286	5.44669
	111.689	128.379	-0.360632	5.44669
	111.672	118.371	-0.360942	5.44669
	111.724	109.436	-0.360948	5.44669
	111.759	104.254	-0.360841	5.44669
	111.711	102.598	-0.360794	5.44669
	111.65	102.686	-0.360812	5.44669
	111.637	103.192	-0.360836	5.44669
	111.652	103.699	-0.36084	5.44669
	111.685	104.225	-0.360833	5.44669
	111.742	104.787	-0.360829	5.44669
	111.761	105.163	-0.360829	5.44669
	111.706	105.173	-0.360831	5.44669
	111.669	104.904	-0.360832	5.44669
	111.717	104.52	-0.360831	5.44669
	111.757	104.068	-0.360831	5.44669
	111.713	103.609	-0.360831	5.44669
	111.651	103.268	-0.360831	5.44669
	111.636	103.14	-0.360831	5.44669
	111.651	103.283	-0.360831	5.44669
	111.663	103.548	-0.360831	5.44669
	111.662	103.683	-0.360831	5.44669
	111.658	103.706	-0.360831	5.44669
	111.656	103.825	-0.360831	5.44669
	111.657	104.088	-0.360831	5.44669
	111.658	104.388	-0.360831	5.44669
	111.658	104.654	-0.360831	5.44669
	111.658	104.892	-0.360831	5.44669
	111.658	105.082	-0.360831	5.44669
	111.658	105.204	-0.360831	5.44669
	111.68	105.356	-0.360831	5.44669
	111.738	105.55	-0.360831	5.44669
	111.761	105.703	-0.360831	5.44669
	111.708	105.866	-0.360831	5.44669
	111.647	106.103	-0.360831	5.44669
	111.637	106.377	-0.360831	5.44669
	111.653	106.641	-0.360831	5.44669
	111.663	106.888	-0.360831	5.44669
	111.662	107.131	-0.360831	5.44669
	111.658	107.379	-0.360831	5.44669
	111.656	107.581	-0.360831	5.44669
	111.657	107.705	-0.360831	5.44669
	111.658	107.853	-0.360831	5.44669
	111.658	108.045	-0.360831	5.44669
	111.658	108.199	-0.360831	5.44669
	111.658	108.412	-0.360831	5.44669
	111.658	108.776	-0.360831	5.44669
	111.658	109.101	-0.360831	5.44669
	111.658	109.246	-0.360831	5.44669
	111.658	109.361	-0.360831	5.44669
	111.658	109.531	-0.360831	5.44669
	111.658	109.639	-0.360831	5.44669
	111.658	109.636	-0.360831	5.44669
	111.636	109.647	-0.360831	5.44669
	111.578	109.858	-0.360831	5.44669
	111.532	110.27	-0.360831	5.44669
	111.529	110.616	-0.360831	5.44669
	111.565	110.752	-0.360831	5.44669
	111.629	110.856	-0.360831	5.44669
	111.651	111.074	-0.360831	5.44669
	111.594	111.361	-0.360831	5.44669
	111.533	111.588	-0.360831	5.44669
	111.523	111.709	-0.360831	5.44669
	111.54	111.846	-0.360831	5.44669
	111.55	112.035	-0.360831	5.44669
	111.549	112.191	-0.360831	5.44669
	111.522	112.357	-0.360831	5.44669
	111.463	112.545	-0.360831	5.44669
	111.418	112.691	-0.360831	5.44669
	111.416	112.853	-0.360831	5.44669
	111.43	113.043	-0.360831	5.44669
	111.437	113.191	-0.360831	5.44669
	111.434	113.353	-0.360831	5.44669
	111.431	113.542	-0.360831	5.44669
	111.43	113.641	-0.360831	5.44669
	111.431	113.676	-0.360831	5.44669
	111.432	113.813	-0.360831	5.44669
	111.454	114.03	-0.360831	5.44669
	111.511	114.198	-0.360831	5.44669
	111.535	114.359	-0.360831	5.44669
	111.481	114.541	-0.368702	5.44669
	111.421	114.636	-0.388987	5.44669
	111.41	114.673	-0.397376	5.44669
	111.427	114.763	-0.378364	5.44669
	111.437	114.804	-0.357123	5.44669
	111.436	114.694	-0.353353	5.44669
	111.431	114.569	-0.359065	5.44669
	111.43	114.545	-0.362757	5.44669
	111.431	114.579	-0.362267	5.44669
	111.432	114.551	-0.360748	5.44669
	111.432	114.324	-0.360286	5.44669
	111.432	113.91	-0.360632	5.44669
	111.432	113.52	-0.360942	5.44669
	111.432	113.26	-0.360948	5.44669
	111.432	113.103	-0.360841	5.44669
	111.432	113.051	-0.360794	5.44669
	111.432	113.073	-0.360812	5.44669
	111.432	113.098	-0.360836	5.44669
	111.432	113.15	-0.36084	5.44669
	111.432	113.318	-0.360833	5.44669
	111.432	113.542	-0.360829	5.44669
	111.432	113.653	-0.360829	5.44669
	111.432	113.632	-0.360831	5.44669
	111.432	113.586	-0.360832	5.44669
	111.432	113.574	-0.360831	5.44669
	111.432	113.537	-0.360831	5.44669
	111.409	113.37	-0.360831	5.44669
	111.352	113.092	-0.360831	5.44669
	111.328	112.803	-0.360831	5.44669
	111.382	112.547	-0.360831	5.44669
	111.442	112.309	-0.360831	5.44669
	111.453	112.066	-0.360831	5.44669
	111.437	111.766	-0.360831	5.44669
	111.404	111.338	-0.360831	5.44669
	111.348	110.859	-0.360831	5.44669
	111.328	110.55	-0.360831	5.44669
	111.361	110.5	-0.360831	5.44669
	111.341	110.574	-0.360831	5.44669
	111.247	110.67	-0.360831	5.44669
	111.203	110.888	-0.360831	5.44669
	111.283	111.322	-0.360831	5.44669
	111.387	111.879	-0.360831	5.44669
	111.367	112.375	-0.360831	5.44669
	111.248	112.696	-0.360831	5.44669
	111.195	112.95	-0.360831	5.44669
	111.257	113.333	-0.360831	5.44669
	111.309	113.81	-0.360831	5.44669
	111.265	114.183	-0.360831	5.44669
	111.199	114.466	-0.360831	5.44669
	111.182	114.842	-0.360831	5.44669
	111.198	115.306	-0.360831	5.44669
	111.211	115.676	-0.360831	5.44669
	111.21	115.962	-0.360831	5.44669
	111.206	116.341	-0.360831	5.44669
	111.204	116.853	-0.360831	5.44669
	111.205	117.448	-0.360831	5.44669
	111.206	118.138	-0.360831	5.44669
	111.206	118.855	-0.360831	5.44669
	111.205	119.454	-0.360831	5.44669
	111.205	119.93	-0.360831	5.44669
	111.205	120.386	-0.360831	5.44669
	111.205	120.876	-0.360831	5.44669
	111.205	121.386	-0.360831	5.44669
	111.205	121.894	-0.360831	5.44669
	111.205	122.392	-0.360831	5.44669
	111.205	122.888	-0.360831	5.44669
	111.205	123.387	-0.360831	5.44669
	111.205	123.837	-0.360831	5.44669
	111.205	124.161	-0.360831	5.44669
	111.205	124.432	-0.360831	5.44669
	111.205	124.772	-0.360831	5.44669
	111.205	125.119	-0.360831	5.44669
	111.205	125.387	-0.360831	5.44669
	111.205	125.612	-0.360831	5.44669
	111.205	125.894	-0.360831	5.44669
	111.205	126.321	-0.360831	5.44669
	111.205	126.855	-0.360831	5.44669
	111.205	127.393	-0.360831	5.44669
	111.205	127.895	-0.360831	5.44669
	111.205	128.382	-0.360831	5.44669
	111.205	128.875	-0.360831	5.44669
	111.205	129.425	-0.360831	5.44669
	111.183	130.103	-0.360831	5.44669
	111.126	130.832	-0.360831	5.44669
	111.102	131.44	-0.360831	5.44669
	111.156	131.964	-0.360831	5.44669
	111.194	132.593	-0.360831	5.44669
	111.124	133.359	-0.360831	5.44669
	111.005	134.156	-0.360831	5.44669
	110.967	134.869	-0.360831	5.44669
	111.036	135.431	-0.360831	5.44669
	111.086	135.892	-0.360831	5.44669
	111.038	136.356	-0.360831	5.44669
	110.971	136.853	-0.360831	5.44669
	110.978	137.365	-0.360831	5.44669
	111.052	137.87	-0.360831	5.44669
	111.088	138.367	-0.360831	5.44669
	111.033	138.814	-0.360831	5.44669
	110.969	139.137	-0.360831	5.44669
	110.956	139.409	-0.360831	5.44669
	110.973	139.75	-0.360831	5.44669
	110.985	140.096	-0.360831	5.44669
	110.984	140.364	-0.360831	5.44669
	110.979	140.54	-0.360831	5.44669
	110.977	140.597	-0.360831	5.44669
	110.978	140.521	-0.360831	5.44669
	110.979	140.316	-0.360831	5.44669
	110.979	140.085	-0.360831	5.44669
	110.979	139.985	-0.360831	5.44669
	110.979	140.013	-0.360831	5.44669
	110.979	140.058	-0.360831	5.44669
	110.979	140.067	-0.360831	5.44669
	110.979	140.055	-0.360831	5.44669
	110.979	140.046	-0.360831	5.44669
	110.979	140.096	-0.360831	5.44669
	110.979	140.226	-0.360831	5.44669
	110.979	140.329	-0.360831	5.44669
	110.979	140.386	-0.360831	5.44669
	110.979	140.53	-0.360831	5.44669
	110.979	140.792	-0.360831	5.44669
	110.979	141.033	-0.360831	5.44669
	110.979	141.119	-0.360831	5.44669
	110.979	141.082	-0.360831	5.44669
	110.979	141.037	-0.360831	5.44669
	110.979	141.032	-0.360831	5.44669
	110.979	141.046	-0.360831	5.44669
	110.979	141.054	-0.360831	5.44669
	110.957	140.953	-0.360831	5.44669
	110.899	140.451	-0.360831	5.44669
	110.876	139.072	-0.360831	5.44669
	110.929	136.219	-0.360831	5.44669
	110.967	131.584	-0.360831	5.44669
	110.92	125.853	-0.360831	5.44669
	110.858	120.552	-0.360831	5.44669
	110.822	116.795	-0.360831	5.44669
	110.78	114.621	-0.360831	5.44669
	110.745	113.57	-0.360831	5.44669
	110.741	113.128	-0.360831	5.44669
	110.751	112.849	-0.360831	5.44669
	110.756	112.57	-0.360831	5.44669
	110.755	112.255	-0.360831	5.44669
	110.753	111.831	-0.360831	5.44669
	110.752	111.31	-0.360831	5.44669
	110.753	110.777	-0.360831	5.44669
	110.753	110.321	-0.360831	5.44669
	110.753	110.007	-0.360831	5.44669
	110.753	109.792	-0.360831	5.44669
	110.753	109.626	-0.360831	5.44669
	110.753	109.506	-0.360831	5.44669
	110.753	109.346	-0.360831	5.44669
	110.753	109.148	-0.360831	5.44669
	110.753	108.996	-0.360831	5.44669
	110.753	108.835	-0.360831	5.44669
	110.753	108.648	-0.360831	5.44669
	110.753	108.5	-0.360831	5.44669
	110.753	108.338	-0.360831	5.44669
	110.753	108.148	-0.360831	5.44669
	110.753	108.049	-0.360831	5.44669
	110.753	108.014	-0.368702	5.44669
	110.753	107.877	-0.388987	5.44669
	110.753	107.66	-0.397376	5.44669
	110.753	107.492	-0.378364	5.44669
	110.753	107.282	-0.357123	5.44669
	110.753	106.875	-0.353353	5.44669
	110.73	106.277	-0.359065	5.44669
	110.673	105.55	-0.362757	5.44669
	110.627	104.77	-0.362267	5.44669
	110.623	103.903	-0.360748	5.44669
	110.637	102.806	-0.360286	5.44669
	110.622	101.56	-0.360632	5.44669
	110.563	100.418	-0.360942	5.44669
	110.536	99.4849	-0.360948	5.44669
	110.589	98.7183	-0.360841	5.44669
	110.628	98.0147	-0.360794	5.44669
	110.581	97.3875	-0.360812	5.44669
	110.519	96.9839	-0.360836	5.44669
	110.505	96.7299	-0.36084	5.44669
	110.52	96.3739	-0.360833	5.44669
	110.532	95.9085	-0.360829	5.44669
	110.531	95.5789	-0.360829	5.44669
	110.527	95.4666	-0.360831	5.44669
	110.525	95.367	-0.360832	5.44669
	110.526	95.1415	-0.360831	5.44669
	110.527	94.8503	-0.360831	5.44669
	110.527	94.6241	-0.360831	5.44669
	110.527	94.5545	-0.360831	5.44669
	110.526	94.5933	-0.360831	5.44669
	110.526	94.6324	-0.360831	5.44669
	110.527	94.5854	-0.360831	5.44669
	110.527	94.3965	-0.360831	5.44669
	110.526	94.1618	-0.360831	5.44669
	110.526	94.0051	-0.360831	5.44669
	110.526	93.8553	-0.360831	5.44669
	110.526	93.6743	-0.360831	5.44669
	110.526	93.5749	-0.360831	5.44669
	110.526	93.5854	-0.360831	5.44669
	110.526	93.6233	-0.360831	5.44669
	110.526	93.6351	-0.360831	5.44669
	110.526	93.6265	-0.360831	5.44669
	110.526	93.6187	-0.360831	5.44669
	110.526	93.6185	-0.360831	5.44669
	110.526	93.6212	-0.360831	5.44669
	110.526	93.5732	-0.360831	5.44669
	110.526	93.446	-0.360831	5.44669
	110.526	93.3929	-0.360831	5.44669
	110.526	93.5116	-0.360831	5.44669
	110.526	93.5954	-0.360831	5.44669
	110.526	93.4431	-0.360831	5.44669
	110.526	93.179	-0.360831	5.44669
	110.526	93.0463	-0.360831	5.44669
	110.526	93.0725	-0.360831	5.44669
	110.526	93.0795	-0.360831	5.44669
	110.526	92.9667	-0.360831	5.44669
	110.526	92.9001	-0.368702	5.44669
	110.526	93.008	-0.388987	5.44669
	110.526	93.092	-0.397376	5.44669
	110.526	92.9929	-0.378364	5.44669
	110.526	92.8571	-0.364994	5.44669
	110.526	92.7761	-0.381508	5.44669
	110.526	92.7318	-0.39561	5.44669
	110.526	92.8311	-0.380291	5.44669
	110.526	93.001	-0.358559	5.44669
	110.526	93.0054	-0.353269	5.44669
	110.549	92.8928	-0.35852	5.44669
	110.606	92.7862	-0.370429	5.44669
	110.63	92.6741	-0.390533	5.44669
	110.576	92.5988	-0.39741	5.44669
	110.516	92.5966	-0.377829	5.44669
	110.505	92.6208	-0.356887	5.44669
	110.521	92.6315	-0.353444	5.44669
	110.532	92.6273	-0.359188	5.44669
	110.531	92.6217	-0.362776	5.44669
	110.549	92.5717	-0.362231	5.44669
	110.605	92.4466	-0.360726	5.44669
	110.629	92.3951	-0.36029	5.44669
	110.576	92.5138	-0.360641	5.44669
	110.516	92.6461	-0.360944	5.44669
	110.505	92.6695	-0.360946	5.44669
	110.544	92.5848	-0.360839	5.44669
	110.612	92.3858	-0.360794	5.44669
	110.634	92.1605	-0.360813	5.44669
	110.576	92.0603	-0.360837	5.44669
	110.514	92.0864	-0.36084	5.44669
	110.505	92.131	-0.360833	5.44669
	110.522	92.1401	-0.360829	5.44669
	110.532	92.128	-0.360829	5.44669
	110.531	92.1197	-0.360831	5.44669
	110.526	92.2189	-0.360832	5.44669
	110.525	92.6233	-0.360831	5.44669
	110.526	93.3555	-0.360831	5.44669
	110.527	94.2035	-0.360831	5.44669
	110.527	94.948	-0.368702	5.44669
	110.527	95.4548	-0.388987	5.44669
	110.526	95.7271	-0.397376	5.44669
	110.526	95.9091	-0.378364	5.44669
	110.527	96.0755	-0.357123	5.44669
	110.527	96.1592	-0.353353	5.44669
	110.526	96.1477	-0.359065	5.44669
	110.526	96.115	-0.362757	5.44669
	110.526	96.1058	-0.362267	5.44669
	110.526	96.1628	-0.360748	5.44669
	110.526	96.3945	-0.360286	5.44669
	110.526	96.7988	-0.360632	5.44669
	110.526	97.1836	-0.360942	5.44669
	110.504	97.445	-0.368819	5.44669
	110.447	97.6039	-0.388996	5.44669
	110.401	97.7055	-0.397338	5.44669
	110.397	97.8101	-0.378345	5.44669
	110.411	97.8367	-0.357128	5.44669
	110.396	97.7152	-0.353362	5.44669
	110.336	97.5906	-0.359067	5.44669
	110.287	97.5714	-0.362755	5.44669
	110.283	97.5568	-0.362265	5.44669
	110.298	97.4019	-0.360748	5.44669
	110.305	97.17	-0.360287	5.44669
	110.303	97.0023	-0.360632	5.44669
	110.3	96.847	-0.360941	5.44669
	110.299	96.6183	-0.360948	5.44669
	110.3	96.3455	-0.360841	5.44669
	110.301	96.1283	-0.360794	5.44669
	110.3	96.0558	-0.360812	5.44669
	110.3	96.0903	-0.360836	5.44669
	110.3	96.1285	-0.36084	5.44669
	110.3	96.1319	-0.360833	5.44669
	110.3	96.1198	-0.360829	5.44669
	110.3	96.1134	-0.360829	5.44669
	110.3	96.1151	-0.360831	5.44669
	110.3	96.118	-0.360832	5.44669
	110.3	96.1187	-0.360831	5.44669
	110.3	96.1179	-0.360831	5.44669
	110.3	96.0682	-0.360831	5.44669
	110.3	95.9414	-0.360831	5.44669
	110.3	95.84	-0.368702	5.44669
	110.3	95.783	-0.388987	5.44669
	110.3	95.6873	-0.397376	5.44669
	110.3	95.6012	-0.378364	5.44669
	110.3	95.5887	-0.357123	5.44669
	110.3	95.5632	-0.353353	5.44669
	110.3	95.4013	-0.359065	5.44669
	110.3	95.1212	-0.362757	5.44669
	110.3	94.8295	-0.362267	5.44669
	110.3	94.5243	-0.360748	5.44669
	110.3	94.111	-0.360286	5.44669
	110.3	93.5912	-0.360632	5.44669
	110.3	93.0548	-0.360942	5.44669
	110.3	92.5968	-0.360948	5.44669
	110.3	92.2343	-0.360841	5.44669
	110.3	91.8928	-0.360794	5.44669
	110.278	91.6261	-0.360812	5.44669
	110.198	91.4974	-0.360836	5.44669
	110.117	91.3688	-0.36084	5.44669
	110.125	91.1371	-0.360833	5.44669
	110.159	90.8535	-0.360829	5.44669
	110.126	90.5836	-0.360829	5.44669
	110.071	90.3376	-0.360831	5.44669
	110.055	90.0967	-0.360832	5.44669
	110.067	89.8495	-0.360831	5.44669
	110.056	89.6469	-0.360831	5.44669
	109.998	89.5224	-0.360831	5.44669
	109.971	89.3744	-0.360831	5.44669
	110.023	89.1825	-0.360831	5.44669
	110.084	89.078	-0.360831	5.44669
	110.095	89.0411	-0.368702	5.44669
	110.057	88.9055	-0.388987	5.44669
	109.966	88.6401	-0.397376	5.44669
	109.864	88.3453	-0.378364	5.44669
	109.841	88.0826	-0.357123	5.44669
	109.91	87.8437	-0.353353	5.44669
	109.954	87.6524	-0.359065	5.44669
	109.905	87.5295	-0.362757	5.44669
	109.839	87.3783	-0.362267	5.44669
	109.847	87.1845	-0.360748	5.44669
	109.921	87.0803	-0.360286	5.44669
	109.957	87.0442	-0.360632	5.44669
	109.902	86.9088	-0.360942	5.44669
	109.837	86.6925	-0.360948	5.44669
	109.825	86.5735	-0.360841	5.44669
	109.842	86.5392	-0.360794	5.44669
	109.853	86.4099	-0.360812	5.44669
	109.852	86.1954	-0.360836	5.44669
	109.847	86.0258	-0.36084	5.44669
	109.846	85.8636	-0.360833	5.44669
	109.847	85.6818	-0.360829	5.44669
	109.848	85.5373	-0.360829	5.44669
	109.848	85.3739	-0.360831	5.44669
	109.848	85.1336	-0.360832	5.44669
	109.848	84.8588	-0.360831	5.44669
	109.848	84.5957	-0.360831	5.44669
	109.825	84.3001	-0.360831	5.44669
	109.768	83.93	-0.360831	5.44669
	109.722	83.5801	-0.360831	5.44669
	109.718	83.2718	-0.360831	5.44669
	109.732	82.8761	-0.360831	5.4507
	109.739	82.3646	-0.360831	5.46104
	109.76	81.8253	-0.360831	5.46531
	109.814	81.3632	-0.360831	5.45562
	109.859	81.0983	-0.360831	5.4448
	109.864	81.0116	-0.360831	5.44287
	109.85	80.9489	-0.360831	5.44579
	109.821	80.9343	-0.360831	5.44767
	109.765	80.9967	-0.360831	5.44742
	109.745	80.9861	-0.360831	5.44664
	109.799	80.9529	-0.360831	5.44641
	109.836	81.0401	-0.360831	5.44658
	109.789	81.153	-0.360831	5.44674
	109.727	81.1795	-0.360831	5.44675
	109.69	81.1029	-0.360831	5.44669
	109.649	80.9063	-0.360831	5.44667
	109.614	80.6791	-0.360831	5.44668
	109.609	80.5281	-0.360831	5.44669
	109.619	80.329	-0.360831	5.44669
	109.625	79.9698	-0.360831	5.44669
	109.624	79.592	-0.360831	5.44669
	109.643	79.3174	-0.360831	5.44669
	109.7	79.1997	-0.360831	5.44669
	109.725	79.2755	-0.360831	5.44669
	109.693	79.3534	-0.360831	5.44669
	109.691	79.2122	-0.360831	5.44669
	109.704	78.9054	-0.360831	5.44669
	109.666	78.5954	-0.360831	5.44669
	109.616	78.3412	-0.360831	5.44669
	109.604	78.1112	-0.360831	5.44669
	109.616	77.8714	-0.360831	5.44669
	109.625	77.6681	-0.360831	5.44669
	109.625	77.5406	-0.360831	5.44669
	109.621	77.3917	-0.360831	5.44669
	109.62	77.1513	-0.360831	5.44669
	109.621	76.8714	-0.360831	5.44669
	109.622	76.6553	-0.360831	5.44669
	109.622	76.5858	-0.360831	5.44669
	109.621	76.6212	-0.360831	5.44669
	109.621	76.6095	-0.360831	5.44669
	109.621	76.4364	-0.360831	5.44669
	109.621	76.1958	-0.360831	5.44669
	109.621	76.0801	-0.360831	5.44669
	109.621	76.0558	-0.360831	5.44669
	109.621	75.9787	-0.360831	5.44669
	109.621	75.8887	-0.360831	5.44669
	109.621	75.8187	-0.360831	5.44669
	109.621	75.7136	-0.360831	5.44669
	109.621	75.6281	-0.360831	5.44669
	109.621	75.6192	-0.360831	5.44669
	109.621	75.6442	-0.360831	5.44669
	109.621	75.6576	-0.360831	5.44669
	109.621	75.6542	-0.360831	5.44669
	109.621	75.5989	-0.360831	5.44669
	109.621	75.4215	-0.360831	5.44669
	109.621	75.1456	-0.360831	5.44669
	109.599	74.8612	-0.360831	5.44669
	109.542	74.6559	-0.360831	5.44669
	109.518	74.5926	-0.360831	5.44669
	109.572	74.5774	-0.360831	5.44669
	109.61	74.4363	-0.360831	5.44669
	109.563	74.21	-0.360831	5.44669
	109.501	74.0397	-0.360831	5.44669
	109.464	73.8814	-0.360831	5.44669
	109.422	73.7014	-0.360831	5.44669
	109.387	73.5564	-0.360831	5.44669
	109.383	73.3921	-0.360831	5.44669
	109.393	73.2007	-0.360831	5.44669
	109.398	73.053	-0.360831	5.44669
	109.397	72.9409	-0.360831	5.44669
	109.395	72.8784	-0.360831	5.44669
	109.394	72.8322	-0.360831	5.44669
	109.395	72.7272	-0.360831	5.44669
	109.395	72.6333	-0.360831	5.44669
	109.395	72.6209	-0.360831	5.44669
	109.395	72.6473	-0.360831	5.44669
	109.395	72.6626	-0.360831	5.44669
	109.395	72.6103	-0.360831	5.44669
	109.395	72.4277	-0.360831	5.44669
	109.395	72.1975	-0.360831	5.44669
	109.417	72.0896	-0.360831	5.44669
	109.475	72.0649	-0.360831	5.44669
	109.499	71.9356	-0.360831	5.44669
	109.445	71.7178	-0.360831	5.44669
	109.385	71.596	-0.360831	5.44669
	109.374	71.6103	-0.360831	5.44669
	109.39	71.6577	-0.360831	5.44669
	109.4	71.6229	-0.360831	5.44669
	109.399	71.4361	-0.360831	5.44669
	109.395	71.198	-0.360831	5.44669
	109.393	71.0883	-0.360831	5.44669
	109.394	71.0656	-0.360831	5.44669
	109.395	70.9378	-0.360831	5.44669
	109.395	70.6707	-0.360831	5.44669
	109.395	70.3724	-0.360831	5.44669
	109.395	70.1581	-0.360831	5.44669
	109.395	70.0468	-0.360831	5.44669
	109.395	69.9086	-0.360831	5.44669
	109.395	69.7161	-0.360831	5.44669
	109.395	69.6078	-0.360831	5.44669
	109.395	69.6187	-0.360831	5.44669
	109.395	69.6107	-0.360831	5.44669
	109.395	69.4477	-0.360831	5.44669
	109.395	69.2101	-0.368702	5.44669
	109.395	69.0921	-0.388987	5.44669
	109.395	69.1149	-0.397376	5.44669
	109.395	69.1646	-0.378364	5.44669
	109.395	69.1769	-0.357123	5.44669
	109.395	69.1644	-0.353353	5.44669
	109.395	69.1548	-0.359065	5.44669
	109.395	69.2044	-0.362757	5.44669
	109.395	69.3839	-0.362267	5.44669
	109.395	69.6137	-0.360748	5.44669
	109.395	69.7226	-0.360286	5.44669
	109.395	69.6986	-0.360632	5.44669
	109.395	69.6518	-0.360942	5.44669
	109.395	69.641	-0.360948	5.44669
	109.395	69.6532	-0.360841	5.44669
	109.395	69.6621	-0.360794	5.44669
	109.395	69.6615	-0.360812	5.44669
	109.395	69.6581	-0.360836	5.44669
	109.395	69.6569	-0.36084	5.44669
	109.395	69.7068	-0.360833	5.44669
	109.395	69.8343	-0.360829	5.44669
	109.373	69.8868	-0.360829	5.44669
	109.315	69.7677	-0.360831	5.44669
	109.269	69.6348	-0.360832	5.44669
	109.266	69.6113	-0.360831	5.44669
	109.28	69.6471	-0.360831	5.44669
	109.287	69.621	-0.360831	5.44669
	109.285	69.4419	-0.360831	5.44669
	109.259	69.204	-0.360831	5.44669
	109.201	69.0424	-0.360831	5.44669
	109.178	68.8917	-0.360831	5.44669
	109.233	68.712	-0.360831	5.44669
	109.27	68.5643	-0.360831	5.44669
	109.223	68.3988	-0.360831	5.44669
	109.161	68.2079	-0.360831	5.44669
	109.147	68.11	-0.360831	5.44669
	109.163	68.1247	-0.360831	5.44669
	109.174	68.1637	-0.360831	5.44669
	109.173	68.1745	-0.360831	5.44669
	109.169	68.1651	-0.360831	5.44669
	109.167	68.1574	-0.360831	5.44669
	109.168	68.1574	-0.360831	5.44669
	109.169	68.1602	-0.360831	5.44669
	109.169	68.1614	-0.360831	5.44669
	109.169	68.1609	-0.360831	5.44669
	109.169	68.1602	-0.360831	5.44669
	109.169	68.1602	-0.360831	5.44669
	109.169	68.1604	-0.360831	5.44669
	109.146	68.1605	-0.360831	5.44669
	109.089	68.1604	-0.360831	5.44669
	109.065	68.1604	-0.360831	5.44669
	109.119	68.1604	-0.360831	5.44669
	109.179	68.1604	-0.360831	5.44669
	109.19	68.1604	-0.360831	5.44669
	109.174	68.1604	-0.360831	5.44669
	109.163	68.1112	-0.360831	5.44669
	109.142	67.9352	-0.360831	5.44669
	109.067	67.7068	-0.360831	5.4507
	108.987	67.5973	-0.360831	5.46104
	109.016	67.6204	-0.360831	5.46531
	109.107	67.618	-0.360831	5.45562
	109.098	67.4531	-0.360831	5.4448
	108.989	67.2126	-0.360831	5.44287
	108.913	67.0941	-0.360831	5.44579
	108.915	67.0686	-0.360831	5.44767
	108.941	66.9428	-0.360831	5.44742
	108.952	66.6774	-0.360831	5.44664
	108.947	66.3792	-0.360831	5.44641
	108.941	66.1151	-0.360831	5.44658
	108.94	65.8767	-0.360831	5.44674
	108.942	65.637	-0.360831	5.44675
	108.943	65.3875	-0.360831	5.44669
	108.921	65.1836	-0.360831	5.44667
	108.863	65.0593	-0.360831	5.44668
	108.816	64.9119	-0.360831	5.44669
	108.813	64.671	-0.360831	5.44669
	108.827	64.3904	-0.360831	5.44669
	108.812	64.1249	-0.360831	5.44669
	108.752	63.8797	-0.360831	5.44669
	108.703	63.6868	-0.360831	5.44669
	108.699	63.6147	-0.360831	5.44669
	108.714	63.5915	-0.360831	5.44669
	108.721	63.45	-0.360831	5.44669
	108.719	63.2266	-0.360831	5.44669
	108.716	63.0575	-0.360831	5.44669
	108.715	62.8987	-0.360831	5.44669
	108.716	62.7181	-0.360831	5.44669
	108.716	62.573	-0.360831	5.44669
	108.716	62.4089	-0.360831	5.44669
	108.716	62.2176	-0.360831	5.44669
	108.716	62.1191	-0.360831	5.44669
	108.716	62.0844	-0.360831	5.44669
	108.716	61.9477	-0.360831	5.44669
	108.716	61.7302	-0.360831	5.44669
	108.716	61.6112	-0.360831	5.44669
	108.716	61.6266	-0.360831	5.44669
	108.716	61.6734	-0.360831	5.44669
	108.716	61.638	-0.360831	5.44669
	108.716	61.4512	-0.360831	5.44669
	108.716	61.2133	-0.360831	5.44669
	108.716	61.1036	-0.360831	5.44669
	108.716	61.1301	-0.360831	5.44669
	108.716	61.1783	-0.360831	5.44669
	108.716	61.1887	-0.360831	5.44669
	108.716	61.1759	-0.360831	5.44669
	108.716	61.1669	-0.360831	5.44669
	108.716	61.1676	-0.360831	5.44669
	108.716	61.1711	-0.360831	5.44669
	108.716	61.1724	-0.360831	5.44669
	108.716	61.1716	-0.360831	5.44669
	108.716	61.1709	-0.360831	5.44669
	108.716	61.1708	-0.360831	5.44669
	108.716	61.1219	-0.360831	5.44669
	108.716	60.9952	-0.360831	5.44669
	108.716	60.9427	-0.360831	5.44669
	108.716	61.0615	-0.360831	5.44669
	108.716	61.1942	-0.360831	5.44669
	108.716	61.2178	-0.360831	5.44669
	108.716	61.1821	-0.360831	5.44669
	108.716	61.1099	-0.360831	5.44669
	108.716	60.9862	-0.360831	5.44669
	108.716	60.894	-0.360831	5.44669
	108.716	60.8398	-0.360831	5.44669
	108.716	60.742	-0.360831	5.44669
	108.716	60.654	-0.360831	5.44669
	108.716	60.6906	-0.360831	5.44669
	108.716	60.8417	-0.360831	5.44669
	108.716	60.9086	-0.360831	5.44669
	108.716	60.8363	-0.360831	5.44669
	108.716	60.8733	-0.360831	5.44669
	108.716	61.0764	-0.360831	5.44669
	108.716	61.2232	-0.360831	5.44669
	108.716	61.2243	-0.360831	5.44669
	108.716	61.1745	-0.360831	5.44669
	108.716	61.1535	-0.360831	5.44669
	108.716	61.1133	-0.360831	5.44669
	108.716	60.9486	-0.360831	5.44669
	108.716	60.7709	-0.360831	5.44669
	108.716	60.8339	-0.360831	5.44669
	108.716	61.1327	-0.360831	5.44669
	108.716	61.4654	-0.360831	5.44669
	108.694	61.6825	-0.360831	5.44669
	108.614	61.7335	-0.360831	5.44669
	108.533	61.6409	-0.360831	5.44669
	108.563	61.4306	-0.360831	5.44669
	108.677	61.2036	-0.360831	5.44669
	108.726	61.0576	-0.360831	5.44669
	108.64	60.9097	-0.360831	5.44669
	108.51	60.7256	-0.360831	5.44669
	108.451	60.5751	-0.360831	5.44669
	108.468	60.41	-0.360831	5.44669
	108.494	60.2202	-0.360831	5.44669
	108.5	60.1226	-0.360831	5.44669
	108.492	60.0879	-0.360831	5.44669
	108.487	59.9507	-0.360831	5.44669
	108.488	59.6839	-0.360831	5.44669
	108.49	59.4383	-0.360831	5.44669
	108.491	59.3521	-0.360831	5.44669
	108.49	59.3417	-0.368702	5.44669
	108.49	59.2599	-0.388987	5.44669
	108.49	59.163	-0.397376	5.44669
	108.49	59.141	-0.378364	5.44669
	108.49	59.1153	-0.357123	5.44669
	108.49	58.9568	-0.353353	5.44669
	108.49	58.7273	-0.359065	5.44669
	108.49	58.611	-0.362757	5.44669
	108.49	58.6318	-0.362267	5.44669
	108.49	58.6799	-0.360748	5.44669
	108.49	58.6924	-0.360286	5.44669
	108.49	58.6805	-0.360632	5.44669
	108.49	58.6218	-0.360942	5.44669
	108.49	58.4462	-0.360948	5.44669
	108.49	58.2212	-0.360841	5.44669
	108.468	58.113	-0.360794	5.44669
	108.41	58.1355	-0.360812	5.44669
	108.386	58.1815	-0.360836	5.44669
	108.418	58.1924	-0.36084	5.44669
	108.421	58.1806	-0.360833	5.44669
	108.408	58.1718	-0.360829	5.44669
	108.423	58.1723	-0.360829	5.44669
	108.393	58.1264	-0.360831	5.44669
	108.301	58.0009	-0.360832	5.44669
	108.24	57.8986	-0.360831	5.44669
	108.264	57.8899	-0.360831	5.44669
	108.343	57.921	-0.360831	5.44669
	108.375	57.8876	-0.360831	5.44669
	108.317	57.7564	-0.360831	5.44669
	108.252	57.6473	-0.360831	5.44669
	108.241	57.687	-0.360831	5.44669
	108.258	57.8469	-0.360831	5.44669
	108.27	57.9655	-0.360831	5.44669
	108.268	58.018	-0.360831	5.44669
	108.263	58.1056	-0.360831	5.44669
	108.24	58.1899	-0.360831	5.44669
	108.183	58.2046	-0.360831	5.44669
	108.138	58.2316	-0.360831	5.44669
	108.135	58.3441	-0.360831	5.44669
	108.148	58.4477	-0.360831	5.44669
	108.155	58.5108	-0.360831	5.44669
	108.153	58.6082	-0.360831	5.44669
	108.128	58.6436	-0.360831	5.44669
	108.069	58.5282	-0.360831	5.44669
	108.024	58.4029	-0.360831	5.44669
	108.021	58.2829	-0.360831	5.44669
	108.035	58.014	-0.360831	5.44669
	108.042	57.7056	-0.360831	5.44669
	108.04	57.585	-0.360831	5.44669
	108.037	57.5812	-0.360831	5.44669
	108.036	57.4649	-0.360831	5.44669
	108.037	57.245	-0.360831	5.44669
	108.038	57.1178	-0.360831	5.44669
	108.038	57.0813	-0.360831	5.44669
	108.037	56.954	-0.360831	5.44669
	108.037	56.7411	-0.360831	5.44669
	108.037	56.5715	-0.360831	5.44669
	108.037	56.4087	-0.360831	5.44669
	108.015	56.2266	-0.360831	5.44669
	107.935	56.0823	-0.360831	5.44669
	107.832	55.9191	-0.360831	5.44669
	107.782	55.7279	-0.360831	5.44669
	107.793	55.6291	-0.360831	5.44669
	107.836	55.6435	-0.360831	5.44669
	107.898	55.6827	-0.360831	5.44669
	107.917	55.6937	-0.360831	5.44669
	107.859	55.6351	-0.360831	5.44669
	107.799	55.4513	-0.360831	5.44669
	107.79	55.223	-0.360831	5.44669
	107.807	55.067	-0.360831	5.44669
	107.817	54.9154	-0.360831	5.44669
	107.815	54.7332	-0.360831	5.44669
	107.811	54.634	-0.360831	5.44669
	107.809	54.6451	-0.360831	5.44669
	107.81	54.683	-0.360831	5.44669
	107.811	54.6455	-0.360831	5.44669
	107.811	54.4609	-0.360831	5.44669
	107.811	54.2247	-0.360831	5.44669
	107.811	54.0658	-0.360831	5.44669
	107.811	53.9157	-0.360831	5.44669
	107.811	53.7352	-0.360831	5.44669
	107.811	53.6362	-0.360831	5.44669
	107.811	53.6467	-0.360831	5.44669
	107.811	53.6844	-0.360831	5.44669
	107.789	53.6469	-0.360831	5.44669
	107.731	53.4624	-0.360831	5.44669
	107.685	53.2263	-0.360831	5.44669
	107.682	53.1165	-0.360831	5.44669
	107.696	53.1423	-0.360831	5.44669
	107.703	53.1903	-0.360831	5.44669
	107.701	53.1517	-0.360831	5.44669
	107.675	52.963	-0.360831	5.44669
	107.639	52.7256	-0.360831	5.44669
	107.651	52.6167	-0.360831	5.44669
	107.672	52.5942	-0.360831	5.44669
	107.632	52.4662	-0.360831	5.44669
	107.579	52.2481	-0.360831	5.44669
	107.566	52.1257	-0.360831	5.44669
	107.579	52.1399	-0.360831	5.44669
	107.589	52.1874	-0.360831	5.44669
	107.588	52.2019	-0.360831	5.44669
	107.585	52.1419	-0.360831	5.44669
	107.583	51.9562	-0.360831	5.44669
	107.584	51.7276	-0.360831	5.44669
	107.585	51.6214	-0.360831	5.44669
	107.585	51.6461	-0.360831	5.44669
	107.585	51.6922	-0.360831	5.44669
	107.585	51.7025	-0.360831	5.44669
	107.585	51.6903	-0.360831	5.44669
	107.585	51.6816	-0.360831	5.44669
	107.585	51.6822	-0.360831	5.44669
	107.585	51.6856	-0.360831	5.44669
	107.585	51.6868	-0.360831	5.44669
	107.585	51.6861	-0.360831	5.44669
	107.585	51.6854	-0.360831	5.44669
	107.585	51.6362	-0.360831	5.44669
	107.585	51.4604	-0.360831	5.44669
	107.585	51.2321	-0.360831	5.44669
	107.585	51.1225	-0.360831	5.44669
	107.585	51.1456	-0.360831	5.44669
	107.585	51.1924	-0.360831	5.44669
	107.585	51.2034	-0.360831	5.44669
	107.585	51.1914	-0.360831	5.44669
	107.585	51.1332	-0.360831	5.44669
	107.585	50.9578	-0.360831	5.44268
	107.585	50.7328	-0.360831	5.43234
	107.585	50.6245	-0.360831	5.43207
	107.562	50.6469	-0.360831	5.4521
	107.505	50.6929	-0.360831	5.4672
	107.459	50.6547	-0.360831	5.45943
	107.455	50.467	-0.360831	5.4457
	107.469	50.2297	-0.360831	5.44189
	107.454	50.1698	-0.360831	5.44505
	107.417	50.3231	-0.360831	5.44771
	107.425	50.4235	-0.360831	5.4477
	107.444	50.3642	-0.360831	5.44674
	107.406	50.3455	-0.360831	5.44635
	107.353	50.3653	-0.360831	5.44653
	107.34	50.283	-0.360831	5.44674
	107.353	50.1768	-0.360831	5.44677
	107.363	50.1514	-0.360831	5.4467
	107.362	50.1769	-0.360831	5.44667
	107.359	50.1963	-0.360831	5.44667
	107.357	50.1462	-0.360831	5.44669
	107.358	49.9629	-0.360831	5.44669
	107.359	49.7318	-0.368702	5.44669
	107.359	49.6236	-0.388987	5.44669
	107.358	49.6484	-0.397376	5.44669
	107.358	49.6953	-0.378364	5.44669
	107.358	49.6566	-0.357123	5.44669
	107.358	49.4684	-0.353353	5.44669
	107.358	49.2311	-0.359065	5.44669
	107.358	49.1221	-0.362757	5.44669
	107.336	49.1487	-0.362267	5.44669
	107.256	49.1967	-0.360748	5.44669
	107.153	49.207	-0.360286	5.44669
	107.125	49.1942	-0.360632	5.44669
	107.216	49.136	-0.360942	5.44669
	107.34	48.9608	-0.360948	5.44669
	107.373	48.7851	-0.360841	5.44669
	107.277	48.8035	-0.360794	5.44669
	107.148	48.8784	-0.360812	5.44669
	107.094	48.8056	-0.360836	5.44669
	107.111	48.6838	-0.36084	5.44669
	107.137	48.6484	-0.360833	5.44669
	107.142	48.6753	-0.360829	5.44669
	107.134	48.6988	-0.360829	5.44669
	107.13	48.6991	-0.360831	5.44669
	107.13	48.6909	-0.360832	5.44669
	107.132	48.6873	-0.360831	5.44669
	107.133	48.6396	-0.360831	5.44669
	107.132	48.4655	-0.360831	5.44669
	107.132	48.2373	-0.360831	5.44669
	107.132	48.1272	-0.360831	5.44669
	107.132	48.1009	-0.360831	5.44669
	107.132	47.9717	-0.360831	5.44669
	107.132	47.7545	-0.360831	5.44669
	107.132	47.6329	-0.360831	5.44669
	107.132	47.6471	-0.360831	5.44669
	107.132	47.6943	-0.360831	5.44669
	107.132	47.7087	-0.360831	5.44669
	107.132	47.6979	-0.360831	5.44669
	107.132	47.6883	-0.360831	5.44669
	107.11	47.6389	-0.360831	5.44669
	107.052	47.5155	-0.360831	5.44669
	107.006	47.4645	-0.360831	5.44669
	107.003	47.5827	-0.360831	5.44669
	107.017	47.6655	-0.360831	5.44669
	107.024	47.5622	-0.360831	5.44669
	107.022	47.4743	-0.360831	5.44669
	107.018	47.5702	-0.360831	5.44669
	107.018	47.706	-0.360831	5.44669
	107.019	47.739	-0.360831	5.44669
	107.019	47.7061	-0.360831	5.44669
	107.019	47.6317	-0.360831	5.44669
	107.019	47.5061	-0.360831	5.44669
	107.019	47.4139	-0.360831	5.44669
	107.019	47.3603	-0.360831	5.44669
	106.997	47.312	-0.360831	5.44669
	106.939	47.3507	-0.360831	5.44669
	106.893	47.3904	-0.360831	5.44669
	106.89	47.2959	-0.360831	5.44669
	106.904	47.1776	-0.360831	5.44669
	106.911	47.1514	-0.360831	5.44669
	106.909	47.1809	-0.360831	5.44669
	106.905	47.2023	-0.360831	5.44669
	106.905	47.2007	-0.360831	5.44669
	106.906	47.1925	-0.360831	5.44669
	106.906	47.1895	-0.360831	5.44669
	106.906	47.1913	-0.360831	5.44669
	106.906	47.1438	-0.360831	5.44669
	106.906	46.968	-0.360831	5.44669
	106.928	46.739	-0.360831	5.44669
	106.986	46.6292	-0.360831	5.44669
	107.009	46.6524	-0.360831	5.44669
	106.956	46.6993	-0.360831	5.44669
	106.895	46.7104	-0.360831	5.44669
	106.885	46.6983	-0.360831	5.44669
	106.901	46.6893	-0.360831	5.44669
	106.911	46.6406	-0.360831	5.44669
	106.91	46.4681	-0.360831	5.44669
	106.906	46.2409	-0.360831	5.44669
	106.904	46.0814	-0.360831	5.44669
	106.905	45.9279	-0.360831	5.44669
	106.906	45.7462	-0.360831	5.44669
	106.906	45.6479	-0.360831	5.44669
	106.906	45.6592	-0.360831	5.44669
	106.906	45.7461	-0.360831	5.44669
	106.906	45.9335	-0.360831	5.44669
	106.906	46.1533	-0.360831	5.44669
	106.906	46.2552	-0.360831	5.44669
	106.906	46.281	-0.360831	5.44669
	106.906	46.3637	-0.360831	5.44669
	106.906	46.4063	-0.360831	5.44669
	106.906	46.2991	-0.360831	5.44669
	106.906	46.1255	-0.360831	5.44669
	106.906	45.9253	-0.360831	5.44669
	106.906	45.7294	-0.360831	5.44669
	106.906	45.6418	-0.360831	5.44669
	106.906	45.6626	-0.360831	5.44669
	106.906	45.7005	-0.360831	5.44669
	106.906	45.7087	-0.360831	5.44669
	106.906	45.6986	-0.360831	5.44669
	106.906	45.6914	-0.360831	5.44669
	106.906	45.692	-0.360831	5.44669
	106.906	45.6948	-0.360831	5.44669
	106.906	45.6958	-0.360831	5.44669
	106.906	45.6952	-0.360831	5.44669
	106.906	45.6946	-0.360831	5.44669
	106.906	45.6946	-0.360831	5.44669
	106.906	45.6948	-0.360831	5.4507
	106.906	45.6948	-0.360831	5.46104
	106.906	45.6948	-0.360831	5.46531
	106.906	45.6948	-0.360831	5.45562
	106.906	45.6948	-0.360831	5.4448
	106.906	45.6948	-0.360831	5.44287
	106.906	45.6948	-0.360831	5.44579
	106.906	45.6948	-0.360831	5.44767
	106.906	45.6948	-0.360831	5.44742
	106.906	45.6948	-0.360831	5.44664
	106.906	45.6948	-0.360831	5.44641
	106.906	45.6948	-0.360831	5.44658
	106.906	45.6948	-0.360831	5.44674
	106.906	45.6948	-0.360831	5.44675
	106.906	45.6456	-0.360831	5.44669
	106.906	45.4696	-0.360831	5.44667
	106.906	45.2904	-0.360831	5.44668
	106.906	45.3076	-0.360831	5.44669
	106.906	45.3832	-0.360831	5.44669
	106.906	45.3111	-0.360831	5.44669
	106.906	45.2386	-0.360831	5.44669
	106.906	45.3298	-0.360831	5.44669
	106.884	45.4581	-0.360831	5.44669
	106.826	45.5389	-0.360831	5.44669
	106.78	45.6349	-0.360831	5.44669
	106.776	45.6634	-0.360831	5.44669
	106.791	45.5456	-0.360831	5.44669
	106.775	45.4218	-0.360831	5.44669
	106.716	45.4016	-0.360831	5.44669
	106.689	45.4355	-0.360831	5.44669
	106.742	45.4075	-0.360831	5.44669
	106.781	45.2774	-0.360831	5.44669
	106.734	45.1669	-0.360831	5.44669
	106.672	45.1072	-0.360831	5.44669
	106.658	44.9645	-0.360831	5.44669
	106.673	44.7535	-0.360831	5.44669
	106.685	44.6393	-0.360831	5.44669
	106.684	44.6052	-0.360831	5.44669
	106.68	44.4742	-0.360831	5.44669
	106.678	44.2098	-0.360831	5.44669
	106.679	43.9137	-0.360831	5.44669
	106.68	43.6994	-0.360831	5.44669
	106.68	43.6365	-0.360831	5.44669
	106.68	43.6739	-0.360831	5.44669
	106.679	43.71	-0.360831	5.44669
	106.679	43.6623	-0.360831	5.44669
	106.68	43.4741	-0.360831	5.44669
	106.68	43.24	-0.360831	5.44669
	106.657	43.1324	-0.360831	5.44669
	106.6	43.1584	-0.360831	5.44669
	106.576	43.1565	-0.360831	5.44669
	106.63	43.0399	-0.360831	5.44669
	106.69	42.9258	-0.360831	5.44669
	106.678	42.9089	-0.360831	5.44669
	106.605	42.99	-0.360831	5.44669
	106.571	43.0866	-0.360831	5.44669
	106.626	43.0089	-0.360831	5.44669
	106.668	42.7802	-0.360831	5.44669
	106.6	42.6373	-0.360831	5.44669
	106.48	42.6468	-0.360831	5.44669
	106.441	42.6998	-0.360831	5.44669
	106.51	42.7183	-0.360831	5.44669
	106.56	42.6579	-0.360831	5.44669
	106.512	42.5199	-0.360831	5.44669
	106.446	42.4176	-0.360831	5.44669
	106.43	42.3641	-0.360831	5.44669
	106.446	42.2703	-0.360831	5.44669
	106.459	42.1837	-0.360831	5.44669
	106.458	42.1703	-0.360831	5.44669
	106.431	42.1938	-0.360831	5.44669
	106.372	42.1589	-0.360831	5.44669
	106.349	41.9806	-0.360831	5.44669
	106.404	41.7461	-0.360831	5.44669
	106.464	41.6348	-0.360831	5.44669
	106.474	41.6594	-0.360831	5.44669
	106.458	41.6582	-0.360831	5.44669
	106.425	41.4933	-0.360831	5.44669
	106.369	41.2524	-0.360831	5.44669
	106.35	41.1336	-0.360831	5.44669
	106.405	41.1574	-0.360831	5.44669
	106.464	41.2077	-0.360831	5.44669
	106.474	41.22	-0.360831	5.44669
	106.436	41.2072	-0.360831	5.44669
	106.368	41.1975	-0.360831	5.44669
	106.346	41.1979	-0.360831	5.44669
	106.382	41.2016	-0.360831	5.44669
	106.386	41.1538	-0.360831	5.44669
	106.349	40.9771	-0.360831	5.44669
	106.329	40.7971	-0.360831	5.44669
	106.332	40.8634	-0.360831	5.44669
	106.319	41.1152	-0.368702	5.44669
	106.264	41.2717	-0.388987	5.44669
	106.238	41.2595	-0.397376	5.44669
	106.29	41.2006	-0.378364	5.44669
	106.35	41.1314	-0.357123	5.44669
	106.361	41.0172	-0.353353	5.44669
	106.323	40.9772	-0.359065	5.44669
	106.255	41.0475	-0.362757	5.44669
	106.21	41.0494	-0.362267	5.44669
	106.211	40.9694	-0.360748	5.44669
	106.226	40.8772	-0.360286	5.44669
	106.232	40.7594	-0.360632	5.44669
	106.229	40.7258	-0.360942	5.44669
	106.226	40.8985	-0.360948	5.44669
	106.226	41.1533	-0.360841	5.44669
	106.227	41.2256	-0.360794	5.44669
	106.227	41.0713	-0.360812	5.44669
	106.227	40.9168	-0.360836	5.44669
	106.227	40.8968	-0.36084	5.44669
	106.227	40.9417	-0.360833	5.44669
	106.227	40.9674	-0.360829	5.44669
	106.227	40.9621	-0.360829	5.44669
	106.227	40.9016	-0.360831	5.44669
	106.227	40.772	-0.360832	5.44669
	106.227	40.6732	-0.360831	5.44669
	106.227	40.6674	-0.360831	5.44669
	106.227	40.6985	-0.360831	5.44669
	106.227	40.7133	-0.360831	5.44669
	106.227	40.7084	-0.360831	5.44669
	106.227	40.7011	-0.360831	5.44669
	106.227	40.6997	-0.360831	5.44669
	106.227	40.7018	-0.360831	5.44669
	106.227	40.7031	-0.360831	5.44669
	106.227	40.7029	-0.360831	5.44669
	106.227	40.7024	-0.360831	5.44669
	106.227	40.653	-0.360831	5.44669
	106.227	40.4772	-0.360831	5.44669
	106.227	40.2489	-0.360831	5.44669
	106.227	40.1393	-0.360831	5.44669
	106.227	40.1625	-0.360831	5.44669
	106.205	40.2092	-0.360831	5.44669
	106.147	40.2202	-0.360831	5.44669
	106.123	40.2082	-0.360831	5.44669
	106.177	40.1992	-0.360831	5.44669
	106.237	40.1997	-0.360831	5.44669
	106.226	40.2032	-0.360831	5.44669
	106.152	40.2044	-0.360831	5.44669
	106.096	40.2037	-0.360831	5.44669
	106.071	40.203	-0.360831	5.44669
	106.032	40.2029	-0.360831	5.44669
	105.994	40.2031	-0.360831	5.44669
	105.988	40.2033	-0.360831	5.44669
	105.998	40.2032	-0.360831	5.44669
	106.004	40.2032	-0.360831	5.44669
	106.003	40.154	-0.360831	5.44669
	106.001	39.978	-0.360831	5.44669
	106	39.7496	-0.360831	5.44669
	106	39.6401	-0.360831	5.44669
	106.001	39.6632	-0.360831	5.44669
	106.001	39.71	-0.360831	5.44669
	106.001	39.721	-0.360831	5.44669
	106.001	39.709	-0.360831	5.44669
	106.001	39.7	-0.360831	5.44669
	106.001	39.7005	-0.360831	5.44669
	106.001	39.7039	-0.360831	5.44669
	106.001	39.7052	-0.360831	5.44669
	106.001	39.7045	-0.360831	5.44669
	106.001	39.7037	-0.360831	5.44669
	106.001	39.7037	-0.360831	5.44669
	106.001	39.7039	-0.360831	5.44669
	106.001	39.6548	-0.360831	5.44669
	106.001	39.528	-0.360831	5.44669
	106.001	39.4755	-0.360831	5.44669
	106.001	39.5452	-0.360831	5.44669
	106.001	39.5512	-0.360831	5.44669
	106.001	39.5223	-0.360831	5.44669
	106.001	39.5562	-0.360831	5.44669
	106.001	39.4899	-0.360831	5.44669
	106.001	39.3373	-0.360831	5.44669
	106.001	39.3283	-0.360831	5.44669
	106.001	39.3838	-0.360831	5.44669
	106.001	39.3126	-0.360831	5.44669
	106.001	39.1984	-0.360831	5.44669
	106.001	39.1657	-0.360831	5.44669
	106.001	39.1909	-0.360831	5.44669
	106.001	39.2129	-0.360831	5.44669
	106.001	39.213	-0.360831	5.44669
	105.978	39.2053	-0.360831	5.44669
	105.921	39.202	-0.360831	5.44669
	105.897	39.2034	-0.360831	5.44669
	105.929	39.2051	-0.360831	5.44669
	105.909	39.1562	-0.360831	5.44669
	105.816	38.9797	-0.360831	5.44669
	105.773	38.751	-0.360831	5.44669
	105.83	38.6415	-0.360831	5.44669
	105.899	38.6648	-0.360831	5.44669
	105.912	38.7115	-0.360831	5.44669
	105.894	38.7225	-0.360831	5.44669
	105.881	38.7105	-0.360831	5.44669
	105.861	38.6523	-0.360831	5.44669
	105.808	38.5261	-0.360831	5.44669
	105.763	38.4279	-0.360831	5.44669
	105.759	38.372	-0.360831	5.44669
	105.772	38.2756	-0.360831	5.44669
	105.779	38.1397	-0.360831	5.44669
	105.777	37.9511	-0.360831	5.44669
	105.774	37.7466	-0.360831	5.44268
	105.773	37.6513	-0.360831	5.43234
	105.774	37.6719	-0.360831	5.42806
	105.775	37.7125	-0.360831	5.43775
	105.775	37.7218	-0.360831	5.44858
	105.774	37.7113	-0.360831	5.4505
	105.774	37.6543	-0.360831	5.44759
	105.774	37.4789	-0.360831	5.44571
	105.774	37.2534	-0.360831	5.44595
	105.774	37.1449	-0.360831	5.44673
	105.774	37.1675	-0.360831	5.44696
	105.774	37.2136	-0.360831	5.44679
	105.774	37.1754	-0.360831	5.44663
	105.774	36.9876	-0.360831	5.44262
	105.774	36.7503	-0.360831	5.43233
	105.774	36.6412	-0.360831	5.42808
	105.774	36.6678	-0.360831	5.43776
	105.774	36.6665	-0.360831	5.44857
	105.752	36.5501	-0.360831	5.45049
	105.672	36.4849	-0.360831	5.44759
	105.569	36.5455	-0.360831	5.44571
	105.541	36.5031	-0.360831	5.44596
	105.609	36.3018	-0.360831	5.44673
	105.654	36.1577	-0.360831	5.44696
	105.605	36.157	-0.360831	5.44679
	105.54	36.1569	-0.360831	5.44663
	105.525	36.0014	-0.360831	5.44663
	105.542	35.7641	-0.360831	5.44668
	105.554	35.6435	-0.360831	5.44671
	105.553	35.6653	-0.360831	5.4467
	105.548	35.7153	-0.360831	5.44668
	105.546	35.7282	-0.360831	5.44668
	105.547	35.7158	-0.360831	5.44669
	105.548	35.706	-0.360831	5.44669
	105.548	35.7063	-0.360831	5.44669
	105.548	35.7099	-0.368702	5.44669
	105.548	35.7113	-0.388987	5.44669
	105.548	35.7106	-0.397376	5.44669
	105.548	35.7099	-0.378364	5.44669
	105.548	35.7098	-0.357123	5.44669
	105.548	35.71	-0.353353	5.44669
	105.548	35.7101	-0.359065	5.44669
	105.548	35.7101	-0.362757	5.44669
	105.548	35.7101	-0.362267	5.44669
	105.548	35.71	-0.360748	5.44669
	105.548	35.7101	-0.360286	5.44669
	105.548	35.7101	-0.360632	5.44669
	105.548	35.7101	-0.360942	5.44669
	105.548	35.6609	-0.360948	5.44669
	105.548	35.4849	-0.360841	5.44669
	105.548	35.2565	-0.360794	5.44669
	105.526	35.1469	-0.368683	5.44669
	105.468	35.1701	-0.388992	5.44669
	105.422	35.1677	-0.397385	5.44669
	105.396	35.0027	-0.378366	5.44669
	105.353	34.7623	-0.357121	5.44669
	105.314	34.6437	-0.361222	5.44669
	105.308	34.6674	-0.387221	5.44669
	105.319	34.6192	-0.399303	5.44669
	105.325	34.3287	-0.3798	5.44669
	105.324	33.986	-0.35704	5.44669
	105.322	33.8095	-0.352807	5.44669
	105.321	33.7375	-0.358867	5.44669
	105.321	33.7019	-0.362868	5.44669
	105.322	33.7018	-0.362384	5.44669
	105.322	33.7127	-0.360758	5.44669
	105.322	33.717	-0.360248	5.44669
	105.322	33.7149	-0.360613	5.44669
	105.322	33.7125	-0.360947	5.44669
	105.322	33.7122	-0.360957	5.44669
	105.322	33.713	-0.360843	5.44669
	105.322	33.7134	-0.360791	5.44669
	105.322	33.7133	-0.36081	5.44669
	105.322	33.7131	-0.360836	5.44669
	105.299	33.713	-0.360841	5.44669
	105.242	33.7131	-0.360833	5.44669
	105.218	33.7131	-0.360828	5.44669
	105.272	33.7131	-0.3687	5.44669
	105.31	33.7131	-0.388987	5.44669
	105.241	33.7131	-0.397377	5.44669
	105.121	33.6639	-0.378365	5.44669
	105.061	33.488	-0.357123	5.44669
	105.073	33.2596	-0.353352	5.44669
	105.098	33.15	-0.359065	5.44669
	105.105	33.1732	-0.362757	5.44669
	105.098	33.2199	-0.362267	5.44669
	105.093	33.2309	-0.368619	5.44669
	105.094	33.2189	-0.388441	5.44669
	105.095	33.2099	-0.397177	5.44669
	105.096	33.1613	-0.378475	5.44669
	105.096	32.9887	-0.35724	5.44669
	105.095	32.7123	-0.353362	5.44669
	105.095	32.4261	-0.359028	5.44669
	105.095	32.2693	-0.362738	5.44669
	105.096	32.3824	-0.362272	5.44669
	105.096	32.6453	-0.360757	5.44669
	105.096	32.7897	-0.360288	5.44669
	105.095	32.7685	-0.36063	5.44669
	105.096	32.7102	-0.36094	5.44669
	105.096	32.6936	-0.360948	5.44669
	105.096	32.7074	-0.360841	5.44669
	105.096	32.6699	-0.360794	5.44669
	105.096	32.4939	-0.360812	5.44669
	105.096	32.2614	-0.360836	5.44669
	105.096	32.15	-0.36084	5.44669
	105.096	32.174	-0.360833	5.44669
	105.118	32.2216	-0.360829	5.44669
	105.175	32.2328	-0.360829	5.44669
	105.199	32.2205	-0.360831	5.44669
	105.145	32.2114	-0.360832	5.44669
	105.085	32.2119	-0.360831	5.44669
	105.074	32.2154	-0.360831	5.44669
	105.091	32.2166	-0.360831	5.44669
	105.101	32.2159	-0.360831	5.44669
	105.1	32.2152	-0.360831	5.44669
	105.095	32.2151	-0.360831	5.44669
	105.094	32.2154	-0.360831	5.44669
	105.095	32.2155	-0.360831	5.44669
	105.096	32.2155	-0.360831	5.44669
	105.096	32.2154	-0.360831	5.4507
	105.096	32.2154	-0.360831	5.46104
	105.095	32.2154	-0.360831	5.46531
	105.095	32.2154	-0.360831	5.45562
	105.096	32.2154	-0.360831	5.4448
	105.096	32.2154	-0.360831	5.44287
	105.096	32.2154	-0.360831	5.44579
	105.095	32.2154	-0.360831	5.44767
	105.096	32.2154	-0.360831	5.44742
	105.096	32.2154	-0.360831	5.44664
	105.096	32.2154	-0.360831	5.44641
	105.096	32.2154	-0.360831	5.44658
	105.096	32.2154	-0.360831	5.44674
	105.096	32.2154	-0.360831	5.44675
	105.096	32.2154	-0.360831	5.44669
	105.096	32.2154	-0.360831	5.44667
	105.096	32.2154	-0.360831	5.44668
	105.096	32.2154	-0.360831	5.44669
	105.096	32.2154	-0.360831	5.44669
	105.096	32.2154	-0.360831	5.44669
	105.096	32.2154	-0.360831	5.44669
	105.096	32.2154	-0.360831	5.44669
	105.096	32.2154	-0.360831	5.44669
	105.096	32.2154	-0.360831	5.44669
	105.096	32.2154	-0.360831	5.44669
	105.096	32.2154	-0.360831	5.44669
	105.096	32.2154	-0.368702	5.44669
	105.096	32.2154	-0.388987	5.44669
	105.073	32.2154	-0.397376	5.44669
	105.016	32.2154	-0.378364	5.44669
	104.97	32.1662	-0.357123	5.44669
	104.944	31.9903	-0.353353	5.44669
	104.9	31.7619	-0.359065	5.44669
	104.861	31.6523	-0.362757	5.44669
	104.856	31.6755	-0.362267	5.44669
	104.866	31.7222	-0.360748	5.44669
	104.873	31.7332	-0.360286	5.44669
	104.872	31.7212	-0.360632	5.44669
	104.869	31.663	-0.360942	5.44669
	104.868	31.4876	-0.360948	5.44669
	104.869	31.2626	-0.360841	5.44669
	104.869	31.1542	-0.360794	5.44669
	104.869	31.1767	-0.360812	5.44669
	104.869	31.2227	-0.360836	5.44669
	104.869	31.2337	-0.36084	5.44669
	104.869	31.1727	-0.360833	5.44669
	104.869	30.9879	-0.360829	5.44669
	104.869	30.76	-0.360829	5.44669
	104.869	30.6538	-0.360831	5.44669
	104.869	30.6782	-0.360832	5.44669
	104.869	30.675	-0.360831	5.44669
	104.869	30.5094	-0.360831	5.44669
	104.869	30.3181	-0.360831	5.44669
	104.869	30.3265	-0.360831	5.44669
	104.869	30.4028	-0.360831	5.44669
	104.869	30.3341	-0.360831	5.44669
	104.869	30.2135	-0.360831	5.44669
	104.869	30.1772	-0.360831	5.44669
	104.869	30.2033	-0.360831	5.44669
	104.869	30.2268	-0.360831	5.44669
	104.869	30.2274	-0.360831	5.44669
	104.869	30.17	-0.360831	5.44669
	104.869	30.0397	-0.360831	5.44669
	104.847	29.9886	-0.360831	5.44669
	104.767	30.1093	-0.360831	5.44669
	104.664	30.1931	-0.360831	5.44669
	104.614	30.0402	-0.360831	5.44669
	104.647	29.7758	-0.360831	5.44669
	104.725	29.6432	-0.360831	5.44669
	104.754	29.6695	-0.360831	5.44669
	104.695	29.7258	-0.360831	5.44669
	104.653	29.7397	-0.368702	5.44669
	104.7	29.7255	-0.388987	5.44669
	104.741	29.7146	-0.397376	5.44669
	104.699	29.7151	-0.378364	5.44669
	104.637	29.6699	-0.357123	5.44669
	104.621	29.4955	-0.353353	5.44669
	104.636	29.2663	-0.359065	5.44669
	104.648	29.1558	-0.362757	5.44669
	104.647	29.1789	-0.362267	5.44669
	104.643	29.226	-0.360748	5.44669
	104.619	29.188	-0.360286	5.44669
	104.562	29.0491	-0.360632	5.44669
	104.54	28.9384	-0.360942	5.44669
	104.594	28.931	-0.360948	5.44669
	104.653	29.0147	-0.360841	5.44669
	104.664	29.1092	-0.360794	5.44669
	104.648	29.0296	-0.360812	5.44669
	104.637	28.8009	-0.368707	5.44669
	104.639	28.6586	-0.388996	5.44669
	104.643	28.6685	-0.397378	5.44669
	104.622	28.7213	-0.386233	5.44669
	104.541	28.7396	-0.385277	5.44669
	104.437	28.7285	-0.389898	5.44669
	104.387	28.7173	-0.376599	5.44669
	104.398	28.7166	-0.359049	5.44669
	104.419	28.7202	-0.354788	5.44669
	104.424	28.722	-0.358982	5.44669
	104.419	28.7215	-0.362212	5.44669
	104.415	28.7206	-0.362068	5.44669
	104.415	28.7204	-0.360858	5.44669
	104.417	28.7207	-0.360403	5.44669
	104.417	28.7208	-0.360642	5.44669
	104.417	28.7208	-0.360904	5.44669
	104.417	28.6716	-0.360929	5.44669
	104.417	28.4956	-0.360846	5.44669
	104.417	28.2672	-0.360803	5.44669
	104.417	28.1576	-0.360814	5.44669
	104.417	28.1808	-0.360834	5.44669
	104.417	28.2275	-0.360838	5.44669
	104.417	28.2878	-0.360833	5.44669
	104.417	28.4025	-0.360829	5.44669
	104.417	28.446	-0.36083	5.44669
	104.417	28.3277	-0.360831	5.44669
	104.417	28.1983	-0.360832	5.44669
	104.417	28.176	-0.360831	5.44669
	104.394	28.211	-0.360831	5.44669
	104.337	28.2333	-0.360831	5.44669
	104.313	28.2302	-0.360831	5.44669
	104.367	28.221	-0.360831	5.44669
	104.405	28.2182	-0.360831	5.44669
	104.358	28.2203	-0.360831	5.44669
	104.318	28.2222	-0.360831	5.44669
	104.362	28.2222	-0.360831	5.44669
	104.401	28.1724	-0.360831	5.44669
	104.336	27.9961	-0.360831	5.44669
	104.218	27.7679	-0.360831	5.44669
	104.156	27.6584	-0.360831	5.44669
	104.168	27.6816	-0.360831	5.44669
	104.193	27.7283	-0.360831	5.44669
	104.2	27.6901	-0.360831	5.44669
	104.193	27.5021	-0.360831	5.44669
	104.188	27.2648	-0.360831	5.44669
	104.188	27.1557	-0.360831	5.44669
	104.19	27.1823	-0.360831	5.44669
	104.191	27.2303	-0.360831	5.44669
	104.191	27.2406	-0.360831	5.44669
	104.19	27.2278	-0.360831	5.44669
	104.19	27.2188	-0.360831	5.44669
	104.19	27.2196	-0.360831	5.44669
	104.19	27.2231	-0.360831	5.44669
	104.19	27.2243	-0.360831	5.44669
	104.19	27.2236	-0.360831	5.44669
	104.19	27.1736	-0.360831	5.44669
	104.19	27.0468	-0.360831	5.44669
	104.19	26.9454	-0.360831	5.44669
	104.19	26.8884	-0.360831	5.44669
	104.19	26.7927	-0.368702	5.44669
	104.168	26.7066	-0.388987	5.44669
	104.111	26.6941	-0.405247	5.44669
	104.065	26.7178	-0.40652	5.44669
	104.039	26.7319	-0.393668	5.44669
	104.018	26.7294	-0.370886	5.44669
	104.036	26.6741	-0.355357	5.44669
	104.054	26.4965	-0.355279	5.44669
	104.011	26.2695	-0.360501	5.44669
	103.957	26.1612	-0.362674	5.44669
	103.945	26.1843	-0.361722	5.44669
	103.959	26.2306	-0.360549	5.44669
	103.991	26.2415	-0.360396	5.44669
	104.048	26.2295	-0.360749	5.44669
	104.068	26.2206	-0.360951	5.44669
	104.012	26.2212	-0.36091	5.44669
	103.953	26.2246	-0.360822	5.44669
	103.943	26.1766	-0.360799	5.44669
	103.959	25.9999	-0.360821	5.44669
	103.97	25.7708	-0.360838	5.44669
	103.968	25.6612	-0.360838	5.44669
	103.964	25.6846	-0.360831	5.44669
	103.963	25.7314	-0.360829	5.44669
	103.964	25.7424	-0.368701	5.44669
	103.964	25.7303	-0.388987	5.44669
[truncated: 2,412 more rows]
