# Supplementary material for: Design of a cosmetic glove stiffness compensation mechanism for toddler-sized hand prostheses
Source: PLoS One. 2017 Aug 11;12(8):e0183233. doi: 10.1371/journal.pone.0183233 (PMC5553851; doi:10.1371/journal.pone.0183233)
Supplement: S1 Dataset — (ZIP) [file pone.0183233.s001.zip › 03 Prototype measurements/protVST20_3.xlsx]

## Sheet: protVST20b_3
LabVIEW Measurement
Writer_Version	2
Reader_Version	2
Separator	Tab
Decimal_Separator	.
Multi_Headings	No
X_Columns	No
Time_Pref	Absolute
Operator	localadmin
Date	2013-11-18
Time	00:14:24.504000
***End_of_Header***
Channels	4
Samples	10	10	10	10
Date	2013-11-18	2013-11-18	2013-11-18	2013-11-18
Time	00:15:08.204000	00:15:08.204000	00:15:08.204000	00:15:08.204000
Y_Unit_Label	mm	N	N	Pa
X_Dimension	Time	Time	Time	Time
X0	0	0	0	0
Delta_X	0.01	0.01	0.01	0.01
***End_of_Header***
X_Value	Voltage LVDT (Filtered)	Voltage Load Cell (Filtered)	Voltage Pinch Load Cell (Filtered)	Voltage Pressure (Filtered)	Comment
	114.589	-0.443324	-0.36084	5.44669
	114.579	-0.662423	-0.360833	5.44669
	114.595	-0.793417	-0.360829	5.44669
	114.605	-0.782254	-0.360829	5.44669
	114.604	-0.732893	-0.360831	5.44669
	114.599	-0.667293	-0.360832	5.44669
	114.598	-0.551236	-0.360831	5.44669
	114.599	-0.459944	-0.360831	5.44669
	114.6	-0.452504	-0.360831	5.44669
	114.6	-0.529372	-0.360831	5.44669
	114.6	-0.670123	-0.360831	5.44669
	114.6	-0.767719	-0.360831	5.44669
	114.6	-0.769017	-0.360831	5.44669
	114.6	-0.736524	-0.360831	5.44669
	114.6	-0.722716	-0.360831	5.44669
	114.6	-0.728523	-0.360831	5.44669
	114.6	-0.73587	-0.360831	5.44669
	114.6	-0.736884	-0.360831	5.44669
	114.6	-0.734698	-0.360831	5.44669
	114.6	-0.733421	-0.360831	5.44669
	114.6	-0.733664	-0.360831	5.44669
	114.6	-0.734219	-0.360831	5.44669
	114.6	-0.734366	-0.360831	5.44669
	114.6	-0.73423	-0.360831	5.44669
	114.6	-0.734121	-0.360831	5.4507
	114.6	-0.734123	-0.360831	5.46104
	114.6	-0.734163	-0.360831	5.46531
	114.6	-0.734179	-0.360831	5.45562
	114.6	-0.684981	-0.360831	5.4448
	114.6	-0.558197	-0.360831	5.44287
	114.6	-0.505764	-0.360831	5.44579
	114.6	-0.624584	-0.360831	5.44767
	114.6	-0.75734	-0.360831	5.44742
	114.6	-0.780904	-0.360831	5.44664
	114.6	-0.7452	-0.360831	5.44641
	114.6	-0.722126	-0.360831	5.44658
	114.6	-0.725192	-0.360831	5.44674
	114.6	-0.734685	-0.360831	5.44675
	114.6	-0.737572	-0.360831	5.44669
	114.6	-0.735407	-0.360831	5.44667
	114.6	-0.733474	-0.360831	5.44668
	114.6	-0.733434	-0.360831	5.44669
	114.6	-0.734104	-0.360831	5.44669
	114.6	-0.734399	-0.360831	5.44669
	114.6	-0.734284	-0.360831	5.44669
	114.6	-0.734132	-0.360831	5.44669
	114.6	-0.734108	-0.360831	5.44669
	114.6	-0.734153	-0.360831	5.44669
	114.6	-0.73418	-0.360831	5.44669
	114.6	-0.734175	-0.360831	5.44669
	114.6	-0.734164	-0.360831	5.44669
	114.6	-0.734161	-0.360831	5.44669
	114.6	-0.734163	-0.360831	5.44669
	114.6	-0.734166	-0.360831	5.44669
	114.6	-0.734166	-0.360831	5.44669
	114.6	-0.734165	-0.360831	5.44669
	114.6	-0.734164	-0.360831	5.44669
	114.6	-0.734165	-0.360831	5.44669
	114.6	-0.734165	-0.368702	5.44669
	114.6	-0.734165	-0.388987	5.44669
	114.6	-0.734165	-0.397376	5.44669
	114.6	-0.734165	-0.378364	5.44669
	114.6	-0.734165	-0.357123	5.44669
	114.6	-0.734165	-0.353353	5.44669
	114.6	-0.734165	-0.359065	5.44669
	114.6	-0.734165	-0.362757	5.44669
	114.6	-0.734165	-0.362267	5.44669
	114.6	-0.734165	-0.360748	5.44669
	114.6	-0.734165	-0.360286	5.44669
	114.6	-0.734165	-0.360632	5.44669
	114.6	-0.734165	-0.360942	5.44669
	114.6	-0.734165	-0.360948	5.44669
	114.6	-0.734165	-0.360841	5.44669
	114.6	-0.734165	-0.360794	5.44669
	114.6	-0.734165	-0.360812	5.44669
	114.6	-0.734165	-0.360836	5.44669
	114.6	-0.734165	-0.36084	5.44669
	114.6	-0.783355	-0.360833	5.44669
	114.6	-0.959321	-0.360829	5.44669
	114.6	-1.13853	-0.360829	5.44669
	114.6	-1.07214	-0.360831	5.44669
	114.6	-0.82057	-0.360832	5.44669
	114.6	-0.713442	-0.360831	5.44669
	114.6	-0.852356	-0.360831	5.44669
	114.6	-0.963566	-0.360831	5.44669
	114.6	-0.864756	-0.360831	5.44669
	114.6	-0.768633	-0.360831	5.44669
	114.6	-0.859465	-0.360831	5.44669
	114.6	-0.946878	-0.360831	5.44669
	114.6	-0.904422	-0.360831	5.44669
	114.6	-0.89735	-0.360831	5.44669
	114.6	-0.916095	-0.360831	5.44669
	114.6	-0.829129	-0.360831	5.44669
	114.6	-0.721433	-0.360831	5.44669
	114.6	-0.697003	-0.360831	5.44669
	114.6	-0.72343	-0.360831	5.44669
	114.6	-0.742926	-0.360831	5.44669
	114.6	-0.741658	-0.360831	5.44669
	114.6	-0.73419	-0.360831	5.44669
	114.6	-0.731512	-0.360831	5.44669
	114.6	-0.733045	-0.360831	5.44669
	114.6	-0.734638	-0.360831	5.44669
	114.6	-0.734761	-0.360831	5.44669
	114.6	-0.734246	-0.360831	5.44669
	114.6	-0.733987	-0.360831	5.44669
	114.6	-0.734061	-0.360831	5.44669
	114.6	-0.734185	-0.360831	5.44669
	114.6	-0.73421	-0.360831	5.44669
	114.6	-0.734177	-0.360831	5.44669
	114.6	-0.734154	-0.360831	5.44669
	114.6	-0.734156	-0.360831	5.44669
	114.6	-0.734165	-0.360831	5.44669
	114.6	-0.734168	-0.360831	5.44669
	114.6	-0.734166	-0.360831	5.44669
	114.6	-0.734164	-0.360831	5.44669
	114.6	-0.734164	-0.360831	5.44669
	114.622	-0.734165	-0.360831	5.44669
	114.679	-0.734165	-0.360831	5.44669
	114.703	-0.734165	-0.360831	5.44669
	114.649	-0.734165	-0.360831	5.44669
	114.589	-0.734165	-0.360831	5.44669
	114.579	-0.734165	-0.360831	5.44669
	114.595	-0.783355	-0.360831	5.44669
	114.605	-0.91013	-0.360831	5.44669
	114.604	-0.962562	-0.360831	5.44669
	114.599	-0.843745	-0.360831	5.44669
	114.598	-0.76018	-0.360831	5.44669
	114.599	-0.863392	-0.360831	5.44669
	114.6	-1.00072	-0.360831	5.44669
	114.6	-1.03175	-0.360831	5.4507
	114.6	-0.94836	-0.360831	5.46104
	114.6	-0.796486	-0.360831	5.46531
	114.6	-0.696548	-0.360831	5.45562
	114.6	-0.698223	-0.360831	5.4448
	114.6	-0.732793	-0.360831	5.44287
	114.6	-0.746415	-0.360831	5.44579
	114.6	-0.788982	-0.360831	5.44767
	114.6	-0.957324	-0.368702	5.44742
	114.6	-1.18488	-0.388987	5.44664
	114.6	-1.24763	-0.397376	5.44641
	114.6	-1.09896	-0.378364	5.44658
	114.6	-0.950305	-0.357123	5.44674
	114.6	-0.881539	-0.353353	5.44675
	114.6	-0.797798	-0.359065	5.44669
	114.6	-0.720904	-0.362757	5.44667
	114.6	-0.707967	-0.362267	5.44668
	114.6	-0.728218	-0.360748	5.44669
	114.6	-0.741035	-0.360286	5.44669
	114.6	-0.739164	-0.360632	5.44669
	114.622	-0.733818	-0.360942	5.44669
	114.679	-0.732243	-0.360948	5.44669
	114.703	-0.782673	-0.360841	5.44669
	114.649	-0.910528	-0.360794	5.44669
	114.589	-0.962971	-0.360812	5.44669
	114.579	-0.843775	-0.360836	5.44669
	114.595	-0.710857	-0.36084	5.44669
	114.605	-0.68736	-0.360833	5.44669
	114.604	-0.723149	-0.360829	5.44669
	114.599	-0.746235	-0.360829	5.44669
	114.598	-0.743144	-0.360831	5.44669
	114.599	-0.733636	-0.360832	5.44669
	114.6	-0.779942	-0.360831	5.44669
	114.6	-0.908889	-0.360831	5.44669
	114.6	-0.963255	-0.360831	5.44669
	114.6	-0.893667	-0.360831	5.44669
	114.6	-0.887016	-0.360831	5.44669
	114.6	-0.915589	-0.360831	5.44669
	114.6	-0.832589	-0.360831	5.44669
	114.6	-0.772253	-0.360831	5.44669
	114.6	-0.921611	-0.360831	5.44669
	114.6	-1.12698	-0.360831	5.44669
	114.6	-1.08076	-0.360831	5.44669
	114.6	-0.82829	-0.360831	5.44669
	114.6	-0.713614	-0.360831	5.44669
	114.6	-0.898875	-0.360831	5.44669
	114.6	-1.13835	-0.360831	5.44669
	114.6	-1.09361	-0.360831	5.44669
	114.6	-0.829633	-0.368702	5.44669
	114.6	-0.709609	-0.388987	5.44669
	114.6	-0.847529	-0.397376	5.44669
	114.6	-0.962906	-0.378364	5.44669
	114.6	-0.866196	-0.357123	5.44669
	114.6	-0.72028	-0.353353	5.44669
	114.6	-0.683339	-0.359065	5.44669
	114.6	-0.718115	-0.362757	5.44669
	114.6	-0.745556	-0.362267	5.44669
	114.6	-0.744649	-0.360748	5.44669
	114.6	-0.734508	-0.360286	5.44669
	114.6	-0.730582	-0.360632	5.44669
	114.6	-0.732542	-0.360942	5.44669
	114.6	-0.734759	-0.360948	5.44669
	114.6	-0.73499	-0.360841	5.44669
	114.6	-0.734299	-0.360794	5.44669
	114.6	-0.733928	-0.360812	5.44669
	114.6	-0.734018	-0.360836	5.44669
	114.6	-0.734187	-0.36084	5.44669
	114.6	-0.734227	-0.360833	5.44669
	114.6	-0.734183	-0.360829	5.44669
	114.6	-0.73415	-0.360829	5.44669
	114.6	-0.734152	-0.360831	5.44669
	114.6	-0.734165	-0.360832	5.44669
	114.577	-0.734169	-0.360831	5.44669
	114.52	-0.734167	-0.360831	5.44669
	114.496	-0.684974	-0.360831	5.44669
	114.528	-0.558198	-0.360831	5.44669
	114.508	-0.456577	-0.360831	5.44669
	114.415	-0.44862	-0.360831	5.44669
	114.349	-0.528942	-0.360831	5.44669
	114.35	-0.671324	-0.360831	5.44669
	114.372	-0.719185	-0.360831	5.44669
	114.381	-0.543709	-0.360831	5.44669
	114.377	-0.282674	-0.360831	5.44669
	114.372	-0.159512	-0.360831	5.44669
	114.372	-0.18864	-0.360831	5.44669
	114.373	-0.242707	-0.360831	5.44669
	114.374	-0.254697	-0.360831	5.44669
	114.351	-0.240453	-0.360831	5.44669
	114.271	-0.230218	-0.360831	5.44669
	114.168	-0.230992	-0.360831	5.44669
	114.118	-0.234955	-0.360831	5.44669
	114.129	-0.236339	-0.360831	5.44669
	114.15	-0.23551	-0.360831	5.44669
	114.155	-0.234671	-0.360831	5.44669
	114.149	-0.234614	-0.360831	5.44669
	114.145	-0.234889	-0.360831	5.44669
	114.146	-0.235024	-0.368702	5.44669
	114.147	-0.234983	-0.388987	5.44669
	114.148	-0.234918	-0.397376	5.44669
	114.147	-0.234905	-0.378364	5.44669
	114.147	-0.185732	-0.357123	5.44669
	114.147	-0.009779	-0.353353	5.44669
	114.147	0.21862	-0.359065	5.44669
	114.147	0.328205	-0.362757	5.44669
	114.147	0.305031	-0.362267	5.44669
	114.147	0.258292	-0.360748	5.44669
	114.147	0.247255	-0.360286	5.44669
	114.125	0.259294	-0.360632	5.44669
	114.067	0.268267	-0.360942	5.44669
	114.021	0.267747	-0.360948	5.44669
	114.018	0.264341	-0.360841	5.44669
	114.032	0.263098	-0.360794	5.44669
	114.039	0.312979	-0.360812	5.44669
	114.037	0.440485	-0.360836	5.44669
	114.033	0.492978	-0.36084	5.44669
	114.033	0.423116	-0.360833	5.44268
	114.011	0.466207	-0.360829	5.43234
	113.955	0.671074	-0.360829	5.42806
	113.908	0.816414	-0.360831	5.43775
	113.905	0.816325	-0.360832	5.44858
	113.941	0.766505	-0.360831	5.4505
	114.005	0.745967	-0.360831	5.44759
	114.027	0.755119	-0.360831	5.44571
	113.97	0.766261	-0.360831	5.44595
	113.909	0.767675	-0.360831	5.44673
	113.899	0.764308	-0.360831	5.44696
	113.916	0.762395	-0.360831	5.44679
	113.927	0.7136	-0.360831	5.44663
	113.925	0.58767	-0.360831	5.44663
	113.921	0.535452	-0.360831	5.44668
	113.919	0.654059	-0.360831	5.44671
	113.92	0.786649	-0.360831	5.4467
	113.921	0.810219	-0.360831	5.44668
	113.921	0.774577	-0.360831	5.44668
	113.921	0.702335	-0.360831	5.44669
	113.921	0.578614	-0.360831	5.44669
	113.921	0.535662	-0.360831	5.44669
	113.921	0.657365	-0.360831	5.44669
	113.921	0.787959	-0.360831	5.44669
	113.921	0.809593	-0.360831	5.44669
	113.921	0.773849	-0.360831	5.44669
	113.921	0.751443	-0.360831	5.44669
	113.921	0.754804	-0.360831	5.44669
	113.921	0.764182	-0.360831	5.44669
	113.921	0.766917	-0.360831	5.44669
	113.921	0.764729	-0.360831	5.4507
	113.921	0.812031	-0.360831	5.46104
	113.921	0.938793	-0.360831	5.46531
	113.921	0.991891	-0.360831	5.45562
	113.921	0.922547	-0.360831	5.4448
	113.921	0.96564	-0.360831	5.44287
	113.921	1.17032	-0.360831	5.44579
	113.921	1.31559	-0.360831	5.44767
	113.921	1.31553	-0.360831	5.44742
	113.921	1.26575	-0.360831	5.44664
	113.921	1.24522	-0.360831	5.44641
	113.921	1.25436	-0.360831	5.44658
	113.921	1.26549	-0.360831	5.44674
	113.921	1.3161	-0.360831	5.44675
	113.921	1.43951	-0.360831	5.44669
	113.921	1.53922	-0.360831	5.44667
	113.899	1.59676	-0.360831	5.44668
	113.841	1.64406	-0.360831	5.44669
	113.817	1.55432	-0.360831	5.44669
	113.849	1.33824	-0.360831	5.44669
	113.852	1.25403	-0.360831	5.44669
	113.816	1.43907	-0.360831	5.44669
	113.774	1.71681	-0.360831	5.44669
	113.72	1.84354	-0.360831	5.44669
	113.683	1.80996	-0.360831	5.44669
	113.681	1.75276	-0.360831	5.44669
	113.693	1.74104	-0.360831	5.44669
	113.721	1.75651	-0.360831	5.44669
	113.777	1.76716	-0.360831	5.44669
	113.798	1.76613	-0.360831	5.44669
	113.743	1.76191	-0.360831	5.44669
	113.684	1.8097	-0.360831	5.44669
	113.674	1.93739	-0.360831	5.44669
	113.69	1.9907	-0.360831	5.44669
	113.7	1.92112	-0.360831	5.44669
	113.699	1.96403	-0.360831	5.44669
	113.694	2.16873	-0.360831	5.44669
	113.693	2.31406	-0.360831	5.44669
	113.694	2.31402	-0.360831	5.44669
	113.695	2.26423	-0.360831	5.44669
	113.673	2.24369	-0.360831	5.44669
	113.615	2.25283	-0.360831	5.44669
	113.591	2.26396	-0.360831	5.44669
	113.645	2.26538	-0.360831	5.44669
	113.705	2.31121	-0.360831	5.44669
	113.693	2.48526	-0.360831	5.44669
	113.598	2.71405	-0.360831	5.44669
	113.484	2.87367	-0.360831	5.44669
	113.435	2.97748	-0.360831	5.44669
	113.45	2.98296	-0.360831	5.44669
	113.495	2.90214	-0.360831	5.44669
	113.556	2.95739	-0.360831	5.44669
	113.574	3.17126	-0.360831	5.44669
	113.516	3.31605	-0.360831	5.44669
	113.456	3.31253	-0.360831	5.44669
	113.447	3.26147	-0.360831	5.44669
	113.464	3.24163	-0.360831	5.44669
	113.474	3.3007	-0.360831	5.44669
	113.472	3.48787	-0.360831	5.44669
	113.468	3.71745	-0.360831	5.44669
	113.467	3.82354	-0.360831	5.44669
	113.468	3.79848	-0.360831	5.44669
	113.469	3.80139	-0.360831	5.44669
	113.469	3.96718	-0.360831	5.44669
	113.468	4.20781	-0.360831	5.44669
	113.468	4.32614	-0.360831	5.44669
	113.468	4.35147	-0.360831	5.44669
	113.468	4.47731	-0.360831	5.44669
	113.468	4.69349	-0.360831	5.44669
	113.468	4.81582	-0.360831	5.44669
	113.468	4.85152	-0.360831	5.44669
	113.468	4.98028	-0.360831	5.44669
	113.468	5.194	-0.360831	5.44669
	113.468	5.36345	-0.360831	5.44669
	113.468	5.52594	-0.360831	5.44669
	113.468	5.70787	-0.360831	5.44669
	113.468	5.85227	-0.360831	5.44669
	113.468	6.0156	-0.360831	5.44669
	113.468	6.25599	-0.360831	5.44669
	113.468	6.53074	-0.360831	5.44669
	113.468	6.74472	-0.360831	5.44669
	113.468	6.86426	-0.360831	5.44669
	113.468	7.00605	-0.360831	5.44669
	113.468	7.24628	-0.360831	5.44669
	113.468	7.52864	-0.360831	5.44669
	113.468	7.74585	-0.368702	5.44669
	113.446	7.86405	-0.388987	5.44669
	113.389	8.00413	-0.397376	5.44669
	113.342	8.19493	-0.378364	5.44669
	113.339	8.35102	-0.357123	5.44669
	113.353	8.56529	-0.353353	5.44669
	113.36	8.92902	-0.359065	5.44669
	113.358	9.25416	-0.362757	5.44669
	113.332	9.39886	-0.362267	5.44669
	113.274	9.51331	-0.360748	5.44669
	113.229	9.73339	-0.360286	5.44669
	113.226	10.0663	-0.360632	5.44669
	113.24	10.4672	-0.360942	5.44669
	113.247	10.8165	-0.360948	5.44669
	113.245	11.0646	-0.360841	5.44669
	113.241	11.2798	-0.360794	5.44669
	113.241	11.5158	-0.360812	5.44669
	113.242	11.7228	-0.360836	5.44669
	113.242	11.8532	-0.36084	5.44669
	113.242	12.0021	-0.360833	5.44669
	113.242	12.2414	-0.360829	5.44669
	113.242	12.57	-0.360829	5.44669
	113.242	12.9623	-0.360831	5.44669
	113.242	13.3096	-0.360832	5.44669
	113.242	13.5598	-0.360831	5.44669
	113.242	13.7767	-0.360831	5.44669
	113.242	14.0618	-0.360831	5.44669
	113.242	14.4441	-0.360831	5.44669
	113.242	14.8027	-0.360831	5.44669
	113.242	15.0613	-0.360831	5.44669
	113.242	15.2284	-0.360831	5.44669
	113.22	15.3343	-0.368702	5.44669
	113.162	15.5363	-0.388987	5.44669
	113.138	15.9128	-0.397376	5.44669
	113.192	16.2968	-0.378364	5.44669
	113.252	16.5678	-0.357123	5.44669
	113.263	16.7803	-0.353353	5.44669
	113.247	17.007	-0.359065	5.44669
	113.237	17.2602	-0.362757	5.44669
	113.238	17.5195	-0.362267	5.44669
	113.242	17.7719	-0.360748	5.44669
	113.244	18.0192	-0.360286	5.44669
	113.22	18.2669	-0.360632	5.44669
	113.162	18.5657	-0.360942	5.44669
	113.116	18.9428	-0.360948	5.44669
	113.09	19.2943	-0.360841	5.44669
	113.069	19.601	-0.360794	5.44669
	113.088	19.9953	-0.360812	5.44669
	113.106	20.5069	-0.360836	5.44669
	113.085	21.0466	-0.36084	5.44669
	113.111	21.5582	-0.360833	5.44669
	113.18	22.0481	-0.360829	5.44669
	113.164	22.539	-0.360829	5.44669
	113.059	23.0381	-0.360831	5.44669
	112.988	23.5402	-0.360832	5.44669
	112.989	24.0407	-0.360831	5.44669
	113.015	24.5395	-0.360831	5.44669
	113.025	25.0381	-0.360831	5.44669
	113.02	25.5864	-0.360831	5.44669
	113.014	26.2618	-0.360831	5.44669
	113.014	26.9895	-0.360831	5.44669
	113.038	27.5983	-0.360831	5.44669
	113.096	28.1235	-0.360831	5.44669
	113.12	28.752	-0.360831	5.44669
	113.065	29.4686	-0.360831	5.44669
	113.005	30.0894	-0.360831	5.44669
	112.994	30.6237	-0.360831	5.44669
	113.011	31.2024	-0.360831	5.44669
	113.021	31.7888	-0.360831	5.44669
	113.02	32.356	-0.360831	5.44669
	113.015	32.9606	-0.360831	5.44669
	113.014	33.5952	-0.360831	5.44669
	113.015	34.2796	-0.360831	5.44669
	113.016	34.9821	-0.360831	5.44669
	113.016	35.6266	-0.360831	5.44669
	113.016	36.3311	-0.360831	5.44669
	113.016	37.1942	-0.360831	5.44669
	113.016	38.1201	-0.360831	5.44669
	112.993	39.0681	-0.360831	5.44669
	112.914	40.0604	-0.360831	5.44669
	112.81	41.1709	-0.360831	5.44669
	112.76	42.4798	-0.360831	5.44669
	112.771	43.8066	-0.368702	5.44669
	112.792	44.9192	-0.388987	5.44669
	112.797	45.8625	-0.397376	5.44669
	112.792	46.7503	-0.378364	5.44669
	112.788	47.5178	-0.357123	5.44669
	112.788	48.1314	-0.353353	5.44669
	112.789	48.7529	-0.359065	5.44669
	112.79	49.4372	-0.362757	5.44669
	112.79	50.0965	-0.362267	5.44669
	112.789	50.7645	-0.360748	5.44669
	112.789	51.4517	-0.360286	5.44669
	112.789	52.0956	-0.360632	5.44669
	112.789	52.7561	-0.360942	5.44669
	112.789	53.4948	-0.360948	5.44669
	112.789	54.2691	-0.360841	5.44669
	112.789	54.9828	-0.360794	5.44669
	112.789	55.5525	-0.360812	5.44669
	112.789	56.0174	-0.360836	5.44669
	112.767	56.4792	-0.36084	5.44669
	112.687	56.9752	-0.360833	5.44669
	112.606	57.4865	-0.360829	5.44669
	112.636	58.0411	-0.3687	5.44669
	112.75	58.6654	-0.388987	5.44669
	112.821	59.2634	-0.397377	5.44669
	112.816	59.8683	-0.378365	5.44669
	112.767	60.6892	-0.357123	5.44669
	112.7	61.7285	-0.353352	5.44669
	112.66	62.8034	-0.359065	5.44669
	112.639	63.8187	-0.362757	5.44669
	112.596	64.8461	-0.362267	5.44669
	112.556	66.0061	-0.360748	5.44669
	112.549	67.2833	-0.360286	5.44669
	112.56	68.5729	-0.360632	5.44669
	112.567	69.8278	-0.360942	5.44669
	112.566	71.0639	-0.360948	5.44669
	112.563	72.2553	-0.360841	5.44669
	112.562	73.3778	-0.360794	5.44669
	112.563	74.4782	-0.360812	5.44669
	112.563	75.4941	-0.360836	5.44669
	112.563	76.3682	-0.36084	5.44669
	112.563	77.1457	-0.368704	5.44669
	112.563	77.7257	-0.388984	5.44669
	112.541	78.0278	-0.397374	5.44669
	112.483	78.198	-0.378365	5.44669
	112.46	78.3983	-0.357124	5.44669
	112.513	78.6067	-0.353353	5.44669
	112.551	78.7013	-0.359065	5.44669
	112.505	78.6792	-0.362757	5.44669
	112.465	78.5892	-0.362267	5.44669
	112.508	78.4042	-0.360748	5.44669
	112.57	78.1866	-0.360286	5.44669
	112.585	78.0848	-0.360632	5.44669
	112.57	78.1074	-0.360942	5.44669
	112.536	78.1019	-0.360948	5.44669
	112.479	77.9851	-0.368711	5.44669
	112.459	77.9213	-0.388949	5.44669
	112.515	77.9826	-0.397357	5.44669
	112.574	77.9399	-0.37837	5.4507
	112.584	77.7383	-0.357132	5.46104
	112.568	77.5942	-0.353354	5.46531
	112.558	77.5936	-0.359063	5.45562
	112.559	77.6427	-0.362756	5.4448
	112.563	77.6632	-0.362267	5.44287
	112.565	77.6543	-0.360749	5.44579
	112.564	77.6432	-0.360286	5.44767
	112.563	77.6418	-0.360632	5.44742
	112.563	77.6943	-0.360941	5.44664
	112.563	77.823	-0.360948	5.44641
	112.563	77.875	-0.368712	5.44658
	112.563	77.7554	-0.388949	5.44674
	112.563	77.6224	-0.397357	5.44675
	112.563	77.599	-0.38624	5.44669
	112.563	77.6841	-0.385287	5.44667
	112.563	77.8339	-0.389899	5.44668
	112.563	77.8833	-0.376596	5.44669
	112.563	77.7549	-0.359048	5.44669
	112.563	77.6193	-0.354788	5.44669
	112.563	77.5979	-0.358983	5.44669
	112.563	77.6355	-0.362212	5.44669
	112.563	77.6587	-0.362068	5.44669
	112.563	77.6057	-0.360858	5.44669
	112.563	77.42	-0.360403	5.44669
	112.563	77.1888	-0.360642	5.44669
	112.563	77.0815	-0.360904	5.44669
	112.563	77.1067	-0.360929	5.44669
	112.563	77.1534	-0.360846	5.44669
	112.563	77.2129	-0.360803	5.44669
	112.563	77.3766	-0.360814	5.44669
	112.563	77.6945	-0.360834	5.44669
	112.563	78.2059	-0.360838	5.44669
	112.563	78.9173	-0.360833	5.44669
	112.563	79.7696	-0.360829	5.44669
	112.541	80.7774	-0.36083	5.44669
	112.483	81.9743	-0.360831	5.44669
	112.437	83.1735	-0.360832	5.44669
	112.411	84.1063	-0.360831	5.44669
	112.368	84.7966	-0.360831	5.44669
	112.329	85.4594	-0.360831	5.44669
	112.323	86.1937	-0.360831	5.44669
	112.334	86.9179	-0.360831	5.44669
	112.363	87.5555	-0.360831	5.44669
	112.419	88.2005	-0.360831	5.44669
	112.44	88.8857	-0.360831	5.44669
	112.385	89.4878	-0.360831	5.44669
	112.326	89.9762	-0.360831	5.44669
	112.316	90.4854	-0.360831	5.44669
	112.332	91.1484	-0.360831	5.44669
	112.342	91.9341	-0.360831	5.44669
	112.341	92.7269	-0.360831	5.44669
	112.337	93.4808	-0.360831	5.44669
	112.335	94.2653	-0.360831	5.44669
	112.336	95.1334	-0.360831	5.44669
	112.337	95.9364	-0.360831	5.44669
	112.337	96.5698	-0.360831	5.44669
	112.337	97.1867	-0.360831	5.44669
	112.337	97.9111	-0.360831	5.44669
	112.337	98.695	-0.360831	5.44669
	112.337	99.467	-0.360831	5.44669
	112.315	100.262	-0.360831	5.44669
	112.257	101.128	-0.360831	5.44669
	112.233	101.976	-0.360831	5.44669
	112.265	102.735	-0.360831	5.44669
	112.268	103.405	-0.368702	5.44669
	112.254	104.012	-0.388987	5.44669
	112.27	104.614	-0.397376	5.44669
	112.262	105.137	-0.378364	5.44669
	112.228	105.514	-0.357123	5.44669
	112.19	105.889	-0.353353	5.44669
	112.16	106.37	-0.359065	5.44669
	112.179	106.855	-0.370628	5.44669
	112.223	107.15	-0.390422	5.44669
	112.238	107.192	-0.397293	5.44669
	112.208	107.119	-0.377819	5.44669
	112.141	107.076	-0.356924	5.44669
	112.117	107.084	-0.353463	5.44669
	112.174	107.103	-0.359182	5.44669
	112.213	107.058	-0.362767	5.44669
	112.188	106.878	-0.362229	5.44669
	112.183	106.646	-0.360729	5.44669
	112.192	106.536	-0.360291	5.44669
	112.154	106.561	-0.360641	5.44669
	112.105	106.608	-0.360943	5.44669
	112.094	106.619	-0.360946	5.44669
	112.106	106.607	-0.360839	5.44669
	112.114	106.647	-0.360794	5.44669
	112.114	106.872	-0.360813	5.44669
	112.111	107.28	-0.360837	5.44669
	112.109	107.669	-0.36084	5.44669
	112.11	108.029	-0.360833	5.44669
	112.111	108.588	-0.360829	5.44669
	112.111	109.272	-0.360829	5.44669
	112.111	109.747	-0.360831	5.44669
	112.11	110.01	-0.360832	5.44669
	112.11	110.344	-0.360831	5.44669
	112.111	110.846	-0.360831	5.44669
	112.111	111.404	-0.360831	5.44669
	112.111	111.975	-0.360831	5.44669
	112.111	112.59	-0.360831	5.44669
	112.111	113.178	-0.360831	5.44669
	112.111	113.782	-0.360831	5.44669
	112.111	114.557	-0.360831	5.44669
	112.111	115.422	-0.360831	5.44669
	112.111	116.268	-0.360831	5.44669
	112.111	117.124	-0.360831	5.44669
	112.111	117.9	-0.360831	5.44669
	112.111	118.526	-0.360831	5.44669
	112.111	119.15	-0.360831	5.44669
	112.111	119.831	-0.360831	5.44669
	112.111	120.389	-0.360831	5.44669
	112.111	120.755	-0.360831	5.44669
	112.111	121.113	-0.360831	5.44669
	112.111	121.492	-0.360831	5.44669
	112.111	121.728	-0.360831	5.44669
	112.111	121.921	-0.360831	5.44669
	112.111	122.25	-0.368702	5.44669
	112.111	122.617	-0.388987	5.44669
	112.111	122.947	-0.397376	5.44669
	112.111	123.297	-0.386235	5.44669
	112.111	123.626	-0.393149	5.44669
	112.111	123.933	-0.418053	5.44669
	112.111	124.286	-0.413144	5.44669
	112.111	124.625	-0.376583	5.44669
	112.088	124.886	-0.35108	5.44669
	112.031	125.11	-0.351504	5.44669
	112.007	125.345	-0.360446	5.44669
	112.039	125.598	-0.363994	5.44669
	112.041	125.854	-0.370165	5.44669
	112.028	126.056	-0.388475	5.44669
	112.044	126.128	-0.396642	5.44669
	112.014	126.099	-0.378239	5.44669
	111.944	126.014	-0.357331	5.44669
	111.963	125.784	-0.353485	5.44669
	112.067	125.391	-0.359047	5.44669
	112.116	125.108	-0.362703	5.44669
	112.057	125.196	-0.36225	5.44669
	111.985	125.541	-0.360761	5.44669
	111.972	125.884	-0.360297	5.44669
	112.013	126.089	-0.360632	5.44669
	112.061	126.18	-0.360938	5.44669
	112.048	126.313	-0.360946	5.44669
	112.001	126.56	-0.368712	5.44669
	111.959	126.799	-0.38895	5.44669
	111.91	126.742	-0.397357	5.44669
	111.874	125.638	-0.378369	5.44669
	111.872	122.186	-0.357132	5.44669
	111.883	115.736	-0.361225	5.44669
	111.888	107.357	-0.395089	5.44669
	111.886	99.0938	-0.427456	5.44669
	111.884	92.7238	-0.424216	5.44669
	111.883	88.9613	-0.4106	5.44669
	111.884	87.3385	-0.421671	5.44669
	111.884	86.9415	-0.441492	5.44669
	111.884	87.0866	-0.447498	5.44669
	111.884	87.394	-0.443228	5.44669
	111.884	87.6847	-0.439346	5.44669
	111.884	87.9769	-0.439244	5.44669
	111.884	88.3355	-0.440582	5.44669
	111.884	88.6323	-0.433308	5.44669
	111.884	88.7672	-0.412798	5.44669
	111.884	88.8877	-0.404102	5.44669
	111.884	89.0646	-0.423065	5.44669
	111.884	89.1727	-0.444395	5.44669
	111.884	89.2164	-0.44822	5.44669
	111.884	89.3536	-0.434628	5.44669
	111.884	89.6172	-0.410628	5.44669
	111.884	89.9107	-0.394852	5.44669
	111.884	90.1735	-0.387232	5.44669
	111.884	90.4129	-0.380266	5.44669
	111.884	90.6536	-0.386442	5.44669
	111.884	90.9031	-0.400386	5.44669
	111.884	91.1558	-0.413309	5.44669
	111.884	91.4068	-0.430977	5.44669
	111.862	91.6559	-0.436509	5.44669
	111.804	91.9048	-0.409366	5.44669
	111.781	92.1543	-0.376618	5.44669
	111.835	92.4533	-0.377345	5.44669
	111.895	92.8299	-0.390049	5.44669
	111.883	93.1811	-0.379491	5.44669
	111.809	93.4878	-0.368079	5.44669
	111.753	93.833	-0.382401	5.44669
	111.751	94.1687	-0.402759	5.44669
	111.791	94.4308	-0.415697	5.44669
	111.857	94.6076	-0.431127	5.44669
	111.9	94.618	-0.435722	5.44669
	111.877	94.3674	-0.416854	5.44669
	111.805	93.9332	-0.397022	5.44669
	111.775	93.592	-0.393791	5.44669
	111.832	93.4658	-0.4071	5.44669
	111.873	93.414	-0.43077	5.44669
	111.827	93.4181	-0.446508	5.44669
	111.764	93.5828	-0.446359	5.44669
	111.727	93.9192	-0.440967	5.44669
	111.707	94.3392	-0.438803	5.44669
	111.73	94.6951	-0.43982	5.44669
	111.75	94.939	-0.441016	5.44669
	111.705	95.1009	-0.433285	5.44669
	111.673	95.2099	-0.412634	5.44669
	111.719	95.3658	-0.404041	5.44669
	111.756	95.5666	-0.423098	5.44669
	111.712	95.672	-0.444431	5.44669
	111.651	95.7061	-0.448223	5.44669
	111.637	95.7911	-0.442487	5.44669
	111.652	95.8808	-0.438778	5.44669
	111.663	95.9479	-0.439269	5.44669
	111.662	96.052	-0.432924	5.44669
	111.658	96.138	-0.405233	5.44669
	111.656	96.1475	-0.376211	5.44669
	111.657	96.1226	-0.378652	5.44669
	111.658	96.109	-0.398613	5.44669
	111.658	96.1122	-0.415344	5.44669
	111.658	96.1676	-0.43246	5.44669
	111.658	96.3942	-0.444278	5.44669
	111.658	96.8462	-0.444823	5.44669
	111.658	97.3589	-0.441116	5.44669
	111.658	97.7722	-0.439412	5.44669
	111.658	98.1642	-0.440022	5.44669
	111.658	98.6386	-0.440885	5.44669
	111.658	99.1639	-0.441029	5.44669
	111.658	99.6334	-0.440783	5.44669
	111.658	100.005	-0.440629	5.44669
	111.658	100.395	-0.432781	5.44669
	111.658	100.884	-0.40469	5.44669
	111.658	101.415	-0.368164	5.44669
	111.658	101.883	-0.358486	5.44669
	111.658	102.201	-0.390337	5.44669
	111.658	102.415	-0.43436	5.44669
	111.658	102.676	-0.453664	5.44669
	111.658	103.099	-0.448031	5.44669
	111.658	103.589	-0.439116	5.44669
	111.658	103.955	-0.437433	5.44669
	111.658	104.229	-0.439904	5.44669
	111.658	104.605	-0.441539	5.44669
	111.658	105.071	-0.441345	5.44669
	111.658	105.492	-0.432812	5.44669
	111.658	105.904	-0.404448	5.44669
	111.658	106.335	-0.375922	5.44669
	111.636	106.679	-0.38668	5.44669
	111.578	106.966	-0.426938	5.44669
	111.532	107.305	-0.451903	5.44669
	111.529	107.645	-0.44994	5.44669
	111.543	107.961	-0.440543	5.44669
	111.527	108.363	-0.437352	5.44669
	111.468	108.825	-0.439363	5.44669
	111.418	109.186	-0.441341	5.44669
	111.414	109.468	-0.441454	5.44669
	111.429	109.849	-0.440799	5.44669
	111.437	110.364	-0.440484	5.44669
	111.435	110.861	-0.440585	5.44669
	111.431	111.198	-0.44074	5.44669
	111.43	111.408	-0.440768	5.44669
	111.431	111.613	-0.432855	5.44669
	111.432	111.857	-0.404671	5.44669
	111.432	112.072	-0.36813	5.44669
	111.432	112.203	-0.358478	5.44669
	111.432	112.398	-0.390346	5.44669
	111.432	112.763	-0.434366	5.44669
	111.432	113.095	-0.445792	5.44669
	111.432	113.193	-0.419873	5.44669
	111.432	113.13	-0.40257	5.44669
	111.432	113.12	-0.4199	5.44669
	111.432	113.294	-0.443612	5.44669
	111.432	113.543	-0.449017	5.44669
	111.432	113.662	-0.43524	5.44669
	111.432	113.684	-0.410601	5.44669
	111.432	113.809	-0.394623	5.44669
	111.432	114.075	-0.395017	5.44669
	111.432	114.374	-0.408467	5.44669
	111.432	114.589	-0.423036	5.44669
	111.432	114.651	-0.417924	5.44669
	111.432	114.613	-0.409586	5.44669
	111.432	114.577	-0.42349	5.44669
	111.432	114.576	-0.442616	5.44669
	111.432	114.637	-0.447323	5.44669
	111.432	114.819	-0.442755	5.44669
	111.432	115.045	-0.431339	5.44669
	111.432	115.152	-0.4112	5.44669
	111.409	115.128	-0.396261	5.44669
	111.352	115.082	-0.38762	5.44669
	111.328	115.072	-0.379928	5.44669
	111.36	115.084	-0.394033	5.44669
	111.362	115.093	-0.428545	5.44669
	111.327	115.092	-0.449955	5.44669
	111.285	115.089	-0.448551	5.44669
	111.253	115.087	-0.432783	5.44669
	111.273	115.088	-0.401865	5.44669
	111.296	115.089	-0.374849	5.44669
	111.254	115.138	-0.387149	5.44669
	111.199	115.314	-0.419644	5.44669
	111.186	115.542	-0.423823	5.44669
	111.2	115.701	-0.413221	5.44669
	111.21	115.903	-0.42291	5.44669
	111.209	116.261	-0.44108	5.44669
	111.205	116.637	-0.446885	5.44669
	111.204	116.96	-0.443118	5.44669
	111.205	117.304	-0.439517	5.44669
	111.206	117.633	-0.439355	5.44669
	111.206	117.942	-0.432697	5.44669
	111.205	118.345	-0.412978	5.44669
	111.205	118.81	-0.404395	5.44669
	111.205	119.172	-0.423124	5.44669
	111.205	119.404	-0.444316	5.44669
	111.205	119.559	-0.448166	5.44669
	111.205	119.67	-0.442504	5.44669
	111.205	119.829	-0.438805	5.44669
	111.205	120.079	-0.439275	5.44669
	111.205	120.36	-0.440787	5.44669
	111.205	120.622	-0.433383	5.44669
	111.205	120.866	-0.404886	5.44669
	111.205	121.108	-0.375902	5.44669
	111.205	121.357	-0.378646	5.44669
	111.205	121.609	-0.398721	5.44669
	111.205	121.909	-0.415391	5.44669
	111.205	122.334	-0.432442	5.44669
	111.205	122.861	-0.444254	5.44669
	111.205	123.396	-0.444819	5.44669
	111.205	123.9	-0.433252	5.44669
	111.205	124.389	-0.40339	5.44669
	111.205	124.882	-0.375321	5.44669
	111.205	125.333	-0.378934	5.44669
	111.183	125.708	-0.399048	5.44669
	111.126	126.156	-0.407554	5.44669
	111.08	126.773	-0.396314	5.44669
	111.076	127.405	-0.379499	5.44669
	111.112	127.977	-0.390754	5.44669
	111.177	128.567	-0.427323	5.44669
	111.199	129.096	-0.442738	5.44669
	111.141	129.479	-0.421104	5.44669
	111.08	129.855	-0.404173	5.44669
	111.071	130.334	-0.412263	5.44669
	111.11	130.817	-0.414985	5.44669
	111.178	131.162	-0.404321	5.44669
	111.2	131.429	-0.389601	5.44669
	111.119	131.81	-0.377885	5.44669
	111.023	132.281	-0.392472	5.44669
	111.024	132.653	-0.428617	5.44669
	111.062	132.887	-0.45054	5.44669
	111.055	133.089	-0.4409	5.44669
	111.057	133.324	-0.404511	5.44669
	111.064	133.585	-0.373065	5.44669
	111.022	133.894	-0.377589	5.44669
	110.972	134.27	-0.399286	5.44669
	110.984	134.618	-0.416003	5.44669
	111.054	134.874	-0.432497	5.44669
	111.087	135.093	-0.44406	5.44669
	111.032	135.328	-0.436847	5.44669
	110.969	135.582	-0.412994	5.44669
	110.957	135.839	-0.402918	5.44669
	110.974	136.041	-0.414628	5.44669
	110.985	136.162	-0.416423	5.44669
	110.983	136.308	-0.411953	5.44669
	110.979	136.55	-0.425017	5.44669
	110.977	136.881	-0.442414	5.44669
	110.978	137.322	-0.446695	5.44669
	110.979	137.844	-0.442564	5.44669
	110.979	138.372	-0.439353	5.44669
	110.979	138.825	-0.439483	5.44669
	110.979	139.14	-0.432809	5.44669
	110.979	139.406	-0.405109	5.44669
	110.979	139.846	-0.3762	5.44669
	110.979	140.546	-0.386562	5.44669
	110.979	141.272	-0.426789	5.44669
	110.979	141.715	-0.451883	5.44669
	110.979	141.951	-0.449984	5.44669
	110.979	142.235	-0.432698	5.44669
	110.957	142.424	-0.401321	5.44669
	110.877	141.934	-0.374651	5.44669
	110.773	140.112	-0.38726	5.44669
	110.724	136.523	-0.419761	5.44669
	110.734	131.355	-0.423832	5.44669
	110.756	125.75	-0.413184	5.44669
	110.761	121.196	-0.41502	5.44669
	110.777	118.427	-0.405059	5.44669
	110.831	117.106	-0.382194	5.44669
	110.855	116.468	-0.389041	5.44669
	110.802	116.058	-0.417819	5.44669
	110.743	115.77	-0.422384	5.44669
	110.732	115.594	-0.413267	5.44669
	110.748	115.491	-0.42344	5.44669
	110.758	115.294	-0.441286	5.44669
	110.757	114.918	-0.438912	5.44669
	110.753	114.533	-0.414846	5.44669
	110.751	114.261	-0.40296	5.44669
	110.752	114.049	-0.421858	5.44669
	110.753	113.773	-0.444295	5.44669
	110.753	113.344	-0.448607	5.44669
	110.753	112.807	-0.442696	5.44669
	110.753	112.269	-0.438729	5.44669
	110.753	111.767	-0.439174	5.44669
	110.731	111.232	-0.432902	5.44669
	110.673	110.563	-0.405257	5.44669
	110.649	109.833	-0.368358	5.44669
	110.681	109.172	-0.350495	5.44669
	110.684	108.519	-0.362062	5.44669
	110.648	107.839	-0.389937	5.44669
	110.606	107.242	-0.408014	5.44669
	110.552	106.754	-0.415213	5.44669
	110.515	106.292	-0.429055	5.44669
	110.513	105.805	-0.442897	5.44669
	110.525	105.297	-0.445454	5.44669
	110.531	104.79	-0.441871	5.44669
	110.529	104.29	-0.431633	5.44669
	110.526	103.794	-0.411637	5.44669
	110.525	103.296	-0.404211	5.44669
	110.526	102.747	-0.423523	5.44669
	110.527	102.071	-0.444549	5.44669
	110.527	101.343	-0.448121	5.44669
	110.526	100.735	-0.442403	5.44669
	110.526	100.259	-0.438779	5.44669
	110.526	99.8554	-0.4393	5.44669
	110.527	99.5923	-0.440807	5.44669
	110.527	99.4854	-0.441254	5.44669
	110.526	99.3644	-0.433034	5.44669
	110.526	99.1772	-0.404574	5.44669
	110.526	99.065	-0.375896	5.44669
	110.526	99.0232	-0.386625	5.44669
	110.526	98.8883	-0.426924	5.44669
	110.526	98.6741	-0.451917	5.44669
	110.526	98.5559	-0.44208	5.44669
	110.526	98.5704	-0.412387	5.44669
	110.526	98.5674	-0.392932	5.44669
	110.526	98.4053	-0.393673	5.44669
	110.526	98.117	-0.408505	5.44669
	110.526	97.8221	-0.4314	5.44669
	110.526	97.5675	-0.446273	5.44669
	110.526	97.332	-0.446036	5.44669
	110.526	97.1392	-0.440915	5.44669
	110.526	97.0638	-0.438896	5.44669
	110.526	97.0391	-0.439878	5.44669
	110.526	96.8982	-0.441007	5.44669
	110.526	96.6263	-0.441132	5.44669
	110.526	96.3306	-0.440783	5.44669
	110.526	96.1191	-0.440592	5.44669
	110.526	96.0081	-0.440636	5.44669
	110.526	95.869	-0.440723	5.44669
	110.526	95.676	-0.440743	5.44669
	110.526	95.5679	-0.440721	5.44669
	110.526	95.5298	-0.440704	5.44669
	110.526	95.4442	-0.440705	5.44669
	110.526	95.3556	-0.432841	5.44669
	110.526	95.24	-0.404688	5.4507
	110.526	94.9599	-0.376012	5.46104
	110.526	94.6452	-0.386633	5.46531
	110.526	94.4768	-0.426886	5.45562
	110.526	94.2998	-0.451898	5.4448
	110.526	93.9558	-0.442085	5.44287
	110.526	93.5765	-0.412396	5.44579
	110.526	93.2959	-0.392934	5.44767
	110.526	93.0778	-0.39367	5.44742
	110.526	92.8521	-0.408503	5.44664
	110.526	92.6013	-0.431401	5.44641
	110.526	92.3426	-0.438403	5.44658
	110.526	92.0897	-0.41001	5.44674
	110.526	91.8419	-0.376215	5.44675
	110.526	91.5942	-0.376947	5.44669
	110.526	91.3447	-0.397897	5.44667
	110.526	91.0945	-0.415649	5.44668
	110.526	90.8446	-0.424972	5.44669
	110.526	90.6442	-0.408304	5.44669
	110.526	90.5707	-0.372137	5.44669
	110.526	90.5987	-0.358816	5.44669
	110.526	90.5854	-0.381184	5.44669
	110.526	90.4142	-0.405549	5.44669
	110.526	90.175	-0.4173	5.44669
	110.526	90.0592	-0.422936	5.44669
	110.526	90.0344	-0.414734	5.44669
	110.526	89.9079	-0.408284	5.44669
	110.526	89.6913	-0.424079	5.44669
	110.526	89.569	-0.443326	5.44669
	110.526	89.5826	-0.447411	5.44669
	110.526	89.6299	-0.44254	5.44669
	110.526	89.6446	-0.439088	5.44669
	110.526	89.6338	-0.439381	5.44669
	110.526	89.6241	-0.440731	5.44669
	110.526	89.6239	-0.441193	5.44669
	110.526	89.6272	-0.440906	5.44669
	110.526	89.6287	-0.440622	5.44669
	110.526	89.6281	-0.440605	5.44669
	110.526	89.6274	-0.440699	5.44669
	110.526	89.6273	-0.440744	5.44669
	110.526	89.6275	-0.44073	5.44669
	110.526	89.6276	-0.432837	5.44669
	110.526	89.6276	-0.404677	5.44669
	110.526	89.5783	-0.368139	5.44669
	110.526	89.4024	-0.350609	5.44669
	110.526	89.174	-0.354317	5.44669
	110.526	89.0644	-0.361794	5.44669
	110.526	89.0876	-0.363559	5.44669
	110.526	89.1835	-0.369504	5.44669
	110.526	89.4197	-0.396224	5.44669
	110.526	89.812	-0.432852	5.44669
	110.526	90.1902	-0.44306	5.44669
	110.526	90.5023	-0.419265	5.44669
	110.526	90.8402	-0.403287	5.44669
	110.526	91.1216	-0.420416	5.44669
	110.504	91.2083	-0.443574	5.44669
	110.447	91.1587	-0.448817	5.44669
	110.423	91.0601	-0.443041	5.44669
	110.477	90.8815	-0.438798	5.44669
	110.537	90.6204	-0.439081	5.44669
	110.525	90.2935	-0.440709	5.44669
	110.452	89.9097	-0.433419	5.44669
	110.395	89.5654	-0.412799	5.44669
	110.371	89.2642	-0.396192	5.44669
	110.332	88.8696	-0.387022	5.44669
	110.316	88.4052	-0.379702	5.44669
	110.367	88.0406	-0.394151	5.44669
	110.401	87.8071	-0.428675	5.44669
	110.353	87.6031	-0.449968	5.44669
	110.292	87.3174	-0.44851	5.44669
	110.279	86.8811	-0.440632	5.44669
	110.294	86.3447	-0.437897	5.44669
	110.305	85.8587	-0.43956	5.44669
	110.304	85.4847	-0.433359	5.44669
	110.3	85.0993	-0.413182	5.44669
	110.299	84.6628	-0.396374	5.44669
	110.3	84.2573	-0.386962	5.44669
	110.3	83.8904	-0.371741	5.44669
	110.301	83.5792	-0.365979	5.44669
	110.3	83.3347	-0.392155	5.44669
	110.3	83.1074	-0.43245	5.44669
	110.278	82.865	-0.444346	5.44669
	110.198	82.6597	-0.419948	5.44669
	110.117	82.5322	-0.403116	5.44669
	110.125	82.384	-0.420102	5.44669
	110.159	82.1931	-0.443503	5.44669
	110.126	82.0398	-0.4489	5.44669
	110.071	81.876	-0.4431	5.44669
	110.055	81.6877	-0.438794	5.44669
	110.067	81.5903	-0.439058	5.44669
	110.078	81.5551	-0.43283	5.44669
	110.078	81.4177	-0.405268	5.44669
	110.074	81.2002	-0.376259	5.44669
	110.073	81.0814	-0.378659	5.44669
	110.073	81.0968	-0.398599	5.44669
	110.074	81.0944	-0.407464	5.44669
	110.074	80.9323	-0.396435	5.44669
	110.074	80.693	-0.379582	5.44669
	110.074	80.5739	-0.390746	5.44669
	110.074	80.597	-0.42729	5.44669
	110.074	80.6471	-0.450598	5.44669
	110.074	80.6103	-0.449266	5.44669
	110.074	80.4217	-0.440724	5.44669
	110.074	80.1836	-0.437667	5.44669
	110.052	80.0744	-0.439431	5.44669
	109.972	80.1012	-0.441257	5.44669
	109.891	80.1986	-0.433525	5.44669
	109.921	80.3848	-0.412649	5.44669
	110.012	80.6004	-0.396092	5.44669
	110.026	80.6518	-0.394904	5.44669
	109.974	80.4534	-0.407898	5.44669
	109.922	80.1818	-0.422838	5.44669
	109.869	80.0624	-0.410173	5.44669
	109.858	80.0968	-0.381551	5.44669
	109.916	80.1026	-0.379083	5.44669
	109.951	79.9371	-0.389017	5.44669
	109.901	79.6935	-0.386311	5.44669
	109.839	79.5738	-0.396161	5.44669
	109.826	79.5982	-0.42716	5.44669
	109.842	79.649	-0.448617	5.44669
	109.853	79.6613	-0.448483	5.44669
	109.852	79.5992	-0.4411	5.44669
	109.848	79.4134	-0.438103	5.44669
	109.846	79.1855	-0.43948	5.44669
	109.847	79.0796	-0.433252	5.44669
	109.848	79.1042	-0.413166	5.44669
	109.848	79.1502	-0.404276	5.44669
	109.848	79.1604	-0.423007	5.44669
	109.848	79.1483	-0.444309	5.44669
	109.848	79.0904	-0.448205	5.44669
	109.848	78.9151	-0.442523	5.44669
	109.848	78.6901	-0.438799	5.44669
	109.848	78.5817	-0.439266	5.44669
	109.848	78.6041	-0.440786	5.44669
	109.848	78.601	-0.441257	5.44669
	109.848	78.436	-0.440914	5.44669
	109.848	78.1958	-0.440603	5.44669
	109.848	78.0773	-0.432723	5.44669
	109.848	78.101	-0.412546	5.44669
	109.848	78.1511	-0.396333	5.44669
	109.848	78.1142	-0.395042	5.44669
	109.848	77.9747	-0.399999	5.44669
	109.825	77.8634	-0.402492	5.44669
	109.768	77.8067	-0.409639	5.44669
	109.722	77.7147	-0.428733	5.44669
	109.718	77.63	-0.444752	5.44669
	109.755	77.6168	-0.438476	5.44669
	109.797	77.6396	-0.413431	5.44669
	109.783	77.6045	-0.402522	5.44669
	109.738	77.4262	-0.422177	5.44669
	109.697	77.1919	-0.444585	5.44669
	109.647	77.0314	-0.448615	5.44669
	109.611	76.88	-0.442597	5.44669
	109.609	76.6996	-0.438684	5.44669
	109.62	76.5518	-0.431321	5.44669
	109.625	76.3866	-0.41264	5.44669
	109.623	76.1958	-0.396871	5.44669
	109.621	76.0486	-0.395234	5.44669
	109.62	75.8873	-0.407759	5.44669
	109.621	75.6979	-0.430533	5.44669
	109.622	75.5992	-0.446175	5.44669
	109.622	75.5638	-0.438433	5.44669
	109.621	75.476	-0.412907	5.44669
	109.621	75.3854	-0.402318	5.44669
	109.621	75.3682	-0.414407	5.44669
	109.621	75.3915	-0.416544	5.44669
	109.621	75.358	-0.412082	5.44669
	109.599	75.2294	-0.425028	5.44669
	109.542	75.1215	-0.442373	5.44669
	109.518	75.1115	-0.446674	5.44669
	109.549	75.144	-0.44257	5.44669
	109.53	75.161	-0.439363	5.44669
	109.459	75.1564	-0.439485	5.44669
	109.451	75.1485	-0.432806	5.44669
	109.475	75.0976	-0.412978	5.44669
	109.443	74.9238	-0.404356	5.44669
	109.392	74.6968	-0.423108	5.44669
	109.378	74.5379	-0.444323	5.44669
	109.411	74.3846	-0.440304	5.4507
	109.478	74.1535	-0.41435	5.46104
	109.502	73.8791	-0.402258	5.46531
	109.445	73.662	-0.413869	5.45562
	109.383	73.541	-0.408469	5.4448
	109.373	73.3997	-0.384033	5.44287
	109.39	73.2094	-0.380729	5.44579
	109.401	73.1032	-0.396696	5.44767
	109.399	73.0649	-0.40593	5.44742
	109.395	72.9294	-0.40434	5.44664
	109.393	72.6646	-0.408297	5.44641
	109.394	72.4191	-0.427513	5.44658
	109.395	72.3323	-0.444717	5.44674
	109.395	72.3217	-0.446766	5.44675
	109.395	72.2399	-0.441774	5.44669
	109.395	72.1431	-0.438997	5.44667
	109.395	72.072	-0.431744	5.44668
	109.395	71.9195	-0.412706	5.44669
	109.395	71.7085	-0.404619	5.44669
	109.395	71.5978	-0.423315	5.44669
	109.395	71.6144	-0.444316	5.44669
	109.395	71.6587	-0.448098	5.44669
	109.395	71.6711	-0.434605	5.44669
	109.395	71.6605	-0.410662	5.44669
	109.395	71.6516	-0.402745	5.44669
	109.395	71.6517	-0.423256	5.44669
	109.395	71.6057	-0.444958	5.44669
	109.395	71.431	-0.440517	5.44669
	109.395	71.202	-0.414214	5.44669
	109.373	71.0917	-0.394254	5.44669
	109.293	71.0656	-0.385706	5.44669
	109.189	70.9366	-0.371969	5.44669
	109.14	70.7194	-0.36652	5.44669
	109.173	70.5486	-0.392301	5.44669
	109.251	70.4359	-0.432319	5.44669
	109.28	70.3815	-0.444239	5.44669
	109.221	70.3389	-0.412079	5.44669
	109.156	70.2324	-0.367129	5.44669
	109.146	70.1367	-0.355417	5.44669
	109.164	70.0748	-0.389418	5.44669
	109.175	69.9259	-0.435066	5.44669
	109.173	69.713	-0.454286	5.44669
	109.168	69.6003	-0.448041	5.44669
	109.167	69.6167	-0.438899	5.44669
	109.168	69.6616	-0.437338	5.44669
	109.169	69.6744	-0.439941	5.44669
	109.169	69.6637	-0.441588	5.44669
	109.169	69.6547	-0.441352	5.44669
	109.169	69.6547	-0.432798	5.44669
	109.169	69.6579	-0.40444	5.44669
	109.169	69.6592	-0.375924	5.44669
	109.169	69.6587	-0.386684	5.44669
	109.169	69.6579	-0.426939	5.44669
	109.169	69.6578	-0.451902	5.44669
	109.169	69.6581	-0.442068	5.44669
	109.169	69.6582	-0.412387	5.44669
	109.169	69.6582	-0.400807	5.44669
	109.169	69.6581	-0.42183	5.44669
	109.169	69.6581	-0.445049	5.44669
	109.169	69.6581	-0.448933	5.44669
	109.169	69.6581	-0.442565	5.44669
	109.169	69.6581	-0.438558	5.44669
	109.169	69.6581	-0.431279	5.44669
	109.169	69.6581	-0.412667	5.44669
	109.169	69.7073	-0.404768	5.44669
	109.169	69.8833	-0.41552	5.44669
	109.169	70.1117	-0.416139	5.44669
	109.169	70.2212	-0.411517	5.44669
	109.169	70.1981	-0.417064	5.44669
	109.169	70.1513	-0.41438	5.44669
	109.169	70.1403	-0.402359	5.44669
	109.169	70.1031	-0.396866	5.44669
	109.146	69.9361	-0.398613	5.44669
	109.089	69.7072	-0.401262	5.44669
	109.043	69.5942	-0.409616	5.44669
	109.039	69.6162	-0.42916	5.44669
	109.053	69.6636	-0.437068	5.44669
	109.061	69.6754	-0.418118	5.44669
	109.058	69.6634	-0.397073	5.44669
	109.055	69.605	-0.393364	5.4507
	109.054	69.4294	-0.406902	5.46104
	109.033	69.2045	-0.422968	5.46531
	108.976	69.0962	-0.410581	5.45562
	108.93	69.1187	-0.381675	5.4448
	108.926	69.1647	-0.38686	5.44287
	108.94	69.1265	-0.417089	5.44579
	108.947	68.9387	-0.422854	5.44767
	108.945	68.6522	-0.413723	5.44742
	108.942	68.3672	-0.423464	5.44664
	108.941	68.1161	-0.441134	5.44641
	108.92	67.8785	-0.446711	5.44658
	108.863	67.6345	-0.443025	5.44674
	108.839	67.3337	-0.43167	5.44675
	108.893	66.9054	-0.411242	5.44669
	108.931	66.4269	-0.404032	5.44667
	108.862	66.1177	-0.415718	5.44668
	108.764	65.9693	-0.416484	5.44669
	108.784	65.692	-0.403721	5.44669
	108.877	65.282	-0.388817	5.44669
	108.872	65.0555	-0.37777	5.44669
	108.765	64.9837	-0.392702	5.44669
	108.687	64.7196	-0.420884	5.44669
	108.688	64.2403	-0.42236	5.44669
	108.715	63.8251	-0.412167	5.44669
	108.726	63.6251	-0.422988	5.44669
	108.721	63.6086	-0.441487	5.44669
	108.715	63.6601	-0.439157	5.44669
	108.714	63.6363	-0.407007	5.44669
	108.716	63.4524	-0.374731	5.44669
	108.717	63.2115	-0.385271	5.44669
	108.717	63.0504	-0.426771	5.44669
	108.716	62.901	-0.444463	5.44669
	108.716	62.7216	-0.422024	5.44669
	108.716	62.6228	-0.403945	5.44669
	108.716	62.6331	-0.41184	5.44669
	108.716	62.6213	-0.414889	5.44669
	108.716	62.4571	-0.412302	5.44669
	108.716	62.1711	-0.425708	5.44669
	108.716	61.927	-0.44258	5.44669
	108.716	61.8483	-0.446519	5.44669
	108.716	61.8406	-0.442431	5.44669
	108.716	61.7572	-0.43936	5.44669
	108.716	61.6587	-0.439533	5.44669
	108.716	61.6366	-0.432828	5.44669
	108.716	61.7098	-0.405099	5.44669
	108.716	61.8543	-0.376189	5.44669
	108.716	61.9547	-0.37869	5.44669
	108.716	62.0051	-0.398637	5.44669
	108.716	62.1475	-0.407469	5.44669
	108.716	62.4109	-0.404295	5.44669
	108.716	62.6532	-0.407731	5.44669
	108.716	62.7885	-0.427292	5.44669
	108.716	62.9267	-0.436955	5.44669
	108.716	63.0615	-0.418735	5.44669
	108.694	62.9902	-0.405242	5.44669
	108.636	62.7524	-0.421425	5.44669
	108.613	62.5544	-0.435431	5.44669
	108.666	62.3888	-0.412319	5.44669
	108.727	62.1666	-0.370368	5.44669
	108.737	61.9003	-0.35669	5.44669
	108.721	61.6834	-0.388799	5.44669
	108.711	61.6088	-0.434354	5.44669
	108.712	61.6423	-0.454208	5.44669
	108.716	61.6808	-0.44039	5.44669
	108.718	61.6356	-0.410864	5.44669
	108.717	61.4967	-0.400765	5.44669
	108.716	61.3886	-0.414483	5.44669
	108.716	61.3822	-0.417128	5.44669
	108.716	61.4655	-0.4123	5.44669
	108.716	61.5594	-0.424911	5.44669
	108.716	61.4797	-0.442247	5.44669
	108.716	61.3004	-0.446663	5.44669
	108.716	61.3342	-0.434739	5.44669
	108.716	61.5724	-0.411228	5.44669
	108.716	61.7348	-0.402935	5.44669
	108.716	61.7299	-0.415263	5.44669
	108.694	61.672	-0.416684	5.44669
	108.614	61.6498	-0.411837	5.44669
	108.533	61.6119	-0.424875	5.44669
	108.541	61.4486	-0.434526	5.44669
	108.575	61.2215	-0.410712	5.44669
	108.542	61.0588	-0.377888	5.44669
	108.487	60.9039	-0.385269	5.44669
	108.471	60.7227	-0.425647	5.44669
	108.483	60.6251	-0.451864	5.44669
	108.494	60.6365	-0.450382	5.44669
	108.494	60.6248	-0.440742	5.44669
	108.49	60.411	-0.437278	5.44669
	108.489	59.9981	-0.439261	5.44669
	108.489	59.6524	-0.433454	5.44669
	108.49	59.5659	-0.413328	5.44669
	108.49	59.6384	-0.396402	5.44669
	108.49	59.6482	-0.386922	5.44669
	108.49	59.4708	-0.379585	5.44669
	108.49	59.2208	-0.394138	5.44669
	108.49	59.0534	-0.42084	5.44669
	108.49	58.9048	-0.421832	5.44669
	108.49	58.7278	-0.411961	5.44669
	108.49	58.6298	-0.415219	5.44669
	108.49	58.6395	-0.405577	5.44669
	108.468	58.6273	-0.38234	5.44669
	108.388	58.4631	-0.388918	5.44669
	108.284	58.2264	-0.417715	5.44669
	108.235	58.1092	-0.414514	5.44669
	108.267	58.1321	-0.385149	5.44669
	108.346	58.1814	-0.386911	5.44669
	108.375	58.1936	-0.423746	5.44669
	108.338	58.1812	-0.450483	5.44669
	108.331	58.1716	-0.450479	5.44669
	108.344	58.1228	-0.441273	5.44669
	108.308	57.9996	-0.437466	5.44669
	108.259	57.9485	-0.439151	5.44669
	108.247	58.0667	-0.441211	5.44669
	108.258	58.1986	-0.433605	5.44669
	108.267	58.2221	-0.412699	5.44669
	108.245	58.1867	-0.403955	5.44669
	108.184	58.1637	-0.423039	5.44669
	108.159	58.2159	-0.444437	5.44669
	108.213	58.4013	-0.448247	5.44669
	108.252	58.6326	-0.442495	5.44669
	108.183	58.74	-0.438773	5.44669
	108.063	58.6658	-0.439264	5.44669
	108.003	58.443	-0.440794	5.44669
	108.037	58.2042	-0.441261	5.44669
	108.12	58.107	-0.440912	5.44669
	108.15	58.139	-0.4406	5.44669
	108.09	58.1359	-0.440594	5.44669
	108.025	57.9676	-0.440702	5.44669
	108.014	57.7259	-0.440749	5.44669
	108.032	57.6081	-0.440731	5.44669
	108.043	57.6325	-0.440706	5.44268
	108.042	57.6827	-0.440703	5.43234
	108.037	57.6455	-0.432839	5.42806
	108.036	57.4567	-0.412559	5.43775
	108.037	57.2187	-0.396298	5.44858
	108.038	57.1096	-0.395023	5.4505
	108.038	57.0872	-0.400003	5.44759
	108.037	56.9594	-0.402501	5.44571
	108.037	56.7413	-0.409641	5.44595
	108.037	56.6189	-0.428731	5.44673
	108.037	56.5838	-0.44475	5.44696
	108.037	56.4553	-0.446347	5.44679
	108.015	56.2415	-0.441587	5.44663
	107.935	56.1211	-0.439067	5.44663
	107.832	56.1346	-0.439711	5.44668
	107.782	56.1319	-0.440877	5.44671
	107.793	55.9703	-0.441137	5.4467
	107.814	55.7314	-0.440831	5.44668
	107.819	55.6122	-0.43274	5.44668
	107.813	55.586	-0.404601	5.44669
	107.809	55.46	-0.376012	5.44669
	107.809	55.2441	-0.378793	5.44669
	107.811	55.0728	-0.390873	5.44669
	107.812	54.9103	-0.387192	5.44669
	107.811	54.729	-0.395871	5.44669
	107.811	54.5849	-0.426725	5.44669
	107.789	54.4214	-0.440668	5.44669
	107.731	54.1809	-0.420449	5.44669
	107.685	53.9061	-0.404634	5.44669
	107.659	53.6922	-0.42056	5.44669
	107.638	53.6219	-0.443155	5.44669
	107.657	53.656	-0.448591	5.44669
	107.675	53.6442	-0.443095	5.44669
	107.632	53.5206	-0.438901	5.44669
	107.578	53.407	-0.439105	5.44669
	107.566	53.3437	-0.440682	5.4507
	107.579	53.2497	-0.4334	5.46104
	107.589	53.1666	-0.412801	5.46531
	107.588	53.1547	-0.3962	5.45562
	107.585	53.1776	-0.387025	5.4448
	107.583	53.1911	-0.3797	5.44287
	107.584	53.1395	-0.394149	5.44579
	107.585	53.0068	-0.420804	5.44767
	107.607	52.9036	-0.421813	5.44742
	107.665	52.8479	-0.411966	5.44664
	107.688	52.7534	-0.423098	5.44641
	107.634	52.6674	-0.433734	5.44658
	107.574	52.6544	-0.418883	5.44674
	107.564	52.6779	-0.40645	5.44675
	107.58	52.6921	-0.421878	5.44669
	107.59	52.6896	-0.443062	5.44667
	107.589	52.6836	-0.448083	5.44668
	107.584	52.6819	-0.442915	5.44669
	107.583	52.6342	-0.439007	5.44669
	107.584	52.4594	-0.439213	5.44669
	107.585	52.231	-0.44069	5.44669
	107.585	52.121	-0.433364	5.44669
	107.585	52.0948	-0.412783	5.44669
	107.585	51.9656	-0.404076	5.44669
	107.585	51.7484	-0.415189	5.44669
	107.585	51.6268	-0.416247	5.44669
	107.585	51.6409	-0.41168	5.44669
	107.585	51.6882	-0.424965	5.44669
	107.585	51.7026	-0.44249	5.44669
	107.585	51.6426	-0.446745	5.44669
	107.585	51.457	-0.434687	5.44669
	107.585	51.2284	-0.411177	5.44669
	107.585	51.1222	-0.402932	5.44669
	107.585	51.0976	-0.423151	5.44669
	107.585	51.017	-0.436977	5.44669
	107.562	50.9257	-0.412353	5.44669
	107.505	50.8564	-0.377704	5.44669
	107.459	50.752	-0.384609	5.44669
	107.433	50.6666	-0.425436	5.44669
	107.412	50.6575	-0.45201	5.44669
	107.43	50.6823	-0.450518	5.44669
	107.471	50.6957	-0.440747	5.44669
	107.485	50.6925	-0.437232	5.44669
	107.455	50.6863	-0.43924	5.44669
	107.389	50.6357	-0.441332	5.44669
	107.343	50.4613	-0.441494	5.44669
	107.342	50.2341	-0.440819	5.44669
	107.357	50.0753	-0.432608	5.44669
	107.364	49.9712	-0.41242	5.44669
	107.361	49.9162	-0.404193	5.44669
	107.358	49.8702	-0.415367	5.44669
	107.357	49.7626	-0.41628	5.44669
	107.358	49.6676	-0.411631	5.44669
	107.359	49.6555	-0.424932	5.44669
	107.359	49.6334	-0.442494	5.44669
	107.358	49.4728	-0.446759	5.44669
	107.358	49.2412	-0.442562	5.44669
	107.358	49.1248	-0.431459	5.44669
	107.336	49.1462	-0.411318	5.44669
	107.256	49.1947	-0.396269	5.44669
	107.153	49.207	-0.38758	5.44669
	107.103	49.1949	-0.379909	5.44669
	107.114	49.1855	-0.394039	5.44669
	107.135	49.1858	-0.420684	5.44669
	107.14	49.1893	-0.421801	5.44669
	107.134	49.1415	-0.404133	5.44669
	107.13	48.9648	-0.387092	5.44669
	107.131	48.7357	-0.369029	5.44669
	107.132	48.5768	-0.364795	5.44669
	107.133	48.4243	-0.392623	5.44669
	107.132	48.2427	-0.433067	5.44669
	107.11	48.1442	-0.444438	5.44669
	107.052	48.1552	-0.419767	5.44669
	107.029	48.193	-0.395137	5.44669
	107.082	48.2046	-0.384094	5.44669
	107.143	48.1959	-0.378849	5.44669
	107.153	48.139	-0.394834	5.44669
	107.115	47.9629	-0.429264	5.44669
	107.047	47.7372	-0.449971	5.44669
	107.025	47.6288	-0.448303	5.44669
	107.083	47.6515	-0.440543	5.44669
	107.144	47.6976	-0.430063	5.44669
	107.154	47.7085	-0.411451	5.44669
	107.137	47.6967	-0.404691	5.44669
	107.126	47.6878	-0.423791	5.44669
	107.128	47.7375	-0.436619	5.44669
	107.132	47.8677	-0.419846	5.44669
	107.134	47.9213	-0.405829	5.44669
	107.133	47.8018	-0.421275	5.44669
	107.132	47.6683	-0.43516	5.44669
	107.132	47.6447	-0.412258	5.44669
	107.132	47.6806	-0.37831	5.44669
	107.132	47.7038	-0.384897	5.44669
	107.11	47.7007	-0.425341	5.44669
	107.052	47.6912	-0.451868	5.44669
	107.029	47.6883	-0.442622	5.44669
	107.082	47.6905	-0.412631	5.44669
	107.143	47.6924	-0.392842	5.44669
	107.153	47.6925	-0.385677	5.44669
	107.115	47.6918	-0.372458	5.44669
	107.047	47.6915	-0.358865	5.44669
	107.002	47.6916	-0.364061	5.44669
	107.003	47.6918	-0.395662	5.44669
	107.041	47.6918	-0.434559	5.44669
	107.104	47.6917	-0.443975	5.44669
	107.147	47.6917	-0.419042	5.44669
	107.148	47.6917	-0.402868	5.44669
	107.133	47.6917	-0.42032	5.44669
	107.105	47.6425	-0.435812	5.44669
	107.028	47.5158	-0.420742	5.44669
	106.927	47.4633	-0.39862	5.44669
	106.9	47.533	-0.393079	5.44669
	106.967	47.5389	-0.406233	5.44669
	107.012	47.4609	-0.43066	5.44669
	106.985	47.368	-0.44677	5.44669
	106.977	47.2493	-0.446508	5.44669
	106.986	47.1664	-0.440936	5.44669
	106.949	47.1633	-0.438738	5.44669
	106.901	47.1407	-0.439804	5.44669
	106.889	47.0258	-0.441033	5.44669
	106.901	46.9197	-0.433298	5.44669
	106.91	46.8565	-0.404763	5.44669
	106.909	46.7599	-0.36801	5.44669
	106.906	46.6756	-0.350525	5.44669
	106.905	46.6642	-0.354327	5.44669
	106.905	46.6385	-0.361828	5.44669
	106.906	46.4761	-0.37144	5.44669
	106.906	46.2451	-0.397651	5.44669
	106.906	46.1787	-0.432762	5.44669
	106.906	46.3271	-0.450385	5.44669
	106.906	46.4277	-0.439354	5.44669
	106.906	46.3211	-0.411788	5.44669
	106.906	46.1763	-0.401521	5.44669
	106.906	46.1433	-0.422342	5.44669
	106.906	46.1794	-0.44501	5.44669
	106.906	46.2551	-0.448735	5.44669
	106.906	46.4294	-0.434625	5.44669
	106.906	46.6476	-0.402573	5.44669
	106.906	46.7535	-0.374491	5.44669
	106.906	46.6833	-0.378876	5.44669
	106.906	46.4627	-0.399319	5.44669
	106.906	46.2235	-0.407688	5.44669
	106.906	46.1252	-0.396273	5.44669
	106.906	46.157	-0.379434	5.44669
	106.906	46.1541	-0.390741	5.44669
	106.906	45.986	-0.41947	5.44669
	106.906	45.7443	-0.422465	5.44669
	106.906	45.6264	-0.404842	5.44669
	106.906	45.6508	-0.395024	5.44669
	106.906	45.701	-0.404829	5.44669
	106.906	45.6639	-0.421508	5.44669
	106.906	45.4751	-0.418577	5.44669
	106.906	45.237	-0.410402	5.44669
	106.906	45.1279	-0.4236	5.44669
	106.906	45.1548	-0.442372	5.44669
	106.906	45.2029	-0.447181	5.44669
	106.906	45.2132	-0.442782	5.44669
	106.906	45.2003	-0.439272	5.44669
	106.906	45.1913	-0.439371	5.44669
	106.906	45.1921	-0.432791	5.44669
	106.906	45.1956	-0.413012	5.4507
	106.906	45.1968	-0.404375	5.46104
	106.906	45.2452	-0.423104	5.46531
	106.906	45.4205	-0.444314	5.45562
	106.906	45.6488	-0.448172	5.4448
	106.884	45.7586	-0.434637	5.44287
	106.826	45.7356	-0.402778	5.44579
	106.78	45.6888	-0.374573	5.44767
	106.754	45.6777	-0.378838	5.44742
	106.711	45.6406	-0.391403	5.44664
	106.672	45.4736	-0.387398	5.44641
	106.688	45.2447	-0.387898	5.44658
	106.757	45.1317	-0.398453	5.44674
	106.787	45.1044	-0.40411	5.44675
	106.732	44.9759	-0.402952	5.44669
	106.669	44.7593	-0.408362	5.44667
	106.657	44.5885	-0.428033	5.44668
	106.674	44.4265	-0.444912	5.44669
	106.685	44.2452	-0.446663	5.44669
	106.684	44.101	-0.441661	5.44669
	106.679	43.9374	-0.438986	5.44669
	106.678	43.7461	-0.43965	5.44669
	106.679	43.6473	-0.44088	5.44669
	106.68	43.6126	-0.433289	5.44669
	106.68	43.5251	-0.404813	5.44669
	106.68	43.4836	-0.368035	5.44669
	106.679	43.5439	-0.350517	5.44669
	106.657	43.4928	-0.362186	5.44669
	106.6	43.288	-0.389981	5.44669
	106.576	43.1456	-0.400118	5.44669
	106.608	43.1468	-0.379161	5.44669
	106.61	43.1961	-0.364353	5.44669
	106.597	43.216	-0.380957	5.44669
	106.635	43.1576	-0.395607	5.44669
	106.662	42.9707	-0.388356	5.44669
	106.595	42.741	-0.394668	5.44669
	106.479	42.6347	-0.425806	5.44669
	106.42	42.6598	-0.448581	5.44669
	106.431	42.7061	-0.448949	5.44669
	106.456	42.6671	-0.441308	5.44669
	106.462	42.4789	-0.430154	5.44669
	106.456	42.1926	-0.411217	5.44669
	106.451	41.9077	-0.404561	5.44669
	106.451	41.7059	-0.423819	5.44669
	106.453	41.6442	-0.444548	5.44669
	106.454	41.6777	-0.440145	5.44669
	106.454	41.7117	-0.406333	5.44669
	106.453	41.7137	-0.374097	5.44669
	106.431	41.6532	-0.385245	5.44669
	106.351	41.4718	-0.419114	5.44669
	106.248	41.2452	-0.424277	5.44669
	106.198	41.1382	-0.405729	5.44669
	106.208	41.1619	-0.394751	5.44669
	106.23	41.2079	-0.404399	5.44669
	106.235	41.2185	-0.429296	5.44669
	106.229	41.2065	-0.446851	5.44669
	106.225	41.1977	-0.447026	5.44669
	106.225	41.1983	-0.441125	5.44669
	106.227	41.2016	-0.438632	5.44669
	106.228	41.2028	-0.439693	5.44669
	106.227	41.2022	-0.441024	5.44669
	106.227	41.1523	-0.433334	5.44669
	106.227	41.0254	-0.412652	5.44669
	106.227	40.924	-0.396161	5.44669
	106.227	40.867	-0.394932	5.44669
	106.227	40.7713	-0.407885	5.44669
	106.205	40.6853	-0.422822	5.44669
	106.147	40.6727	-0.418042	5.44669
	106.123	40.6964	-0.409711	5.44669
	106.177	40.7105	-0.423501	5.44669
	106.237	40.7571	-0.442576	5.44669
	106.248	40.8778	-0.447302	5.44669
	106.232	40.9286	-0.43489	5.44669
	106.199	40.8113	-0.411064	5.44669
	106.143	40.6797	-0.402812	5.44669
	106.101	40.6561	-0.423141	5.44669
	106.077	40.6914	-0.444886	5.44669
	106.032	40.7143	-0.448398	5.44669
	105.993	40.7113	-0.434528	5.44669
	105.987	40.7019	-0.410523	5.44669
	105.998	40.699	-0.394843	5.44669
	106.004	40.7012	-0.395137	5.44669
	106.003	40.7031	-0.400568	5.44669
	106	40.654	-0.402697	5.44669
	106	40.5265	-0.409522	5.44669
	106	40.4738	-0.428611	5.44669
	106.001	40.5435	-0.444742	5.44669
	106.001	40.5497	-0.438515	5.44669
	106.001	40.4716	-0.40558	5.44669
	106.001	40.3787	-0.374361	5.44669
	106.001	40.26	-0.385623	5.44669
	106.001	40.177	-0.42705	5.44669
	106.001	40.174	-0.444455	5.44669
	106.001	40.1514	-0.421921	5.44669
	106.001	39.9874	-0.403905	5.44669
	106.001	39.7545	-0.419731	5.44669
	106.001	39.6388	-0.443067	5.44669
	106.001	39.661	-0.448849	5.44669
	105.978	39.7095	-0.443234	5.44669
	105.899	39.7216	-0.438868	5.44669
	105.817	39.7094	-0.439042	5.44669
	105.847	39.7	-0.440667	5.44669
	105.962	39.7003	-0.441287	5.44669
	106.032	39.6547	-0.440968	5.44669
	106.027	39.5292	-0.432744	5.44669
	105.978	39.4269	-0.412424	5.44669
	105.889	39.369	-0.404146	5.44669
	105.791	39.2733	-0.423216	5.44669
	105.747	39.1875	-0.436572	5.44669
	105.758	39.1751	-0.420031	5.44669
	105.777	39.1987	-0.405923	5.44669
	105.781	39.1636	-0.421249	5.44669
	105.776	38.9851	-0.442986	5.44669
	105.773	38.7506	-0.440405	5.44669
	105.773	38.6394	-0.414867	5.44669
	105.774	38.664	-0.402439	5.44669
	105.775	38.6628	-0.421632	5.44669
	105.775	38.4978	-0.444386	5.44669
	105.774	38.2078	-0.448726	5.44669
	105.752	37.9131	-0.442714	5.44669
	105.695	37.7085	-0.438694	5.44669
	105.671	37.6491	-0.439154	5.44669
	105.725	37.6846	-0.440776	5.44669
	105.763	37.7186	-0.433422	5.44669
	105.693	37.6707	-0.404906	5.44669
	105.596	37.4831	-0.375897	5.44669
	105.593	37.2494	-0.386507	5.44669
	105.629	37.1417	-0.426874	5.44669
	105.601	37.1184	-0.444067	5.44669
	105.569	36.9896	-0.421821	5.44669
	105.609	36.7715	-0.39613	5.44669
	105.645	36.6494	-0.391651	5.44669
	105.601	36.6637	-0.40652	5.44669
	105.542	36.7111	-0.431287	5.44669
	105.527	36.7256	-0.446931	5.44669
	105.542	36.7148	-0.446352	5.44669
	105.553	36.7051	-0.440814	5.44669
	105.552	36.7049	-0.430871	5.44669
	105.548	36.659	-0.411694	5.44669
	105.547	36.5337	-0.404505	5.44669
	105.547	36.4807	-0.423627	5.44669
	105.548	36.5988	-0.444487	5.44669
	105.548	36.6822	-0.448059	5.44669
	105.548	36.5301	-0.442399	5.44669
	105.548	36.2661	-0.438799	5.44669
	105.548	36.1334	-0.43931	5.44669
	105.548	36.1596	-0.432933	5.4507
	105.548	36.1666	-0.413093	5.46104
	105.526	36.0538	-0.404359	5.46531
	105.468	35.9872	-0.423068	5.45562
	105.445	36.0459	-0.444305	5.4448
	105.498	36.0031	-0.448181	5.44287
	105.559	35.8024	-0.442514	5.44579
	105.547	35.6586	-0.438804	5.44767
	105.451	35.6579	-0.439271	5.44742
	105.337	35.7069	-0.432915	5.44664
	105.289	35.6781	-0.413099	5.44641
	105.304	35.4933	-0.404368	5.44658
	105.326	35.2539	-0.423069	5.44674
	105.33	35.1429	-0.436432	5.44675
	105.324	35.1693	-0.412154	5.44669
	105.32	35.218	-0.369944	5.44667
	105.32	35.2286	-0.356571	5.44668
	105.322	35.2157	-0.388901	5.44669
	105.322	35.1574	-0.434439	5.44669
	105.322	35.0313	-0.454207	5.44669
	105.322	34.9333	-0.448231	5.44669
	105.322	34.8774	-0.431136	5.44669
	105.322	34.781	-0.40916	5.44669
	105.322	34.6942	-0.403349	5.44669
	105.322	34.6816	-0.424043	5.44669
	105.322	34.7055	-0.445072	5.44669
	105.322	34.6706	-0.448156	5.44669
	105.322	34.5412	-0.434361	5.44669
	105.322	34.4334	-0.402668	5.44669
	105.322	34.3746	-0.374625	5.44669
	105.322	34.2313	-0.38677	5.44669
	105.322	33.9705	-0.427436	5.44669
	105.322	33.7788	-0.45208	5.44669
	105.322	33.8192	-0.449837	5.44669
	105.299	33.9087	-0.432566	5.44669
	105.242	33.8342	-0.409189	5.44669
	105.218	33.7065	-0.402853	5.44669
	105.272	33.62	-0.423825	5.44669
	105.332	33.5214	-0.445158	5.44669
	105.343	33.4446	-0.448269	5.44669
	105.327	33.3878	-0.442248	5.44669
	105.316	33.3326	-0.438661	5.44669
	105.295	33.3696	-0.439305	5.44669
	105.242	33.4603	-0.440851	5.44669
	105.22	33.543	-0.44127	5.44669
	105.25	33.6531	-0.433025	5.44669
	105.23	33.736	-0.404564	5.44669
	105.137	33.7421	-0.375895	5.44669
	105.072	33.7168	-0.386628	5.44669
	105.072	33.7043	-0.426925	5.44669
	105.117	33.7081	-0.451917	5.44669
	105.183	33.7141	-0.44995	5.44669
	105.203	33.7153	-0.440542	5.44669
	105.144	33.7137	-0.437348	5.44669
	105.083	33.6634	-0.431491	5.44669
	105.074	33.4875	-0.413186	5.44669
	105.091	33.2596	-0.40491	5.44669
	105.101	33.1501	-0.423266	5.44669
	105.1	33.1732	-0.444192	5.44669
	105.095	33.2199	-0.448064	5.44669
	105.094	33.2309	-0.442505	5.44669
	105.095	33.2189	-0.438842	5.44669
	105.096	33.2099	-0.431419	5.44669
	105.096	33.2104	-0.412625	5.44669
	105.096	33.2138	-0.404701	5.44669
	105.095	33.1659	-0.423378	5.44669
	105.095	33.0384	-0.436443	5.44669
	105.096	32.9361	-0.419919	5.44669
	105.096	32.8789	-0.405922	5.44669
	105.096	32.7835	-0.413418	5.44669
	105.095	32.6976	-0.414848	5.44669
	105.096	32.685	-0.403853	5.44669
	105.096	32.7086	-0.397325	5.44669
	105.096	32.7227	-0.398275	5.44669
	105.096	32.7202	-0.393087	5.44669
	105.096	32.7141	-0.381453	5.44669
	105.096	32.7124	-0.392721	5.44669
	105.096	32.7139	-0.427452	5.44669
	105.096	32.7151	-0.449963	5.44669
	105.073	32.7151	-0.448943	5.44669
	105.016	32.7147	-0.440814	5.44669
	104.992	32.7145	-0.43782	5.44669
	105.046	32.7146	-0.439462	5.44669
	105.106	32.7147	-0.433345	5.44669
	105.117	32.6655	-0.413211	5.44669
	105.078	32.4895	-0.404262	5.44669
	104.988	32.2611	-0.422985	5.44669
	104.908	32.1515	-0.444305	5.44669
	104.943	32.1747	-0.448211	5.44669
	105.036	32.2214	-0.442527	5.44669
	105.048	32.2325	-0.438799	5.44669
	104.996	32.2204	-0.439264	5.44669
	104.943	32.2114	-0.440785	5.44669
	104.891	32.212	-0.441257	5.44669
	104.858	32.1662	-0.440914	5.44669
	104.88	31.9915	-0.440603	5.44669
	104.948	31.7624	-0.440594	5.44669
	104.977	31.6521	-0.43283	5.44669
	104.921	31.6752	-0.404723	5.44669
	104.858	31.7221	-0.376031	5.44669
	104.847	31.7333	-0.386628	5.44669
	104.864	31.7212	-0.426877	5.44669
	104.875	31.7122	-0.451896	5.44669
	104.873	31.7127	-0.449958	5.44669
	104.869	31.7161	-0.440553	5.44669
	104.868	31.7174	-0.429479	5.44669
	104.869	31.6675	-0.403332	5.44669
	104.87	31.54	-0.376639	5.44669
	104.87	31.4383	-0.387377	5.44669
	104.869	31.3814	-0.426975	5.44669
	104.869	31.2859	-0.451671	5.44669
	104.869	31.1998	-0.449829	5.44669
	104.869	31.1872	-0.440579	5.44669
	104.869	31.2109	-0.437406	5.44669
	104.869	31.225	-0.439373	5.44669
	104.847	31.1733	-0.441326	5.44669
	104.789	30.9912	-0.441445	5.44669
	104.766	30.7612	-0.43293	5.44669
	104.797	30.6531	-0.412333	5.44669
	104.778	30.6775	-0.404042	5.44669
	104.707	30.675	-0.415335	5.44669
	104.699	30.5096	-0.41632	5.44669
	104.723	30.269	-0.411659	5.44669
	104.691	30.1505	-0.42493	5.44669
	104.64	30.1743	-0.442483	5.44669
	104.626	30.2245	-0.438884	5.44669
	104.637	30.1875	-0.414409	5.44669
	104.647	30.048	-0.402787	5.44669
	104.647	29.9367	-0.421941	5.44669
	104.643	29.88	-0.444392	5.44669
	104.619	29.788	-0.440747	5.44669
	104.563	29.7034	-0.414511	5.44669
	104.54	29.6901	-0.394297	5.44669
	104.594	29.713	-0.385619	5.44669
	104.653	29.727	-0.379787	5.44669
	104.664	29.7247	-0.394685	5.44669
	104.626	29.7188	-0.420997	5.44669
	104.558	29.7171	-0.421703	5.44669
	104.513	29.6693	-0.411851	5.44669
	104.491	29.4945	-0.423089	5.44669
	104.449	29.2661	-0.441642	5.44669
	104.409	29.1561	-0.447057	5.44669
	104.403	29.1791	-0.44299	5.44669
	104.414	29.2259	-0.439403	5.44669
	104.42	29.1879	-0.439352	5.44669
	104.419	28.9999	-0.440607	5.44669
	104.416	28.8117	-0.441151	5.44669
	104.416	28.8294	-0.440933	5.44669
	104.416	28.9084	-0.440648	5.44669
	104.417	28.7884	-0.440606	5.44669
	104.417	28.49	-0.44069	5.44669
	104.417	28.2253	-0.432869	5.44669
	104.417	28.1424	-0.412576	5.44669
	104.417	28.1894	-0.404165	5.44669
	104.417	28.2366	-0.423171	5.44669
	104.417	28.2393	-0.444417	5.44669
	104.417	28.2236	-0.440321	5.44669
	104.417	28.2161	-0.414324	5.44669
	104.394	28.2185	-0.402241	5.44669
	104.337	28.2222	-0.421742	5.44669
	104.313	28.2229	-0.444503	5.44669
	104.367	28.1727	-0.448735	5.44669
	104.405	28.0452	-0.434806	5.44669
	104.336	27.9437	-0.402649	5.44669
	104.216	27.8868	-0.374459	5.44669
	104.156	27.7912	-0.386707	5.44669
	104.168	27.7052	-0.427469	5.44669
	104.193	27.6926	-0.452116	5.44669
	104.2	27.6671	-0.44984	5.44669
	104.193	27.5052	-0.432554	5.44669
	104.188	27.2743	-0.409183	5.44669
	104.188	27.1586	-0.402854	5.44669
	104.19	27.1309	-0.423827	5.44669
	104.191	27.0032	-0.445158	5.44669
	104.191	26.787	-0.448269	5.44669
	104.19	26.6654	-0.442248	5.44669
	104.19	26.6792	-0.438661	5.44669
	104.19	26.7262	-0.439306	5.44669
	104.168	26.7408	-0.432981	5.44669
	104.111	26.7301	-0.405244	5.44669
	104.065	26.6712	-0.368325	5.44669
	104.061	26.495	-0.350486	5.44669
	104.097	26.3191	-0.36207	5.44669
	104.162	26.3378	-0.389944	5.44669
	104.206	26.462	-0.408014	5.44669
	104.184	26.516	-0.40734	5.44669
	104.089	26.4466	-0.393028	5.44669
	103.98	26.2924	-0.378197	5.44669
	103.933	26.1865	-0.391376	5.44669
	103.946	26.1373	-0.428046	5.44669
	103.99	26.0465	-0.45069	5.44669
	104.052	25.9597	-0.449036	5.44669
	104.07	25.8959	-0.432724	5.44669
	104.012	25.7922	-0.409539	5.44669
	103.952	25.7052	-0.402943	5.44669
	103.943	25.6951	-0.423738	5.44669
	103.96	25.7201	-0.445089	5.44669
	103.97	25.734	-0.448272	5.44669
	103.968	25.7308	-0.442274	5.44669
	103.964	25.7246	-0.438671	5.44669
	103.962	25.7231	-0.439301	5.44669
	103.964	25.6755	-0.440846	5.44669
	103.964	25.5007	-0.441269	5.44669
	103.964	25.3214	-0.433027	5.44669
	103.964	25.3382	-0.412436	5.44669
	103.964	25.4136	-0.39618	5.44669
	103.964	25.3416	-0.395017	5.44669
	103.964	25.22	-0.400043	5.44669
	103.964	25.1844	-0.40252	5.44669
	103.964	25.1619	-0.401764	5.44669
	103.964	25.0095	-0.400566	5.44669
	103.942	24.7815	-0.408203	5.44669
	103.862	24.6637	-0.428816	5.44669
	103.758	24.6341	-0.445297	5.44669
	103.709	24.5555	-0.446546	5.44669
	103.719	24.4668	-0.441476	5.44669
	103.74	24.3978	-0.43895	5.44669
	103.745	24.2927	-0.43183	5.44669
	103.74	24.2068	-0.412759	5.44669
	103.736	24.1486	-0.404611	5.44669
	103.736	23.9977	-0.423292	5.44669
	103.738	23.7827	-0.436439	5.44669
	103.738	23.6698	-0.419948	5.44669
	103.738	23.6868	-0.405935	5.44669
	103.738	23.7322	-0.421284	5.44669
	103.738	23.7448	-0.442996	5.44669
	103.738	23.7339	-0.448267	5.44669
	103.738	23.7249	-0.443016	5.44669
	103.738	23.725	-0.438983	5.44669
	103.738	23.7282	-0.439168	5.44669
	103.738	23.7295	-0.440679	5.44669
	103.738	23.6798	-0.441247	5.44669
	103.715	23.5031	-0.440947	5.44669
	103.636	23.2746	-0.44062	5.44669
	103.554	23.1652	-0.44059	5.44669
	103.562	23.1885	-0.440693	5.44669
	103.597	23.2352	-0.440747	5.44669
	103.564	23.2462	-0.432862	5.44669
	103.509	23.185	-0.412553	5.44669
	103.493	23	-0.396287	5.44669
	103.505	22.7722	-0.39502	5.44669
	103.515	22.666	-0.407877	5.44669
	103.516	22.6904	-0.430659	5.44669
	103.512	22.6873	-0.446185	5.44669
	103.488	22.5216	-0.446263	5.44669
	103.431	22.2319	-0.441041	5.44669
	103.386	21.9376	-0.438869	5.44669
	103.382	21.7331	-0.439821	5.44669
	103.396	21.6736	-0.440994	5.44669
	103.403	21.709	-0.441146	5.44669
	103.401	21.743	-0.432923	5.44669
	103.375	21.6951	-0.412436	5.44669
	103.317	21.5076	-0.404087	5.44669
	103.272	21.2739	-0.423188	5.44669
	103.269	21.1662	-0.444452	5.44669
	103.283	21.192	-0.44033	5.44669
	103.29	21.19	-0.406444	5.44669
	103.288	21.0243	-0.374078	5.44669
	103.285	20.7834	-0.385197	5.44669
	103.284	20.6649	-0.426972	5.44669
	103.285	20.6888	-0.452444	5.44669
	103.285	20.739	-0.450154	5.44669
	103.285	20.7513	-0.44044	5.44669
	103.285	20.7385	-0.437233	5.44669
	103.285	20.7288	-0.431479	5.44669
	103.285	20.7293	-0.413222	5.44669
	103.285	20.6837	-0.40493	5.44669
	103.285	20.5091	-0.423261	5.44669
	103.285	20.28	-0.444183	5.44669
	103.285	20.1696	-0.448062	5.44669
	103.285	20.1927	-0.434637	5.44669
	103.285	20.2397	-0.410688	5.44669
	103.285	20.2509	-0.402745	5.44669
	103.285	20.2388	-0.423246	5.44669
	103.285	20.2298	-0.444954	5.44669
	103.285	20.1811	-0.44839	5.44669
	103.285	20.0577	-0.4345	5.44669
	103.285	20.0066	-0.410514	5.44669
	103.285	20.1247	-0.40272	5.44669
	103.285	20.2567	-0.415427	5.44669
	103.285	20.2802	-0.416828	5.44669
	103.285	20.1956	-0.411839	5.44669
	103.285	20.0458	-0.424825	5.44669
	103.285	19.9472	-0.442375	5.44669
	103.285	19.9487	-0.438876	5.44669
	103.285	20.0319	-0.406574	5.44669
	103.285	20.1721	-0.374649	5.44669
	103.285	20.2673	-0.38539	5.44669
	103.285	20.2677	-0.42685	5.44669
	103.285	20.2357	-0.452325	5.44669
	103.285	20.2225	-0.450147	5.44669
	103.285	20.2283	-0.44048	5.44669
	103.285	20.2847	-0.429381	5.44669
	103.285	20.4124	-0.411188	5.4507
	103.285	20.4626	-0.396953	5.46104
	103.285	20.3426	-0.395784	5.46531
	103.285	20.2101	-0.40009	5.45562
	103.285	20.1871	-0.402266	5.4448
	103.285	20.2229	-0.409512	5.44287
	103.285	20.2458	-0.42876	5.44579
	103.285	20.2427	-0.444808	5.44767
	103.285	20.2332	-0.446361	5.44742
	103.285	20.2303	-0.441572	5.44664
	103.285	20.2325	-0.439056	5.44641
	103.285	20.2344	-0.439711	5.44658
	103.285	20.2345	-0.440881	5.44674
	103.285	20.2338	-0.433267	5.44675
	103.285	20.2335	-0.412675	5.44669
	103.285	20.2336	-0.396194	5.44667
[truncated: 1,612 more rows]
