# Supplementary material for: Design of a cosmetic glove stiffness compensation mechanism for toddler-sized hand prostheses
Source: PLoS One. 2017 Aug 11;12(8):e0183233. doi: 10.1371/journal.pone.0183233 (PMC5553851; doi:10.1371/journal.pone.0183233)
Supplement: S1 Dataset — (ZIP) [file pone.0183233.s001.zip › 03 Prototype measurements/protVST20_4.xlsx]

## Sheet: protVST20b_4
LabVIEW Measurement
Writer_Version	2
Reader_Version	2
Separator	Tab
Decimal_Separator	.
Multi_Headings	No
X_Columns	No
Time_Pref	Absolute
Operator	localadmin
Date	2013-11-18
Time	00:14:24.504000
***End_of_Header***
Channels	4
Samples	10	10	10	10
Date	2013-11-18	2013-11-18	2013-11-18	2013-11-18
Time	00:15:09.604000	00:15:09.604000	00:15:09.604000	00:15:09.604000
Y_Unit_Label	mm	N	N	Pa
X_Dimension	Time	Time	Time	Time
X0	0	0	0	0
Delta_X	0.01	0.01	0.01	0.01
***End_of_Header***
X_Value	Voltage LVDT (Filtered)	Voltage Load Cell (Filtered)	Voltage Pinch Load Cell (Filtered)	Voltage Pressure (Filtered)	Comment
	114.6	-0.504072	-0.452515	5.44669
	114.6	-0.553653	-0.450072	5.44669
	114.6	-0.572861	-0.44038	5.44669
	114.6	-0.507477	-0.437237	5.44669
	114.6	-0.415233	-0.431502	5.44669
	114.6	-0.341456	-0.405359	5.44669
	114.6	-0.432475	-0.376769	5.44669
	114.6	-0.658512	-0.386711	5.44669
	114.6	-0.795635	-0.418779	5.44669
	114.6	-0.735383	-0.423616	5.44669
	114.6	-0.50792	-0.413442	5.44669
	114.6	-0.311372	-0.423076	5.44669
	114.6	-0.388846	-0.4332	5.44669
	114.6	-0.651234	-0.418667	5.44669
	114.6	-0.808143	-0.40655	5.44669
	114.6	-0.792406	-0.414126	5.44669
	114.6	-0.731913	-0.414921	5.44669
	114.6	-0.712464	-0.403632	5.44669
	114.6	-0.725867	-0.397206	5.44669
	114.6	-0.738401	-0.406174	5.44669
	114.6	-0.738888	-0.429167	5.44669
	114.6	-0.685447	-0.438295	5.44669
	114.6	-0.556718	-0.41863	5.44669
	114.6	-0.504979	-0.396851	5.44669
	114.6	-0.575591	-0.393089	5.44669
	114.6	-0.532546	-0.406866	5.44669
	114.6	-0.376622	-0.423051	5.44669
	114.6	-0.407129	-0.410629	5.44669
	114.6	-0.635652	-0.373795	5.44669
	114.6	-0.74592	-0.358684	5.44669
	114.6	-0.61652	-0.38841	5.44669
	114.6	-0.50818	-0.425611	5.44669
	114.6	-0.60481	-0.425825	5.44669
	114.6	-0.74819	-0.411931	5.44669
	114.6	-0.784099	-0.421657	5.44669
	114.6	-0.749791	-0.441013	5.44669
	114.6	-0.722913	-0.447303	5.44669
	114.6	-0.6747	-0.435446	5.44669
	114.6	-0.508704	-0.411297	5.44669
	114.6	-0.284135	-0.394841	5.44669
	114.6	-0.221806	-0.394861	5.44669
	114.6	-0.418773	-0.400453	5.44669
	114.6	-0.693688	-0.402747	5.44669
	114.6	-0.765794	-0.409584	5.44669
	114.6	-0.554978	-0.428619	5.44669
	114.6	-0.31997	-0.444723	5.44669
	114.6	-0.375673	-0.446375	5.44669
	114.6	-0.642653	-0.433737	5.44669
	114.6	-0.760039	-0.410911	5.44669
	114.6	-0.619946	-0.395287	5.44669
	114.6	-0.504597	-0.387314	5.44669
	114.6	-0.552901	-0.380146	5.44669
	114.6	-0.57236	-0.394233	5.44669
	114.6	-0.556724	-0.428551	5.44669
	114.6	-0.640591	-0.442016	5.44669
	114.6	-0.745883	-0.420365	5.44669
	114.6	-0.770408	-0.40412	5.44669
	114.6	-0.744875	-0.412503	5.44669
	114.6	-0.72572	-0.415105	5.44669
	114.6	-0.726813	-0.412156	5.44669
	114.6	-0.734086	-0.42557	5.44669
	114.6	-0.687554	-0.442574	5.44669
	114.6	-0.559308	-0.446566	5.44669
	114.6	-0.505315	-0.442453	5.44669
	114.6	-0.624001	-0.431482	5.44669
	114.6	-0.708066	-0.403496	5.44669
	114.6	-0.60511	-0.375996	5.44669
	114.6	-0.516905	-0.38705	5.44669
	114.6	-0.612527	-0.427066	5.44669
	114.6	-0.699132	-0.443955	5.44669
	114.6	-0.556255	-0.421706	5.44669
	114.6	-0.344255	-0.403993	5.44669
	114.6	-0.336209	-0.419844	5.44669
	114.6	-0.462131	-0.443084	5.44669
	114.6	-0.575466	-0.440945	5.44669
	114.6	-0.636514	-0.415059	5.44669
	114.6	-0.532658	-0.394456	5.44669
	114.6	-0.354959	-0.385491	5.44669
	114.6	-0.398006	-0.371807	5.44669
	114.6	-0.63953	-0.366529	5.44669
	114.6	-0.799977	-0.384491	5.44669
	114.6	-0.793145	-0.404186	5.44669
	114.6	-0.685934	-0.415552	5.44669
	114.6	-0.537581	-0.422688	5.4507
	114.6	-0.496781	-0.415251	5.46104
	114.6	-0.628148	-0.400718	5.46531
	114.6	-0.762026	-0.387996	5.45562
	114.6	-0.7816	-0.370623	5.4448
	114.6	-0.694636	-0.365141	5.44287
	114.6	-0.545337	-0.384331	5.44579
	114.6	-0.496938	-0.396741	5.44767
	114.6	-0.576267	-0.387632	5.44742
	114.6	-0.584878	-0.393961	5.44664
	114.6	-0.553663	-0.417897	5.44641
	114.6	-0.63486	-0.42066	5.44658
	114.6	-0.744571	-0.412516	5.44674
	114.6	-0.771895	-0.423738	5.44675
	114.6	-0.696774	-0.433807	5.44669
	114.6	-0.500492	-0.418686	5.44667
	114.6	-0.322032	-0.398471	5.44668
	114.6	-0.395959	-0.393747	5.44669
	114.6	-0.650426	-0.406566	5.44669
	114.6	-0.756086	-0.430562	5.44669
	114.6	-0.615528	-0.446611	5.44669
	114.6	-0.454961	-0.438605	5.44669
	114.6	-0.42751	-0.412824	5.44669
	114.6	-0.471475	-0.394351	5.44669
	114.6	-0.450203	-0.394112	5.44669
	114.6	-0.368644	-0.408184	5.44669
	114.6	-0.431393	-0.43111	5.44669
	114.6	-0.648388	-0.438395	5.44669
	114.6	-0.791778	-0.41011	5.44669
	114.6	-0.737366	-0.368389	5.44669
	114.6	-0.510122	-0.348775	5.44669
	114.6	-0.262399	-0.361329	5.44669
	114.6	-0.212189	-0.398112	5.44669
	114.6	-0.373279	-0.428687	5.44669
	114.6	-0.473499	-0.423657	5.44669
	114.6	-0.362197	-0.402058	5.44669
	114.6	-0.215556	-0.385562	5.44669
	114.6	-0.183497	-0.369125	5.44669
	114.6	-0.220576	-0.365379	5.44669
	114.6	-0.296437	-0.392833	5.44669
	114.6	-0.470353	-0.425077	5.44669
	114.6	-0.639216	-0.424028	5.44669
	114.6	-0.569225	-0.403497	5.44669
	114.6	-0.369009	-0.386033	5.44669
	114.6	-0.341655	-0.376682	5.44669
	114.6	-0.406373	-0.385365	5.44669
	114.6	-0.345616	-0.401209	5.44669
	114.6	-0.232518	-0.414037	5.44669
	114.6	-0.245693	-0.423118	5.44669
	114.6	-0.445152	-0.415971	5.44669
	114.6	-0.646744	-0.400866	5.44669
	114.6	-0.581343	-0.387803	5.44669
	114.6	-0.32222	-0.370489	5.44669
	114.6	-0.211578	-0.365154	5.44669
	114.6	-0.351705	-0.392254	5.44669
	114.6	-0.464671	-0.432785	5.44669
	114.6	-0.366166	-0.452321	5.44669
	114.6	-0.269547	-0.448028	5.44669
	114.6	-0.360062	-0.439592	5.44669
	114.6	-0.496709	-0.429762	5.44669
	114.6	-0.531969	-0.411663	5.44669
	114.6	-0.499783	-0.404887	5.44669
	114.6	-0.474024	-0.423797	5.44669
	114.6	-0.474716	-0.444423	5.44669
	114.6	-0.533358	-0.440101	5.44669
	114.6	-0.614658	-0.406358	5.44669
	114.6	-0.587701	-0.374124	5.44669
	114.6	-0.49196	-0.385247	5.44669
	114.6	-0.452642	-0.426976	5.44669
	114.6	-0.518001	-0.452429	5.44669
	114.6	-0.616113	-0.450146	5.44669
	114.6	-0.544585	-0.440442	5.44669
	114.6	-0.318023	-0.429366	5.44669
	114.6	-0.173745	-0.411195	5.44669
	114.6	-0.181996	-0.396961	5.44669
	114.6	-0.234858	-0.387914	5.44669
	114.6	-0.25377	-0.379802	5.44669
	114.6	-0.242855	-0.393876	5.44669
	114.6	-0.231553	-0.428524	5.44669
	114.6	-0.230698	-0.450002	5.44669
	114.6	-0.234357	-0.448578	5.44669
	114.6	-0.236193	-0.440648	5.44669
	114.6	-0.235662	-0.430009	5.44669
	114.6	-0.234786	-0.411391	5.44669
	114.6	-0.234609	-0.404685	5.44669
	114.6	-0.234845	-0.415939	5.44669
	114.6	-0.235008	-0.416344	5.44669
	114.6	-0.234992	-0.411454	5.44669
	114.6	-0.234927	-0.416965	5.44669
	114.6	-0.234906	-0.40649	5.44669
	114.6	-0.23492	-0.382102	5.44669
	114.6	-0.284124	-0.380624	5.44669
	114.6	-0.410899	-0.397338	5.44669
	114.6	-0.463327	-0.406236	5.44669
	114.6	-0.344507	-0.396369	5.44669
	114.6	-0.211753	-0.37999	5.44669
	114.6	-0.18819	-0.383069	5.44669
	114.6	-0.223894	-0.39907	5.44669
	114.6	-0.246968	-0.413957	5.44669
	114.6	-0.243901	-0.431716	5.44669
	114.6	-0.234409	-0.444459	5.44669
	114.6	-0.231522	-0.445163	5.44669
	114.6	-0.233687	-0.441194	5.44669
	114.6	-0.235619	-0.439324	5.44669
	114.6	-0.23566	-0.439957	5.44669
	114.6	-0.234989	-0.440889	5.44669
	114.6	-0.234694	-0.441054	5.44669
	114.6	-0.234809	-0.432921	5.44669
	114.6	-0.234962	-0.412468	5.44669
	114.6	-0.234985	-0.404101	5.44669
	114.6	-0.234941	-0.423182	5.44669
	114.6	-0.234914	-0.444445	5.44669
	114.6	-0.234918	-0.448199	5.44669
	114.6	-0.23493	-0.442472	5.44669
	114.6	-0.234933	-0.430909	5.44669
	114.6	-0.23493	-0.41112	5.44669
	114.6	-0.234928	-0.404252	5.44669
	114.6	-0.234928	-0.423724	5.44669
	114.6	-0.234929	-0.444618	5.44669
	114.6	-0.234929	-0.440208	5.44669
	114.6	-0.234929	-0.414205	5.44669
	114.6	-0.234929	-0.402231	5.44669
	114.6	-0.234929	-0.42178	5.44669
	114.6	-0.234929	-0.444522	5.44669
	114.6	-0.234929	-0.44873	5.44669
	114.6	-0.234929	-0.434796	5.44669
	114.6	-0.234929	-0.402647	5.44669
	114.6	-0.234929	-0.374461	5.44669
	114.6	-0.234929	-0.386708	5.44669
	114.6	-0.234929	-0.427469	5.44669
	114.6	-0.234929	-0.452115	5.44669
	114.6	-0.234929	-0.44984	5.44669
	114.6	-0.234929	-0.440425	5.44669
	114.6	-0.234929	-0.437338	5.44669
	114.6	-0.234929	-0.439399	5.44669
	114.6	-0.234929	-0.441361	5.44669
	114.6	-0.234929	-0.44145	5.44669
	114.6	-0.234929	-0.44079	5.44669
	114.6	-0.234929	-0.440482	5.44669
	114.6	-0.234929	-0.440588	5.44669
	114.6	-0.234929	-0.440741	5.44669
	114.6	-0.234929	-0.432897	5.44669
	114.6	-0.284119	-0.412569	5.44669
	114.6	-0.410894	-0.404152	5.44669
	114.6	-0.463326	-0.423167	5.44669
	114.6	-0.344509	-0.44442	5.44669
	114.6	-0.211754	-0.448194	5.44669
	114.6	-0.18819	-0.442479	5.44669
	114.6	-0.223893	-0.430914	5.44669
	114.6	-0.246968	-0.403249	5.44669
	114.6	-0.243902	-0.368224	5.44669
	114.6	-0.234409	-0.359023	5.44669
	114.6	-0.231522	-0.39054	5.44669
	114.6	-0.233687	-0.434254	5.44268
	114.6	-0.235619	-0.453547	5.43234
	114.6	-0.23566	-0.44802	5.42806
	114.6	-0.234989	-0.431282	5.43775
	114.6	-0.234694	-0.409296	5.44858
	114.6	-0.234809	-0.403354	5.4505
	114.6	-0.234962	-0.416126	5.44759
	114.6	-0.234985	-0.416896	5.44571
	114.6	-0.234941	-0.411619	5.44595
	114.6	-0.234914	-0.424709	5.44673
	114.6	-0.234918	-0.442404	5.44696
	114.6	-0.23493	-0.446801	5.44679
	114.6	-0.234933	-0.442612	5.44663
	114.6	-0.23493	-0.439335	5.44663
	114.6	-0.234928	-0.439459	5.44668
	114.6	-0.234928	-0.440676	5.44671
	114.6	-0.234929	-0.441142	5.4467
	114.6	-0.234929	-0.440905	5.44668
	114.6	-0.234929	-0.44064	5.44668
	114.6	-0.234929	-0.440613	5.44669
	114.6	-0.234929	-0.432825	5.44669
	114.6	-0.234929	-0.412585	5.44669
	114.6	-0.234929	-0.404184	5.44669
	114.6	-0.234929	-0.423175	5.44669
	114.6	-0.234929	-0.444412	5.44669
	114.6	-0.234929	-0.448188	5.44669
	114.6	-0.234929	-0.442479	5.44669
	114.6	-0.234929	-0.438787	5.44669
	114.6	-0.234929	-0.439276	5.44669
	114.6	-0.234929	-0.440794	5.44669
	114.6	-0.234929	-0.441257	5.44669
	114.6	-0.234929	-0.43304	5.44669
	114.6	-0.234929	-0.404575	5.44669
	114.6	-0.234929	-0.368024	5.44669
	114.6	-0.234929	-0.350597	5.44669
	114.6	-0.234929	-0.362223	5.44669
	114.6	-0.234929	-0.389968	5.44669
	114.6	-0.234929	-0.400099	5.44669
	114.6	-0.234929	-0.387028	5.44669
	114.6	-0.234929	-0.392514	5.44669
	114.6	-0.234929	-0.417505	5.44669
	114.6	-0.234929	-0.421011	5.44669
	114.6	-0.234929	-0.412802	5.44669
	114.6	-0.234929	-0.415863	5.44669
	114.6	-0.234929	-0.413418	5.44669
	114.6	-0.234929	-0.402384	5.44669
	114.6	-0.234929	-0.389347	5.44669
	114.6	-0.234929	-0.378467	5.44669
	114.6	-0.234929	-0.392806	5.44669
	114.6	-0.234929	-0.42855	5.44669
	114.6	-0.234929	-0.442523	5.44669
	114.6	-0.234929	-0.420577	5.44669
	114.6	-0.234929	-0.404029	5.44669
	114.6	-0.234929	-0.42026	5.44669
	114.6	-0.234929	-0.443245	5.44669
	114.6	-0.234929	-0.448735	5.44669
	114.6	-0.234929	-0.443123	5.44669
	114.6	-0.234929	-0.438862	5.44669
	114.6	-0.234929	-0.439079	5.44669
	114.6	-0.234929	-0.432814	5.44669
	114.6	-0.234929	-0.405255	5.44669
	114.6	-0.234929	-0.368388	5.44669
	114.6	-0.234929	-0.350509	5.44669
	114.6	-0.234929	-0.362057	5.44669
	114.6	-0.234929	-0.397801	5.44669
	114.6	-0.234929	-0.436169	5.44669
	114.6	-0.234929	-0.44389	5.44669
	114.6	-0.234929	-0.418434	5.44669
	114.6	-0.234929	-0.402644	5.44669
	114.6	-0.284119	-0.412571	5.44669
	114.6	-0.460085	-0.415658	5.44669
	114.6	-0.639292	-0.412364	5.44669
	114.6	-0.572906	-0.42546	5.44669
	114.6	-0.321334	-0.442454	5.44669
	114.6	-0.214206	-0.446554	5.44669
	114.6	-0.40231	-0.43462	5.44669
	114.6	-0.689485	-0.403346	5.44669
	114.6	-0.819074	-0.366946	5.44669
	114.6	-0.73415	-0.350583	5.44669
	114.6	-0.548257	-0.3626	5.44669
	114.6	-0.484066	-0.398002	5.44669
	114.6	-0.61902	-0.43606	5.44669
	114.6	-0.762721	-0.451643	5.44669
	114.6	-0.785135	-0.438709	5.44669
	114.6	-0.74506	-0.411071	5.44669
	114.6	-0.720563	-0.393579	5.44669
	114.6	-0.724587	-0.394411	5.44669
	114.6	-0.734987	-0.400714	5.44669
	114.6	-0.737913	-0.395145	5.44669
	114.6	-0.735443	-0.381448	5.44669
	114.6	-0.733368	-0.391987	5.44669
	114.6	-0.733377	-0.419276	5.44669
	114.6	-0.734118	-0.421941	5.44669
	114.6	-0.734425	-0.404692	5.44669
	114.6	-0.734291	-0.395147	5.44669
	114.6	-0.734125	-0.404934	5.44669
	114.6	-0.734103	-0.429379	5.44669
	114.6	-0.734153	-0.446696	5.44669
	114.6	-0.734182	-0.439061	5.44669
	114.6	-0.734176	-0.412985	5.44669
	114.6	-0.734163	-0.402127	5.44669
	114.6	-0.73416	-0.422171	5.44669
	114.6	-0.734163	-0.444722	5.44669
	114.6	-0.734166	-0.448675	5.44669
	114.6	-0.734166	-0.442573	5.44669
	114.6	-0.734165	-0.438653	5.44669
	114.6	-0.783355	-0.439187	5.44669
	114.6	-0.91013	-0.440804	5.44669
	114.6	-0.962562	-0.441293	5.44669
	114.6	-0.843745	-0.440922	5.44669
	114.6	-0.71099	-0.440593	5.44669
	114.6	-0.687426	-0.440587	5.44669
	114.6	-0.723129	-0.440702	5.44669
	114.6	-0.746204	-0.440752	5.44669
	114.6	-0.743138	-0.440732	5.44669
	114.6	-0.782835	-0.440706	5.44669
	114.6	-0.906723	-0.432831	5.44669
	114.6	-0.96132	-0.404683	5.44669
	114.6	-0.844435	-0.376014	5.44669
	114.6	-0.711721	-0.386635	5.44669
	114.6	-0.736677	-0.426886	5.44669
	114.6	-0.948051	-0.444027	5.44669
	114.6	-1.15045	-0.4218	5.44669
	114.6	-1.08115	-0.404006	5.44669
	114.6	-0.869297	-0.419816	5.44669
	114.6	-0.836822	-0.443067	5.44669
	114.6	-0.903531	-0.440948	5.44669
	114.6	-0.845428	-0.415066	5.44669
	114.6	-0.732733	-0.402329	5.44669
	114.6	-0.695944	-0.421515	5.44669
	114.6	-0.76816	-0.436506	5.44669
	114.6	-0.9174	-0.420608	5.44669
	114.6	-0.971016	-0.398317	5.44669
	114.6	-0.844703	-0.393	5.44669
	114.6	-0.708387	-0.406308	5.44669
	114.6	-0.685995	-0.422848	5.44669
	114.6	-0.723455	-0.418613	5.44669
	114.6	-0.746849	-0.409941	5.44669
	114.6	-0.743292	-0.423394	5.44669
	114.6	-0.73348	-0.44245	5.4507
	114.6	-0.730634	-0.447287	5.46104
	114.6	-0.732929	-0.442799	5.46531
	114.6	-0.734902	-0.439241	5.45562
	114.6	-0.734913	-0.439352	5.4448
	114.6	-0.734216	-0.440665	5.44287
	114.6	-0.783111	-0.433304	5.44579
	114.6	-0.91001	-0.404896	5.44767
	114.6	-1.01179	-0.375935	5.44742
	114.6	-1.01977	-0.378656	5.44664
	114.6	-0.939399	-0.390843	5.44641
	114.6	-0.79699	-0.387228	5.44658
	114.6	-0.699944	-0.388026	5.44674
	114.6	-0.699466	-0.398567	5.44675
	114.6	-0.732106	-0.404113	5.44669
	114.6	-0.745685	-0.395041	5.44667
	114.6	-0.73973	-0.372318	5.44668
	114.6	-0.732402	-0.36334	5.44669
	114.6	-0.731449	-0.382972	5.44669
	114.6	-0.733654	-0.404683	5.44669
	114.6	-0.734916	-0.4163	5.44669
	114.6	-0.734661	-0.430695	5.44669
	114.577	-0.734106	-0.443198	5.44669
	114.498	-0.733964	-0.444997	5.44669
	114.416	-0.734102	-0.441573	5.44669
	114.447	-0.73421	-0.439541	5.44669
	114.538	-0.685016	-0.432043	5.44669
	114.552	-0.558201	-0.404767	5.44669
	114.5	-0.505753	-0.368458	5.44669
	114.47	-0.624578	-0.350711	5.44669
	114.475	-0.757342	-0.362117	5.44669
	114.465	-0.731716	-0.389883	5.44669
	114.411	-0.569235	-0.407972	5.44669
	114.385	-0.493727	-0.407344	5.44669
	114.436	-0.615612	-0.400915	5.44669
	114.474	-0.757859	-0.406358	5.44669
	114.428	-0.73512	-0.427918	5.44669
	114.366	-0.521287	-0.445576	5.44669
	114.352	-0.267882	-0.439111	5.44669
	114.367	-0.161328	-0.413404	5.44669
	114.378	-0.194665	-0.402285	5.44669
	114.378	-0.244586	-0.422088	5.44669
	114.373	-0.253343	-0.444632	5.44669
	114.372	-0.239218	-0.448666	5.44669
	114.373	-0.230182	-0.434731	5.44669
	114.374	-0.231416	-0.410513	5.44669
	114.374	-0.235145	-0.402638	5.44669
	114.373	-0.236268	-0.423264	5.44669
	114.351	-0.235413	-0.444999	5.44669
	114.271	-0.234656	-0.448402	5.44669
	114.168	-0.234642	-0.44236	5.44669
	114.118	-0.234906	-0.438661	5.44669
	114.151	-0.235021	-0.431395	5.44669
	114.252	-0.234976	-0.412679	5.44669
	114.338	-0.234916	-0.404732	5.44669
	114.303	-0.234907	-0.415501	5.44669
	114.185	-0.234924	-0.408273	5.44669
	114.114	-0.234935	-0.3755	5.44669
	114.121	-0.185743	-0.352366	5.44669
	114.148	-0.058963	-0.352428	5.44669
	114.157	-0.00653	-0.368248	5.44669
	114.151	-0.125348	-0.391792	5.44669
	114.145	-0.208914	-0.406585	5.44669
	114.145	-0.105702	-0.413954	5.44669
	114.147	-0.017567	-0.429036	5.44669
	114.148	-0.06412	-0.443337	5.44669
	114.148	-0.023975	-0.445645	5.44669
	114.147	0.171366	-0.441795	5.44669
	114.147	0.313762	-0.431533	5.44669
	114.147	0.315826	-0.411622	5.44669
	114.147	0.218764	-0.40424	5.44669
	114.147	0.071501	-0.423541	5.44669
	114.147	0.027551	-0.444546	5.44669
	114.147	0.157211	-0.448114	5.44669
	114.147	0.291493	-0.442401	5.44669
	114.147	0.311843	-0.43878	5.44669
	114.147	0.274251	-0.439301	5.44669
	114.147	0.251528	-0.440807	5.44669
	114.147	0.255412	-0.441253	5.44669
	114.147	0.265123	-0.440904	5.44669
	114.147	0.26781	-0.4406	5.44669
	114.147	0.265485	-0.440596	5.44669
	114.147	0.263555	-0.440703	5.44669
	114.147	0.263574	-0.440749	5.44669
	114.147	0.264267	-0.44073	5.44669
	114.147	0.264551	-0.432835	5.44669
	114.147	0.264424	-0.404676	5.44669
	114.147	0.264269	-0.376009	5.44669
	114.147	0.31344	-0.386636	5.44669
	114.147	0.440262	-0.426888	5.44669
	114.147	0.492721	-0.451898	5.44669
	114.147	0.373897	-0.449955	5.44669
	114.147	0.241131	-0.440551	5.44669
	114.147	0.266755	-0.429479	5.44669
	114.147	0.478426	-0.403333	5.44669
	114.147	0.7299	-0.37664	5.44669
	114.147	0.836414	-0.387377	5.44669
	114.125	0.803746	-0.426975	5.44669
	114.067	0.70493	-0.451671	5.44669
	114.044	0.569283	-0.449829	5.44669
	114.075	0.530823	-0.440579	5.44669
	114.078	0.658654	-0.437406	5.44669
	114.043	0.790219	-0.431502	5.44669
	114.023	0.810081	-0.405299	5.44669
	114.049	0.77325	-0.368873	5.44669
	114.092	0.751019	-0.358567	5.44669
	114.083	0.754839	-0.390118	5.44669
	114.039	0.764348	-0.43424	5.44669
	113.997	0.766974	-0.453691	5.44669
	113.969	0.764694	-0.448085	5.44669
	113.99	0.762806	-0.439129	5.44669
	114.034	0.812015	-0.437419	5.44669
	114.049	0.93947	-0.439893	5.44669
	114.018	0.99218	-0.441539	5.44669
	113.951	0.873237	-0.441349	5.44669
	113.905	0.740331	-0.440684	5.44669
	113.904	0.716748	-0.440474	5.44669
	113.942	0.752497	-0.432751	5.44669
	114.006	0.775598	-0.412603	5.44669
	114.049	0.821716	-0.404218	5.44669
	114.049	0.938988	-0.423183	5.44669
	114.013	0.98853	-0.444403	5.44669
	113.949	0.871879	-0.448182	5.44669
	113.906	0.74106	-0.44248	5.44669
	113.905	0.717536	-0.438789	5.44669
	113.92	0.752568	-0.439277	5.44669
	113.926	0.775347	-0.440794	5.44669
	113.923	0.821586	-0.433385	5.44669
	113.92	0.939022	-0.404884	5.44669
	113.92	0.98859	-0.375901	5.44669
	113.921	0.871893	-0.386517	5.44669
	113.921	0.790234	-0.419006	5.44669
	113.921	0.89349	-0.42378	5.44669
	113.943	1.03016	-0.41343	5.44669
	114.001	1.11009	-0.415142	5.44669
	114.024	1.20278	-0.412893	5.44669
	113.971	1.27945	-0.410291	5.44669
	113.91	1.28912	-0.417704	5.44669
	113.9	1.26757	-0.415084	5.44669
	113.916	1.25538	-0.410298	5.44669
	113.926	1.25797	-0.424799	5.44669
	113.925	1.26339	-0.442912	5.44669
	113.921	1.31394	-0.446981	5.44669
	113.919	1.48854	-0.442507	5.44669
	113.92	1.6667	-0.439227	5.44669
	113.921	1.64955	-0.439451	5.44669
	113.921	1.57433	-0.440711	5.44669
	113.921	1.64656	-0.44116	5.44669
	113.921	1.7682	-0.433029	5.44669
	113.921	1.80372	-0.404605	5.44669
	113.921	1.77698	-0.375911	5.44669
	113.921	1.75341	-0.38662	5.44669
	113.899	1.75309	-0.426916	5.44669
	113.841	1.76133	-0.451916	5.44669
	113.817	1.81409	-0.449952	5.44669
	113.871	1.93943	-0.440544	5.44669
	113.931	2.03918	-0.429477	5.44669
	113.942	2.09606	-0.411206	5.44669
	113.904	2.19225	-0.396926	5.44669
	113.836	2.2786	-0.395767	5.44669
	113.813	2.29107	-0.407963	5.44669
	113.871	2.31645	-0.430429	5.44669
	113.933	2.42909	-0.446059	5.44669
	113.92	2.4841	-0.446292	5.44669
	113.846	2.42058	-0.441098	5.44669
	113.789	2.46544	-0.438882	5.44669
	113.765	2.66879	-0.431936	5.44669
	113.726	2.81287	-0.412827	5.44669
	113.688	2.81279	-0.404602	5.44669
	113.682	2.81261	-0.423264	5.44669
	113.691	2.96823	-0.444301	5.44669
	113.698	3.20569	-0.44811	5.44669
	113.697	3.32631	-0.442486	5.44669
	113.694	3.30454	-0.430947	5.44669
	113.694	3.25447	-0.411131	5.44669
	113.694	3.24153	-0.396372	5.44669
	113.695	3.25396	-0.395561	5.44669
	113.695	3.31297	-0.400203	5.44669
	113.695	3.48862	-0.402393	5.44669
	113.695	3.7134	-0.409525	5.44669
	113.695	3.82158	-0.42085	5.44669
	113.695	3.7991	-0.416631	5.44669
	113.695	3.75315	-0.409821	5.44669
	113.672	3.7422	-0.424048	5.44669
	113.593	3.75399	-0.434896	5.44669
	113.489	3.81203	-0.411161	5.44669
	113.439	3.9875	-0.377944	5.44669
	113.472	4.21255	-0.385134	5.44669
	113.551	4.3209	-0.42557	5.44669
	113.58	4.2984	-0.45188	5.44669
	113.52	4.30158	-0.450416	5.44669
	113.456	4.46657	-0.43288	5.44669
	113.446	4.75596	-0.409114	5.44669
	113.463	5.05036	-0.40271	5.44669
	113.474	5.2551	-0.423791	5.44669
	113.473	5.31459	-0.445194	5.44669
	113.468	5.27915	-0.448297	5.44669
	113.467	5.24512	-0.442247	5.44669
	113.468	5.24378	-0.438651	5.44669
	113.469	5.30455	-0.431431	5.44669
	113.469	5.48585	-0.412698	5.44669
	113.468	5.71237	-0.396857	5.44669
	113.468	5.81927	-0.395207	5.44669
	113.468	5.79564	-0.407753	5.44669
	113.468	5.74966	-0.43054	5.44669
	113.468	5.73911	-0.44618	5.44669
	113.468	5.75108	-0.446303	5.44669
	113.468	5.75985	-0.44106	5.44669
	113.468	5.85765	-0.430992	5.44669
	113.468	6.15703	-0.411656	5.44669
	113.468	6.48585	-0.404447	5.44669
	113.468	6.65327	-0.423615	5.44669
	113.468	6.72645	-0.444503	5.44669
	113.468	6.81498	-0.44807	5.44669
	113.468	6.9922	-0.434527	5.44669
	113.468	7.25805	-0.402768	5.44669
	113.468	7.5385	-0.366737	5.44669
	113.468	7.7458	-0.358571	5.44669
	113.468	7.86052	-0.390879	5.44669
	113.446	8.00267	-0.434557	5.44669
	113.389	8.24476	-0.453553	5.44669
	113.365	8.52777	-0.447915	5.44669
	113.396	8.79379	-0.439107	5.44669
	113.399	9.03837	-0.429599	5.44669
	113.386	9.23085	-0.403897	5.44669
	113.401	9.35215	-0.376833	5.44669
	113.394	9.50233	-0.387258	5.44669
	113.382	9.69626	-0.426856	5.44669
	113.402	9.89926	-0.451663	5.44669
	113.395	10.2382	-0.449868	5.44669
	113.36	10.7035	-0.440598	5.44669
	113.321	11.0865	-0.42953	5.44669
	113.269	11.3272	-0.411208	5.44669
	113.231	11.5275	-0.404779	5.44669
	113.229	11.76	-0.416043	5.44669
	113.241	12.02	-0.416355	5.44669
	113.246	12.2309	-0.411422	5.44669
	113.244	12.3052	-0.424818	5.44669
	113.241	12.323	-0.43465	5.44669
	113.241	12.5106	-0.410784	5.44669
	113.242	12.9106	-0.377874	5.44669
	113.242	13.2602	-0.385238	5.44669
	113.242	13.353	-0.417768	5.44669
	113.242	13.3309	-0.423716	5.44669
	113.242	13.4462	-0.405972	5.44669
	113.242	13.6749	-0.387182	5.44669
	113.242	13.8554	-0.376284	5.44669
	113.242	14.0664	-0.38479	5.44669
	113.242	14.4201	-0.40111	5.44669
	113.242	14.7913	-0.4142	5.44669
	113.242	15.1143	-0.431092	5.44669
	113.242	15.5084	-0.436241	5.44669
	113.242	16.0141	-0.417084	5.44669
	113.242	16.5514	-0.396934	5.44669
	113.242	17.0641	-0.393673	5.44669
	113.242	17.5061	-0.399211	5.44669
	113.242	17.8704	-0.402649	5.44669
	113.242	18.3167	-0.409984	5.44669
	113.242	18.9374	-0.428822	5.44669
	113.242	19.5215	-0.436795	5.44669
	113.242	19.8679	-0.410253	5.44669
	113.242	20.1025	-0.369017	5.44669
	113.242	20.4689	-0.348987	5.44669
	113.242	20.9946	-0.361195	5.44669
	113.242	21.5501	-0.39798	5.44669
	113.242	22.0633	-0.43655	5.44669
	113.22	22.5483	-0.451856	5.44669
	113.162	23.0366	-0.446495	5.44669
	113.116	23.5363	-0.439115	5.44669
	113.09	24.0396	-0.437978	5.44669
	113.069	24.5404	-0.440133	5.44669
	113.088	25.0388	-0.43357	5.44669
	113.106	25.5864	-0.413067	5.44669
	113.063	26.2615	-0.404122	5.44669
	113.009	26.9894	-0.415107	5.44669
	112.997	27.5984	-0.408326	5.44669
	113.01	28.0744	-0.375662	5.44669
	113.02	28.576	-0.360286	5.44669
	113.019	29.2402	-0.380547	5.44669
	113.016	29.9799	-0.40476	5.44669
	113.014	30.6469	-0.409325	5.44669
	113.015	31.2984	-0.402888	5.44669
	113.016	32.025	-0.406481	5.44669
	113.016	32.7975	-0.427268	5.44669
	113.016	33.5639	-0.44526	5.44669
	113.016	34.3117	-0.447081	5.44669
	113.016	35.0538	-0.433842	5.44669
	113.016	35.8494	-0.402833	5.44669
	113.016	36.7264	-0.374878	5.44669
	113.016	37.5784	-0.386817	5.44669
	113.016	38.3845	-0.419495	5.44669
	112.993	39.2777	-0.423878	5.44669
	112.914	40.2883	-0.413297	5.44669
	112.832	41.3273	-0.422922	5.44669
	112.862	42.289	-0.433187	5.44669
	112.977	43.0038	-0.418716	5.44669
	113.025	43.3645	-0.406575	5.44669
	112.94	43.5713	-0.42199	5.44669
	112.832	43.9231	-0.443065	5.44669
	112.831	44.4528	-0.448045	5.44669
	112.893	45.0153	-0.442898	5.44669
	112.946	45.4807	-0.439013	5.44669
	112.994	45.7879	-0.431351	5.44669
	113.026	46.0465	-0.404665	5.44669
	113.004	46.4368	-0.376532	5.44669
	112.914	46.9638	-0.378988	5.44669
	112.807	47.5115	-0.39864	5.44669
	112.759	48.0208	-0.415235	5.44669
	112.771	48.507	-0.432405	5.44669
	112.793	49.0464	-0.436423	5.44669
	112.797	49.7224	-0.408823	5.44669
	112.791	50.4536	-0.376421	5.44669
	112.787	51.1128	-0.385326	5.44669
	112.788	51.7641	-0.426192	5.44669
	112.789	52.4442	-0.452072	5.44268
	112.79	53.042	-0.450275	5.43234
	112.79	53.5303	-0.440623	5.42806
	112.789	53.9919	-0.437266	5.43775
	112.789	54.4796	-0.431428	5.44858
	112.789	54.9874	-0.413189	5.4505
	112.789	55.4943	-0.404934	5.44759
	112.789	56.0429	-0.423275	5.44571
	112.789	56.7155	-0.444187	5.44595
	112.789	57.3927	-0.440188	5.44673
	112.789	57.8752	-0.406479	5.44696
	112.789	58.2995	-0.374143	5.44679
	112.789	58.8709	-0.385212	5.44663
	112.789	59.4917	-0.419084	5.44663
	112.789	60.0264	-0.424277	5.44668
	112.767	60.4989	-0.41361	5.44671
	112.71	61.0238	-0.422911	5.4467
	112.686	61.6987	-0.440942	5.44668
	112.74	62.4345	-0.446827	5.44668
	112.8	63.0961	-0.435272	5.44669
	112.811	63.7467	-0.403522	5.44669
	112.794	64.4749	-0.374659	5.44669
	112.784	65.2484	-0.38648	5.44669
	112.763	66.0638	-0.427303	5.44669
	112.71	66.9871	-0.452127	5.44669
	112.665	67.9576	-0.449904	5.44669
	112.638	68.9121	-0.432577	5.44669
	112.594	69.9911	-0.409169	5.44669
	112.555	71.1515	-0.402841	5.44669
	112.55	72.1577	-0.415956	5.44669
	112.56	73.1461	-0.417007	5.44669
	112.567	74.3906	-0.403855	5.44669
	112.566	75.7817	-0.396558	5.44669
	112.563	77.0992	-0.405823	5.44669
	112.562	78.2777	-0.42925	5.44669
	112.563	79.2676	-0.446325	5.44669
	112.563	80.0556	-0.438952	5.44669
	112.563	80.7495	-0.41307	5.44669
	112.563	81.3654	-0.402202	5.44669
	112.563	81.7677	-0.414301	5.44669
	112.563	81.976	-0.416541	5.44669
	112.563	82.1088	-0.404248	5.44669
	112.563	82.1694	-0.396889	5.44669
	112.563	82.1601	-0.397951	5.44669
	112.563	82.1367	-0.400977	5.44669
	112.541	82.1305	-0.409732	5.44669
	112.483	82.1362	-0.42931	5.44669
	112.46	82.0917	-0.44496	5.44669
	112.513	81.9156	-0.446229	5.44669
	112.574	81.6855	-0.441463	5.44669
	112.584	81.6245	-0.439057	5.44669
	112.568	81.8239	-0.43975	5.44669
	112.558	82.0502	-0.440897	5.44669
	112.559	82.0441	-0.43326	5.44669
	112.563	81.9564	-0.404795	5.44669
	112.565	82.0194	-0.375908	5.44669
	112.564	82.1417	-0.37868	5.44669
	112.563	82.2299	-0.398733	5.44669
	112.563	82.3804	-0.407513	5.44669
	112.563	82.6337	-0.404279	5.44669
	112.563	82.9673	-0.399838	5.44669
	112.563	83.3567	-0.391262	5.44669
	112.541	83.7501	-0.380132	5.44669
	112.461	84.2253	-0.384945	5.44669
	112.38	84.8475	-0.399806	5.44669
	112.388	85.4219	-0.413598	5.44669
	112.422	85.7637	-0.431304	5.44669
	112.389	85.9998	-0.444414	5.44669
	112.356	86.3685	-0.445291	5.44669
	112.398	86.8945	-0.441263	5.44669
	112.434	87.4003	-0.439307	5.44669
	112.39	87.6879	-0.432055	5.44669
	112.353	87.7194	-0.412726	5.44669
	112.418	87.6447	-0.404517	5.44669
	112.514	87.6045	-0.423265	5.44669
	112.517	87.6146	-0.444331	5.44669
	112.46	87.6332	-0.440252	5.44669
	112.409	87.6865	-0.414325	5.44669
	112.381	87.8085	-0.394395	5.44669
	112.406	87.9066	-0.385726	5.44669
	112.429	87.9148	-0.379797	5.44669
	112.408	87.885	-0.386781	5.44669
	112.41	87.9191	-0.400695	5.44669
	112.443	88.0501	-0.413318	5.44669
	112.461	88.2081	-0.430871	5.44669
	112.457	88.4427	-0.436462	5.44669
	112.449	88.9124	-0.417255	5.44669
	112.425	89.6346	-0.404798	5.44669
	112.369	90.4568	-0.421765	5.44669
	112.325	91.2436	-0.435731	5.44669
	112.321	91.9327	-0.420194	5.44669
	112.335	92.4876	-0.40629	5.44669
	112.342	92.9551	-0.421345	5.44669
	112.34	93.374	-0.442896	5.44669
	112.336	93.6466	-0.448203	5.44669
	112.336	93.7028	-0.443025	5.44669
	112.337	93.6439	-0.43901	5.44669
	112.337	93.6015	-0.439176	5.44669
	112.337	93.605	-0.440673	5.44669
	112.337	93.6216	-0.441241	5.44669
	112.337	93.6274	-0.433077	5.44669
	112.337	93.6238	-0.412467	5.44669
	112.337	93.6203	-0.404045	5.44669
	112.337	93.6201	-0.415289	5.44669
	112.337	93.6213	-0.408429	5.44669
	112.337	93.6218	-0.383511	5.44669
	112.337	93.6217	-0.388396	5.44669
	112.337	93.6214	-0.424951	5.44669
	112.337	93.5721	-0.442589	5.44669
	112.337	93.3963	-0.414015	5.44669
	112.359	93.1679	-0.376398	5.44669
	112.417	93.0583	-0.375599	5.44669
	112.44	93.1307	-0.397267	5.44669
	112.386	93.4517	-0.407994	5.44669
	112.326	94.0923	-0.397131	5.44669
	112.316	94.8718	-0.371814	5.44669
	112.332	95.5616	-0.362386	5.44669
	112.342	96.2573	-0.390623	5.44669
	112.341	97.1497	-0.433086	5.44669
	112.337	98.1972	-0.453027	5.44669
	112.335	99.2517	-0.440347	5.44669
	112.336	100.256	-0.411265	5.44669
	112.337	101.237	-0.400949	5.44669
	112.337	102.177	-0.422288	5.44669
	112.315	102.952	-0.44519	5.44669
	112.257	103.551	-0.448829	5.44669
	112.233	104.212	-0.442471	5.44669
	112.287	105.074	-0.430685	5.44669
	112.347	105.966	-0.411026	5.44669
	112.358	106.695	-0.396421	5.44669
	112.342	107.231	-0.395619	5.44669
	112.309	107.726	-0.400209	5.44669
	112.253	108.318	-0.402375	5.44669
	112.211	108.925	-0.409515	5.44669
	112.187	109.446	-0.428723	5.44669
	112.165	109.918	-0.444791	5.44669
	112.182	110.399	-0.446367	5.44669
	112.223	110.85	-0.441581	5.44669
	112.237	111.181	-0.439057	5.44669
	112.23	111.454	-0.431838	5.44669
	112.244	111.842	-0.412724	5.44669
	112.278	112.314	-0.404593	5.44669
	112.247	112.684	-0.423297	5.44669
	112.148	112.966	-0.444318	5.44669
	112.084	113.344	-0.440234	5.44669
	112.087	113.858	-0.414323	5.44669
	112.11	114.404	-0.402271	5.44669
	112.119	114.918	-0.421755	5.44669
	112.114	115.406	-0.444497	5.44669
	112.109	115.896	-0.448728	5.44669
	112.109	116.444	-0.442675	5.44669
	112.11	117.073	-0.438677	5.44669
	112.111	117.676	-0.43916	5.44669
	112.111	118.231	-0.432914	5.44669
	112.11	118.826	-0.413138	5.44669
	112.11	119.361	-0.404385	5.44669
	112.11	119.698	-0.415192	5.44669
	112.111	119.945	-0.416138	5.44669
	112.111	120.32	-0.411634	5.44669
	112.111	120.845	-0.424984	5.44669
	112.111	121.397	-0.442514	5.44669
	112.111	121.909	-0.446749	5.44669
	112.111	122.444	-0.43468	5.44669
	112.111	123.06	-0.411173	5.44669
	112.111	123.661	-0.402932	5.44669
	112.111	124.222	-0.423153	5.44669
	112.111	124.818	-0.444848	5.44669
	112.111	125.402	-0.448378	5.44669
	112.111	125.913	-0.434533	5.44669
	112.111	126.389	-0.410532	5.44669
	112.111	126.874	-0.402716	5.44669
	112.111	127.376	-0.415419	5.44669
	112.111	127.832	-0.416827	5.44669
	112.111	128.157	-0.40397	5.44669
	112.111	128.426	-0.3888	5.44669
	112.111	128.815	-0.377674	5.44669
	112.111	129.337	-0.392668	5.44669
	112.111	129.884	-0.428774	5.44669
	112.111	130.345	-0.442665	5.44669
	112.111	130.656	-0.420558	5.44669
	112.111	130.918	-0.40397	5.44669
	112.111	131.259	-0.420243	5.4507
	112.111	131.609	-0.443259	5.46104
	112.111	131.878	-0.440876	5.46531
	112.111	132.102	-0.414968	5.45562
	112.111	132.433	-0.402313	5.4448
	112.111	132.987	-0.421543	5.44287
	112.088	133.623	-0.444394	5.44579
	112.031	134.217	-0.44089	5.44767
	112.007	134.766	-0.41457	5.44742
	112.039	135.163	-0.402142	5.44664
	112.019	135.391	-0.421613	5.44641
	111.926	135.583	-0.444484	5.44658
	111.86	135.866	-0.448773	5.44674
	111.883	136.305	-0.442699	5.44675
	111.963	136.795	-0.438671	5.44669
	111.996	137.154	-0.439149	5.44667
	111.938	137.376	-0.440782	5.44668
	111.873	137.578	-0.433426	5.44669
	111.883	137.866	-0.412776	5.44669
	111.981	138.255	-0.404051	5.44669
	112.074	138.616	-0.423052	5.44669
	112.042	138.873	-0.444408	5.44669
	111.923	139.087	-0.44823	5.44669
	111.873	139.32	-0.442498	5.44669
	111.937	139.575	-0.43878	5.44669
	111.989	139.833	-0.439266	5.44669
	111.966	140.084	-0.440793	5.44669
	111.957	140.332	-0.433389	5.44669
	111.965	140.531	-0.412757	5.44669
	111.927	140.604	-0.404056	5.44669
	111.879	140.577	-0.423061	5.44669
	111.868	140.541	-0.436539	5.44669
	111.879	140.536	-0.420072	5.44669
	111.888	140.596	-0.405952	5.44669
	111.865	140.778	-0.421247	5.44669
	111.805	141.055	-0.442975	5.44669
	111.78	141.338	-0.448271	5.44669
	111.834	141.542	-0.443025	5.44669
	111.895	141.655	-0.438986	5.44669
	111.906	141.797	-0.431295	5.44669
	111.889	141.991	-0.412522	5.44669
	111.879	142.147	-0.404702	5.44669
	111.88	142.312	-0.415544	5.44669
	111.884	142.499	-0.408302	5.44669
	111.886	142.596	-0.383367	5.44669
	111.863	142.582	-0.38051	5.44669
	111.804	142.544	-0.39684	5.44669
	111.78	142.533	-0.413939	5.44669
	111.835	142.542	-0.432502	5.44669
	111.873	142.549	-0.436924	5.44669
	111.826	142.5	-0.416869	5.44669
	111.786	141.83	-0.404472	5.44669
	111.829	138.709	-0.421765	5.44669
	111.868	131.236	-0.443718	5.44669
	111.804	120.478	-0.440528	5.44669
	111.708	110.456	-0.414658	5.44669
	111.704	104.36	-0.394437	5.44669
	111.739	102.201	-0.393495	5.44669
	111.71	102.075	-0.400025	5.44669
	111.657	102.522	-0.403053	5.44669
	111.64	103.153	-0.409864	5.44669
	111.651	103.913	-0.420757	5.44669
	111.684	104.7	-0.416472	5.44669
	111.742	105.411	-0.401916	5.44669
	111.762	105.925	-0.395935	5.44669
	111.706	106.213	-0.398381	5.44669
	111.669	106.399	-0.401496	5.44669
	111.717	106.61	-0.409796	5.44669
	111.757	106.916	-0.421282	5.44669
	111.713	107.358	-0.416716	5.44669
	111.651	107.841	-0.409703	5.44669
	111.636	108.196	-0.423969	5.44669
	111.651	108.419	-0.442775	5.44669
	111.663	108.671	-0.439348	5.44669
	111.662	109.087	-0.406629	5.44669
	111.658	109.578	-0.374504	5.44669
	111.656	109.995	-0.38531	5.44669
	111.657	110.396	-0.426868	5.44669
	111.658	110.873	-0.452361	5.44669
	111.658	111.347	-0.450156	5.44669
	111.658	111.688	-0.440471	5.44669
	111.658	111.958	-0.437245	5.44669
	111.658	112.341	-0.431473	5.44669
	111.658	112.811	-0.413215	5.44669
	111.658	113.183	-0.397058	5.44669
	111.658	113.466	-0.395108	5.44669
	111.658	113.844	-0.399769	5.44669
	111.658	114.357	-0.402372	5.44669
	111.658	114.903	-0.40967	5.44669
	111.658	115.417	-0.428789	5.44669
	111.658	115.856	-0.444764	5.44669
	111.658	116.17	-0.446332	5.44669
	111.658	116.44	-0.441576	5.44669
	111.636	116.833	-0.439068	5.44669
	111.578	117.308	-0.431844	5.44669
	111.554	117.678	-0.412723	5.44669
	111.608	117.959	-0.404591	5.44669
	111.668	118.336	-0.423297	5.44669
	111.679	118.85	-0.444319	5.44669
	111.641	119.347	-0.448106	5.44669
	111.55	119.636	-0.442478	5.44669
	111.448	119.72	-0.438816	5.44669
	111.425	119.871	-0.439288	5.44669
	111.517	120.284	-0.440789	5.44669
	111.641	120.856	-0.433379	5.44669
	111.694	121.366	-0.412754	5.44669
	111.656	121.638	-0.404058	5.44669
	111.574	121.711	-0.415192	5.44669
	111.523	121.864	-0.408384	5.44669
	111.504	122.232	-0.383527	5.44669
	111.465	122.581	-0.388418	5.44669
	111.426	122.685	-0.424955	5.44669
	111.418	122.667	-0.450454	5.44669
	111.428	122.781	-0.450037	5.44669
	111.435	123.007	-0.441099	5.44669
	111.434	123.138	-0.43755	5.44669
	111.432	123.125	-0.439248	5.44669
	111.431	123.074	-0.441222	5.44669
	111.431	123.058	-0.441446	5.44669
	111.432	123.119	-0.440838	5.44669
	111.432	123.256	-0.432633	5.44669
	111.432	123.358	-0.412424	5.44669
	111.432	123.461	-0.404185	5.44669
	111.432	123.731	-0.415362	5.44669
	111.432	124.046	-0.416281	5.44669
	111.432	124.169	-0.411633	5.44669
	111.432	124.171	-0.417062	5.44669
	111.432	124.286	-0.414338	5.44669
	111.432	124.506	-0.410213	5.44669
	111.432	124.633	-0.417158	5.44669
	111.432	124.621	-0.407012	5.44669
	111.432	124.621	-0.374381	5.44669
	111.432	124.782	-0.352345	5.44669
	111.432	125.07	-0.360688	5.44669
	111.432	125.366	-0.396573	5.44669
	111.432	125.571	-0.436141	5.44669
	111.432	125.68	-0.452185	5.44669
	111.432	125.82	-0.446778	5.44669
	111.432	126.014	-0.439117	5.44669
	111.432	126.123	-0.437878	5.44669
	111.432	126.111	-0.43222	5.44669
	111.432	126.07	-0.413303	5.44669
	111.432	126.106	-0.4047	5.44669
	111.432	126.291	-0.423136	5.44669
	111.432	126.528	-0.444213	5.44669
	111.432	126.638	-0.448118	5.44669
	111.432	126.612	-0.442521	5.44669
	111.432	126.564	-0.438829	5.44669
	111.432	126.603	-0.439279	5.44669
	111.432	126.791	-0.44078	5.44669
	111.432	127.029	-0.44125	5.44669
	111.409	127.138	-0.440913	5.44669
	111.352	127.111	-0.440605	5.44669
	111.328	127.063	-0.440595	5.44669
	111.382	127.053	-0.440701	5.44669
	111.442	127.016	-0.432878	5.44669
	111.431	126.849	-0.412575	5.44669
	111.335	126.62	-0.404162	5.44669
	111.221	126.507	-0.423169	5.44669
	111.172	126.529	-0.444418	5.44669
	111.187	126.626	-0.448192	5.44669
	111.232	126.813	-0.434608	5.44669
	111.293	127.03	-0.402759	5.44669
	111.311	127.179	-0.366704	5.44669
	111.253	127.333	-0.358561	5.44669
	111.193	127.518	-0.390887	5.44669
	111.207	127.618	-0.434564	5.44669
	111.281	127.655	-0.453553	5.44669
	111.315	127.792	-0.440042	5.44669
	111.259	128.058	-0.41095	5.44669
	111.194	128.402	-0.400925	5.44669
	111.183	128.791	-0.42239	5.44669
	111.2	129.082	-0.445241	5.44669
	111.211	129.155	-0.448814	5.44669
	111.21	129.096	-0.442447	5.44669
	111.205	129.048	-0.43068	5.44669
	111.204	129.049	-0.403162	5.44669
	111.205	129.017	-0.376141	5.44669
	111.206	128.799	-0.387229	5.4507
	111.206	128.342	-0.42709	5.46104
	111.205	127.775	-0.451772	5.46531
	111.205	127.284	-0.449831	5.45562
	111.205	127.017	-0.440544	5.4448
	111.205	126.989	-0.42952	5.44287
	111.205	127.107	-0.411224	5.44579
	111.205	127.319	-0.404789	5.44767
	111.205	127.588	-0.423912	5.44742
	111.205	127.905	-0.436635	5.44664
	111.205	128.332	-0.41981	5.44641
	111.205	128.853	-0.405808	5.44658
	111.205	129.434	-0.42128	5.44674
	111.205	130.115	-0.44304	5.44675
	111.205	130.833	-0.440416	5.44669
	111.205	131.436	-0.406982	5.44667
	111.205	131.913	-0.374273	5.44668
	111.205	132.368	-0.385088	5.44669
	111.205	132.857	-0.426857	5.44669
	111.205	133.319	-0.452435	5.44669
	111.205	133.65	-0.450191	5.44669
	111.205	133.921	-0.440459	5.44669
	111.205	134.258	-0.437227	5.44669
	111.205	134.603	-0.439341	5.44669
	111.205	134.872	-0.433505	5.44669
	111.205	135.098	-0.413322	5.44669
	111.205	135.38	-0.396381	5.44669
	111.183	135.807	-0.386915	5.44669
	111.126	136.341	-0.371719	5.44669
	111.08	136.878	-0.365986	5.44669
	111.076	137.381	-0.392166	5.44669
	111.09	137.868	-0.432452	5.44669
	111.075	138.361	-0.452213	5.44669
	111.015	138.911	-0.440231	5.44669
	110.966	139.589	-0.403635	5.44669
	110.962	140.366	-0.372935	5.44669
	110.977	141.101	-0.385717	5.44669
	110.984	141.678	-0.427596	5.44669
	110.982	142.188	-0.452521	5.44669
	110.979	142.821	-0.442094	5.44669
	110.978	143.644	-0.412178	5.44669
	110.979	144.569	-0.40071	5.44669
	110.979	145.431	-0.413993	5.44669
	110.979	146.224	-0.409071	5.44669
	110.979	147.059	-0.384241	5.44669
	110.979	147.895	-0.388473	5.44669
	110.979	148.66	-0.424724	5.44669
	110.979	149.386	-0.450337	5.44669
	110.979	150.071	-0.450071	5.44669
	110.957	150.547	-0.441154	5.44669
	110.877	150.623	-0.437561	5.44669
	110.773	150.308	-0.439234	5.44669
	110.724	149.678	-0.441212	5.44669
	110.734	148.271	-0.441447	5.44669
	110.756	144.756	-0.440842	5.44669
	110.761	138.316	-0.440505	5.44669
	110.755	130.346	-0.432708	5.44669
	110.751	123.492	-0.412574	5.44669
	110.751	119.337	-0.396351	5.44669
	110.753	117.61	-0.395039	5.44669
	110.731	117.095	-0.407862	5.44669
	110.651	116.799	-0.422775	5.44669
	110.569	116.405	-0.410159	5.44669
	110.599	115.978	-0.373697	5.44669
	110.691	115.487	-0.35881	5.44669
	110.705	114.772	-0.388498	5.44669
	110.653	113.755	-0.433473	5.44669
	110.601	112.605	-0.453946	5.44669
	110.57	111.691	-0.448464	5.44669
	110.617	111.148	-0.439197	5.44669
	110.72	110.713	-0.437313	5.44669
	110.759	110	-0.439825	5.44669
	110.673	108.856	-0.441548	5.44669
	110.546	107.537	-0.441377	5.44669
	110.489	106.431	-0.440693	5.44669
	110.527	105.694	-0.440467	5.44669
	110.611	105.12	-0.440616	5.44669
	110.64	104.349	-0.440758	5.44669
	110.579	103.366	-0.440765	5.44669
	110.514	102.403	-0.440717	5.44669
	110.503	101.53	-0.440695	5.44669
	110.522	100.737	-0.440703	5.44669
	110.533	100.003	-0.440714	5.44669
	110.531	99.2748	-0.432845	5.44669
	110.526	98.5288	-0.412557	5.44669
	110.525	97.8722	-0.404166	5.44669
	110.526	97.4718	-0.423177	5.44669
	110.527	97.2296	-0.44442	5.44669
	110.527	96.9266	-0.44819	5.44669
	110.527	96.5853	-0.434607	5.44669
	110.526	96.2566	-0.41063	5.44669
	110.526	95.8985	-0.402731	5.44669
	110.527	95.6145	-0.423261	5.44669
	110.527	95.4847	-0.444965	5.44669
	110.526	95.3619	-0.448389	5.44669
	110.526	95.1821	-0.434496	5.44669
	110.526	95.0737	-0.410513	5.44669
	110.526	95.08	-0.402721	5.44669
	110.526	95.1193	-0.415428	5.44669
	110.526	95.1332	-0.408958	5.44669
	110.526	95.125	-0.383683	5.44669
	110.526	95.0674	-0.380409	5.44669
	110.526	94.8908	-0.396686	5.44669
	110.526	94.6652	-0.41391	5.44669
	110.526	94.5569	-0.432545	5.44669
	110.526	94.5797	-0.444823	5.44669
	110.526	94.6258	-0.445021	5.44669
	110.526	94.5875	-0.441005	5.44669
	110.526	94.3997	-0.439295	5.44669
	110.526	94.1624	-0.440013	5.44669
	110.526	94.0534	-0.440922	5.44669
	110.526	94.0799	-0.441048	5.44669
	110.526	94.1279	-0.440778	5.44669
	110.526	94.1382	-0.432749	5.44669
	110.526	94.1255	-0.404623	5.44669
	110.526	94.1164	-0.368147	5.44669
	110.526	94.1172	-0.358503	5.44669
	110.526	94.1207	-0.390349	5.44669
	110.526	94.1219	-0.434359	5.44669
	110.526	94.072	-0.445788	5.44669
	110.526	93.8953	-0.419874	5.44669
	110.526	93.716	-0.402572	5.44669
	110.526	93.7827	-0.412029	5.44669
	110.526	93.9852	-0.407586	5.44669
	110.526	93.9655	-0.384316	5.44669
	110.526	93.7249	-0.389032	5.44669
	110.526	93.5565	-0.424931	5.44669
	110.526	93.5597	-0.450225	5.44669
	110.526	93.619	-0.44995	5.44669
	110.526	93.6424	-0.441143	5.44669
	110.526	93.6311	-0.429729	5.44669
	110.526	93.618	-0.411098	5.44669
	110.526	93.6166	-0.396791	5.44669
	110.526	93.6206	-0.395748	5.44669
	110.526	93.6228	-0.408003	5.44669
	110.526	93.6223	-0.430452	5.44669
	110.526	93.6213	-0.438184	5.44669
	110.526	93.6211	-0.418126	5.44669
	110.526	93.6213	-0.404551	5.44669
	110.526	93.6215	-0.421351	5.44669
	110.526	93.6215	-0.443517	5.44669
	110.526	93.6214	-0.448461	5.44669
	110.526	93.6214	-0.442912	5.44669
	110.526	93.6214	-0.438871	5.44669
	110.526	93.6214	-0.439157	5.44669
	110.526	93.6214	-0.432844	5.44669
	110.526	93.6214	-0.41311	5.44669
	110.526	93.6214	-0.404398	5.44669
	110.526	93.6214	-0.423078	5.44669
	110.526	93.6214	-0.444296	5.44669
	110.526	93.6706	-0.448174	5.44669
	110.526	93.8958	-0.442515	5.44669
	110.526	94.3001	-0.438807	5.44669
	110.526	94.7365	-0.431401	5.44669
	110.526	95.1748	-0.41263	5.44669
	110.504	95.5617	-0.404709	5.44669
	110.447	95.7231	-0.423379	5.44669
	110.423	95.6778	-0.43644	5.44669
	110.477	95.6053	-0.419918	5.44669
	110.537	95.5425	-0.405922	5.44669
	110.525	95.3375	-0.421289	5.44669
	110.429	94.9464	-0.443003	5.44669
	110.338	94.5577	-0.448268	5.44669
	110.369	94.2899	-0.443014	5.44669
	110.465	94.0805	-0.438982	5.44669
	110.458	93.854	-0.439168	5.44669
	110.348	93.5996	-0.44068	5.44669
	110.27	93.3399	-0.441247	5.44669
	110.272	93.0877	-0.440947	5.44669
	110.299	92.8406	-0.44062	5.44669
	110.31	92.5929	-0.44059	5.44669
	110.305	92.294	-0.440693	5.44669
	110.299	91.9169	-0.440747	5.44669
	110.298	91.5654	-0.440733	5.44669
	110.3	91.2588	-0.432837	5.44669
	110.301	90.8645	-0.412547	5.44669
	110.301	90.3529	-0.404164	5.44669
	110.3	89.8131	-0.42318	5.44669
	110.3	89.2032	-0.436551	5.44669
	110.3	88.3614	-0.420035	5.44669
	110.3	87.4136	-0.405932	5.44669
	110.3	86.6954	-0.413381	5.44669
	110.3	86.2396	-0.414829	5.44669
	110.3	85.8818	-0.411728	5.44669
	110.278	85.6303	-0.425489	5.44669
	110.22	85.5612	-0.442692	5.44669
	110.174	85.558	-0.446644	5.44669
	110.171	85.4236	-0.434573	5.44669
	110.207	85.1467	-0.403295	5.44669
	110.249	84.8466	-0.366941	5.44669
	110.214	84.6351	-0.35847	5.44669
	110.133	84.5255	-0.390764	5.44669
	110.148	84.3871	-0.426674	5.44669
	110.234	84.1939	-0.425434	5.44669
	110.227	84.0854	-0.411389	5.44669
	110.122	84.0965	-0.413698	5.44669
	110.046	84.0886	-0.405143	5.44669
	110.046	83.9256	-0.382699	5.44669
	110.072	83.688	-0.389223	5.44669
	110.083	83.5699	-0.417715	5.44669
	110.078	83.5436	-0.414406	5.44669
	110.072	83.4173	-0.377233	5.44669
	110.072	83.2012	-0.358775	5.44669
	110.074	83.0791	-0.379354	5.44669
	110.075	83.0435	-0.396926	5.44669
	110.074	82.9146	-0.389479	5.44669
	110.074	82.7009	-0.394669	5.44669
	110.051	82.5806	-0.425407	5.44669
	109.972	82.5941	-0.448413	5.44669
	109.891	82.6406	-0.44902	5.44669
	109.921	82.6058	-0.441398	5.44669
	110.012	82.4193	-0.438037	5.44669
	110.004	82.1813	-0.431475	5.44669
	109.895	82.0715	-0.405064	5.44669
	109.818	82.098	-0.368784	5.44669
	109.82	82.1462	-0.358613	5.44669
	109.847	82.1075	-0.382298	5.44669
	109.857	81.9187	-0.398218	5.44669
	109.852	81.6812	-0.388974	5.44669
	109.846	81.5724	-0.393999	5.44669
	109.845	81.5991	-0.417435	5.44669
	109.847	81.5979	-0.420454	5.44669
	109.848	81.4322	-0.404723	5.44669
	109.848	81.1418	-0.395689	5.44669
	109.848	80.8472	-0.40515	5.44669
	109.847	80.6428	-0.421406	5.44669
	109.848	80.5343	-0.418421	5.44669
	109.848	80.3445	-0.402502	5.44669
	109.848	79.9741	-0.395488	5.44669
	109.848	79.5883	-0.397985	5.44669
	109.825	79.3143	-0.401489	5.44669
	109.768	79.1013	-0.409934	5.44669
	109.722	78.8755	-0.429213	5.44669
	109.696	78.6227	-0.444848	5.44669
	109.675	78.3634	-0.438346	5.44669
	109.693	78.1108	-0.405471	5.44669
	109.734	77.8634	-0.374376	5.44669
	109.748	77.6649	-0.385668	5.44669
	109.74	77.5421	-0.427063	5.44669
	109.732	77.3934	-0.452315	5.44669
	109.709	77.1515	-0.442197	5.44669
	109.654	76.8708	-0.404423	5.44669
	109.61	76.655	-0.364696	5.44669
	109.606	76.5367	-0.357127	5.44669
	109.619	76.4453	-0.383129	5.44669
	109.626	76.3811	-0.406965	5.44669
	109.624	76.3267	-0.409331	5.44669
	109.621	76.2189	-0.394236	5.44669
	109.62	76.0776	-0.370125	5.44669
	109.621	75.8909	-0.362707	5.44669
	109.622	75.6891	-0.391358	5.44669
	109.622	75.5942	-0.433279	5.44669
	109.621	75.614	-0.452847	5.44669
	109.621	75.6049	-0.440202	5.44669
	109.621	75.4384	-0.411269	5.44669
	109.599	75.1997	-0.393131	5.44669
	109.519	75.0824	-0.394153	5.44669
	109.438	75.106	-0.400765	5.44669
	109.446	75.1065	-0.395258	5.44669
	109.48	74.8934	-0.381478	5.44669
	109.47	74.4764	-0.384089	5.44669
	109.472	74.1289	-0.398969	5.44669
	109.48	73.9937	-0.413552	5.44669
	109.438	73.8913	-0.423711	5.44669
	109.388	73.722	-0.408521	5.44669
	109.378	73.6107	-0.380547	5.44669
	109.39	73.6121	-0.38712	5.44669
	109.399	73.6503	-0.42547	5.44669
	109.398	73.6163	-0.451131	5.44669
	109.395	73.4823	-0.442267	5.44669
	109.394	73.4214	-0.404874	5.44669
	109.395	73.4901	-0.372731	5.44669
	109.395	73.4495	-0.385191	5.44669
	109.395	73.2461	-0.419577	5.44669
	109.395	73.1005	-0.424491	5.44669
	109.395	73.0999	-0.413525	5.44669
	109.395	73.1004	-0.422799	5.44669
	109.395	72.9943	-0.440926	5.44669
	109.395	72.9328	-0.44686	5.44669
	109.395	72.9913	-0.435291	5.44669
	109.395	72.9466	-0.411389	5.44669
	109.395	72.7452	-0.402806	5.44669
	109.395	72.6018	-0.423023	5.44669
	109.395	72.6015	-0.436968	5.44669
	109.395	72.6013	-0.412394	5.44669
	109.395	72.4456	-0.377725	5.44669
	109.395	72.2083	-0.376732	5.44669
	109.395	72.0385	-0.39727	5.44669
	109.395	71.8843	-0.415463	5.44669
	109.395	71.706	-0.425117	5.44669
	109.395	71.6093	-0.408431	5.44669
	109.395	71.5709	-0.372139	5.44669
	109.395	71.4319	-0.358771	5.44669
	109.395	71.2148	-0.389035	5.44669
	109.395	71.0968	-0.425841	5.44669
	109.395	71.1124	-0.417828	5.44669
	109.395	71.1098	-0.383641	5.44669
	109.395	70.9475	-0.377229	5.44669
	109.395	70.7082	-0.395367	5.44669
	109.395	70.5892	-0.414488	5.44669
	109.373	70.6123	-0.433255	5.44669
	109.315	70.6623	-0.437045	5.44669
	109.292	70.6748	-0.416651	5.44669
	109.345	70.613	-0.396467	5.44669
	109.383	70.4765	-0.393631	5.44669
	109.314	70.3753	-0.40723	5.44669
	109.217	70.3218	-0.430881	5.44669
	109.214	70.2275	-0.446509	5.44669
	109.25	70.1408	-0.446319	5.44669
	109.221	70.1274	-0.44095	5.44669
	109.168	70.151	-0.43094	5.44669
	109.15	70.1162	-0.411674	5.44669
	109.162	69.9378	-0.404473	5.44669
	109.172	69.7033	-0.42362	5.44669
	109.173	69.592	-0.444496	5.44669
	109.169	69.6166	-0.440194	5.44669
	109.167	69.6646	-0.414242	5.44669
	109.168	69.6756	-0.394381	5.44669
	109.169	69.6631	-0.39362	5.44669
	109.169	69.6048	-0.400097	5.44669
	109.169	69.4294	-0.403039	5.44669
	109.169	69.2045	-0.409833	5.44669
	109.169	69.0962	-0.42862	5.44669
	109.169	69.1187	-0.444635	5.44669
	109.169	69.1647	-0.438468	5.44669
	109.169	69.2248	-0.405598	5.44669
	109.146	69.3398	-0.374385	5.44669
	109.089	69.4326	-0.385627	5.44669
	109.043	69.441	-0.427042	5.44669
	109.017	69.364	-0.452321	5.44669
	108.996	69.2229	-0.450078	5.44669
	109.037	69.076	-0.440452	5.44669
	109.112	68.8988	-0.437265	5.44669
	109.093	68.6538	-0.439359	5.44669
	108.985	68.3821	-0.44137	5.44669
	108.936	68.1218	-0.433597	5.44669
	109.018	67.8756	-0.404768	5.44669
	109.125	67.6804	-0.375777	5.44669
	109.105	67.6078	-0.386506	5.44669
	108.986	67.6343	-0.419045	5.44669
	108.909	67.6201	-0.41593	5.44669
	108.914	67.449	-0.385269	5.44669
	108.943	67.2102	-0.386458	5.44669
	108.953	67.0945	-0.423513	5.44669
	108.947	67.0696	-0.450546	5.44669
	108.941	66.943	-0.450588	5.44669
	108.94	66.7264	-0.441297	5.44669
	108.942	66.5549	-0.437437	5.44669
	108.943	66.3926	-0.439131	5.44669
	108.943	66.1623	-0.441213	5.44669
	108.942	65.8914	-0.441484	5.44669
	108.942	65.6263	-0.440857	5.44669
	108.92	65.3778	-0.440498	5.44669
	108.84	65.1833	-0.440571	5.44669
	108.737	65.0626	-0.440729	5.44669
	108.687	64.8642	-0.440769	5.44669
	108.698	64.4945	-0.44073	5.44669
	108.719	64.112	-0.432828	5.44669
	108.724	63.8392	-0.404674	5.44669
	108.718	63.6747	-0.36814	5.44669
	108.714	63.5749	-0.350611	5.44669
	108.715	63.4237	-0.362188	5.44669
	108.716	63.2217	-0.397819	5.44669
	108.694	63.0649	-0.43613	5.44669
	108.637	62.9035	-0.451738	5.44669
	108.613	62.7175	-0.438723	5.44669
	108.666	62.6202	-0.411043	5.44669
	108.727	62.5842	-0.401433	5.44669
	108.737	62.4465	-0.414699	5.44669
	108.721	62.1799	-0.416981	5.44669
	108.711	61.8853	-0.412162	5.44669
	108.712	61.6724	-0.417035	5.44669
	108.716	61.6095	-0.414138	5.44669
	108.718	61.6465	-0.41014	5.44669
	108.717	61.6823	-0.425069	5.44669
	108.716	61.6347	-0.443081	5.44669
	108.716	61.4466	-0.446956	5.44669
	108.716	61.2617	-0.434566	5.44669
	108.716	61.2809	-0.40318	5.44669
	108.716	61.3593	-0.374767	5.44669
	108.716	61.2877	-0.386647	5.44669
	108.716	61.1652	-0.419464	5.44669
	108.716	61.1291	-0.423926	5.44669
	108.716	61.1067	-0.405458	5.44669
	108.716	60.9545	-0.386892	5.44669
	108.716	60.7266	-0.376345	5.44669
	108.716	60.6087	-0.392789	5.44669
	108.716	60.6282	-0.429297	5.44669
	108.716	60.6764	-0.442841	5.44669
	108.694	60.6893	-0.420445	5.44669
	108.636	60.6776	-0.40386	5.44669
	108.613	60.7172	-0.420237	5.44669
	108.666	60.8934	-0.443295	5.44669
	108.727	61.1252	-0.448764	5.44669
	108.737	61.2362	-0.443118	5.44669
	108.721	61.2124	-0.438849	5.44669
	108.711	61.1649	-0.439075	5.44669
	108.712	61.1538	-0.440688	5.44669
	108.716	61.166	-0.441283	5.44669
	108.718	61.1751	-0.44096	5.44669
	108.717	61.2238	-0.440612	5.44669
	108.716	61.3963	-0.440582	5.44669
	108.716	61.5742	-0.440693	5.44669
	108.716	61.5577	-0.44075	5.44669
	108.716	61.4829	-0.440734	5.44669
	108.716	61.555	-0.440708	5.44669
	108.716	61.6765	-0.432831	5.44669
	108.716	61.6628	-0.404683	5.44669
	108.716	61.5093	-0.376014	5.44669
	108.716	61.4333	-0.378765	5.44669
	108.716	61.5518	-0.398731	5.44669
	108.716	61.6928	-0.407482	5.44669
	108.694	61.72	-0.404267	5.44669
	108.614	61.6828	-0.407714	5.44669
	108.511	61.6579	-0.427295	5.44669
	108.461	61.6115	-0.444833	5.44669
	108.471	61.4456	-0.446892	5.44669
	108.493	61.2204	-0.441786	5.44669
	108.498	61.1086	-0.431086	5.44669
	108.492	61.0805	-0.403567	5.44669
	108.488	60.9512	-0.376167	5.44669
	108.488	60.6853	-0.379225	5.44669
	108.49	60.3881	-0.398869	5.44669
	108.49	60.1246	-0.415247	5.44669
	108.49	59.8861	-0.424458	5.44669
	108.49	59.6953	-0.408232	5.44669
	108.49	59.6217	-0.37229	5.44669
	108.49	59.5971	-0.358905	5.44669
	108.49	59.4556	-0.389038	5.44669
	108.49	59.2326	-0.433666	5.44669
	108.49	59.0638	-0.453834	5.44669
	108.49	58.9049	-0.448349	5.44669
	108.49	58.7242	-0.431318	5.44669
	108.468	58.6283	-0.409194	5.44669
	108.41	58.6401	-0.395428	5.44669
	108.364	58.6773	-0.387983	5.44669
	108.338	58.6883	-0.380376	5.44669
	108.295	58.6797	-0.394091	5.44669
	108.256	58.6722	-0.42841	5.44669
	108.25	58.6721	-0.449878	5.44669
	108.261	58.6747	-0.440696	5.44669
	108.29	58.6758	-0.412532	5.44669
	108.346	58.6754	-0.401355	5.44669
	108.367	58.6748	-0.414137	5.44669
	108.312	58.6747	-0.408902	5.44669
	108.253	58.6749	-0.384119	5.44669
	108.243	58.675	-0.380611	5.44669
	108.259	58.675	-0.396616	5.44669
	108.269	58.6749	-0.413809	5.44669
	108.268	58.6749	-0.432527	5.44669
	108.263	58.6749	-0.444852	5.44669
	108.262	58.6749	-0.445039	5.44669
	108.263	58.6749	-0.433132	5.44669
	108.264	58.6749	-0.411132	5.44669
	108.264	58.6749	-0.403466	5.44669
	108.264	58.6749	-0.423391	5.44669
	108.263	58.6749	-0.444758	5.44669
	108.264	58.7241	-0.440386	5.44669
	108.264	58.9001	-0.406359	5.44669
	108.241	59.1285	-0.366152	5.44669
	108.184	59.238	-0.357049	5.44669
	108.138	59.2149	-0.39045	5.44669
	108.112	59.1681	-0.434918	5.44669
	108.069	59.1571	-0.445986	5.44669
	108.03	59.1691	-0.419758	5.44669
	108.024	59.1781	-0.394583	5.44669
	108.035	59.1284	-0.383865	5.44669
	108.041	58.949	-0.371079	5.44669
	108.04	58.7194	-0.366802	5.44669
	108.037	58.6105	-0.384864	5.44669
	108.036	58.6344	-0.396374	5.44669
	108.037	58.6812	-0.387289	5.44669
	108.038	58.6428	-0.393948	5.44669
	108.037	58.4547	-0.425884	5.44669
	108.037	58.2174	-0.440999	5.44669
	108.037	58.0592	-0.420887	5.44669
	108.037	57.9098	-0.396829	5.44669
	108.037	57.7294	-0.392276	5.44669
	108.037	57.6301	-0.406533	5.44669
	108.015	57.6405	-0.431071	5.44669
	107.935	57.629	-0.446836	5.44669
	107.854	57.4649	-0.446389	5.44669
	107.862	57.2279	-0.440863	5.44669
	107.896	57.1106	-0.438749	5.44669
	107.863	57.1336	-0.431964	5.44669
	107.831	57.1338	-0.412886	5.44669
	107.894	56.97	-0.396746	5.44669
	107.987	56.68	-0.395094	5.44669
	107.968	56.3848	-0.407745	5.44669
	107.854	56.18	-0.422706	5.44669
	107.78	56.1208	-0.410172	5.44669
	107.784	56.1071	-0.381597	5.44669
	107.811	55.9652	-0.386973	5.44669
	107.821	55.7381	-0.425035	5.44669
	107.815	55.6169	-0.451001	5.44669
	107.809	55.5855	-0.450238	5.44669
	107.809	55.4582	-0.440988	5.44669
	107.811	55.2435	-0.429562	5.44669
	107.812	55.0732	-0.403212	5.44669
	107.811	54.9106	-0.37656	5.44669
	107.811	54.6798	-0.387387	5.44669
	107.789	54.3596	-0.427007	5.44669
	107.731	53.9678	-0.451681	5.44669
	107.708	53.667	-0.449822	5.44669
	107.761	53.5914	-0.440572	5.44669
	107.822	53.6525	-0.437406	5.44669
	107.81	53.7028	-0.431505	5.44669
	107.736	53.7018	-0.413171	5.44669
	107.68	53.6342	-0.404899	5.44669
	107.655	53.5001	-0.415396	5.44669
	107.616	53.402	-0.40817	5.44669
	107.578	53.3489	-0.375494	5.44669
	107.572	53.2537	-0.3524	5.44669
	107.582	53.1664	-0.360315	5.44669
	107.588	53.1532	-0.396398	5.44669
	107.587	53.177	-0.4362	5.44669
	107.585	53.1914	-0.444401	5.44669
	107.584	53.1398	-0.418638	5.44669
	107.584	52.9576	-0.394676	5.44669
	107.585	52.7275	-0.392174	5.44669
	107.585	52.6194	-0.399385	5.44669
	107.585	52.6438	-0.403254	5.44669
	107.585	52.6906	-0.402305	5.44669
	107.585	52.7012	-0.400531	5.44669
	107.585	52.6889	-0.400126	5.44669
	107.585	52.6309	-0.392715	5.44669
	107.585	52.4555	-0.380639	5.44669
	107.585	52.2305	-0.392511	5.44669
	107.585	52.1222	-0.427654	5.44669
	107.585	52.1446	-0.450122	5.44669
	107.585	52.1415	-0.448938	5.44669
	107.585	51.9765	-0.432885	5.44669
	107.585	51.7363	-0.401771	5.44669
	107.585	51.6178	-0.374773	5.44669
	107.585	51.6415	-0.387151	5.44669
	107.585	51.6916	-0.427543	5.44669
	107.585	51.7039	-0.451989	5.44669
	107.585	51.6911	-0.44189	5.44669
	107.585	51.6814	-0.412281	5.44669
	107.585	51.6819	-0.400826	5.44669
	107.585	51.6855	-0.414005	5.44669
	107.585	51.6869	-0.416906	5.44669
	107.585	51.6862	-0.412377	5.44669
	107.585	51.6362	-0.417152	5.44669
	107.562	51.4602	-0.414111	5.44669
	107.505	51.232	-0.410086	5.44669
	107.459	51.1226	-0.417186	5.44669
	107.433	51.1457	-0.414939	5.44669
	107.39	51.1924	-0.410421	5.44669
	107.351	51.1542	-0.417031	5.44669
	107.345	50.9662	-0.414755	5.44669
	107.356	50.7289	-0.410399	5.44669
	107.362	50.6198	-0.424958	5.44669
	107.361	50.6464	-0.435072	5.44669
	107.358	50.6944	-0.410911	5.44669
	107.357	50.7047	-0.377777	5.44669
	107.358	50.6427	-0.377282	5.44669
	107.359	50.4577	-0.389611	5.44669
	107.359	50.2301	-0.37933	5.44669
	107.358	50.0749	-0.360297	5.44669
	107.358	49.9233	-0.35434	5.44669
	107.358	49.7409	-0.358351	5.4507
	107.358	49.6416	-0.369978	5.46104
	107.358	49.6527	-0.398275	5.46531
	107.358	49.6907	-0.433542	5.45562
	107.336	49.7024	-0.450491	5.4448
	107.279	49.6937	-0.439121	5.44287
	107.255	49.6859	-0.411653	5.44579
	107.309	49.6857	-0.401547	5.44767
	107.369	49.6884	-0.422401	5.44742
	107.38	49.6896	-0.445025	5.44664
	107.341	49.6891	-0.440849	5.44641
	107.273	49.6885	-0.414329	5.44658
	107.251	49.6884	-0.402055	5.44674
	107.287	49.6886	-0.413792	5.44675
	107.268	49.6887	-0.41638	5.44669
	107.197	49.6395	-0.412232	5.44667
	107.188	49.4635	-0.425149	5.44668
	107.211	49.2351	-0.442371	5.44669
	107.18	49.1255	-0.438759	5.44669
	107.13	49.1487	-0.406526	5.44669
	107.115	49.1955	-0.374671	5.44669
	107.126	49.2065	-0.377546	5.44669
	107.136	49.1944	-0.390827	5.44669
	107.136	49.1855	-0.387616	5.44669
	107.11	49.1368	-0.396065	5.44669
	107.051	49.0134	-0.426655	5.44669
	107.028	48.9131	-0.440569	5.44669
	107.06	48.8552	-0.420433	5.44669
	107.063	48.7096	-0.404662	5.44669
	107.028	48.4476	-0.420577	5.44669
	106.985	48.2069	-0.435282	5.44669
	106.954	48.1211	-0.412558	5.44669
	106.974	48.1584	-0.370521	5.44669
	107.018	48.1533	-0.356669	5.44669
	107.056	47.9823	-0.388736	5.44669
	107.105	47.7402	-0.426464	5.44669
	107.12	47.6231	-0.418196	5.44669
	107.043	47.648	-0.375703	5.44669
	106.928	47.6982	-0.356786	5.44669
	106.895	47.71	-0.379065	5.44669
	106.965	47.6971	-0.397512	5.44669
	107.035	47.6875	-0.389828	5.44669
	107.066	47.688	-0.394607	5.44669
	107.081	47.6917	-0.425258	5.44669
	107.036	47.6438	-0.448373	5.44669
	106.938	47.5163	-0.449057	5.44669
	106.88	47.4631	-0.441427	5.44669
	106.907	47.5819	-0.430166	5.44669
	107.008	47.7149	-0.403309	5.44669
	107.097	47.7385	-0.376385	5.44669
	107.084	47.7028	-0.379409	5.44669
	107.023	47.6797	-0.398868	5.44669
	106.976	47.6827	-0.415181	5.44669
	106.929	47.6922	-0.432302	5.44669
	106.896	47.6951	-0.44427	5.44669
	106.894	47.6438	-0.444875	5.44669
	106.927	47.5151	-0.441141	5.44669
	106.989	47.4626	-0.431533	5.44669
	107.011	47.5329	-0.411854	5.44669
	106.955	47.5392	-0.404338	5.44669
	106.894	47.5102	-0.423499	5.44669
	106.884	47.5931	-0.436623	5.44669
	106.901	47.7028	-0.419951	5.44669
	106.911	47.6803	-0.405871	5.44669
	106.91	47.4781	-0.421256	5.44669
	106.906	47.2787	-0.443007	5.44669
	106.904	47.346	-0.448282	5.44669
	106.905	47.6051	-0.443018	5.44669
	106.906	47.7643	-0.431108	5.44669
	106.906	47.7507	-0.403139	5.44669
	106.906	47.6411	-0.368108	5.44669
	106.906	47.4449	-0.359014	5.44669
	106.906	47.2296	-0.390577	5.44669
	106.906	47.1327	-0.434273	5.44669
	106.906	47.1073	-0.453542	5.44669
	106.906	46.9739	-0.448011	5.44669
	106.906	46.7545	-0.439151	5.44669
	106.906	46.6336	-0.437454	5.44669
	106.906	46.5996	-0.43203	5.44669
	106.906	46.471	-0.413374	5.44669
	106.906	46.2568	-0.404798	5.44669
	106.906	46.1362	-0.415281	5.44669
	106.884	46.1498	-0.416029	5.44669
	106.826	46.1472	-0.411556	5.44669
	106.78	45.9856	-0.42499	5.44669
	106.754	45.7467	-0.442545	5.44669
	106.733	45.6275	-0.438889	5.44669
	106.752	45.6013	-0.406518	5.44669
	106.77	45.4753	-0.366751	5.44669
	106.749	45.2594	-0.357243	5.44669
	106.752	45.1373	-0.390318	5.44669
	106.764	45.1507	-0.426923	5.44669
	106.724	45.1978	-0.425697	5.44669
	106.673	45.2125	-0.411411	5.44669
	106.662	45.2018	-0.421484	5.44669
	106.675	45.143	-0.441126	5.44669
	106.684	44.9667	-0.439541	5.4507
	106.683	44.7417	-0.407295	5.46104
	106.68	44.6336	-0.374715	5.46531
	106.678	44.607	-0.385162	5.45562
	106.679	44.477	-0.42673	5.4448
	106.68	44.2595	-0.444485	5.44287
	106.68	44.0889	-0.422048	5.44579
	106.68	43.9273	-0.403947	5.44767
	106.679	43.7461	-0.411833	5.44742
	106.679	43.651	-0.407015	5.44664
	106.657	43.6141	-0.384147	5.44641
	106.6	43.5244	-0.381294	5.44658
	106.554	43.4337	-0.389021	5.44674
	106.528	43.3678	-0.377656	5.44675
	106.507	43.2647	-0.367676	5.44669
	106.525	43.1786	-0.390755	5.44667
	106.543	43.1687	-0.43126	5.44668
	106.5	43.1443	-0.444344	5.44669
	106.446	43.0312	-0.420371	5.44669
	106.435	42.9264	-0.403293	5.44669
	106.448	42.8631	-0.412155	5.44669
	106.458	42.766	-0.415253	5.44669
	106.457	42.6815	-0.404471	5.44669
	106.453	42.6702	-0.389569	5.44669
	106.452	42.6446	-0.377818	5.44669
	106.453	42.4823	-0.384584	5.44669
	106.453	42.2512	-0.400478	5.44669
	106.431	42.0864	-0.406137	5.44669
	106.374	41.9321	-0.403081	5.44669
	106.35	41.7519	-0.407696	5.44669
	106.381	41.6545	-0.427708	5.44669
	106.362	41.6656	-0.445013	5.44669
	106.269	41.703	-0.43895	5.44669
	106.203	41.6652	-0.413536	5.44669
	106.203	41.5298	-0.402398	5.44669
	106.226	41.4206	-0.422088	5.44669
	106.235	41.3633	-0.444592	5.44669
	106.231	41.2703	-0.44865	5.44669
	106.226	41.1854	-0.442609	5.44669
	106.225	41.1724	-0.438677	5.44669
	106.227	41.1955	-0.431313	5.44669
	106.227	41.2095	-0.412639	5.44669
	106.227	41.2071	-0.396874	5.44669
	106.227	41.2012	-0.395235	5.44669
	106.227	41.1995	-0.407758	5.44669
	106.227	41.2009	-0.430532	5.44669
	106.227	41.2021	-0.446175	5.44669
	106.205	41.2021	-0.446304	5.44669
	106.125	41.2017	-0.433191	5.44669
	106.044	41.2015	-0.402837	5.44669
	106.074	41.2016	-0.375111	5.44669
	106.188	41.2017	-0.379042	5.44669
	106.259	41.2017	-0.399168	5.44669
	106.253	41.2017	-0.415437	5.44669
	106.204	41.2016	-0.424431	5.44669
	106.115	41.2016	-0.416024	5.44669
	106.018	41.2017	-0.408292	5.44669
	105.973	41.2017	-0.415753	5.4507
	105.984	41.2017	-0.414977	5.46104
	106.004	41.2017	-0.410946	5.46531
	106.008	41.2017	-0.425109	5.45562
	106.003	41.2017	-0.442811	5.4448
	105.999	41.2017	-0.446829	5.44287
	105.999	41.2017	-0.434608	5.44579
	106.001	41.2017	-0.403244	5.44767
	106.001	41.1525	-0.366907	5.44742
	106.001	40.9765	-0.358474	5.44664
	106.001	40.7481	-0.382907	5.44641
	106.001	40.6385	-0.406394	5.44658
	106.001	40.6617	-0.40917	5.44674
	106.001	40.7084	-0.402242	5.44675
	106.001	40.7195	-0.406265	5.44669
	106.001	40.7074	-0.427407	5.44667
	106.001	40.6493	-0.445395	5.44668
	106.001	40.4738	-0.439217	5.44669
	106.001	40.2488	-0.413512	5.44669
	106.001	40.1405	-0.402293	5.44669
	105.978	40.163	-0.422052	5.44669
	105.921	40.209	-0.444614	5.44669
	105.897	40.22	-0.448672	5.44669
	105.951	40.2082	-0.44261	5.44669
	106.011	40.1501	-0.430799	5.44669
	106.022	39.9746	-0.411025	5.44669
	106.006	39.7988	-0.404251	5.44669
	105.995	39.8172	-0.423758	5.44669
	105.997	39.8921	-0.444633	5.44669
	106.001	39.8193	-0.440203	5.44669
	106.002	39.6976	-0.414197	5.44669
	106.001	39.6622	-0.40223	5.44669
	105.978	39.689	-0.421782	5.44669
	105.898	39.7126	-0.444523	5.44669
	105.795	39.7129	-0.44873	5.44669
	105.746	39.7046	-0.442667	5.44669
	105.756	39.7011	-0.438673	5.44669
	105.777	39.7025	-0.439162	5.44669
	105.782	39.7044	-0.440787	5.44669
	105.777	39.6554	-0.441294	5.44669
	105.773	39.4789	-0.440929	5.44669
	105.773	39.2502	-0.432725	5.44669
	105.774	39.1407	-0.41243	5.44669
	105.775	39.164	-0.404155	5.44669
	105.775	39.1616	-0.423218	5.44669
	105.774	38.9966	-0.444441	5.44669
	105.774	38.7562	-0.448185	5.44669
	105.774	38.6376	-0.442468	5.44669
	105.774	38.6613	-0.438783	5.44669
	105.774	38.7115	-0.439279	5.44669
	105.774	38.6745	-0.440797	5.44669
	105.774	38.4859	-0.441257	5.44669
	105.752	38.2477	-0.433039	5.44669
	105.695	38.0894	-0.412445	5.44669
	105.671	37.9403	-0.40405	5.44669
	105.725	37.76	-0.415298	5.44669
	105.763	37.6607	-0.416302	5.44669
	105.694	37.6711	-0.403794	5.44669
	105.574	37.7088	-0.396783	5.44669
	105.536	37.7206	-0.40594	5.44669
	105.605	37.7121	-0.421348	5.44669
	105.655	37.6551	-0.418116	5.44669
	105.607	37.4789	-0.410266	5.44669
	105.54	37.2532	-0.415836	5.44669
	105.525	37.0956	-0.41431	5.44669
	105.541	36.9424	-0.402767	5.44669
	105.554	36.7109	-0.397061	5.44669
	105.553	36.4363	-0.406421	5.44669
	105.548	36.2192	-0.421451	5.44669
	105.546	36.1475	-0.417988	5.44669
	105.547	36.1822	-0.402305	5.44669
	105.526	36.2203	-0.387688	5.44669
	105.469	36.1744	-0.3778	5.44669
	105.445	35.9862	-0.393116	5.44669
	105.498	35.7515	-0.428917	5.44669
	105.559	35.6437	-0.450437	5.44669
	105.569	35.719	-0.448621	5.44669
	105.531	35.8931	-0.440511	5.44669
	105.463	35.9558	-0.437807	5.44669
	105.418	35.8244	-0.439565	5.44669
	105.397	35.6827	-0.441263	5.44669
	105.377	35.6599	-0.43348	5.44669
	105.394	35.6499	-0.404757	5.44669
	105.412	35.4982	-0.375814	5.44669
	105.368	35.266	-0.386525	5.44669
	105.315	35.1462	-0.426911	5.44669
	105.303	35.1664	-0.451947	5.44669
	105.317	35.1664	-0.449967	5.44669
	105.326	35.0035	-0.440539	5.44669
	105.326	34.7631	-0.42947	5.44669
	105.322	34.6438	-0.411204	5.44669
	105.32	34.6672	-0.404799	5.44669
	105.321	34.6683	-0.416053	5.44669
	105.322	34.5047	-0.416352	5.44669
	105.322	34.2636	-0.403546	5.44669
	105.322	34.1443	-0.388791	5.44669
	105.322	34.1679	-0.36995	5.44669
	105.322	34.1691	-0.364577	5.44669
	105.322	34.0055	-0.384333	5.44669
	105.322	33.7644	-0.404814	5.44669
	105.322	33.645	-0.415871	5.44669
	105.299	33.6687	-0.430469	5.44669
	105.22	33.7191	-0.443256	5.44669
	105.139	33.7315	-0.437231	5.44669
	105.169	33.7187	-0.413441	5.44669
	105.283	33.7089	-0.402969	5.44669
	105.331	33.7094	-0.422361	5.44669
	105.268	33.6638	-0.444503	5.44669
	105.218	33.4893	-0.448515	5.44669
	105.263	33.2601	-0.442584	5.44669
	105.328	33.1498	-0.430844	5.44669
	105.345	33.1729	-0.411053	5.44669
	105.329	33.2199	-0.404247	5.44669
	105.317	33.231	-0.423746	5.44669
	105.317	33.2189	-0.436758	5.44669
	105.322	33.2099	-0.41992	5.44669
	105.323	33.2596	-0.39794	5.44669
	105.323	33.3898	-0.393086	5.44669
	105.322	33.4435	-0.398607	5.44669
	105.299	33.3732	-0.402604	5.44669
	105.22	33.4156	-0.40231	5.44669
	105.139	33.6204	-0.392894	5.44669
	105.169	33.7167	-0.372066	5.44669
	105.26	33.59	-0.363999	5.44669
	105.251	33.4385	-0.391209	5.44669
	105.165	33.3608	-0.424887	5.44669
	105.146	33.3235	-0.424526	5.44669
	105.171	33.3754	-0.411644	5.44669
	105.144	33.4167	-0.414127	5.44669
	105.095	33.3182	-0.413103	5.44669
	105.079	33.1976	-0.402868	5.44669
	105.089	33.1719	-0.389662	5.44669
	105.099	33.2024	-0.378427	5.44669
	105.099	33.224	-0.384806	5.44669
	105.096	33.2222	-0.400355	5.44669
	105.072	33.1646	-0.406007	5.44669
	104.993	32.9857	-0.3952	5.44669
	104.912	32.7591	-0.371711	5.44669
	104.943	32.6513	-0.363029	5.44669
	105.056	32.6746	-0.390929	5.44669
	105.127	32.7207	-0.432985	5.44669
	105.122	32.6823	-0.452876	5.44669
	105.095	32.4944	-0.440319	5.44669
	105.086	32.2572	-0.411307	5.44669
	105.069	32.1481	-0.400976	5.44669
	105.018	32.1747	-0.422284	5.44669
	104.994	32.2226	-0.445179	5.44669
	105.024	32.233	-0.448826	5.44669
	105.026	32.2202	-0.442474	5.44669
	105.013	32.2112	-0.438558	5.44669
	105.029	32.2119	-0.439182	5.44669
	104.999	32.2155	-0.440836	5.44669
	104.907	32.2167	-0.441308	5.44669
	104.845	32.2159	-0.433046	5.44669
	104.869	32.2152	-0.40456	5.44669
	104.948	32.2151	-0.375886	5.44669
	104.98	32.2154	-0.386625	5.44669
	104.922	32.2155	-0.426928	5.44669
	104.857	32.2155	-0.451918	5.44669
	104.846	32.2154	-0.44995	5.44669
	104.864	32.2154	-0.432671	5.44669
	104.875	32.2154	-0.409192	5.44669
	104.874	32.1662	-0.402817	5.44669
	104.869	31.9903	-0.423808	5.44669
	104.868	31.7619	-0.445163	5.44669
	104.869	31.6523	-0.440407	5.44669
	104.87	31.6754	-0.414094	5.44669
	104.87	31.7222	-0.394243	5.44669
	104.869	31.7332	-0.393615	5.44669
	104.869	31.672	-0.408015	5.44669
	104.847	31.4871	-0.431216	5.44669
	104.767	31.2592	-0.438499	5.44669
	104.686	31.1038	-0.410116	5.44669
	104.716	30.9523	-0.376225	5.44669
	104.83	30.7699	-0.376914	5.44669
	104.879	30.6706	-0.390009	5.44669
	104.793	30.6817	-0.387498	5.44669
	104.663	30.7197	-0.388435	5.44669
	104.627	30.7314	-0.390772	5.44669
	104.723	30.7227	-0.383714	5.44669
	104.831	30.7149	-0.394448	5.44669
	104.806	30.7148	-0.427365	5.44669
	104.685	30.7174	-0.449312	5.44669
	104.609	30.7186	-0.448701	5.44669
	104.615	30.7182	-0.440945	5.44669
	104.643	30.7176	-0.43796	5.44669
	104.653	30.6683	-0.439475	5.44669
	104.647	30.4925	-0.433301	5.44669
	104.619	30.2642	-0.405317	5.44669
	104.561	30.1546	-0.376113	5.44669
	104.517	30.1285	-0.386451	5.44669
	104.514	29.9993	-0.426774	5.44669
	104.55	29.782	-0.444045	5.44669
	104.614	29.6603	-0.413977	5.44669
	104.658	29.6745	-0.375864	5.44669
	104.659	29.7218	-0.38326	5.44669
	104.622	29.7362	-0.417654	5.44669
	104.536	29.7254	-0.424371	5.44669
	104.435	29.7158	-0.414158	5.44669
	104.388	29.7156	-0.415237	5.44669
	104.399	29.7189	-0.412674	5.44669
	104.42	29.7204	-0.402295	5.44669
	104.424	29.6706	-0.389574	5.44669
	104.419	29.4939	-0.370723	5.44669
	104.415	29.2654	-0.364623	5.44669
	104.415	29.156	-0.391949	5.44669
	104.417	29.1793	-0.424975	5.44669
	104.417	29.2261	-0.416429	5.44669
	104.417	29.237	-0.383363	5.44669
	104.417	29.225	-0.385481	5.44669
	104.417	29.216	-0.423781	5.44669
	104.417	29.2166	-0.451006	5.44669
	104.417	29.22	-0.442815	5.44669
	104.417	29.172	-0.405148	5.44669
	104.417	29.0445	-0.372651	5.44669
	104.417	28.9422	-0.377189	5.44669
[truncated: 1,962 more rows]
