# Supplementary material for: Design of a cosmetic glove stiffness compensation mechanism for toddler-sized hand prostheses
Source: PLoS One. 2017 Aug 11;12(8):e0183233. doi: 10.1371/journal.pone.0183233 (PMC5553851; doi:10.1371/journal.pone.0183233)
Supplement: S1 Dataset — (ZIP) [file pone.0183233.s001.zip › 03 Prototype measurements/protVST20_5.xlsx]

## Sheet: protVST20b_5
LabVIEW Measurement
Writer_Version	2
Reader_Version	2
Separator	Tab
Decimal_Separator	.
Multi_Headings	No
X_Columns	No
Time_Pref	Absolute
Operator	localadmin
Date	2013-11-18
Time	00:14:24.504000
***End_of_Header***
Channels	4
Samples	10	10	10	10
Date	2013-11-18	2013-11-18	2013-11-18	2013-11-18
Time	00:15:10.604000	00:15:10.604000	00:15:10.604000	00:15:10.604000
Y_Unit_Label	mm	N	N	Pa
X_Dimension	Time	Time	Time	Time
X0	0	0	0	0
Delta_X	0.01	0.01	0.01	0.01
***End_of_Header***
X_Value	Voltage LVDT (Filtered)	Voltage Load Cell (Filtered)	Voltage Pinch Load Cell (Filtered)	Voltage Pressure (Filtered)	Comment
	114.147	-0.234929	-0.386865	5.44669
	114.147	-0.234929	-0.376345	5.44669
	114.147	-0.234929	-0.392799	5.44669
	114.147	-0.234929	-0.429301	5.44669
	114.147	-0.234929	-0.45071	5.44669
	114.147	-0.234929	-0.448599	5.44669
	114.147	-0.234929	-0.440405	5.44669
	114.147	-0.234929	-0.4299	5.44669
	114.147	-0.234929	-0.411432	5.44669
	114.147	-0.234929	-0.404741	5.44669
	114.147	-0.234929	-0.415948	5.44669
	114.147	-0.234929	-0.408457	5.44669
	114.147	-0.234929	-0.383289	5.44669
	114.147	-0.234929	-0.388292	5.44669
	114.147	-0.234929	-0.417116	5.44669
	114.147	-0.234929	-0.422356	5.44669
	114.147	-0.234929	-0.413505	5.44669
	114.147	-0.234929	-0.42355	5.44669
	114.147	-0.234929	-0.433376	5.44669
	114.147	-0.234929	-0.418572	5.44669
	114.147	-0.234929	-0.406447	5.44669
	114.147	-0.234929	-0.421987	5.44669
	114.147	-0.234929	-0.435238	5.44669
	114.147	-0.234929	-0.419909	5.44669
	114.147	-0.234929	-0.398475	5.44669
	114.147	-0.234929	-0.393314	5.44669
	114.147	-0.234929	-0.398513	5.44669
	114.147	-0.234929	-0.394613	5.44669
	114.147	-0.234929	-0.382008	5.44669
	114.147	-0.234929	-0.392411	5.44669
	114.147	-0.234929	-0.419254	5.44669
	114.147	-0.234929	-0.421781	5.44669
	114.147	-0.234929	-0.404633	5.44669
	114.147	-0.234929	-0.387308	5.44669
	114.147	-0.234929	-0.376813	5.44669
	114.147	-0.234929	-0.384967	5.44669
	114.147	-0.234929	-0.400996	5.44669
	114.147	-0.234929	-0.414089	5.44669
	114.147	-0.234929	-0.431087	5.44669
	114.147	-0.234929	-0.436278	5.44669
	114.147	-0.234929	-0.417101	5.44669
	114.147	-0.234929	-0.404799	5.44669
	114.147	-0.234929	-0.421819	5.44669
	114.147	-0.234929	-0.435754	5.44669
	114.147	-0.234929	-0.420184	5.44669
	114.147	-0.234929	-0.406278	5.44669
	114.147	-0.234929	-0.421343	5.44669
	114.147	-0.234929	-0.4429	5.44669
	114.147	-0.234929	-0.448205	5.44669
	114.147	-0.234929	-0.443024	5.44669
	114.147	-0.234929	-0.439009	5.44669
	114.147	-0.234929	-0.439175	5.44669
	114.147	-0.234929	-0.440673	5.44669
	114.147	-0.234929	-0.433371	5.44669
	114.147	-0.234929	-0.404921	5.44669
	114.147	-0.234929	-0.375922	5.44669
	114.147	-0.234929	-0.378641	5.44669
	114.147	-0.234929	-0.398712	5.44669
	114.147	-0.234929	-0.415388	5.44669
	114.147	-0.234929	-0.424573	5.44669
	114.147	-0.234929	-0.4161	5.44669
	114.147	-0.234929	-0.408274	5.44669
	114.147	-0.234929	-0.423589	5.44669
	114.147	-0.234929	-0.443124	5.44669
	114.147	-0.234929	-0.4475	5.44669
	114.147	-0.234929	-0.442649	5.44669
	114.147	-0.234929	-0.431232	5.44669
	114.147	-0.234929	-0.403322	5.44669
	114.147	-0.234929	-0.368141	5.44669
	114.147	-0.234929	-0.358963	5.44669
	114.147	-0.234929	-0.390544	5.44669
	114.147	-0.234929	-0.434277	5.44669
	114.147	-0.234929	-0.445684	5.44669
	114.147	-0.234929	-0.41986	5.44669
	114.147	-0.234929	-0.394732	5.44669
	114.147	-0.234929	-0.383892	5.44669
	114.147	-0.234929	-0.371037	5.44669
	114.147	-0.234929	-0.358904	5.44669
	114.147	-0.234929	-0.364583	5.44669
	114.147	-0.234929	-0.395867	5.44669
	114.147	-0.234929	-0.434459	5.44669
	114.147	-0.234929	-0.443861	5.44669
	114.147	-0.234929	-0.41903	5.44669
	114.147	-0.234929	-0.402904	5.44669
	114.147	-0.234929	-0.412468	5.44669
	114.147	-0.234929	-0.415523	5.44669
	114.147	-0.234929	-0.412344	5.44669
	114.147	-0.234929	-0.4255	5.44669
	114.147	-0.234929	-0.434607	5.44669
	114.147	-0.234929	-0.410524	5.44669
	114.147	-0.234929	-0.369909	5.44669
	114.147	-0.234929	-0.357136	5.44669
	114.147	-0.234929	-0.389149	5.44669
	114.147	-0.234929	-0.434342	5.44669
	114.147	-0.234929	-0.454078	5.44669
	114.147	-0.234929	-0.448211	5.44669
	114.147	-0.234929	-0.439044	5.44669
	114.147	-0.234929	-0.429468	5.44669
	114.147	-0.234929	-0.411735	5.44669
	114.147	-0.234929	-0.397151	5.44669
	114.147	-0.234929	-0.395673	5.44669
	114.147	-0.234929	-0.407843	5.44669
	114.147	-0.234929	-0.430412	5.44669
	114.147	-0.234929	-0.446094	5.44669
	114.147	-0.234929	-0.446312	5.44669
	114.147	-0.234929	-0.433224	5.44669
	114.147	-0.234929	-0.410718	5.44669
	114.147	-0.234929	-0.403259	5.44669
	114.147	-0.234929	-0.415581	5.44669
	114.147	-0.234929	-0.40883	5.44669
	114.147	-0.234929	-0.383576	5.44669
	114.147	-0.234929	-0.38828	5.44669
	114.147	-0.234929	-0.417009	5.44669
	114.147	-0.234929	-0.422316	5.44669
	114.147	-0.234929	-0.405656	5.44669
	114.147	-0.234929	-0.387547	5.44669
	114.147	-0.234929	-0.376549	5.44669
	114.147	-0.234929	-0.384771	5.44669
	114.147	-0.234929	-0.401008	5.44669
	114.147	-0.234929	-0.406293	5.44669
	114.147	-0.234929	-0.402958	5.44669
	114.147	-0.234929	-0.407589	5.44669
	114.147	-0.234929	-0.427707	5.44669
	114.147	-0.234929	-0.44505	5.44669
	114.147	-0.234929	-0.446836	5.44669
	114.147	-0.234929	-0.441685	5.44669
	114.147	-0.234929	-0.438934	5.44669
	114.147	-0.234929	-0.43962	5.44669
	114.147	-0.234929	-0.433015	5.44669
	114.147	-0.234929	-0.413017	5.44669
	114.147	-0.234929	-0.404298	5.44669
	114.147	-0.234929	-0.423069	5.44669
	114.147	-0.234929	-0.444328	5.44669
	114.147	-0.234929	-0.44819	5.44669
	114.147	-0.234929	-0.44251	5.44669
	114.147	-0.234929	-0.438799	5.44669
	114.147	-0.234929	-0.431399	5.44669
	114.147	-0.234929	-0.404761	5.44669
	114.147	-0.234929	-0.376555	5.44669
	114.147	-0.234929	-0.386834	5.44669
	114.147	-0.234929	-0.418906	5.44669
	114.147	-0.234929	-0.423626	5.44669
	114.147	-0.234929	-0.413401	5.44669
	114.147	-0.234929	-0.423055	5.44669
	114.147	-0.185739	-0.441077	5.44669
	114.147	-0.058963	-0.446832	5.44669
	114.147	0.042659	-0.443097	5.44669
	114.147	0.050617	-0.431657	5.44669
	114.147	-0.029706	-0.40334	5.44669
	114.147	-0.122897	-0.367998	5.44669
	114.147	-0.093174	-0.358896	5.44669
	114.147	-0.041231	-0.390567	5.44669
	114.147	-0.127412	-0.434311	5.44669
	114.147	-0.246584	-0.453561	5.44669
	114.147	-0.276102	-0.448006	5.44669
	114.147	-0.247726	-0.439142	5.44669
	114.147	-0.225606	-0.429582	5.44669
	114.147	-0.226467	-0.403877	5.44669
	114.147	-0.234697	-0.376831	5.44669
	114.147	-0.237839	-0.387264	5.44669
	114.147	-0.23623	-0.426859	5.44669
	114.147	-0.234439	-0.451663	5.44669
	114.147	-0.185071	-0.441996	5.44669
	114.147	-0.009667	-0.404571	5.44669
	114.147	0.169241	-0.3727	5.44669
	114.147	0.15212	-0.385286	5.44669
	114.147	0.076651	-0.427498	5.44669
	114.147	0.148761	-0.452634	5.44669
	114.147	0.270444	-0.442176	5.44669
	114.147	0.306021	-0.412172	5.44669
	114.147	0.279293	-0.392808	5.44669
	114.147	0.255708	-0.385826	5.44669
	114.147	0.255371	-0.380404	5.44669
	114.147	0.263619	-0.39487	5.44669
	114.147	0.267195	-0.420856	5.44669
	114.147	0.265761	-0.421578	5.44669
	114.147	0.26389	-0.403978	5.44669
	114.147	0.263615	-0.394977	5.44669
	114.147	0.264166	-0.397245	5.44669
	114.147	0.215304	-0.40136	5.44669
	114.147	0.03928	-0.402272	5.44669
	114.147	-0.140068	-0.401191	5.44669
	114.147	-0.073721	-0.408284	5.44669
	114.147	0.128695	-0.428628	5.44669
	114.147	0.158266	-0.437318	5.44669
	114.147	0.093694	-0.410541	5.44669
	114.147	0.153724	-0.368952	5.44669
	114.147	0.217276	-0.348858	5.44669
	114.147	0.126626	-0.361164	5.44669
	114.147	0.001682	-0.398013	5.44669
	114.147	-0.077818	-0.436575	5.44669
	114.147	-0.174492	-0.443984	5.44669
	114.147	-0.252989	-0.41833	5.44669
	114.147	-0.262	-0.394696	5.44669
	114.147	-0.190345	-0.392291	5.44669
	114.147	-0.051221	-0.399427	5.44669
	114.147	-0.001643	-0.40323	5.44669
	114.147	-0.126052	-0.410151	5.44669
	114.147	-0.260136	-0.428685	5.44669
	114.147	-0.282269	-0.436679	5.44669
	114.147	-0.245494	-0.418124	5.44669
	114.147	-0.222479	-0.405085	5.44669
	114.147	-0.225951	-0.413705	5.44669
	114.147	-0.235592	-0.415266	5.44669
	114.147	-0.238398	-0.411796	5.44669
	114.147	-0.236146	-0.425362	5.44669
	114.147	-0.234206	-0.442615	5.44669
	114.147	-0.234193	-0.438786	5.44669
	114.147	-0.234878	-0.414321	5.44669
	114.147	-0.235169	-0.394914	5.44669
	114.147	-0.235047	-0.393816	5.44669
	114.147	-0.234893	-0.40786	5.44669
	114.147	-0.234872	-0.43108	5.44669
	114.147	-0.234918	-0.446368	5.44669
	114.147	-0.234944	-0.438319	5.44669
	114.147	-0.234939	-0.40492	5.44669
	114.147	-0.234928	-0.366284	5.44669
	114.147	-0.284115	-0.349745	5.44669
	114.147	-0.460083	-0.354614	5.44669
	114.147	-0.688483	-0.370096	5.44669
	114.147	-0.798063	-0.39966	5.44669
	114.147	-0.774887	-0.434082	5.44669
	114.147	-0.728148	-0.442354	5.44669
	114.147	-0.717113	-0.410662	5.44669
	114.147	-0.729152	-0.367205	5.44669
	114.147	-0.738125	-0.348082	5.44669
	114.147	-0.737605	-0.353589	5.44669
	114.147	-0.734198	-0.370257	5.44669
	114.147	-0.732956	-0.392222	5.44669
	114.147	-0.733647	-0.40605	5.44669
	114.147	-0.734377	-0.405707	5.44669
	114.147	-0.734438	-0.400912	5.44669
	114.147	-0.734204	-0.406939	5.44669
	114.147	-0.734084	-0.428162	5.44669
	114.147	-0.734117	-0.445472	5.44669
	114.147	-0.734174	-0.446851	5.44669
	114.147	-0.734185	-0.441541	5.44669
	114.147	-0.73417	-0.438869	5.44669
	114.147	-0.73416	-0.431773	5.44669
	114.147	-0.734161	-0.404893	5.44669
	114.147	-0.734165	-0.368607	5.44268
	114.147	-0.734166	-0.350729	5.43234
	114.147	-0.734165	-0.362071	5.42806
	114.147	-0.734164	-0.397729	5.43775
	114.147	-0.734164	-0.436133	5.44858
	114.147	-0.734165	-0.451771	5.4505
	114.147	-0.734165	-0.446607	5.44759
	114.147	-0.734165	-0.439192	5.44571
	114.147	-0.734165	-0.4301	5.44595
	114.147	-0.734165	-0.411947	5.44673
	114.147	-0.734165	-0.404886	5.44696
	114.147	-0.734165	-0.423696	5.44679
	114.147	-0.734165	-0.444381	5.44663
	114.147	-0.734165	-0.44799	5.44663
	114.147	-0.734165	-0.434537	5.44668
	114.147	-0.734165	-0.402801	5.44671
	114.147	-0.734165	-0.374618	5.4467
	114.147	-0.734165	-0.378849	5.44668
	114.147	-0.684974	-0.399262	5.44668
	114.147	-0.558199	-0.407674	5.44669
	114.147	-0.505767	-0.404159	5.44669
	114.147	-0.624585	-0.407601	5.44669
	114.147	-0.75734	-0.427286	5.44669
	114.147	-0.780903	-0.44487	5.44669
	114.147	-0.7452	-0.446911	5.44669
	114.147	-0.722126	-0.43391	5.44669
	114.147	-0.725192	-0.402922	5.44669
	114.147	-0.734684	-0.374891	5.44669
	114.147	-0.737572	-0.386791	5.44669
	114.147	-0.735407	-0.42735	5.44669
	114.147	-0.733474	-0.452037	5.44669
	114.147	-0.733434	-0.449849	5.44669
	114.147	-0.734104	-0.440457	5.44669
	114.147	-0.734399	-0.429478	5.44669
	114.147	-0.734284	-0.403366	5.44669
	114.147	-0.734132	-0.376654	5.44669
	114.147	-0.734108	-0.387371	5.44669
	114.147	-0.734153	-0.426967	5.44669
	114.147	-0.73418	-0.443799	5.44669
	114.147	-0.734175	-0.421676	5.44669
	114.147	-0.684974	-0.396165	5.44669
	114.147	-0.558195	-0.391717	5.44669
	114.147	-0.505766	-0.406536	5.44669
	114.147	-0.624586	-0.43127	5.44669
	114.147	-0.75734	-0.446919	5.44669
	114.147	-0.780903	-0.446353	5.44669
	114.147	-0.7452	-0.440818	5.44669
	114.147	-0.722126	-0.438743	5.44669
	114.147	-0.725192	-0.431977	5.44669
	114.147	-0.734685	-0.412894	5.44669
	114.147	-0.737572	-0.404615	5.44669
	114.147	-0.735407	-0.423246	5.44669
	114.147	-0.733474	-0.436418	5.44669
	114.147	-0.733434	-0.419956	5.44669
	114.147	-0.734104	-0.405946	5.44669
	114.147	-0.734399	-0.413415	5.44669
	114.147	-0.734284	-0.414838	5.44669
	114.147	-0.734132	-0.40385	5.44669
	114.147	-0.734108	-0.389456	5.44669
	114.147	-0.734153	-0.377992	5.44669
	114.147	-0.68499	-0.392568	5.44669
	114.147	-0.55821	-0.420749	5.44669
	114.147	-0.505766	-0.414481	5.44669
	114.147	-0.624581	-0.376185	5.44669
	114.147	-0.757338	-0.350438	5.44669
	114.147	-0.780904	-0.359247	5.44669
	114.147	-0.745201	-0.388777	5.44669
	114.147	-0.672936	-0.408528	5.44669
	114.147	-0.500036	-0.40797	5.44669
	114.147	-0.281131	-0.393109	5.44669
	114.147	-0.223629	-0.370136	5.44669
	114.147	-0.420604	-0.355242	5.44669
	114.125	-0.693808	-0.363368	5.44669
	114.067	-0.765193	-0.388789	5.44669
	114.044	-0.554684	-0.399197	5.44669
	114.097	-0.27087	-0.379199	5.44669
	114.135	-0.150659	-0.364696	5.44669
	114.089	-0.189127	-0.381087	5.44669
	114.049	-0.246057	-0.40341	5.44669
	114.092	-0.255927	-0.416437	5.44669
	114.154	-0.239778	-0.431205	5.44669
	114.146	-0.229497	-0.443363	5.44669
	114.052	-0.230931	-0.444885	5.44669
	113.937	-0.235185	-0.433597	5.44669
	113.888	-0.236457	-0.411381	5.44669
	113.902	-0.235478	-0.403405	5.44669
	113.925	-0.234616	-0.423276	5.44669
	113.929	-0.234602	-0.444732	5.44669
	113.923	-0.234903	-0.448286	5.44669
	113.919	-0.235034	-0.434536	5.44669
	113.919	-0.234982	-0.410566	5.44669
	113.921	-0.234914	-0.394859	5.44669
	113.921	-0.185713	-0.387257	5.44669
	113.921	-0.009768	-0.380274	5.44669
	113.921	0.218618	-0.394307	5.44669
	113.921	0.3282	-0.420666	5.44669
	113.921	0.30503	-0.421699	5.44669
	113.921	0.258293	-0.411967	5.44669
	113.921	0.247256	-0.415269	5.44669
	113.921	0.259294	-0.405596	5.44669
	113.921	0.268267	-0.38233	5.44669
	113.899	0.267747	-0.388908	5.44669
	113.841	0.264341	-0.417714	5.44669
	113.817	0.263098	-0.422388	5.44669
	113.871	0.263789	-0.413306	5.44669
	113.909	0.26452	-0.415584	5.44669
	113.862	0.26458	-0.413123	5.44669
	113.822	0.313536	-0.402359	5.44669
	113.866	0.489382	-0.397312	5.44669
	113.927	0.668622	-0.3988	5.44669
	113.942	0.651484	-0.393311	5.44669
	113.927	0.575889	-0.38136	5.44669
	113.894	0.647953	-0.384731	5.44669
	113.814	0.769661	-0.39928	5.44669
	113.737	0.805265	-0.413454	5.44669
	113.747	0.778539	-0.43143	5.44669
	113.803	0.754946	-0.436648	5.44669
	113.826	0.754604	-0.409263	5.44669
	113.795	0.762854	-0.368655	5.44669
	113.725	0.766431	-0.349187	5.44669
	113.677	0.814188	-0.361407	5.44669
	113.677	0.939091	-0.397998	5.44669
	113.694	0.991249	-0.428611	5.44669
	113.7	0.922172	-0.423666	5.44669
	113.697	0.965711	-0.402088	5.44669
	113.694	1.17049	-0.385572	5.44669
	113.693	1.26644	-0.369119	5.44669
	113.694	1.13952	-0.365373	5.44669
	113.695	1.03732	-0.392833	5.44669
	113.673	1.13564	-0.425079	5.44669
	113.615	1.27754	-0.424029	5.44669
	113.569	1.31224	-0.411368	5.44669
	113.565	1.27794	-0.422059	5.44669
	113.579	1.2515	-0.441382	5.44669
	113.586	1.25266	-0.439444	5.44669
	113.584	1.26255	-0.407164	5.44669
	113.559	1.26628	-0.366824	5.44669
	113.523	1.26433	-0.349174	5.44669
	113.535	1.26218	-0.362053	5.44669
	113.556	1.26198	-0.398274	5.44669
	113.516	1.26266	-0.436368	5.44669
	113.485	1.3122	-0.443805	5.44669
	113.53	1.48808	-0.410457	5.44669
	113.566	1.71631	-0.366603	5.44669
	113.522	1.82585	-0.355773	5.44669
	113.462	1.80272	-0.389754	5.44669
	113.447	1.75601	-0.427209	5.44669
	113.462	1.74497	-0.426017	5.44669
	113.473	1.757	-0.403573	5.44669
	113.473	1.81516	-0.385358	5.44669
	113.468	1.94142	-0.368502	5.44669
	113.467	2.03964	-0.35732	5.44669
	113.468	2.09554	-0.35695	5.44669
	113.469	2.19188	-0.368374	5.44669
	113.469	2.32781	-0.390237	5.44669
	113.468	2.46718	-0.398017	5.44669
	113.468	2.5449	-0.38606	5.44669
	113.468	2.58783	-0.392848	5.44669
	113.468	2.68605	-0.417989	5.44669
	113.468	2.77821	-0.421095	5.44669
	113.468	2.84158	-0.404795	5.44669
	113.468	2.9924	-0.38762	5.44669
	113.468	3.20548	-0.369015	5.44669
	113.468	3.31763	-0.364602	5.44669
	113.468	3.35017	-0.392547	5.44669
	113.468	3.48122	-0.425233	5.44669
	113.468	3.69702	-0.424195	5.44669
	113.468	3.81734	-0.411383	5.44669
	113.446	3.85234	-0.422006	5.44669
	113.366	3.98151	-0.441355	5.44669
	113.263	4.24485	-0.439451	5.44669
	113.213	4.5411	-0.415047	5.44669
	113.224	4.75589	-0.402853	5.44669
	113.245	4.86812	-0.421741	5.44669
	113.25	5.00656	-0.436414	5.44669
	113.244	5.1988	-0.412618	5.44669
	113.24	5.35607	-0.378015	5.44669
	113.24	5.52114	-0.376775	5.44669
	113.242	5.75767	-0.389314	5.44669
	113.243	6.03019	-0.379386	5.44669
	113.242	6.2938	-0.368296	5.44669
	113.242	6.54109	-0.3904	5.44669
	113.242	6.78475	-0.430891	5.44669
	113.242	7.08189	-0.444316	5.44669
	113.242	7.4597	-0.42049	5.44669
	113.242	7.81213	-0.395483	5.44669
	113.242	8.0697	-0.391853	5.44669
	113.242	8.28776	-0.406835	5.44669
	113.242	8.57079	-0.431347	5.44669
	113.242	9.00102	-0.446845	5.44669
	113.242	9.4866	-0.446294	5.44669
	113.242	9.84731	-0.44082	5.44669
	113.242	10.1209	-0.430894	5.44669
	113.242	10.4491	-0.40383	5.44669
	113.242	10.7895	-0.368474	5.44669
	113.22	11.1089	-0.351051	5.44669
	113.162	11.5125	-0.362253	5.44669
	113.138	11.9742	-0.38982	5.44669
	113.17	12.3345	-0.400026	5.44669
	113.173	12.6163	-0.37918	5.44669
	113.137	12.9974	-0.364393	5.44669
	113.095	13.4631	-0.388838	5.44669
	113.041	13.8822	-0.423752	5.44669
	113.004	14.3427	-0.424893	5.44669
	113.002	14.9498	-0.404331	5.44669
	113.015	15.5724	-0.393945	5.44669
	113.02	16.1443	-0.396688	5.44669
	113.018	16.7871	-0.393623	5.44669
	113.015	17.4931	-0.382242	5.44669
	113.015	18.1536	-0.39286	5.44669
	113.015	18.8144	-0.419359	5.44669
	113.016	19.4488	-0.413795	5.44669
	113.016	19.9179	-0.376391	5.44669
	113.016	20.3026	-0.350769	5.44669
	113.016	20.7068	-0.359312	5.44669
	113.016	21.0995	-0.396557	5.44669
	113.016	21.5216	-0.428752	5.44669
	113.016	22.016	-0.424237	5.44669
	113.016	22.5389	-0.410148	5.44669
	113.016	23.0495	-0.421474	5.44669
	113.016	23.5451	-0.441571	5.44669
	113.016	23.9895	-0.43973	5.44669
	113.016	24.3609	-0.415088	5.44669
	113.016	24.7601	-0.402771	5.44669
	113.016	25.2032	-0.421692	5.44669
	113.016	25.6559	-0.436423	5.44669
	113.016	26.1955	-0.412639	5.44669
	113.016	26.7837	-0.37015	5.44669
	113.016	27.3638	-0.356485	5.44669
	113.016	27.9729	-0.388791	5.44669
	113.016	28.6048	-0.426553	5.44669
	113.016	29.3356	-0.418213	5.44669
	113.016	30.263	-0.375679	5.44669
	113.016	31.2636	-0.356769	5.44669
	112.993	32.1306	-0.386937	5.44669
	112.914	32.9499	-0.433545	5.44669
	112.81	33.9989	-0.45453	5.44669
	112.76	35.2423	-0.448684	5.44669
	112.771	36.4491	-0.431211	5.44669
	112.792	37.6642	-0.409031	5.44669
	112.797	39.0087	-0.403268	5.44669
	112.792	40.3733	-0.424055	5.44669
	112.788	41.6952	-0.445106	5.44669
	112.788	43.0898	-0.440295	5.44669
	112.789	44.5947	-0.414068	5.44669
	112.79	46.1301	-0.402143	5.44669
	112.79	47.6407	-0.421792	5.44669
	112.789	49.1304	-0.444558	5.44669
	112.789	50.6202	-0.448741	5.44669
	112.789	52.1666	-0.442659	5.44669
	112.789	53.8429	-0.438666	5.44669
	112.767	55.5211	-0.439161	5.44669
	112.687	57.0012	-0.432919	5.44669
	112.584	58.4227	-0.41314	5.44669
	112.534	60.0415	-0.404384	5.44669
	112.545	61.8371	-0.423062	5.44669
	112.566	63.5989	-0.444294	5.44669
	112.571	65.2286	-0.448179	5.44669
	112.565	66.9047	-0.434647	5.44669
	112.561	68.7597	-0.40278	5.44669
	112.562	70.5434	-0.366699	5.44669
	112.541	71.9672	-0.358551	5.44669
	112.484	73.1741	-0.390884	5.44669
	112.46	74.4529	-0.434566	5.44669
	112.513	75.7951	-0.445685	5.44669
	112.573	77.0823	-0.419757	5.44669
	112.584	78.2658	-0.40256	5.44669
	112.568	79.2686	-0.419937	5.44669
	112.558	80.0602	-0.443632	5.44669
	112.559	80.7511	-0.449012	5.44669
	112.563	81.4628	-0.443102	5.44669
	112.542	82.2662	-0.430884	5.44669
	112.462	83.1574	-0.410886	5.44669
	112.357	83.9633	-0.396292	5.44669
	112.308	84.5897	-0.387744	5.44669
	112.318	85.2027	-0.379969	5.44669
	112.34	85.9279	-0.394006	5.44669
	112.345	86.7136	-0.428519	5.44669
	112.339	87.4368	-0.449954	5.44669
	112.335	88.0556	-0.44856	5.44669
	112.335	88.6439	-0.440657	5.44669
	112.337	89.2059	-0.43789	5.44669
	112.337	89.7597	-0.439548	5.44669
	112.337	90.3674	-0.441227	5.44669
	112.337	90.9097	-0.441341	5.4507
	112.337	91.2928	-0.440792	5.46104
	112.337	91.7129	-0.440522	5.46531
	112.337	92.3163	-0.440603	5.45562
	112.337	92.9025	-0.440734	5.4448
	112.337	93.2559	-0.440759	5.44287
	112.337	93.4927	-0.440724	5.44579
	112.337	93.8084	-0.432829	5.44767
	112.337	94.1566	-0.412547	5.44742
	112.337	94.4345	-0.404167	5.44664
	112.337	94.6626	-0.423182	5.44641
	112.337	94.8934	-0.444421	5.44658
	112.337	95.0937	-0.440319	5.44674
	112.337	95.2231	-0.414321	5.44675
	112.337	95.374	-0.40224	5.44669
	112.337	95.5653	-0.421743	5.44667
	112.337	95.6686	-0.444503	5.44668
	112.337	95.656	-0.448735	5.44669
	112.337	95.6159	-0.442676	5.44669
	112.337	95.6039	-0.438675	5.44669
	112.337	95.6132	-0.439159	5.44669
	112.337	95.6213	-0.440785	5.44669
	112.337	95.6215	-0.441294	5.44669
	112.337	95.6186	-0.44093	5.44669
	112.337	95.6174	-0.440596	5.44669
	112.337	95.6179	-0.440586	5.44669
	112.337	95.6185	-0.432829	5.44669
	112.337	95.6186	-0.412596	5.44669
	112.337	95.6184	-0.396317	5.44669
	112.337	95.6183	-0.387147	5.44669
	112.337	95.6183	-0.371839	5.44669
	112.337	95.6184	-0.358083	5.44669
	112.337	95.6184	-0.363954	5.44669
	112.337	95.6184	-0.395895	5.44669
	112.337	95.6184	-0.426824	5.44669
	112.337	95.6184	-0.423665	5.44669
	112.337	95.6184	-0.410594	5.44669
	112.337	95.6184	-0.413993	5.44669
	112.337	95.6184	-0.41342	5.44669
	112.337	95.6184	-0.41092	5.44669
	112.337	95.6184	-0.425651	5.44669
	112.337	95.6184	-0.443047	5.44669
	112.337	95.6184	-0.446735	5.44669
	112.337	95.6184	-0.442356	5.44669
	112.337	95.6184	-0.431381	5.44669
	112.337	95.6184	-0.403488	5.44669
	112.337	95.6184	-0.376029	5.44669
	112.337	95.6184	-0.387066	5.44669
	112.337	95.6184	-0.427061	5.44669
	112.337	95.6184	-0.443947	5.44669
	112.337	95.6184	-0.421704	5.44669
	112.337	95.6184	-0.396124	5.44669
	112.337	95.6184	-0.39169	5.44669
	112.337	95.6184	-0.406539	5.44669
	112.337	95.6184	-0.423411	5.44669
	112.337	95.6184	-0.418767	5.44669
	112.337	95.6184	-0.401935	5.44669
	112.337	95.6184	-0.395127	5.44669
	112.337	95.6184	-0.398036	5.44669
	112.337	95.6184	-0.401638	5.44669
	112.337	95.6184	-0.402108	5.44669
	112.337	95.6184	-0.393152	5.44669
	112.337	95.6184	-0.372246	5.44669
	112.337	95.6184	-0.363982	5.44669
	112.337	95.6184	-0.383267	5.44669
	112.337	95.6184	-0.404578	5.44669
	112.337	95.6676	-0.408281	5.44669
	112.337	95.8927	-0.402515	5.44669
	112.337	96.3955	-0.406695	5.44669
	112.337	97.1838	-0.42749	5.44669
	112.337	98.2265	-0.445277	5.44669
	112.315	99.508	-0.439138	5.44669
	112.257	100.984	-0.40565	5.44669
	112.211	102.485	-0.374169	5.44669
	112.185	103.785	-0.385518	5.44669
	112.142	104.871	-0.427074	5.44669
	112.125	105.968	-0.444502	5.44669
	112.177	107.201	-0.414062	5.44669
	112.211	108.495	-0.375737	5.44669
	112.164	109.767	-0.383177	5.44669
	112.103	111.058	-0.425535	5.44669
	112.089	112.422	-0.45256	5.44669
	112.105	113.769	-0.450714	5.44669
	112.116	114.979	-0.432762	5.44669
	112.115	115.973	-0.401088	5.44669
	112.111	116.752	-0.374531	5.44669
	112.109	117.44	-0.387292	5.44669
	112.11	118.205	-0.427688	5.44669
	112.111	119.088	-0.444129	5.44669
	112.111	119.954	-0.413687	5.44669
	112.111	120.714	-0.367842	5.44669
	112.11	121.428	-0.355144	5.44669
	112.11	122.208	-0.38905	5.44669
	112.111	123.186	-0.427138	5.44669
	112.111	124.397	-0.418366	5.44669
	112.111	125.662	-0.383406	5.44669
	112.111	126.723	-0.38481	5.44669
	112.111	127.51	-0.423485	5.44669
	112.111	128.228	-0.45112	5.44669
	112.111	129.107	-0.442968	5.44669
	112.111	130.144	-0.405171	5.44669
	112.111	131.199	-0.372606	5.44669
	112.111	132.207	-0.385033	5.44669
	112.088	133.14	-0.419555	5.44669
	112.008	133.903	-0.416667	5.44669
	111.905	134.45	-0.385397	5.44669
	111.855	134.938	-0.386249	5.44669
	111.866	135.574	-0.423381	5.44669
	111.887	136.307	-0.450565	5.44669
	111.892	136.932	-0.442773	5.44669
	111.887	137.462	-0.413157	5.44669
	111.905	138.087	-0.40088	5.44669
	111.962	138.8	-0.421586	5.44669
	111.988	139.421	-0.43705	5.44669
	111.934	139.956	-0.42081	5.44669
	111.874	140.585	-0.406079	5.44669
	111.863	141.298	-0.413167	5.44669
	111.879	141.917	-0.414687	5.44669
	111.89	142.452	-0.411745	5.44669
	111.888	143.081	-0.425547	5.44669
	111.884	143.794	-0.43484	5.44669
	111.883	144.463	-0.410605	5.44669
	111.884	145.124	-0.377731	5.44669
	111.885	145.854	-0.385242	5.44669
	111.885	146.625	-0.41782	5.44669
	111.884	147.34	-0.415866	5.44669
	111.884	147.911	-0.377807	5.44669
	111.862	148.426	-0.358496	5.44669
	111.782	149.063	-0.386904	5.44669
	111.679	149.787	-0.425046	5.44669
	111.651	150.359	-0.418253	5.44669
	111.742	150.665	-0.384101	5.44669
	111.844	150.888	-0.385142	5.44669
	111.819	151.214	-0.415506	5.44669
	111.699	151.523	-0.422801	5.44669
	111.624	151.625	-0.406393	5.44669
	111.63	151.572	-0.395554	5.44669
	111.658	151.467	-0.404499	5.44669
	111.668	151.237	-0.429053	5.44669
	111.662	150.802	-0.446713	5.44669
	111.656	150.248	-0.447055	5.44669
	111.656	149.46	-0.441186	5.4507
	111.658	146.803	-0.438648	5.46104
	111.659	139.127	-0.431807	5.46531
	111.658	125.688	-0.412856	5.45562
	111.658	110.738	-0.396789	5.4448
	111.658	99.7694	-0.387252	5.44287
	111.636	94.7073	-0.379586	5.44579
	111.578	93.7501	-0.39402	5.44767
	111.554	94.3217	-0.420791	5.44742
	111.608	95.0655	-0.421853	5.44263
	111.668	95.8394	-0.411987	5.43206
	111.679	96.8407	-0.415222	5.42796
	111.663	97.9213	-0.41344	5.43781
	111.652	98.7565	-0.410491	5.44864
	111.654	99.1836	-0.417594	5.4505
	111.636	99.2862	-0.414966	5.44757
	111.557	99.3599	-0.410288	5.44569
	111.475	99.6292	-0.424837	5.44596
	111.482	100.153	-0.43506	5.44673
	111.516	100.838	-0.41882	5.44696
	111.484	101.421	-0.405953	5.44679
	111.451	101.744	-0.413821	5.44663
	111.493	101.969	-0.407135	5.44663
	111.528	102.34	-0.383491	5.44668
	111.485	102.821	-0.380976	5.44671
	111.425	103.202	-0.396992	5.4467
	111.411	103.436	-0.413837	5.44668
	111.425	103.634	-0.432405	5.44668
	111.436	103.917	-0.444791	5.44669
	111.436	104.306	-0.437186	5.44669
	111.432	104.667	-0.405005	5.44669
	111.452	104.925	-0.374593	5.44669
	111.511	105.14	-0.385924	5.44669
	111.535	105.372	-0.419223	5.44669
	111.482	105.578	-0.424081	5.44669
	111.421	105.709	-0.405609	5.44669
	111.41	105.859	-0.39477	5.44669
	111.427	106.098	-0.40445	5.44669
	111.437	106.377	-0.42144	5.44669
	111.436	106.593	-0.418683	5.44669
	111.431	106.663	-0.4026	5.44669
	111.452	106.677	-0.395436	5.44669
	111.511	106.815	-0.405799	5.44669
	111.535	107.041	-0.429639	5.44268
	111.482	107.212	-0.438626	5.43234
	111.421	107.371	-0.41073	5.42806
	111.41	107.6	-0.376437	5.43775
	111.427	107.872	-0.384655	5.44858
	111.437	108.088	-0.418035	5.4505
	111.436	108.21	-0.424035	5.44759
	111.431	108.352	-0.413882	5.44169
	111.43	108.591	-0.41524	5.43161
	111.431	108.873	-0.412774	5.4281
	111.432	109.14	-0.410206	5.43803
	111.432	109.385	-0.425581	5.44868
	111.432	109.627	-0.435401	5.45044
	111.432	109.875	-0.418698	5.44753
	111.432	110.077	-0.39791	5.4457
	111.432	110.201	-0.393508	5.44597
	111.432	110.349	-0.406665	5.44674
	111.432	110.59	-0.422818	5.44696
	111.432	110.92	-0.418473	5.44678
	111.432	111.312	-0.409893	5.44663
	111.432	111.61	-0.423424	5.44663
	111.432	111.684	-0.442479	5.44668
	111.432	111.673	-0.447289	5.44671
	111.432	111.799	-0.434919	5.4467
	111.432	112.078	-0.411081	5.44668
	111.432	112.381	-0.402809	5.44668
	111.432	112.643	-0.415263	5.44669
	111.432	112.878	-0.416728	5.44669
	111.432	113.118	-0.411855	5.44669
	111.409	113.368	-0.424867	5.44669
	111.352	113.622	-0.442387	5.44669
	111.328	113.922	-0.438866	5.44669
	111.382	114.298	-0.414436	5.44669
	111.442	114.599	-0.394934	5.44669
	111.453	114.729	-0.393783	5.44669
	111.437	114.847	-0.399969	5.44669
	111.426	115.024	-0.402927	5.44669
	111.428	115.182	-0.409832	5.44669
	111.41	115.353	-0.420788	5.44669
	111.331	115.543	-0.408626	5.44669
	111.249	115.687	-0.381631	5.44669
	111.256	115.897	-0.387537	5.44669
	111.312	116.214	-0.417389	5.44669
	111.337	116.415	-0.414868	5.44669
	111.306	116.458	-0.385413	5.44669
	111.258	116.514	-0.379025	5.44669
	111.29	116.589	-0.387619	5.44669
	111.371	116.611	-0.385746	5.44669
	111.358	116.644	-0.396421	5.44669
	111.273	116.806	-0.419599	5.44669
	111.256	117.034	-0.412628	5.44669
	111.282	117.198	-0.375817	5.44669
	111.254	117.353	-0.350943	5.44669
	111.204	117.534	-0.359589	5.44669
	111.188	117.631	-0.388741	5.44669
	111.199	117.669	-0.408392	5.44669
	111.209	117.808	-0.415797	5.44669
	111.209	118.074	-0.429165	5.44669
	111.206	118.368	-0.434865	5.4507
	111.204	118.63	-0.417192	5.46104
	111.205	118.869	-0.397468	5.46531
	111.206	119.11	-0.393858	5.45562
	111.206	119.36	-0.406969	5.4448
	111.205	119.563	-0.42282	5.44287
	111.205	119.638	-0.418366	5.44579
	111.205	119.659	-0.409848	5.44767
	111.205	119.798	-0.423443	5.44742
	111.205	120.12	-0.434633	5.44664
	111.205	120.642	-0.419137	5.44641
	111.205	121.307	-0.398367	5.44658
	111.205	121.932	-0.393543	5.44674
	111.205	122.484	-0.406518	5.44675
	111.205	123.118	-0.430614	5.44669
	111.205	123.876	-0.44665	5.44667
	111.205	124.717	-0.438603	5.44668
	111.205	125.656	-0.412809	5.44669
	111.205	126.673	-0.394346	5.44669
	111.205	127.699	-0.386244	5.44669
	111.205	128.652	-0.380032	5.44669
	111.205	129.418	-0.394565	5.44669
	111.205	130.007	-0.42086	5.44669
	111.205	130.619	-0.421688	5.44669
	111.205	131.308	-0.411894	5.44669
	111.205	131.923	-0.423112	5.44669
	111.205	132.416	-0.441637	5.44669
	111.183	132.824	-0.439176	5.44669
	111.103	133.132	-0.406961	5.44669
	111	133.412	-0.374705	5.44669
	110.972	133.81	-0.377405	5.44669
	111.04	134.284	-0.398626	5.44669
	111.108	134.651	-0.415792	5.44669
	111.116	134.932	-0.424773	5.44669
	111.074	135.261	-0.41604	5.44669
	111.028	135.599	-0.400307	5.44669
	111.064	135.917	-0.395415	5.44669
	111.147	136.321	-0.398734	5.44669
	111.154	136.832	-0.393958	5.44669
	111.103	137.369	-0.381655	5.44669
	111.053	137.879	-0.392495	5.44669
	111.002	138.369	-0.419415	5.44669
	110.99	138.861	-0.421819	5.44669
	111.047	139.311	-0.404591	5.44669
	111.082	139.686	-0.395148	5.44669
	111.033	140.085	-0.40497	5.44669
	110.97	140.527	-0.421523	5.44669
	110.957	140.88	-0.418533	5.44669
	110.973	141.118	-0.410379	5.44669
	111.007	141.327	-0.415735	5.44669
	111.063	141.515	-0.414227	5.44669
	111.083	141.647	-0.410639	5.44669
	111.027	141.853	-0.425246	5.44669
	110.968	142.221	-0.442978	5.44669
	110.958	142.552	-0.44685	5.44669
	110.974	142.648	-0.434558	5.44669
	110.985	142.584	-0.411086	5.44669
	110.983	142.575	-0.395069	5.44669
	110.979	142.7	-0.38716	5.44669
	110.978	142.773	-0.380159	5.44669
	110.979	142.712	-0.386422	5.44669
	110.979	142.752	-0.392545	5.44669
	110.979	143.002	-0.385173	5.44669
	110.979	143.322	-0.394429	5.44669
	110.979	143.601	-0.418968	5.44669
	110.979	143.837	-0.420943	5.44669
	110.979	144.12	-0.404383	5.44669
	110.979	144.544	-0.387502	5.44669
	110.979	144.978	-0.376982	5.44669
	110.979	145.213	-0.39284	5.44669
	110.979	145.386	-0.429092	5.44669
	110.979	145.756	-0.450608	5.44669
	110.979	146.303	-0.44863	5.44669
	110.979	146.866	-0.432584	5.44669
	110.979	147.325	-0.401754	5.44669
	110.979	147.63	-0.374873	5.44669
	110.979	147.89	-0.387199	5.44669
	110.979	148.232	-0.427527	5.44669
	110.979	148.583	-0.444095	5.44669
	110.979	148.853	-0.421601	5.44669
	110.979	149.077	-0.403899	5.44669
	110.979	149.358	-0.419842	5.44669
	110.979	149.785	-0.435246	5.44669
	110.979	150.27	-0.412804	5.44669
	110.979	150.632	-0.378508	5.44669
	110.979	150.906	-0.384786	5.44669
	110.979	151.283	-0.425224	5.44669
	110.957	151.799	-0.451858	5.44669
	110.899	152.347	-0.45053	5.44669
	110.853	152.909	-0.440806	5.44669
	110.827	153.573	-0.429382	5.44669
	110.784	154.291	-0.411072	5.44669
	110.745	154.9	-0.404775	5.44669
	110.739	155.428	-0.41609	5.44669
	110.75	156.058	-0.416376	5.44669
	110.756	156.774	-0.403543	5.44669
	110.755	157.345	-0.388781	5.44669
	110.753	157.703	-0.377818	5.44669
	110.752	158.103	-0.392735	5.44669
	110.752	158.707	-0.42088	5.44669
	110.731	159.35	-0.422347	5.44669
	110.673	159.882	-0.412162	5.44669
	110.649	160.297	-0.422991	5.44669
	110.703	160.298	-0.44149	5.44669
	110.763	158.925	-0.439158	5.44669
	110.774	155.006	-0.414876	5.44669
	110.758	148.257	-0.395015	5.44669
	110.725	139.837	-0.39366	5.44669
	110.669	131.749	-0.399889	5.44669
	110.627	125.579	-0.395066	5.44669
	110.603	121.708	-0.381709	5.44669
	110.558	119.506	-0.392124	5.44669
	110.518	118.142	-0.427111	5.44669
	110.513	117.181	-0.450033	5.44669
	110.524	116.339	-0.449093	5.44669
	110.53	115.149	-0.440853	5.44669
	110.529	113.287	-0.429912	5.44669
	110.526	111.044	-0.411278	5.44669
	110.525	108.991	-0.396801	5.44669
	110.526	107.271	-0.395689	5.44669
	110.527	105.738	-0.407974	5.44669
	110.527	104.381	-0.430462	5.44669
	110.526	103.213	-0.446068	5.44669
	110.526	102.238	-0.438413	5.44669
	110.504	101.452	-0.405066	5.44669
	110.447	100.802	-0.366311	5.44669
	110.423	100.261	-0.357575	5.44669
	110.477	99.7854	-0.390613	5.44669
	110.537	99.3578	-0.4348	5.44669
	110.548	99.0354	-0.453749	5.44669
	110.531	98.8061	-0.447911	5.44669
	110.521	98.5888	-0.431165	5.44669
	110.522	98.2961	-0.409286	5.44669
	110.527	97.9106	-0.403391	5.44669
	110.528	97.6027	-0.416145	5.44669
	110.527	97.4726	-0.40902	5.44669
	110.526	97.3581	-0.375584	5.44669
	110.526	97.182	-0.360006	5.44669
	110.526	97.0721	-0.388328	5.44669
	110.527	97.0273	-0.432977	5.44669
	110.527	96.8903	-0.445927	5.44669
	110.526	96.6272	-0.420423	5.44669
	110.526	96.3338	-0.402753	5.44669
	110.526	96.1202	-0.419781	5.44669
	110.526	96.0566	-0.435627	5.44669
	110.526	96.0443	-0.420856	5.44669
	110.526	95.9044	-0.406604	5.44669
	110.526	95.6777	-0.421241	5.44669
	110.526	95.556	-0.43487	5.44669
	110.526	95.5734	-0.42002	5.44669
	110.526	95.6221	-0.398652	5.44669
	110.526	95.636	-0.393349	5.44669
	110.526	95.5752	-0.406335	5.44669
	110.526	95.3895	-0.430606	5.44669
	110.526	95.1611	-0.438841	5.44669
	110.526	95.055	-0.418347	5.44669
	110.526	95.0304	-0.40441	5.44669
	110.526	94.9006	-0.421214	5.44669
	110.526	94.6825	-0.443509	5.44669
	110.526	94.5607	-0.448507	5.44669
	110.526	94.5752	-0.442934	5.44669
	110.526	94.6226	-0.438864	5.44669
	110.526	94.637	-0.439147	5.44669
	110.526	94.6261	-0.440713	5.44669
	110.526	94.6164	-0.441268	5.44669
	110.526	94.6162	-0.440944	5.44669
	110.526	94.6196	-0.432741	5.44669
	110.526	94.6211	-0.412431	5.44669
	110.526	94.5713	-0.396279	5.44669
	110.526	94.3946	-0.39506	5.44669
	110.526	94.1661	-0.407896	5.44669
	110.526	94.0567	-0.430652	5.44669
	110.526	94.08	-0.438305	5.44669
	110.526	94.0775	-0.418106	5.44669
	110.526	93.9617	-0.404499	5.44669
	110.526	93.8973	-0.413466	5.44669
	110.526	93.9579	-0.407503	5.44669
	110.526	93.9644	-0.383771	5.44669
	110.526	93.8898	-0.388833	5.44669
	110.526	93.8474	-0.425042	5.44669
	110.526	93.9039	-0.442472	5.44669
	110.526	93.9994	-0.413933	5.44669
	110.526	93.93	-0.368535	5.44669
	110.526	93.7052	-0.347476	5.44669
	110.526	93.5609	-0.360733	5.44669
	110.526	93.5685	-0.398324	5.44669
	110.526	93.6211	-0.436858	5.44669
	110.526	93.6402	-0.451863	5.44669
	110.526	93.6294	-0.438517	5.44669
	110.526	93.6181	-0.410912	5.44669
	110.526	93.6664	-0.393581	5.44669
	110.504	93.846	-0.394468	5.44669
	110.447	94.1254	-0.408608	5.44669
	110.423	94.4105	-0.431161	5.44669
	110.477	94.664	-0.446136	5.44669
	110.537	94.9026	-0.446064	5.44669
	110.548	95.097	-0.440976	5.44669
	110.531	95.1721	-0.431041	5.44669
	110.521	95.1468	-0.411707	5.44669
	110.522	95.1115	-0.404451	5.44669
	110.504	95.0569	-0.423599	5.44669
	110.426	94.8912	-0.444495	5.44669
	110.321	94.6691	-0.448072	5.44669
	110.271	94.5585	-0.442401	5.44669
	110.281	94.5298	-0.438795	5.44669
	110.303	94.3998	-0.439307	5.44669
	110.308	94.1339	-0.440804	5.44669
	110.303	93.8368	-0.44125	5.44669
	110.298	93.5734	-0.440904	5.44669
	110.299	93.335	-0.440601	5.44669
	110.3	93.1441	-0.432726	5.44669
	110.301	93.0213	-0.412547	5.44669
	110.3	92.8699	-0.396333	5.44669
	110.3	92.676	-0.395041	5.44669
	110.3	92.5718	-0.407869	5.44669
	110.3	92.585	-0.422777	5.44669
	110.3	92.6256	-0.410157	5.44669
	110.3	92.5884	-0.381566	5.44669
	110.3	92.403	-0.379094	5.44669
	110.3	92.1664	-0.389017	5.44669
	110.3	92.0075	-0.378436	5.44669
	110.3	91.8576	-0.368004	5.44669
	110.3	91.6772	-0.390616	5.44669
	110.278	91.529	-0.431085	5.44669
	110.22	91.3635	-0.452191	5.44669
	110.197	91.1236	-0.448578	5.44669
	110.251	90.8498	-0.431998	5.44669
	110.288	90.5868	-0.409398	5.44669
	110.219	90.2911	-0.403142	5.44669
	110.1	89.9207	-0.416001	5.44669
	110.039	89.5709	-0.409048	5.44669
	110.051	89.3118	-0.383517	5.44669
	110.077	89.1413	-0.388178	5.44669
	110.083	89.0342	-0.416987	5.44669
	110.077	88.8328	-0.414472	5.44669
	110.072	88.4079	-0.377519	5.44669
	110.072	87.8972	-0.358871	5.44669
	110.074	87.5243	-0.379293	5.44669
	110.075	87.2546	-0.396866	5.44669
	110.074	86.9323	-0.389476	5.44669
	110.074	86.5439	-0.386819	5.44669
	110.074	86.0961	-0.397262	5.44669
	110.074	85.6882	-0.403995	5.44669
	110.074	85.4721	-0.403327	5.44669
	110.074	85.3467	-0.40856	5.44669
	110.052	85.1457	-0.420112	5.44669
	109.972	84.8245	-0.416665	5.44669
	109.868	84.4216	-0.402227	5.44669
	109.841	84.0673	-0.388126	5.44669
	109.909	83.8178	-0.370141	5.44669
	109.976	83.653	-0.364894	5.44669
	109.985	83.5448	-0.392269	5.44669
	109.943	83.3902	-0.432884	5.44669
	109.874	83.1406	-0.452357	5.44669
	109.831	82.8588	-0.448008	5.44669
	109.832	82.6452	-0.439571	5.44669
	109.847	82.5775	-0.42976	5.44669
	109.853	82.6127	-0.41167	5.44669
	109.85	82.6495	-0.40489	5.44669
	109.847	82.6521	-0.415926	5.44669
	109.846	82.5909	-0.416266	5.44669
	109.847	82.4089	-0.411426	5.44669
	109.848	82.1823	-0.416981	5.44669
	109.848	82.0756	-0.414377	5.44669
	109.848	82.0993	-0.410259	5.44669
	109.848	82.1453	-0.417163	5.44669
	109.848	82.1558	-0.414868	5.44669
	109.848	82.0946	-0.402529	5.44268
	109.848	81.9099	-0.388892	5.43234
	109.825	81.6821	-0.370354	5.42806
	109.768	81.5267	-0.35684	5.43775
	109.722	81.3751	-0.35609	5.44858
	109.718	81.1435	-0.360314	5.4505
	109.755	80.8683	-0.362307	5.44759
	109.797	80.651	-0.369505	5.44571
	109.783	80.5302	-0.396669	5.44595
	109.738	80.3399	-0.433038	5.44673
	109.697	79.9736	-0.45085	5.44696
	109.647	79.6389	-0.447321	5.44679
	109.611	79.4911	-0.431948	5.44663
	109.609	79.3788	-0.401953	5.44663
	109.62	79.2098	-0.375183	5.44668
	109.625	79.053	-0.379387	5.44671
	109.623	78.8798	-0.399287	5.4467
	109.621	78.6889	-0.407494	5.44668
	109.62	78.5446	-0.396203	5.44668
	109.621	78.3845	-0.371603	5.44669
	109.622	78.1454	-0.362627	5.44669
	109.622	77.8701	-0.382928	5.44669
	109.621	77.6554	-0.404918	5.44669
	109.621	77.5357	-0.416414	5.44669
	109.599	77.3942	-0.43066	5.44669
	109.542	77.2032	-0.443143	5.44669
	109.518	77.0968	-0.444987	5.44669
	109.572	77.0588	-0.433717	5.44669
	109.61	76.9234	-0.403525	5.44669
	109.563	76.6585	-0.367342	5.44669
	109.523	76.3638	-0.358555	5.44669
	109.544	76.1502	-0.390658	5.44669
	109.548	76.0871	-0.426599	5.44669
	109.539	76.1242	-0.42544	5.44669
	109.556	76.111	-0.411419	5.44669
	109.525	75.9366	-0.421579	5.44669
	109.433	75.6961	-0.441163	5.44669
	109.371	75.5808	-0.439522	5.44669
	109.373	75.6059	-0.415145	5.44669
	109.394	75.6555	-0.394998	5.44669
	109.403	75.667	-0.393557	5.44669
	109.399	75.6542	-0.407722	5.44669
	109.394	75.5955	-0.431114	5.44669
	109.393	75.4201	-0.446431	5.44669
	109.395	75.1954	-0.438334	5.44669
	109.396	75.0871	-0.412774	5.44669
	109.395	75.1095	-0.394427	5.44669
	109.395	75.1555	-0.386291	5.44669
	109.395	75.1173	-0.380023	5.44669
	109.395	74.9295	-0.386674	5.44669
	109.395	74.6923	-0.3927	5.44669
	109.395	74.5832	-0.385148	5.44669
	109.395	74.5605	-0.394364	5.44669
	109.395	74.4325	-0.42682	5.44669
	109.395	74.1653	-0.449114	5.44669
	109.395	73.867	-0.440941	5.44669
	109.395	73.6035	-0.412906	5.44669
	109.395	73.3655	-0.393554	5.44669
	109.395	73.1748	-0.393749	5.44669
	109.395	73.0028	-0.408315	5.44669
	109.395	72.6753	-0.423423	5.44669
	109.395	72.2038	-0.41814	5.44669
	109.395	71.8141	-0.409539	5.44669
	109.395	71.5728	-0.415523	5.44669
	109.395	71.3254	-0.414437	5.44669
	109.373	70.9673	-0.402931	5.44669
	109.293	70.6546	-0.397085	5.44669
	109.189	70.562	-0.406372	5.44669
	109.14	70.6203	-0.429293	5.44669
	109.15	70.6754	-0.438278	5.44669
	109.171	70.6774	-0.418577	5.44669
	109.176	70.6586	-0.396836	5.44669
	109.171	70.6008	-0.393101	5.44669
	109.167	70.428	-0.399006	5.44669
	109.167	70.2531	-0.394895	5.44669
	109.169	70.271	-0.37408	5.44669
	109.169	70.3946	-0.364131	5.44669
	109.169	70.4485	-0.390548	5.44669
	109.169	70.3793	-0.432434	5.44669
	109.169	70.176	-0.44491	5.44669
	109.169	69.8449	-0.42019	5.44669
	109.146	69.4897	-0.403017	5.44669
	109.067	69.3145	-0.419974	5.44669
	108.963	69.2953	-0.435614	5.44669
	108.913	69.2398	-0.412911	5.44669
	108.924	69.206	-0.370551	5.44669
	108.945	69.3072	-0.348685	5.44669
	108.95	69.3767	-0.360523	5.44669
	108.945	69.2739	-0.397806	5.44669
	108.941	69.1417	-0.436716	5.44669
	108.941	69.1127	-0.451988	5.44669
	108.942	69.1459	-0.446491	5.44669
	108.943	69.1699	-0.431196	5.44669
	108.943	69.1681	-0.401933	5.44669
	108.942	69.1096	-0.367571	5.44669
	108.942	68.9304	-0.351347	5.44669
	108.942	68.704	-0.354827	5.44669
	108.942	68.5963	-0.369616	5.44669
	108.942	68.5705	-0.391513	5.44669
	108.942	68.4406	-0.405981	5.44669
	108.942	68.2229	-0.40593	5.44669
	108.942	68.1014	-0.39316	5.44669
	108.942	68.1157	-0.378754	5.44669
	108.942	68.163	-0.391563	5.44669
	108.942	68.1282	-0.427926	5.44669
	108.942	67.9414	-0.450574	5.44669
	108.942	67.7034	-0.441159	5.44669
	108.942	67.5936	-0.412478	5.44669
	108.942	67.6201	-0.401168	5.44669
	108.942	67.6683	-0.414078	5.44669
	108.92	67.6296	-0.416815	5.44669
	108.863	67.49	-0.412313	5.44669
	108.817	67.3793	-0.425028	5.44669
	108.791	67.2737	-0.434421	5.44669
	108.747	67.0057	-0.410614	5.44669
	108.731	66.6925	-0.370013	5.44669
	108.782	66.5204	-0.357147	5.44669
	108.817	66.3414	-0.381247	5.44669
	108.769	65.9978	-0.406169	5.44669
	108.708	65.6686	-0.417537	5.44669
	108.695	65.515	-0.430686	5.44669
	108.71	65.3982	-0.442754	5.44669
	108.721	65.1804	-0.436944	5.44669
	108.72	64.8492	-0.413499	5.44669
	108.694	64.4483	-0.395224	5.44669
	108.635	64.1475	-0.394238	5.44669
	108.612	64.0259	-0.407927	5.44669
	108.667	63.9125	-0.430957	5.44669
	108.727	63.7338	-0.438422	5.44669
	108.737	63.5732	-0.418046	5.44669
	108.721	63.3528	-0.396562	5.44669
	108.711	62.9881	-0.393175	5.44669
	108.69	62.6647	-0.407005	5.44669
	108.637	62.5211	-0.423078	5.44669
	108.592	62.4065	-0.410591	5.44669
	108.587	62.2351	-0.37377	5.44669
	108.601	62.1273	-0.350816	5.44669
	108.608	62.1308	-0.360265	5.44669
	108.628	62.1687	-0.389069	5.44669
	108.66	62.183	-0.400418	5.44669
	108.648	62.1263	-0.387482	5.44669
	108.606	61.9421	-0.39259	5.44669
	108.567	61.7129	-0.425247	5.44669
	108.539	61.606	-0.441214	5.44669
	108.559	61.6305	-0.421203	5.44669
	108.603	61.6769	-0.396885	5.44669
	108.618	61.6873	-0.392187	5.44669
	108.609	61.6751	-0.406476	5.44669
	108.623	61.6663	-0.431079	5.44669
	108.657	61.6669	-0.446859	5.44669
	108.626	61.6703	-0.438525	5.44669
	108.55	61.6223	-0.404831	5.44669
	108.566	61.4949	-0.374044	5.44669
	108.65	61.4417	-0.385756	5.44669
	108.643	61.5605	-0.419347	5.44669
	108.56	61.6443	-0.424193	5.44669
	108.564	61.492	-0.413482	5.44669
	108.646	61.277	-0.422887	5.44669
	108.642	61.3203	-0.440978	5.44669
	108.561	61.5749	-0.446851	5.44669
	108.542	61.6916	-0.443139	5.44669
	108.588	61.5064	-0.439539	5.44669
	108.618	61.217	-0.439356	5.44669
	108.614	61.0855	-0.43269	5.44669
	108.603	61.1212	-0.405104	5.44669
	108.577	61.181	-0.368369	5.44669
	108.544	61.193	-0.350554	5.44669
	108.558	61.1768	-0.362082	5.44669
	108.6	61.1657	-0.389925	5.44669
	108.64	61.1668	-0.400131	5.44669
	108.667	61.1712	-0.387057	5.44669
	108.625	61.1727	-0.384644	5.44669
	108.524	61.1717	-0.39721	5.44669
	108.462	61.1708	-0.404746	5.44669
	108.467	61.1707	-0.395789	5.44669
	108.513	61.1711	-0.380277	5.44669
	108.578	61.2204	-0.383396	5.44669
	108.597	61.3963	-0.399105	5.44669
	108.538	61.6246	-0.413855	5.44669
	108.478	61.7342	-0.431661	5.44669
	108.468	61.711	-0.436602	5.44669
	108.485	61.6643	-0.417033	5.44669
	108.496	61.7025	-0.404655	5.44669
	108.494	61.8905	-0.421784	5.44669
	108.489	62.1278	-0.443661	5.44669
	108.488	62.1877	-0.440497	5.44669
	108.489	61.9852	-0.414666	5.44669
	108.49	61.7088	-0.394451	5.44669
	108.49	61.5889	-0.385628	5.44669
	108.49	61.5756	-0.379737	5.44669
	108.49	61.4554	-0.394661	5.44669
	108.49	61.1881	-0.428876	5.44669
	108.49	60.887	-0.449871	5.44669
	108.49	60.6716	-0.448398	5.44669
	108.49	60.5608	-0.432748	5.44669
	108.49	60.374	-0.401906	5.44669
	108.49	60.0057	-0.367008	5.44669
	108.468	59.6196	-0.35112	5.44669
	108.388	59.3449	-0.354933	5.44669
	108.284	59.1316	-0.36187	5.44669
	108.235	58.9059	-0.363372	5.44669
	108.267	58.6533	-0.361527	5.44669
	108.346	58.4432	-0.368091	5.44669
	108.375	58.3665	-0.396354	5.44669
	108.316	58.3475	-0.433409	5.44669
	108.251	58.2586	-0.443246	5.44669
	108.241	58.1618	-0.419146	5.44669
	108.259	58.1424	-0.40317	5.44669
	108.27	58.167	-0.42041	5.44669
	108.268	58.1347	-0.443613	5.44669
	108.263	57.9571	-0.448836	5.44669
	108.262	57.7219	-0.435164	5.44669
	108.241	57.6101	-0.402763	5.44669
	108.184	57.6348	-0.374379	5.44669
	108.16	57.6829	-0.386633	5.44669
	108.214	57.694	-0.427466	5.44669
	108.274	57.6815	-0.452141	5.44669
	108.262	57.6723	-0.449852	5.44669
	108.167	57.6729	-0.440421	5.44669
	108.075	57.6764	-0.429462	5.44669
	108.084	57.6777	-0.411243	5.44669
	108.123	57.677	-0.396947	5.44669
	108.091	57.6762	-0.387891	5.44669
	108.035	57.6762	-0.379798	5.44669
	108.018	57.6764	-0.386011	5.44669
	108.052	57.6765	-0.400372	5.44669
	108.121	57.6765	-0.405586	5.44669
	108.145	57.6764	-0.402888	5.44669
	108.11	57.6764	-0.407811	5.44669
	108.105	57.6764	-0.427825	5.44669
	108.119	57.6764	-0.445021	5.44669
	108.082	57.6764	-0.446782	5.44669
	108.033	57.6764	-0.433802	5.44669
	108.02	57.6764	-0.402922	5.44669
	108.032	57.6764	-0.37493	5.44669
	108.041	57.6764	-0.386807	5.44669
	108.041	57.6764	-0.419473	5.44669
	108.037	57.6764	-0.423872	5.44669
	108.036	57.6764	-0.413303	5.44669
	108.037	57.6764	-0.422926	5.44669
	108.037	57.6764	-0.433187	5.44669
	108.038	57.6764	-0.418715	5.44669
	108.037	57.6273	-0.406574	5.44669
	108.037	57.5005	-0.414119	5.44669
	108.037	57.3989	-0.407039	5.44669
	108.037	57.3417	-0.383344	5.44669
	108.037	57.2461	-0.38882	5.44669
	108.015	57.1109	-0.425188	5.44669
	107.935	56.9224	-0.442538	5.44669
	107.854	56.7176	-0.42178	5.44669
	107.862	56.6222	-0.396656	5.44669
	107.896	56.6428	-0.391886	5.44669
	107.863	56.6342	-0.406432	5.44669
	107.808	56.4677	-0.431167	5.44669
	107.792	56.2287	-0.446912	5.44669
	107.804	56.1114	-0.438516	5.44669
	107.815	56.135	-0.404809	5.44669
	107.815	56.1355	-0.366167	5.44669
	107.811	55.9717	-0.349735	5.44669
	107.81	55.7306	-0.354651	5.44669
	107.81	55.6115	-0.362244	5.44669
	107.811	55.6351	-0.371499	5.44669
	107.811	55.6854	-0.389657	5.44669
	107.811	55.6978	-0.396663	5.44669
	107.811	55.6851	-0.377827	5.44669
	107.811	55.6753	-0.365022	5.44669
	107.789	55.6266	-0.389582	5.44669
	107.731	55.4543	-0.431711	5.44669
	107.707	55.2272	-0.452821	5.44669
	107.761	55.0677	-0.440749	5.44669
	107.799	54.9142	-0.411507	5.44669
	107.73	54.7324	-0.400907	5.44669
	107.61	54.5849	-0.414314	5.44669
	107.573	54.4202	-0.417006	5.44669
	107.642	54.2296	-0.404438	5.44669
	107.691	54.1315	-0.396803	5.44669
	107.644	54.0968	-0.397848	5.44669
	107.577	53.9599	-0.400964	5.44669
	107.561	53.7424	-0.409763	5.44669
	107.578	53.6234	-0.421457	5.44669
	107.612	53.6388	-0.416801	5.44669
	107.669	53.6364	-0.401806	5.44669
	107.688	53.4743	-0.395772	5.44669
	107.633	53.235	-0.406222	5.44669
	107.573	53.1159	-0.429697	5.44669
	107.564	53.139	-0.446371	5.44669
	107.58	53.1891	-0.446682	5.44669
	107.59	53.2015	-0.441151	5.44669
	107.589	53.1397	-0.438766	5.44669
	107.584	53.0032	-0.439739	5.44669
	107.583	52.9512	-0.440996	5.44669
	107.584	53.0245	-0.433306	5.44669
	107.585	52.9826	-0.41265	5.44669
	107.585	52.7279	-0.39617	5.44669
	107.585	52.455	-0.394937	5.44669
	107.585	52.4026	-0.407884	5.44669
	107.585	52.5715	-0.430691	5.44669
	107.585	52.7249	-0.438326	5.44669
	107.585	52.7393	-0.418101	5.44669
	107.585	52.6432	-0.40449	5.44669
	107.585	52.4427	-0.413464	5.44669
	107.585	52.2208	-0.415376	5.44669
	107.585	52.1226	-0.404058	5.44669
	107.585	52.0991	-0.397223	5.44669
	107.585	51.9669	-0.40603	5.44669
	107.585	51.7473	-0.429101	5.44669
	107.585	51.6259	-0.438319	5.44669
	107.585	51.6409	-0.418663	5.44669
	107.585	51.6393	-0.404728	5.44669
	107.585	51.4776	-0.413364	5.44669
	107.585	51.2382	-0.41525	5.44669
	107.585	51.119	-0.411911	5.44669
	107.585	51.142	-0.425416	5.44669
	107.585	51.1921	-0.434726	5.44669
	107.585	51.2046	-0.410604	5.44669
	107.585	51.192	-0.377771	5.44669
	107.585	51.1822	-0.377388	5.44669
	107.562	51.1827	-0.397528	5.44669
	107.483	51.1863	-0.415338	5.44669
	107.379	51.1877	-0.424973	5.44669
	107.352	51.1869	-0.416285	5.44669
	107.42	51.137	-0.400339	5.44669
	107.465	50.9609	-0.38747	5.44669
	107.416	50.782	-0.370537	5.44669
	107.35	50.7993	-0.365293	5.44669
	107.335	50.8749	-0.384425	5.44669
	107.352	50.8027	-0.396727	5.44669
	107.364	50.681	-0.387593	5.44669
	107.363	50.6454	-0.386079	5.44669
	107.358	50.6721	-0.397621	5.44669
	107.357	50.6957	-0.404408	5.44669
	107.358	50.6961	-0.395501	5.44669
	107.359	50.6878	-0.380277	5.44669
	107.359	50.6842	-0.391368	5.44669
	107.358	50.6857	-0.427304	5.44669
	107.358	50.6876	-0.450382	5.44669
	107.358	50.6878	-0.449171	5.44669
	107.358	50.6873	-0.440761	5.44669
	107.358	50.6378	-0.429846	5.44669
	107.358	50.4619	-0.403412	5.44669
	107.358	50.2336	-0.376542	5.44669
	107.358	50.1241	-0.379438	5.44669
	107.336	50.1472	-0.398825	5.44669
	107.279	50.1939	-0.415153	5.44669
	107.255	50.2049	-0.432305	5.44669
	107.309	50.1929	-0.436411	5.44669
	107.369	50.1839	-0.408853	5.44669
	107.38	50.1353	-0.368567	5.44669
	107.363	50.0119	-0.357167	5.44669
	107.353	49.9607	-0.38964	5.44669
	107.332	50.0297	-0.434536	5.44669
	107.279	49.9857	-0.453985	5.44669
	107.256	49.83	-0.448103	5.44669
	107.287	49.8117	-0.439032	5.44669
	107.289	49.8644	-0.437372	5.44669
	107.276	49.7953	-0.432038	5.44669
	107.291	49.6831	-0.405536	5.44669
	107.262	49.6011	-0.376653	5.44669
	107.17	49.4498	-0.3866	5.44669
	107.131	49.2922	-0.426644	5.44669
	107.189	49.3097	-0.451809	5.44669
	107.235	49.3777	-0.450004	5.44669
	107.189	49.3024	-0.432733	5.44669
	107.147	49.182	-0.409199	5.44669
	107.212	49.1481	-0.402798	5.44669
	107.309	49.1751	-0.423798	5.44669
	107.29	49.1982	-0.445166	5.44669
	107.176	49.149	-0.440412	5.44669
	107.123	49.014	-0.406225	5.4507
	107.184	48.9582	-0.373957	5.46104
	107.235	49.0293	-0.385225	5.46531
	107.192	49.0371	-0.427026	5.45562
	107.126	48.9593	-0.452457	5.4448
	107.109	48.8659	-0.44227	5.44287
	107.103	48.796	-0.404403	5.44579
	107.058	48.8891	-0.372533	5.44767
	107.033	49.1146	-0.377404	5.44742
	107.083	49.2508	-0.399398	5.44664
	107.141	49.2395	-0.408245	5.44641
	107.13	49.1391	-0.404349	5.44658
	107.035	48.9459	-0.407478	5.44674
	106.921	48.7286	-0.419296	5.44675
	106.873	48.6298	-0.416708	5.44669
	106.888	48.6535	-0.402535	5.44667
	106.91	48.6967	-0.38824	5.44668
	106.914	48.706	-0.377949	5.44669
	106.908	48.6945	-0.385112	5.44669
	106.904	48.6372	-0.400653	5.44669
	106.904	48.4619	-0.413894	5.44669
	106.906	48.2367	-0.431127	5.44669
	106.906	48.1282	-0.444235	5.44669
	106.906	48.1507	-0.445279	5.44669
	106.906	48.1476	-0.433451	5.44669
	106.906	47.9826	-0.40331	5.44669
	106.906	47.7424	-0.375217	5.44669
	106.906	47.6239	-0.386789	5.44669
	106.906	47.6476	-0.419363	5.44669
	106.906	47.6485	-0.423833	5.44669
	106.906	47.534	-0.413325	5.44669
	106.906	47.4197	-0.415079	5.44669
	106.906	47.3528	-0.405034	5.44669
	106.906	47.2576	-0.374291	5.44669
	106.906	47.1753	-0.360882	5.44669
	106.906	47.1641	-0.381283	5.44669
	106.906	47.187	-0.396986	5.44669
	106.906	47.2003	-0.388819	5.44669
	106.906	47.1977	-0.394371	5.44669
	106.906	47.1919	-0.417647	5.44669
	106.906	47.1904	-0.42041	5.44669
	106.906	47.1918	-0.4125	5.44669
	106.906	47.193	-0.41595	5.44669
	106.906	47.1929	-0.405692	5.44669
	106.906	47.2417	-0.374258	5.44669
	106.906	47.4175	-0.352763	5.44669
	106.906	47.646	-0.360907	5.44669
	106.906	47.7556	-0.396517	5.44669
	106.906	47.7325	-0.428168	5.44669
	106.906	47.6857	-0.424007	5.44669
	106.906	47.6255	-0.410259	5.44669
	106.906	47.4615	-0.413732	5.44669
	106.906	47.2421	-0.405559	5.44669
	106.906	47.0828	-0.382861	5.44669
	106.906	46.9266	-0.381272	5.44669
	106.906	46.7437	-0.39734	5.44669
	106.906	46.6459	-0.413877	5.44669
	106.906	46.6086	-0.424428	5.44669
	106.906	46.4704	-0.416576	5.44669
	106.906	46.2533	-0.408525	5.44669
	106.906	46.0858	-0.415654	5.44669
	106.906	45.9253	-0.414852	5.44669
	106.906	45.7436	-0.410929	5.44669
	106.884	45.6477	-0.417275	5.44669
	106.826	45.66	-0.406806	5.44669
	106.802	45.6973	-0.374254	5.44669
	106.856	45.7083	-0.360236	5.44669
	106.894	45.6995	-0.388897	5.44669
	106.847	45.692	-0.425263	5.44669
	106.807	45.6919	-0.425506	5.44669
	106.851	45.6946	-0.40405	5.44669
	106.89	45.6957	-0.385739	5.44669
	106.825	45.6952	-0.376362	5.44669
	106.707	45.6946	-0.385336	5.44669
	106.646	45.6454	-0.39344	5.44669
	106.679	45.5188	-0.385934	5.44669
	106.762	45.4173	-0.39443	5.44669
	106.815	45.4093	-0.418698	5.44669
	106.812	45.4404	-0.412959	5.44669
	106.793	45.4068	-0.384147	5.44669
	106.808	45.2754	-0.387044	5.44669
	106.87	45.1663	-0.424158	5.44669
	106.92	45.1569	-0.442737	5.44669
	106.924	45.2392	-0.42223	5.44669
	106.886	45.4322	-0.396774	5.44669
	106.798	45.6559	-0.383905	5.44669
	106.697	45.7574	-0.370317	5.44669
	106.673	45.7326	-0.358598	5.44669
	106.742	45.688	-0.35684	5.44669
	106.786	45.7276	-0.367874	5.44669
	106.737	45.9155	-0.390066	5.44669
	106.671	46.1031	-0.398124	5.44669
	106.657	46.036	-0.386165	5.44669
	106.673	45.7811	-0.392854	5.44268
	106.685	45.6237	-0.417954	5.43234
	106.684	45.6365	-0.421078	5.42806
	106.68	45.696	-0.412671	5.43775
	106.678	45.7161	-0.423655	5.44858
	106.679	45.7033	-0.441588	5.4505
	106.68	45.6908	-0.446833	5.44759
	106.68	45.6901	-0.435045	5.44571
	106.68	45.6942	-0.403425	5.44595
	106.679	45.6962	-0.366828	5.44673
	106.679	45.6464	-0.350505	5.44696
	106.68	45.4694	-0.36261	5.44679
	106.68	45.2409	-0.398034	5.44663
	106.68	45.0824	-0.428199	5.44663
	106.657	44.9298	-0.41561	5.44668
	106.577	44.7481	-0.381873	5.44671
	106.496	44.6495	-0.377277	5.4467
	106.504	44.6606	-0.396016	5.44668
	106.538	44.6492	-0.406872	5.44668
	106.506	44.4848	-0.397105	5.44669
	106.473	44.2477	-0.380073	5.44669
	106.514	44.1304	-0.390713	5.44669
	106.55	44.1042	-0.427101	5.44669
	106.507	43.9777	-0.45053	5.44669
	106.447	43.7615	-0.449305	5.44669
	106.432	43.6394	-0.432894	5.44669
	106.447	43.653	-0.401644	5.44669
	106.458	43.651	-0.374717	5.44669
	106.458	43.4896	-0.379301	5.44669
	106.453	43.2506	-0.399416	5.44669
	106.429	43.1313	-0.415449	5.44669
	106.373	43.1542	-0.424348	5.44669
	106.35	43.1551	-0.408114	5.44669
	106.404	42.9917	-0.38015	5.44669
	106.442	42.7507	-0.379228	5.44669
	106.372	42.6313	-0.389576	5.44669
	106.253	42.6057	-0.386493	5.44669
	106.193	42.4801	-0.388168	5.44669
	106.204	42.2641	-0.391017	5.44669
	106.23	42.1418	-0.383912	5.44669
	106.236	42.1552	-0.394444	5.44669
	106.252	42.1532	-0.427293	5.44669
	106.305	41.9919	-0.441413	5.44669
	106.329	41.7529	-0.420559	5.44669
	106.277	41.6336	-0.396545	5.44669
	106.217	41.6565	-0.384403	5.44669
	106.206	41.7066	-0.370607	5.44669
	106.222	41.7191	-0.366413	5.44669
	106.232	41.6573	-0.39274	5.44669
	106.231	41.4716	-0.432541	5.44669
	106.227	41.2436	-0.452046	5.44669
	106.225	41.1377	-0.448	5.44669
	106.226	41.1622	-0.439678	5.44669
	106.227	41.2082	-0.437679	5.44669
	106.227	41.2185	-0.439807	5.44669
	106.227	41.2064	-0.441411	5.44669
	106.227	41.1977	-0.441326	5.44669
	106.205	41.1983	-0.44072	5.44669
	106.147	41.2017	-0.432626	5.44669
	106.101	41.2029	-0.404592	5.44669
	106.075	41.2022	-0.376049	5.44669
	106.032	41.2014	-0.386682	5.44669
	105.993	41.2014	-0.426893	5.44669
	105.987	41.2016	-0.444013	5.44669
	105.998	41.2017	-0.413921	5.44669
	106.004	41.1525	-0.375852	5.44669
	106.003	40.9765	-0.375404	5.44669
	106	40.7481	-0.389509	5.44669
	106	40.6385	-0.387825	5.44669
	106	40.6617	-0.38875	5.44669
	106.001	40.7576	-0.390788	5.44669
	106.001	40.8954	-0.383609	5.44669
	106.001	40.9358	-0.394398	5.44669
	106.001	40.808	-0.419511	5.44669
	106.001	40.6758	-0.421181	5.44669
	106.001	40.6556	-0.412161	5.44669
	106.001	40.6926	-0.423404	5.44669
	106.001	40.715	-0.441664	5.44669
	106.001	40.7112	-0.439083	5.44669
	106.001	40.7016	-0.406913	5.44669
	106.001	40.699	-0.366847	5.44669
	106.001	40.7013	-0.357143	5.44669
	106.001	40.7032	-0.390242	5.44669
	106.001	40.7031	-0.434798	5.44669
	106.001	40.7025	-0.453881	5.44669
	106.001	40.7514	-0.440096	5.44669
	106.001	40.8783	-0.410857	5.44669
	106.001	40.9309	-0.400867	5.44669
	106.001	40.8121	-0.422399	5.44669
	106.001	40.6793	-0.445266	5.44669
	106.001	40.6557	-0.448822	5.44669
	106.001	40.6422	-0.43457	5.44669
	106.001	40.4893	-0.41039	5.44669
	106.001	40.2578	-0.394773	5.44669
	105.978	40.1388	-0.387284	5.44669
	105.921	40.1591	-0.372445	5.44669
	105.897	40.1588	-0.366159	5.44669
	105.951	40.045	-0.39198	5.44669
	106.011	39.9313	-0.424442	5.44669
	106	39.8645	-0.424065	5.44669
	105.904	39.7691	-0.411609	5.44669
	105.812	39.6866	-0.414276	5.44669
	105.821	39.6755	-0.405307	5.44669
	105.86	39.6985	-0.374691	5.44669
	105.828	39.7118	-0.360952	5.44669
	105.772	39.7092	-0.389042	5.44669
	105.755	39.7033	-0.43294	5.44669
	105.767	39.7018	-0.453529	5.44669
	105.778	39.7033	-0.44848	5.44669
	105.779	39.6552	-0.439352	5.44669
	105.775	39.5284	-0.437372	5.44669
	105.773	39.4264	-0.439795	5.44669
	105.774	39.3691	-0.433644	5.44669
	105.775	39.2735	-0.413218	5.44669
	105.775	39.1876	-0.396288	5.44669
	105.774	39.1751	-0.394784	5.44669
	105.774	39.1987	-0.407778	5.44669
	105.774	39.2128	-0.42283	5.44669
	105.774	39.161	-0.410212	5.44669
	105.774	39.0282	-0.373699	5.44669
	105.752	38.9249	-0.358792	5.44669
	105.672	38.8693	-0.388489	5.44669
	105.591	38.7256	-0.433476	5.44669
	105.599	38.4636	-0.446079	5.44669
	105.633	38.1731	-0.412439	5.44669
	105.6	37.9602	-0.366625	5.44669
	105.545	37.8959	-0.355078	5.44669
	105.529	37.8831	-0.389455	5.44669
	105.541	37.7924	-0.427331	5.44669
	105.552	37.6927	-0.426174	5.44669
	105.552	37.6726	-0.411466	5.44669
	105.548	37.698	-0.421338	5.44669
	105.547	37.6663	-0.441045	5.44669
	105.547	37.4886	-0.439559	5.44669
	105.548	37.2533	-0.415203	5.44669
	105.548	37.1414	-0.395009	5.44669
	105.548	37.1169	-0.385671	5.44669
	105.548	36.9891	-0.379556	5.44669
	105.548	36.7718	-0.39457	5.44669
	105.548	36.6497	-0.421031	5.44669
	105.548	36.6637	-0.421758	5.44669
	105.548	36.711	-0.403991	5.44669
	105.548	36.7256	-0.387048	5.44669
	105.526	36.6656	-0.376932	5.44669
	105.468	36.4799	-0.385109	5.44669
	105.445	36.2513	-0.393142	5.44669
	105.498	36.1451	-0.38589	5.44669
	105.559	36.1697	-0.394517	5.44669
	105.569	36.2159	-0.426621	5.44669
	105.553	36.2262	-0.441105	5.44669
	105.543	36.214	-0.420669	5.44669
	105.544	36.2053	-0.404571	5.44669
	105.548	36.2059	-0.420455	5.44669
	105.55	36.2093	-0.435263	5.44669
	105.549	36.1613	-0.412593	5.44669
	105.548	35.9846	-0.378414	5.44669
	105.548	35.8047	-0.37695	5.44669
	105.548	35.871	-0.397117	5.44669
	105.548	36.1229	-0.40745	5.44669
	105.548	36.2793	-0.404827	5.44669
	105.548	36.2671	-0.40796	5.44669
	105.548	36.2083	-0.427199	5.44669
	105.548	36.1883	-0.444705	5.44669
	105.548	36.2008	-0.446873	5.44669
	105.526	36.2132	-0.441823	5.44669
	105.446	36.2139	-0.431109	5.44669
	105.343	36.2098	-0.403564	5.44669
	105.293	36.2079	-0.368286	5.44669
	105.303	36.2085	-0.358938	5.44669
	105.325	36.2095	-0.390482	5.44669
	105.33	36.1605	-0.42639	5.44669
	105.324	35.9842	-0.425415	5.44669
	105.32	35.7557	-0.411483	5.44669
	105.32	35.6461	-0.413744	5.44669
	105.322	35.6693	-0.405129	5.44669
	105.322	35.6669	-0.382677	5.44669
	105.322	35.502	-0.381348	5.44669
	105.322	35.2615	-0.389566	5.44669
	105.322	35.143	-0.377865	5.44669
	105.322	35.1175	-0.367569	5.44669
	105.322	34.9917	-0.390637	5.44669
	105.322	34.7755	-0.423377	5.44669
	105.299	34.604	-0.416226	5.44669
	105.22	34.4415	-0.383845	5.44669
	105.116	34.2603	-0.385755	5.44669
	105.067	34.1654	-0.415854	5.44669
	105.077	34.1779	-0.422729	5.44669
	105.098	34.215	-0.41411	5.44669
	105.103	34.1766	-0.423671	5.44669
	105.098	33.9919	-0.441083	5.44669
	105.094	33.756	-0.446616	5.44669
	105.094	33.6464	-0.443004	5.44669
	105.095	33.6722	-0.439565	5.44669
	105.096	33.7201	-0.431545	5.44669
	105.096	33.7306	-0.40455	5.44669
	105.095	33.718	-0.368544	5.44669
	105.095	33.7089	-0.358695	5.44669
	105.095	33.7096	-0.390289	5.44669
	105.096	33.7131	-0.434266	5.44669
	105.096	33.7144	-0.453641	5.44669
	105.096	33.7136	-0.440185	5.44669
	105.095	33.7129	-0.403108	5.44669
	105.096	33.6636	-0.36486	5.44669
	105.096	33.4879	-0.357663	5.44669
	105.096	33.2596	-0.391166	5.44669
	105.096	33.15	-0.427129	5.44669
	105.096	33.1731	-0.417611	5.44669
	105.096	33.1707	-0.383092	5.44669
	105.096	33.0058	-0.384947	5.44669
	105.096	32.7653	-0.423654	5.44669
	105.096	32.6468	-0.451142	5.44669
	105.096	32.7197	-0.450788	5.44669
	105.096	32.8966	-0.441168	5.44669
	105.096	32.9613	-0.429442	5.44669
	105.096	32.8298	-0.410969	5.44669
	105.096	32.6873	-0.40471	5.44669
	105.096	32.6642	-0.42397	5.44669
	105.096	32.7035	-0.436688	5.44669
	105.096	32.728	-0.411941	5.44669
	105.096	32.7242	-0.377634	5.44669
	105.096	32.7139	-0.376856	5.44669
	105.096	32.7109	-0.397354	5.44669
	105.096	32.7625	-0.407583	5.44669
	105.073	32.9406	-0.404799	5.44669
	105.016	33.169	-0.407901	5.44669
	104.992	33.2778	-0.419313	5.44669
	105.024	33.2052	-0.416565	5.44669
	105.004	33.0318	-0.402469	5.44669
	104.911	32.9193	-0.388263	5.44669
	104.845	32.8742	-0.377983	5.44669
	104.845	32.7875	-0.385118	5.44669
	104.868	32.6517	-0.392772	5.44669
	104.877	32.4598	-0.377861	5.44669
	104.873	32.2539	-0.358556	5.44669
	104.868	32.1591	-0.354133	5.44669
	104.867	32.1804	-0.358883	5.44669
	104.869	32.2211	-0.370274	5.44669
	104.87	32.2303	-0.390339	5.44669
	104.87	32.2196	-0.397384	5.44669
	104.869	32.2119	-0.385758	5.44669
	104.869	32.2124	-0.385076	5.44669
	104.869	32.2154	-0.389982	5.44669
	104.869	32.2165	-0.384577	5.44669
	104.869	32.2159	-0.38722	5.44669
	104.869	32.2152	-0.391301	5.44669
	104.869	32.2152	-0.384368	5.44669
	104.869	32.1662	-0.386663	5.44669
	104.869	31.9903	-0.391143	5.44669
	104.869	31.7619	-0.384499	5.44669
	104.869	31.6523	-0.386775	5.44669
	104.869	31.6754	-0.399013	5.44669
	104.869	31.7222	-0.404744	5.44669
	104.869	31.7332	-0.395147	5.44669
	104.869	31.7212	-0.380009	5.44669
	104.869	31.7122	-0.391382	5.44669
	104.869	31.7127	-0.419534	5.44669
	104.869	31.7161	-0.422264	5.44669
	104.869	31.7174	-0.404735	5.44669
	104.869	31.7167	-0.395051	5.44669
	104.847	31.716	-0.404878	5.44669
	104.767	31.6667	-0.42939	5.44669
	104.664	31.491	-0.44672	5.44669
	104.614	31.2627	-0.439067	5.44669
	104.624	31.1531	-0.412979	5.44669
	104.646	31.1762	-0.394252	5.44669
	104.651	31.1737	-0.394015	5.44669
	104.645	31.0088	-0.408179	5.44669
	104.641	30.7684	-0.431142	5.44669
	104.641	30.6498	-0.446281	5.44669
	104.643	30.6243	-0.446131	5.44669
	104.643	30.4985	-0.433082	5.44669
	104.643	30.2824	-0.402852	5.44669
	104.643	30.1109	-0.367286	5.44669
	104.643	29.9976	-0.350901	5.44669
	104.621	29.9432	-0.362613	5.44669
	104.541	29.9007	-0.390024	5.44669
	104.437	29.7944	-0.407855	5.44669
	104.388	29.6987	-0.407245	5.44669
	104.398	29.6859	-0.393045	5.44669
	104.419	29.7129	-0.370367	5.44669
	104.424	29.7285	-0.355361	5.44669
	104.419	29.7254	-0.363336	5.44669
	104.415	29.7185	-0.396604	5.44669
	104.415	29.7167	-0.435211	5.44669
	104.417	29.7184	-0.451785	5.44669
	104.417	29.7198	-0.44694	5.44669
	104.417	29.7197	-0.431456	5.44669
	104.417	29.7192	-0.409753	5.44669
	104.417	29.7191	-0.403483	5.44669
	104.417	29.7191	-0.423888	5.44669
	104.417	29.6701	-0.44496	5.44669
	104.417	29.5433	-0.448164	5.44669
	104.417	29.4416	-0.442274	5.44669
	104.417	29.3845	-0.43871	5.44669
	104.417	29.2888	-0.431446	5.44669
	104.394	29.2028	-0.412683	5.44669
	104.337	29.1411	-0.404716	5.44669
	104.291	28.9888	-0.415492	5.44669
	104.265	28.7745	-0.416147	5.44669
	104.244	28.6624	-0.41153	5.44669
	104.262	28.6795	-0.424938	5.44669
	104.28	28.7246	-0.434661	5.44669
	104.237	28.6879	-0.410746	5.44669
	104.183	28.5011	-0.377854	5.44669
	104.172	28.2637	-0.377372	5.44669
	104.185	28.1542	-0.397492	5.44669
	104.195	28.1806	-0.415328	5.44669
	104.194	28.2287	-0.424982	5.44669
	104.19	28.2391	-0.416293	5.44669
	104.189	28.2264	-0.40821	5.44669
	104.19	28.2173	-0.423493	5.44669
	104.191	28.218	-0.443107	5.44669
	104.191	28.2216	-0.447527	5.44669
	104.19	28.2228	-0.434795	5.44669
	104.19	28.222	-0.403074	5.44669
	104.19	28.2213	-0.37464	5.44669
	104.19	28.2212	-0.378761	5.44669
	104.19	28.1723	-0.391347	5.44669
	104.19	27.9964	-0.387402	5.44669
	104.19	27.768	-0.387919	5.44669
	104.19	27.6584	-0.398461	5.44669
	104.19	27.6815	-0.411977	5.44669
	104.19	27.7283	-0.423232	5.44669
	104.19	27.7393	-0.416751	5.44669
	104.168	27.6781	-0.409023	5.44669
	104.111	27.4932	-0.415801	5.44669
	104.065	27.2653	-0.406866	5.44669
	104.061	27.1591	-0.374803	5.44669
	104.075	27.1835	-0.352574	5.44669
	104.082	27.2296	-0.360634	5.44669
	104.102	27.2399	-0.388599	5.44669
	104.134	27.2278	-0.40009	5.44669
	104.122	27.219	-0.379641	5.44669
	104.08	27.2197	-0.364564	5.44669
	104.041	27.2231	-0.388745	5.44669
	103.991	27.2242	-0.431524	5.44669
	103.953	27.2235	-0.45304	5.44669
	103.951	27.2228	-0.448778	5.44669
	103.963	27.2228	-0.43178	5.44669
	103.968	27.1738	-0.409236	5.44669
	103.966	27.0472	-0.403152	5.44669
	103.964	26.9455	-0.423933	5.44669
	103.963	26.8883	-0.445097	5.44669
	103.964	26.7926	-0.448205	5.44669
	103.964	26.7066	-0.442243	5.44669
	103.964	26.6941	-0.438682	5.44669
	103.964	26.7178	-0.431445	5.44669
	103.964	26.7319	-0.404822	5.44669
	103.964	26.6802	-0.376565	5.44669
	103.964	26.4981	-0.386817	5.44669
	103.964	26.2681	-0.418896	5.44669
	103.942	26.1108	-0.423627	5.44669
	103.862	25.9592	-0.413405	5.44669
	103.758	25.7775	-0.423056	5.44669
	103.709	25.6785	-0.441076	5.44669
	103.742	25.6895	-0.446831	5.44669
	103.82	25.7273	-0.435226	5.44669
	103.849	25.6898	-0.411372	5.44669
	103.79	25.5052	-0.394951	5.44669
	103.725	25.269	-0.387009	5.44669
	103.715	25.1593	-0.372267	5.44669
	103.733	25.1851	-0.358311	5.44669
	103.744	25.1839	-0.363898	5.44669
	103.742	25.0185	-0.38792	5.44669
	103.737	24.7774	-0.398645	5.44669
	103.736	24.6588	-0.379276	5.44669
	103.737	24.6335	-0.364925	5.44669
	103.716	24.5078	-0.389026	5.44669
	103.658	24.2916	-0.431513	5.44669
	103.612	24.1693	-0.452936	5.44669
	103.608	24.1335	-0.440867	5.44669
	103.622	24.054	-0.403645	5.44669
	103.607	23.967	-0.364843	5.44669
	103.548	23.8992	-0.349594	5.44669
	103.498	23.7939	-0.355063	5.44669
	103.494	23.7076	-0.362467	5.44669
	103.509	23.6984	-0.363576	5.44669
	103.517	23.7235	-0.369271	5.44669
	103.515	23.7371	-0.38825	5.44669
	103.511	23.7338	-0.396865	5.44669
	103.51	23.7276	-0.386283	5.44669
	103.511	23.6769	-0.38548	5.44669
	103.512	23.5026	-0.389965	5.44669
	103.489	23.2754	-0.376555	5.44669
	103.432	23.1657	-0.366878	5.44669
	103.386	23.1884	-0.390812	5.44669
	103.36	23.235	-0.431567	5.44669
	103.316	23.2461	-0.444453	5.44669
	103.277	23.185	-0.412436	5.44669
	103.272	23.0001	-0.375073	5.44669
	103.282	22.7722	-0.383476	5.44669
	103.289	22.666	-0.418025	5.44669
	103.288	22.6412	-0.42445	5.44669
	103.285	22.5113	-0.414059	5.44669
	103.284	22.244	-0.415167	5.44669
	103.285	21.9464	-0.40481	5.44669
	103.285	21.7324	-0.382037	5.44669
	103.285	21.6702	-0.381194	5.44669
	103.285	21.7078	-0.397599	5.44669
	103.285	21.7437	-0.406143	5.44669
	103.285	21.745	-0.396237	5.44669
	103.285	21.7328	-0.379968	5.44669
	103.285	21.678	-0.390978	5.44669
	103.285	21.504	-0.42725	5.44669
	103.285	21.2785	-0.450498	5.44669
	103.285	21.2186	-0.449239	5.44669
	103.285	21.3677	-0.432878	5.44669
	103.285	21.4664	-0.409532	5.44669
	103.285	21.3095	-0.395015	5.44669
	103.285	21.0381	-0.395561	5.44669
	103.285	20.904	-0.408556	5.44669
	103.285	20.883	-0.42288	5.44669
	103.285	20.8138	-0.417827	5.44669
	103.285	20.726	-0.409601	5.44669
	103.285	20.7033	-0.423531	5.44669
	103.285	20.7233	-0.434757	5.44669
	103.285	20.7395	-0.419158	5.44669
	103.285	20.7392	-0.398331	5.44669
	103.285	20.7332	-0.393521	5.44669
	103.285	20.7309	-0.406521	5.44669
	103.285	20.732	-0.422753	5.44669
	103.285	20.7333	-0.410626	5.44669
	103.285	20.7335	-0.381771	5.44669
	103.285	20.7331	-0.386884	5.44669
	103.285	20.782	-0.417066	5.44669
	103.285	20.9581	-0.414965	5.44669
	103.285	21.1865	-0.385568	5.44669
	103.285	21.2962	-0.386926	5.44669
	103.285	21.273	-0.423603	5.44669
	103.285	21.2262	-0.450417	5.44669
	103.285	21.2152	-0.450502	5.44669
	103.285	21.2272	-0.441306	5.44669
	103.285	21.2362	-0.429601	5.44669
	103.263	21.2357	-0.410986	5.44669
	103.183	21.2323	-0.39679	5.44669
	103.102	21.231	-0.387917	5.44669
	103.11	21.2317	-0.371993	5.44669
	103.166	21.1832	-0.357874	5.44669
	103.213	21.0073	-0.355941	5.44669
	103.262	20.7787	-0.367755	5.4507
	103.295	20.669	-0.390336	5.46104
	103.275	20.6922	-0.40615	5.46531
	103.207	20.739	-0.41429	5.45562
	103.156	20.7501	-0.429331	5.4448
	103.131	20.738	-0.443341	5.44287
	103.113	20.729	-0.445542	5.44579
	103.132	20.7295	-0.43388	5.44767
	103.149	20.7329	-0.403396	5.44742
	103.128	20.685	-0.36723	5.44664
	103.132	20.5575	-0.350684	5.44641
	103.144	20.4552	-0.354671	5.44658
	103.126	20.398	-0.369786	5.44674
	103.133	20.3026	-0.391639	5.44675
	103.145	20.2167	-0.405974	5.44669
	103.126	20.2041	-0.413753	5.44667
	103.155	20.2277	-0.421298	5.44668
	103.225	20.2418	-0.415308	5.44669
	103.207	20.2393	-0.409106	5.44669
	103.125	20.2332	-0.424219	5.44669
	103.11	20.2316	-0.443092	5.44669
	103.136	20.233	-0.447263	5.44669
	103.108	20.2834	-0.43469	5.44669
	103.057	20.4594	-0.410994	5.44669
	103.042	20.6873	-0.394983	5.44669
	103.052	20.7967	-0.395028	5.44669
	103.062	20.7736	-0.408344	5.44669
	103.063	20.727	-0.430851	5.44669
	103.059	20.716	-0.4461	5.44669
	103.058	20.728	-0.446159	5.44669
	103.058	20.7369	-0.441028	5.44669
	103.059	20.7364	-0.431029	5.44669
	103.059	20.733	-0.403813	5.44669
	103.059	20.7318	-0.368419	5.44669
	103.059	20.6833	-0.358904	5.44669
	103.059	20.508	-0.38255	5.44669
	103.059	20.2305	-0.39822	5.44669
	103.059	19.9447	-0.388886	5.44669
	103.059	19.7394	-0.38609	5.44669
	103.059	19.7258	-0.389296	5.44669
	103.059	19.8868	-0.383929	5.44669
	103.059	20.0231	-0.395063	5.44669
	103.059	20.0332	-0.419676	5.44669
	103.059	19.9413	-0.421014	5.44669
	103.059	19.7934	-0.412032	5.44669
[truncated: 1,662 more rows]
