# Supplementary material for: Design of a cosmetic glove stiffness compensation mechanism for toddler-sized hand prostheses
Source: PLoS One. 2017 Aug 11;12(8):e0183233. doi: 10.1371/journal.pone.0183233 (PMC5553851; doi:10.1371/journal.pone.0183233)
Supplement: S1 Dataset — (ZIP) [file pone.0183233.s001.zip › 03 Prototype measurements/protVST_1.xlsx]

## Sheet: protVST_1
LabVIEW Measurement
Writer_Version	2
Reader_Version	2
Separator	Tab
Decimal_Separator	.
Multi_Headings	No
X_Columns	No
Time_Pref	Absolute
Operator	localadmin
Date	2013-10-09
Time	00:13:14.726000
***End_of_Header***
Channels	4
Samples	10	10	10	10
Date	2013-10-09	2013-10-09	2013-10-09	2013-10-09
Time	00:13:14.726000	00:13:14.726000	00:13:14.726000	00:13:14.726000
Y_Unit_Label	mm	N	N	Pa
X_Dimension	Time	Time	Time	Time
X0	0	0	0	0
Delta_X	0.01	0.01	0.01	0.01
***End_of_Header***
X_Value	Voltage LVDT (Filtered)	Voltage Load Cell (Filtered)	Voltage Pinch Load Cell (Filtered)	Voltage Pressure (Filtered)	Comment
	120.031	2.26125	-0.840115	5.44679
	120.031	2.26125	-0.840115	5.44663
	120.031	2.26125	-0.840115	5.44663
	120.031	2.26125	-0.840115	5.44668
	120.031	2.26125	-0.840115	5.44671
	120.031	2.26125	-0.840115	5.4467
	120.031	2.26125	-0.840115	5.44668
	120.031	2.26125	-0.840115	5.44668
	120.031	2.26125	-0.840115	5.4507
	120.031	2.26125	-0.840115	5.46104
	120.031	2.26125	-0.840115	5.46531
	120.031	2.31044	-0.840115	5.45562
	120.031	2.48641	-0.840115	5.4448
	120.031	2.66561	-0.840115	5.44287
	120.031	2.59923	-0.840115	5.44579
	120.031	2.34766	-0.840115	5.44767
	120.031	2.19134	-0.840115	5.44742
	120.031	2.20348	-0.840115	5.44664
	120.031	2.26225	-0.840115	5.44641
	120.031	2.28226	-0.840115	5.44658
	120.031	2.2697	-0.840115	5.44674
	120.031	2.25732	-0.840115	5.44675
	120.031	2.2566	-0.840115	5.44669
	120.031	2.2607	-0.840115	5.44667
	120.031	2.26267	-0.840115	5.44668
	120.031	2.26204	-0.840115	5.44669
	120.031	2.31027	-0.840115	5.44669
	120.031	2.43686	-0.840115	5.44669
	120.031	2.48956	-0.840115	5.44669
	120.031	2.42011	-0.840115	5.44669
	120.031	2.41411	-0.840115	5.44669
	120.031	2.44291	-0.840115	5.44669
	120.031	2.40896	-0.840115	5.44669
	120.031	2.42607	-0.840115	5.44669
	120.031	2.45189	-0.840115	5.44669
	120.031	2.35928	-0.840115	5.44669
	120.031	2.24671	-0.840115	5.44669
	120.031	2.22224	-0.840115	5.44669
	120.031	2.25039	-0.840115	5.44669
	120.053	2.3198	-0.840115	5.44669
	120.11	2.44501	-0.840115	5.44669
	120.134	2.48958	-0.840115	5.44669
	120.08	2.36803	-0.840115	5.44669
	120.02	2.23693	-0.840115	5.44669
	120.01	2.21502	-0.840115	5.44669
	120.026	2.25084	-0.847985	5.44669
	120.036	2.27337	-0.86827	5.44669
	120.035	2.27004	-0.87666	5.44669
	120.03	2.26062	-0.857648	5.44669
	120.029	2.25787	-0.836407	5.44669
	120.03	2.26006	-0.832636	5.44669
	120.031	2.26195	-0.838349	5.44669
	120.031	2.26197	-0.842041	5.44669
	120.031	2.2613	-0.84155	5.44669
	120.031	2.26102	-0.840032	5.44669
	120.031	2.26113	-0.83957	5.44669
	120.031	2.26128	-0.839916	5.44669
	120.031	2.26131	-0.840225	5.44669
	120.031	2.26126	-0.840232	5.44669
	120.031	2.26124	-0.840124	5.44669
	120.031	2.26124	-0.840077	5.44669
	120.031	2.26125	-0.840096	5.44669
	120.031	2.26125	-0.84012	5.44669
	120.031	2.26125	-0.840124	5.44669
	120.031	2.26125	-0.840117	5.44669
	120.031	2.26125	-0.840112	5.44669
	120.031	2.26125	-0.840113	5.44669
	120.031	2.26125	-0.840115	5.44669
	120.031	2.26125	-0.840115	5.44669
	120.031	2.26125	-0.840115	5.44669
	120.031	2.26125	-0.840115	5.44669
	120.031	2.31044	-0.840115	5.44669
	120.031	2.48641	-0.840115	5.44669
	120.031	2.66561	-0.840115	5.44669
	120.031	2.59923	-0.840115	5.44669
	120.031	2.34766	-0.840115	5.44669
	120.031	2.19134	-0.840115	5.44669
	120.031	2.20348	-0.840115	5.44669
	120.031	2.26225	-0.840115	5.44669
	120.031	2.28226	-0.840115	5.44669
	120.031	2.2697	-0.840115	5.44669
	120.031	2.25732	-0.840115	5.44669
	120.031	2.2566	-0.840115	5.44669
	120.031	2.30989	-0.840115	5.44669
	120.031	2.43864	-0.840115	5.44669
	120.031	2.49044	-0.840115	5.44669
	120.031	2.37066	-0.840115	5.44669
	120.031	2.23772	-0.840115	5.44669
	120.031	2.21443	-0.840115	5.44669
	120.031	2.2503	-0.840115	5.44669
	120.031	2.27336	-0.840115	5.44669
	120.031	2.27022	-0.840115	5.44669
	120.031	2.26071	-0.840115	5.44669
	120.031	2.25784	-0.840115	5.44669
	120.031	2.26001	-0.840115	5.44669
	120.031	2.26195	-0.840115	5.44669
	120.031	2.26198	-0.840115	5.44669
	120.031	2.26131	-0.840115	5.44669
	120.031	2.26102	-0.840115	5.44669
	120.031	2.26113	-0.840115	5.44669
	120.031	2.26128	-0.840115	5.44669
	120.031	2.26131	-0.840115	5.44669
	120.031	2.26126	-0.840115	5.44669
	120.031	2.26124	-0.840115	5.44669
	120.031	2.31043	-0.840115	5.44669
	120.031	2.43722	-0.840115	5.44669
	120.031	2.48965	-0.840115	5.44669
	120.031	2.37083	-0.840115	5.44669
	120.031	2.23807	-0.840115	5.44669
	120.031	2.21451	-0.840115	5.44669
	120.031	2.25021	-0.840115	5.44669
	120.031	2.27329	-0.840115	5.44669
	120.031	2.27022	-0.840115	5.44669
	120.031	2.26073	-0.840115	5.44669
	120.053	2.25784	-0.840115	5.44669
	120.11	2.26001	-0.840115	5.44669
	120.134	2.31113	-0.840115	5.44669
	120.08	2.43795	-0.840115	5.44669
	120.02	2.48971	-0.840115	5.44669
	120.01	2.3706	-0.840115	5.44669
	120.026	2.23796	-0.840115	5.44669
	120.036	2.21455	-0.840115	5.44669
	120.035	2.25027	-0.840115	5.44669
	120.03	2.2733	-0.840115	5.44669
	120.029	2.27021	-0.840115	5.44669
	120.03	2.30991	-0.840115	5.44669
	120.031	2.43381	-0.840115	5.44669
	120.031	2.48841	-0.840115	5.44669
	120.031	2.37152	-0.840115	5.44669
	120.031	2.23881	-0.840115	5.44669
	120.031	2.21457	-0.840115	5.44669
	120.031	2.24998	-0.840115	5.44669
	120.031	2.27317	-0.840115	5.44669
	120.031	2.27026	-0.840115	5.44669
	120.031	2.26079	-0.840115	5.44669
	120.031	2.25786	-0.840115	5.44669
	120.031	2.25999	-0.840115	5.44669
	120.031	2.26193	-0.840115	5.44669
	120.031	2.26198	-0.840115	5.44669
	120.031	2.26132	-0.840115	5.44669
	120.031	2.26102	-0.840115	5.44669
	120.031	2.26113	-0.840115	5.44669
	120.031	2.26128	-0.840115	5.44669
	120.031	2.26131	-0.840115	5.44669
	120.031	2.26126	-0.840115	5.44669
	120.031	2.31043	-0.840115	5.44669
	120.031	2.43721	-0.840115	5.44669
	120.031	2.53884	-0.840115	5.44669
	120.031	2.5468	-0.840115	5.44669
	120.031	2.46647	-0.840115	5.44669
	120.031	2.32409	-0.840115	5.44669
	120.031	2.22704	-0.840115	5.44669
	120.031	2.27574	-0.840115	5.44669
	120.031	2.43515	-0.840115	5.44669
	120.031	2.50117	-0.840115	5.44669
	120.031	2.3764	-0.840115	5.44669
	120.031	2.23631	-0.840115	5.44669
	120.031	2.2118	-0.840115	5.44669
	120.031	2.2497	-0.840115	5.44669
	120.031	2.27404	-0.840115	5.44669
	120.031	2.27072	-0.840115	5.44669
	120.031	2.26067	-0.840115	5.44669
	120.031	2.25764	-0.840115	5.44669
	120.031	2.25995	-0.840115	5.44669
	120.031	2.26199	-0.840115	5.44669
	120.031	2.31121	-0.840115	5.44669
	120.031	2.48647	-0.840115	5.44669
	120.031	2.71456	-0.840115	5.44669
	120.031	2.82426	-0.840115	5.44669
	120.031	2.80125	-0.840115	5.44669
	120.031	2.75453	-0.840115	5.44669
	120.031	2.74345	-0.840115	5.44669
	120.031	2.75546	-0.840115	5.44669
	120.031	2.76444	-0.840115	5.44669
	120.031	2.76393	-0.840115	5.44669
	120.008	2.76052	-0.840115	5.44669
	119.951	2.75928	-0.840115	5.44669
	119.927	2.75997	-0.840115	5.44669
	119.959	2.7607	-0.840115	5.44669
	119.939	2.76076	-0.840115	5.44669
	119.869	2.76053	-0.840115	5.44669
	119.86	2.76041	-0.840115	5.44669
	119.884	2.76044	-0.840115	5.44669
	119.853	2.80969	-0.840115	5.44669
	119.802	2.98566	-0.840115	5.44669
	119.787	3.21405	-0.840115	5.44669
	119.798	3.27442	-0.840115	5.44669
	119.808	3.12448	-0.840115	5.44669
	119.808	3.02531	-0.840115	5.44669
	119.805	3.13309	-0.840115	5.44669
	119.781	3.27788	-0.840115	5.44669
	119.702	3.31042	-0.840115	5.44669
	119.599	3.32339	-0.840115	5.44669
	119.549	3.47287	-0.840115	5.44669
	119.56	3.70309	-0.840115	5.44669
	119.581	3.82286	-0.840115	5.44669
	119.586	3.8033	-0.840115	5.44669
	119.58	3.75446	-0.840115	5.44669
	119.576	3.74126	-0.840115	5.44669
	119.577	3.75313	-0.840115	5.44669
	119.578	3.76281	-0.840115	5.44669
	119.556	3.76264	-0.840115	5.44669
	119.499	3.80832	-0.840115	5.44669
	119.452	3.93369	-0.840115	5.44669
	119.426	3.98678	-0.840115	5.44669
	119.383	3.86874	-0.840115	5.44669
	119.344	3.78526	-0.840115	5.44669
	119.338	3.93743	-0.840115	5.44669
	119.349	4.20139	-0.840115	5.44669
	119.355	4.33408	-0.840115	5.44669
	119.354	4.3079	-0.840115	5.44669
	119.352	4.25168	-0.840115	5.44669
	119.351	4.28693	-0.840115	5.44669
	119.352	4.47709	-0.840115	5.44669
	119.352	4.6672	-0.840115	5.44669
	119.352	4.64953	-0.840115	5.44669
	119.352	4.56985	-0.840115	5.44669
	119.352	4.64039	-0.840115	5.44669
	119.352	4.76292	-0.840115	5.44669
	119.352	4.7994	-0.840115	5.44669
	119.352	4.82195	-0.840115	5.44669
	119.352	4.97404	-0.840115	5.44669
	119.352	5.20195	-0.840115	5.44669
	119.352	5.31982	-0.840115	5.44669
	119.352	5.30029	-0.840115	5.44669
	119.33	5.25213	-0.840115	5.44669
	119.25	5.23921	-0.840115	5.44669
	119.146	5.25096	-0.840115	5.44669
	119.097	5.26048	-0.840115	5.44669
	119.107	5.26029	-0.840115	5.44669
	119.128	5.30602	-0.840115	5.44669
	119.133	5.4806	-0.840115	5.44669
	119.128	5.70965	-0.840115	5.44669
	119.124	5.81999	-0.840115	5.44669
	119.124	5.79691	-0.840115	5.44669
	119.126	5.74994	-0.840115	5.44669
	119.126	5.73877	-0.840115	5.44669
	119.126	5.75084	-0.840115	5.44669
	119.103	5.75987	-0.840115	5.44669
	119.046	5.80855	-0.840115	5.44669
	119	5.9811	-0.840115	5.44669
	118.996	6.20824	-0.840115	5.44669
	119.01	6.31851	-0.840115	5.44669
	118.995	6.29607	-0.840115	5.44669
	118.935	6.29859	-0.840115	5.44669
	118.886	6.46328	-0.840115	5.44669
	118.882	6.7036	-0.840115	5.44669
	118.897	6.82218	-0.840115	5.44669
	118.904	6.79855	-0.840115	5.44669
	118.902	6.7976	-0.840115	5.44669
	118.899	6.96127	-0.840115	5.44669
	118.898	7.20239	-0.840115	5.44669
	118.899	7.32168	-0.840115	5.44669
	118.9	7.29805	-0.840115	5.44669
	118.9	7.29686	-0.840115	5.44669
	118.899	7.46043	-0.840115	5.44669
	118.899	7.70158	-0.840115	5.44669
	118.899	7.82092	-0.840115	5.44669
	118.899	7.7973	-0.840115	5.44669
	118.899	7.74691	-0.840115	5.44669
	118.877	7.78369	-0.840115	5.44669
	118.819	7.97242	-0.840115	5.44669
	118.773	8.21058	-0.840115	5.44669
	118.77	8.31972	-0.840115	5.44669
	118.784	8.29288	-0.840115	5.44669
	118.769	8.24477	-0.840115	5.44669
	118.709	8.28365	-0.840115	5.44669
	118.66	8.47245	-0.840115	5.44669
	118.655	8.70989	-0.840115	5.44669
	118.67	8.8187	-0.840115	5.44669
	118.678	8.79199	-0.840115	5.44669
	118.676	8.74404	-0.840115	5.44669
	118.672	8.73376	-0.840115	5.44669
	118.672	8.79573	-0.840115	5.44669
	118.673	8.98071	-0.840115	5.44669
	118.673	9.20835	-0.840115	5.44669
	118.673	9.3144	-0.840115	5.44669
	118.673	9.29002	-0.840115	5.44669
	118.673	9.24403	-0.840115	5.44669
	118.673	9.28293	-0.840115	5.44669
	118.673	9.47098	-0.840115	5.44669
	118.673	9.7081	-0.840115	5.44669
	118.673	9.81704	-0.840115	5.44669
	118.673	9.7905	-0.840115	5.44669
	118.673	9.74258	-0.840115	5.44669
	118.673	9.73224	-0.840115	5.44669
	118.673	9.74499	-0.840115	5.44669
	118.651	9.75402	-0.840115	5.44669
	118.571	9.75327	-0.840115	5.44669
	118.49	9.74974	-0.840115	5.44669
	118.497	9.74854	-0.840115	5.44669
	118.532	9.74928	-0.840115	5.44669
	118.499	9.79921	-0.840115	5.44669
	118.444	9.97523	-0.840115	5.44669
	118.428	10.2034	-0.840115	5.44669
	118.44	10.3128	-0.840115	5.44669
	118.451	10.2897	-0.840115	5.44669
	118.451	10.2922	-0.840115	5.44669
	118.447	10.4572	-0.840115	5.44669
	118.445	10.6484	-0.840115	5.44669
	118.446	10.6401	-0.840115	5.44669
	118.447	10.564	-0.840115	5.44669
	118.447	10.6327	-0.840115	5.44669
	118.447	10.7532	-0.840115	5.44669
	118.447	10.7895	-0.840115	5.44669
	118.447	10.7635	-0.840115	5.44669
	118.447	10.7399	-0.840115	5.44669
	118.447	10.7394	-0.840115	5.44268
	118.447	10.7475	-0.840115	5.43234
	118.447	10.7511	-0.840115	5.42806
	118.447	10.7497	-0.840115	5.43775
	118.447	10.7479	-0.840115	5.44858
	118.447	10.7476	-0.840115	5.4505
	118.447	10.7481	-0.840115	5.44759
	118.447	10.7484	-0.840115	5.44571
	118.447	10.7484	-0.840115	5.44595
	118.447	10.7483	-0.840115	5.44673
	118.447	10.7482	-0.840115	5.44696
	118.447	10.7482	-0.840115	5.44679
	118.447	10.6991	-0.840115	5.44663
	118.447	10.5231	-0.840115	5.44663
	118.447	10.2947	-0.840115	5.44668
	118.447	10.1851	-0.840115	5.44671
	118.447	10.2083	-0.840115	5.4467
	118.447	10.255	-0.840115	5.44668
	118.447	10.3153	-0.840115	5.44668
	118.447	10.4792	-0.840115	5.44669
	118.447	10.6986	-0.840115	5.44669
	118.447	10.8087	-0.840115	5.44669
	118.447	10.789	-0.840115	5.44669
	118.447	10.7926	-0.840115	5.44669
	118.447	10.9077	-0.840115	5.44669
	118.447	11.0206	-0.840115	5.44669
	118.447	11.0867	-0.840115	5.44669
	118.447	11.182	-0.840115	5.44669
	118.447	11.2648	-0.840115	5.44669
	118.447	11.276	-0.840115	5.44669
	118.447	11.253	-0.840115	5.44669
	118.447	11.2396	-0.840115	5.44669
	118.424	11.2422	-0.840115	5.44669
	118.345	11.2481	-0.840115	5.44669
	118.241	11.2988	-0.840115	5.44669
	118.191	11.4733	-0.840115	5.44669
	118.202	11.7006	-0.840115	5.44669
	118.223	11.8102	-0.840115	5.44669
	118.228	11.7874	-0.840115	5.44669
	118.223	11.7409	-0.840115	5.44669
	118.219	11.7297	-0.840115	5.44669
	118.219	11.7417	-0.840115	5.44669
	118.22	11.7998	-0.840115	5.44669
	118.221	11.9261	-0.840115	5.44669
	118.221	11.9752	-0.840115	5.44669
	118.22	11.8551	-0.840115	5.44669
	118.22	11.723	-0.840115	5.44669
	118.22	11.7002	-0.840115	5.44669
	118.22	11.736	-0.840115	5.44669
	118.22	11.7588	-0.840115	5.44669
	118.22	11.8048	-0.840115	5.44669
	118.22	11.9221	-0.840115	5.44669
	118.22	12.0209	-0.840115	5.44669
	118.22	12.0802	-0.840115	5.44669
	118.22	12.1778	-0.840115	5.44669
	118.22	12.2639	-0.840115	5.44669
	118.22	12.2757	-0.840115	5.44669
	118.22	12.2518	-0.840115	5.44669
	118.22	12.2378	-0.840115	5.44669
	118.22	12.2405	-0.840115	5.44669
	118.198	12.2466	-0.840115	5.44669
	118.118	12.2482	-0.840115	5.44669
	118.015	12.2467	-0.840115	5.44669
	117.965	12.2947	-0.840115	5.44669
	117.976	12.4707	-0.840115	5.44669
	118.019	12.6995	-0.840115	5.44669
	118.082	12.8093	-0.840115	5.44669
	118.1	12.786	-0.840115	5.44669
	118.042	12.7392	-0.840115	5.44669
	117.982	12.7281	-0.840115	5.44669
	117.973	12.7402	-0.840115	5.44669
	117.99	12.7492	-0.840115	5.44669
	118	12.7487	-0.840115	5.44669
	117.998	12.7452	-0.840115	5.44669
	117.994	12.7932	-0.840115	5.44669
	117.993	12.9207	-0.840115	5.44669
	117.994	12.9738	-0.840115	5.44669
	117.994	12.9042	-0.840115	5.44669
	117.994	12.9472	-0.840115	5.44669
	117.994	13.1519	-0.840115	5.44669
	117.994	13.2973	-0.840115	5.44669
	117.994	13.2972	-0.840115	5.44669
	117.994	13.2474	-0.840115	5.44669
	117.994	13.2269	-0.840115	5.44669
	117.994	13.236	-0.840115	5.44669
	117.994	13.2472	-0.840115	5.44669
	117.994	13.2978	-0.840115	5.44669
	117.994	13.4212	-0.840115	5.44669
	117.972	13.4717	-0.840115	5.44669
	117.914	13.3533	-0.840115	5.44669
	117.891	13.2214	-0.840115	5.44669
	117.922	13.198	-0.840115	5.44669
	117.925	13.2827	-0.840115	5.44669
	117.889	13.4816	-0.840115	5.44669
	117.87	13.7069	-0.840115	5.44669
	117.896	13.8071	-0.840115	5.44669
	117.939	13.781	-0.840115	5.44669
	117.908	13.7364	-0.840115	5.44669
	117.806	13.7273	-0.840115	5.44669
	117.74	13.7394	-0.840115	5.44669
	117.744	13.7477	-0.840115	5.44669
	117.768	13.7469	-0.840115	5.44669
	117.776	13.7436	-0.840115	5.44669
	117.771	13.7425	-0.840115	5.44669
	117.766	13.7432	-0.840115	5.44669
	117.766	13.7439	-0.840115	5.44669
	117.768	13.7931	-0.840115	5.44669
	117.768	13.9197	-0.840115	5.44669
	117.768	14.0212	-0.840115	5.44669
	117.768	14.0784	-0.840115	5.44669
	117.768	14.1741	-0.840115	5.44669
	117.768	14.2601	-0.840115	5.44669
	117.768	14.3218	-0.840115	5.44669
	117.768	14.4741	-0.840115	5.44669
	117.768	14.6884	-0.840115	5.44669
	117.768	14.8005	-0.840115	5.44669
	117.768	14.7834	-0.840115	5.44669
	117.768	14.7383	-0.840115	5.44669
	117.768	14.7258	-0.840115	5.44669
	117.768	14.7367	-0.840115	5.44669
	117.768	14.7457	-0.840115	5.44669
	117.768	14.7948	-0.840115	5.44669
	117.768	14.9183	-0.840115	5.44669
	117.768	15.0186	-0.840115	5.44669
	117.746	15.0272	-0.840115	5.44669
	117.688	14.9967	-0.840115	5.44669
	117.642	15.0304	-0.840115	5.44669
	117.638	15.1615	-0.840115	5.44669
	117.652	15.2705	-0.840115	5.44669
	117.637	15.28	-0.840115	5.44669
	117.578	15.2469	-0.840115	5.44669
	117.551	15.2299	-0.840115	5.44669
	117.626	15.2346	-0.840115	5.44669
	117.722	15.2426	-0.840115	5.44669
	117.7	15.2443	-0.840115	5.44669
	117.584	15.2914	-0.840115	5.44669
	117.509	15.4658	-0.840115	5.44669
	117.514	15.6452	-0.840115	5.44669
	117.542	15.6286	-0.840115	5.44669
	117.551	15.5532	-0.840115	5.44669
	117.546	15.6251	-0.840115	5.44669
	117.54	15.7467	-0.840115	5.44669
	117.539	15.7823	-0.840115	5.44669
	117.541	15.8048	-0.840115	5.44669
	117.542	15.908	-0.840115	5.44669
	117.542	16.0093	-0.840115	5.44669
	117.541	16.0747	-0.840115	5.44669
	117.541	16.1739	-0.840115	5.44669
	117.541	16.2585	-0.840115	5.44669
	117.542	16.2691	-0.840115	5.44669
	117.519	16.2452	-0.840115	5.44669
	117.462	16.2316	-0.840115	5.44669
	117.438	16.2345	-0.840115	5.44669
	117.492	16.2897	-0.840115	5.44669
	117.552	16.418	-0.840115	5.44669
	117.563	16.5181	-0.840115	5.44669
	117.547	16.5741	-0.840115	5.44669
	117.536	16.6698	-0.840115	5.44669
	117.537	16.8054	-0.840115	5.44669
	117.542	16.9941	-0.840115	5.44669
	117.521	17.1987	-0.840115	5.44669
	117.44	17.2941	-0.840115	5.44669
	117.336	17.2735	-0.840115	5.44669
	117.286	17.2329	-0.840115	5.44669
	117.297	17.2727	-0.840115	5.44669
	117.318	17.4592	-0.840115	5.44669
	117.323	17.6954	-0.840115	5.44669
	117.317	17.8044	-0.840115	5.44669
	117.313	17.8275	-0.840115	5.44669
	117.314	17.9557	-0.840115	5.44669
	117.315	18.1736	-0.840115	5.44669
	117.316	18.3451	-0.840115	5.44669
	117.315	18.5069	-0.840115	5.44669
	117.315	18.6878	-0.840115	5.44669
	117.315	18.7828	-0.840115	5.44669
	117.315	18.7705	-0.840115	5.44669
	117.315	18.7335	-0.840115	5.44669
	117.315	18.7227	-0.840115	5.44669
	117.315	18.7313	-0.840115	5.44669
	117.315	18.788	-0.840115	5.44669
	117.315	18.964	-0.840115	5.44669
	117.315	19.239	-0.840115	5.44669
	117.293	19.5234	-0.840115	5.44669
	117.235	19.7291	-0.840115	5.44268
	117.189	19.8417	-0.840115	5.43234
	117.163	20.0327	-0.840115	5.42806
	117.142	20.4514	-0.840115	5.43775
	117.161	21.0124	-0.840115	5.44858
	117.179	21.5147	-0.840115	5.4505
	117.136	21.8868	-0.840115	5.44759
	117.082	22.3148	-0.840115	5.44571
	117.07	22.8759	-0.840115	5.44595
	117.084	23.3353	-0.840115	5.44673
	117.093	23.6339	-0.840115	5.44696
	117.093	23.9884	-0.840115	5.44679
	117.089	24.4865	-0.840115	5.44663
	117.088	25.0348	-0.840115	5.44663
	117.088	25.5547	-0.840115	5.44668
	117.089	25.9959	-0.840115	5.44671
	117.089	26.3082	-0.840115	5.4467
	117.089	26.5775	-0.840115	5.44668
	117.089	26.9213	-0.840115	5.44668
	117.067	27.1712	-0.840115	5.44669
	117.009	27.1365	-0.840115	5.44669
	116.985	26.9812	-0.840115	5.44669
	117.039	26.8711	-0.840115	5.44669
	117.077	26.8219	-0.840115	5.44669
	117.03	26.9296	-0.840115	5.44669
	116.968	27.1538	-0.840115	5.44669
	116.932	27.2843	-0.840115	5.44669
	116.89	27.2711	-0.840115	5.44669
	116.855	27.221	-0.840115	5.44669
	116.851	27.2051	-0.840115	5.44669
	116.883	27.2162	-0.840115	5.4507
	116.968	27.2758	-0.847985	5.46104
	117.07	27.4521	-0.86827	5.46531
	117.095	27.7262	-0.87666	5.45562
	117.027	28.0101	-0.857648	5.4448
	116.96	28.2651	-0.836407	5.44287
	116.93	28.5047	-0.832636	5.44579
	116.914	28.7482	-0.838349	5.44767
	116.936	29.048	-0.842041	5.44742
	116.954	29.427	-0.84155	5.44664
	116.91	29.779	-0.840032	5.44641
	116.855	30.0851	-0.83957	5.44658
	116.844	30.4791	-0.839916	5.44674
	116.857	30.9907	-0.840225	5.44675
	116.867	31.5798	-0.840232	5.44669
	116.866	32.2673	-0.840124	5.44667
	116.863	33.0348	-0.840077	5.44668
	116.861	33.8605	-0.840096	5.44669
	116.862	34.7407	-0.84012	5.44669
	116.863	35.5833	-0.840124	5.44669
	116.863	36.3843	-0.840117	5.44669
	116.863	37.2295	-0.840112	5.44669
	116.863	38.0173	-0.840113	5.44669
	116.863	38.6033	-0.840115	5.44669
	116.863	39.0504	-0.840115	5.44669
	116.863	39.4992	-0.840115	5.44669
	116.863	39.947	-0.840115	5.44669
	116.863	40.2381	-0.840115	5.44669
	116.863	40.2918	-0.840115	5.44669
	116.863	40.2252	-0.840115	5.44669
	116.863	40.1805	-0.840115	5.44669
	116.863	40.1858	-0.840115	5.44669
	116.863	40.204	-0.840115	5.44669
	116.863	40.2097	-0.840115	5.44669
	116.863	40.2056	-0.840115	5.44669
	116.863	40.2019	-0.840115	5.44669
	116.863	40.2018	-0.840115	5.44669
	116.863	40.2031	-0.840115	5.44669
	116.863	40.2036	-0.840115	5.44669
	116.863	40.3018	-0.840115	5.44669
	116.863	40.6534	-0.840115	5.44669
	116.863	41.1594	-0.840115	5.44669
	116.84	41.6038	-0.840115	5.44669
	116.761	42.011	-0.840115	5.44669
	116.657	42.4315	-0.840115	5.44669
	116.63	42.7242	-0.840115	5.44669
	116.72	42.7879	-0.840115	5.44669
	116.822	42.7249	-0.840115	5.44669
	116.797	42.7274	-0.840115	5.44669
	116.678	42.9065	-0.840115	5.44669
	116.603	43.1037	-0.840115	5.44669
	116.609	43.0929	-0.840115	5.44669
	116.637	43.0136	-0.840115	5.44669
	116.646	43.0819	-0.840115	5.44669
	116.663	43.1541	-0.840115	5.44669
	116.714	43.0642	-0.840115	5.44669
	116.738	42.9364	-0.840115	5.44669
	116.708	42.8555	-0.840115	5.44669
	116.706	42.7592	-0.840115	5.44669
	116.719	42.6814	-0.840115	5.44669
	116.681	42.6725	-0.840115	5.44669
	116.653	42.744	-0.840115	5.44669
	116.699	42.9322	-0.840115	5.44669
	116.757	43.1578	-0.840115	5.44669
	116.77	43.2618	-0.840115	5.44669
	116.733	43.1881	-0.840115	5.44669
	116.665	42.9668	-0.840115	5.44669
	116.642	42.7285	-0.840115	5.44669
	116.722	42.6801	-0.840115	5.44669
	116.819	42.8878	-0.840115	5.44669
	116.795	43.1622	-0.840115	5.44669
	116.7	43.3287	-0.840115	5.44669
	116.684	43.4683	-0.840115	5.44669
	116.712	43.6417	-0.840115	5.44669
	116.686	43.7906	-0.840115	5.44669
	116.636	44.0081	-0.840115	5.44669
	116.619	44.3757	-0.840115	5.44669
	116.652	44.7013	-0.840115	5.44669
	116.742	44.7957	-0.840115	5.44669
	116.823	44.7335	-0.840115	5.44669
	116.812	44.6761	-0.840115	5.44669
	116.754	44.6746	-0.840115	5.44669
	116.73	44.6944	-0.840115	5.44669
	116.74	44.7032	-0.840115	5.44669
	116.73	44.6999	-0.840115	5.44669
	116.674	44.6954	-0.840115	5.44669
	116.625	44.6946	-0.840115	5.44669
	116.619	44.6959	-0.840115	5.44669
	116.633	44.6968	-0.840115	5.44669
	116.641	44.6966	-0.840115	5.44669
	116.64	44.6963	-0.840115	5.44669
	116.636	44.6962	-0.840115	5.44669
	116.635	44.6963	-0.840115	5.44669
	116.636	44.6471	-0.840115	5.44669
	116.637	44.5204	-0.840115	5.44669
	116.637	44.4187	-0.840115	5.44669
	116.636	44.3616	-0.840115	5.44669
	116.636	44.3151	-0.840115	5.44669
	116.636	44.4051	-0.840115	5.44669
	116.659	44.6209	-0.840115	5.44669
	116.716	44.705	-0.840115	5.44669
	116.74	44.52	-0.840115	5.44669
	116.686	44.2423	-0.840115	5.44669
	116.648	44.0664	-0.840115	5.44669
	116.695	43.924	-0.840115	5.44669
	116.735	43.7528	-0.840115	5.44669
	116.691	43.6549	-0.840115	5.44268
	116.63	43.7118	-0.840115	5.43234
	116.615	43.9239	-0.840115	5.42806
	116.63	44.1151	-0.840115	5.43775
	116.664	44.0409	-0.840115	5.44858
	116.72	43.7818	-0.840115	5.4505
	116.762	43.6251	-0.840115	5.44759
	116.764	43.6889	-0.840115	5.44571
	116.729	43.9741	-0.840115	5.44595
	116.687	44.4472	-0.840115	5.44673
	116.701	44.9972	-0.840115	5.44696
	116.746	45.4755	-0.840115	5.44679
	116.765	45.7922	-0.840115	5.44663
	116.735	46.0502	-0.840115	5.44663
	116.667	46.4368	-0.840115	5.44668
	116.62	46.9133	-0.840115	5.44671
	116.619	47.2858	-0.840115	5.4467
	116.635	47.5183	-0.840115	5.44668
	116.642	47.6698	-0.840115	5.44668
	116.639	47.7786	-0.840115	5.44669
	116.636	47.9381	-0.840115	5.44669
	116.635	48.1404	-0.840115	5.44669
	116.636	48.2452	-0.840115	5.44669
	116.637	48.2294	-0.840115	5.44669
	116.637	48.1874	-0.840115	5.44669
	116.636	48.1758	-0.840115	5.44669
	116.636	48.1858	-0.840115	5.44669
	116.636	48.1942	-0.840115	5.44669
	116.636	48.1941	-0.840115	5.44669
	116.636	48.1911	-0.840115	5.44669
	116.636	48.1407	-0.840115	5.44669
	116.636	48.0145	-0.840115	5.44669
	116.636	47.9135	-0.840115	5.44669
	116.636	47.9057	-0.840115	5.44669
	116.636	47.9858	-0.840115	5.44669
	116.636	48.128	-0.840115	5.44669
	116.636	48.2251	-0.840115	5.44669
	116.636	48.2257	-0.840115	5.44669
	116.636	48.193	-0.840115	5.44669
	116.636	48.1794	-0.840115	5.44669
	116.636	48.1854	-0.840115	5.44669
	116.636	48.1927	-0.840115	5.44669
	116.636	48.1937	-0.840115	5.44669
	116.636	48.1915	-0.840115	5.44669
	116.636	48.141	-0.840115	5.44669
	116.636	48.0145	-0.840115	5.44669
	116.636	47.9134	-0.840115	5.44669
	116.636	47.9056	-0.840115	5.44669
	116.659	47.9858	-0.840115	5.44669
	116.716	48.2265	-0.840115	5.44669
	116.74	48.6754	-0.840115	5.44669
	116.686	49.182	-0.840115	5.44669
	116.626	49.6428	-0.840115	5.44669
	116.615	50.2124	-0.840115	5.44669
	116.631	50.9164	-0.840115	5.44669
	116.642	51.5512	-0.840115	5.44669
	116.64	52.0463	-0.840115	5.44669
	116.636	52.4975	-0.840115	5.44669
	116.635	52.9784	-0.840115	5.44669
	116.636	53.4378	-0.840115	5.44669
	116.637	53.7716	-0.840115	5.44669
	116.637	53.9943	-0.840115	5.44669
	116.636	54.2047	-0.840115	5.44669
	116.636	54.4478	-0.840115	5.44669
	116.636	54.6594	-0.840115	5.44669
	116.636	54.7401	-0.840115	5.44669
	116.636	54.7111	-0.840115	5.44669
	116.636	54.6723	-0.840115	5.44669
	116.636	54.6666	-0.840115	5.44669
	116.636	54.6781	-0.840115	5.44669
	116.636	54.6849	-0.840115	5.44669
	116.636	54.6837	-0.840115	5.44669
	116.636	54.6808	-0.840115	5.44669
	116.636	54.68	-0.840115	5.44669
	116.636	54.6807	-0.840115	5.44669
	116.636	54.6321	-0.840115	5.44669
	116.636	54.4561	-0.840115	5.44669
	116.636	54.2275	-0.840115	5.44669
	116.636	54.1178	-0.840115	5.44669
	116.636	54.141	-0.840115	5.44669
	116.636	54.1878	-0.840115	5.44669
	116.636	54.1989	-0.840115	5.44669
	116.636	54.1868	-0.840115	5.44669
	116.636	54.1778	-0.840115	5.44669
	116.636	54.1783	-0.840115	5.44669
	116.636	54.1818	-0.840115	5.44669
	116.636	54.1338	-0.840115	5.44669
	116.636	54.0063	-0.840115	5.44669
	116.636	53.904	-0.840115	5.44669
	116.636	53.8468	-0.840115	5.44669
	116.636	53.7514	-0.840115	5.44669
	116.636	53.6655	-0.847985	5.44669
	116.636	53.7021	-0.86827	5.44669
	116.636	53.8525	-0.87666	5.44669
	116.636	53.919	-0.857648	5.44669
	116.636	53.7977	-0.836407	5.44669
	116.636	53.6588	-0.832636	5.4507
	116.636	53.6336	-0.838349	5.46104
	116.636	53.6708	-0.842041	5.46531
	116.636	53.6951	-0.84155	5.45562
	116.636	53.692	-0.840032	5.4448
	116.636	53.7312	-0.83957	5.44287
	116.636	53.9042	-0.839916	5.44579
	116.636	54.184	-0.840225	5.44767
	116.636	54.5207	-0.840232	5.44742
	116.636	54.9512	-0.840124	5.44664
	116.636	55.4669	-0.840077	5.44641
	116.636	56.0447	-0.840096	5.44658
	116.636	56.726	-0.84012	5.44674
	116.636	57.4457	-0.840124	5.44675
	116.636	58.049	-0.840117	5.44669
	116.636	58.5256	-0.840112	5.44667
	116.636	58.9311	-0.840113	5.44668
	116.636	59.1949	-0.840115	5.44669
	116.636	59.2521	-0.840115	5.44669
	116.636	59.1967	-0.840115	5.44669
	116.636	59.1555	-0.840115	5.44669
	116.636	59.1582	-0.840115	5.44669
	116.636	59.1741	-0.840115	5.44669
	116.636	59.1306	-0.840115	5.44669
	116.636	58.9514	-0.840115	5.44669
	116.636	58.7196	-0.840115	5.44669
	116.636	58.5606	-0.840115	5.44268
	116.636	58.4089	-0.840115	5.43234
	116.636	58.1786	-0.840115	5.42806
	116.636	57.9039	-0.840115	5.43775
	116.636	57.6372	-0.840115	5.44858
	116.636	57.3894	-0.840115	5.4505
	116.636	57.1466	-0.840115	5.44759
	116.636	56.85	-0.840115	5.44571
	116.636	56.4229	-0.840115	5.44595
	116.636	55.9435	-0.840115	5.44673
	116.636	55.6334	-0.840115	5.44696
	116.636	55.5834	-0.840115	5.44679
	116.636	55.6091	-0.840115	5.44663
	116.636	55.4801	-0.840115	5.44663
	116.636	55.1951	-0.840115	5.44668
	116.636	54.8898	-0.840115	5.44671
	116.636	54.6297	-0.840115	5.4467
	116.636	54.3955	-0.840115	5.44668
	116.636	54.1561	-0.840115	5.44668
	116.636	53.9053	-0.840115	5.44669
	116.636	53.7007	-0.840115	5.44669
	116.636	53.5766	-0.840115	5.44669
	116.636	53.4295	-0.840115	5.44669
	116.636	53.1887	-0.840115	5.44669
	116.636	52.908	-0.840115	5.4507
	116.636	52.6916	-0.840115	5.46104
	116.636	52.6224	-0.840115	5.46531
	116.636	52.6579	-0.840115	5.45562
	116.636	52.6954	-0.840115	5.4448
	116.636	52.7474	-0.840115	5.44287
	116.636	52.9111	-0.840115	5.44579
	116.636	53.1334	-0.840115	5.44767
	116.636	53.294	-0.840115	5.44742
	116.636	53.4497	-0.840115	5.44664
	116.636	53.6811	-0.840115	5.44641
	116.636	54.004	-0.840115	5.44658
	116.636	54.3967	-0.840115	5.44674
	116.636	54.7462	-0.840115	5.44675
	116.614	54.9972	-0.840115	5.44669
	116.557	55.2136	-0.840115	5.44667
	116.533	55.449	-0.840115	5.44668
	116.587	55.6554	-0.840115	5.44669
	116.647	55.7366	-0.840115	5.44669
	116.658	55.7096	-0.840115	5.44669
	116.641	55.6223	-0.840115	5.44669
	116.631	55.4402	-0.840115	5.44669
	116.61	55.2721	-0.840115	5.44669
	116.557	55.3453	-0.840115	5.44669
	116.534	55.5958	-0.840115	5.44669
	116.565	55.7492	-0.840115	5.44669
	116.567	55.7362	-0.840115	5.44669
	116.554	55.7273	-0.840115	5.44669
	116.592	55.8839	-0.840115	5.44669
	116.642	56.174	-0.840115	5.44669
	116.654	56.4717	-0.840115	5.44669
	116.642	56.6776	-0.840115	5.44669
	116.632	56.7856	-0.840115	5.44669
	116.633	56.9254	-0.840115	5.44669
	116.636	57.1689	-0.840115	5.44669
	116.638	57.4533	-0.840115	5.44669
	116.637	57.7194	-0.840115	5.44669
	116.636	58.0127	-0.840115	5.44669
	116.636	58.381	-0.840115	5.44669
	116.614	58.7307	-0.840115	5.44669
	116.534	59.0398	-0.840115	5.44669
	116.453	59.3865	-0.840115	5.44669
	116.483	59.722	-0.840115	5.44669
	116.597	59.9835	-0.840115	5.44669
	116.668	60.2093	-0.840115	5.44669
	116.64	60.4449	-0.840115	5.44669
	116.534	60.6972	-0.840115	5.44669
	116.444	60.9529	-0.840115	5.44669
	116.457	61.2042	-0.840115	5.44669
	116.497	61.4523	-0.840115	5.44669
	116.465	61.6515	-0.840115	5.44669
	116.408	61.7744	-0.840115	5.44669
	116.391	61.9228	-0.840115	5.44669
	116.403	62.1647	-0.840115	5.44669
	116.436	62.4453	-0.840115	5.44669
	116.494	62.7104	-0.840115	5.44669
	116.514	62.9555	-0.840115	5.44669
	116.481	63.1485	-0.840115	5.44669
	116.479	63.2206	-0.840115	5.44669
	116.515	63.1947	-0.840115	5.44669
	116.557	63.2093	-0.840115	5.44669
	116.588	63.3804	-0.840115	5.44669
	116.546	63.5698	-0.840115	5.44669
	116.444	63.5095	-0.847985	5.44669
	116.382	63.2568	-0.86827	5.44669
	116.387	63.0979	-0.87666	5.44669
	116.433	63.1093	-0.857648	5.44669
	116.498	63.1687	-0.836407	5.44669
	116.517	63.1401	-0.832636	5.44669
	116.458	62.9515	-0.838349	5.44669
	116.398	62.7598	-0.842041	5.44669
	116.389	62.8253	-0.84155	5.44669
	116.406	63.081	-0.840032	5.44669
	116.416	63.2886	-0.83957	5.44669
	116.414	63.4518	-0.839916	5.44669
	116.41	63.6204	-0.840225	5.44669
	116.408	63.759	-0.840232	5.44669
	116.41	63.9738	-0.840124	5.44669
	116.41	64.344	-0.840077	5.44669
	116.41	64.7208	-0.840096	5.44669
	116.41	64.9911	-0.84012	5.44669
	116.41	65.1565	-0.840124	5.44669
	116.41	65.2576	-0.840117	5.44669
	116.41	65.409	-0.840112	5.44669
	116.41	65.6598	-0.840113	5.44669
	116.41	65.9924	-0.840115	5.44669
	116.41	66.3822	-0.840115	5.44669
	116.41	66.7271	-0.840115	5.44669
	116.41	67.0264	-0.840115	5.44669
	116.41	67.3708	-0.840115	5.44669
	116.41	67.6595	-0.840115	5.44669
	116.41	67.7961	-0.840115	5.44669
	116.41	67.9694	-0.840115	5.44669
	116.41	68.3231	-0.840115	5.44669
	116.41	68.7079	-0.840115	5.44669
	116.41	68.9873	-0.840115	5.44669
	116.41	69.203	-0.840115	5.44669
	116.41	69.4281	-0.840115	5.44669
	116.41	69.6795	-0.840115	5.44669
	116.41	69.9386	-0.840115	5.44669
	116.41	70.1916	-0.840115	5.44669
	116.41	70.4392	-0.840115	5.44669
	116.41	70.6376	-0.840115	5.44669
	116.41	70.7603	-0.840115	5.44669
	116.41	70.909	-0.840115	5.44669
	116.41	71.151	-0.840115	5.44669
	116.41	71.4316	-0.840115	5.44669
	116.41	71.6967	-0.840115	5.44669
	116.41	71.9417	-0.840115	5.44669
	116.41	72.1347	-0.840115	5.44669
	116.41	72.2561	-0.840115	5.44669
	116.41	72.4553	-0.840115	5.44669
	116.41	72.8251	-0.840115	5.44669
	116.41	73.2073	-0.840115	5.44669
	116.41	73.48	-0.840115	5.44669
	116.41	73.6445	-0.840115	5.44669
	116.41	73.7444	-0.840115	5.44669
	116.41	73.9448	-0.840115	5.44669
	116.41	74.3227	-0.840115	5.44669
	116.41	74.7079	-0.840115	5.44669
	116.41	74.9789	-0.840115	5.44669
	116.41	75.1909	-0.840115	5.44669
	116.41	75.4174	-0.840115	5.44669
	116.41	75.6216	-0.840115	5.44669
	116.41	75.7542	-0.840115	5.44669
	116.41	75.905	-0.840115	5.44669
	116.41	76.1443	-0.840115	5.44669
	116.41	76.4723	-0.840115	5.44669
	116.41	76.8643	-0.840115	5.44669
	116.41	77.1625	-0.840115	5.44669
	116.41	77.2861	-0.840115	5.44669
	116.41	77.4013	-0.840115	5.44669
	116.41	77.6293	-0.840115	5.44669
	116.41	77.9159	-0.840115	5.44669
	116.41	78.1885	-0.840115	5.44669
	116.41	78.4838	-0.840115	5.44669
	116.41	78.8505	-0.840115	5.44669
	116.388	79.1989	-0.840115	5.44669
	116.33	79.4588	-0.840115	5.44669
	116.307	79.6792	-0.840115	5.44669
	116.36	79.9132	-0.840115	5.44669
	116.398	80.1667	-0.840115	5.44669
	116.351	80.4727	-0.840115	5.44669
	116.312	80.8507	-0.840115	5.44669
	116.333	81.2001	-0.840115	5.44669
	116.337	81.4563	-0.840115	5.44669
	116.328	81.6749	-0.840115	5.44669
	116.367	81.9586	-0.840115	5.44669
	116.416	82.3398	-0.840115	5.44669
	116.427	82.6984	-0.840115	5.44669
	116.393	82.9573	-0.840115	5.44669
	116.326	83.1738	-0.840115	5.44669
	116.303	83.4065	-0.840115	5.44669
	116.36	83.6116	-0.840115	5.44669
	116.399	83.7425	-0.840115	5.44669
	116.33	83.8921	-0.840115	5.44669
	116.209	84.1317	-0.840115	5.44669
	116.171	84.4109	-0.840115	5.44669
	116.263	84.6763	-0.840115	5.44669
	116.37	84.9711	-0.840115	5.44669
	116.346	85.3402	-0.840115	5.44669
	116.248	85.6406	-0.840115	5.44669
	116.23	85.7242	-0.840115	5.44669
	116.259	85.7156	-0.840115	5.44669
	116.234	85.84	-0.840115	5.44669
	116.206	86.1168	-0.840115	5.44669
	116.246	86.4204	-0.840115	5.44669
	116.28	86.6827	-0.840115	5.44669
	116.237	86.9184	-0.840115	5.44669
	116.199	87.1084	-0.840115	5.44669
	116.243	87.2319	-0.840115	5.44669
	116.281	87.3838	-0.840115	5.44669
	116.261	87.5777	-0.840115	5.44669
	116.257	87.6817	-0.840115	5.44669
	116.266	87.7177	-0.840115	5.44669
	116.249	87.8531	-0.840115	5.44669
	116.258	88.0695	-0.840115	5.44669
	116.27	88.2377	-0.847985	5.44669
	116.229	88.3987	-0.86827	5.44669
	116.177	88.6297	-0.87666	5.44669
	116.166	88.9013	-0.857648	5.44669
	116.179	89.1173	-0.836407	5.44669
	116.188	89.2388	-0.832636	5.44669
	116.187	89.3807	-0.838349	5.44669
	116.184	89.5711	-0.842041	5.44669
	116.182	89.7264	-0.84155	5.44669
	116.183	89.9405	-0.840032	5.44669
	116.206	90.3044	-0.83957	5.44669
	116.264	90.6297	-0.839916	5.44669
	116.287	90.7744	-0.840225	5.44669
	116.233	90.8888	-0.840232	5.44669
	116.173	91.0596	-0.840124	5.44669
	116.163	91.2166	-0.840077	5.44669
	116.179	91.3891	-0.840096	5.44669
	116.189	91.6289	-0.84012	5.44669
	116.188	91.9001	-0.840124	5.44669
	116.184	92.1128	-0.840117	5.44669
	116.182	92.2331	-0.840112	5.44669
	116.183	92.3756	-0.840113	5.44669
	116.184	92.5667	-0.840115	5.44669
	116.184	92.7221	-0.840115	5.44669
	116.184	92.8867	-0.840115	5.44669
	116.184	93.1238	-0.840115	5.44669
	116.184	93.3967	-0.840115	5.44669
	116.184	93.611	-0.840115	5.44669
	116.184	93.7314	-0.840115	5.44669
	116.184	93.8734	-0.840115	5.44669
	116.184	94.1134	-0.840115	5.44669
	116.184	94.3956	-0.840115	5.44669
	116.184	94.662	-0.840115	5.44669
	116.184	94.9071	-0.840115	5.44669
	116.184	95.0996	-0.840115	5.44669
	116.184	95.2208	-0.840115	5.44669
	116.184	95.3709	-0.840115	5.44669
	116.184	95.5648	-0.840115	5.44669
	116.184	95.7187	-0.840115	5.44669
	116.184	95.8817	-0.840115	5.44669
	116.184	96.0694	-0.840115	5.44669
	116.184	96.1668	-0.840115	5.44669
	116.184	96.2023	-0.840115	5.44669
	116.184	96.3398	-0.840115	5.44669
	116.184	96.5572	-0.840115	5.44669
	116.184	96.676	-0.840115	5.44669
	116.184	96.6605	-0.847985	5.44669
	116.184	96.6138	-0.86827	5.44669
	116.184	96.6	-0.87666	5.44669
	116.184	96.6109	-0.857648	5.44669
	116.184	96.6203	-0.836407	5.44669
	116.184	96.6204	-0.832636	5.44669
	116.184	96.6171	-0.838349	5.44669
	116.184	96.6649	-0.842041	5.44669
	116.184	96.8414	-0.84155	5.44669
	116.184	97.0706	-0.840032	5.44669
	116.184	97.1803	-0.83957	5.44669
	116.184	97.1569	-0.839916	5.44669
	116.184	97.11	-0.840225	5.44669
	116.184	97.099	-0.840232	5.44669
	116.184	97.1111	-0.840124	5.44669
	116.184	97.1201	-0.840077	5.44669
	116.184	97.1687	-0.840096	5.44669
	116.184	97.3413	-0.84012	5.44669
	116.184	97.5684	-0.840124	5.44669
	116.184	97.6787	-0.840117	5.44669
	116.184	97.6563	-0.840112	5.44669
	116.184	97.6588	-0.840113	5.44669
	116.184	97.8235	-0.840115	5.44669
	116.184	98.0638	-0.840115	5.44669
	116.161	98.2316	-0.840115	5.44669
	116.104	98.3347	-0.840115	5.44669
	116.08	98.3862	-0.840115	5.44669
	116.134	98.431	-0.840115	5.44669
	116.194	98.5394	-0.840115	5.44669
	116.205	98.6843	-0.840115	5.44669
	116.189	98.8723	-0.840115	5.44669
	116.178	99.0734	-0.840115	5.44669
	116.18	99.2167	-0.840115	5.44669
	116.162	99.3728	-0.840115	5.44669
	116.106	99.5613	-0.840115	5.44669
	116.081	99.6616	-0.840115	5.44669
	116.134	99.6979	-0.840115	5.44669
	116.194	99.8348	-0.840115	5.44669
	116.205	100.052	-0.840115	5.44669
	116.189	100.17	-0.840115	5.44669
	116.178	100.155	-0.840115	5.44669
	116.18	100.158	-0.840115	5.44669
	116.184	100.32	-0.840115	5.44669
	116.185	100.608	-0.840115	5.44669
	116.162	100.903	-0.840115	5.44669
	116.104	101.109	-0.840115	5.44669
	116.08	101.168	-0.840115	5.44669
	116.134	101.182	-0.840115	5.44669
	116.194	101.274	-0.840115	5.44669
	116.183	101.375	-0.840115	5.44669
	116.087	101.443	-0.840115	5.44669
	115.995	101.544	-0.840115	5.44669
	116.026	101.629	-0.840115	5.44669
	116.123	101.638	-0.840115	5.44669
	116.137	101.663	-0.840115	5.44669
	116.107	101.826	-0.840115	5.44669
	116.133	102.057	-0.840115	5.44669
	116.184	102.222	-0.840115	5.44669
	116.201	102.377	-0.840115	5.44669
	116.191	102.557	-0.840115	5.44669
	116.18	102.654	-0.840115	5.44669
	116.158	102.643	-0.840115	5.44669
	116.104	102.606	-0.840115	5.44669
	116.081	102.643	-0.840115	5.44669
	116.112	102.828	-0.840115	5.44669
	116.114	103.064	-0.840115	5.44669
	116.101	103.223	-0.840115	5.44669
	116.139	103.373	-0.840115	5.44669
	116.189	103.554	-0.840115	5.44669
	116.179	103.653	-0.840115	5.44669
	116.109	103.691	-0.840115	5.44669
	116.076	103.829	-0.840115	5.44669
	116.131	104.046	-0.840115	5.44669
	116.194	104.213	-0.840115	5.44669
	116.206	104.374	-0.840115	5.44669
	116.167	104.556	-0.840115	5.44669
	116.076	104.701	-0.840115	5.44669
	115.974	104.865	-0.840115	5.44669
	115.929	105.056	-0.840115	5.44669
	115.963	105.203	-0.840115	5.44669
	116.041	105.365	-0.840115	5.44669
	116.091	105.554	-0.840115	5.44669
	116.111	105.702	-0.840115	5.44669
	116.151	105.864	-0.840115	5.44669
	116.19	106.103	-0.840115	5.44669
	116.197	106.377	-0.840115	5.44669
	116.165	106.641	-0.840115	5.44669
	116.101	106.888	-0.840115	5.44669
	116.055	107.082	-0.840115	5.44669
	116.032	107.203	-0.840115	5.44669
	115.99	107.353	-0.840115	5.44669
	115.95	107.546	-0.840115	5.44669
	115.944	107.7	-0.840115	5.44669
	115.955	107.863	-0.840115	5.44669
	115.961	108.051	-0.840115	5.44669
	115.982	108.198	-0.840115	5.44669
	116.059	108.36	-0.840115	5.44669
	116.162	108.55	-0.840115	5.44669
	116.19	108.648	-0.840115	5.44669
	116.1	108.684	-0.840115	5.44669
	115.976	108.821	-0.840115	5.44669
	115.921	109.038	-0.840115	5.44669
	115.959	109.157	-0.840115	5.44669
	116.042	109.141	-0.840115	5.44669
	116.07	109.095	-0.840115	5.44669
	116.009	109.13	-0.840115	5.44669
	115.945	109.317	-0.840115	5.44669
	115.934	109.555	-0.840115	5.44669
	115.953	109.664	-0.840115	5.44669
	115.964	109.687	-0.840115	5.44669
	115.984	109.815	-0.840115	5.44669
	116.037	110.033	-0.840115	5.44669
	116.059	110.155	-0.840115	5.44669
	116.007	110.141	-0.840115	5.44669
	115.947	110.094	-0.840115	5.44669
	115.937	110.079	-0.840115	5.44669
	115.952	110.09	-0.840115	5.44669
	115.963	110.1	-0.840115	5.44669
	115.961	110.1	-0.840115	5.44669
	115.957	110.097	-0.840115	5.44669
	115.956	110.144	-0.840115	5.44669
	115.957	110.321	-0.840115	5.44669
	115.958	110.55	-0.840115	5.44669
	115.958	110.66	-0.840115	5.44669
	115.958	110.587	-0.840115	5.44669
	115.957	110.413	-0.840115	5.44669
	115.957	110.35	-0.840115	5.44669
	115.957	110.481	-0.840115	5.44669
	115.958	110.672	-0.840115	5.44669
	115.957	110.871	-0.840115	5.44669
	115.957	111.06	-0.840115	5.44669
	115.957	111.145	-0.840115	5.44669
	115.957	111.175	-0.840115	5.44669
	115.957	111.315	-0.840115	5.44669
	115.957	111.535	-0.840115	5.44669
	115.957	111.654	-0.840115	5.44669
	115.957	111.638	-0.840115	5.44669
	115.957	111.591	-0.840115	5.44669
	115.957	111.577	-0.840115	5.44669
	115.957	111.588	-0.840115	5.44669
	115.957	111.597	-0.840115	5.44669
	115.957	111.647	-0.840115	5.44669
	115.957	111.819	-0.840115	5.44669
	115.957	112.046	-0.840115	5.44669
	115.957	112.156	-0.840115	5.44669
	115.957	112.134	-0.840115	5.44669
	115.957	112.087	-0.840115	5.44669
	115.957	112.076	-0.840115	5.44669
	115.957	112.088	-0.840115	5.44669
	115.957	112.097	-0.840115	5.44669
	115.957	112.097	-0.840115	5.44669
	115.957	112.093	-0.840115	5.44669
	115.957	112.092	-0.840115	5.44669
	115.957	112.093	-0.840115	5.44669
	115.957	112.093	-0.840115	5.44669
	115.957	112.093	-0.840115	5.44669
	115.957	112.093	-0.840115	5.44669
	115.957	112.093	-0.840115	5.44669
	115.957	112.093	-0.840115	5.44669
	115.957	112.044	-0.840115	5.44669
	115.957	111.868	-0.840115	5.44669
	115.957	111.64	-0.840115	5.44669
	115.957	111.53	-0.840115	5.44669
	115.957	111.553	-0.840115	5.44669
	115.957	111.6	-0.840115	5.44669
	115.957	111.611	-0.840115	5.44669
	115.957	111.599	-0.840115	5.44669
	115.957	111.59	-0.840115	5.44669
	115.957	111.59	-0.840115	5.44669
	115.957	111.594	-0.840115	5.44669
	115.957	111.595	-0.840115	5.44669
	115.957	111.594	-0.840115	5.44669
	115.957	111.594	-0.840115	5.44669
	115.957	111.643	-0.840115	5.44669
	115.957	111.819	-0.840115	5.44669
	115.957	112.048	-0.840115	5.44669
	115.957	112.206	-0.840115	5.44669
	115.957	112.31	-0.840115	5.44669
	115.957	112.365	-0.840115	5.44669
	115.957	112.46	-0.840115	5.44669
	115.957	112.744	-0.840115	5.44669
	115.957	113.067	-0.840115	5.44669
	115.957	113.238	-0.840115	5.44669
	115.957	113.364	-0.840115	5.44669
	115.957	113.53	-0.840115	5.44669
	115.957	113.681	-0.840115	5.44669
	115.957	113.853	-0.840115	5.44669
	115.957	114.094	-0.840115	5.44669
	115.957	114.366	-0.847985	5.44669
	115.957	114.579	-0.86827	5.44669
	115.957	114.649	-0.87666	5.44669
	115.957	114.665	-0.857648	5.44669
	115.957	114.804	-0.836407	5.44669
	115.957	115.029	-0.832636	5.44669
	115.957	115.2	-0.838349	5.44669
	115.957	115.359	-0.842041	5.44669
	115.957	115.539	-0.84155	5.44669
	115.957	115.634	-0.840032	5.44669
	115.957	115.672	-0.83957	5.44669
	115.957	115.811	-0.839916	5.44669
	115.957	116.077	-0.840225	5.44669
	115.957	116.371	-0.840232	5.44669
	115.957	116.584	-0.840124	5.44669
	115.957	116.647	-0.840077	5.44669
	115.957	116.61	-0.840096	5.44669
	115.957	116.624	-0.84012	5.44669
	115.957	116.798	-0.840124	5.44669
	115.957	117.088	-0.840117	5.44669
	115.957	117.379	-0.840112	5.44669
	115.957	117.631	-0.840113	5.44669
	115.957	117.867	-0.840115	5.44669
	115.957	118.11	-0.840115	5.44669
	115.957	118.362	-0.840115	5.44669
	115.957	118.565	-0.840115	5.44669
	115.957	118.64	-0.840115	5.44669
	115.957	118.66	-0.840115	5.44669
	115.957	118.8	-0.840115	5.44669
	115.957	119.072	-0.840115	5.44669
	115.957	119.369	-0.840115	5.44669
	115.957	119.581	-0.840115	5.44669
	115.957	119.691	-0.840115	5.44669
	115.957	119.83	-0.840115	5.44669
	115.957	120.072	-0.840115	5.44669
	115.957	120.357	-0.840115	5.44669
	115.957	120.623	-0.840115	5.44669
	115.957	120.867	-0.840115	5.44669
	115.957	121.06	-0.840115	5.44669
	115.957	121.132	-0.840115	5.44669
	115.957	121.106	-0.840115	5.44669
	115.957	121.121	-0.840115	5.44669
	115.957	121.292	-0.840115	5.44669
	115.957	121.53	-0.840115	5.44669
	115.957	121.646	-0.840115	5.44669
	115.957	121.622	-0.840115	5.44669
	115.957	121.572	-0.840115	5.44669
	115.957	121.561	-0.840115	5.44669
	115.957	121.573	-0.840115	5.44669
	115.957	121.632	-0.840115	5.44669
	115.935	121.807	-0.840115	5.44669
	115.855	121.983	-0.840115	5.44669
	115.774	121.915	-0.840115	5.44669
	115.804	121.665	-0.840115	5.44669
	115.918	121.509	-0.840115	5.44669
	115.989	121.472	-0.840115	5.44669
	115.984	121.207	-0.840115	5.44669
	115.957	120.077	-0.847985	5.44669
	115.948	117.468	-0.86827	5.44669
	115.954	113.67	-0.87666	5.44669
	115.959	110.054	-0.857648	5.44669
	115.937	107.75	-0.836407	5.44669
	115.856	106.698	-0.832636	5.44669
	115.751	106.269	-0.838349	5.44669
	115.724	106.138	-0.842041	5.44669
	115.815	106.332	-0.84155	5.44669
	115.94	106.77	-0.840032	5.44669
	115.994	107.18	-0.83957	5.44669
	115.978	107.489	-0.839916	5.44669
	115.931	107.814	-0.840225	5.44669
	115.846	108.14	-0.840232	5.44669
	115.772	108.455	-0.840124	5.44669
	115.784	108.812	-0.840077	5.44669
	115.818	109.15	-0.840096	5.44669
	115.783	109.458	-0.84012	5.44669
	115.75	109.809	-0.840124	5.44669
	115.814	110.146	-0.840117	5.44669
	115.93	110.407	-0.840112	5.44669
	115.968	110.632	-0.840113	5.44669
	115.878	110.867	-0.840115	5.44669
	115.749	111.071	-0.840115	5.44669
	115.693	111.2	-0.840115	5.44669
	115.71	111.3	-0.840115	5.44669
	115.736	111.364	-0.840115	5.44669
	115.741	111.366	-0.840115	5.44669
	115.734	111.297	-0.840115	5.44669
	115.751	111.161	-0.840115	5.44669
	115.809	111.063	-0.840115	5.44669
	115.835	111.06	-0.840115	5.44669
	115.782	111.092	-0.840115	5.44669
	115.721	111.106	-0.840115	5.44669
	115.71	111.051	-0.840115	5.44669
	115.726	110.868	-0.832244	5.44669
	115.759	110.638	-0.811959	5.44669
	115.815	110.482	-0.80357	5.44669
	115.835	110.33	-0.822581	5.44669
	115.779	110.099	-0.843823	5.44669
	115.72	109.824	-0.847593	5.44669
	115.71	109.558	-0.841881	5.44669
	115.727	109.261	-0.838188	5.44669
	115.737	108.842	-0.838679	5.44669
	115.735	108.317	-0.840198	5.44669
	115.731	107.78	-0.84066	5.44669
	115.73	107.176	-0.840314	5.44669
	115.731	106.238	-0.840004	5.44669
	115.732	104.789	-0.839998	5.44669
	115.732	102.937	-0.840105	5.44669
	115.731	101	-0.840152	5.44669
	115.731	99.4008	-0.840134	5.44669
	115.731	98.305	-0.840109	5.44669
	115.753	97.5493	-0.840106	5.44669
	115.811	97.0425	-0.840113	5.44669
	115.857	96.7119	-0.840117	5.44669
	115.861	96.3479	-0.840116	5.4507
	115.824	95.9044	-0.840115	5.46104
	115.76	95.5373	-0.840114	5.46531
	115.716	95.2953	-0.840115	5.45562
	115.715	95.1378	-0.840115	5.4448
	115.73	95.03	-0.840115	5.44287
	115.736	94.873	-0.840115	5.44579
	115.734	94.573	-0.840115	5.44767
	115.73	94.0665	-0.840115	5.44742
	115.73	93.3999	-0.840115	5.44664
	115.731	92.7199	-0.840115	5.44641
	115.732	92.039	-0.840115	5.44658
	115.731	91.3049	-0.840115	5.44674
	115.731	90.5398	-0.840115	5.44675
	115.731	89.7792	-0.840115	5.44669
	115.731	89.0312	-0.840115	5.44667
	115.731	88.3361	-0.840115	5.44668
	115.731	87.814	-0.840115	5.44669
	115.731	87.5669	-0.840115	5.44669
	115.731	87.507	-0.840115	5.44669
	115.731	87.3997	-0.840115	5.44669
	115.731	87.1523	-0.840115	5.44669
	115.731	86.8547	-0.840115	5.44669
	115.731	86.6336	-0.840115	5.44669
	115.731	86.5192	-0.840115	5.44669
	115.731	86.3329	-0.840115	5.44669
	115.731	85.966	-0.840115	5.44669
	115.731	85.6296	-0.840115	5.44669
	115.731	85.4813	-0.840115	5.44669
	115.731	85.3694	-0.840115	5.44669
	115.731	85.2008	-0.840115	5.44669
	115.731	85.044	-0.840115	5.44669
	115.731	84.8707	-0.840115	5.44669
	115.731	84.6305	-0.840115	5.44669
	115.731	84.3594	-0.840115	5.44669
	115.731	84.1469	-0.840115	5.44669
	115.731	84.0267	-0.840115	5.44669
	115.731	83.8841	-0.840115	5.44669
	115.731	83.6437	-0.840115	5.44669
	115.731	83.3616	-0.840115	5.44669
	115.731	83.0954	-0.840115	5.44669
	115.731	82.8504	-0.840115	5.44669
	115.731	82.6086	-0.847985	5.44669
	115.731	82.3606	-0.86827	5.44669
	115.731	82.1089	-0.87666	5.44669
	115.731	81.8578	-0.857648	5.44669
	115.731	81.6575	-0.836407	5.44669
	115.731	81.5845	-0.832636	5.44669
	115.731	81.5634	-0.838349	5.44669
	115.731	81.3741	-0.842041	5.44669
	115.731	80.9744	-0.84155	5.44669
	115.731	80.5764	-0.840032	5.44669
	115.731	80.3078	-0.83957	5.44669
	115.731	80.1998	-0.839916	5.44669
	115.731	80.3267	-0.840225	5.44669
	115.731	80.5779	-0.840232	5.44669
	115.731	80.7126	-0.840124	5.44669
	115.731	80.6915	-0.840077	5.44669
	115.731	80.6366	-0.840096	5.44669
	115.731	80.6215	-0.84012	5.44669
	115.731	80.6838	-0.840124	5.44669
	115.731	80.8707	-0.840117	5.44669
	115.731	81.099	-0.840112	5.44669
	115.731	81.2047	-0.840113	5.44669
	115.731	81.2291	-0.840115	5.44669
	115.731	81.359	-0.840115	5.44669
	115.731	81.5772	-0.840115	5.44669
	115.731	81.7482	-0.840115	5.44669
	115.731	81.9097	-0.840115	5.44669
	115.731	82.1398	-0.840115	5.44669
	115.731	82.411	-0.840115	5.44669
	115.731	82.6271	-0.840115	5.44669
	115.731	82.7488	-0.840115	5.44669
	115.731	82.8907	-0.840115	5.44669
	115.731	83.1303	-0.840115	5.44669
	115.731	83.4123	-0.840115	5.44669
	115.731	83.6788	-0.840115	5.44669
	115.731	83.9239	-0.840115	5.44669
	115.731	84.1656	-0.840115	5.44669
	115.731	84.4135	-0.840115	5.44669
	115.731	84.6161	-0.840115	5.44669
	115.731	84.7404	-0.840115	5.44669
	115.731	84.9374	-0.840115	5.44669
	115.731	85.3053	-0.840115	5.44669
	115.731	85.6383	-0.840115	5.44669
	115.731	85.7356	-0.840115	5.44669
	115.731	85.6721	-0.840115	5.44669
	115.731	85.6623	-0.840115	5.44669
	115.731	85.8365	-0.840115	5.44669
	115.731	86.0852	-0.840115	5.44669
	115.731	86.2039	-0.840115	5.44669
	115.731	86.2265	-0.840115	5.44669
	115.731	86.3511	-0.840115	5.44669
	115.731	86.5677	-0.840115	5.44669
	115.731	86.6906	-0.840115	5.44669
	115.731	86.7265	-0.840115	5.44669
	115.731	86.855	-0.840115	5.44669
	115.731	87.0686	-0.840115	5.44669
	115.731	87.1889	-0.840115	5.44669
	115.731	87.1755	-0.840115	5.44669
	115.731	87.1782	-0.840115	5.44669
	115.731	87.3398	-0.840115	5.44669
	115.731	87.6279	-0.840115	5.44669
	115.731	87.8738	-0.840115	5.44669
	115.731	87.9525	-0.840115	5.44669
	115.731	87.9596	-0.840115	5.44669
	115.731	88.092	-0.840115	5.44669
	115.731	88.4157	-0.840115	5.44669
	115.731	88.8915	-0.840115	5.44669
	115.731	89.3814	-0.840115	5.44669
	115.731	89.6785	-0.840115	5.44669
	115.731	89.8177	-0.840115	5.44669
	115.731	90.0955	-0.840115	5.44669
	115.731	90.5582	-0.840115	5.44669
	115.731	90.9619	-0.840115	5.44669
	115.731	91.2122	-0.840115	5.44669
	115.731	91.4092	-0.840115	5.44669
	115.731	91.6368	-0.840115	5.44669
	115.731	91.9452	-0.840115	5.44669
	115.731	92.3826	-0.840115	5.44669
	115.731	92.9113	-0.840115	5.44669
	115.731	93.3937	-0.840115	5.44669
	115.731	93.6706	-0.840115	5.44669
	115.731	93.7551	-0.840115	5.44669
	115.731	93.911	-0.840115	5.44669
	115.731	94.2761	-0.840115	5.44669
	115.731	94.6718	-0.840115	5.44669
	115.731	94.9517	-0.840115	5.44669
	115.731	95.1145	-0.840115	5.44669
	115.731	95.2111	-0.840115	5.44669
	115.731	95.3615	-0.840115	5.44669
	115.731	95.5643	-0.840115	5.44669
	115.731	95.6726	-0.840115	5.44669
	115.731	95.658	-0.840115	5.44669
	115.731	95.6153	-0.840115	5.44669
	115.731	95.6522	-0.840115	5.44669
	115.731	95.8381	-0.840115	5.44669
	115.731	96.1243	-0.840115	5.44669
	115.731	96.4099	-0.840115	5.44669
	115.731	96.6121	-0.840115	5.44669
	115.709	96.6737	-0.840115	5.44669
	115.629	96.64	-0.840115	5.44669
	115.548	96.6552	-0.840115	5.44669
	115.578	96.8292	-0.840115	5.44669
	115.692	97.0689	-0.840115	5.44669
	115.741	97.2331	-0.840115	5.44669
	115.678	97.3841	-0.840115	5.44669
	115.605	97.5631	-0.840115	5.44669
	115.57	97.7104	-0.840115	5.44669
	115.555	97.8759	-0.840115	5.44669
	115.579	98.1163	-0.840115	5.44669
	115.619	98.4394	-0.840115	5.44669
	115.632	98.829	-0.840115	5.44669
	115.623	99.1279	-0.840115	5.44669
	115.615	99.2527	-0.840115	5.44669
	115.615	99.4173	-0.840115	5.44669
	115.618	99.8209	-0.840115	5.44669
	115.619	100.336	-0.840115	5.44669
	115.619	100.669	-0.840115	5.44669
	115.596	100.765	-0.840115	5.44669
	115.538	100.906	-0.840115	5.44669
	115.492	101.31	-0.840115	5.44669
	115.489	101.833	-0.840115	5.44669
	115.503	102.219	-0.840115	5.44669
	115.51	102.489	-0.840115	5.44669
	115.508	102.857	-0.840115	5.44669
	115.504	103.37	-0.840115	5.44669
	115.504	103.92	-0.840115	5.44669
	115.505	104.435	-0.840115	5.44669
	115.505	104.874	-0.840115	5.44669
	115.505	105.186	-0.840115	5.44669
	115.505	105.457	-0.840115	5.44669
	115.505	105.85	-0.840115	5.44669
	115.505	106.374	-0.840115	5.44669
	115.505	106.92	-0.840115	5.44669
	115.505	107.429	-0.840115	5.44669
	115.505	107.916	-0.840115	5.44669
	115.505	108.407	-0.840115	5.44669
	115.505	108.906	-0.840115	5.44669
	115.505	109.36	-0.840115	5.44669
	115.505	109.684	-0.840115	5.44669
	115.505	109.954	-0.840115	5.44669
	115.505	110.294	-0.840115	5.44669
	115.505	110.641	-0.847985	5.44669
	115.505	110.909	-0.86827	5.44669
	115.505	111.134	-0.87666	5.44669
	115.505	111.367	-0.857648	5.44669
	115.505	111.569	-0.836407	5.44669
	115.505	111.649	-0.832636	5.44669
	115.505	111.673	-0.838349	5.44669
	115.483	111.811	-0.842041	5.44669
	115.403	112.083	-0.84155	5.44669
	115.322	112.428	-0.840032	5.44669
	115.329	112.816	-0.83957	5.44669
	115.364	113.106	-0.839916	5.44669
	115.331	113.179	-0.840225	5.44669
	115.298	113.17	-0.840232	5.44669
	115.339	113.297	-0.840124	5.44669
	115.375	113.576	-0.840077	5.44669
	115.332	113.879	-0.840096	5.44669
	115.272	114.141	-0.84012	5.44669
	115.258	114.376	-0.840124	5.44669
	115.272	114.566	-0.840117	5.44669
	115.283	114.592	-0.840112	5.44669
	115.283	114.342	-0.840113	5.44669
	115.279	113.854	-0.840115	5.44669
	115.277	113.286	-0.840115	5.44669
	115.278	112.756	-0.840115	5.44669
	115.279	112.268	-0.840115	5.44669
	115.279	111.736	-0.840115	5.44669
	115.279	111.113	-0.840115	5.44669
	115.279	110.556	-0.840115	5.44669
	115.279	110.173	-0.840115	5.44669
	115.279	109.856	-0.840115	5.44669
	115.279	109.558	-0.840115	5.44669
	115.279	109.251	-0.840115	5.44669
	115.279	108.888	-0.840115	5.44669
	115.279	108.544	-0.840115	5.44669
	115.279	108.285	-0.840115	5.44669
	115.279	108.063	-0.840115	5.44669
	115.279	107.828	-0.840115	5.44669
	115.279	107.624	-0.840115	5.44669
	115.279	107.544	-0.840115	5.44669
	115.279	107.57	-0.840115	5.44669
	115.279	107.608	-0.840115	5.44669
	115.279	107.614	-0.840115	5.44669
	115.279	107.603	-0.840115	5.44669
	115.279	107.596	-0.840115	5.44669
	115.279	107.597	-0.840115	5.44669
	115.279	107.6	-0.840115	5.44669
	115.279	107.65	-0.840115	5.44669
	115.279	107.826	-0.840115	5.44669
	115.279	108.053	-0.840115	5.44669
	115.279	108.163	-0.840115	5.44669
	115.279	108.189	-0.840115	5.44669
	115.279	108.318	-0.840115	5.44669
	115.279	108.536	-0.840115	5.44669
	115.279	108.707	-0.840115	5.44669
	115.279	108.868	-0.840115	5.44669
	115.279	109.049	-0.840115	5.44669
	115.279	109.145	-0.840115	5.44669
	115.279	109.132	-0.840115	5.44669
	115.279	109.095	-0.840115	5.44669
	115.256	109.134	-0.840115	5.44669
	115.199	109.318	-0.840115	5.44669
	115.175	109.554	-0.840115	5.44669
	115.207	109.664	-0.840115	5.44669
	115.209	109.687	-0.840115	5.44669
	115.196	109.815	-0.840115	5.44669
	115.234	110.082	-0.840115	5.44669
	115.284	110.38	-0.840115	5.44669
	115.296	110.595	-0.840115	5.44669
	115.262	110.706	-0.840115	5.44669
	115.195	110.844	-0.840115	5.44669
	115.172	111.037	-0.840115	5.44669
	115.207	111.194	-0.840115	5.44669
	115.211	111.408	-0.840115	5.44669
	115.197	111.772	-0.840115	5.44669
	115.234	112.146	-0.840115	5.44669
	115.283	112.467	-0.840115	5.44669
	115.296	112.859	-0.840115	5.44669
	115.284	113.414	-0.840115	5.44669
	115.275	114.128	-0.840115	5.44669
	115.253	114.869	-0.840115	5.44669
	115.176	115.519	-0.840115	5.44669
	115.074	116.261	-0.840115	5.44669
	115.024	117.392	-0.840115	5.44669
	115.034	118.85	-0.840115	5.44669
	115.055	120.29	-0.840115	5.44669
	115.06	121.602	-0.840115	5.44669
	115.055	122.966	-0.840115	5.44669
	115.051	124.461	-0.840115	5.44669
	115.051	126.004	-0.840115	5.44669
	115.052	127.521	-0.840115	5.44669
	115.053	129.011	-0.840115	5.44669
	115.053	130.449	-0.840115	5.44669
	115.052	131.769	-0.840115	5.44669
	115.052	132.992	-0.840115	5.44669
	115.052	134.157	-0.840115	5.44669
	115.03	135.224	-0.840115	5.44669
	114.973	136.106	-0.840115	5.44669
	114.949	136.674	-0.840115	5.44669
	115.003	136.935	-0.840115	5.44669
	115.041	137.044	-0.840115	5.44669
	114.994	137.029	-0.840115	5.44669
	114.954	136.841	-0.840115	5.44669
	114.997	136.647	-0.840115	5.44669
	115.036	136.662	-0.840115	5.44669
	114.994	136.742	-0.840115	5.44669
	114.933	136.673	-0.840115	5.44669
	114.918	136.551	-0.840115	5.44669
	114.955	136.514	-0.840115	5.44669
	115.024	136.491	-0.840115	5.44669
	115.047	136.339	-0.840115	5.44669
	114.989	136.111	-0.840115	5.44669
	114.949	135.993	-0.840115	5.44669
	114.997	136.013	-0.840115	5.44669
	115.038	136.061	-0.840115	5.44669
	114.995	136.074	-0.840115	5.44669
	114.933	136.062	-0.840115	5.44669
	114.895	136.053	-0.840115	5.44669
	114.853	136.053	-0.840115	5.44669
	114.841	136.007	-0.840115	5.44669
	114.916	135.833	-0.840115	5.44669
	115.007	135.604	-0.840115	5.44669
	115.005	135.493	-0.840115	5.44669
	114.969	135.516	-0.840115	5.44669
	114.977	135.563	-0.840115	5.44669
	114.952	135.574	-0.840115	5.44669
	114.865	135.562	-0.840115	5.44669
	114.826	135.553	-0.840115	5.44669
	114.906	135.505	-0.840115	5.44669
	115.008	135.332	-0.840115	5.44669
	115.009	135.154	-0.840115	5.44669
	114.971	135.171	-0.840115	5.44669
	114.999	135.245	-0.840115	5.44669
	115.053	135.223	-0.840115	5.44669
	115.049	135.277	-0.840115	5.44669
	114.98	135.47	-0.840115	5.44669
	114.945	135.606	-0.840115	5.44669
	114.976	135.557	-0.840115	5.44669
	114.96	135.286	-0.840115	5.44669
	114.869	134.862	-0.840115	5.44669
	114.825	134.582	-0.840115	5.44669
	114.882	134.633	-0.840115	5.44669
	114.928	134.756	-0.840115	5.44669
	114.884	134.741	-0.840115	5.44669
	114.819	134.733	-0.840115	5.44669
	114.804	134.741	-0.840115	5.44669
	114.841	134.65	-0.840115	5.44669
	114.911	134.544	-0.840115	5.44669
	114.956	134.522	-0.840115	5.44669
	114.978	134.549	-0.840115	5.44669
	115.02	134.568	-0.840115	5.44669
	115.059	134.566	-0.840115	5.44669
	115.044	134.559	-0.840115	5.44669
	114.976	134.556	-0.840115	5.44669
	114.945	134.558	-0.840115	5.44669
	115	134.559	-0.840115	5.44669
	115.063	134.51	-0.840115	5.44669
	115.052	134.383	-0.840115	5.44669
	114.978	134.281	-0.840115	5.44669
	114.921	134.224	-0.840115	5.44669
	114.919	134.128	-0.840115	5.44669
	114.937	133.993	-0.840115	5.44669
	114.923	133.854	-0.840115	5.44669
	114.885	133.825	-0.840115	5.44669
	114.915	133.958	-0.840115	5.44669
	115.014	134.088	-0.840115	5.44669
	115.056	134.106	-0.840115	5.44669
	114.996	134.068	-0.840115	5.44669
	114.927	133.998	-0.840115	5.44669
	114.915	133.826	-0.840115	5.44669
	114.933	133.607	-0.840115	5.44669
	114.945	133.5	-0.840115	5.44669
	114.966	133.521	-0.840115	5.44669
	115.019	133.566	-0.840115	5.44669
	115.041	133.527	-0.840115	5.44669
	114.966	133.34	-0.840115	5.44669
	114.849	133.103	-0.840115	5.44669
	114.793	132.994	-0.840115	5.44669
	114.805	133.02	-0.840115	5.44669
	114.851	133.068	-0.840115	5.44669
	114.937	133.079	-0.840115	5.44669
	115.012	133.066	-0.840115	5.44669
	114.977	133.008	-0.840115	5.44669
	114.886	132.832	-0.840115	5.44669
	114.896	132.657	-0.840115	5.44669
	115.006	132.724	-0.840115	5.44669
	115.06	132.975	-0.840115	5.44669
	114.978	133.18	-0.840115	5.44669
	114.848	133.393	-0.840115	5.44669
	114.788	133.788	-0.840115	5.44669
	114.803	134.38	-0.840115	5.44669
	114.83	135.06	-0.840115	5.44669
	114.858	135.667	-0.840115	5.44669
	114.931	136.207	-0.840115	5.44669
	115.007	136.743	-0.840115	5.44669
	114.977	137.106	-0.840115	5.44669
	114.865	137.168	-0.840115	5.44669
	114.795	136.983	-0.840115	5.44669
	114.8	136.477	-0.840115	5.44669
	114.826	135.577	-0.840115	5.44669
	114.835	134.523	-0.847985	5.44669
	114.83	133.676	-0.86827	5.44669
	114.824	133.137	-0.87666	5.44669
	114.824	132.781	-0.857648	5.44669
	114.826	132.557	-0.836407	5.44669
	114.827	132.499	-0.832636	5.44669
	114.826	132.54	-0.838349	5.44669
	114.826	132.526	-0.842041	5.44669
	114.826	132.399	-0.84155	5.44669
	114.826	132.334	-0.840032	5.44669
	114.826	132.448	-0.83957	5.4507
	114.826	132.583	-0.839916	5.46104
	114.826	132.609	-0.840225	5.46531
	114.826	132.574	-0.840232	5.45562
	114.826	132.599	-0.840124	5.4448
	114.826	132.778	-0.840077	5.44287
	114.826	133.065	-0.840096	5.44579
	114.826	133.403	-0.84012	5.44767
	114.826	133.782	-0.840124	5.44742
	114.826	134.169	-0.840117	5.44664
	114.826	134.597	-0.840112	5.44641
	114.826	135.045	-0.840113	5.44658
	114.826	135.441	-0.847986	5.44674
	114.826	135.8	-0.868271	5.44675
	114.826	136.062	-0.87666	5.44669
	114.826	136.084	-0.857648	5.44667
	114.826	135.859	-0.836407	5.44668
	114.826	135.636	-0.832636	5.44669
	114.826	135.702	-0.838349	5.44669
	114.826	135.969	-0.842041	5.44669
	114.826	136.181	-0.84155	5.44669
	114.826	136.293	-0.840032	5.44669
	114.826	136.283	-0.83957	5.44669
	114.826	136.144	-0.839916	5.44669
	114.826	135.975	-0.840225	5.44669
	114.826	135.69	-0.840232	5.44669
	114.826	134.999	-0.840124	5.44669
	114.826	133.727	-0.840077	5.44669
	114.826	131.94	-0.840096	5.44669
	114.826	129.93	-0.84012	5.44669
	114.826	128.124	-0.840124	5.44669
	114.826	126.796	-0.840117	5.44669
	114.804	125.841	-0.840112	5.44669
	114.746	125.011	-0.840113	5.44669
	114.722	124.22	-0.840115	5.44669
	114.754	123.47	-0.840115	5.44669
	114.734	122.782	-0.840115	5.44669
	114.664	122.166	-0.840115	5.44669
	114.656	121.467	-0.840115	5.44669
	114.702	120.547	-0.840115	5.44669
	114.75	119.539	-0.840115	5.44669
	114.78	118.665	-0.840115	5.44669
	114.758	117.896	-0.840115	5.44669
	114.712	117.025	-0.840115	5.44669
	114.675	116.06	-0.840115	5.44669
	114.627	115.286	-0.840115	5.44669
	114.612	114.902	-0.840115	5.44669
	114.689	114.706	-0.840115	5.44669
	114.781	114.318	-0.840115	5.44669
	114.757	113.663	-0.840115	5.44669
	114.641	113.044	-0.840115	5.44669
	114.568	112.597	-0.840115	5.44669
	114.573	112.071	-0.840115	5.44669
	114.6	111.43	-0.840115	5.44669
	114.609	110.961	-0.840115	5.44669
	114.604	110.685	-0.840115	5.44669
	114.598	110.343	-0.840115	5.44669
	114.598	109.892	-0.840115	5.44669
	114.599	109.513	-0.840115	5.44669
	114.6	109.221	-0.840115	5.44669
	114.6	108.89	-0.840115	5.44669
	114.6	108.556	-0.840115	5.44669
	114.6	108.24	-0.840115	5.44669
	114.6	107.885	-0.840115	5.44669
	114.6	107.548	-0.840115	5.44669
	114.6	107.289	-0.840115	5.44669
	114.6	107.065	-0.840115	5.44669
	114.6	106.829	-0.840115	5.44669
	114.6	106.576	-0.840115	5.44669
	114.6	106.32	-0.840115	5.44669
	114.6	106.069	-0.840115	5.44669
	114.6	105.772	-0.840115	5.44669
	114.6	105.397	-0.840115	5.44669
	114.6	105.045	-0.840115	5.44669
	114.6	104.787	-0.840115	5.44669
	114.6	104.569	-0.840115	5.44669
	114.6	104.335	-0.840115	5.44669
	114.6	104.13	-0.840115	5.44669
	114.577	104	-0.840115	5.44669
	114.52	103.85	-0.840115	5.44669
	114.496	103.66	-0.840115	5.44669
	114.55	103.556	-0.840115	5.44669
	114.61	103.569	-0.840115	5.44669
	114.621	103.608	-0.840115	5.44669
	114.605	103.571	-0.840115	5.44669
	114.594	103.386	-0.840115	5.44669
	114.596	103.15	-0.840115	5.44669
	114.6	103.04	-0.840115	5.44669
	114.601	103.066	-0.840115	5.44669
	114.6	103.114	-0.840115	5.44669
	114.599	103.124	-0.840115	5.44669
	114.599	103.112	-0.840115	5.44669
	114.6	103.103	-0.840115	5.44669
	114.6	103.103	-0.840115	5.44669
	114.577	103.107	-0.840115	5.44669
	114.52	103.108	-0.840115	5.44669
	114.496	103.107	-0.840115	5.44669
	114.55	103.107	-0.840115	5.44669
	114.588	103.057	-0.840115	5.44669
	114.541	102.931	-0.840115	5.44669
	114.501	102.829	-0.840115	5.44669
	114.545	102.772	-0.840115	5.44669
	114.606	102.677	-0.840115	5.44669
	114.599	102.59	-0.840115	5.44669
	114.504	102.578	-0.840115	5.44669
	114.389	102.602	-0.840115	5.44669
	114.362	102.616	-0.840115	5.44669
	114.435	102.564	-0.840115	5.44268
	114.481	102.382	-0.840115	5.43234
	114.454	102.152	-0.840115	5.42806
	114.445	102.044	-0.840115	5.43775
	114.476	102.068	-0.840115	5.44858
	114.496	102.115	-0.840115	5.4505
	114.472	102.126	-0.840115	5.44759
	114.429	102.064	-0.840115	5.44571
	114.438	101.879	-0.840115	5.44595
	114.46	101.651	-0.832244	5.44673
	114.421	101.545	-0.811959	5.44696
	114.368	101.57	-0.80357	5.44679
	114.377	101.616	-0.822581	5.44663
	114.47	101.626	-0.843823	5.44663
	114.561	101.614	-0.847593	5.44668
	114.53	101.605	-0.841881	5.44671
	114.413	101.606	-0.838188	5.4467
	114.34	101.609	-0.838679	5.44668
	114.347	101.61	-0.840198	5.44668
	114.396	101.61	-0.84066	5.44669
	114.463	101.609	-0.840314	5.44669
	114.481	101.56	-0.840004	5.44669
	114.421	101.384	-0.839998	5.44669
	114.361	101.156	-0.840105	5.44669
	114.352	101.046	-0.840152	5.44669
	114.391	101.069	-0.840134	5.44669
	114.459	101.116	-0.840109	5.44669
	114.481	101.078	-0.840106	5.44669
	114.423	100.89	-0.840113	5.44669
	114.384	100.652	-0.840117	5.44669
	114.431	100.543	-0.840116	5.44669
	114.472	100.57	-0.840115	5.44669
	114.429	100.569	-0.840114	5.44669
	114.367	100.452	-0.840115	5.44669
	114.352	100.338	-0.840115	5.44268
	114.367	100.272	-0.840115	5.43234
	114.378	100.177	-0.840115	5.42806
	114.4	100.094	-0.840115	5.43775
	114.453	100.083	-0.840115	5.44858
	114.475	100.106	-0.840115	5.4505
	114.422	100.07	-0.840115	5.44759
	114.385	99.8916	-0.840115	5.44571
	114.432	99.6574	-0.840115	5.44595
	114.494	99.5463	-0.840115	5.44673
	114.508	99.5709	-0.840115	5.44696
	114.47	99.6187	-0.840115	5.44679
	114.402	99.6298	-0.840115	5.44663
	114.356	99.6665	-0.840115	5.44663
	114.357	99.7841	-0.840115	5.44668
	114.395	99.8372	-0.840115	5.44671
	114.459	99.7218	-0.840115	5.4467
	114.48	99.5903	-0.840115	5.44668
	114.422	99.566	-0.840115	5.44668
	114.362	99.601	-0.840115	5.44669
	114.352	99.624	-0.840115	5.44669
	114.369	99.6212	-0.840115	5.44669
	114.379	99.6118	-0.840115	5.44669
	114.377	99.6089	-0.840115	5.44669
	114.395	99.611	-0.840115	5.44669
	114.452	99.6129	-0.840115	5.44669
	114.476	99.6622	-0.840115	5.44669
	114.423	99.8375	-0.840115	5.44669
	114.363	100.066	-0.840115	5.44669
	114.352	100.175	-0.840115	5.44669
	114.368	100.152	-0.840115	5.44669
	114.379	100.106	-0.840115	5.44669
	114.378	100.094	-0.840115	5.44669
	114.373	100.106	-0.840115	5.44669
	114.394	100.066	-0.840115	5.44669
	114.453	99.939	-0.840115	5.44669
	114.477	99.8339	-0.840115	5.44669
	114.423	99.8247	-0.840115	5.44669
	114.363	99.8566	-0.840115	5.44669
	114.352	99.8729	-0.840115	5.44669
	114.368	99.8684	-0.840115	5.44669
	114.379	99.8115	-0.840115	5.44669
	114.378	99.6831	-0.840115	5.44669
	114.373	99.5835	-0.840115	5.44669
	114.372	99.577	-0.840115	5.44669
	114.373	99.5588	-0.840115	5.44669
	114.374	99.3979	-0.840115	5.44669
	114.374	99.1647	-0.840115	5.44669
	114.373	99.0478	-0.840115	5.44669
	114.373	99.0696	-0.840115	5.44669
	114.373	99.1184	-0.840115	5.44669
	114.373	99.0816	-0.840115	5.44669
	114.373	98.8934	-0.840115	5.44669
	114.373	98.6555	-0.840115	5.44669
	114.373	98.5463	-0.840115	5.44669
	114.373	98.573	-0.840115	5.44669
	114.373	98.6211	-0.840115	5.44669
	114.373	98.6314	-0.840115	5.44669
	114.373	98.6186	-0.840115	5.44669
	114.373	98.5604	-0.840115	5.44669
	114.373	98.3851	-0.840115	5.44669
	114.373	98.1603	-0.840115	5.44669
	114.373	98.0027	-0.840115	5.44669
	114.373	97.8492	-0.840115	5.44669
	114.373	97.6668	-0.840115	5.44669
	114.373	97.5682	-0.840115	5.44669
	114.373	97.5796	-0.840115	5.44669
	114.373	97.6175	-0.840115	5.44669
	114.373	97.629	-0.840115	5.44669
	114.373	97.6203	-0.840115	5.44669
	114.373	97.6125	-0.840115	5.44669
	114.373	97.6124	-0.840115	5.44669
	114.373	97.6151	-0.840115	5.44669
	114.373	97.6163	-0.840115	5.44669
	114.373	97.6158	-0.840115	5.44669
	114.373	97.566	-0.840115	5.44669
	114.373	97.4391	-0.840115	5.44669
	114.373	97.3377	-0.840115	5.44669
	114.373	97.3298	-0.840115	5.44669
	114.373	97.3609	-0.840115	5.44669
	114.373	97.3765	-0.840115	5.44669
	114.373	97.3719	-0.840115	5.44669
	114.373	97.3153	-0.840115	5.44669
	114.373	97.2362	-0.840115	5.44669
	114.373	97.3126	-0.847985	5.44669
	114.373	97.5344	-0.86827	5.44669
	114.373	97.675	-0.87666	5.44669
	114.373	97.6668	-0.857648	5.44669
	114.373	97.6153	-0.836407	5.44669
	114.373	97.597	-0.832636	5.44669
	114.373	97.6076	-0.838349	5.44669
	114.373	97.6186	-0.842041	5.44669
	114.373	97.6686	-0.84155	5.44669
	114.373	97.7918	-0.840032	5.44669
	114.373	97.8425	-0.83957	5.44669
	114.373	97.7242	-0.839916	5.44669
	114.373	97.5923	-0.840225	5.44669
	114.373	97.5689	-0.840232	5.44669
	114.373	97.6044	-0.840124	5.44669
	114.373	97.6273	-0.840077	5.44669
	114.373	97.6242	-0.840096	5.44669
	114.373	97.6148	-0.84012	5.44669
	114.373	97.6119	-0.840124	5.44669
	114.373	97.6141	-0.840117	5.44669
	114.373	97.616	-0.840112	5.44669
	114.373	97.616	-0.840113	5.44669
	114.373	97.6154	-0.840115	5.44669
	114.373	97.6151	-0.840115	5.44669
	114.373	97.6152	-0.840115	5.44669
	114.373	97.5662	-0.847985	5.44669
	114.373	97.4394	-0.86827	5.44669
	114.373	97.3869	-0.87666	5.44669
	114.373	97.4565	-0.857648	5.44669
	114.373	97.4133	-0.836407	5.44669
	114.373	97.2577	-0.840507	5.44669
	114.373	97.2392	-0.866504	5.44669
	114.373	97.2917	-0.878586	5.44669
	114.373	97.2719	-0.859084	5.44669
	114.373	97.2864	-0.836324	5.44669
	114.373	97.3062	-0.832091	5.44669
	114.373	97.2119	-0.83815	5.44669
	114.373	97.1008	-0.842152	5.44669
	114.373	97.1267	-0.841667	5.44669
	114.373	97.2816	-0.840041	5.44669
	114.373	97.4031	-0.839532	5.44669
	114.373	97.4093	-0.839897	5.44669
	114.373	97.3704	-0.840231	5.44669
	114.373	97.4013	-0.840241	5.44669
	114.373	97.5343	-0.840126	5.44669
	114.373	97.645	-0.840075	5.44669
	114.373	97.6546	-0.840094	5.44669
	114.373	97.6701	-0.84012	5.44669
	114.373	97.8288	-0.840124	5.44669
	114.351	98.062	-0.847988	5.44669
	114.294	98.1797	-0.868268	5.44669
	114.27	98.1583	-0.876658	5.44669
	114.324	98.1093	-0.857648	5.44669
	114.384	98.0968	-0.836407	5.44669
	114.372	98.109	-0.832637	5.44669
	114.299	98.0693	-0.838349	5.44669
	114.264	97.9422	-0.842041	5.44669
	114.32	97.8371	-0.84155	5.44669
	114.384	97.7786	-0.840032	5.44669
	114.396	97.6836	-0.83957	5.44669
	114.379	97.5492	-0.847787	5.44669
	114.368	97.3608	-0.868381	5.44669
	114.369	97.1558	-0.876777	5.44669
	114.374	97.0602	-0.857658	5.44669
[truncated: 5,352 more rows]
