# Supplementary material for: Design of a cosmetic glove stiffness compensation mechanism for toddler-sized hand prostheses
Source: PLoS One. 2017 Aug 11;12(8):e0183233. doi: 10.1371/journal.pone.0183233 (PMC5553851; doi:10.1371/journal.pone.0183233)
Supplement: S1 Dataset — (ZIP) [file pone.0183233.s001.zip › 03 Prototype measurements/protVST_2.xlsx]

## Sheet: protVST_2
LabVIEW Measurement
Writer_Version	2
Reader_Version	2
Separator	Tab
Decimal_Separator	.
Multi_Headings	No
X_Columns	No
Time_Pref	Absolute
Operator	localadmin
Date	2013-10-09
Time	00:13:14.726000
***End_of_Header***
Channels	4
Samples	10	10	10	10
Date	2013-10-09	2013-10-09	2013-10-09	2013-10-09
Time	00:13:16.726000	00:13:16.726000	00:13:16.726000	00:13:16.726000
Y_Unit_Label	mm	N	N	Pa
X_Dimension	Time	Time	Time	Time
X0	0	0	0	0
Delta_X	0.01	0.01	0.01	0.01
***End_of_Header***
X_Value	Voltage LVDT (Filtered)	Voltage Load Cell (Filtered)	Voltage Pinch Load Cell (Filtered)	Voltage Pressure (Filtered)	Comment
	120.031	1.76202	-0.840115	5.44669
	120.031	1.76202	-0.840115	5.44669
	120.031	1.76202	-0.840115	5.44669
	120.031	1.76202	-0.840115	5.44669
	120.031	1.76202	-0.840115	5.44669
	120.031	1.76202	-0.840115	5.44669
	120.031	1.76202	-0.840115	5.44669
	120.031	1.76202	-0.840115	5.44669
	120.031	1.76202	-0.840115	5.44669
	120.031	1.76202	-0.840115	5.44669
	120.031	1.76202	-0.840115	5.44669
	120.031	1.76202	-0.840115	5.44669
	120.031	1.76202	-0.840115	5.44669
	120.031	1.76202	-0.840115	5.44669
	120.031	1.76202	-0.840115	5.44669
	120.031	1.76202	-0.840115	5.44669
	120.031	1.76202	-0.840115	5.44669
	120.031	1.8112	-0.840115	5.44669
	120.031	1.93798	-0.840115	5.44669
	120.031	1.99041	-0.840115	5.44669
	120.053	1.87159	-0.840115	5.44669
	120.11	1.73884	-0.840115	5.44669
	120.134	1.71528	-0.840115	5.44669
	120.08	1.75098	-0.840115	5.44669
	120.02	1.77405	-0.840115	5.44669
	120.01	1.77099	-0.840115	5.44669
	120.026	1.7615	-0.840115	5.44669
	120.036	1.75861	-0.840115	5.44669
	120.035	1.76077	-0.840115	5.44669
	120.03	1.76271	-0.840115	5.44669
	120.029	1.76275	-0.840115	5.44669
	120.03	1.76208	-0.840115	5.44669
	120.031	1.76178	-0.840115	5.44669
	120.031	1.76189	-0.840115	5.44669
	120.031	1.76205	-0.840115	5.44669
	120.031	1.76207	-0.840115	5.44669
	120.031	1.76203	-0.840115	5.44669
	120.031	1.762	-0.840115	5.44669
	120.031	1.762	-0.840115	5.44669
	120.031	1.76202	-0.840115	5.44669
	120.031	1.76202	-0.840115	5.44669
	120.031	1.76202	-0.840115	5.44669
	120.031	1.76201	-0.840115	5.44669
	120.031	1.76201	-0.840115	5.44669
	120.031	1.76202	-0.840115	5.44669
	120.031	1.76202	-0.840115	5.44669
	120.031	1.76202	-0.840115	5.44669
	120.031	1.76202	-0.840115	5.44669
	120.031	1.76202	-0.840115	5.44669
	120.031	1.76202	-0.840115	5.44669
	120.031	1.76202	-0.840115	5.44669
	120.031	1.76202	-0.840115	5.44669
	120.031	1.76202	-0.840115	5.44669
	120.031	1.76202	-0.840115	5.44669
	120.031	1.76202	-0.840115	5.44669
	120.031	1.76202	-0.840115	5.44669
	120.031	1.76202	-0.840115	5.44669
	120.031	1.76202	-0.840115	5.44669
	120.031	1.76202	-0.840115	5.44669
	120.031	1.76202	-0.840115	5.44669
	120.031	1.76202	-0.840115	5.44669
	120.031	1.76202	-0.840115	5.44669
	120.031	1.76202	-0.840115	5.44669
	120.031	1.76202	-0.840115	5.44669
	120.031	1.76202	-0.840115	5.44669
	120.031	1.76202	-0.840115	5.44669
	120.031	1.76202	-0.840115	5.44669
	120.031	1.76202	-0.847985	5.44669
	120.031	1.76202	-0.86827	5.44669
	120.031	1.76202	-0.87666	5.44669
	120.031	1.76202	-0.857648	5.44669
	120.031	1.76202	-0.836407	5.44669
	120.031	1.76202	-0.832636	5.44669
	120.031	1.76202	-0.838349	5.44669
	120.031	1.76202	-0.842041	5.44669
	120.031	1.76202	-0.84155	5.44669
	120.031	1.76202	-0.840032	5.44669
	120.031	1.76202	-0.83957	5.44669
	120.031	1.76202	-0.839916	5.44669
	120.031	1.76202	-0.840225	5.44669
	120.031	1.76202	-0.840232	5.44669
	120.031	1.76202	-0.840124	5.44669
	120.031	1.76202	-0.840077	5.44669
	120.031	1.76202	-0.840096	5.44669
	120.031	1.76202	-0.84012	5.44669
	120.031	1.76202	-0.840124	5.44669
	120.031	1.76202	-0.840117	5.44669
	120.031	1.76202	-0.840112	5.44268
	120.031	1.76202	-0.840113	5.43234
	120.031	1.76202	-0.840115	5.42806
	120.031	1.76202	-0.840115	5.43775
	120.031	1.76202	-0.840115	5.44858
	120.031	1.76202	-0.840115	5.4505
	120.031	1.76202	-0.840115	5.44759
	120.031	1.76202	-0.840115	5.44571
	120.031	1.76202	-0.840115	5.44595
	120.031	1.76202	-0.840115	5.44673
	120.031	1.76202	-0.840115	5.44696
	120.031	1.76202	-0.840115	5.44679
	120.031	1.76202	-0.840115	5.44663
	120.031	1.76202	-0.840115	5.44663
	120.031	1.76202	-0.840115	5.44668
	120.031	1.76202	-0.840115	5.44671
	120.031	1.76202	-0.840115	5.4467
	120.031	1.76202	-0.840115	5.44668
	120.031	1.76202	-0.840115	5.44668
	120.031	1.76202	-0.840115	5.44669
	120.031	1.76202	-0.840115	5.44669
	120.031	1.76202	-0.840115	5.44669
	120.031	1.76202	-0.840115	5.44669
	120.031	1.76202	-0.840115	5.44669
	120.031	1.76202	-0.840115	5.44669
	120.031	1.76202	-0.840115	5.44669
	120.031	1.76202	-0.840115	5.44669
	120.031	1.76202	-0.840115	5.44669
	120.031	1.76202	-0.840115	5.44669
	120.031	1.76202	-0.840115	5.44669
	120.031	1.76202	-0.840115	5.44669
	120.031	1.76202	-0.840115	5.44669
	120.031	1.76202	-0.840115	5.44669
	120.031	1.76202	-0.840115	5.44669
	120.031	1.76202	-0.840115	5.44669
	120.031	1.76202	-0.840115	5.44669
	120.031	1.76202	-0.840115	5.44669
	120.031	1.76202	-0.840115	5.44669
	120.031	1.76202	-0.840115	5.44669
	120.031	1.76202	-0.840115	5.44669
	120.031	1.76202	-0.840115	5.44669
	120.031	1.76202	-0.840115	5.44669
	120.031	1.76202	-0.840115	5.44669
	120.031	1.76202	-0.840115	5.44669
	120.031	1.76202	-0.840115	5.44669
	120.031	1.76202	-0.840115	5.44669
	120.031	1.76202	-0.840115	5.44669
	120.031	1.76202	-0.840115	5.44669
	120.031	1.76202	-0.840115	5.44669
	120.031	1.76202	-0.840115	5.44669
	120.031	1.76202	-0.840115	5.44669
	120.031	1.8112	-0.840115	5.44669
	120.031	1.93798	-0.840115	5.44669
	120.031	1.99041	-0.840115	5.44669
	120.031	1.87159	-0.840115	5.44669
	120.031	1.73884	-0.840115	5.44669
	120.031	1.71528	-0.840115	5.44669
	120.031	1.75098	-0.840115	5.44669
	120.031	1.77405	-0.840115	5.44669
	120.031	1.77099	-0.840115	5.44669
	120.031	1.7615	-0.847985	5.44669
	120.031	1.75861	-0.86827	5.44669
	120.031	1.76077	-0.87666	5.44669
	120.031	1.76271	-0.857648	5.44669
	120.031	1.76275	-0.836407	5.44669
	120.031	1.76208	-0.832636	5.44669
	120.031	1.76178	-0.838349	5.44669
	120.031	1.76189	-0.842041	5.44669
	120.031	1.76205	-0.84155	5.44669
	120.031	1.76207	-0.840032	5.44669
	120.031	1.76203	-0.83957	5.44669
	120.031	1.762	-0.839916	5.44669
	120.031	1.762	-0.840225	5.44669
	120.031	1.76202	-0.840232	5.44669
	120.031	1.76202	-0.840124	5.44669
	120.031	1.76202	-0.840077	5.44669
	120.031	1.76201	-0.840096	5.44669
	120.031	1.76201	-0.84012	5.44669
	120.031	1.76202	-0.840124	5.44669
	120.031	1.76202	-0.840117	5.44669
	120.031	1.76202	-0.840112	5.44669
	120.031	1.76202	-0.840113	5.44669
	120.031	1.76202	-0.840115	5.44669
	120.031	1.76202	-0.840115	5.44669
	120.031	1.76202	-0.840115	5.44669
	120.031	1.76202	-0.840115	5.44669
	120.031	1.76202	-0.840115	5.44669
	120.031	1.76202	-0.840115	5.44669
	120.031	1.76202	-0.840115	5.44669
	120.031	1.76202	-0.840115	5.44669
	120.031	1.76202	-0.840115	5.44669
	120.031	1.76202	-0.840115	5.44669
	120.031	1.8112	-0.840115	5.44669
	120.031	1.93798	-0.840115	5.44669
	120.031	1.99041	-0.840115	5.44669
	120.031	1.87159	-0.840115	5.44669
	120.031	1.73884	-0.840115	5.44669
	120.031	1.71528	-0.840115	5.44669
	120.031	1.75098	-0.840115	5.44669
	120.031	1.77405	-0.840115	5.44669
	120.031	1.77099	-0.840115	5.44669
	120.031	1.7615	-0.840115	5.44669
	120.031	1.75861	-0.840115	5.44669
	120.031	1.76077	-0.840115	5.44669
	120.031	1.76271	-0.840115	5.44669
	120.031	1.76275	-0.840115	5.44669
	120.031	1.76208	-0.840115	5.44669
	120.031	1.76178	-0.840115	5.44669
	120.031	1.76189	-0.840115	5.44669
	120.031	1.76205	-0.840115	5.44669
	120.031	1.76207	-0.840115	5.44669
	120.031	1.76203	-0.840115	5.44669
	120.031	1.762	-0.840115	5.44669
	120.031	1.762	-0.840115	5.44669
	120.031	1.76202	-0.840115	5.44669
	120.031	1.76202	-0.840115	5.44669
	120.031	1.76202	-0.840115	5.44669
	120.031	1.76201	-0.840115	5.44669
	120.031	1.76201	-0.840115	5.44669
	120.031	1.76202	-0.840115	5.44669
	120.031	1.76202	-0.840115	5.44669
	120.031	1.76202	-0.840115	5.44669
	120.031	1.76202	-0.840115	5.44669
	120.031	1.76202	-0.840115	5.44669
	120.031	1.76202	-0.840115	5.44669
	120.031	1.76202	-0.840115	5.44669
	120.031	1.76202	-0.840115	5.44669
	120.031	1.76202	-0.840115	5.44669
	120.031	1.76202	-0.840115	5.44669
	120.031	1.76202	-0.840115	5.44669
	120.031	1.76202	-0.840115	5.44669
	120.031	1.76202	-0.840115	5.44669
	120.031	1.76202	-0.840115	5.44669
	120.031	1.76202	-0.840115	5.44669
	120.031	1.76202	-0.840115	5.44669
	120.031	1.76202	-0.840115	5.44669
	120.031	1.76202	-0.840115	5.44669
	120.031	1.76202	-0.840115	5.44669
	120.031	1.76202	-0.840115	5.44669
	120.031	1.76202	-0.840115	5.44669
	120.031	1.76202	-0.840115	5.44669
	120.031	1.76202	-0.840115	5.44669
	120.031	1.76202	-0.840115	5.44669
	120.031	1.76202	-0.840115	5.44669
	120.031	1.76202	-0.840115	5.44669
	120.031	1.76202	-0.840115	5.44669
	120.031	1.76202	-0.840115	5.44669
	120.031	1.76202	-0.840115	5.44669
	120.031	1.76202	-0.840115	5.44669
	120.031	1.76202	-0.840115	5.44669
	120.031	1.76202	-0.840115	5.44669
	120.031	1.76202	-0.840115	5.44669
	120.031	1.76202	-0.840115	5.44669
	120.031	1.76202	-0.840115	5.44669
	120.031	1.76202	-0.840115	5.44669
	120.031	1.76202	-0.840115	5.44669
	120.031	1.76202	-0.840115	5.44669
	120.031	1.76202	-0.840115	5.44669
	120.031	1.76202	-0.840115	5.44669
	120.031	1.76202	-0.840115	5.44669
	120.031	1.76202	-0.840115	5.44669
	120.031	1.76202	-0.840115	5.44669
	120.031	1.76202	-0.840115	5.44669
	120.031	1.76202	-0.840115	5.44669
	120.031	1.76202	-0.840115	5.44669
	120.031	1.76202	-0.840115	5.44669
	120.031	1.76202	-0.840115	5.44669
	120.031	1.76202	-0.840115	5.44669
	120.031	1.76202	-0.840115	5.44669
	120.031	1.76202	-0.840115	5.44669
	120.031	1.76202	-0.840115	5.4507
	120.031	1.76202	-0.840115	5.46104
	120.031	1.76202	-0.840115	5.46531
	120.031	1.76202	-0.840115	5.45562
	120.031	1.76202	-0.840115	5.4448
	120.031	1.76202	-0.840115	5.44287
	120.031	1.76202	-0.840115	5.44579
	120.031	1.76202	-0.840115	5.44767
	120.031	1.76202	-0.840115	5.44742
	120.031	1.76202	-0.840115	5.44664
	120.031	1.76202	-0.840115	5.44641
	120.031	1.76202	-0.840115	5.44658
	120.031	1.76202	-0.840115	5.44674
	120.031	1.76202	-0.840115	5.44675
	120.031	1.76202	-0.840115	5.44669
	120.031	1.76202	-0.840115	5.44667
	120.031	1.76202	-0.840115	5.44668
	120.031	1.76202	-0.840115	5.44669
	120.031	1.76202	-0.840115	5.44669
	120.031	1.76202	-0.840115	5.44669
	120.031	1.76202	-0.840115	5.44669
	120.031	1.76202	-0.840115	5.44669
	120.031	1.76202	-0.840115	5.44669
	120.031	1.76202	-0.840115	5.44669
	120.031	1.76202	-0.840115	5.44669
	120.031	1.76202	-0.840115	5.44669
	120.031	1.76202	-0.840115	5.44669
	120.031	1.76202	-0.840115	5.44669
	120.031	1.76202	-0.840115	5.44669
	120.031	1.76202	-0.840115	5.44669
	120.031	1.76202	-0.840115	5.44669
	120.031	1.76202	-0.840115	5.44669
	120.031	1.76202	-0.840115	5.44669
	120.031	1.76202	-0.840115	5.44669
	120.031	1.76202	-0.840115	5.44669
	120.031	1.76202	-0.840115	5.44669
	120.031	1.76202	-0.840115	5.44669
	120.031	1.76202	-0.840115	5.44669
	120.031	1.76202	-0.840115	5.44669
	120.031	1.76202	-0.840115	5.44669
	120.031	1.76202	-0.840115	5.44669
	120.031	1.76202	-0.840115	5.44669
	120.031	1.76202	-0.840115	5.44669
	120.031	1.76202	-0.840115	5.44669
	120.031	1.76202	-0.840115	5.44669
	120.031	1.76202	-0.840115	5.44669
	120.031	1.76202	-0.840115	5.44669
	120.031	1.76202	-0.840115	5.44669
	120.031	1.76202	-0.840115	5.44669
	120.031	1.76202	-0.840115	5.44669
	120.031	1.76202	-0.840115	5.44669
	120.031	1.76202	-0.840115	5.44669
	120.031	1.76202	-0.840115	5.44669
	120.031	1.76202	-0.840115	5.44669
	120.031	1.76202	-0.840115	5.44669
	120.031	1.76202	-0.840115	5.44669
	120.031	1.76202	-0.840115	5.44268
	120.031	1.76202	-0.840115	5.43234
	120.031	1.76202	-0.840115	5.42806
	120.031	1.76202	-0.840115	5.43775
	120.031	1.76202	-0.840115	5.44858
	120.031	1.76202	-0.840115	5.4505
	120.031	1.76202	-0.840115	5.44759
	120.031	1.76202	-0.840115	5.44571
	120.031	1.76202	-0.840115	5.44595
	120.031	1.76202	-0.840115	5.44673
	120.031	1.76202	-0.840115	5.44696
	120.031	1.76202	-0.840115	5.44679
	120.031	1.76202	-0.840115	5.44663
	120.031	1.71283	-0.840115	5.44663
	120.031	1.58605	-0.840115	5.44668
	120.031	1.53362	-0.840115	5.44671
	120.031	1.65244	-0.840115	5.4467
	120.031	1.78519	-0.840115	5.44668
	120.031	1.80875	-0.840115	5.44668
	120.031	1.77305	-0.840115	5.44669
	120.031	1.74998	-0.840115	5.44669
	120.031	1.75304	-0.840115	5.44669
	120.031	1.76253	-0.840115	5.44669
	120.031	1.76542	-0.840115	5.44669
	120.031	1.76326	-0.840115	5.44669
	120.031	1.76132	-0.840115	5.44669
	120.031	1.76128	-0.840115	5.44669
	120.031	1.76195	-0.840115	5.44669
	120.031	1.76225	-0.840115	5.44669
	120.031	1.76214	-0.840115	5.44669
	120.031	1.76198	-0.840115	5.44669
	120.031	1.76196	-0.840115	5.44669
	120.031	1.762	-0.840115	5.44669
	120.031	1.76203	-0.840115	5.44669
	120.031	1.76203	-0.840115	5.44669
	120.031	1.76201	-0.840115	5.44669
	120.031	1.76201	-0.840115	5.44669
	120.031	1.76201	-0.840115	5.44669
	120.031	1.76202	-0.840115	5.44669
	120.031	1.76202	-0.840115	5.44669
	120.031	1.76202	-0.840115	5.44669
	120.031	1.76202	-0.840115	5.44669
	120.031	1.76202	-0.840115	5.44669
	120.031	1.76202	-0.840115	5.44669
	120.031	1.76202	-0.840115	5.44669
	120.031	1.76202	-0.840115	5.44669
	120.031	1.76202	-0.840115	5.44669
	120.031	1.76202	-0.840115	5.44669
	120.031	1.76202	-0.840115	5.44669
	120.031	1.76202	-0.840115	5.44669
	120.031	1.76202	-0.840115	5.44669
	120.031	1.76202	-0.840115	5.44669
	120.031	1.76202	-0.840115	5.44669
	120.031	1.76202	-0.840115	5.44669
	120.031	1.76202	-0.840115	5.44669
	120.031	1.76202	-0.840115	5.44669
	120.031	1.76202	-0.840115	5.44669
	120.031	1.76202	-0.840115	5.44669
	120.031	1.76202	-0.840115	5.44669
	120.031	1.76202	-0.840115	5.44669
	120.031	1.76202	-0.840115	5.44669
	120.031	1.76202	-0.840115	5.44669
	120.031	1.76202	-0.840115	5.44669
	120.008	1.76202	-0.840115	5.44669
	119.951	1.76202	-0.840115	5.44669
	119.927	1.76202	-0.840115	5.44669
	119.981	1.76202	-0.840115	5.44669
	120.041	1.76202	-0.840115	5.44669
	120.052	1.76202	-0.840115	5.44669
	120.036	1.76202	-0.840115	5.44669
	120.025	1.76202	-0.840115	5.44669
	120.027	1.76202	-0.840115	5.44669
	120.031	1.76202	-0.840115	5.44669
	120.032	1.76202	-0.840115	5.44669
	120.031	1.76202	-0.840115	5.44669
	120.03	1.71283	-0.840115	5.44669
	120.03	1.58605	-0.840115	5.44669
	120.031	1.48443	-0.840115	5.44669
	120.031	1.47647	-0.840115	5.44669
	120.031	1.55679	-0.840115	5.44669
	120.031	1.69917	-0.840115	5.44669
	120.008	1.79622	-0.840115	5.44669
	119.951	1.74752	-0.840115	5.44669
	119.927	1.58811	-0.840115	5.44669
	119.981	1.47291	-0.840115	5.44669
	120.041	1.4709	-0.840115	5.44669
	120.052	1.55855	-0.840115	5.44669
	120.036	1.70189	-0.840115	5.44669
	120.025	1.79674	-0.840115	5.44669
	120.027	1.79596	-0.840115	5.44669
	120.009	1.76358	-0.840115	5.44669
	119.952	1.75056	-0.840115	5.44669
	119.928	1.75665	-0.840115	5.44669
	119.981	1.76384	-0.840115	5.44669
	120.041	1.76469	-0.840115	5.44268
	120.052	1.76249	-0.840115	5.43234
	120.036	1.76126	-0.840115	5.42806
	120.025	1.76153	-0.840115	5.43775
	120.027	1.76208	-0.840115	5.44858
	120.031	1.76221	-0.840115	5.4505
	120.032	1.76208	-0.840115	5.44759
	120.031	1.76197	-0.840115	5.44571
	120.03	1.76198	-0.840115	5.44595
	120.03	1.76201	-0.840115	5.44673
	120.031	1.76203	-0.840115	5.44696
	120.031	1.76202	-0.840115	5.44679
	120.031	1.76201	-0.840115	5.44663
	120.031	1.76201	-0.840115	5.44663
	120.031	1.76202	-0.840115	5.44668
	120.031	1.76202	-0.840115	5.44671
	120.031	1.76202	-0.840115	5.4467
	120.031	1.76202	-0.840115	5.44668
	120.031	1.76202	-0.840115	5.44668
	120.008	1.8112	-0.840115	5.44669
	119.951	1.98717	-0.840115	5.44669
	119.927	2.21557	-0.840115	5.44669
	119.981	2.27596	-0.840115	5.44669
	120.041	2.07682	-0.840115	5.44669
	120.052	1.85087	-0.840115	5.44669
	120.036	1.90622	-0.840115	5.44669
	120.025	2.16983	-0.840115	5.44669
	120.027	2.33512	-0.840115	5.44669
	120.009	2.32246	-0.840115	5.44669
	119.952	2.26028	-0.840115	5.44669
	119.928	2.23903	-0.840115	5.44669
	119.981	2.25228	-0.840115	5.44669
	120.041	2.2162	-0.840115	5.44669
	120.03	2.09021	-0.840115	5.44669
	119.956	2.03344	-0.840115	5.44669
	119.922	2.15017	-0.840115	5.44669
	119.977	2.28359	-0.840115	5.44669
	120.041	2.30817	-0.840115	5.44669
	120.053	2.27266	-0.840115	5.44669
	120.036	2.2493	-0.840115	5.44669
	120.025	2.25218	-0.840115	5.44669
	120.026	2.2617	-0.840115	5.44669
	120.031	2.26466	-0.840115	5.44669
	120.032	2.26252	-0.840115	5.44669
	120.031	2.26057	-0.840115	5.44669
	120.03	2.26051	-0.840115	5.44669
	120.03	2.26118	-0.840115	5.44669
	120.031	2.26148	-0.840115	5.44669
	120.009	2.26137	-0.840115	5.44669
	119.951	2.21203	-0.840115	5.44669
	119.927	2.08523	-0.840115	5.44669
	119.981	1.98365	-0.840115	5.44669
	120.041	1.97572	-0.840115	5.44669
	120.052	2.05604	-0.840115	5.44669
	120.036	2.19841	-0.840115	5.44669
	120.025	2.29546	-0.840115	5.44669
	120.004	2.24676	-0.840115	5.44669
	119.951	2.08735	-0.840115	5.44669
	119.929	1.97215	-0.840115	5.44669
	119.982	1.97014	-0.840115	5.44669
	120.041	2.05779	-0.840115	5.44669
	120.052	2.20113	-0.840115	5.44669
	120.036	2.29597	-0.840115	5.44669
	120.025	2.24601	-0.840115	5.44669
	120.027	2.08685	-0.840115	5.44669
	120.031	2.02139	-0.840115	5.44669
	120.032	2.14631	-0.840115	5.44669
	120.009	2.23706	-0.840115	5.44669
	119.951	2.13469	-0.840115	5.44669
	119.927	2.04436	-0.840115	5.44669
	119.981	2.13888	-0.840115	5.44669
	120.041	2.27497	-0.840115	5.44669
	120.052	2.30857	-0.840115	5.44669
	120.036	2.27589	-0.840115	5.44669
	120.025	2.25051	-0.840115	5.44669
	120.027	2.20235	-0.840115	5.44669
	120.031	2.08503	-0.840115	5.44669
	120.01	2.0362	-0.840115	5.44669
	119.952	2.15316	-0.840115	5.44669
	119.927	2.28386	-0.840115	5.44669
	119.958	2.30722	-0.840115	5.44669
	119.961	2.27217	-0.840115	5.44669
	119.948	2.24943	-0.840115	5.44669
	119.986	2.25241	-0.840115	5.44669
	120.036	2.21256	-0.840115	5.44669
	120.048	2.03944	-0.840115	5.44669
	120.014	1.80892	-0.840115	5.44669
	119.947	1.69744	-0.840115	5.44669
	119.924	1.72057	-0.840115	5.44669
	119.959	1.76797	-0.840115	5.44669
	119.963	1.7793	-0.840115	5.44669
	119.927	1.76715	-0.840115	5.44669
	119.906	1.75802	-0.840115	5.44669
	119.932	1.75852	-0.840115	5.44669
	119.976	1.76197	-0.840115	5.44669
	119.967	1.76324	-0.840115	5.44669
	119.922	1.76254	-0.840115	5.44669
	119.88	1.7618	-0.840115	5.44669
	119.83	1.76174	-0.840115	5.44669
	119.794	1.76198	-0.840115	5.44669
	119.792	1.7621	-0.840115	5.44669
	119.825	1.76206	-0.840115	5.44669
	119.888	1.76201	-0.840115	5.44669
	119.91	1.76199	-0.840115	5.44669
	119.854	1.76201	-0.840115	5.44669
	119.793	1.81121	-0.840115	5.44669
	119.805	1.93799	-0.840115	5.44669
	119.879	1.99041	-0.840115	5.44669
	119.914	1.87159	-0.840115	5.44669
	119.858	1.73884	-0.840115	5.44669
	119.794	1.71528	-0.840115	5.44669
	119.782	1.75098	-0.840115	5.44669
	119.821	1.77405	-0.840115	5.44669
	119.912	1.77099	-0.840115	5.44669
	119.992	1.7615	-0.840115	5.44669
	119.957	1.75861	-0.840115	5.44669
	119.842	1.76077	-0.840115	5.44669
	119.772	1.76271	-0.840115	5.44669
	119.779	1.76275	-0.840115	5.44669
	119.828	1.76208	-0.840115	5.44669
	119.894	1.76178	-0.840115	5.44669
	119.912	1.7127	-0.840115	5.44669
	119.875	1.53689	-0.840115	5.44669
	119.872	1.30852	-0.840115	5.44669
	119.887	1.19889	-0.840115	5.44669
	119.85	1.22204	-0.840115	5.44669
	119.8	1.26879	-0.840115	5.44669
	119.787	1.27983	-0.840115	5.44669
	119.799	1.2678	-0.840115	5.44669
	119.808	1.25882	-0.840115	5.44669
	119.808	1.25934	-0.840115	5.44669
	119.827	1.26275	-0.840115	5.44669
	119.883	1.2148	-0.840115	5.44669
	119.907	1.08733	-0.840115	5.44669
	119.877	1.03417	-0.840115	5.44669
	119.874	1.15293	-0.840115	5.44669
	119.887	1.28591	-0.840115	5.44669
	119.849	1.3096	-0.840115	5.44669
	119.799	1.27386	-0.840115	5.44669
	119.81	1.25073	-0.840115	5.44669
	119.879	1.25379	-0.840115	5.44669
	119.912	1.26329	-0.840115	5.44669
	119.858	1.217	-0.840115	5.44669
	119.794	1.08806	-0.840115	5.44669
	119.782	1.03369	-0.840115	5.44669
	119.799	1.15247	-0.840115	5.44669
	119.81	1.28589	-0.840115	5.44669
	119.809	1.30975	-0.840115	5.44669
	119.804	1.27394	-0.840115	5.44669
	119.803	1.20152	-0.840115	5.44669
	119.804	1.07778	-0.840115	5.44669
	119.805	1.03489	-0.840115	5.44669
	119.805	1.10743	-0.840115	5.44669
	119.804	1.11124	-0.840115	5.44669
	119.804	1.03124	-0.840115	5.44669
	119.804	0.987534	-0.840115	5.44669
	119.804	1.04546	-0.840115	5.44669
	119.804	1.1912	-0.840115	5.44669
	119.804	1.29763	-0.840115	5.44669
	119.804	1.25166	-0.840115	5.44669
	119.804	1.09006	-0.840115	5.44669
	119.804	0.972969	-0.840115	5.44669
	119.804	0.921762	-0.840115	5.44669
	119.804	0.834112	-0.840115	5.44669
	119.804	0.749334	-0.840115	5.44669
	119.804	0.783673	-0.840115	5.44669
	119.804	0.98189	-0.840115	5.44669
	119.804	1.22462	-0.840115	5.44669
	119.804	1.28307	-0.840115	5.44669
	119.804	1.1272	-0.840115	5.44669
	119.804	1.02624	-0.840115	5.44669
	119.804	1.13538	-0.840115	5.44669
	119.804	1.28137	-0.840115	5.44669
	119.804	1.31393	-0.840115	5.44669
	119.804	1.27729	-0.840115	5.44669
	119.804	1.25063	-0.840115	5.44669
	119.804	1.25252	-0.840115	5.44669
	119.804	1.2628	-0.840115	5.44669
	119.804	1.26643	-0.840115	5.44669
	119.804	1.2643	-0.840115	5.44669
	119.804	1.26212	-0.840115	5.44669
	119.804	1.26196	-0.840115	5.44669
	119.804	1.26267	-0.840115	5.44268
	119.804	1.26303	-0.840115	5.43234
	119.804	1.21373	-0.840115	5.42806
	119.782	1.08678	-0.840115	5.43775
	119.725	1.03432	-0.840115	5.44858
	119.679	1.15318	-0.840115	5.4505
	119.653	1.28597	-0.840115	5.44759
	119.632	1.30953	-0.840115	5.44571
	119.65	1.27381	-0.840115	5.44595
	119.668	1.25074	-0.840115	5.44673
	119.625	1.25381	-0.840115	5.44696
	119.571	1.2633	-0.840115	5.44679
	119.559	1.26619	-0.840115	5.44663
	119.573	1.26402	-0.840115	5.44663
	119.583	1.26209	-0.840115	5.44668
	119.582	1.26205	-0.840115	5.44671
	119.578	1.26272	-0.840115	5.4467
	119.577	1.26301	-0.840115	5.44668
	119.578	1.2629	-0.840115	5.44668
	119.578	1.26275	-0.840115	5.44669
	119.578	1.26272	-0.840115	5.44669
	119.578	1.26277	-0.840115	5.44669
	119.578	1.26279	-0.840115	5.44669
	119.578	1.26279	-0.840115	5.44669
	119.578	1.26278	-0.840115	5.44669
	119.578	1.26277	-0.840115	5.44669
	119.578	1.26278	-0.840115	5.44669
	119.578	1.26278	-0.840115	5.44669
	119.578	1.26278	-0.840115	5.44669
	119.578	1.26278	-0.840115	5.44669
	119.578	1.26278	-0.840115	5.44669
	119.578	1.26278	-0.840115	5.44669
	119.578	1.26278	-0.840115	5.44669
	119.578	1.26278	-0.840115	5.44669
	119.578	1.26278	-0.840115	5.44669
	119.578	1.26278	-0.840115	5.44669
	119.556	1.26278	-0.840115	5.44669
	119.498	1.26278	-0.840115	5.44669
	119.475	1.26278	-0.840115	5.44669
	119.506	1.26278	-0.840115	5.44669
	119.509	1.26278	-0.840115	5.44669
	119.496	1.26278	-0.840115	5.44669
	119.511	1.26278	-0.840115	5.44669
	119.503	1.26278	-0.840115	5.44669
	119.492	1.26278	-0.840115	5.44669
	119.511	1.26278	-0.840115	5.44669
	119.483	1.26278	-0.840115	5.44669
	119.413	1.26278	-0.840115	5.44669
	119.408	1.26278	-0.840115	5.44669
	119.433	1.26278	-0.840115	5.44669
	119.401	1.26278	-0.840115	5.44669
	119.349	1.26278	-0.840115	5.44669
	119.334	1.26278	-0.840115	5.44669
	119.346	1.31197	-0.840115	5.44669
	119.356	1.48794	-0.840115	5.44669
	119.356	1.66714	-0.840115	5.44669
	119.352	1.60076	-0.840115	5.44669
	119.351	1.34918	-0.840115	5.44669
	119.351	1.19287	-0.840115	5.44669
	119.352	1.25419	-0.840115	5.44669
	119.352	1.48894	-0.840115	5.44669
	119.352	1.73734	-0.840115	5.44669
	119.352	1.78517	-0.840115	5.44669
	119.352	1.62285	-0.840115	5.44669
	119.352	1.52295	-0.840115	5.44669
	119.352	1.63483	-0.840115	5.44669
	119.352	1.7816	-0.840115	5.44669
	119.352	1.8135	-0.840115	5.44669
	119.352	1.77632	-0.840115	5.44669
	119.352	1.74965	-0.840115	5.44669
	119.352	1.75175	-0.840115	5.44669
	119.352	1.76211	-0.840115	5.44669
	119.352	1.7657	-0.840115	5.44669
	119.352	1.76353	-0.840115	5.44669
	119.352	1.76134	-0.840115	5.44669
	119.352	1.76119	-0.840115	5.44669
	119.352	1.76191	-0.840115	5.44669
	119.352	1.76226	-0.840115	5.44669
	119.352	1.76216	-0.840115	5.44669
	119.352	1.76199	-0.840115	5.44669
	119.33	1.76195	-0.840115	5.44669
	119.272	1.762	-0.840115	5.44669
	119.248	1.76203	-0.840115	5.44669
	119.302	1.76203	-0.840115	5.44669
	119.362	1.76202	-0.840115	5.44669
	119.351	1.76201	-0.840115	5.44669
	119.277	1.76201	-0.840115	5.44669
	119.243	1.76202	-0.840115	5.44669
	119.276	1.76202	-0.840115	5.44669
	119.261	1.76202	-0.840115	5.44669
	119.169	1.76202	-0.840115	5.44669
	119.102	1.76202	-0.840115	5.44669
	119.101	1.76202	-0.840115	5.44669
	119.124	1.76202	-0.840115	5.44669
	119.133	1.8112	-0.840115	5.44669
	119.129	1.93798	-0.840115	5.44669
	119.124	1.99041	-0.840115	5.44669
	119.124	1.87159	-0.840115	5.44669
	119.125	1.78803	-0.840115	5.44669
	119.126	1.89124	-0.840115	5.44669
	119.104	1.97938	-0.840115	5.44669
	119.046	1.93282	-0.840115	5.44669
	119.022	1.97297	-0.840115	5.44669
	119.054	2.16831	-0.840115	5.44669
	119.056	2.26152	-0.840115	5.44669
	119.021	2.08761	-0.840115	5.44669
	118.979	1.86054	-0.840115	5.44669
	118.925	1.90643	-0.840115	5.44669
	118.887	2.16649	-0.840115	5.44669
	118.886	2.33365	-0.840115	5.44669
	118.898	2.32304	-0.840115	5.44669
	118.903	2.26105	-0.840115	5.44669
	118.901	2.23915	-0.840115	5.44669
	118.899	2.25206	-0.840115	5.44669
	118.898	2.26525	-0.840115	5.44669
	118.899	2.31539	-0.840115	5.44669
	118.9	2.43786	-0.840115	5.44669
	118.899	2.53735	-0.840115	5.44669
	118.899	2.59513	-0.840115	5.44669
	118.899	2.6918	-0.840115	5.44669
	118.899	2.77802	-0.840115	5.44669
	118.877	2.79027	-0.840115	5.44669
	118.82	2.76642	-0.840115	5.44669
	118.796	2.75233	-0.840115	5.44669
	118.827	2.75496	-0.840115	5.44669
	118.808	2.76107	-0.840115	5.44669
	118.715	2.76269	-0.840115	5.44669
	118.649	2.76121	-0.840115	5.44669
	118.649	2.76	-0.840115	5.44669
	118.672	2.76003	-0.840115	5.44669
	118.681	2.76047	-0.840115	5.44669
	118.677	2.76064	-0.840115	5.44669
	118.672	2.76056	-0.840115	5.44669
	118.671	2.76046	-0.840115	5.44669
	118.673	2.80964	-0.840115	5.44669
	118.673	2.98564	-0.840115	5.44669
	118.673	3.21405	-0.840115	5.44669
	118.673	3.27444	-0.840115	5.44669
	118.673	3.12448	-0.840115	5.44669
	118.673	2.97612	-0.847985	5.44669
	118.673	2.90794	-0.86827	5.44669
	118.673	2.87352	-0.87666	5.44669
	118.673	2.92325	-0.857648	5.44669
	118.673	2.96264	-0.836407	5.44669
	118.673	2.86408	-0.832636	5.44669
	118.673	2.74418	-0.838349	5.44669
	118.673	2.71876	-0.842041	5.44669
	118.673	2.74911	-0.84155	5.44669
	118.673	2.81979	-0.840032	5.44669
	118.673	2.94474	-0.83957	5.44669
	118.673	2.98876	-0.839916	5.44669
	118.673	2.86707	-0.840225	5.44669
	118.673	2.7361	-0.840232	5.44669
	118.673	2.71431	-0.840124	5.44669
	118.673	2.79931	-0.840077	5.44669
	118.673	2.99776	-0.840096	5.44669
	118.673	3.22281	-0.84012	5.44669
	118.673	3.32299	-0.840124	5.44669
	118.673	3.29706	-0.840117	5.44669
	118.673	3.25251	-0.840112	5.44669
	118.673	3.24337	-0.840113	5.44669
	118.673	3.25543	-0.840115	5.44669
	118.673	3.26373	-0.840115	5.44669
	118.673	3.26293	-0.840115	5.44669
	118.673	3.25964	-0.840115	5.44669
	118.673	3.25855	-0.840115	5.44669
	118.673	3.25926	-0.840115	5.44669
	118.673	3.25995	-0.840115	5.44669
	118.651	3.25998	-0.840115	5.44669
	118.593	3.30894	-0.840115	5.44669
	118.569	3.4848	-0.840115	5.44669
	118.623	3.71323	-0.840115	5.44669
	118.661	3.82287	-0.840115	5.44669
	118.592	3.7997	-0.840115	5.44669
	118.472	3.75295	-0.840115	5.44669
	118.412	3.7419	-0.840115	5.44669
	118.424	3.75394	-0.840115	5.44669
	118.45	3.76292	-0.840115	5.44669
	118.456	3.7624	-0.840115	5.44669
	118.45	3.75899	-0.840115	5.44669
	118.445	3.75775	-0.840115	5.44669
	118.445	3.75844	-0.840115	5.44669
	118.447	3.75917	-0.840115	5.44669
	118.447	3.75923	-0.840115	5.44669
	118.447	3.759	-0.840115	5.44669
	118.447	3.75888	-0.840115	5.44669
	118.447	3.75891	-0.840115	5.44669
	118.447	3.75897	-0.840115	5.44669
	118.447	3.75898	-0.840115	5.44669
	118.447	3.75896	-0.840115	5.44669
	118.447	3.75895	-0.840115	5.44669
	118.447	3.75895	-0.840115	5.44669
	118.447	3.75896	-0.840115	5.44669
	118.447	3.75896	-0.840115	5.44669
	118.447	3.75896	-0.840115	5.44669
	118.447	3.75896	-0.840115	5.44669
	118.447	3.75896	-0.840115	5.44669
	118.447	3.75896	-0.840115	5.44669
	118.447	3.75896	-0.840115	5.44669
	118.447	3.75896	-0.840115	5.44669
	118.447	3.75896	-0.840115	5.44669
	118.447	3.75896	-0.840115	5.44669
	118.447	3.80815	-0.840115	5.44669
	118.447	3.93492	-0.840115	5.44669
	118.447	4.03655	-0.840115	5.44669
	118.447	4.0445	-0.840115	5.44669
	118.447	3.96418	-0.840115	5.44669
	118.447	3.8218	-0.840115	5.44669
	118.447	3.77394	-0.840115	5.44669
	118.447	3.94942	-0.840115	5.44669
	118.447	4.16126	-0.840115	5.44669
	118.447	4.15765	-0.840115	5.44669
	118.447	4.07609	-0.840115	5.44669
	118.447	4.09165	-0.840115	5.44669
	118.447	4.03645	-0.840115	5.44669
	118.447	3.89505	-0.840115	5.44669
	118.447	3.88677	-0.840115	5.44669
	118.447	3.93853	-0.840115	5.44669
	118.447	3.86556	-0.840115	5.44669
	118.447	3.75195	-0.840115	5.44669
	118.447	3.76925	-0.840115	5.44669
	118.447	3.92143	-0.840115	5.44669
	118.447	3.99558	-0.840115	5.44669
	118.447	3.92598	-0.840115	5.44669
	118.447	3.96147	-0.840115	5.44669
	118.447	4.11388	-0.840115	5.44669
	118.447	4.08458	-0.840115	5.44669
	118.447	3.907	-0.840115	5.44669
	118.447	3.92382	-0.840115	5.44669
	118.447	4.15434	-0.840115	5.44669
	118.447	4.31951	-0.840115	5.44669
	118.447	4.31857	-0.840115	5.44669
	118.447	4.26134	-0.840115	5.44669
	118.447	4.23799	-0.840115	5.44669
	118.447	4.24861	-0.840115	5.44669
	118.447	4.26136	-0.840115	5.44669
	118.447	4.26293	-0.840115	5.44669
	118.447	4.25905	-0.840115	5.44669
	118.447	4.25687	-0.840115	5.44669
	118.447	4.25734	-0.840115	5.44669
	118.447	4.25831	-0.840115	5.44669
	118.447	4.25855	-0.840115	5.44669
	118.447	4.2583	-0.840115	5.44669
	118.447	4.25812	-0.840115	5.44669
	118.447	4.20893	-0.840115	5.44669
	118.447	4.08223	-0.840115	5.44669
	118.447	4.02982	-0.840115	5.44669
	118.447	4.14863	-0.840115	5.44669
	118.447	4.28137	-0.840115	5.44669
	118.447	4.30493	-0.840115	5.44669
	118.447	4.26923	-0.840115	5.44669
	118.447	4.24616	-0.840115	5.44669
	118.447	4.24922	-0.840115	5.44669
	118.447	4.25871	-0.840115	5.44669
	118.447	4.2616	-0.840115	5.44669
	118.447	4.21025	-0.840115	5.44669
	118.447	4.08154	-0.840115	5.44669
	118.447	4.02907	-0.840115	5.44669
	118.447	4.14855	-0.840115	5.44669
	118.447	4.2816	-0.840115	5.44669
	118.447	4.30505	-0.840115	5.44669
	118.447	4.2692	-0.840115	5.44669
	118.447	4.2461	-0.840115	5.44669
	118.447	4.24921	-0.840115	5.44669
	118.447	4.25873	-0.840115	5.44669
	118.447	4.26161	-0.840115	5.44669
	118.447	4.25944	-0.840115	5.44669
	118.447	4.2575	-0.840115	5.44669
	118.447	4.25746	-0.840115	5.44669
	118.447	4.25814	-0.840115	5.44669
	118.447	4.25843	-0.840115	5.44669
	118.447	4.25831	-0.840115	5.44669
	118.447	4.20897	-0.840115	5.44669
	118.447	4.03298	-0.840115	5.44669
	118.447	3.80463	-0.840115	5.44669
	118.447	3.74427	-0.840115	5.44669
	118.447	3.9434	-0.840115	5.44669
	118.447	4.21853	-0.840115	5.44669
	118.447	4.33914	-0.840115	5.44669
	118.447	4.30393	-0.840115	5.44669
	118.447	4.24822	-0.840115	5.44669
	118.447	4.2377	-0.840115	5.44669
	118.447	4.20396	-0.840115	5.44669
	118.447	4.03821	-0.840115	5.44669
	118.447	3.8086	-0.840115	5.44669
	118.447	3.69488	-0.840115	5.44669
	118.447	3.76594	-0.840115	5.44669
	118.447	3.94038	-0.840115	5.44669
	118.447	4.05389	-0.840115	5.44669
	118.447	4.09903	-0.840115	5.44669
	118.447	4.18541	-0.840115	5.44669
	118.447	4.27181	-0.840115	5.44669
	118.447	4.2878	-0.840115	5.44669
	118.447	4.26544	-0.840115	5.44669
	118.447	4.25066	-0.840115	5.44669
	118.447	4.25246	-0.840115	5.44669
	118.447	4.25847	-0.840115	5.44669
	118.447	4.26035	-0.840115	5.44669
	118.447	4.30819	-0.840115	5.44669
	118.447	4.43373	-0.840115	5.44669
	118.447	4.48613	-0.840115	5.44669
	118.424	4.36773	-0.840115	5.44669
	118.367	4.23517	-0.840115	5.44669
	118.343	4.21153	-0.840115	5.44669
	118.397	4.24714	-0.840115	5.44669
	118.457	4.2702	-0.840115	5.44669
	118.446	4.31635	-0.840115	5.44669
	118.372	4.48284	-0.840115	5.44669
	118.315	4.70835	-0.840115	5.44669
	118.291	4.82008	-0.840115	5.44669
	118.252	4.79884	-0.840115	5.44669
	118.214	4.75214	-0.840115	5.44669
	118.207	4.74044	-0.840115	5.44669
	118.217	4.75218	-0.840115	5.44669
	118.224	4.76127	-0.840115	5.44669
	118.223	4.7609	-0.840115	5.44669
	118.22	4.75752	-0.840115	5.44669
	118.219	4.75623	-0.840115	5.44669
	118.22	4.7569	-0.840115	5.44669
	118.221	4.75763	-0.840115	5.44669
	118.221	4.7577	-0.840115	5.44669
	118.22	4.75747	-0.840115	5.44669
	118.22	4.75735	-0.840115	5.44669
	118.22	4.75738	-0.840115	5.44669
	118.22	4.75744	-0.840115	5.44669
	118.22	4.75745	-0.840115	5.44669
	118.22	4.75744	-0.840115	5.44669
	118.22	4.75743	-0.840115	5.44669
	118.22	4.75743	-0.840115	5.44669
	118.22	4.75743	-0.840115	5.44669
	118.22	4.75743	-0.840115	5.44669
	118.22	4.80662	-0.840115	5.44669
	118.22	4.98259	-0.840115	5.44669
	118.22	5.21098	-0.840115	5.44669
	118.22	5.32056	-0.840115	5.44669
	118.22	5.29739	-0.840115	5.44669
	118.22	5.25065	-0.840115	5.44669
	118.22	5.23961	-0.840115	5.44669
	118.22	5.25165	-0.840115	5.44669
	118.22	5.26063	-0.840115	5.44669
	118.22	5.26011	-0.840115	5.44669
	118.22	5.2567	-0.840115	5.44669
	118.22	5.25546	-0.840115	5.44669
	118.198	5.25615	-0.840115	5.44669
	118.141	5.30607	-0.840115	5.44669
	118.117	5.4821	-0.840115	5.44669
	118.171	5.71026	-0.840115	5.44669
	118.209	5.77053	-0.840115	5.44669
	118.14	5.62061	-0.840115	5.44669
	118.02	5.5215	-0.840115	5.44669
	117.96	5.62929	-0.840115	5.44669
	117.994	5.77407	-0.840115	5.44669
	118.077	5.8066	-0.840115	5.44669
	118.107	5.77037	-0.840115	5.44669
	118.047	5.7439	-0.840115	5.44669
	117.981	5.74572	-0.840115	5.44669
	117.971	5.75591	-0.840115	5.44669
	117.989	5.75952	-0.840115	5.44669
	118	5.75742	-0.840115	5.44669
	117.998	5.75525	-0.840115	5.44669
	117.994	5.75509	-0.840115	5.44669
	117.992	5.75579	-0.840115	5.44669
	117.994	5.75615	-0.840115	5.44669
	117.994	5.75604	-0.840115	5.44669
	117.994	5.75587	-0.840115	5.44669
	117.994	5.75584	-0.840115	5.44669
	117.994	5.80508	-0.840115	5.44669
	117.994	5.98107	-0.840115	5.44669
	117.994	6.20947	-0.840115	5.44669
	117.994	6.31904	-0.840115	5.44669
	117.994	6.29586	-0.840115	5.44669
	117.994	6.24912	-0.840115	5.44669
	117.994	6.23809	-0.840115	5.44669
	117.994	6.25013	-0.840115	5.44669
	117.994	6.2591	-0.840115	5.44669
	117.994	6.25858	-0.840115	5.44669
	117.994	6.25517	-0.840115	5.44669
	117.994	6.25393	-0.840115	5.44669
	117.994	6.25462	-0.840115	5.44669
	117.994	6.25535	-0.840115	5.44669
	117.972	6.3046	-0.840115	5.44669
	117.892	6.48033	-0.840115	5.44669
	117.811	6.70861	-0.840115	5.44669
	117.841	6.81822	-0.840115	5.44669
	117.955	6.79511	-0.840115	5.44669
	118.003	6.74838	-0.840115	5.44669
	117.918	6.73733	-0.840115	5.44669
	117.788	6.74936	-0.840115	5.44669
	117.729	6.75833	-0.840115	5.44669
	117.768	6.75781	-0.840115	5.44669
	117.852	6.75441	-0.840115	5.44669
	117.881	6.75317	-0.840115	5.44669
	117.82	6.75386	-0.840115	5.44669
	117.755	6.80378	-0.840115	5.44669
	117.745	6.93061	-0.840115	5.44669
	117.763	7.032	-0.840115	5.44669
	117.774	7.08903	-0.840115	5.44669
	117.772	7.18471	-0.840115	5.44669
	117.767	7.27078	-0.840115	5.44669
	117.766	7.28332	-0.840115	5.44669
	117.767	7.25964	-0.840115	5.44669
	117.768	7.24553	-0.840115	5.44669
	117.768	7.24807	-0.840115	5.44669
	117.768	7.25416	-0.840115	5.44669
	117.768	7.25581	-0.840115	5.44669
	117.768	7.25434	-0.840115	5.44669
	117.768	7.25313	-0.840115	5.44669
	117.768	7.25315	-0.840115	5.44669
	117.768	7.30278	-0.840115	5.44669
	117.768	7.47892	-0.840115	5.44669
	117.768	7.70724	-0.840115	5.44669
	117.768	7.81672	-0.840115	5.44669
	117.768	7.79353	-0.840115	5.44669
	117.768	7.74682	-0.840115	5.44669
	117.768	7.73581	-0.840115	5.44669
	117.768	7.74784	-0.840115	5.44669
	117.768	7.75681	-0.840115	5.44669
	117.768	7.75628	-0.840115	5.44669
	117.768	7.75288	-0.840115	5.44669
	117.768	7.75164	-0.840115	5.44669
	117.768	7.80152	-0.840115	5.44669
	117.768	7.92903	-0.840115	5.44669
	117.768	8.03071	-0.840115	5.44669
	117.768	8.08762	-0.840115	5.44669
	117.768	8.18314	-0.840115	5.44669
	117.768	8.26919	-0.840115	5.44669
	117.768	8.28178	-0.840115	5.44669
	117.768	8.25813	-0.840115	5.44669
	117.768	8.24401	-0.840115	5.44669
	117.768	8.24654	-0.840115	5.44669
	117.768	8.30182	-0.840115	5.44669
	117.768	8.47944	-0.840115	5.44669
	117.768	8.70636	-0.840115	5.44669
	117.768	8.81474	-0.840115	5.44669
	117.746	8.79158	-0.840115	5.44669
	117.666	8.79447	-0.840115	5.44669
	117.585	8.95958	-0.840115	5.44669
	117.592	9.19993	-0.840115	5.44669
	117.627	9.31839	-0.840115	5.44669
	117.616	9.29468	-0.840115	5.44669
	117.641	9.24456	-0.840115	5.44669
	117.706	9.2323	-0.840115	5.44669
	117.688	9.24503	-0.840115	5.44669
	117.585	9.25473	-0.840115	5.44669
	117.514	9.25427	-0.840115	5.44669
	117.516	9.29982	-0.840115	5.44669
	117.563	9.47442	-0.840115	5.44669
	117.63	9.70354	-0.840115	5.44669
	117.649	9.81391	-0.840115	5.44669
	117.59	9.79081	-0.840115	5.44669
	117.529	9.74382	-0.840115	5.44669
	117.52	9.73265	-0.840115	5.44669
	117.537	9.74473	-0.840115	5.44669
	117.547	9.80295	-0.840115	5.44669
	117.546	10.0276	-0.840115	5.44669
	117.541	10.3793	-0.840115	5.44669
	117.54	10.5893	-0.840115	5.44669
	117.541	10.624	-0.840115	5.4507
	117.542	10.6736	-0.840115	5.46104
	117.542	10.7486	-0.840115	5.46531
	117.542	10.8222	-0.840115	5.45562
	117.541	10.9833	-0.840115	5.4448
	117.541	11.1971	-0.840115	5.44287
	117.542	11.3059	-0.840115	5.44579
	117.542	11.2876	-0.840115	5.44767
	117.542	11.2924	-0.840115	5.44742
	117.542	11.4565	-0.840115	5.44664
	117.542	11.6958	-0.840115	5.44641
	117.519	11.8142	-0.840115	5.44658
	117.462	11.84	-0.840115	5.44674
	117.438	11.966	-0.840115	5.44675
	117.492	12.1821	-0.840115	5.44669
	117.53	12.3043	-0.840115	5.44667
	117.461	12.2908	-0.840115	5.44668
	117.341	12.2928	-0.840115	5.44669
	117.303	12.4542	-0.840115	5.44669
	117.395	12.6932	-0.840115	5.44669
	117.501	12.8617	-0.840115	5.44669
	117.5	13.0147	-0.840115	5.44669
	117.437	13.1931	-0.840115	5.44669
	117.385	13.3393	-0.840115	5.44669
	117.337	13.5047	-0.840115	5.44669
	117.305	13.6961	-0.840115	5.44669
	117.304	13.7942	-0.840115	5.44669
	117.314	13.7795	-0.840115	5.44669
	117.319	13.7403	-0.840115	5.44669
	117.317	13.7787	-0.840115	5.44669
	117.315	13.9641	-0.840115	5.44669
	117.314	14.2003	-0.840115	5.44669
	117.315	14.3098	-0.840115	5.44669
	117.315	14.2838	-0.840115	5.44669
	117.315	14.2851	-0.840115	5.44669
	117.315	14.4505	-0.840115	5.44669
	117.315	14.6916	-0.840115	5.44669
	117.315	14.8102	-0.840115	5.44669
	117.315	14.7864	-0.840115	5.44669
	117.315	14.7361	-0.840115	5.44669
	117.315	14.773	-0.840115	5.44669
	117.315	14.9618	-0.840115	5.44669
	117.315	15.1999	-0.840115	5.44669
	117.315	15.309	-0.840115	5.44669
	117.315	15.3314	-0.840115	5.44669
	117.293	15.4592	-0.840115	5.44669
	117.235	15.7265	-0.840115	5.44669
	117.189	16.0249	-0.840115	5.44669
	117.163	16.2883	-0.840115	5.44669
	117.12	16.5756	-0.840115	5.44669
	117.081	16.9422	-0.840115	5.44669
	117.075	17.2934	-0.840115	5.44669
	117.086	17.5545	-0.840115	5.44669
	117.093	17.7744	-0.840115	5.44669
	117.091	18.057	-0.840115	5.44669
	117.089	18.4372	-0.840115	5.44669
	117.088	18.7958	-0.840115	5.44669
	117.089	19.0551	-0.840115	5.44669
	117.089	19.2225	-0.840115	5.44669
	117.089	19.3284	-0.840115	5.44669
	117.089	19.481	-0.840115	5.44669
	117.089	19.6815	-0.840115	5.44669
	117.089	19.7388	-0.840115	5.44669
	117.089	19.5483	-0.840115	5.44669
	117.089	19.2779	-0.840115	5.44669
	117.089	19.1562	-0.840115	5.44669
	117.089	19.1893	-0.840115	5.44669
	117.089	19.2445	-0.840115	5.44669
	117.089	19.2555	-0.840115	5.44669
	117.089	19.2405	-0.840115	5.44669
	117.089	19.2303	-0.840115	5.44669
	117.089	19.2313	-0.840115	5.44669
	117.089	19.2354	-0.840115	5.44669
	117.089	19.2367	-0.840115	5.44669
	117.089	19.2358	-0.840115	5.44669
	117.089	19.235	-0.840115	5.44669
	117.089	19.235	-0.840115	5.44669
	117.089	19.2352	-0.840115	5.44669
	117.089	19.2354	-0.840115	5.44669
	117.089	19.2353	-0.840115	5.44669
	117.089	19.2353	-0.840115	5.44669
	117.089	19.1861	-0.840115	5.44669
	117.089	19.0101	-0.840115	5.44669
	117.089	18.8309	-0.840115	5.44669
	117.089	18.8481	-0.840115	5.44669
	117.089	18.9237	-0.840115	5.44669
	117.089	18.9008	-0.840115	5.44669
	117.089	18.9551	-0.840115	5.44669
	117.089	19.1479	-0.840115	5.44669
	117.089	19.235	-0.840115	5.44669
	117.089	19.0594	-0.840115	5.44669
	117.089	18.8338	-0.840115	5.44669
	117.089	18.8809	-0.840115	5.44669
	117.089	19.141	-0.840115	5.44669
	117.089	19.3077	-0.840115	5.44669
	117.089	19.2969	-0.840115	5.44669
	117.089	19.2842	-0.840115	5.44669
	117.089	19.4383	-0.840115	5.44669
	117.089	19.7289	-0.840115	5.44669
	117.089	20.0276	-0.840115	5.44669
	117.089	20.2829	-0.840115	5.44669
	117.089	20.5666	-0.840115	5.44669
	117.089	20.9838	-0.840115	5.44669
	117.089	21.4637	-0.840115	5.44669
	117.067	21.8267	-0.840115	5.44669
	117.009	22.1032	-0.840115	5.44669
	116.963	22.4319	-0.840115	5.44669
	116.96	22.7714	-0.840115	5.44669
	116.974	23.0902	-0.840115	5.44669
	116.981	23.4939	-0.840115	5.44669
	116.979	23.9559	-0.840115	5.44669
	116.953	24.3162	-0.840115	5.44669
	116.895	24.598	-0.840115	5.44669
	116.85	24.9299	-0.840115	5.44669
	116.847	25.2688	-0.840115	5.44669
	116.861	25.5863	-0.840115	5.44669
	116.868	25.9896	-0.840115	5.44669
	116.865	26.4519	-0.840115	5.44669
	116.862	26.8617	-0.840115	5.44669
	116.861	27.3195	-0.840115	5.44669
	116.862	27.978	-0.840115	5.44669
	116.863	28.7784	-0.840115	5.44669
	116.863	29.5787	-0.840115	5.44669
	116.863	30.3796	-0.840115	5.44669
	116.863	31.3365	-0.840115	5.44669
	116.863	32.5799	-0.840115	5.44669
	116.84	34.0213	-0.840115	5.44669
	116.761	35.4158	-0.840115	5.44669
	116.679	36.6665	-0.840115	5.44669
	116.687	37.8161	-0.840115	5.44669
	116.721	38.8177	-0.840115	5.44669
	116.689	39.6701	-0.840115	5.44669
	116.634	40.5422	-0.840115	5.44669
	116.617	41.4312	-0.840115	5.44268
	116.63	42.1163	-0.840115	5.43234
	116.64	42.5303	-0.840115	5.42806
	116.64	42.7271	-0.840115	5.43775
	116.637	42.7539	-0.840115	5.44858
	116.635	42.7588	-0.840115	5.4505
	116.636	42.8598	-0.840115	5.44759
	116.637	42.9176	-0.840115	5.44571
	116.637	42.8102	-0.840115	5.44595
	116.636	42.6803	-0.840115	5.44673
	116.636	42.6539	-0.840115	5.44696
	116.636	42.6874	-0.840115	5.44679
	116.636	42.7106	-0.840115	5.44663
	116.636	42.7083	-0.840115	5.44663
	116.636	42.6991	-0.840115	5.44668
	116.636	42.6961	-0.840115	5.44671
	116.636	42.6981	-0.840115	5.4467
	116.636	42.7	-0.840115	5.44668
	116.636	42.7001	-0.840115	5.44668
	116.636	42.6994	-0.840115	5.44669
	116.636	42.6991	-0.840115	5.44669
	116.636	42.6992	-0.840115	5.44669
	116.636	42.6994	-0.840115	5.44669
	116.636	42.6994	-0.840115	5.44669
	116.636	42.6994	-0.840115	5.44669
	116.636	42.6993	-0.840115	5.44669
	116.636	42.6994	-0.840115	5.44669
	116.636	42.6994	-0.840115	5.44669
	116.636	42.6994	-0.840115	5.44669
	116.636	42.6994	-0.840115	5.44669
	116.636	42.6994	-0.840115	5.44669
	116.636	42.6994	-0.840115	5.44669
	116.636	42.6994	-0.840115	5.44669
	116.636	42.6994	-0.840115	5.44669
	116.636	42.6502	-0.840115	5.44669
	116.636	42.4742	-0.840115	5.44669
	116.636	42.2458	-0.840115	5.44669
	116.636	42.1854	-0.840115	5.44669
	116.636	42.3354	-0.840115	5.44669
	116.636	42.4837	-0.840115	5.44669
	116.636	42.5519	-0.840115	5.44669
	116.636	42.5863	-0.840115	5.44669
	116.636	42.5366	-0.840115	5.44669
	116.636	42.4972	-0.840115	5.44669
	116.636	42.5958	-0.840115	5.44669
	116.636	42.6665	-0.840115	5.44669
	116.636	42.5159	-0.840115	5.44669
	116.636	42.2572	-0.840115	5.44669
	116.636	42.1261	-0.840115	5.44669
	116.636	42.1511	-0.840115	5.44669
	116.636	42.2063	-0.840115	5.44669
	116.636	42.2202	-0.840115	5.44669
	116.636	42.2064	-0.840115	5.44669
	116.636	42.1956	-0.840115	5.44669
	116.636	42.196	-0.840115	5.44669
	116.636	42.2	-0.840115	5.44669
	116.636	42.2015	-0.840115	5.44669
	116.636	42.2008	-0.840115	5.44669
	116.636	42.1999	-0.840115	5.44669
	116.636	42.1998	-0.840115	5.44669
	116.636	42.2001	-0.840115	5.44669
	116.636	42.2002	-0.840115	5.44669
	116.636	42.2002	-0.840115	5.44669
	116.636	42.2001	-0.840115	5.44669
	116.659	42.2001	-0.840115	5.44669
	116.716	42.2001	-0.840115	5.44669
	116.74	42.2001	-0.840115	5.44669
	116.686	42.2001	-0.840115	5.44669
	116.626	42.2001	-0.840115	5.44669
	116.615	42.2493	-0.840115	5.44669
	116.631	42.3761	-0.840115	5.44669
	116.642	42.4285	-0.840115	5.44669
	116.64	42.3097	-0.840115	5.44669
	116.658	42.177	-0.840115	5.44669
	116.715	42.1534	-0.840115	5.44669
	116.739	42.2383	-0.840115	5.44669
	116.686	42.3881	-0.840115	5.44669
	116.626	42.4867	-0.840115	5.44669
	116.615	42.5835	-0.840115	5.44669
	116.631	42.9014	-0.840115	5.44669
	116.642	43.5416	-0.840115	5.44669
	116.64	44.5203	-0.840115	5.44669
	116.636	45.7186	-0.840115	5.44669
	116.635	46.9189	-0.840115	5.44669
	116.636	48.0469	-0.840115	5.44669
	116.637	49.0954	-0.840115	5.44669
	116.637	50.0795	-0.840115	5.44669
	116.636	50.9575	-0.847985	5.44669
	116.636	51.6494	-0.86827	5.44669
	116.636	52.2749	-0.87666	5.44669
	116.636	52.9347	-0.857648	5.44669
	116.636	53.5334	-0.836407	5.44669
	116.636	54.0294	-0.832636	5.44669
	116.636	54.4939	-0.838349	5.44669
	116.636	54.98	-0.842041	5.44669
	116.636	55.437	-0.84155	5.44669
	116.636	55.7678	-0.840032	5.44669
	116.636	56.0393	-0.83957	5.44669
	116.636	56.4266	-0.839916	5.44669
	116.636	56.9478	-0.840225	5.44669
	116.636	57.4449	-0.840232	5.44669
	116.636	57.7798	-0.840124	5.44669
	116.636	57.9895	-0.840077	5.44669
	116.636	58.1941	-0.840096	5.44669
	116.636	58.4393	-0.84012	5.44669
	116.636	58.7031	-0.840124	5.44669
	116.636	58.9603	-0.840117	5.44669
	116.636	59.1096	-0.840112	5.44669
	116.636	59.0038	-0.840113	5.44669
	116.614	58.7467	-0.840115	5.44669
	116.557	58.6021	-0.840115	5.44268
	116.533	58.6211	-0.840115	5.43234
	116.587	58.6786	-0.840115	5.42806
	116.647	58.6956	-0.840115	5.43775
	116.658	58.6823	-0.840115	5.44858
	116.641	58.6706	-0.840115	5.4505
	116.631	58.6705	-0.840115	5.44759
	116.632	58.6746	-0.840115	5.44571
	116.637	58.6763	-0.840115	5.44595
	116.638	58.6756	-0.840115	5.44673
	116.637	58.6747	-0.840115	5.44696
	116.636	58.6746	-0.840115	5.44679
	116.636	58.6748	-0.840115	5.44663
	116.636	58.675	-0.840115	5.44663
	116.636	58.675	-0.840115	5.44668
	116.636	58.6749	-0.840115	5.44671
	116.636	58.6749	-0.840115	5.4467
	116.614	58.7241	-0.840115	5.44668
	116.534	58.9001	-0.840115	5.44668
	116.453	59.1777	-0.840115	5.44669
	116.483	59.4632	-0.840115	5.44669
	116.597	59.7176	-0.840115	5.44669
	116.668	60.0056	-0.840115	5.44669
	116.663	60.3758	-0.840115	5.44669
	116.636	60.7282	-0.840115	5.44669
	116.605	60.9885	-0.840115	5.44669
	116.553	61.2077	-0.840115	5.44669
	116.535	61.4411	-0.840115	5.44669
	116.566	61.6455	-0.840115	5.44669
	116.567	61.7759	-0.840115	5.44669
	116.531	61.9748	-0.840115	5.44669
	116.512	62.3412	-0.840115	5.44669
	116.538	62.7222	-0.840115	5.44669
	116.604	63.0447	-0.840115	5.44669
	116.652	63.3859	-0.840115	5.44669
	116.654	63.7143	-0.840115	5.44669
	116.616	63.9748	-0.840115	5.44669
	116.529	64.2026	-0.840115	5.44669
	116.45	64.4395	-0.840115	5.44669
	116.484	64.6424	-0.840115	5.44669
	116.599	64.7708	-0.847985	5.44669
	116.668	64.8711	-0.86827	5.44669
	116.662	64.8862	-0.87666	5.44669
	116.613	64.8107	-0.857648	5.44669
	116.547	64.8648	-0.836407	5.44669
	116.507	65.0762	-0.832636	5.44669
	116.509	65.2696	-0.838349	5.44669
	116.523	65.4427	-0.842041	5.44669
	116.528	65.6697	-0.84155	5.44669
	116.525	65.9845	-0.840032	5.44669
	116.5	66.3754	-0.83957	5.44669
	116.442	66.727	-0.839916	5.44669
	116.42	67.0287	-0.840225	5.44669
	116.474	67.3718	-0.840232	5.44669
	116.512	67.7083	-0.840124	5.44669
	116.487	68.0208	-0.840077	5.44669
	116.482	68.4229	-0.840096	5.44669
	116.492	68.9356	-0.84012	5.44669
	116.454	69.4239	-0.840124	5.44669
	116.405	69.8073	-0.840117	5.44669
	116.393	70.245	-0.840112	5.44669
	116.405	70.8062	-0.840113	5.44669
	116.414	71.2622	-0.840115	5.44669
	116.413	71.5594	-0.840115	5.44669
	116.41	71.9145	-0.840115	5.44669
	116.409	72.4133	-0.840115	5.44669
	116.41	72.9618	-0.840115	5.44669
	116.41	73.4814	-0.840115	5.44669
	116.41	73.9717	-0.840115	5.44669
	116.41	74.4107	-0.840115	5.44669
	116.41	74.7817	-0.840115	5.44669
	116.41	75.1827	-0.840115	5.44669
	116.41	75.5775	-0.840115	5.44669
	116.41	75.8047	-0.840115	5.44669
	116.41	75.9887	-0.840115	5.44669
	116.41	76.3164	-0.840115	5.44669
	116.41	76.6867	-0.840115	5.44669
	116.41	76.9694	-0.840115	5.44669
	116.41	77.1424	-0.840115	5.44669
	116.41	77.2422	-0.840115	5.44669
	116.41	77.3904	-0.840115	5.44669
	116.41	77.6403	-0.840115	5.44669
	116.41	77.9245	-0.840115	5.44669
	116.41	78.139	-0.840115	5.44669
	116.41	78.2554	-0.840115	5.44669
	116.41	78.3957	-0.840115	5.44669
	116.41	78.5872	-0.840115	5.44669
	116.41	78.7435	-0.840115	5.44669
	116.41	78.9085	-0.840115	5.44669
	116.41	79.1453	-0.840115	5.44669
	116.41	79.418	-0.840115	5.44669
	116.41	79.6815	-0.840115	5.44669
	116.41	79.9288	-0.840115	5.44669
	116.41	80.1232	-0.840115	5.44669
	116.41	80.1952	-0.840115	5.44669
	116.41	80.2179	-0.840115	5.44669
	116.41	80.4083	-0.840115	5.44669
	116.41	80.8078	-0.840115	5.44669
	116.41	81.2054	-0.840115	5.44669
	116.41	81.523	-0.840115	5.44669
	116.41	81.8563	-0.840115	5.44669
	116.41	82.1831	-0.840115	5.44669
	116.41	82.4458	-0.840115	5.44669
	116.41	82.6751	-0.840115	5.44669
	116.41	82.9118	-0.840115	5.44669
	116.41	83.1141	-0.840115	5.44669
	116.41	83.2423	-0.840115	5.44669
	116.41	83.3919	-0.840115	5.44669
	116.41	83.6323	-0.840115	5.44669
	116.41	83.9612	-0.840115	5.44669
	116.41	84.4024	-0.840115	5.44669
	116.41	84.8762	-0.840115	5.44669
	116.388	85.2281	-0.840115	5.44669
	116.33	85.453	-0.840115	5.44669
	116.307	85.6578	-0.840115	5.44669
	116.338	85.9469	-0.840115	5.44669
	116.341	86.3352	-0.840115	5.44669
	116.328	86.6949	-0.840115	5.44669
	116.365	86.9518	-0.840115	5.44669
	116.415	87.167	-0.840115	5.44669
	116.427	87.3999	-0.840115	5.44669
	116.415	87.6547	-0.840115	5.44669
	116.406	87.9125	-0.840115	5.44268
	116.384	88.1637	-0.840115	5.43234
	116.33	88.4111	-0.840115	5.42806
	116.308	88.6592	-0.840115	5.43775
	116.361	88.909	-0.840115	5.44858
	116.398	89.11	-0.840115	5.4505
	116.329	89.233	-0.840115	5.44759
	116.232	89.3809	-0.840115	5.44571
	116.229	89.6224	-0.840115	5.44595
	116.265	89.9032	-0.840115	5.44673
	116.236	90.1684	-0.840115	5.44696
	116.183	90.4627	-0.840115	5.44679
	116.165	90.8316	-0.840115	5.44663
	116.177	91.1813	-0.840115	5.44663
	116.187	91.4409	-0.840115	5.44668
	116.188	91.6608	-0.840115	5.44671
	116.184	91.8947	-0.840115	5.4467
	116.183	92.1483	-0.840115	5.44668
	116.183	92.4544	-0.840115	5.44668
	116.184	92.8324	-0.840115	5.44669
	116.184	93.1326	-0.840115	5.44669
	116.184	93.262	-0.840115	5.44669
	116.184	93.4282	-0.840115	5.44669
	116.184	93.7815	-0.840115	5.44669
	116.184	94.1686	-0.840115	5.44669
	116.184	94.4984	-0.840115	5.44669
	116.184	94.8405	-0.840115	5.44669
	116.184	95.1666	-0.840115	5.44669
	116.184	95.4259	-0.840115	5.44669
	116.184	95.6048	-0.840115	5.44669
	116.184	95.7155	-0.840115	5.44669
	116.184	95.9153	-0.840115	5.44669
	116.184	96.3383	-0.840115	5.44669
	116.184	96.8488	-0.840115	5.44669
	116.184	97.2223	-0.840115	5.44669
	116.184	97.4431	-0.840115	5.44669
	116.184	97.6385	-0.840115	5.44669
	116.184	97.9252	-0.840115	5.44669
	116.184	98.365	-0.840115	5.44669
	116.184	98.8533	-0.840115	5.44669
	116.184	99.2117	-0.840115	5.44669
	116.184	99.4342	-0.840115	5.44669
	116.184	99.5865	-0.840115	5.44669
	116.184	99.6499	-0.840115	5.44669
	116.184	99.684	-0.840115	5.44669
	116.184	99.8331	-0.840115	5.44669
	116.184	100.105	-0.840115	5.44669
	116.184	100.398	-0.840115	5.44669
	116.184	100.657	-0.840115	5.44669
	116.184	100.896	-0.840115	5.44669
	116.184	101.088	-0.840115	5.44669
	116.184	101.211	-0.840115	5.44669
	116.184	101.362	-0.840115	5.44669
	116.184	101.556	-0.840115	5.44669
	116.184	101.709	-0.840115	5.44669
	116.184	101.922	-0.840115	5.44669
	116.184	102.285	-0.840115	5.44669
	116.184	102.611	-0.840115	5.44669
	116.184	102.707	-0.840115	5.44669
	116.184	102.695	-0.840115	5.44669
	116.184	102.813	-0.840115	5.44669
	116.184	103.039	-0.840115	5.44669
	116.184	103.169	-0.840115	5.44669
	116.184	103.204	-0.840115	5.44669
	116.184	103.28	-0.840115	5.44669
	116.184	103.317	-0.840115	5.44669
	116.184	103.21	-0.840115	5.44669
	116.184	103.087	-0.840115	5.44669
	116.184	103.113	-0.840115	5.44669
	116.184	103.272	-0.840115	5.44669
	116.184	103.346	-0.840115	5.44669
	116.184	103.225	-0.840115	5.44669
	116.184	103.083	-0.840115	5.44669
	116.184	103.057	-0.840115	5.44669
	116.184	103.095	-0.840115	5.44669
	116.184	103.12	-0.840115	5.44669
	116.184	103.117	-0.840115	5.44669
	116.184	103.106	-0.840115	5.44669
	116.184	103.103	-0.840115	5.44669
	116.184	103.106	-0.840115	5.44669
	116.184	103.108	-0.840115	5.44669
	116.184	103.108	-0.840115	5.44669
	116.184	103.107	-0.840115	5.44669
	116.184	103.107	-0.840115	5.44669
	116.184	103.107	-0.840115	5.44669
	116.184	103.107	-0.840115	5.44669
	116.184	103.107	-0.840115	5.44669
	116.184	103.058	-0.840115	5.44669
	116.184	102.882	-0.840115	5.44669
	116.161	102.703	-0.840115	5.44669
	116.104	102.769	-0.840115	5.44669
	116.08	102.971	-0.840115	5.44669
	116.134	103.001	-0.840115	5.44669
	116.194	102.887	-0.840115	5.44669
	116.205	102.82	-0.840115	5.44669
	116.189	102.881	-0.840115	5.44669
	116.178	103.085	-0.840115	5.44669
	116.18	103.37	-0.840115	5.44669
	116.184	103.6	-0.840115	5.44669
	116.185	103.722	-0.840115	5.44669
	116.184	103.859	-0.840115	5.44669
	116.161	104.097	-0.840115	5.44669
	116.104	104.379	-0.840115	5.44669
	116.058	104.647	-0.840115	5.44669
	116.054	104.892	-0.840115	5.44669
	116.091	105.134	-0.840115	5.44669
	116.155	105.381	-0.840115	5.44669
	116.199	105.584	-0.840115	5.44669
	116.199	105.659	-0.840115	5.44669
	116.185	105.68	-0.840115	5.44669
	116.179	105.869	-0.840115	5.44669
	116.181	106.268	-0.840115	5.44669
	116.185	106.666	-0.840115	5.44669
	116.185	106.935	-0.840115	5.44669
	116.184	107.142	-0.840115	5.44669
	116.183	107.367	-0.840115	5.44669
	116.161	107.572	-0.840115	5.44669
	116.082	107.706	-0.840115	5.44669
	115.978	107.906	-0.840115	5.44669
	115.929	108.271	-0.840115	5.44669
	115.961	108.652	-0.840115	5.44669
	116.04	108.974	-0.840115	5.44669
	116.069	109.316	-0.840115	5.4507
	116.032	109.595	-0.840115	5.46104
	116.047	109.729	-0.840115	5.46531
	116.118	109.904	-0.840115	5.45562
	116.106	110.309	-0.840115	5.4448
	116.025	110.82	-0.847985	5.44287
	116.01	111.152	-0.86827	5.44579
	116.034	111.199	-0.87666	5.44767
	116.006	111.165	-0.857648	5.44742
	115.956	111.34	-0.836407	5.44664
	115.94	111.754	-0.832636	5.44641
	115.951	112.163	-0.838349	5.44658
	115.961	112.431	-0.842041	5.44674
	115.961	112.633	-0.84155	5.44675
	115.958	112.857	-0.840032	5.44669
	115.956	113.112	-0.83957	5.44667
	115.957	113.374	-0.839916	5.44668
	115.958	113.626	-0.840225	5.44669
	115.958	113.873	-0.840232	5.44669
	115.958	114.12	-0.840124	5.44669
	115.957	114.37	-0.840077	5.44669
	115.957	114.62	-0.840096	5.44669
	115.957	114.919	-0.84012	5.44669
	115.957	115.296	-0.840124	5.44669
	115.957	115.647	-0.840117	5.44669
	115.957	115.904	-0.840112	5.44669
	115.957	116.123	-0.840113	5.44669
	115.957	116.357	-0.840115	5.44669
	115.957	116.611	-0.840115	5.44669
	115.957	116.868	-0.840115	5.44669
	115.957	117.119	-0.840115	5.44669
	115.957	117.367	-0.840115	5.44669
	115.957	117.615	-0.840115	5.44669
	115.957	117.865	-0.840115	5.44669
	115.957	118.066	-0.840115	5.44669
	115.957	118.189	-0.840115	5.44669
	115.957	118.337	-0.840115	5.44669
	115.957	118.578	-0.840115	5.44669
	115.957	118.859	-0.840115	5.44669
	115.957	119.124	-0.840115	5.44669
	115.957	119.369	-0.840115	5.44669
	115.957	119.562	-0.840115	5.44669
	115.957	119.634	-0.840115	5.44669
	115.957	119.658	-0.840115	5.44669
	115.957	119.799	-0.840115	5.44669
	115.957	120.072	-0.840115	5.44669
	115.957	120.367	-0.840115	5.44669
	115.957	120.579	-0.840115	5.44669
	115.957	120.69	-0.840115	5.44669
	115.957	120.829	-0.840115	5.44669
	115.957	121.071	-0.840115	5.44669
	115.957	121.355	-0.840115	5.44669
	115.957	121.572	-0.840115	5.44669
	115.957	121.69	-0.840115	5.44669
	115.957	121.83	-0.840115	5.44669
	115.957	122.07	-0.847985	5.44669
	115.957	122.353	-0.86827	5.44669
	115.957	122.57	-0.87666	5.44669
	115.957	122.688	-0.857648	5.44669
	115.957	122.878	-0.836407	5.44669
	115.957	123.244	-0.832636	5.44669
	115.957	123.58	-0.838349	5.44669
	115.957	123.728	-0.842041	5.44669
	115.957	123.84	-0.84155	5.44669
	115.957	124.058	-0.840032	5.44669
	115.957	124.341	-0.83957	5.44669
	115.957	124.616	-0.839916	5.44669
	115.957	124.864	-0.840225	5.44669
	115.957	125.104	-0.840232	5.44669
	115.957	125.35	-0.840124	5.44669
	115.957	125.602	-0.840077	5.44669
	115.957	125.854	-0.840096	5.44669
	115.957	126.103	-0.84012	5.44669
	115.957	126.352	-0.840124	5.44669
	115.957	126.602	-0.840117	5.44669
	115.935	126.851	-0.840112	5.44669
	115.878	127.101	-0.840113	5.44669
	115.854	127.4	-0.840115	5.44669
	115.908	127.776	-0.840115	5.44669
	115.968	128.078	-0.840115	5.44669
	115.979	128.209	-0.840115	5.44669
	115.962	128.326	-0.840115	5.44669
	115.93	128.552	-0.840115	5.44669
	115.874	128.837	-0.840115	5.44669
	115.854	129.061	-0.840115	5.44669
	115.909	129.181	-0.840115	5.44669
	115.969	129.27	-0.840115	5.44669
	115.978	129.333	-0.840115	5.44669
	115.962	129.387	-0.840115	5.44669
	115.952	129.496	-0.840115	5.44669
	115.954	129.637	-0.840115	5.44669
	115.935	129.824	-0.840115	5.44669
	115.879	130.075	-0.840115	5.44669
	115.854	130.346	-0.840115	5.44669
	115.907	130.554	-0.840115	5.44669
	115.968	130.624	-0.840115	5.44669
	115.979	130.64	-0.840115	5.44669
	115.963	130.78	-0.840115	5.44669
	115.93	131.005	-0.840115	5.44669
	115.874	131.126	-0.840115	5.44669
	115.854	131.109	-0.840115	5.44669
	115.909	131.11	-0.840115	5.44669
	115.946	131.272	-0.840115	5.44669
	115.876	131.512	-0.840115	5.44669
	115.757	131.68	-0.840115	5.44669
	115.719	131.833	-0.840115	5.44669
	115.789	132.06	-0.840115	5.44669
	115.86	132.333	-0.840115	5.44669
	115.87	132.6	-0.840115	5.44669
	115.827	132.898	-0.840115	5.44669
	115.758	133.268	-0.840115	5.44669
	115.736	133.568	-0.840115	5.44669
	115.795	133.749	-0.840115	5.44669
	115.834	134.043	-0.840115	5.44669
	115.786	134.498	-0.840115	5.44669
	115.723	134.892	-0.840115	5.44669
	115.709	135.141	-0.840115	5.44669
	115.725	135.341	-0.840115	5.44669
	115.736	135.571	-0.840115	5.44669
	115.736	135.879	-0.840115	5.44669
	115.753	136.266	-0.840115	5.44669
	115.809	136.569	-0.840115	5.44669
	115.834	136.648	-0.840115	5.44669
	115.781	136.538	-0.840115	5.44669
	115.721	136.163	-0.840115	5.44669
	115.71	135.063	-0.840115	5.44669
	115.726	132.563	-0.840115	5.44669
	115.737	128.464	-0.840115	5.44669
	115.735	123.647	-0.840115	5.44669
	115.731	119.503	-0.840115	5.44669
	115.73	116.797	-0.840115	5.44669
	115.731	115.482	-0.840115	5.44669
	115.731	115.089	-0.840115	5.44669
	115.732	115.069	-0.840115	5.44669
	115.731	115.148	-0.840115	5.44669
	115.731	115.328	-0.840115	5.44669
	115.731	115.545	-0.840115	5.44669
	115.731	115.697	-0.840115	5.44669
	115.731	115.802	-0.840115	5.44669
	115.731	115.81	-0.840115	5.44669
	115.731	115.632	-0.840115	5.44669
	115.731	115.187	-0.840115	5.44669
	115.731	114.367	-0.840115	5.44669
	115.731	113.283	-0.840115	5.44669
	115.731	112.241	-0.840115	5.44669
	115.731	111.46	-0.840115	5.44669
	115.731	110.896	-0.840115	5.44669
	115.731	110.349	-0.840115	5.44669
	115.731	109.785	-0.847985	5.44669
	115.731	109.265	-0.86827	5.44669
	115.731	108.729	-0.87666	5.44669
	115.731	107.968	-0.857648	5.44669
	115.731	106.84	-0.836407	5.44669
	115.731	105.545	-0.832636	5.44669
	115.731	104.443	-0.838349	5.44669
	115.731	103.749	-0.842041	5.44669
	115.731	103.445	-0.84155	5.44669
	115.731	103.303	-0.840032	5.44669
	115.731	103.163	-0.83957	5.44669
	115.731	103.076	-0.839916	5.44669
	115.731	103.076	-0.840225	5.44669
	115.731	103.106	-0.840232	5.44669
	115.731	103.117	-0.840124	5.44669
	115.731	103.112	-0.840077	5.44669
	115.731	103.105	-0.840096	5.44669
	115.731	103.104	-0.84012	5.44669
	115.731	103.106	-0.840124	5.44669
	115.731	103.058	-0.840117	5.44669
	115.731	102.882	-0.840112	5.44669
	115.731	102.604	-0.840113	5.44669
	115.731	102.269	-0.840115	5.44669
	115.731	101.888	-0.840115	5.44669
	115.731	101.548	-0.840115	5.44669
	115.731	101.247	-0.840115	5.44669
	115.731	100.852	-0.840115	5.44669
	115.731	100.337	-0.840115	5.44669
	115.731	99.7968	-0.840115	5.44669
	115.731	99.3352	-0.840115	5.44669
	115.731	99.0218	-0.840115	5.44669
	115.731	98.8084	-0.840115	5.44669
	115.731	98.6438	-0.840115	5.44669
	115.731	98.572	-0.840115	5.44669
	115.731	98.588	-0.840115	5.44669
	115.731	98.569	-0.840115	5.44669
	115.731	98.3997	-0.840115	5.44669
	115.731	98.1633	-0.840115	5.44669
	115.731	98.048	-0.840115	5.44669
	115.731	98.0224	-0.840115	5.44669
	115.731	97.8954	-0.840115	5.44669
	115.731	97.6788	-0.840115	5.44669
	115.731	97.5568	-0.840115	5.44669
	115.731	97.5705	-0.840115	5.44669
	115.731	97.6177	-0.840115	5.44669
	115.731	97.6323	-0.840115	5.44669
	115.731	97.6708	-0.840115	5.44669
	115.731	97.8371	-0.840115	5.44669
	115.731	98.1144	-0.840115	5.44669
	115.731	98.4525	-0.840115	5.44669
	115.731	98.8352	-0.840115	5.44669
	115.731	99.175	-0.840115	5.44669
	115.731	99.524	-0.840115	5.44669
	115.731	100.046	-0.840115	5.44669
	115.731	100.613	-0.840115	5.44669
	115.731	101.035	-0.840115	5.44669
	115.731	101.364	-0.840115	5.44669
	115.731	101.555	-0.840115	5.44669
	115.709	101.354	-0.840115	5.44669
	115.629	100.635	-0.840115	5.44669
	115.526	99.5279	-0.840115	5.44669
	115.476	98.2466	-0.840115	5.44669
	115.486	97.0479	-0.840115	5.44669
	115.508	96.2437	-0.840115	5.44669
	115.513	95.9671	-0.840115	5.44669
	115.507	96.0791	-0.840115	5.44669
	115.525	96.3627	-0.840115	5.44669
	115.583	96.6604	-0.840115	5.44669
	115.631	96.9157	-0.840115	5.44669
	115.657	97.101	-0.840115	5.44669
	115.678	97.1663	-0.840115	5.44669
	115.659	97.1401	-0.840115	5.44669
	115.619	97.108	-0.840115	5.44669
	115.582	97.1041	-0.840115	5.44669
	115.532	97.1139	-0.840115	5.44669
	115.495	97.1195	-0.840115	5.44669
	115.492	97.1183	-0.840115	5.44669
	115.503	97.0666	-0.840115	5.44669
	115.509	96.89	-0.840115	5.44669
	115.507	96.6623	-0.840115	5.44669
	115.527	96.504	-0.840115	5.44669
	115.584	96.3512	-0.840115	5.44669
	115.608	96.1693	-0.840115	5.44669
	115.555	96.0707	-0.840115	5.44669
	115.495	96.0327	-0.840115	5.44669
	115.484	95.8945	-0.840115	5.44669
	115.522	95.6777	-0.840115	5.44669
	115.59	95.5595	-0.840115	5.44669
	115.613	95.5749	-0.840115	5.44669
	115.554	95.6215	-0.840115	5.44669
	115.493	95.6352	-0.840115	5.44669
	115.483	95.6243	-0.840115	5.44669
	115.5	95.6149	-0.840115	5.44669
	115.511	95.6148	-0.840115	5.44669
	115.509	95.6181	-0.840115	5.44669
	115.505	95.6195	-0.840115	5.44669
	115.503	95.5698	-0.840115	5.44669
	115.504	95.393	-0.840115	5.44669
	115.505	95.1645	-0.840115	5.44669
	115.505	95.0552	-0.840115	5.44669
	115.527	95.0785	-0.840115	5.44669
	115.585	95.1252	-0.840115	5.44669
	115.608	95.1362	-0.840115	5.44669
	115.555	95.1241	-0.840115	5.44669
	115.494	95.1152	-0.840115	5.44669
	115.484	95.1157	-0.840115	5.44669
	115.5	95.1191	-0.840115	5.44669
	115.533	95.1203	-0.840115	5.44669
	115.589	95.1197	-0.840115	5.44669
	115.608	95.1189	-0.840115	5.44669
	115.553	95.1189	-0.840115	5.44669
	115.494	95.1683	-0.840115	5.44669
	115.484	95.2952	-0.840115	5.44669
	115.5	95.3476	-0.840115	5.44669
	115.51	95.2287	-0.840115	5.44669
	115.509	95.1451	-0.840115	5.44669
	115.505	95.2976	-0.840115	5.44669
	115.503	95.5617	-0.840115	5.44669
	115.504	95.6943	-0.840115	5.44669
	115.505	95.7173	-0.840115	5.44669
	115.505	95.8862	-0.840115	5.44669
	115.505	96.2766	-0.840115	5.44669
	115.505	96.678	-0.840115	5.44669
	115.505	96.9513	-0.840115	5.44669
	115.505	97.1585	-0.840115	5.44669
	115.505	97.4314	-0.840115	5.44669
	115.505	97.8612	-0.840115	5.44669
	115.505	98.3502	-0.840115	5.44669
	115.505	98.6633	-0.840115	5.44669
	115.505	98.7604	-0.840115	5.44669
	115.505	98.9086	-0.840115	5.44669
	115.505	99.3152	-0.840115	5.44669
	115.505	99.8864	-0.840115	5.44669
	115.505	100.446	-0.840115	5.44268
	115.505	100.945	-0.840115	5.43234
	115.505	101.423	-0.840115	5.42806
	115.505	101.962	-0.840115	5.43775
	115.505	102.69	-0.840115	5.44858
	115.505	103.648	-0.840115	5.4505
	115.505	104.711	-0.840115	5.44759
	115.483	105.7	-0.840115	5.44571
	115.425	106.466	-0.840115	5.44595
	115.401	106.945	-0.840115	5.44673
	115.455	107.2	-0.840115	5.44696
	115.493	107.434	-0.840115	5.44679
	115.446	107.784	-0.840115	5.44663
	115.406	108.147	-0.840115	5.44663
	115.45	108.469	-0.840115	5.44668
	115.489	108.816	-0.840115	5.44671
	115.424	109.147	-0.840115	5.4467
	115.306	109.505	-0.840115	5.44668
	115.245	110.083	-0.840115	5.44668
	115.256	110.826	-0.840115	5.44669
	115.281	111.523	-0.840115	5.44669
	115.288	112.185	-0.840115	5.44669
	115.282	112.857	-0.840115	5.44669
	115.277	113.447	-0.840115	5.44669
	115.277	113.935	-0.840115	5.44669
	115.279	114.448	-0.847985	5.44669
	115.279	115.113	-0.86827	5.44669
	115.279	115.849	-0.87666	5.44669
	115.278	116.514	-0.857648	5.44669
	115.278	117.117	-0.836407	5.44669
	115.279	117.619	-0.832636	5.44669
	115.279	117.988	-0.838349	5.44669
	115.279	118.318	-0.842041	5.44669
	115.279	118.676	-0.84155	5.44669
	115.279	119.109	-0.840032	5.44669
	115.279	119.521	-0.83957	5.44669
	115.279	119.744	-0.839916	5.44669
	115.279	119.871	-0.840225	5.44669
	115.279	120.021	-0.840232	5.44669
	115.279	120.116	-0.840124	5.44669
	115.279	120.065	-0.840077	5.44669
	115.279	119.857	-0.840096	5.44669
	115.279	119.567	-0.84012	5.44669
	115.279	119.189	-0.840124	5.44669
	115.279	118.541	-0.840117	5.44669
	115.279	117.571	-0.840112	5.44669
	115.279	116.428	-0.840113	5.44669
	115.279	115.206	-0.840115	5.44669
	115.279	114.042	-0.840115	5.44669
	115.279	113.183	-0.840115	5.44669
	115.279	112.764	-0.840115	5.44669
	115.279	112.77	-0.840115	5.44669
	115.256	113	-0.840115	5.44669
	115.199	113.205	-0.840115	5.44669
	115.175	113.374	-0.840115	5.44669
	115.229	113.546	-0.840115	5.44669
	115.289	113.635	-0.840115	5.44669
	115.3	113.623	-0.840115	5.44669
	115.261	113.588	-0.840115	5.44669
	115.171	113.628	-0.840115	5.44669
	115.091	113.812	-0.840115	5.44669
	115.103	114.096	-0.840115	5.44669
	115.161	114.382	-0.840115	5.44669
	115.207	114.634	-0.840115	5.44669
	115.233	114.921	-0.840115	5.44669
	115.186	115.34	-0.840115	5.44669
	115.085	115.869	-0.840115	5.44669
	115.025	116.407	-0.840115	5.44669
	115.03	116.961	-0.840115	5.44669
	115.053	117.723	-0.840115	5.44669
	115.061	118.796	-0.840115	5.44669
	115.055	119.912	-0.840115	5.44669
	115.051	120.885	-0.840115	5.44669
	115.051	121.921	-0.840115	5.44669
	115.052	123.156	-0.840115	5.44669
	115.053	124.421	-0.847985	5.44669
	115.053	125.525	-0.86827	5.44669
	115.052	126.534	-0.87666	5.44669
	115.052	127.657	-0.857648	5.44669
	115.052	128.925	-0.836407	5.44669
	115.052	130.126	-0.832636	5.44669
	115.052	131.036	-0.838349	5.44669
	115.052	131.717	-0.842041	5.44669
	115.052	132.334	-0.84155	5.44669
	115.052	132.898	-0.840032	5.44669
	115.052	133.394	-0.83957	5.44669
	115.052	133.773	-0.839916	5.44669
	115.052	133.864	-0.840225	5.44669
	115.052	133.685	-0.840232	5.44669
	115.052	133.517	-0.840124	5.44669
	115.03	133.499	-0.840077	5.44669
	114.95	133.551	-0.840096	5.44669
	114.869	133.578	-0.84012	5.44669
	114.899	133.571	-0.840124	5.44669
	114.991	133.559	-0.840117	5.44669
	115.004	133.556	-0.840112	5.44669
	114.975	133.559	-0.840113	5.44669
	115.002	133.561	-0.840115	5.44669
	115.031	133.561	-0.840115	5.44669
	114.99	133.56	-0.840115	5.44669
	114.956	133.56	-0.840115	5.44669
	114.999	133.56	-0.840115	5.44669
	115.059	133.56	-0.840115	5.44669
	115.073	133.56	-0.840115	5.44669
	115.058	133.56	-0.840115	5.44669
	115.047	133.56	-0.840115	5.44669
	115.048	133.56	-0.840115	5.44669
	115.052	133.56	-0.840115	5.44669
	115.054	133.56	-0.840115	5.44669
	115.053	133.56	-0.840115	5.44669
	115.052	133.56	-0.840115	5.44669
	115.052	133.56	-0.840115	5.44669
	115.052	133.511	-0.840115	5.44669
	115.052	133.335	-0.840115	5.44669
	115.052	133.107	-0.840115	5.44669
	115.052	133.096	-0.840115	5.44669
	115.052	133.471	-0.840115	5.44669
	115.052	133.925	-0.840115	5.44669
	115.052	133.93	-0.840115	5.44669
	115.052	133.418	-0.840115	5.44669
	115.052	132.802	-0.840115	5.44669
	115.052	132.515	-0.840115	5.44268
	115.052	132.728	-0.840115	5.43234
	115.052	133.232	-0.840115	5.42806
	115.052	133.614	-0.840115	5.43775
	115.052	133.634	-0.840115	5.44858
	115.052	133.365	-0.840115	5.4505
	115.052	133.026	-0.840115	5.44759
	115.052	132.797	-0.840115	5.44571
	115.052	132.793	-0.840115	5.44595
	115.052	133.016	-0.840115	5.44673
	115.052	133.281	-0.840115	5.44696
	115.052	133.339	-0.840115	5.44679
	115.052	133.176	-0.840115	5.44663
	115.052	132.973	-0.840115	5.44663
	115.052	132.83	-0.840115	5.44668
	115.052	132.824	-0.840115	5.44671
	115.052	132.967	-0.840115	5.4467
	115.03	133.094	-0.840115	5.44668
	114.973	133.106	-0.840115	5.44668
	114.949	133.019	-0.840115	5.44669
	115.003	132.823	-0.840115	5.44669
	115.063	132.6	-0.840115	5.44669
	115.073	132.499	-0.840115	5.44669
	115.057	132.574	-0.840115	5.44669
	115.047	132.745	-0.840115	5.44669
	115.048	132.806	-0.840115	5.44669
	115.053	132.676	-0.840115	5.44669
	115.054	132.535	-0.840115	5.44669
	115.053	132.512	-0.840115	5.44669
	115.052	132.551	-0.840115	5.44669
	115.052	132.624	-0.840115	5.44669
	115.052	132.796	-0.840115	5.44669
	115.052	133.015	-0.840115	5.44669
	115.052	133.072	-0.840115	5.44669
	115.052	132.875	-0.840115	5.44669
	115.052	132.602	-0.847985	5.44669
	115.052	132.531	-0.86827	5.44669
	115.052	132.692	-0.87666	5.44669
	115.052	132.8	-0.857648	5.44669
	115.052	132.692	-0.836407	5.44669
	115.052	132.544	-0.832636	5.44669
	115.052	132.559	-0.838349	5.44669
	115.052	132.772	-0.842041	5.44669
[truncated: 5,382 more rows]
