# Supplementary material for: Design of a cosmetic glove stiffness compensation mechanism for toddler-sized hand prostheses
Source: PLoS One. 2017 Aug 11;12(8):e0183233. doi: 10.1371/journal.pone.0183233 (PMC5553851; doi:10.1371/journal.pone.0183233)
Supplement: S1 Dataset — (ZIP) [file pone.0183233.s001.zip › 03 Prototype measurements/protVST_3.xlsx]

## Sheet: protVST_3
LabVIEW Measurement
Writer_Version	2
Reader_Version	2
Separator	Tab
Decimal_Separator	.
Multi_Headings	No
X_Columns	No
Time_Pref	Absolute
Operator	localadmin
Date	2013-10-09
Time	00:13:14.726000
***End_of_Header***
Channels	4
Samples	10	10	10	10
Date	2013-10-09	2013-10-09	2013-10-09	2013-10-09
Time	00:13:17.226000	00:13:17.226000	00:13:17.226000	00:13:17.226000
Y_Unit_Label	mm	N	N	Pa
X_Dimension	Time	Time	Time	Time
X0	0	0	0	0
Delta_X	0.01	0.01	0.01	0.01
***End_of_Header***
X_Value	Voltage LVDT (Filtered)	Voltage Load Cell (Filtered)	Voltage Pinch Load Cell (Filtered)	Voltage Pressure (Filtered)	Comment
	120.031	1.76202	-0.840115	5.44669
	120.031	1.76202	-0.840115	5.44669
	120.031	1.76202	-0.840115	5.44669
	120.031	1.76202	-0.840115	5.44669
	120.031	1.76202	-0.840115	5.44669
	120.031	1.76202	-0.840115	5.44669
	120.031	1.76202	-0.840115	5.44268
	120.031	1.76202	-0.840115	5.43234
	120.031	1.76202	-0.840115	5.42806
	120.031	1.76202	-0.840115	5.43775
	120.031	1.76202	-0.840115	5.44858
	120.031	1.76202	-0.840115	5.4505
	120.031	1.76202	-0.840115	5.44759
	120.031	1.76202	-0.840115	5.44571
	120.031	1.76202	-0.840115	5.44595
	120.031	1.76202	-0.840115	5.44673
	120.031	1.76202	-0.840115	5.44696
	120.031	1.76202	-0.840115	5.44679
	120.031	1.76202	-0.840115	5.44663
	120.031	1.76202	-0.840115	5.44663
	120.031	1.76202	-0.840115	5.44668
	120.031	1.76202	-0.840115	5.44671
	120.031	1.76202	-0.840115	5.4467
	120.031	1.76202	-0.840115	5.44668
	120.031	1.76202	-0.840115	5.44668
	120.031	1.76202	-0.840115	5.44669
	120.031	1.76202	-0.840115	5.44669
	120.031	1.76202	-0.840115	5.44669
	120.053	1.76202	-0.840115	5.44669
	120.11	1.76202	-0.840115	5.44669
	120.134	1.76202	-0.840115	5.44669
	120.08	1.76202	-0.840115	5.44669
	120.02	1.76202	-0.840115	5.44669
	120.01	1.76202	-0.840115	5.44669
	120.026	1.76202	-0.840115	5.44669
	120.036	1.76202	-0.840115	5.44669
	120.035	1.76202	-0.840115	5.44669
	120.03	1.76202	-0.840115	5.44669
	120.029	1.76202	-0.840115	5.44669
	120.03	1.76202	-0.840115	5.44669
	120.031	1.71283	-0.840115	5.44669
	120.031	1.58605	-0.840115	5.44669
	120.031	1.53362	-0.840115	5.44669
	120.031	1.65244	-0.840115	5.44669
	120.031	1.736	-0.840115	5.44669
	120.031	1.63279	-0.840115	5.44669
	120.031	1.54465	-0.840115	5.44669
	120.031	1.6404	-0.840115	5.44669
	120.031	1.77622	-0.840115	5.44669
	120.031	1.80927	-0.840115	5.44669
	120.031	1.77646	-0.840115	5.44669
	120.031	1.75122	-0.840115	5.44669
	120.031	1.75235	-0.840115	5.44669
	120.031	1.7618	-0.840115	5.44669
	120.031	1.76536	-0.840115	5.44669
	120.031	1.76349	-0.840115	5.44669
	120.031	1.76144	-0.840115	5.44669
	120.031	1.76125	-0.840115	5.44669
	120.031	1.7619	-0.840115	5.44669
	120.031	1.76224	-0.840115	5.44669
	120.031	1.76215	-0.840115	5.44669
	120.031	1.76199	-0.840115	5.44669
	120.031	1.76196	-0.840115	5.44669
	120.031	1.762	-0.840115	5.44669
	120.031	1.76203	-0.840115	5.44669
	120.031	1.76203	-0.840115	5.44669
	120.031	1.76202	-0.840115	5.44669
	120.031	1.76201	-0.840115	5.44669
	120.031	1.76201	-0.840115	5.44669
	120.031	1.76202	-0.840115	5.44669
	120.031	1.76202	-0.840115	5.44669
	120.031	1.76202	-0.840115	5.44669
	120.031	1.76202	-0.840115	5.44669
	120.031	1.76202	-0.840115	5.44669
	120.031	1.76202	-0.840115	5.44669
	120.031	1.76202	-0.840115	5.44669
	120.031	1.76202	-0.840115	5.44669
	120.031	1.76202	-0.840115	5.44669
	120.031	1.76202	-0.840115	5.44669
	120.031	1.76202	-0.840115	5.44669
	120.031	1.76202	-0.840115	5.44669
	120.031	1.76202	-0.840115	5.44669
	120.031	1.76202	-0.840115	5.44669
	120.031	1.76202	-0.840115	5.44669
	120.031	1.76202	-0.840115	5.44669
	120.031	1.76202	-0.840115	5.44669
	120.031	1.76202	-0.840115	5.44669
	120.031	1.76202	-0.847985	5.44669
	120.031	1.76202	-0.86827	5.44669
	120.031	1.76202	-0.87666	5.44669
	120.031	1.76202	-0.857648	5.44669
	120.053	1.76202	-0.836407	5.44669
	120.11	1.76202	-0.832636	5.44669
	120.134	1.76202	-0.838349	5.44669
	120.08	1.76202	-0.842041	5.44669
	120.02	1.76202	-0.84155	5.44669
	120.01	1.76202	-0.840032	5.44669
	120.026	1.76202	-0.83957	5.44669
	120.036	1.76202	-0.839916	5.44669
	120.035	1.76202	-0.840225	5.44669
	120.03	1.76202	-0.840232	5.44669
	120.029	1.76202	-0.840124	5.44669
	120.03	1.76202	-0.840077	5.44669
	120.031	1.76202	-0.840096	5.44669
	120.031	1.76202	-0.84012	5.44669
	120.031	1.76202	-0.840124	5.44669
	120.031	1.76202	-0.840117	5.44669
	120.031	1.76202	-0.840112	5.44669
	120.031	1.76202	-0.840113	5.44669
	120.031	1.76202	-0.840115	5.44669
	120.031	1.76202	-0.840115	5.44669
	120.031	1.76202	-0.840115	5.44669
	120.031	1.76202	-0.840115	5.44669
	120.031	1.76202	-0.840115	5.44669
	120.031	1.76202	-0.840115	5.44669
	120.031	1.76202	-0.840115	5.44669
	120.031	1.76202	-0.840115	5.44669
	120.031	1.76202	-0.840115	5.44669
	120.031	1.76202	-0.840115	5.44669
	120.031	1.76202	-0.840115	5.44669
	120.031	1.76202	-0.840115	5.44669
	120.031	1.76202	-0.840115	5.44669
	120.031	1.76202	-0.840115	5.44669
	120.031	1.76202	-0.840115	5.44669
	120.031	1.76202	-0.840115	5.44669
	120.031	1.76202	-0.840115	5.44669
	120.031	1.76202	-0.840115	5.44669
	120.031	1.76202	-0.840115	5.44669
	120.031	1.76202	-0.840115	5.44669
	120.031	1.76202	-0.840115	5.44669
	120.031	1.76202	-0.840115	5.44669
	120.031	1.76202	-0.840115	5.44669
	120.031	1.76202	-0.840115	5.44669
	120.031	1.76202	-0.840115	5.44669
	120.031	1.76202	-0.840115	5.44669
	120.031	1.76202	-0.840115	5.44669
	120.031	1.76202	-0.840115	5.44669
	120.031	1.76202	-0.840115	5.44669
	120.031	1.76202	-0.840115	5.44669
	120.031	1.76202	-0.840115	5.44669
	120.031	1.76202	-0.840115	5.44669
	120.031	1.76202	-0.840115	5.44669
	120.053	1.76202	-0.840115	5.44669
	120.11	1.76202	-0.840115	5.44669
	120.134	1.76202	-0.840115	5.44669
	120.08	1.76202	-0.840115	5.44669
	120.02	1.76202	-0.840115	5.44669
	120.01	1.76202	-0.840115	5.44669
	120.026	1.76202	-0.840115	5.44669
	120.036	1.76202	-0.840115	5.44669
	120.035	1.76202	-0.840115	5.44669
	120.03	1.76202	-0.840115	5.44669
	120.029	1.76202	-0.840115	5.44669
	120.03	1.76202	-0.840115	5.44669
	120.031	1.76202	-0.840115	5.44669
	120.031	1.76202	-0.840115	5.44669
	120.031	1.76202	-0.840115	5.44669
	120.031	1.76202	-0.840115	5.44669
	120.031	1.76202	-0.840115	5.44669
	120.031	1.76202	-0.840115	5.44669
	120.031	1.76202	-0.840115	5.44669
	120.031	1.76202	-0.840115	5.44669
	120.031	1.76202	-0.840115	5.44669
	120.031	1.76202	-0.840115	5.44669
	120.031	1.76202	-0.840115	5.44669
	120.031	1.76202	-0.840115	5.44669
	120.031	1.76202	-0.840115	5.44669
	120.031	1.76202	-0.840115	5.44669
	120.031	1.76202	-0.840115	5.44669
	120.031	1.76202	-0.840115	5.44669
	120.031	1.76202	-0.840115	5.44669
	120.031	1.76202	-0.840115	5.44669
	120.031	1.76202	-0.840115	5.44669
	120.031	1.76202	-0.840115	5.44669
	120.031	1.76202	-0.840115	5.44669
	120.031	1.76202	-0.840115	5.44669
	120.031	1.76202	-0.840115	5.44669
	120.031	1.76202	-0.840115	5.44669
	120.031	1.76202	-0.840115	5.44669
	120.031	1.76202	-0.840115	5.44669
	120.031	1.76202	-0.840115	5.44669
	120.031	1.76202	-0.840115	5.44669
	120.031	1.76202	-0.840115	5.44669
	120.031	1.76202	-0.840115	5.44669
	120.031	1.76202	-0.840115	5.44669
	120.031	1.76202	-0.840115	5.44669
	120.031	1.76202	-0.840115	5.44669
	120.031	1.76202	-0.840115	5.44669
	120.031	1.76202	-0.840115	5.44669
	120.031	1.76202	-0.840115	5.44669
	120.031	1.76202	-0.840115	5.44669
	120.053	1.76202	-0.840115	5.44669
	120.11	1.76202	-0.840115	5.44669
	120.134	1.76202	-0.840115	5.44669
	120.08	1.76202	-0.840115	5.44669
	120.02	1.76202	-0.840115	5.44669
	120.01	1.76202	-0.840115	5.44669
	120.026	1.76202	-0.840115	5.44669
	120.036	1.76202	-0.840115	5.44669
	120.035	1.76202	-0.840115	5.44669
	120.03	1.76202	-0.840115	5.44669
	120.029	1.76202	-0.840115	5.44669
	120.03	1.76202	-0.840115	5.44669
	120.031	1.76202	-0.840115	5.44669
	120.031	1.76202	-0.840115	5.44669
	120.031	1.76202	-0.840115	5.44669
	120.031	1.76202	-0.840115	5.44669
	120.031	1.76202	-0.840115	5.44669
	120.031	1.76202	-0.840115	5.44669
	120.031	1.76202	-0.840115	5.44669
	120.031	1.76202	-0.840115	5.44669
	120.031	1.76202	-0.840115	5.44669
	120.031	1.76202	-0.840115	5.44669
	120.031	1.76202	-0.840115	5.44669
	120.031	1.76202	-0.840115	5.44669
	120.031	1.76202	-0.840115	5.44669
	120.031	1.76202	-0.840115	5.44669
	120.031	1.76202	-0.840115	5.44669
	120.031	1.76202	-0.840115	5.44669
	120.031	1.76202	-0.840115	5.44669
	120.031	1.76202	-0.840115	5.44669
	120.031	1.76202	-0.840115	5.44669
	120.031	1.76202	-0.840115	5.44669
	120.031	1.76202	-0.840115	5.44669
	120.053	1.76202	-0.840115	5.44669
	120.11	1.76202	-0.840115	5.44669
	120.134	1.76202	-0.840115	5.44669
	120.08	1.76202	-0.840115	5.44669
	120.02	1.76202	-0.840115	5.44669
	120.01	1.76202	-0.840115	5.44669
	120.026	1.76202	-0.840115	5.44669
	120.036	1.76202	-0.840115	5.44669
	120.035	1.76202	-0.840115	5.44669
	120.03	1.76202	-0.840115	5.44669
	120.029	1.76202	-0.840115	5.44669
	120.03	1.76202	-0.840115	5.44669
	120.031	1.76202	-0.840115	5.44669
	120.031	1.76202	-0.840115	5.44669
	120.031	1.76202	-0.840115	5.44669
	120.031	1.76202	-0.840115	5.44669
	120.031	1.76202	-0.840115	5.44669
	120.031	1.76202	-0.840115	5.44669
	120.031	1.76202	-0.840115	5.44669
	120.031	1.76202	-0.840115	5.44669
	120.031	1.76202	-0.840115	5.44669
	120.031	1.76202	-0.840115	5.44669
	120.031	1.76202	-0.840115	5.44669
	120.031	1.76202	-0.840115	5.44669
	120.031	1.76202	-0.840115	5.44669
	120.031	1.76202	-0.840115	5.44669
	120.031	1.76202	-0.840115	5.44669
	120.031	1.76202	-0.840115	5.44669
	120.031	1.76202	-0.840115	5.44669
	120.031	1.76202	-0.840115	5.44669
	120.031	1.76202	-0.840115	5.44669
	120.031	1.76202	-0.840115	5.44669
	120.053	1.76202	-0.840115	5.44669
	120.11	1.76202	-0.840115	5.44669
	120.134	1.76202	-0.840115	5.44669
	120.08	1.76202	-0.840115	5.44669
	120.02	1.76202	-0.840115	5.44669
	120.01	1.76202	-0.840115	5.44669
	120.026	1.76202	-0.840115	5.44669
	120.036	1.76202	-0.840115	5.44669
	120.035	1.76202	-0.840115	5.44669
	120.03	1.76202	-0.840115	5.44669
	120.029	1.76202	-0.840115	5.44669
	120.03	1.76202	-0.840115	5.44669
	120.031	1.76202	-0.840115	5.44669
	120.031	1.76202	-0.840115	5.44669
	120.031	1.76202	-0.840115	5.44669
	120.031	1.76202	-0.840115	5.44669
	120.031	1.76202	-0.840115	5.44669
	120.031	1.76202	-0.840115	5.44669
	120.031	1.76202	-0.840115	5.44669
	120.031	1.76202	-0.840115	5.44669
	120.031	1.76202	-0.840115	5.44669
	120.031	1.76202	-0.840115	5.44669
	120.031	1.76202	-0.840115	5.44669
	120.031	1.76202	-0.840115	5.44669
	120.031	1.76202	-0.840115	5.44669
	120.031	1.76202	-0.840115	5.44669
	120.031	1.76202	-0.840115	5.44669
	120.031	1.76202	-0.840115	5.44669
	120.031	1.76202	-0.840115	5.44669
	120.031	1.76202	-0.840115	5.44669
	120.031	1.76202	-0.840115	5.44669
	120.031	1.76202	-0.840115	5.44669
	120.031	1.76202	-0.840115	5.44669
	120.031	1.76202	-0.840115	5.44669
	120.031	1.76202	-0.840115	5.44669
	120.031	1.76202	-0.840115	5.44669
	120.031	1.76202	-0.840115	5.44669
	120.031	1.76202	-0.840115	5.44669
	120.031	1.71283	-0.840115	5.44669
	120.031	1.53686	-0.840115	5.44669
	120.031	1.35765	-0.840115	5.44669
	120.031	1.42404	-0.840115	5.44669
	120.031	1.62642	-0.840115	5.44669
	120.031	1.60677	-0.840115	5.44669
	120.031	1.41543	-0.840115	5.44669
	120.031	1.37384	-0.840115	5.44669
	120.031	1.42944	-0.840115	5.44669
	120.031	1.36992	-0.840115	5.44669
	120.031	1.30977	-0.840115	5.44669
	120.031	1.40167	-0.840115	5.44669
	120.031	1.47673	-0.840115	5.44669
	120.031	1.37954	-0.840115	5.44669
	120.031	1.24775	-0.840115	5.44669
	120.031	1.2169	-0.840115	5.44669
	120.031	1.24921	-0.840115	5.44669
	120.031	1.27345	-0.840115	5.44669
	120.031	1.27208	-0.840115	5.44669
	120.031	1.26288	-0.840115	5.44669
	120.031	1.25952	-0.840115	5.44669
	120.031	1.26138	-0.840115	5.44669
	120.031	1.26335	-0.840115	5.44669
	120.031	1.26352	-0.840115	5.44669
	120.031	1.26289	-0.840115	5.44669
	120.031	1.26256	-0.840115	5.44669
	120.031	1.26265	-0.840115	5.44669
	120.031	1.2628	-0.840115	5.44669
	120.031	1.26283	-0.840115	5.44669
	120.031	1.26279	-0.840115	5.44669
	120.031	1.26277	-0.840115	5.44669
	120.031	1.21358	-0.840115	5.44669
	120.031	1.08681	-0.840115	5.44669
	120.031	1.03439	-0.840115	5.44669
	120.031	1.10401	-0.840115	5.44669
	120.031	1.10999	-0.840115	5.44669
	120.031	1.03193	-0.840115	5.44669
	120.031	0.939079	-0.840115	5.44669
	120.031	0.820362	-0.840115	5.44669
	120.053	0.786602	-0.840115	5.44669
	120.11	0.910341	-0.840115	5.44669
	120.134	0.989325	-0.840115	5.44669
	120.08	0.931634	-0.840115	5.44669
	120.02	0.921176	-0.840115	5.44669
	120.01	0.943918	-0.840115	5.44669
	120.026	0.909019	-0.840115	5.44669
	120.036	0.927883	-0.840115	5.44669
	120.057	0.954772	-0.840115	5.44669
	120.11	0.911182	-0.840115	5.44669
	120.133	0.924931	-0.840115	5.44669
	120.08	0.952767	-0.840115	5.44669
	120.021	0.862201	-0.840115	5.44669
	120.01	0.798956	-0.847985	5.44669
	120.026	0.900596	-0.86827	5.44669
	120.036	1.03003	-0.87666	5.44669
	120.035	1.10751	-0.857648	5.44669
	120.03	1.20174	-0.836407	5.44669
	120.029	1.27993	-0.832636	5.44669
	120.03	1.28968	-0.838349	5.44669
	120.031	1.21845	-0.842041	5.44669
	120.031	1.07924	-0.84155	5.44669
	120.031	1.02947	-0.840032	5.44669
	120.031	1.10465	-0.83957	5.44669
	120.031	1.112	-0.839916	5.44669
	120.031	1.08174	-0.840225	5.44669
	120.031	1.11459	-0.840232	5.44669
	120.031	1.09754	-0.840124	5.44669
	120.031	1.07214	-0.840077	5.44669
	120.031	1.11571	-0.840096	5.44669
	120.031	1.05223	-0.84012	5.44669
	120.031	0.8974	-0.840124	5.44669
	120.031	0.886444	-0.840117	5.44669
	120.031	0.991041	-0.840112	5.44669
	120.031	1.04732	-0.847984	5.44669
	120.031	1.03508	-0.86827	5.44669
	120.031	1.05935	-0.87666	5.44669
	120.031	1.18007	-0.857648	5.44669
	120.031	1.28802	-0.836407	5.44669
	120.031	1.25159	-0.832636	5.44669
	120.031	1.09345	-0.838349	5.44669
	120.031	0.974412	-0.842041	5.44669
	120.031	0.970353	-0.84155	5.44669
	120.031	1.05851	-0.840032	5.44669
	120.031	1.20278	-0.83957	5.44669
	120.031	1.24865	-0.839916	5.44669
	120.031	1.12086	-0.840225	5.44669
	120.031	1.03587	-0.840232	5.44669
	120.031	1.14167	-0.840124	5.44669
	120.031	1.28059	-0.840077	5.44669
	120.031	1.31137	-0.840096	5.44669
	120.031	1.2765	-0.84012	5.44669
	120.031	1.25121	-0.840124	5.44669
	120.031	1.25305	-0.840117	5.44669
	120.031	1.26282	-0.840112	5.44669
	120.031	1.21706	-0.840113	5.44669
	120.031	1.08826	-0.840115	5.44669
	120.008	1.03375	-0.840115	5.44669
	119.951	1.15242	-0.840115	5.44669
	119.905	1.28585	-0.840115	5.44669
	119.901	1.30975	-0.840115	5.44669
	119.915	1.27395	-0.840115	5.44669
	119.922	1.25071	-0.840115	5.44669
	119.92	1.25375	-0.840115	5.44669
	119.917	1.26328	-0.840115	5.44669
	119.916	1.2662	-0.840115	5.44669
	119.895	1.26403	-0.840115	5.44669
	119.838	1.26209	-0.840115	5.44669
	119.792	1.26204	-0.840115	5.44669
	119.788	1.26272	-0.840115	5.44669
	119.802	1.26301	-0.840115	5.44669
	119.809	1.2629	-0.840115	5.44669
	119.807	1.26275	-0.840115	5.44669
	119.804	1.26272	-0.840115	5.44669
	119.803	1.26277	-0.840115	5.44669
	119.804	1.26279	-0.840115	5.44669
	119.805	1.26279	-0.840115	5.44669
	119.805	1.26278	-0.840115	5.44669
	119.804	1.26277	-0.840115	5.44669
	119.804	1.26278	-0.840115	5.44669
	119.804	1.26278	-0.840115	5.44669
	119.804	1.26278	-0.840115	5.44669
	119.804	1.26278	-0.840115	5.44669
	119.782	1.31197	-0.840115	5.44669
	119.725	1.43874	-0.840115	5.44669
	119.679	1.49118	-0.840115	5.44669
	119.653	1.37236	-0.840115	5.44669
	119.609	1.2396	-0.840115	5.44669
	119.57	1.21604	-0.840115	5.44669
	119.565	1.25174	-0.840115	5.44669
	119.575	1.27482	-0.840115	5.44669
	119.582	1.27175	-0.840115	5.44669
	119.581	1.26226	-0.840115	5.44669
	119.578	1.25937	-0.840115	5.44669
	119.577	1.31073	-0.840115	5.44669
	119.578	1.48863	-0.840115	5.44669
	119.578	1.71706	-0.840115	5.44669
	119.578	1.82597	-0.840115	5.44669
	119.556	1.75331	-0.840115	5.44669
	119.476	1.57991	-0.840115	5.44669
	119.395	1.5166	-0.840115	5.44669
	119.403	1.64748	-0.840115	5.44669
	119.459	1.78916	-0.840115	5.44669
	119.506	1.81218	-0.840115	5.44669
	119.532	1.77307	-0.840115	5.44669
	119.508	1.74877	-0.840115	5.44669
	119.464	1.75253	-0.840115	5.44669
	119.428	1.76275	-0.840115	5.44669
	119.379	1.76569	-0.840115	5.44669
	119.342	1.7633	-0.840115	5.44669
	119.339	1.76124	-0.840115	5.44669
	119.35	1.76124	-0.840115	5.44669
	119.356	1.76196	-0.840115	5.44669
	119.354	1.76227	-0.840115	5.44669
	119.351	1.76214	-0.840115	5.44669
	119.351	1.76198	-0.840115	5.44669
	119.352	1.76195	-0.840115	5.44669
	119.352	1.762	-0.840115	5.44669
	119.352	1.76203	-0.840115	5.44669
	119.352	1.76203	-0.840115	5.44669
	119.352	1.76201	-0.840115	5.44669
	119.352	1.76201	-0.840115	5.44669
	119.352	1.76201	-0.840115	5.44669
	119.352	1.76202	-0.840115	5.44669
	119.352	1.76202	-0.840115	5.44669
	119.352	1.76202	-0.840115	5.44669
	119.352	1.8112	-0.840115	5.44669
	119.352	1.93798	-0.840115	5.44669
	119.352	1.99041	-0.840115	5.44669
	119.352	1.87159	-0.840115	5.44669
	119.33	1.78803	-0.840115	5.44669
	119.25	1.94043	-0.840115	5.44669
	119.146	2.20453	-0.840115	5.44669
	119.097	2.33719	-0.840115	5.44669
	119.107	2.31095	-0.840115	5.44669
	119.128	2.25472	-0.840115	5.44669
	119.133	2.24079	-0.840115	5.44669
	119.128	2.255	-0.840115	5.44669
	119.124	2.2659	-0.840115	5.44669
	119.124	2.26542	-0.840115	5.44669
	119.126	2.26134	-0.840115	5.44669
	119.126	2.25981	-0.840115	5.44669
	119.126	2.26061	-0.840115	5.44669
	119.103	2.2615	-0.840115	5.44669
	119.046	2.26158	-0.840115	5.44669
	119.022	2.2613	-0.840115	5.44669
	119.076	2.31034	-0.840115	5.44669
	119.136	2.43716	-0.840115	5.44669
	119.124	2.48966	-0.840115	5.44669
	119.051	2.37086	-0.840115	5.44669
	119.017	2.28727	-0.840115	5.44669
	119.05	2.43966	-0.840115	5.44669
	119.057	2.65457	-0.840115	5.44669
	119.022	2.66046	-0.840115	5.44669
	118.979	2.58179	-0.840115	5.44669
	118.947	2.59518	-0.840115	5.44669
	118.989	2.58724	-0.840115	5.44669
	119.092	2.57257	-0.840115	5.44669
	119.131	2.66659	-0.840115	5.44669
	119.069	2.77579	-0.840115	5.44669
	118.999	2.79835	-0.840115	5.44669
	118.965	2.7706	-0.840115	5.44669
	118.927	2.75122	-0.840115	5.44669
	118.893	2.753	-0.840115	5.44669
	118.888	2.76065	-0.840115	5.44669
	118.897	2.76321	-0.840115	5.44669
	118.902	2.76157	-0.840115	5.44669
	118.901	2.75997	-0.840115	5.44669
	118.899	2.75989	-0.840115	5.44669
	118.898	2.76042	-0.840115	5.44669
	118.899	2.76067	-0.840115	5.44669
	118.899	2.76059	-0.847985	5.44669
	118.899	2.76046	-0.86827	5.44669
	118.899	2.76044	-0.87666	5.44669
	118.899	2.76048	-0.857648	5.44669
	118.899	2.80969	-0.836407	5.44669
	118.899	2.93646	-0.832636	5.44669
	118.899	3.03807	-0.838349	5.44669
	118.899	3.04603	-0.842041	5.44669
	118.899	3.0149	-0.84155	5.44669
	118.899	3.04848	-0.840032	5.44669
	118.899	3.13064	-0.83957	5.44669
	118.899	3.11295	-0.839916	5.44669
	118.899	3.0208	-0.840225	5.44669
	118.899	2.97968	-0.840232	5.44669
	118.899	3.04301	-0.840124	5.44669
	118.899	3.19011	-0.840077	5.44669
	118.877	3.29518	-0.840096	5.44669
	118.819	3.29735	-0.84012	5.44669
	118.796	3.26257	-0.840124	5.4507
	118.827	3.1983	-0.840117	5.46104
	118.83	3.07761	-0.840112	5.46531
	118.817	3.0331	-0.840113	5.45562
	118.855	3.15307	-0.840115	5.4448
	118.882	3.28349	-0.840115	5.44287
	118.837	3.30567	-0.840115	5.44579
	118.779	3.27022	-0.840115	5.44767
	118.744	3.24774	-0.840115	5.44742
	118.701	3.25097	-0.840115	5.44664
	118.665	3.26031	-0.840115	5.44641
	118.661	3.26308	-0.840115	5.44658
	118.671	3.31011	-0.840115	5.44674
	118.676	3.435	-0.840115	5.44675
	118.675	3.4874	-0.840115	5.44669
	118.673	3.41844	-0.840115	5.44667
	118.672	3.46194	-0.840115	5.44668
	118.673	3.66665	-0.840115	5.44669
	118.673	3.81179	-0.840115	5.44669
	118.673	3.81167	-0.840115	5.44669
	118.673	3.7619	-0.840115	5.44669
	118.651	3.7414	-0.840115	5.44669
	118.571	3.79974	-0.840115	5.44669
	118.467	3.98683	-0.840115	5.44669
	118.418	4.21664	-0.840115	5.44669
	118.428	4.32285	-0.840115	5.44669
	118.449	4.29777	-0.840115	5.44669
	118.454	4.30062	-0.840115	5.44669
	118.449	4.46639	-0.840115	5.44669
	118.445	4.70704	-0.840115	5.44669
	118.445	4.87457	-0.840115	5.44669
	118.447	5.02668	-0.840115	5.44669
	118.447	5.20494	-0.840115	5.44669
	118.447	5.25311	-0.840115	5.44669
	118.447	5.06672	-0.840115	5.44669
	118.447	4.80128	-0.840115	5.44669
	118.447	4.72938	-0.840115	5.44669
	118.447	4.88773	-0.840115	5.44669
	118.447	4.99451	-0.840115	5.44669
	118.447	4.88694	-0.840115	5.44669
	118.447	4.73952	-0.840115	5.44669
	118.447	4.70582	-0.840115	5.44669
	118.447	4.74248	-0.840115	5.44669
	118.447	4.76956	-0.840115	5.44669
	118.447	4.76783	-0.840115	5.44669
	118.447	4.75748	-0.840115	5.44669
	118.447	4.75375	-0.840115	5.44669
	118.447	4.75587	-0.840115	5.44669
	118.447	4.75809	-0.840115	5.44669
	118.447	4.75826	-0.840115	5.44669
	118.447	4.75755	-0.840115	5.44669
	118.447	4.75718	-0.840115	5.44669
	118.447	4.75729	-0.840115	5.44669
	118.447	4.75746	-0.840115	5.44669
	118.447	4.75749	-0.840115	5.44669
	118.447	4.75745	-0.840115	5.44669
	118.447	4.75741	-0.840115	5.44669
	118.447	4.75742	-0.840115	5.44669
	118.447	4.75743	-0.840115	5.44669
	118.447	4.75744	-0.840115	5.44669
	118.447	4.75743	-0.840115	5.44669
	118.447	4.75743	-0.840115	5.44669
	118.447	4.75743	-0.840115	5.44268
	118.447	4.75743	-0.840115	5.43234
	118.447	4.75743	-0.840115	5.42806
	118.447	4.75743	-0.840115	5.43775
	118.447	4.75743	-0.840115	5.44858
	118.447	4.75743	-0.840115	5.4505
	118.447	4.75743	-0.840115	5.44759
	118.447	4.75743	-0.840115	5.44571
	118.447	4.75743	-0.840115	5.44595
	118.447	4.75743	-0.840115	5.44673
	118.447	4.75743	-0.840115	5.44696
	118.447	4.75743	-0.840115	5.44679
	118.447	4.75743	-0.840115	5.44663
	118.447	4.75743	-0.840115	5.44663
	118.447	4.75743	-0.840115	5.44668
	118.447	4.75743	-0.840115	5.44671
	118.447	4.75743	-0.840115	5.4467
	118.447	4.75743	-0.840115	5.44668
	118.447	4.75743	-0.840115	5.44668
	118.447	4.75743	-0.840115	5.44669
	118.447	4.75743	-0.840115	5.44669
	118.447	4.75743	-0.840115	5.44669
	118.447	4.75743	-0.840115	5.44669
	118.447	4.75743	-0.840115	5.44669
	118.447	4.75743	-0.840115	5.44669
	118.447	4.75743	-0.840115	5.44669
	118.447	4.75743	-0.840115	5.44669
	118.447	4.75743	-0.840115	5.44669
	118.447	4.75743	-0.840115	5.44669
	118.447	4.75743	-0.840115	5.44669
	118.447	4.75743	-0.840115	5.44669
	118.447	4.75743	-0.840115	5.44669
	118.447	4.75743	-0.840115	5.44669
	118.447	4.75743	-0.840115	5.44669
	118.447	4.75743	-0.840115	5.44669
	118.447	4.75743	-0.840115	5.44669
	118.447	4.75743	-0.840115	5.44669
	118.447	4.75743	-0.840115	5.44669
	118.424	4.80662	-0.840115	5.44669
	118.367	4.98259	-0.840115	5.44669
	118.343	5.21098	-0.847985	5.44669
	118.397	5.32056	-0.86827	5.44669
	118.457	5.29739	-0.87666	5.44669
	118.468	5.25065	-0.857648	5.44669
	118.452	5.23961	-0.836407	5.44669
	118.441	5.25165	-0.832636	5.44669
	118.42	5.26063	-0.838349	5.44669
	118.367	5.26011	-0.842041	5.44669
	118.322	5.2567	-0.84155	5.44669
	118.318	5.25546	-0.840032	5.44669
	118.353	5.30534	-0.83957	5.44669
	118.396	5.43285	-0.839916	5.44669
	118.36	5.48534	-0.840225	5.44669
	118.257	5.36629	-0.840232	5.44669
	118.192	5.2826	-0.840124	5.44669
	118.197	5.43504	-0.840077	5.44669
	118.221	5.69919	-0.840096	5.44669
	118.229	5.83186	-0.84012	5.44669
	118.224	5.85479	-0.840124	5.44669
	118.219	5.92533	-0.840117	5.44669
	118.218	5.96384	-0.840112	5.44669
	118.22	5.90842	-0.840113	5.44669
	118.221	5.91334	-0.840115	5.44669
	118.221	5.94173	-0.840115	5.44669
	118.22	5.90373	-0.840115	5.44669
	118.22	5.96848	-0.840115	5.44669
	118.22	6.17105	-0.840115	5.44669
	118.22	6.30773	-0.840115	5.44669
	118.22	6.35401	-0.840115	5.44669
	118.22	6.43287	-0.840115	5.44669
	118.22	6.46656	-0.840115	5.44669
	118.22	6.35697	-0.840115	5.44669
	118.22	6.28394	-0.840115	5.44669
	118.22	6.43748	-0.840115	5.44669
	118.22	6.69831	-0.840115	5.44669
	118.22	6.82919	-0.840115	5.44669
	118.22	6.80337	-0.840115	5.44669
	118.22	6.74794	-0.840115	5.44669
	118.198	6.73421	-0.840115	5.44669
	118.118	6.7482	-0.840115	5.44669
	118.015	6.75896	-0.840115	5.44669
	117.965	6.75849	-0.840115	5.44669
	117.976	6.75447	-0.840115	5.44669
	117.997	6.80214	-0.840115	5.44669
	118.002	6.9789	-0.840115	5.44669
	117.996	7.15898	-0.840115	5.44669
	117.992	7.14187	-0.840115	5.44669
	117.993	7.06599	-0.840115	5.44669
	117.994	7.13792	-0.840115	5.44669
	117.995	7.25968	-0.840115	5.44669
	117.994	7.29535	-0.840115	5.44669
	118.016	7.26863	-0.840115	5.44669
	118.074	7.24502	-0.840115	5.44669
	118.098	7.24467	-0.840115	5.44669
	118.044	7.30211	-0.840115	5.44669
	117.984	7.43246	-0.840115	5.44669
	117.973	7.48346	-0.840115	5.44669
	117.989	7.36277	-0.840115	5.44669
	118	7.22974	-0.840115	5.44669
	117.998	7.20673	-0.840115	5.44669
	117.994	7.29195	-0.840115	5.44669
	117.993	7.49093	-0.840115	5.44669
	117.971	7.71612	-0.840115	5.44669
	117.892	7.81617	-0.840115	5.44669
	117.811	7.79014	-0.840115	5.44669
	117.841	7.7456	-0.840115	5.44669
	117.933	7.7365	-0.840115	5.44669
	117.946	7.74857	-0.840115	5.44669
	117.894	7.75686	-0.840115	5.44669
	117.842	7.75605	-0.840115	5.44669
	117.789	7.80195	-0.840115	5.44669
	117.778	7.97683	-0.840115	5.44669
	117.836	8.20594	-0.840115	5.44669
	117.871	8.3162	-0.840115	5.44669
	117.821	8.29306	-0.840115	5.44669
	117.759	8.2461	-0.840115	5.44669
	117.746	8.28414	-0.840115	5.44669
	117.762	8.47218	-0.840115	5.44669
	117.773	8.70961	-0.840115	5.44669
	117.772	8.81868	-0.840115	5.44669
	117.768	8.79208	-0.840115	5.44669
	117.766	8.74409	-0.840115	5.44669
	117.767	8.78294	-0.840115	5.44669
	117.768	8.97167	-0.840115	5.44669
	117.768	9.20911	-0.840115	5.44669
	117.768	9.31793	-0.840115	5.44669
	117.768	9.29123	-0.840115	5.44669
	117.768	9.19409	-0.840115	5.44669
	117.768	9.05703	-0.840115	5.44669
	117.768	9.01738	-0.840115	5.44669
	117.768	9.14521	-0.840115	5.44669
	117.768	9.2772	-0.840115	5.44669
	117.768	9.29724	-0.840115	5.44669
	117.768	9.26033	-0.840115	5.44669
	117.768	9.2872	-0.840115	5.44669
	117.768	9.41778	-0.840115	5.44669
	117.746	9.52894	-0.840115	5.44669
	117.688	9.58873	-0.840115	5.44669
	117.642	9.68209	-0.840115	5.44669
	117.638	9.8154	-0.840115	5.44669
	117.652	10.0039	-0.840115	5.44669
	117.66	10.2093	-0.840115	5.44669
	117.657	10.3051	-0.840115	5.44669
	117.632	10.2843	-0.840115	5.44669
	117.574	10.2927	-0.840115	5.44669
	117.529	10.4101	-0.840115	5.44669
	117.526	10.5223	-0.840115	5.44669
	117.54	10.5873	-0.840115	5.44669
	117.546	10.6824	-0.840115	5.44669
	117.544	10.7654	-0.840115	5.44669
	117.541	10.7769	-0.840115	5.44669
	117.54	10.7538	-0.840115	5.44669
	117.541	10.7404	-0.840115	5.44669
	117.542	10.7922	-0.840115	5.44669
	117.542	10.974	-0.840115	5.44669
	117.542	11.2039	-0.847985	5.44669
	117.541	11.3121	-0.86827	5.44669
	117.541	11.2878	-0.87666	5.44669
	117.542	11.2902	-0.857648	5.44669
	117.542	11.4556	-0.836407	5.44669
	117.542	11.6962	-0.832636	5.44669
	117.542	11.8147	-0.838349	5.44669
	117.542	11.7909	-0.842041	5.44669
	117.519	11.7899	-0.84155	5.44669
	117.462	11.9536	-0.840032	5.44669
	117.438	12.1948	-0.83957	5.44669
	117.492	12.3632	-0.839916	5.44669
	117.552	12.5156	-0.840225	5.44669
	117.563	12.7428	-0.840232	5.44669
	117.547	13.0159	-0.840124	5.44669
	117.514	13.2339	-0.840077	5.44669
	117.435	13.3557	-0.840096	5.44669
	117.336	13.497	-0.84012	5.44669
	117.288	13.687	-0.840124	5.44669
	117.32	13.7932	-0.840117	5.44669
	117.42	13.7823	-0.840112	5.44669
	117.506	13.7911	-0.840113	5.44669
	117.471	13.9543	-0.840115	5.44669
	117.353	14.241	-0.840115	5.44669
	117.282	14.5348	-0.840115	5.44669
	117.289	14.7403	-0.840115	5.44669
	117.316	14.8495	-0.840115	5.44669
	117.325	14.99	-0.840115	5.44669
	117.319	15.1842	-0.840115	5.44669
	117.313	15.3415	-0.840115	5.44669
	117.313	15.5059	-0.840115	5.44669
	117.315	15.693	-0.840115	5.44669
	117.316	15.7896	-0.840115	5.44669
	117.316	15.825	-0.840115	5.44669
	117.315	15.9627	-0.840115	5.44669
	117.315	16.1803	-0.840115	5.44669
	117.315	16.3482	-0.840115	5.44669
	117.293	16.5087	-0.840115	5.44669
	117.235	16.7395	-0.840115	5.44669
	117.189	17.0113	-0.840115	5.44669
	117.186	17.2274	-0.840115	5.44669
	117.2	17.3489	-0.840115	5.44669
	117.185	17.4907	-0.840115	5.44669
	117.125	17.6811	-0.840115	5.44669
	117.076	17.7872	-0.840115	5.44669
	117.071	17.8253	-0.840115	5.44669
	117.086	17.9609	-0.840115	5.44669
	117.094	18.2258	-0.840115	5.44669
	117.092	18.5204	-0.840115	5.44669
	117.088	18.7832	-0.840115	5.44669
	117.088	19.0222	-0.840115	5.44669
	117.089	19.2627	-0.840115	5.44669
	117.089	19.5123	-0.840115	5.44669
	117.089	19.7651	-0.840115	5.44669
	117.089	20.0653	-0.840115	5.44669
	117.089	20.4411	-0.840115	5.44669
	117.089	20.7425	-0.840115	5.44669
	117.089	20.8732	-0.840115	5.44669
	117.089	20.9902	-0.840115	5.44669
	117.089	21.1672	-0.840115	5.44669
	117.089	21.3257	-0.840115	5.44669
	117.089	21.4968	-0.840115	5.44669
	117.089	21.6861	-0.840115	5.44669
	117.089	21.8306	-0.840115	5.44669
	117.067	21.9914	-0.840115	5.44669
	117.009	22.1814	-0.840115	5.44669
	116.963	22.3299	-0.840115	5.44669
	116.96	22.492	-0.840115	5.44669
	116.996	22.6813	-0.840115	5.44669
	117.06	22.7797	-0.840115	5.44669
	117.104	22.7658	-0.840115	5.44669
	117.105	22.7269	-0.840115	5.44669
	117.09	22.765	-0.832244	5.44669
	117.061	22.9503	-0.811959	5.44669
	117.007	23.1865	-0.80357	5.44669
	116.986	23.296	-0.822581	5.44669
	117.04	23.2701	-0.843823	5.44669
	117.1	23.2714	-0.847593	5.44669
	117.11	23.4368	-0.841881	5.44669
	117.094	23.6778	-0.838188	5.44669
	117.061	23.7965	-0.838679	5.44669
	117.005	23.7726	-0.840198	5.44669
	116.986	23.7715	-0.84066	5.44669
	117.041	23.9352	-0.840314	5.44669
	117.1	24.1764	-0.840004	5.44669
	117.088	24.2957	-0.839998	5.44669
	116.992	24.3213	-0.847976	5.44669
	116.9	24.4468	-0.868308	5.44669
	116.932	24.6628	-0.876679	5.44669
	117.028	24.8344	-0.857643	5.44669
	117.02	24.9969	-0.836398	5.44669
	116.91	25.1781	-0.832634	5.44669
	116.833	25.3222	-0.838351	5.44669
	116.834	25.4857	-0.842043	5.44669
	116.862	25.7262	-0.84155	5.44669
	116.872	26.001	-0.847902	5.44669
	116.867	26.2641	-0.867725	5.44669
	116.861	26.5104	-0.876461	5.44669
	116.86	26.7538	-0.857759	5.44669
	116.862	27.002	-0.836524	5.44669
	116.863	27.2041	-0.832646	5.44669
	116.863	27.3281	-0.838311	5.44669
	116.863	27.476	-0.842022	5.44669
	116.862	27.7172	-0.841556	5.44669
	116.863	27.9978	-0.840041	5.44669
	116.863	28.2631	-0.839572	5.44669
	116.863	28.5575	-0.839914	5.44669
	116.863	28.9264	-0.840224	5.44669
	116.863	29.2761	-0.840232	5.44669
	116.863	29.5357	-0.840125	5.44669
	116.863	29.7555	-0.840077	5.44669
	116.863	30.0386	-0.840095	5.44669
	116.863	30.419	-0.84012	5.44669
	116.863	30.7776	-0.840124	5.44669
	116.863	31.0368	-0.840117	5.44669
	116.863	31.2533	-0.840112	5.44669
	116.863	31.486	-0.840113	5.44669
	116.863	31.7403	-0.840115	5.44669
	116.863	32.0471	-0.840115	5.44669
	116.863	32.4743	-0.840115	5.44669
	116.863	32.9994	-0.840115	5.44669
	116.863	33.5331	-0.840115	5.44669
	116.863	34.0372	-0.840115	5.44669
	116.863	34.5754	-0.840115	5.44669
	116.863	35.2446	-0.840115	5.44669
	116.863	36.0225	-0.840115	5.44669
	116.863	36.8591	-0.840115	5.44669
	116.84	37.8386	-0.840115	5.44669
	116.761	39.0788	-0.840115	5.44669
	116.657	40.6092	-0.840115	5.44669
	116.607	42.3528	-0.840115	5.44669
	116.618	44.1117	-0.840115	5.44669
	116.639	45.6583	-0.840115	5.44669
	116.644	46.8912	-0.840115	5.44669
	116.639	47.8857	-0.840115	5.44669
	116.635	48.7648	-0.840115	5.44669
	116.635	49.4632	-0.840115	5.44669
	116.636	49.8467	-0.840115	5.44669
	116.637	50.0197	-0.840115	5.44669
	116.637	50.0956	-0.840115	5.44669
	116.636	49.9896	-0.840115	5.44669
	116.636	49.7586	-0.840115	5.44669
	116.636	49.5758	-0.840115	5.44669
	116.636	49.4142	-0.840115	5.44669
	116.636	49.2374	-0.840115	5.44669
	116.636	49.1441	-0.840115	5.44669
	116.636	49.1557	-0.840115	5.44669
	116.636	49.1918	-0.840115	5.44669
	116.636	49.2025	-0.840115	5.44669
	116.636	49.1941	-0.840115	5.44669
	116.636	49.1867	-0.840115	5.44669
	116.636	49.1867	-0.840115	5.44669
	116.636	49.14	-0.840115	5.44669
	116.636	48.9652	-0.840115	5.44669
	116.636	48.7855	-0.840115	5.44669
	116.636	48.8021	-0.840115	5.44669
	116.636	48.8777	-0.840115	5.44669
	116.636	48.8057	-0.840115	5.44669
	116.636	48.6841	-0.840115	5.44669
	116.636	48.6485	-0.840115	5.44669
	116.636	48.6752	-0.840115	5.44669
	116.636	48.6988	-0.840115	5.44669
	116.636	48.6991	-0.840115	5.44669
	116.636	48.6909	-0.840115	5.44669
	116.636	48.6873	-0.840115	5.44669
	116.636	48.6887	-0.840115	5.44669
	116.636	48.6906	-0.840115	5.44669
	116.636	48.6909	-0.840115	5.44669
	116.636	48.6903	-0.840115	5.44669
	116.636	48.69	-0.840115	5.44669
	116.636	48.6409	-0.840115	5.44669
	116.636	48.5142	-0.840115	5.44669
	116.636	48.4618	-0.840115	5.44669
	116.636	48.5806	-0.840115	5.44669
	116.636	48.7134	-0.840115	5.44669
	116.636	48.7369	-0.840115	5.44669
	116.636	48.652	-0.840115	5.44669
	116.636	48.453	-0.840115	5.44669
	116.636	48.2277	-0.840115	5.44669
	116.636	48.1276	-0.840115	5.44669
	116.636	48.1536	-0.840115	5.44669
	116.636	48.1982	-0.840115	5.44669
	116.636	48.2073	-0.840115	5.44669
	116.636	48.1952	-0.840115	5.44669
	116.636	48.1869	-0.840115	5.44669
	116.636	48.1878	-0.840115	5.44669
	116.636	48.191	-0.840115	5.44669
	116.636	48.1921	-0.840115	5.44669
	116.636	48.1914	-0.840115	5.44669
	116.636	48.1907	-0.840115	5.44669
	116.636	48.1907	-0.840115	5.44669
	116.636	48.1909	-0.840115	5.44669
	116.636	48.191	-0.840115	5.44669
	116.636	48.191	-0.840115	5.44669
	116.636	48.2893	-0.840115	5.44669
	116.636	48.6904	-0.840115	5.44669
	116.636	49.4216	-0.840115	5.44669
	116.636	50.3195	-0.840115	5.44669
	116.636	51.2898	-0.840115	5.44669
	116.636	52.2994	-0.840115	5.44669
	116.636	53.2613	-0.840115	5.44669
	116.636	54.0357	-0.840115	5.44669
	116.636	54.5765	-0.840115	5.44669
	116.636	55.0097	-0.840115	5.44669
	116.636	55.4196	-0.840115	5.44669
	116.636	55.7499	-0.840115	5.44669
	116.636	55.9888	-0.847985	5.44669
	116.636	56.2072	-0.86827	5.44669
	116.636	56.4971	-0.87666	5.44669
	116.636	56.8809	-0.857648	5.44669
	116.636	57.1892	-0.836407	5.44669
	116.636	57.2708	-0.832636	5.44669
	116.636	57.2587	-0.838349	5.44669
	116.636	57.3822	-0.842041	5.44669
	116.636	57.6108	-0.84155	5.44669
	116.636	57.7391	-0.840032	5.44669
	116.636	57.773	-0.83957	5.44669
	116.636	57.948	-0.839916	5.44669
	116.636	58.3371	-0.840225	5.44669
	116.636	58.7357	-0.840232	5.44669
	116.636	59.0084	-0.840124	5.44669
	116.636	59.167	-0.840077	5.44669
	116.636	59.2153	-0.840096	5.44669
	116.636	59.2408	-0.84012	5.44669
	116.636	59.3916	-0.840124	5.44669
	116.636	59.6674	-0.840117	5.44669
	116.636	59.9612	-0.840112	5.44669
	116.636	60.2197	-0.840113	5.44669
	116.614	60.4573	-0.840115	5.44669
	116.557	60.6987	-0.840115	5.44669
	116.533	60.9492	-0.840115	5.44669
	116.587	61.202	-0.840115	5.44669
	116.647	61.4527	-0.840115	5.44669
	116.658	61.7016	-0.840115	5.44669
	116.641	61.9998	-0.840115	5.44669
	116.631	62.3761	-0.840115	5.44669
	116.632	62.7276	-0.840115	5.44669
	116.637	62.9853	-0.840115	5.44669
	116.638	63.2037	-0.840115	5.44669
	116.637	63.4377	-0.840115	5.44669
	116.636	63.6919	-0.840115	5.44669
	116.636	63.949	-0.840115	5.44669
	116.636	64.2001	-0.840115	5.44669
	116.614	64.4969	-0.840115	5.44669
	116.534	64.8719	-0.840115	5.44669
	116.453	65.2233	-0.840115	5.44669
	116.483	65.5306	-0.840115	5.44669
	116.575	65.876	-0.840115	5.44669
	116.566	66.1624	-0.840115	5.44669
	116.457	66.2976	-0.840115	5.44669
	116.381	66.4219	-0.840115	5.44669
	116.382	66.6495	-0.840115	5.44669
	116.431	66.9329	-0.840115	5.44669
	116.499	67.2042	-0.840115	5.44669
	116.54	67.4508	-0.840115	5.44669
	116.538	67.6423	-0.840115	5.44669
	116.501	67.7625	-0.840115	5.44669
	116.438	67.9125	-0.840115	5.44669
	116.395	68.156	-0.840115	5.44669
	116.395	68.4368	-0.840115	5.44669
	116.409	68.7014	-0.840115	5.44669
	116.415	68.9461	-0.840115	5.44669
	116.413	69.1884	-0.840115	5.44669
	116.409	69.4366	-0.840115	5.44669
	116.409	69.6883	-0.840115	5.44669
	116.41	69.9885	-0.840115	5.44669
	116.41	70.4139	-0.840115	5.44669
	116.41	70.9405	-0.840115	5.44669
	116.41	71.4263	-0.840115	5.44669
	116.41	71.7053	-0.840115	5.44669
	116.432	71.7895	-0.840115	5.44669
	116.49	71.8953	-0.840115	5.44669
	116.514	72.1334	-0.840115	5.44669
	116.46	72.4769	-0.840115	5.44669
	116.4	72.8758	-0.840115	5.44669
	116.389	73.2206	-0.840115	5.44669
	116.405	73.5166	-0.840115	5.44669
	116.416	73.9089	-0.840115	5.44669
	116.414	74.4234	-0.840115	5.44669
	116.41	74.9651	-0.840115	5.44669
	116.409	75.4764	-0.840115	5.44669
	116.409	76.0147	-0.840115	5.44669
	116.41	76.6814	-0.840115	5.44669
	116.41	77.3599	-0.840115	5.44669
	116.41	77.7958	-0.840115	5.44669
	116.41	78.0447	-0.840115	5.44669
	116.41	78.3871	-0.840115	5.44669
	116.41	78.8977	-0.840115	5.44669
	116.41	79.4065	-0.840115	5.44669
	116.41	79.75	-0.840115	5.44669
	116.41	80.0084	-0.840115	5.44669
	116.41	80.3856	-0.840115	5.44669
	116.41	80.8581	-0.840115	5.44669
	116.41	81.2322	-0.840115	5.44669
	116.41	81.516	-0.840115	5.44669
	116.41	81.893	-0.840115	5.44669
	116.41	82.3563	-0.840115	5.44669
	116.41	82.7266	-0.840115	5.44669
	116.41	83.0122	-0.840115	5.44669
	116.41	83.3912	-0.840115	5.44669
	116.41	83.8548	-0.840115	5.44669
	116.41	84.2245	-0.840115	5.44669
	116.41	84.4605	-0.840115	5.44669
	116.388	84.6636	-0.840115	5.44669
	116.33	84.8989	-0.840115	5.44669
	116.307	85.1591	-0.840115	5.44669
	116.36	85.4674	-0.840115	5.44669
	116.398	85.8933	-0.840115	5.44669
	116.351	86.4172	-0.840115	5.44669
	116.312	86.9509	-0.840115	5.44669
	116.333	87.4555	-0.840115	5.44669
	116.337	87.8955	-0.840115	5.44669
	116.306	88.2126	-0.840115	5.44669
	116.265	88.4845	-0.840115	5.44669
	116.232	88.8767	-0.840115	5.44669
	116.251	89.3999	-0.840115	5.44669
	116.296	89.896	-0.840115	5.44669
	116.312	90.2298	-0.840115	5.44669
	116.303	90.4886	-0.840115	5.44669
	116.294	90.8203	-0.840115	5.44669
	116.271	91.1673	-0.840115	5.44669
	116.217	91.4391	-0.840115	5.44669
	116.172	91.7142	-0.840115	5.44669
	116.19	92.1223	-0.840115	5.44669
	116.261	92.6014	-0.840115	5.44669
	116.292	93.0165	-0.840115	5.44669
	116.236	93.3721	-0.840115	5.44669
	116.173	93.6753	-0.840115	5.44669
	116.161	93.9695	-0.840115	5.44669
	116.178	94.3267	-0.840115	5.44669
	116.19	94.6718	-0.840115	5.44669
	116.188	94.9829	-0.840115	5.44669
	116.184	95.3813	-0.840115	5.44669
	116.182	95.8931	-0.840115	5.44669
	116.183	96.3822	-0.840115	5.44669
	116.184	96.668	-0.840115	5.44669
	116.184	96.7537	-0.840115	5.44669
	116.184	96.9071	-0.840115	5.44669
	116.184	97.3198	-0.840115	5.44669
	116.184	97.8425	-0.840115	5.44669
	116.184	98.2248	-0.840115	5.44669
	116.184	98.4941	-0.840115	5.44669
	116.184	98.8129	-0.840115	5.44669
	116.184	99.1508	-0.840115	5.44669
	116.184	99.4725	-0.840115	5.44669
	116.184	99.878	-0.840115	5.44669
	116.184	100.34	-0.840115	5.44669
	116.184	100.699	-0.840115	5.44669
	116.184	100.981	-0.840115	5.44669
	116.184	101.313	-0.840115	5.44669
	116.184	101.652	-0.840115	5.44669
	116.184	101.969	-0.840115	5.44669
	116.184	102.324	-0.840115	5.44669
	116.184	102.61	-0.840115	5.44669
	116.184	102.742	-0.840115	5.44669
	116.184	102.865	-0.840115	5.44669
	116.184	103.093	-0.840115	5.44669
	116.184	103.426	-0.840115	5.44669
	116.184	103.825	-0.840115	5.44669
	116.184	104.124	-0.840115	5.44669
	116.184	104.245	-0.840115	5.44669
	116.184	104.409	-0.840115	5.44669
	116.184	104.764	-0.840115	5.44669
	116.184	105.152	-0.840115	5.44669
	116.184	105.482	-0.840115	5.44669
	116.184	105.873	-0.840115	5.44669
	116.184	106.326	-0.840115	5.44669
	116.161	106.687	-0.840115	5.44669
	116.104	106.923	-0.840115	5.44669
	116.058	107.129	-0.840115	5.44669
	116.032	107.415	-0.840115	5.44669
	115.989	107.801	-0.840115	5.44669
	115.972	108.161	-0.840115	5.44669
	116.046	108.419	-0.840115	5.44669
	116.138	108.634	-0.840115	5.44669
	116.114	108.916	-0.840115	5.44669
	116.021	109.298	-0.840115	5.44669
	116.005	109.657	-0.840115	5.44669
	116.034	109.916	-0.840115	5.44669
	116.03	110.133	-0.840115	5.44669
	116.059	110.414	-0.840115	5.44669
	116.124	110.795	-0.840115	5.44669
	116.104	111.106	-0.840115	5.44669
	116	111.238	-0.840115	5.44669
	115.93	111.353	-0.840115	5.44669
	115.954	111.577	-0.840115	5.44669
	116.037	111.863	-0.840115	5.44669
	116.07	112.136	-0.840115	5.44669
	116.011	112.383	-0.840115	5.44669
	115.945	112.623	-0.840115	5.44669
	115.934	112.869	-0.840115	5.44669
	115.952	113.072	-0.840115	5.44669
	115.964	113.148	-0.840115	5.44669
	115.962	113.169	-0.840115	5.44669
	115.957	113.308	-0.840115	5.44669
	115.978	113.532	-0.840115	5.44669
	116.037	113.701	-0.840115	5.44669
	116.061	113.91	-0.840115	5.44669
	116.008	114.266	-0.840115	5.44669
	115.969	114.639	-0.840115	5.44669
	116.016	114.913	-0.840115	5.44669
	116.078	115.13	-0.840115	5.44669
	116.092	115.358	-0.840115	5.44669
	116.055	115.561	-0.840115	5.44669
	115.986	115.693	-0.840115	5.44669
	115.94	115.843	-0.840115	5.44669
	115.941	116.083	-0.840115	5.44669
	115.957	116.362	-0.840115	5.44669
	115.963	116.627	-0.840115	5.44669
	115.96	116.873	-0.840115	5.44669
	115.957	117.066	-0.840115	5.44669
	115.956	117.187	-0.840115	5.44669
	115.957	117.386	-0.840115	5.44669
	115.958	117.756	-0.840115	5.44669
	115.958	118.139	-0.840115	5.44669
	115.957	118.46	-0.840115	5.44669
	115.957	118.801	-0.840115	5.44669
	115.957	119.129	-0.840115	5.44669
	115.957	119.39	-0.840115	5.44669
	115.957	119.618	-0.840115	5.44669
	115.957	119.855	-0.840115	5.44669
	115.957	120.107	-0.840115	5.44669
	115.957	120.362	-0.840115	5.44669
	115.957	120.613	-0.840115	5.44669
	115.957	120.91	-0.840115	5.44669
	115.957	121.286	-0.840115	5.44669
	115.957	121.637	-0.840115	5.44669
	115.957	121.944	-0.840115	5.44669
	115.957	122.29	-0.840115	5.44669
	115.957	122.625	-0.840115	5.44669
	115.957	122.887	-0.840115	5.44669
	115.957	123.113	-0.840115	5.44669
	115.957	123.349	-0.840115	5.44669
	115.957	123.601	-0.840115	5.44669
	115.957	123.857	-0.840115	5.44669
	115.957	124.108	-0.840115	5.44669
	115.957	124.405	-0.840115	5.44669
	115.957	124.78	-0.840115	5.44669
	115.957	125.132	-0.840115	5.44669
	115.957	125.439	-0.840115	5.44669
	115.957	125.784	-0.840115	5.44669
	115.957	126.071	-0.840115	5.44669
	115.957	126.206	-0.840115	5.44669
	115.957	126.379	-0.840115	5.44669
	115.957	126.734	-0.840115	5.44669
	115.957	127.119	-0.840115	5.44669
	115.957	127.398	-0.840115	5.44669
	115.935	127.614	-0.840115	5.44669
	115.878	127.839	-0.840115	5.44669
	115.854	128.09	-0.840115	5.44669
	115.908	128.349	-0.840115	5.44669
	115.968	128.602	-0.840115	5.44669
	115.979	128.85	-0.840115	5.44669
	115.962	129.097	-0.840115	5.44669
	115.952	129.347	-0.840115	5.44669
	115.953	129.597	-0.840115	5.4507
	115.935	129.896	-0.840115	5.46104
	115.879	130.273	-0.840115	5.46531
	115.832	130.624	-0.840115	5.45562
	115.828	130.93	-0.840115	5.4448
	115.864	131.276	-0.840115	5.44287
	115.929	131.611	-0.840115	5.44579
	115.973	131.923	-0.840115	5.44767
	115.973	132.275	-0.840115	5.44742
	115.958	132.613	-0.840115	5.44664
	115.93	132.922	-0.840115	5.44641
	115.853	133.273	-0.840115	5.44658
	115.753	133.611	-0.840115	5.44674
	115.703	133.92	-0.840115	5.44675
	115.713	134.272	-0.840115	5.44669
	115.734	134.609	-0.840115	5.44667
	115.761	134.87	-0.840115	5.44668
	115.836	135.045	-0.840115	5.44669
	115.913	135.105	-0.840115	5.44669
	115.883	135.08	-0.840115	5.44669
	115.793	135.05	-0.840115	5.44669
	115.78	134.899	-0.840115	5.44669
	115.809	134.135	-0.840115	5.44669
	115.781	132.23	-0.840115	5.44669
	115.73	129.182	-0.840115	5.44669
	115.714	125.724	-0.840115	5.44669
	115.724	122.987	-0.840115	5.44669
	115.735	121.613	-0.840115	5.44669
	115.735	121.336	-0.840115	5.44669
	115.732	121.504	-0.840115	5.44669
	115.73	121.64	-0.840115	5.44669
	115.731	121.632	-0.840115	5.44669
	115.731	121.579	-0.840115	5.44669
	115.731	121.56	-0.840115	5.44669
	115.731	121.571	-0.840115	5.44669
	115.731	121.582	-0.840115	5.44669
	115.753	121.583	-0.840115	5.44669
	115.811	121.53	-0.840115	5.44669
	115.835	121.352	-0.840115	5.44669
	115.781	121.124	-0.840115	5.44669
	115.721	121.016	-0.840115	5.44669
	115.71	121.039	-0.840115	5.44669
	115.726	121.036	-0.840115	5.44669
	115.737	120.822	-0.840115	5.44669
	115.735	120.406	-0.840115	5.44669
	115.731	120.059	-0.840115	5.44669
	115.73	119.973	-0.840115	5.44669
	115.731	120.046	-0.840115	5.44669
	115.731	120.056	-0.840115	5.44669
	115.732	119.878	-0.840115	5.44669
	115.731	119.628	-0.840115	5.44669
	115.731	119.412	-0.840115	5.44669
	115.731	119.087	-0.840115	5.44669
	115.731	118.583	-0.840115	5.44669
	115.731	117.876	-0.840115	5.44669
	115.731	116.777	-0.840115	5.44669
	115.731	115.281	-0.840115	5.44669
	115.731	113.661	-0.840115	5.44669
	115.731	112.212	-0.840115	5.44669
	115.731	111.188	-0.840115	5.44669
	115.731	110.625	-0.840115	5.44669
	115.731	110.306	-0.840115	5.44669
	115.731	110.105	-0.840115	5.44669
	115.731	110.043	-0.840115	5.44669
	115.731	110.073	-0.840115	5.44669
	115.731	110.106	-0.840115	5.44669
	115.731	110.109	-0.840115	5.44669
	115.731	110.098	-0.840115	5.44669
	115.731	110.043	-0.840115	5.44669
	115.731	109.869	-0.840115	5.44669
	115.731	109.643	-0.840115	5.44669
	115.731	109.534	-0.840115	5.44669
	115.731	109.507	-0.840115	5.44669
	115.731	109.328	-0.840115	5.44669
	115.731	108.886	-0.840115	5.44669
	115.731	108.311	-0.840115	5.44669
	115.731	107.762	-0.840115	5.44669
	115.731	107.22	-0.840115	5.44669
	115.731	106.516	-0.840115	5.44669
	115.731	105.52	-0.840115	5.44669
	115.731	104.277	-0.840115	5.44669
	115.731	103.055	-0.840115	5.44669
	115.731	102.129	-0.840115	5.44669
	115.731	101.499	-0.840115	5.44669
	115.731	101.113	-0.840115	5.44669
	115.731	100.956	-0.840115	5.44669
	115.731	100.845	-0.840115	5.44669
	115.731	100.678	-0.840115	5.44669
	115.731	100.57	-0.840115	5.44669
	115.731	100.572	-0.840115	5.44669
	115.731	100.609	-0.840115	5.44669
	115.731	100.575	-0.840115	5.44669
	115.731	100.392	-0.840115	5.44669
	115.731	100.155	-0.840115	5.44669
	115.731	99.9954	-0.840115	5.44669
	115.731	99.8451	-0.840115	5.44669
	115.731	99.6156	-0.840115	5.44669
	115.731	99.3408	-0.840115	5.44669
	115.731	99.1229	-0.840115	5.44669
	115.731	99.0018	-0.840115	5.44669
	115.731	98.8607	-0.840115	5.44669
	115.731	98.6705	-0.840115	5.44669
	115.731	98.5642	-0.840115	5.44669
	115.731	98.5752	-0.840115	5.44669
	115.731	98.6156	-0.840115	5.44669
	115.731	98.6283	-0.840115	5.44669
	115.731	98.6193	-0.840115	5.44669
	115.731	98.6601	-0.840115	5.44669
	115.731	98.8358	-0.840115	5.44669
	115.731	99.067	-0.840115	5.44669
	115.731	99.1779	-0.840115	5.44669
	115.731	99.2035	-0.840115	5.44669
	115.731	99.2828	-0.840115	5.44669
	115.731	99.3733	-0.840115	5.44669
	115.731	99.4427	-0.840115	5.44669
	115.731	99.5474	-0.840115	5.44669
	115.731	99.6329	-0.840115	5.44669
	115.731	99.6912	-0.840115	5.44669
	115.731	99.8422	-0.840115	5.44669
	115.731	100.106	-0.840115	5.44669
	115.731	100.395	-0.840115	5.44669
	115.731	100.607	-0.840115	5.44669
	115.731	100.671	-0.840115	5.44669
	115.731	100.684	-0.840115	5.44669
	115.731	100.824	-0.840115	5.44669
	115.731	101.051	-0.840115	5.44669
	115.731	101.172	-0.840115	5.44669
	115.731	101.204	-0.840115	5.44669
	115.731	101.331	-0.840115	5.44669
	115.731	101.546	-0.840115	5.44669
	115.731	101.667	-0.840115	5.44669
	115.731	101.654	-0.840115	5.44669
	115.731	101.607	-0.840115	5.44669
	115.731	101.592	-0.840115	5.44669
	115.731	101.603	-0.840115	5.44669
	115.731	101.662	-0.840115	5.44669
	115.731	101.838	-0.840115	5.44669
	115.731	102.112	-0.840115	5.44669
	115.731	102.396	-0.840115	5.44669
	115.731	102.602	-0.840115	5.44669
	115.731	102.666	-0.840115	5.44669
	115.731	102.632	-0.840115	5.44669
	115.731	102.597	-0.840115	5.44669
	115.731	102.595	-0.840115	5.44669
	115.731	102.655	-0.840115	5.44669
	115.731	102.837	-0.840115	5.44669
	115.731	103.063	-0.840115	5.44669
	115.731	103.17	-0.840115	5.44669
	115.731	103.147	-0.840115	5.44669
	115.731	103.101	-0.840115	5.44669
	115.731	103.09	-0.840115	5.44669
	115.731	103.102	-0.840115	5.44669
	115.731	103.111	-0.840115	5.44669
	115.731	103.11	-0.840115	5.44669
	115.731	103.107	-0.840115	5.44669
	115.731	103.155	-0.840115	5.44669
	115.731	103.332	-0.840115	5.44669
	115.731	103.561	-0.840115	5.44669
	115.731	103.67	-0.840115	5.44669
	115.731	103.647	-0.840115	5.44669
	115.731	103.6	-0.840115	5.44669
	115.731	103.589	-0.840115	5.44669
	115.731	103.601	-0.840115	5.44669
	115.731	103.659	-0.840115	5.44669
	115.731	103.835	-0.840115	5.44669
	115.731	104.06	-0.840115	5.44669
	115.731	104.168	-0.840115	5.44669
	115.731	104.146	-0.840115	5.44669
	115.731	104.149	-0.840115	5.44669
	115.731	104.314	-0.840115	5.44669
	115.731	104.554	-0.840115	5.44268
	115.731	104.672	-0.840115	5.43234
	115.731	104.649	-0.840115	5.42806
	115.731	104.648	-0.840115	5.43775
	115.731	104.762	-0.840115	5.44858
	115.731	104.827	-0.840115	5.4505
	115.731	104.718	-0.840115	5.44759
	115.731	104.634	-0.840115	5.44571
	115.731	104.783	-0.840115	5.44595
	115.731	104.997	-0.840115	5.44673
	115.731	105.003	-0.840115	5.44696
	115.731	104.925	-0.840115	5.44679
	115.731	104.988	-0.840115	5.44663
	115.731	105.107	-0.840115	5.44663
	115.731	105.144	-0.840115	5.44668
	115.731	105.119	-0.840115	5.44671
	115.731	105.096	-0.840115	5.4467
	115.731	105.095	-0.840115	5.44668
	115.731	105.152	-0.840115	5.44668
	115.731	105.283	-0.840115	5.44669
	115.709	105.334	-0.840115	5.44669
	115.629	105.262	-0.840115	5.44669
	115.548	105.305	-0.840115	5.44669
	115.578	105.511	-0.840115	5.44669
	115.67	105.656	-0.840115	5.44669
	115.661	105.607	-0.840115	5.44669
	115.552	105.43	-0.840115	5.44669
	115.475	105.308	-0.840115	5.44669
	115.477	105.26	-0.847985	5.44669
	115.504	105.175	-0.86827	5.44669
	115.537	105.091	-0.87666	5.44669
	115.589	105.075	-0.857648	5.44669
	115.629	105.097	-0.836407	5.44669
	115.632	105.111	-0.832636	5.44669
	115.598	105.109	-0.838349	5.44669
	115.534	105.054	-0.842041	5.44669
	115.49	104.877	-0.84155	5.44669
	115.489	104.6	-0.840032	5.44669
	115.504	104.267	-0.83957	5.44669
	115.51	103.886	-0.839916	5.44669
	115.507	103.545	-0.840225	5.44669
	115.526	103.293	-0.840232	5.44669
	115.583	103.123	-0.840124	5.44669
	115.608	103.062	-0.840077	5.44669
	115.555	103.036	-0.840096	5.44669
	115.495	102.938	-0.84012	5.44669
	115.484	102.889	-0.840124	5.44669
	115.5	102.999	-0.840117	5.44669
	115.51	103.127	-0.840112	5.44669
	115.509	103.152	-0.840113	5.44669
	115.505	103.118	-0.840115	5.44669
	115.503	103.096	-0.840115	5.44669
	115.504	103.098	-0.840115	5.44669
	115.505	103.107	-0.840115	5.44669
	115.505	103.11	-0.840115	5.44669
	115.505	103.108	-0.840115	5.44669
	115.527	103.155	-0.840115	5.44669
	115.585	103.331	-0.840115	5.44669
	115.608	103.56	-0.840115	5.44669
	115.555	103.67	-0.840115	5.44669
	115.494	103.647	-0.840115	5.44669
	115.484	103.6	-0.840115	5.44669
	115.5	103.589	-0.840115	5.44669
	115.51	103.601	-0.840115	5.44669
	115.509	103.61	-0.840115	5.44669
	115.505	103.659	-0.840115	5.44669
	115.503	103.831	-0.840115	5.44669
	115.504	104.058	-0.840115	5.44669
	115.505	104.169	-0.840115	5.44669
	115.505	104.196	-0.840115	5.44669
	115.505	104.325	-0.840115	5.44669
	115.505	104.591	-0.840115	5.44669
	115.505	104.889	-0.840115	5.44669
	115.505	105.152	-0.840115	5.44669
	115.505	105.341	-0.840115	5.44669
	115.505	105.356	-0.840115	5.44669
	115.505	105.201	-0.840115	5.44669
	115.505	105.067	-0.840115	5.44669
	115.505	105.056	-0.840115	5.44669
	115.505	105.097	-0.840115	5.44669
	115.505	105.118	-0.840115	5.44669
	115.505	105.112	-0.840115	5.44669
	115.505	105.102	-0.840115	5.44669
	115.483	105.1	-0.840115	5.44669
	115.425	105.103	-0.840115	5.44669
	115.379	105.105	-0.840115	5.44669
	115.375	105.055	-0.840115	5.44669
	115.412	104.928	-0.840115	5.44669
	115.454	104.875	-0.840115	5.44669
	115.441	104.994	-0.840115	5.44669
	115.395	105.127	-0.840115	5.44669
	115.354	105.151	-0.840115	5.44669
	115.305	105.164	-0.840115	5.44669
	115.268	105.317	-0.840115	5.44669
	115.266	105.499	-0.840115	5.44669
	115.277	105.492	-0.840115	5.44669
	115.282	105.419	-0.840115	5.44669
	115.303	105.489	-0.840115	5.44669
	115.358	105.609	-0.840115	5.44669
	115.381	105.644	-0.840115	5.44669
	115.328	105.618	-0.840115	5.44669
	115.268	105.595	-0.840115	5.44669
	115.258	105.594	-0.840115	5.44669
	115.274	105.602	-0.840115	5.44669
	115.284	105.606	-0.840115	5.44669
	115.283	105.605	-0.840115	5.44669
	115.278	105.603	-0.840115	5.44669
	115.277	105.602	-0.840115	5.44669
	115.278	105.603	-0.840115	5.44669
	115.279	105.603	-0.840115	5.44669
	115.279	105.603	-0.840115	5.44669
	115.279	105.603	-0.840115	5.44669
	115.278	105.603	-0.840115	5.44669
	115.279	105.603	-0.840115	5.44669
	115.279	105.603	-0.840115	5.44669
	115.279	105.603	-0.840115	5.44669
	115.279	105.603	-0.840115	5.44669
	115.279	105.603	-0.840115	5.44669
	115.279	105.603	-0.840115	5.44669
	115.279	105.603	-0.840115	5.44669
	115.279	105.603	-0.840115	5.44669
	115.279	105.603	-0.840115	5.44669
	115.279	105.652	-0.840115	5.44669
	115.279	105.828	-0.840115	5.44669
	115.279	106.057	-0.840115	5.44669
	115.279	106.166	-0.840115	5.44669
	115.279	106.192	-0.840115	5.44669
	115.279	106.321	-0.840115	5.44669
	115.279	106.539	-0.840115	5.44669
	115.279	106.66	-0.840115	5.44669
	115.279	106.695	-0.840115	5.44669
	115.279	106.824	-0.840115	5.44669
	115.279	107.038	-0.840115	5.44669
	115.279	107.208	-0.840115	5.44669
	115.256	107.37	-0.840115	5.44669
	115.199	107.601	-0.840115	5.44669
	115.175	107.872	-0.840115	5.44669
	115.229	108.088	-0.840115	5.44669
	115.289	108.21	-0.840115	5.44669
	115.3	108.352	-0.840115	5.44669
	115.284	108.542	-0.840115	5.44669
	115.273	108.697	-0.840115	5.44669
	115.275	108.862	-0.840115	5.44669
	115.279	109.099	-0.840115	5.44669
	115.28	109.372	-0.840115	5.44669
	115.257	109.587	-0.840115	5.44669
	115.199	109.658	-0.840115	5.44669
	115.175	109.624	-0.840115	5.44669
	115.229	109.635	-0.840115	5.44669
	115.267	109.808	-0.840115	5.44669
	115.22	110.048	-0.840115	5.44669
	115.18	110.213	-0.840115	5.44669
	115.223	110.365	-0.840115	5.44669
	115.285	110.543	-0.840115	5.44669
	115.3	110.641	-0.840115	5.44669
	115.285	110.631	-0.840115	5.44669
	115.274	110.594	-0.840115	5.44669
	115.274	110.582	-0.840115	5.44669
	115.279	110.59	-0.840115	5.44669
	115.28	110.598	-0.840115	5.44669
	115.257	110.598	-0.840115	5.44669
	115.199	110.547	-0.840115	5.44669
	115.175	110.419	-0.840115	5.44669
	115.207	110.317	-0.840115	5.44669
	115.209	110.31	-0.840115	5.44669
	115.196	110.39	-0.840115	5.44669
	115.234	110.533	-0.840115	5.44669
	115.284	110.63	-0.840115	5.44669
	115.296	110.63	-0.840115	5.44669
	115.284	110.647	-0.840115	5.44669
	115.252	110.809	-0.840115	5.44669
	115.195	111.093	-0.840115	5.44669
	115.175	111.435	-0.840115	5.44669
	115.208	111.915	-0.840115	5.44669
	115.188	112.605	-0.840115	5.44669
	115.094	113.411	-0.840115	5.44669
	115.028	114.251	-0.840115	5.44669
	115.028	115.173	-0.840115	5.44669
	115.051	116.183	-0.840115	5.44669
	115.06	117.261	-0.840115	5.44669
	115.056	118.444	-0.840115	5.44669
	115.051	119.712	-0.840115	5.44669
	115.05	120.99	-0.840115	5.44669
	115.052	122.194	-0.840115	5.44669
	115.053	123.258	-0.840115	5.44669
	115.053	124.223	-0.840115	5.44669
	115.052	125.137	-0.840115	5.44669
	115.052	125.908	-0.840115	5.44669
	115.052	126.464	-0.840115	5.44669
	115.052	126.856	-0.840115	5.44669
	115.052	127.137	-0.840115	5.44669
	115.052	127.362	-0.840115	5.44669
	115.052	127.543	-0.840115	5.44669
	115.052	127.617	-0.840115	5.44669
	115.052	127.597	-0.840115	5.44669
	115.052	127.564	-0.840115	5.44669
	115.052	127.557	-0.840115	5.44669
	115.052	127.566	-0.840115	5.44669
	115.052	127.573	-0.840115	5.44669
	115.052	127.572	-0.840115	5.44669
	115.052	127.52	-0.840115	5.44669
	115.052	127.393	-0.840115	5.44669
	115.052	127.341	-0.840115	5.44669
	115.052	127.411	-0.840115	5.44669
	115.052	127.417	-0.840115	5.44669
	115.052	127.388	-0.840115	5.44669
	115.052	127.471	-0.840115	5.44669
	115.052	127.63	-0.840115	5.44669
	115.052	127.882	-0.840115	5.44669
	115.052	128.26	-0.840115	5.44669
	115.03	128.627	-0.840115	5.44669
	114.973	128.89	-0.840115	5.44669
	114.949	129.154	-0.840115	5.44669
	115.003	129.61	-0.840115	5.44669
	115.063	130.318	-0.840115	5.44669
	115.073	131.139	-0.840115	5.44669
	115.057	131.931	-0.840115	5.44669
	115.047	132.671	-0.840115	5.44669
	115.048	133.401	-0.840115	5.44669
	115.053	134.096	-0.840115	5.44669
	115.054	134.575	-0.840115	5.44669
	115.053	134.747	-0.840115	5.44669
	115.052	134.831	-0.840115	5.44669
	115.052	134.982	-0.840115	5.44669
	115.03	135.092	-0.840115	5.44669
	114.973	135.097	-0.840115	5.44669
	114.949	135.111	-0.840115	5.44669
	115.003	135.32	-0.840115	5.44669
	115.063	135.779	-0.840115	5.44669
	115.051	136.351	-0.840115	5.44669
	114.955	136.892	-0.840115	5.44669
	114.841	137.432	-0.840115	5.44669
	114.815	138.04	-0.840115	5.44669
	114.888	138.586	-0.840115	5.44669
	114.934	138.971	-0.840115	5.44669
	114.884	139.292	-0.840115	5.44669
	114.817	139.592	-0.840115	5.44669
	114.803	139.848	-0.840115	5.44669
	114.819	140.035	-0.840115	5.44669
	114.832	140.052	-0.840115	5.44669
	114.831	139.8	-0.840115	5.44669
	114.826	139.314	-0.840115	5.44669
	114.824	138.747	-0.840115	5.44669
	114.825	138.168	-0.840115	5.44669
	114.826	137.504	-0.840115	5.44669
	114.826	136.793	-0.840115	5.44669
	114.826	136.236	-0.840115	5.44669
	114.826	135.98	-0.840115	5.44669
	114.826	135.978	-0.840115	5.44669
	114.826	136.103	-0.840115	5.44669
	114.826	136.358	-0.840115	5.44669
	114.826	136.748	-0.840115	5.44669
	114.826	137.069	-0.840115	5.44669
	114.826	137.203	-0.840115	5.44669
	114.826	137.314	-0.840115	5.44669
	114.826	137.487	-0.840115	5.44669
	114.826	137.597	-0.840115	5.44669
	114.826	137.545	-0.840115	5.44669
	114.826	137.33	-0.840115	5.44669
	114.826	137.087	-0.840115	5.44669
	114.826	136.936	-0.840115	5.44669
	114.826	136.742	-0.840115	5.44669
	114.826	136.385	-0.840115	5.44669
	114.826	136.007	-0.840115	5.44669
	114.826	135.682	-0.840115	5.44669
	114.826	135.289	-0.840115	5.44669
	114.826	134.785	-0.840115	5.44669
	114.826	134.248	-0.840115	5.44669
	114.826	133.735	-0.840115	5.44669
	114.826	133.243	-0.840115	5.44669
	114.826	132.752	-0.840115	5.44669
	114.826	132.254	-0.840115	5.44669
	114.826	131.752	-0.840115	5.44669
	114.826	131.251	-0.840115	5.44669
	114.826	130.703	-0.840115	5.44669
	114.826	129.979	-0.840115	5.44669
	114.826	129.027	-0.840115	5.44669
	114.826	128.013	-0.840115	5.44669
	114.826	127.15	-0.840115	5.44669
	114.826	126.435	-0.840115	5.44669
	114.826	125.788	-0.840115	5.44669
	114.826	125.225	-0.840115	5.44669
	114.826	124.739	-0.840115	5.44669
	114.804	124.266	-0.840115	5.44669
	114.746	123.773	-0.840115	5.44669
	114.722	123.267	-0.840115	5.44669
	114.776	122.763	-0.840115	5.44669
	114.837	122.264	-0.840115	5.44669
	114.825	121.717	-0.847985	5.44669
	114.729	120.994	-0.86827	5.44669
	114.637	120.09	-0.87666	5.44669
	114.646	119.252	-0.857648	5.44669
	114.685	118.666	-0.836407	5.44669
	114.654	118.237	-0.832636	5.44669
	114.62	117.845	-0.838349	5.44669
	114.683	117.471	-0.842041	5.44669
	114.798	117.004	-0.84155	5.44669
	114.837	116.377	-0.840032	5.44669
	114.747	115.7	-0.83957	5.44669
	114.618	114.907	-0.839916	5.44669
	114.562	113.864	-0.840225	5.44669
	114.601	112.771	-0.840232	5.44669
	114.684	111.847	-0.840124	5.44669
	114.713	111.076	-0.840077	5.44669
	114.652	110.468	-0.840096	5.44669
	114.587	109.996	-0.84012	5.44669
	114.577	109.592	-0.840124	5.44669
	114.595	109.229	-0.840117	5.44669
	114.606	108.868	-0.840112	5.44669
	114.604	108.593	-0.840113	5.44669
	114.599	108.517	-0.840115	5.44669
	114.598	108.52	-0.840115	5.44669
	114.599	108.39	-0.840115	5.44669
	114.6	108.113	-0.840115	5.44669
	114.6	107.762	-0.840115	5.44669
	114.6	107.325	-0.840115	5.44669
	114.6	106.861	-0.840115	5.44669
	114.6	106.561	-0.840115	5.44669
	114.6	106.46	-0.840115	5.44669
	114.6	106.355	-0.840115	5.44669
	114.6	106.123	-0.840115	5.44669
	114.6	105.831	-0.840115	5.44669
	114.6	105.607	-0.840115	5.44669
	114.6	105.489	-0.840115	5.44669
	114.6	105.352	-0.840115	5.44669
	114.6	105.113	-0.840115	5.44669
	114.6	104.78	-0.840115	5.44669
	114.6	104.337	-0.840115	5.44669
	114.6	103.864	-0.840115	5.44669
	114.6	103.562	-0.840115	5.44669
	114.6	103.513	-0.840115	5.44669
	114.6	103.536	-0.840115	5.44669
	114.6	103.406	-0.840115	5.44669
	114.6	103.17	-0.840115	5.44669
	114.6	103.042	-0.840115	5.44669
	114.6	103.059	-0.840115	5.44669
	114.577	103.111	-0.840115	5.44669
	114.498	103.076	-0.840115	5.44669
	114.416	102.888	-0.840115	5.44669
	114.447	102.649	-0.840115	5.44669
	114.561	102.54	-0.847985	5.44669
	114.631	102.567	-0.86827	5.44669
	114.626	102.664	-0.87666	5.44669
	114.599	102.851	-0.857648	5.44669
	114.59	103.017	-0.836407	5.44669
	114.574	102.941	-0.832636	5.44669
	114.499	102.691	-0.838349	5.44669
	114.419	102.538	-0.842041	5.44669
	114.447	102.551	-0.84155	5.44669
	114.538	102.609	-0.840032	5.44669
	114.551	102.628	-0.83957	5.44669
	114.522	102.616	-0.839916	5.44669
	114.55	102.604	-0.840225	5.44669
	114.601	102.554	-0.840232	5.44669
	114.617	102.382	-0.840124	5.44669
	114.584	102.156	-0.840077	5.44669
	114.517	102.045	-0.840096	5.44669
	114.47	102.068	-0.84012	5.44669
	114.47	102.114	-0.840124	5.44669
	114.508	102.125	-0.840117	5.44669
	114.55	102.114	-0.840112	5.44669
	114.535	102.055	-0.840113	5.44669
	114.512	101.88	-0.840115	5.44669
	114.551	101.655	-0.840115	5.44669
	114.583	101.547	-0.840115	5.44669
	114.539	101.569	-0.840115	5.44669
	114.502	101.615	-0.840115	5.44669
	114.546	101.626	-0.840115	5.44669
	114.584	101.614	-0.840115	5.44669
	114.541	101.605	-0.840115	5.44669
	114.48	101.606	-0.840115	5.44669
	114.443	101.609	-0.840115	5.44669
	114.423	101.61	-0.840115	5.44669
	114.468	101.659	-0.840115	5.44669
	114.545	101.834	-0.840115	5.44669
	114.547	102.062	-0.840115	5.44669
	114.496	102.172	-0.840115	5.44669
	114.447	102.149	-0.840115	5.44669
	114.397	102.152	-0.840115	5.44669
	114.362	102.317	-0.840115	5.44669
	114.362	102.557	-0.840115	5.44669
	114.372	102.676	-0.840115	5.44669
	114.377	102.652	-0.840115	5.44669
	114.375	102.602	-0.840115	5.44669
	114.373	102.589	-0.840115	5.44669
	114.373	102.602	-0.840115	5.44669
	114.373	102.563	-0.840115	5.44669
	114.374	102.386	-0.840115	5.44669
	114.374	102.154	-0.840115	5.44669
	114.373	101.994	-0.840115	5.44669
	114.373	101.842	-0.840115	5.44669
	114.373	101.661	-0.840115	5.44669
	114.373	101.513	-0.840115	5.44669
	114.373	101.299	-0.840115	5.44669
	114.373	100.883	-0.840115	5.44669
	114.373	100.332	-0.840115	5.44669
	114.373	99.8324	-0.840115	5.44669
	114.373	99.5566	-0.840115	5.44669
	114.373	99.4786	-0.840115	5.44669
	114.373	99.325	-0.840115	5.44669
	114.373	98.9586	-0.840115	5.44669
	114.373	98.5615	-0.840115	5.44669
	114.373	98.2815	-0.840115	5.44669
	114.373	98.0699	-0.840115	5.44669
	114.373	97.8468	-0.840115	5.44669
	114.373	97.6439	-0.840115	5.44669
	114.351	97.5106	-0.840115	5.44669
	114.294	97.3591	-0.840115	5.44669
	114.27	97.1689	-0.840115	5.44669
	114.324	97.0171	-0.840115	5.44669
	114.384	96.8536	-0.840115	5.44669
	114.395	96.7142	-0.840115	5.44669
	114.356	96.7925	-0.840115	5.44669
	114.288	96.9856	-0.840115	5.44669
	114.244	96.9579	-0.840115	5.44669
	114.244	96.7172	-0.840115	5.44669
	114.26	96.5517	-0.847985	5.44669
	114.243	96.5561	-0.86827	5.44669
	114.183	96.6149	-0.87666	5.44669
	114.134	96.5885	-0.857648	5.44669
	114.13	96.4503	-0.836407	5.44669
	114.167	96.3358	-0.832636	5.44669
	114.232	96.2773	-0.838349	5.44669
	114.276	96.1857	-0.842041	5.44669
	114.276	96.0526	-0.84155	5.44669
	114.239	95.8636	-0.840032	5.44669
	114.175	95.6579	-0.83957	5.44669
	114.154	95.5622	-0.839916	5.44669
	114.211	95.5339	-0.840225	5.44669
	114.25	95.3988	-0.840232	5.44669
	114.202	95.1306	-0.840124	5.44669
	114.139	94.8344	-0.840077	5.44669
	114.125	94.6214	-0.840096	5.44669
	114.141	94.559	-0.84012	5.44669
	114.152	94.5962	-0.840124	5.44669
	114.152	94.5828	-0.840117	5.44669
	114.147	94.4083	-0.840112	5.44669
	114.146	94.1185	-0.840113	5.44669
	114.146	93.8274	-0.840115	5.44669
	114.147	93.6241	-0.840115	5.44669
	114.147	93.5641	-0.840115	5.44669
	114.147	93.5496	-0.840115	5.44669
	114.147	93.4075	-0.840115	5.44669
	114.147	93.1807	-0.840115	5.44669
	114.147	93.0597	-0.840115	5.44669
	114.147	93.0775	-0.840115	5.44669
	114.147	93.0769	-0.847985	5.44669
	114.147	92.9146	-0.86827	5.44669
	114.147	92.6746	-0.87666	5.44669
	114.147	92.5553	-0.857648	5.44669
	114.147	92.5785	-0.836407	5.44669
	114.147	92.5796	-0.832636	5.44669
	114.147	92.4161	-0.838349	5.44669
	114.147	92.175	-0.842041	5.44669
	114.147	92.0557	-0.84155	5.44669
	114.147	92.0793	-0.840032	5.44669
	114.147	92.1297	-0.83957	5.44669
	114.147	92.0929	-0.839916	5.44669
	114.147	91.9042	-0.840225	5.44669
	114.147	91.666	-0.840232	5.44669
	114.125	91.5569	-0.840124	5.44669
	114.067	91.5837	-0.840077	5.44669
	114.044	91.6318	-0.840096	5.44669
	114.097	91.5929	-0.84012	5.44669
	114.158	91.4041	-0.840124	5.44669
	114.168	91.1667	-0.840117	5.44669
	114.152	91.0087	-0.840112	5.44669
	114.142	90.8594	-0.840113	5.44669
	114.121	90.679	-0.840115	5.44669
	114.068	90.5797	-0.840115	5.44669
	114.045	90.5409	-0.840115	5.44669
	114.076	90.4026	-0.840115	5.44669
	114.078	90.186	-0.840115	5.44669
	114.064	90.0679	-0.840115	5.44669
	114.08	90.0834	-0.840115	5.44669
	114.073	90.1299	-0.840115	5.44669
	114.038	90.1436	-0.840115	5.44669
	114.023	90.1327	-0.840115	5.44669
	114.028	90.0741	-0.840115	5.44669
	114.035	89.8981	-0.840115	5.44669
	114.037	89.673	-0.847985	5.44669
	114.012	89.614	-0.86827	5.44669
	113.954	89.7634	-0.87666	5.44669
	113.93	89.8618	-0.857648	5.44669
	114.007	89.7539	-0.836407	5.44669
	114.102	89.6093	-0.832636	5.44669
	114.079	89.5769	-0.838349	5.44669
	113.963	89.6131	-0.842041	5.44669
	113.889	89.5904	-0.84155	5.44669
	113.893	89.4617	-0.840032	5.44669
	113.921	89.3499	-0.83957	5.44669
	113.931	89.2892	-0.839916	5.44669
	113.925	89.1957	-0.840225	5.44669
	113.919	89.1118	-0.840232	5.44669
	113.919	89.0502	-0.840124	5.44669
	113.921	88.8972	-0.840077	5.44669
	113.922	88.6826	-0.840096	5.44669
	113.921	88.5706	-0.84012	5.44669
	113.921	88.5878	-0.840124	5.44669
	113.921	88.5838	-0.840117	5.44669
	113.921	88.4203	-0.840112	5.44669
	113.921	88.181	-0.840113	5.44669
	113.921	88.0624	-0.840115	5.44669
	113.921	88.0857	-0.840115	5.44669
	113.921	88.1357	-0.840115	5.44669
	113.921	88.148	-0.840115	5.44669
	113.921	88.1354	-0.840115	5.44669
	113.921	88.0765	-0.840115	5.44669
	113.921	87.901	-0.840115	5.44669
	113.921	87.6762	-0.840115	5.44669
	113.921	87.568	-0.840115	5.44669
	113.921	87.5904	-0.840115	5.44669
	113.921	87.5872	-0.847985	5.44669
	113.921	87.4222	-0.86827	5.44669
	113.921	87.1328	-0.87666	5.44669
	113.921	86.8384	-0.857648	5.44669
	113.921	86.5845	-0.844277	5.44669
	113.921	86.349	-0.860792	5.44669
	113.921	86.1561	-0.874894	5.44669
	113.921	86.0313	-0.859574	5.44669
	113.899	85.8799	-0.837842	5.44669
	113.841	85.6867	-0.832553	5.44669
	113.817	85.5828	-0.837804	5.44669
	113.871	85.5958	-0.841842	5.44669
	113.931	85.5871	-0.841661	5.44669
	113.942	85.4231	-0.840149	5.44669
	113.926	85.1853	-0.839579	5.44669
	113.915	85.0183	-0.839878	5.44669
	113.917	84.8654	-0.840206	5.44669
	113.921	84.6375	-0.840237	5.44669
	113.922	84.3642	-0.840133	5.44669
	113.921	84.1464	-0.840079	5.44669
	113.921	84.074	-0.840093	5.44669
	113.898	84.1086	-0.840118	5.44669
	113.819	84.0977	-0.840124	5.44669
	113.738	83.9252	-0.840117	5.44669
	113.745	83.6845	-0.840113	5.44669
	113.78	83.5686	-0.840113	5.44669
	113.747	83.5935	-0.840115	5.44669
	113.692	83.6432	-0.840115	5.44669
	113.698	83.6548	-0.840115	5.44669
	113.79	83.642	-0.840115	5.44669
	113.882	83.5833	-0.840115	5.44669
	113.852	83.4079	-0.840115	5.44669
	113.756	83.1831	-0.840115	5.44669
	113.764	83.1241	-0.840115	5.44669
	113.851	83.3225	-0.840115	5.44669
	113.848	83.5476	-0.840115	5.44669
	113.766	83.4922	-0.840115	5.44669
	113.747	83.2289	-0.840115	5.44669
	113.77	83.0637	-0.840115	5.44669
	113.743	83.0763	-0.840115	5.44669
	113.716	83.1384	-0.840115	5.44669
	113.758	83.1597	-0.840115	5.44669
	113.814	83.1464	-0.840115	5.44669
	113.827	83.1333	-0.840115	5.44669
	113.791	83.1326	-0.840115	5.44669
	113.746	83.1369	-0.840115	5.44669
	113.78	83.139	-0.840115	5.44669
	113.884	83.1383	-0.840115	5.44669
	113.949	83.1373	-0.840115	5.44669
	113.923	83.1371	-0.840115	5.44669
	113.841	83.1374	-0.840115	5.44669
	113.786	83.1376	-0.840115	5.44669
	113.788	83.1375	-0.840115	5.44669
	113.829	83.1375	-0.840115	5.44669
	113.894	83.1374	-0.840115	5.44669
	113.937	83.1375	-0.840115	5.44669
	113.936	83.1375	-0.840115	5.44669
	113.899	83.0883	-0.840115	5.44669
	113.814	82.9123	-0.840115	5.44669
	113.713	82.6839	-0.840115	5.44669
	113.689	82.6235	-0.840115	5.44669
	113.779	82.7735	-0.840115	5.44669
	113.903	82.8727	-0.840115	5.44669
	113.957	82.7649	-0.840115	5.44669
	113.941	82.6201	-0.840115	5.44669
	113.894	82.6367	-0.840115	5.44669
	113.832	82.8489	-0.840115	5.44669
	113.793	83.153	-0.840115	5.44669
	113.794	83.4367	-0.840115	5.44669
	113.83	83.6317	-0.840115	5.44669
	113.87	83.691	-0.840115	5.44669
	113.834	83.6589	-0.840115	5.44669
	113.731	83.6263	-0.840115	5.44669
	113.667	83.6244	-0.840115	5.44669
	113.671	83.5861	-0.840115	5.44669
	113.695	83.4153	-0.840115	5.44669
	113.725	83.1361	-0.840115	5.44669
	113.778	82.848	-0.840115	5.44669
	113.797	82.5931	-0.840115	5.44669
	113.742	82.355	-0.840115	5.44669
	113.684	82.1121	-0.840115	5.44669
	113.674	81.8612	-0.840115	5.44669
	113.69	81.6578	-0.840115	5.44669
	113.7	81.5342	-0.840115	5.44669
	113.698	81.3869	-0.840115	5.44669
	113.672	81.195	-0.840115	5.44669
	113.613	81.041	-0.840115	5.44669
	113.591	80.8772	-0.840115	5.44669
	113.623	80.6401	-0.840115	5.44669
	113.603	80.3668	-0.840115	5.44669
	113.51	80.1031	-0.840115	5.44669
	113.467	79.8561	-0.847985	5.44669
	113.524	79.6617	-0.86827	5.44669
	113.57	79.5897	-0.87666	5.44669
	113.526	79.567	-0.857648	5.44669
	113.462	79.4258	-0.836407	5.44669
	113.446	79.2022	-0.832636	5.44669
	113.461	79.0822	-0.838349	5.44669
	113.473	79.0502	-0.842041	5.44669
	113.473	78.9221	-0.84155	5.44669
	113.468	78.7073	-0.840032	5.44669
	113.467	78.5864	-0.83957	5.44669
[truncated: 5,112 more rows]
