# Supplementary material for: Design of a cosmetic glove stiffness compensation mechanism for toddler-sized hand prostheses
Source: PLoS One. 2017 Aug 11;12(8):e0183233. doi: 10.1371/journal.pone.0183233 (PMC5553851; doi:10.1371/journal.pone.0183233)
Supplement: S1 Dataset — (ZIP) [file pone.0183233.s001.zip › 03 Prototype measurements/protVST_4.xlsx]

## Sheet: protVST_4
LabVIEW Measurement
Writer_Version	2
Reader_Version	2
Separator	Tab
Decimal_Separator	.
Multi_Headings	No
X_Columns	No
Time_Pref	Absolute
Operator	localadmin
Date	2013-10-09
Time	00:13:14.726000
***End_of_Header***
Channels	4
Samples	10	10	10	10
Date	2013-10-09	2013-10-09	2013-10-09	2013-10-09
Time	00:13:18.626000	00:13:18.626000	00:13:18.626000	00:13:18.626000
Y_Unit_Label	mm	N	N	Pa
X_Dimension	Time	Time	Time	Time
X0	0	0	0	0
Delta_X	0.01	0.01	0.01	0.01
***End_of_Header***
X_Value	Voltage LVDT (Filtered)	Voltage Load Cell (Filtered)	Voltage Pinch Load Cell (Filtered)	Voltage Pressure (Filtered)	Comment
	120.031	1.76202	-0.840115	5.44669
	120.031	1.76202	-0.840115	5.44669
	120.031	1.76202	-0.840115	5.44669
	120.031	1.76202	-0.840115	5.44669
	120.031	1.76202	-0.840115	5.44669
	120.031	1.76202	-0.840115	5.44669
	120.031	1.76202	-0.840115	5.44669
	120.031	1.76202	-0.840115	5.44669
	120.031	1.76202	-0.840115	5.44669
	120.031	1.76202	-0.840115	5.44669
	120.031	1.76202	-0.840115	5.44669
	120.031	1.76202	-0.840115	5.44669
	120.031	1.76202	-0.840115	5.44669
	120.031	1.76202	-0.840115	5.44669
	120.031	1.76202	-0.840115	5.44669
	120.031	1.76202	-0.840115	5.44669
	120.031	1.76202	-0.840115	5.44669
	120.031	1.76202	-0.840115	5.44669
	120.031	1.76202	-0.840115	5.44669
	120.031	1.76202	-0.840115	5.44669
	120.031	1.76202	-0.840115	5.44669
	120.031	1.76202	-0.840115	5.44669
	120.031	1.76202	-0.840115	5.44669
	120.031	1.76202	-0.840115	5.44669
	120.031	1.76202	-0.840115	5.44669
	120.031	1.76202	-0.840115	5.44669
	120.031	1.76202	-0.840115	5.44669
	120.031	1.76202	-0.840115	5.44669
	120.031	1.76202	-0.840115	5.44669
	120.031	1.76202	-0.840115	5.44669
	120.031	1.76202	-0.840115	5.44669
	120.031	1.76202	-0.840115	5.44669
	120.031	1.76202	-0.840115	5.44669
	120.031	1.76202	-0.840115	5.44669
	120.031	1.76202	-0.840115	5.44669
	120.031	1.76202	-0.840115	5.44669
	120.031	1.76202	-0.840115	5.44669
	120.031	1.76202	-0.840115	5.44669
	120.031	1.76202	-0.840115	5.44669
	120.031	1.76202	-0.840115	5.44669
	120.031	1.76202	-0.840115	5.44669
	120.031	1.76202	-0.840115	5.44669
	120.031	1.76202	-0.847985	5.44669
	120.031	1.76202	-0.86827	5.44669
	120.031	1.76202	-0.87666	5.44669
	120.031	1.76202	-0.857648	5.44669
	120.031	1.76202	-0.836407	5.44669
	120.031	1.76202	-0.832636	5.44669
	120.031	1.76202	-0.838349	5.44669
	120.031	1.76202	-0.849912	5.44669
	120.031	1.76202	-0.869706	5.44669
	120.031	1.76202	-0.876577	5.44669
	120.031	1.76202	-0.857103	5.44669
	120.031	1.76202	-0.836208	5.44669
	120.031	1.76202	-0.832747	5.44669
	120.031	1.76202	-0.838466	5.44669
	120.031	1.76202	-0.842051	5.44669
	120.031	1.76202	-0.841513	5.44669
	120.031	1.76202	-0.840012	5.44669
	120.031	1.76202	-0.839575	5.44669
	120.031	1.76202	-0.839925	5.44669
	120.031	1.76202	-0.840227	5.44669
	120.031	1.76202	-0.840229	5.44669
	120.031	1.76202	-0.840123	5.44669
	120.031	1.76202	-0.840077	5.44669
	120.031	1.76202	-0.840096	5.44669
	120.031	1.76202	-0.84012	5.44669
	120.031	1.76202	-0.840124	5.44669
	120.031	1.76202	-0.840117	5.44669
	120.031	1.76202	-0.840112	5.44669
	120.031	1.76202	-0.840113	5.44669
	120.031	1.76202	-0.840115	5.44669
	120.031	1.76202	-0.840115	5.44669
	120.031	1.76202	-0.840115	5.44669
	120.031	1.76202	-0.840115	5.44669
	120.031	1.76202	-0.840115	5.44669
	120.031	1.76202	-0.840115	5.44669
	120.031	1.76202	-0.840115	5.44669
	120.031	1.76202	-0.840115	5.44669
	120.031	1.76202	-0.840115	5.44669
	120.031	1.76202	-0.840115	5.44669
	120.031	1.76202	-0.840115	5.44669
	120.031	1.76202	-0.840115	5.44669
	120.031	1.76202	-0.840115	5.44669
	120.031	1.76202	-0.840115	5.44669
	120.031	1.76202	-0.840115	5.44669
	120.031	1.76202	-0.840115	5.44669
	120.031	1.76202	-0.840115	5.44669
	120.031	1.76202	-0.840115	5.44669
	120.031	1.76202	-0.840115	5.44669
	120.031	1.76202	-0.840115	5.44669
	120.031	1.76202	-0.840115	5.44669
	120.031	1.76202	-0.840115	5.44669
	120.031	1.76202	-0.840115	5.44669
	120.031	1.76202	-0.840115	5.44669
	120.031	1.76202	-0.840115	5.44669
	120.031	1.76202	-0.840115	5.44669
	120.031	1.76202	-0.840115	5.44669
	120.031	1.76202	-0.840115	5.44669
	120.031	1.76202	-0.840115	5.44669
	120.031	1.76202	-0.840115	5.44669
	120.031	1.76202	-0.840115	5.44669
	120.031	1.76202	-0.840115	5.44669
	120.031	1.76202	-0.840115	5.44669
	120.031	1.76202	-0.840115	5.44669
	120.031	1.76202	-0.840115	5.44669
	120.031	1.76202	-0.840115	5.44669
	120.031	1.76202	-0.840115	5.44669
	120.031	1.76202	-0.840115	5.44669
	120.031	1.76202	-0.840115	5.44669
	120.031	1.76202	-0.840115	5.44669
	120.031	1.76202	-0.840115	5.44669
	120.031	1.76202	-0.840115	5.44669
	120.031	1.76202	-0.840115	5.44669
	120.031	1.76202	-0.840115	5.44669
	120.031	1.76202	-0.840115	5.44669
	120.031	1.76202	-0.840115	5.44669
	120.031	1.76202	-0.840115	5.44669
	120.031	1.76202	-0.840115	5.44669
	120.031	1.76202	-0.840115	5.44669
	120.031	1.76202	-0.840115	5.44669
	120.031	1.76202	-0.840115	5.44669
	120.031	1.76202	-0.840115	5.44669
	120.031	1.76202	-0.840115	5.44669
	120.031	1.76202	-0.840115	5.44669
	120.031	1.76202	-0.840115	5.44669
	120.031	1.76202	-0.840115	5.44669
	120.031	1.76202	-0.840115	5.44669
	120.031	1.76202	-0.840115	5.44669
	120.031	1.76202	-0.840115	5.44669
	120.031	1.76202	-0.840115	5.44669
	120.031	1.76202	-0.840115	5.44669
	120.031	1.76202	-0.840115	5.44669
	120.031	1.76202	-0.840115	5.44669
	120.031	1.76202	-0.840115	5.44669
	120.031	1.76202	-0.840115	5.44669
	120.031	1.76202	-0.840115	5.44669
	120.031	1.76202	-0.840115	5.44669
	120.031	1.76202	-0.840115	5.44669
	120.031	1.76202	-0.840115	5.44669
	120.031	1.76202	-0.840115	5.44669
	120.031	1.76202	-0.840115	5.44669
	120.031	1.71283	-0.840115	5.44669
	120.031	1.58605	-0.840115	5.44669
	120.031	1.53362	-0.840115	5.44669
	120.031	1.65244	-0.840115	5.44669
	120.031	1.78519	-0.840115	5.44669
	120.031	1.80875	-0.840115	5.44669
	120.031	1.77305	-0.840115	5.44669
	120.031	1.74998	-0.840115	5.44669
	120.031	1.75304	-0.840115	5.44669
	120.031	1.76253	-0.840115	5.44669
	120.031	1.76542	-0.840115	5.44669
	120.031	1.76326	-0.840115	5.44669
	120.031	1.76132	-0.840115	5.44669
	120.031	1.76128	-0.840115	5.44669
	120.031	1.76195	-0.840115	5.44669
	120.031	1.76225	-0.840115	5.44669
	120.031	1.76214	-0.840115	5.44669
	120.031	1.76198	-0.840115	5.44669
	120.031	1.76196	-0.840115	5.44669
	120.031	1.762	-0.840115	5.44669
	120.031	1.76203	-0.840115	5.44669
	120.031	1.76203	-0.840115	5.44669
	120.031	1.76201	-0.840115	5.44669
	120.031	1.76201	-0.840115	5.44669
	120.031	1.76201	-0.840115	5.44669
	120.031	1.76202	-0.840115	5.44669
	120.031	1.76202	-0.840115	5.44669
	120.031	1.76202	-0.840115	5.44669
	120.031	1.76202	-0.840115	5.44669
	120.031	1.76202	-0.840115	5.44669
	120.031	1.76202	-0.840115	5.44669
	120.031	1.76202	-0.840115	5.44669
	120.031	1.76202	-0.840115	5.44669
	120.031	1.76202	-0.840115	5.44669
	120.031	1.76202	-0.840115	5.44669
	120.031	1.76202	-0.840115	5.44669
	120.031	1.76202	-0.840115	5.44669
	120.031	1.76202	-0.840115	5.44669
	120.031	1.76202	-0.840115	5.44669
	120.031	1.76202	-0.840115	5.44669
	120.031	1.76202	-0.840115	5.44669
	120.031	1.76202	-0.840115	5.44669
	120.031	1.76202	-0.840115	5.44669
	120.031	1.76202	-0.840115	5.44669
	120.031	1.76202	-0.840115	5.44669
	120.031	1.76202	-0.840115	5.44669
	120.031	1.76202	-0.840115	5.44669
	120.031	1.76202	-0.840115	5.44669
	120.031	1.71283	-0.840115	5.44669
	120.031	1.58605	-0.840115	5.44669
	120.031	1.53362	-0.840115	5.44669
	120.031	1.65244	-0.840115	5.44669
	120.031	1.78519	-0.840115	5.44669
	120.031	1.80875	-0.840115	5.44669
	120.031	1.77305	-0.840115	5.44669
	120.031	1.70079	-0.840115	5.44669
	120.031	1.57708	-0.840115	5.44669
	120.031	1.53414	-0.840115	5.44669
	120.031	1.60665	-0.840115	5.44669
	120.031	1.56128	-0.840115	5.44669
	120.031	1.4037	-0.840115	5.44669
	120.031	1.43434	-0.840115	5.44669
	120.031	1.61432	-0.840115	5.44669
	120.031	1.64722	-0.840115	5.44669
	120.031	1.59203	-0.840115	5.44669
	120.031	1.65481	-0.840115	5.44669
	120.031	1.71617	-0.840115	5.44669
	120.031	1.62363	-0.840115	5.44669
	120.031	1.54786	-0.840115	5.44669
	120.031	1.5958	-0.840115	5.44669
	120.031	1.60104	-0.840115	5.44669
	120.031	1.57957	-0.840115	5.44669
	120.031	1.61686	-0.840115	5.44669
	120.031	1.54936	-0.840115	5.44669
	120.031	1.39507	-0.847985	5.44669
	120.031	1.38577	-0.86827	5.44669
	120.031	1.44168	-0.87666	5.44669
	120.031	1.37081	-0.857648	5.44669
	120.031	1.2566	-0.836407	5.44669
	120.031	1.22372	-0.832636	5.44669
	120.031	1.24892	-0.838349	5.44669
	120.031	1.2709	-0.842041	5.44669
	120.031	1.27112	-0.84155	5.44669
	120.031	1.26338	-0.840032	5.44669
	120.031	1.26007	-0.83957	5.44669
	120.031	1.26143	-0.839916	5.44669
	120.031	1.26318	-0.840225	5.44669
	120.031	1.21423	-0.840232	5.44669
	120.031	1.03775	-0.840124	5.44669
	120.031	0.85824	-0.840077	5.44669
	120.031	0.924682	-0.840096	5.44669
	120.031	1.1272	-0.84012	5.44669
	120.031	1.10758	-0.840124	5.44669
	120.031	0.916206	-0.840117	5.44669
	120.031	0.874598	-0.840112	5.44669
	120.031	0.930197	-0.840113	5.44669
	120.031	0.870686	-0.840115	5.44669
	120.031	0.76135	-0.840115	5.44669
	120.031	0.775658	-0.840115	5.44669
	120.031	0.925064	-0.840115	5.44669
	120.031	1.04831	-0.840115	5.44669
	120.031	1.05724	-0.840115	5.44669
	120.031	1.01882	-0.840115	5.44669
	120.031	0.999815	-0.840115	5.44669
	120.031	0.956362	-0.840115	5.44669
	120.031	0.887941	-0.840115	5.44669
	120.031	0.914895	-0.840115	5.44669
	120.031	0.956866	-0.840115	5.44669
	120.031	0.867492	-0.840115	5.44669
	120.031	0.750526	-0.840115	5.44669
	120.031	0.723068	-0.840115	5.44669
	120.031	0.751522	-0.840115	5.44669
	120.031	0.772943	-0.840115	5.44669
	120.031	0.771761	-0.840115	5.44669
	120.031	0.763645	-0.840115	5.44669
	120.031	0.760665	-0.840115	5.44669
	120.031	0.762301	-0.840115	5.44669
	120.031	0.764046	-0.840115	5.44669
	120.031	0.764195	-0.840115	5.44669
	120.031	0.763637	-0.840115	5.44669
	120.031	0.763351	-0.840115	5.44669
	120.031	0.763429	-0.840115	5.44669
	120.031	0.763564	-0.840115	5.44669
	120.031	0.763592	-0.840115	5.44669
	120.031	0.763556	-0.840115	5.44669
	120.031	0.763531	-0.840115	5.44669
	120.031	0.763533	-0.840115	5.44669
	120.031	0.763543	-0.840115	5.44669
	120.031	0.763547	-0.840115	5.44669
	120.031	0.763545	-0.840115	5.44669
	120.031	0.763542	-0.840115	5.44669
	120.031	0.763542	-0.840115	5.44669
	120.031	0.763543	-0.840115	5.44669
	120.031	0.763543	-0.840115	5.44669
	120.031	0.763543	-0.840115	5.44669
	120.031	0.763543	-0.840115	5.44669
	120.031	0.812733	-0.840115	5.44669
	120.031	0.939509	-0.840115	5.44669
	120.031	0.991941	-0.840115	5.44669
	120.031	0.873123	-0.840115	5.44669
	120.031	0.740368	-0.840115	5.44669
	120.031	0.716804	-0.840115	5.44669
	120.031	0.752508	-0.840115	5.44669
	120.031	0.775582	-0.840115	5.44669
	120.031	0.772516	-0.840115	5.44669
	120.031	0.763023	-0.840115	5.44669
	120.031	0.760136	-0.840115	5.4507
	120.031	0.762301	-0.840115	5.46104
	120.031	0.764234	-0.840115	5.46531
	120.031	0.764274	-0.840115	5.45562
	120.031	0.763604	-0.840115	5.4448
	120.031	0.763309	-0.840115	5.44287
	120.031	0.763423	-0.840115	5.44579
	120.031	0.763576	-0.840115	5.44767
	120.031	0.7636	-0.840115	5.44742
	120.031	0.763555	-0.840115	5.44664
	120.031	0.763528	-0.840115	5.44641
	120.031	0.763533	-0.840115	5.44658
	120.031	0.763544	-0.840115	5.44674
	120.031	0.763547	-0.840115	5.44675
	120.031	0.763544	-0.840115	5.44669
	120.031	0.812733	-0.840115	5.44667
	120.031	0.939508	-0.840115	5.44668
	120.031	0.991941	-0.840115	5.44669
	120.031	0.873123	-0.840115	5.44669
	120.031	0.789559	-0.840115	5.44669
	120.031	0.89277	-0.840115	5.44669
	120.031	1.03009	-0.840115	5.44669
	120.031	1.06113	-0.840115	5.44669
	120.031	0.977739	-0.840115	5.44669
	120.031	0.825865	-0.840115	5.44669
	120.031	0.725926	-0.840115	5.44669
	120.031	0.727601	-0.840115	5.44669
	120.031	0.811361	-0.840115	5.44669
	120.031	0.951759	-0.840115	5.44669
	120.031	0.997567	-0.840115	5.44669
	120.031	0.871127	-0.840115	5.44669
	120.031	0.737532	-0.840115	5.44669
	120.031	0.716326	-0.840115	5.44669
	120.031	0.753315	-0.840115	5.44669
	120.031	0.77609	-0.840115	5.44669
	120.031	0.772442	-0.840115	5.44669
	120.031	0.812002	-0.840115	5.44669
	120.031	0.936039	-0.840115	5.44669
	120.031	0.990748	-0.840115	5.44669
	120.031	0.923047	-0.840115	5.44669
	120.031	0.966255	-0.840115	5.44669
	120.031	1.1704	-0.840115	5.44669
	120.031	1.26621	-0.840115	5.44669
	120.031	1.09027	-0.840115	5.44669
	120.008	0.812219	-0.840115	5.44669
	119.929	0.731322	-0.840115	5.44669
	119.825	0.939568	-0.840115	5.44669
	119.775	1.22582	-0.840115	5.44669
	119.808	1.29866	-0.840115	5.44669
	119.887	1.13331	-0.840115	5.44669
	119.916	1.02326	-0.840115	5.44669
	119.856	1.13196	-0.840115	5.44669
	119.792	1.281	-0.840115	5.44669
	119.782	1.31499	-0.840115	5.44669
	119.799	1.27787	-0.840115	5.44669
	119.81	1.2013	-0.840115	5.44669
	119.809	1.02711	-0.840115	5.44669
	119.804	0.858377	-0.840115	5.44669
	119.803	0.928523	-0.840115	5.44669
	119.804	1.17795	-0.840115	5.44669
	119.805	1.33203	-0.840115	5.44669
	119.805	1.31972	-0.840115	5.44669
	119.804	1.26166	-0.840115	5.44669
	119.804	1.24202	-0.840115	5.44669
	119.804	1.25447	-0.840115	5.44669
	119.804	1.26668	-0.840115	5.44669
	119.782	1.26737	-0.840115	5.44669
	119.725	1.26331	-0.840115	5.44669
	119.701	1.26137	-0.840115	5.44669
	119.732	1.262	-0.840115	5.44669
	119.735	1.26295	-0.840115	5.44669
	119.7	1.26313	-0.840115	5.44669
	119.68	1.26286	-0.840115	5.44669
	119.706	1.26269	-0.840115	5.44669
	119.772	1.26271	-0.840115	5.44669
	119.798	1.26278	-0.840115	5.44669
	119.72	1.2628	-0.840115	5.44669
	119.6	1.26279	-0.840115	5.44669
	119.544	1.26277	-0.840115	5.44669
	119.557	1.26277	-0.840115	5.44669
	119.582	1.26278	-0.840115	5.44669
	119.587	1.26278	-0.840115	5.44669
	119.581	1.26278	-0.840115	5.44669
	119.576	1.26278	-0.840115	5.44669
	119.576	1.26278	-0.840115	5.44669
	119.578	1.26278	-0.840115	5.44669
	119.579	1.26278	-0.840115	5.44669
	119.578	1.26278	-0.840115	5.44669
	119.578	1.26278	-0.840115	5.44669
	119.578	1.26278	-0.840115	5.44669
	119.578	1.26278	-0.840115	5.44669
	119.578	1.26278	-0.840115	5.44669
	119.578	1.26278	-0.840115	5.44669
	119.578	1.31197	-0.840115	5.44669
	119.556	1.43874	-0.840115	5.44669
	119.476	1.49118	-0.840115	5.44669
	119.373	1.37236	-0.840115	5.44669
	119.323	1.2396	-0.840115	5.44669
	119.333	1.21604	-0.840115	5.44669
	119.355	1.25174	-0.840115	5.44669
	119.36	1.32401	-0.840115	5.44669
	119.354	1.49691	-0.840115	5.44669
	119.35	1.66662	-0.840115	5.44669
	119.35	1.64654	-0.840115	5.44669
	119.352	1.5731	-0.840115	5.44669
	119.352	1.64711	-0.840115	5.44669
	119.352	1.76887	-0.840115	5.44669
	119.352	1.8038	-0.840115	5.44669
	119.352	1.77678	-0.847985	5.44669
	119.352	1.7533	-0.86827	5.44669
	119.352	1.75311	-0.87666	5.44669
	119.352	1.76138	-0.857648	5.44669
	119.352	1.76492	-0.836407	5.44669
	119.352	1.76345	-0.832636	5.44268
	119.352	1.76159	-0.838349	5.43234
	119.352	1.76132	-0.842041	5.42806
	119.352	1.76188	-0.84155	5.43775
	119.352	1.7622	-0.840032	5.44858
	119.352	1.76214	-0.83957	5.4505
	119.352	1.762	-0.839916	5.44759
	119.33	1.76196	-0.840225	5.44571
	119.272	1.762	-0.840232	5.44595
	119.248	1.76203	-0.840124	5.44673
	119.302	1.76203	-0.840077	5.44696
	119.34	1.76202	-0.840096	5.44679
	119.293	1.76201	-0.84012	5.44663
	119.231	1.76201	-0.840124	5.44663
	119.195	1.76202	-0.840117	5.44668
	119.153	1.76202	-0.840112	5.44671
	119.118	1.76202	-0.840113	5.4467
	119.114	1.76202	-0.840115	5.44668
	119.123	1.76202	-0.840115	5.44668
	119.129	1.76202	-0.840115	5.44669
	119.128	1.76202	-0.840115	5.44669
	119.125	1.8112	-0.840115	5.44669
	119.125	1.93798	-0.840115	5.44669
	119.103	1.99041	-0.840115	5.44669
	119.046	1.87159	-0.840115	5.44669
	119.022	1.78803	-0.840115	5.44669
	119.076	1.89124	-0.840115	5.44669
	119.136	2.02857	-0.840115	5.44669
	119.124	2.10879	-0.840115	5.44669
	119.029	2.20137	-0.840115	5.44669
	118.937	2.27789	-0.840115	5.44669
	118.946	2.28753	-0.840115	5.44669
	118.985	2.26603	-0.840115	5.44669
	118.953	2.25386	-0.840115	5.44669
	118.897	2.25645	-0.840115	5.44669
	118.88	2.26186	-0.840115	5.44669
	118.892	2.26322	-0.840115	5.44669
	118.903	2.26186	-0.840115	5.44669
	118.903	2.26081	-0.840115	5.44669
	118.9	2.26085	-0.840115	5.44669
	118.898	2.26124	-0.840115	5.44669
	118.899	2.31058	-0.840115	5.44669
	118.899	2.48647	-0.840115	5.44669
	118.9	2.66559	-0.840115	5.44669
	118.899	2.64839	-0.840115	5.44669
	118.899	2.52362	-0.840115	5.44669
	118.899	2.46894	-0.840115	5.44669
	118.899	2.53822	-0.840115	5.44669
	118.899	2.64344	-0.840115	5.44669
	118.899	2.62269	-0.840115	5.44669
	118.899	2.57023	-0.840115	5.44669
	118.899	2.653	-0.840115	5.44669
	118.899	2.77093	-0.840115	5.44669
	118.877	2.80114	-0.840115	5.44669
	118.82	2.7735	-0.840115	5.44669
	118.796	2.75144	-0.840115	5.44669
	118.85	2.75206	-0.840115	5.44669
	118.91	2.76017	-0.840115	5.44669
	118.898	2.76335	-0.840115	5.44669
	118.802	2.7618	-0.840115	5.44669
	118.688	2.76002	-0.840115	5.44669
	118.64	2.75983	-0.840115	5.44669
	118.655	2.76038	-0.840115	5.44669
	118.677	2.76068	-0.840115	5.44669
	118.681	2.7606	-0.840115	5.44669
	118.675	2.76047	-0.840115	5.44669
	118.671	2.76044	-0.840115	5.44669
	118.671	2.80966	-0.847985	5.44669
	118.673	2.93646	-0.86827	5.44669
	118.674	3.03809	-0.87666	5.44669
	118.673	3.09522	-0.857648	5.44669
	118.673	3.19086	-0.836407	5.44669
	118.673	3.27688	-0.832636	5.44669
	118.673	3.28941	-0.838349	5.44669
	118.673	3.26575	-0.842041	5.44669
	118.673	3.25164	-0.84155	5.44669
	118.673	3.25419	-0.840032	5.44669
	118.673	3.26028	-0.83957	5.44669
	118.673	3.26192	-0.839916	5.44669
	118.673	3.26045	-0.840225	5.44669
	118.673	3.25924	-0.840232	5.44669
	118.673	3.25927	-0.840124	5.44669
	118.673	3.2597	-0.840077	5.44669
	118.673	3.25988	-0.840096	5.44669
	118.673	3.25979	-0.84012	5.44669
	118.673	3.2597	-0.840124	5.44669
	118.651	3.25969	-0.840117	5.44669
	118.593	3.25972	-0.840112	5.44669
	118.547	3.30892	-0.840113	5.44669
	118.521	3.48488	-0.840115	5.44669
	118.478	3.71327	-0.840115	5.44669
	118.439	3.82285	-0.840115	5.44669
	118.433	3.79968	-0.840115	5.44669
	118.444	3.75294	-0.840115	5.44669
	118.45	3.74191	-0.840115	5.44669
	118.449	3.75395	-0.840115	5.44669
	118.446	3.81211	-0.840115	5.44669
	118.446	3.93836	-0.840115	5.44669
	118.446	3.98739	-0.840115	5.44669
	118.447	3.86733	-0.840115	5.44669
	118.447	3.73527	-0.840115	5.44669
	118.447	3.71243	-0.840115	5.44669
	118.447	3.7482	-0.840115	5.44669
	118.447	3.77104	-0.840115	5.44669
	118.447	3.76785	-0.840115	5.44669
	118.447	3.75839	-0.840115	5.44669
	118.447	3.75556	-0.840115	5.44669
	118.447	3.75774	-0.840115	5.44669
	118.447	3.75965	-0.840115	5.44669
	118.447	3.75969	-0.840115	5.44669
	118.447	3.75902	-0.840115	5.44669
	118.447	3.75873	-0.840115	5.44669
	118.447	3.75884	-0.840115	5.44669
	118.447	3.75899	-0.840115	5.44669
	118.447	3.75902	-0.840115	5.44669
	118.447	3.75897	-0.840115	5.44669
	118.447	3.75894	-0.840115	5.44669
	118.447	3.75895	-0.840115	5.44669
	118.447	3.75896	-0.840115	5.44669
	118.447	3.75896	-0.840115	5.44669
	118.447	3.75896	-0.840115	5.44669
	118.447	3.75896	-0.840115	5.44669
	118.447	3.75896	-0.840115	5.44669
	118.447	3.75896	-0.840115	5.44669
	118.447	3.75896	-0.840115	5.44669
	118.447	3.75896	-0.840115	5.44669
	118.447	3.75896	-0.840115	5.44669
	118.447	3.75896	-0.840115	5.44669
	118.447	3.75896	-0.840115	5.44669
	118.447	3.75896	-0.840115	5.44669
	118.447	3.75896	-0.840115	5.44669
	118.447	3.75896	-0.840115	5.44669
	118.447	3.75896	-0.840115	5.44669
	118.447	3.75896	-0.840115	5.44669
	118.447	3.75896	-0.840115	5.44669
	118.447	3.75896	-0.840115	5.44669
	118.447	3.75896	-0.840115	5.44669
	118.447	3.75896	-0.840115	5.44669
	118.447	3.75896	-0.840115	5.44669
	118.447	3.75896	-0.840115	5.44669
	118.447	3.75896	-0.840115	5.44669
	118.447	3.75896	-0.840115	5.44669
	118.447	3.75896	-0.840115	5.44669
	118.447	3.75896	-0.840115	5.44669
	118.447	3.75896	-0.840115	5.44669
	118.447	3.75896	-0.840115	5.44669
	118.447	3.75896	-0.840115	5.44669
	118.447	3.75896	-0.840115	5.44669
	118.447	3.75896	-0.840115	5.44669
	118.447	3.75896	-0.840115	5.44669
	118.447	3.75896	-0.840115	5.44669
	118.447	3.75896	-0.840115	5.44669
	118.447	3.75896	-0.840115	5.44669
	118.447	3.75896	-0.840115	5.44669
	118.447	3.75896	-0.840115	5.44669
	118.447	3.75896	-0.840115	5.44669
	118.447	3.75896	-0.840115	5.44669
	118.447	3.75896	-0.840115	5.44669
	118.447	3.75896	-0.840115	5.44669
	118.447	3.75896	-0.840115	5.44669
	118.447	3.75896	-0.840115	5.44669
	118.447	3.75896	-0.840115	5.44669
	118.447	3.75896	-0.840115	5.44669
	118.447	3.75896	-0.840115	5.44669
	118.424	3.80815	-0.840115	5.44669
	118.367	3.98412	-0.840115	5.44669
	118.343	4.21251	-0.840115	5.44669
	118.397	4.32209	-0.840115	5.44669
	118.435	4.29892	-0.840115	5.44669
	118.388	4.25218	-0.840115	5.44669
	118.326	4.24114	-0.840115	5.44268
	118.289	4.25318	-0.840115	5.43234
	118.248	4.26215	-0.840115	5.42806
	118.213	4.26164	-0.840115	5.43374
	118.208	4.30742	-0.840115	5.43423
	118.218	4.48214	-0.840115	5.43187
	118.224	4.71123	-0.840115	5.43865
	118.223	4.82154	-0.840115	5.44759
	118.22	4.84762	-0.840115	5.44977
	118.219	4.92742	-0.840115	5.44763
	118.22	5.01789	-0.840115	5.44598
	118.221	5.08711	-0.840115	5.44606
	118.221	5.19178	-0.840115	5.44667
	118.22	5.27729	-0.840115	5.44691
	118.22	5.28639	-0.840115	5.44678
	118.22	5.26148	-0.840115	5.44665
	118.198	5.24807	-0.840115	5.44664
	118.141	5.25135	-0.840115	5.44668
	118.117	5.25749	-0.840115	5.4467
	118.171	5.2589	-0.840115	5.4467
	118.231	5.25731	-0.840115	5.44669
	118.219	5.25614	-0.840115	5.44668
	118.123	5.25622	-0.840115	5.44669
	118.009	5.25667	-0.840115	5.44669
	117.961	5.30602	-0.840115	5.44669
	117.976	5.48189	-0.847985	5.44669
	117.998	5.71019	-0.86827	5.44669
	118.025	5.81976	-0.87666	5.44669
	118.076	5.79662	-0.857648	5.44669
	118.095	5.7499	-0.836407	5.44669
	118.042	5.73886	-0.832636	5.44669
	117.984	5.75089	-0.838349	5.44669
	117.974	5.75986	-0.842041	5.44669
	117.989	5.75934	-0.84155	5.44669
	117.999	5.75594	-0.840032	5.44669
	117.998	5.75469	-0.83957	5.44669
	117.994	5.75538	-0.839916	5.44669
	117.993	5.8053	-0.840225	5.44669
	117.994	5.98133	-0.840232	5.44669
	117.994	6.2095	-0.840124	5.44669
	117.994	6.31895	-0.840077	5.44669
	117.994	6.29581	-0.840096	5.44669
	117.994	6.24913	-0.84012	5.44669
	117.994	6.2873	-0.840124	5.44669
	117.972	6.47529	-0.840117	5.44669
	117.914	6.71265	-0.840112	5.44669
	117.868	6.82171	-0.840113	5.44669
	117.842	6.79513	-0.840115	5.44669
	117.799	6.74715	-0.840115	5.44669
	117.76	6.73681	-0.840115	5.44669
	117.754	6.79876	-0.840115	5.44669
	117.787	6.98376	-0.840115	5.44669
	117.851	7.21141	-0.840115	5.44669
	117.874	7.31746	-0.840115	5.44669
	117.817	7.29308	-0.840115	5.44669
	117.756	7.24709	-0.840115	5.44669
	117.746	7.28598	-0.840115	5.44669
	117.763	7.47403	-0.840115	5.44669
	117.773	7.71116	-0.840115	5.44669
	117.772	7.8201	-0.840115	5.44669
	117.767	7.79355	-0.840115	5.44669
	117.766	7.79482	-0.840115	5.44669
	117.767	7.91126	-0.840115	5.44669
	117.768	8.02564	-0.840115	5.44669
	117.768	8.09181	-0.840115	5.44669
	117.768	8.1867	-0.840115	5.44669
	117.768	8.26919	-0.840115	5.44669
	117.768	8.32971	-0.840115	5.44669
	117.768	8.48275	-0.840115	5.44669
	117.768	8.69779	-0.840115	5.44669
	117.768	8.80996	-0.840115	5.44669
	117.768	8.79263	-0.840115	5.44669
	117.768	8.79661	-0.840115	5.44669
	117.768	8.9601	-0.840115	5.44669
	117.768	9.24858	-0.840115	5.44669
	117.768	9.54313	-0.840115	5.44669
	117.768	9.74825	-0.840115	5.44669
	117.746	9.80785	-0.840115	5.44669
	117.666	9.82151	-0.840115	5.44669
	117.562	9.96337	-0.840115	5.44669
	117.513	10.1904	-0.840115	5.44669
	117.523	10.3608	-0.840115	5.44669
	117.567	10.5189	-0.840115	5.44669
	117.629	10.6987	-0.840115	5.44669
	117.647	10.7946	-0.840115	5.44669
	117.589	10.8322	-0.840115	5.44669
	117.529	10.9711	-0.840115	5.44669
	117.52	11.1885	-0.840115	5.44669
	117.537	11.3066	-0.840115	5.44669
	117.547	11.291	-0.840115	5.44669
	117.545	11.2935	-0.840115	5.44669
	117.541	11.4558	-0.840115	5.44669
	117.54	11.6951	-0.840115	5.44669
	117.541	11.8633	-0.840115	5.44669
	117.542	12.0162	-0.840115	5.44669
	117.542	12.1945	-0.840115	5.44669
	117.519	12.2917	-0.840115	5.44669
	117.462	12.3303	-0.840115	5.44669
	117.438	12.4692	-0.840115	5.44669
	117.492	12.6862	-0.840115	5.44669
	117.552	12.8042	-0.840115	5.44669
	117.563	12.7886	-0.840115	5.44669
	117.547	12.7421	-0.840115	5.44669
	117.536	12.7776	-0.840115	5.44669
	117.537	12.9644	-0.840115	5.44669
	117.519	13.2514	-0.840115	5.44669
	117.441	13.5371	-0.840115	5.44669
	117.336	13.739	-0.840115	5.44669
	117.286	13.8004	-0.840115	5.44669
	117.296	13.7668	-0.840115	5.44669
	117.318	13.7328	-0.840115	5.44669
	117.323	13.7309	-0.840115	5.44669
	117.318	13.7422	-0.840115	5.44669
	117.313	13.7476	-0.840115	5.44669
	117.314	13.7459	-0.840115	5.44669
	117.315	13.7432	-0.840115	5.44669
	117.316	13.7427	-0.840115	5.44669
	117.315	13.7434	-0.840115	5.44669
	117.315	13.7439	-0.840115	5.44669
	117.315	13.7439	-0.840115	5.44669
	117.315	13.7437	-0.840115	5.44669
	117.315	13.7928	-0.840115	5.44669
	117.315	13.9688	-0.840115	5.44669
	117.315	14.1972	-0.840115	5.44669
	117.315	14.2576	-0.840115	5.44669
	117.315	14.1077	-0.840115	5.44669
	117.315	14.0085	-0.840115	5.44669
	117.315	14.1163	-0.840115	5.44669
	117.315	14.2611	-0.840115	5.44669
	117.315	14.2936	-0.840115	5.44669
	117.315	14.2082	-0.840115	5.44669
	117.315	14.0549	-0.840115	5.44669
	117.315	13.9551	-0.840115	5.44669
	117.315	13.9574	-0.840115	5.44669
	117.315	14.0413	-0.840115	5.44669
	117.315	14.1816	-0.840115	5.44669
	117.315	14.2765	-0.840115	5.44669
	117.315	14.2768	-0.840115	5.44669
	117.315	14.2449	-0.840115	5.44669
	117.315	14.2316	-0.840115	5.44669
	117.315	14.2375	-0.840115	5.44669
	117.315	14.2938	-0.840115	5.44669
	117.315	14.4707	-0.840115	5.44669
	117.315	14.697	-0.840115	5.44669
	117.315	14.8053	-0.840115	5.44669
	117.315	14.7824	-0.840115	5.44669
	117.315	14.7362	-0.840115	5.44669
	117.315	14.7253	-0.840115	5.44669
	117.315	14.7372	-0.840115	5.44669
	117.315	14.7953	-0.840115	5.44669
	117.315	14.9707	-0.840115	5.44669
	117.293	15.1957	-0.840115	5.44669
	117.213	15.3041	-0.840115	5.44669
	117.132	15.3308	-0.840115	5.44268
	117.162	15.4607	-0.840115	5.43234
	117.276	15.6782	-0.840115	5.42806
	117.347	15.7995	-0.840115	5.43775
	117.319	15.8344	-0.840115	5.44858
	117.213	15.9632	-0.840115	5.4505
	117.1	16.1772	-0.840115	5.44759
	117.078	16.3467	-0.840115	5.44571
	117.152	16.5092	-0.840115	5.44595
	117.197	16.7402	-0.840115	5.44673
	117.147	17.0114	-0.840115	5.44696
	117.08	17.2272	-0.840115	5.44679
	117.066	17.3488	-0.840115	5.44663
	117.082	17.4908	-0.840115	5.44663
	117.095	17.6812	-0.840115	5.44668
	117.094	17.8364	-0.840115	5.44671
	117.089	18.0505	-0.840115	5.4467
	117.087	18.4144	-0.840115	5.44668
	117.088	18.7889	-0.840115	5.44668
	117.089	19.1096	-0.840115	5.44669
	117.089	19.4523	-0.840115	5.44669
	117.089	19.782	-0.840115	5.44669
	117.067	20.0917	-0.840115	5.44669
	117.009	20.4951	-0.840115	5.44669
	116.985	20.9602	-0.840115	5.44669
	117.017	21.3219	-0.840115	5.44669
	117.02	21.554	-0.840115	5.44669
	117.007	21.7583	-0.840115	5.44669
	117.022	22.0447	-0.840115	5.44669
	117.014	22.4812	-0.840115	5.44669
	116.98	23.0174	-0.840115	5.44669
	116.965	23.5033	-0.840115	5.44669
	116.97	23.8281	-0.840115	5.44669
	116.955	24.136	-0.840115	5.44669
	116.899	24.6468	-0.840115	5.44669
	116.851	25.2236	-0.840115	5.44669
	116.846	25.7028	-0.840115	5.44669
	116.86	26.2567	-0.840115	5.44669
	116.868	26.948	-0.840115	5.44669
	116.866	27.6322	-0.840115	5.44669
	116.862	28.3571	-0.840115	5.44669
	116.861	29.2637	-0.840115	5.44669
	116.862	30.356	-0.840115	5.44669
	116.841	31.5796	-0.840115	5.44669
	116.761	32.86	-0.840115	5.44669
	116.657	34.2267	-0.840115	5.44669
	116.607	35.8726	-0.840115	5.44669
	116.618	37.8432	-0.840115	5.44669
	116.639	39.9867	-0.840115	5.44669
	116.644	42.2072	-0.840115	5.44669
	116.639	44.4174	-0.840115	5.44669
	116.635	46.4514	-0.840115	5.44669
	116.635	48.1957	-0.840115	5.44669
	116.636	49.6987	-0.840115	5.44669
	116.637	51.0274	-0.840115	5.44669
	116.637	52.0456	-0.840115	5.44669
	116.636	52.6003	-0.840115	5.44669
	116.636	52.7626	-0.840115	5.44669
	116.636	52.7288	-0.840115	5.44669
	116.636	52.6721	-0.840115	5.44669
	116.636	52.6627	-0.840115	5.44669
	116.636	52.6301	-0.840115	5.44669
	116.636	52.4645	-0.840115	5.44669
	116.636	52.1854	-0.840115	5.44669
	116.636	51.9447	-0.840115	5.44669
	116.636	51.9142	-0.840115	5.44669
	116.636	52.0807	-0.840115	5.44669
	116.636	52.1762	-0.840115	5.44669
	116.636	52.061	-0.840115	5.44669
	116.636	51.9144	-0.840115	5.44669
	116.636	51.8345	-0.840115	5.44669
	116.636	51.7454	-0.840115	5.44669
	116.636	51.6702	-0.840115	5.44669
	116.636	51.6599	-0.840115	5.44669
	116.636	51.6806	-0.840115	5.44669
	116.636	51.6927	-0.840115	5.44669
	116.636	51.6904	-0.840115	5.44669
	116.636	51.6851	-0.840115	5.44669
	116.636	51.6837	-0.840115	5.44669
	116.636	51.6358	-0.840115	5.44669
	116.636	51.4609	-0.840115	5.44669
	116.636	51.2325	-0.840115	5.44669
	116.636	51.1717	-0.840115	5.44669
	116.636	51.3707	-0.840115	5.44669
	116.636	51.6459	-0.840115	5.44669
	116.636	51.7174	-0.840115	5.44669
	116.636	51.5062	-0.840115	5.44669
	116.636	51.2713	-0.840115	5.44669
	116.636	51.3271	-0.840115	5.44669
	116.636	51.5942	-0.840115	5.44669
	116.636	51.7607	-0.840115	5.44669
	116.636	51.6982	-0.840115	5.44669
	116.636	51.4593	-0.840115	5.44669
	116.636	51.2096	-0.840115	5.44669
	116.636	51.1627	-0.840115	5.44669
	116.636	51.3258	-0.840115	5.44669
	116.636	51.4749	-0.840115	5.44669
	116.636	51.4896	-0.840115	5.44669
	116.636	51.3951	-0.840115	5.44669
	116.636	51.2444	-0.840115	5.44669
	116.636	51.1489	-0.840115	5.44669
	116.636	51.152	-0.840115	5.44669
	116.636	51.1856	-0.840115	5.44669
	116.636	51.1983	-0.840115	5.44669
	116.636	51.1917	-0.840115	5.44669
	116.636	51.2335	-0.840115	5.44669
	116.636	51.458	-0.840115	5.44669
	116.636	51.9139	-0.840115	5.44669
	116.636	52.5274	-0.840115	5.44669
	116.636	53.2922	-0.840115	5.44669
	116.636	54.1892	-0.840115	5.44669
	116.636	55.0584	-0.840115	5.44669
	116.636	55.766	-0.840115	5.44669
	116.636	56.301	-0.840115	5.44669
	116.636	56.7047	-0.840115	5.44669
	116.636	56.9486	-0.840115	5.44669
	116.636	57.0477	-0.840115	5.44669
	116.636	57.1231	-0.840115	5.44669
	116.636	57.2369	-0.840115	5.44669
	116.636	57.424	-0.840115	5.44669
	116.614	57.7341	-0.840115	5.44669
	116.534	58.2342	-0.840115	5.44669
	116.453	58.8945	-0.840115	5.44669
	116.483	59.5249	-0.840115	5.44669
	116.597	60.0319	-0.840115	5.44669
	116.668	60.4894	-0.840115	5.44669
	116.663	60.9687	-0.840115	5.44669
	116.614	61.4744	-0.840115	5.44669
	116.525	61.9835	-0.840115	5.44669
	116.449	62.4845	-0.840115	5.44669
	116.463	62.981	-0.840115	5.44669
	116.497	63.4785	-0.840115	5.44669
	116.463	64.0271	-0.840115	5.44669
	116.407	64.703	-0.840115	5.44669
	116.391	65.4309	-0.840115	5.44669
	116.403	66.0395	-0.840115	5.44669
	116.414	66.4663	-0.840115	5.44669
	116.414	66.7428	-0.840115	5.44669
	116.433	67.0026	-0.840115	5.44669
	116.488	67.4044	-0.840115	5.44669
	116.513	67.9357	-0.840115	5.44669
	116.46	68.4812	-0.840115	5.44669
	116.4	68.988	-0.840115	5.44669
	116.389	69.5232	-0.840115	5.44669
	116.405	70.1901	-0.840115	5.44669
	116.415	70.9682	-0.840115	5.44669
	116.414	71.8056	-0.840115	5.44669
	116.41	72.7363	-0.840115	5.44669
	116.409	73.7511	-0.840115	5.44669
	116.409	74.7293	-0.840115	5.44669
	116.41	75.5579	-0.840115	5.44669
	116.41	76.2709	-0.840115	5.44669
	116.41	76.9292	-0.840115	5.44669
	116.41	77.4978	-0.840115	5.44669
	116.41	78.0312	-0.847985	5.44669
	116.41	78.6283	-0.86827	5.44669
	116.41	79.1735	-0.87666	5.44669
	116.41	79.5615	-0.857648	5.44669
	116.41	79.9335	-0.836407	5.44669
	116.41	80.4088	-0.832636	5.44669
	116.41	80.9416	-0.838349	5.44669
	116.41	81.5123	-0.842041	5.44669
	116.41	82.2341	-0.84155	5.44669
	116.388	83.1779	-0.840032	5.44669
	116.33	84.2374	-0.83957	5.44669
	116.307	85.2786	-0.839916	5.44669
	116.36	86.2729	-0.840225	5.44669
	116.398	87.2052	-0.840232	5.44669
	116.329	88.022	-0.840124	5.44669
	116.209	88.7466	-0.840077	5.44669
	116.149	89.4631	-0.840096	5.44669
	116.161	90.2565	-0.84012	5.44669
	116.187	91.1418	-0.840124	5.44669
	116.193	91.9979	-0.840117	5.44669
	116.187	92.7537	-0.840112	5.44669
	116.182	93.469	-0.840113	5.44669
	116.182	94.2015	-0.840115	5.44669
	116.184	94.9064	-0.840115	5.44669
	116.184	95.5364	-0.840115	5.44669
	116.184	96.1851	-0.840115	5.44669
	116.184	96.8746	-0.840115	5.44669
	116.184	97.5264	-0.840115	5.44669
	116.184	98.2386	-0.840115	5.44669
	116.184	99.1023	-0.840115	5.44669
	116.184	99.9766	-0.840115	5.44669
	116.184	100.747	-0.840115	5.44669
	116.184	101.462	-0.840115	5.44669
	116.184	102.19	-0.840115	5.44669
	116.184	102.892	-0.840115	5.44669
	116.184	103.523	-0.840115	5.44669
	116.184	104.173	-0.840115	5.44669
	116.184	104.863	-0.840115	5.44669
	116.161	105.514	-0.840115	5.44669
	116.082	106.177	-0.840115	5.44669
	116	106.865	-0.840115	5.44669
	116.031	107.511	-0.840115	5.44669
	116.122	108.172	-0.840115	5.44669
	116.136	108.861	-0.840115	5.44669
	116.084	109.508	-0.840115	5.44669
	116.054	110.219	-0.840115	5.44669
	116.059	111.083	-0.840115	5.44669
	116.049	111.909	-0.840115	5.44669
	115.995	112.553	-0.840115	5.44669
	115.946	113.167	-0.840115	5.44669
	115.94	113.886	-0.840115	5.44669
	115.954	114.669	-0.840115	5.44669
	115.962	115.393	-0.840115	5.44669
	115.961	116.013	-0.840115	5.44669
	115.957	116.651	-0.840115	5.44669
	115.956	117.339	-0.840115	5.44669
	115.957	117.994	-0.840115	5.44669
	115.958	118.659	-0.840115	5.44669
	115.958	119.347	-0.840115	5.44669
	115.957	119.942	-0.840115	5.44669
	115.957	120.477	-0.840115	5.44669
	115.957	121.064	-0.840115	5.44669
	115.957	121.654	-0.840115	5.44669
	115.957	122.22	-0.840115	5.44669
	115.957	122.823	-0.840115	5.44669
	115.957	123.359	-0.840115	5.44669
	115.957	123.741	-0.840115	5.44669
	115.957	124.114	-0.840115	5.44669
	115.957	124.542	-0.840115	5.44669
	115.957	124.949	-0.840115	5.44669
	115.957	125.368	-0.840115	5.44669
	115.957	125.856	-0.840115	5.44669
	115.957	126.378	-0.840115	5.44669
	115.957	126.89	-0.840115	5.44669
	115.957	127.387	-0.840115	5.44669
	115.957	127.88	-0.840115	5.44669
	115.957	128.378	-0.840115	5.44669
	115.935	128.928	-0.840115	5.44669
	115.878	129.604	-0.840115	5.44669
	115.854	130.332	-0.840115	5.44669
	115.908	130.94	-0.840115	5.44669
	115.968	131.465	-0.840115	5.44669
	115.956	132.094	-0.840115	5.44669
	115.883	132.86	-0.840115	5.44669
	115.826	133.706	-0.840115	5.44669
	115.802	134.546	-0.840115	5.44669
	115.763	135.209	-0.840115	5.44669
	115.725	135.728	-0.840115	5.44669
	115.718	136.336	-0.840115	5.44669
	115.728	137.047	-0.840115	5.44669
	115.735	137.672	-0.840115	5.44669
	115.734	138.211	-0.840115	5.44669
	115.731	138.74	-0.840115	5.44669
	115.73	138.903	-0.840115	5.44669
	115.731	137.574	-0.840115	5.44669
	115.731	133.03	-0.840115	5.44669
	115.731	124.434	-0.840115	5.44669
	115.731	113.591	-0.840115	5.44669
	115.731	104.062	-0.840115	5.44669
	115.731	98.1737	-0.840115	5.44669
	115.731	95.6754	-0.840115	5.44669
	115.731	95.098	-0.840115	5.44669
	115.731	95.3394	-0.840115	5.44669
	115.731	95.8768	-0.840115	5.44669
	115.731	96.4462	-0.840115	5.44669
	115.731	96.9553	-0.840115	5.44669
	115.731	97.3836	-0.840115	5.44669
	115.731	97.645	-0.840115	5.44669
	115.731	97.693	-0.840115	5.44669
	115.731	97.6838	-0.840115	5.44669
	115.731	97.8697	-0.840115	5.44669
	115.731	98.3279	-0.840115	5.44669
	115.731	98.8578	-0.840115	5.44669
	115.731	99.1777	-0.840115	5.44669
	115.731	99.263	-0.840115	5.44669
	115.731	99.3547	-0.840115	5.44669
	115.731	99.5865	-0.840115	5.44669
	115.731	99.9323	-0.840115	5.44669
	115.731	100.334	-0.840115	5.44669
	115.731	100.68	-0.840115	5.4507
	115.731	100.975	-0.840115	5.46104
	115.731	101.317	-0.840115	5.46531
	115.731	101.656	-0.840115	5.45562
	115.731	101.97	-0.840115	5.4448
	115.731	102.371	-0.840115	5.44287
	115.731	102.884	-0.840115	5.44579
	115.731	103.372	-0.840115	5.44767
	115.731	103.706	-0.840115	5.44742
	115.731	103.968	-0.840115	5.44664
	115.731	104.301	-0.840115	5.44641
	115.731	104.647	-0.840115	5.44658
	115.731	104.918	-0.840115	5.44674
	115.731	105.095	-0.840115	5.44675
	115.731	105.102	-0.840115	5.44669
	115.731	104.85	-0.840115	5.44667
	115.731	104.367	-0.840115	5.44668
	115.709	103.753	-0.840115	5.44669
	115.629	102.997	-0.840115	5.44669
	115.526	102.104	-0.840115	5.44669
	115.476	101.332	-0.840115	5.44669
	115.486	100.925	-0.840115	5.44669
	115.508	100.769	-0.840115	5.44669
	115.513	100.708	-0.840115	5.44669
	115.507	100.864	-0.840115	5.44669
	115.503	101.266	-0.840115	5.44669
	115.503	101.625	-0.840115	5.44669
	115.505	101.771	-0.840115	5.44669
	115.505	101.922	-0.840115	5.44669
	115.505	102.264	-0.840115	5.44669
	115.505	102.602	-0.840115	5.44669
	115.505	102.711	-0.840115	5.44669
	115.505	102.65	-0.840115	5.44669
	115.505	102.638	-0.840115	5.44669
	115.505	102.81	-0.840115	5.44669
	115.505	103.058	-0.840115	5.44669
	115.505	103.178	-0.840115	5.44669
	115.505	103.152	-0.840115	5.44669
	115.505	103.1	-0.840115	5.44669
	115.505	103.088	-0.840115	5.44669
	115.505	103.151	-0.840115	5.44669
	115.505	103.336	-0.840115	5.44669
	115.505	103.564	-0.840115	5.44669
	115.505	103.719	-0.840115	5.44669
	115.505	103.871	-0.840115	5.44669
	115.505	104.102	-0.840115	5.44669
	115.505	104.427	-0.840115	5.44669
	115.483	104.82	-0.840115	5.44669
	115.425	105.169	-0.840115	5.44669
	115.401	105.42	-0.840115	5.44669
	115.433	105.587	-0.840115	5.44669
	115.436	105.647	-0.840115	5.44669
	115.4	105.674	-0.840115	5.44669
	115.38	105.821	-0.840115	5.44669
	115.384	106.095	-0.840115	5.44669
	115.37	106.389	-0.840115	5.44669
	115.315	106.6	-0.840115	5.44669
	115.267	106.661	-0.840115	5.44669
	115.284	106.625	-0.840115	5.44669
	115.356	106.541	-0.840115	5.44669
	115.387	106.265	-0.840115	5.44669
	115.331	105.549	-0.840115	5.44669
	115.268	104.312	-0.840115	5.44669
	115.256	102.803	-0.840115	5.44669
	115.273	101.478	-0.840115	5.44669
	115.284	100.69	-0.840115	5.44669
	115.283	100.513	-0.840115	5.44669
	115.278	100.815	-0.840115	5.44669
	115.277	101.316	-0.840115	5.44669
	115.278	101.762	-0.840115	5.44669
	115.279	102.17	-0.840115	5.44669
	115.279	102.59	-0.840115	5.44669
	115.279	102.98	-0.840115	5.44669
	115.278	103.347	-0.840115	5.44669
	115.279	103.663	-0.840115	5.44669
	115.279	103.91	-0.840115	5.44669
	115.279	104.136	-0.840115	5.44669
	115.279	104.427	-0.840115	5.44669
	115.256	104.857	-0.840115	5.44669
	115.177	105.389	-0.840115	5.44669
	115.073	105.974	-0.840115	5.44669
	115.046	106.652	-0.840115	5.44669
	115.136	107.418	-0.840115	5.44669
	115.261	108.246	-0.840115	5.44669
	115.293	109.177	-0.840115	5.44669
	115.22	110.195	-0.840115	5.44669
	115.171	111.224	-0.840115	5.44669
	115.197	112.228	-0.840115	5.44669
	115.207	113.218	-0.840115	5.44669
	115.176	114.211	-0.840115	5.44669
	115.156	115.21	-0.840115	5.44669
	115.158	116.211	-0.840115	5.44669
	115.143	117.161	-0.840115	5.44669
	115.089	117.983	-0.840115	5.44669
	115.041	118.752	-0.840115	5.44669
	115.035	119.641	-0.840115	5.44669
	115.072	120.614	-0.840115	5.44669
	115.137	121.483	-0.840115	5.44669
	115.159	122.264	-0.840115	5.44669
	115.102	123.141	-0.840115	5.44669
	115.041	124.154	-0.840115	5.44669
	115.031	125.199	-0.840115	5.44669
	115.048	126.212	-0.840115	5.44669
	115.058	127.2	-0.840115	5.44669
	115.056	128.14	-0.840115	5.44669
	115.052	128.913	-0.840115	5.44669
	115.051	129.51	-0.840115	5.44669
	115.052	130.123	-0.840115	5.44669
	115.053	130.76	-0.840115	5.44669
	115.053	131.198	-0.840115	5.44669
	115.052	131.414	-0.840115	5.44669
	115.052	131.537	-0.840115	5.44669
	115.03	131.541	-0.840115	5.44669
	114.973	131.357	-0.840115	5.44669
	114.949	131.108	-0.840115	5.44669
	115.003	130.993	-0.840115	5.44669
	115.063	131.021	-0.840115	5.44669
	115.073	131.072	-0.840115	5.44669
	115.057	131.083	-0.840115	5.44669
	115.047	131.069	-0.840115	5.44669
	115.048	131.109	-0.840115	5.44669
	115.053	131.286	-0.840115	5.44669
	115.054	131.518	-0.840115	5.44669
	115.053	131.678	-0.840115	5.44669
	115.052	131.83	-0.840115	5.44669
	115.052	132.06	-0.840115	5.44669
	115.052	132.383	-0.840115	5.44669
	115.03	132.826	-0.840115	5.44669
	114.973	133.401	-0.840115	5.44669
	114.926	134.105	-0.840115	5.44669
	114.923	134.835	-0.840115	5.44669
	114.959	135.435	-0.840115	5.44669
	115.002	135.906	-0.840115	5.44669
	114.966	136.36	-0.840115	5.44669
	114.885	136.801	-0.840115	5.44669
	114.9	137.137	-0.840115	5.44669
	115.008	137.367	-0.840115	5.44669
	115.081	137.531	-0.840115	5.44669
	115.057	137.596	-0.840115	5.44669
	114.951	137.578	-0.840115	5.44669
	114.837	137.549	-0.840115	5.44669
	114.793	137.544	-0.840115	5.44669
	114.831	137.552	-0.840115	5.44669
	114.911	137.557	-0.840115	5.44669
	114.938	137.507	-0.840115	5.44669
	114.877	137.378	-0.840115	5.44669
	114.836	137.325	-0.840115	5.44669
	114.905	137.444	-0.840115	5.44669
	115.027	137.578	-0.840115	5.44669
	115.065	137.552	-0.840115	5.44669
	114.995	137.34	-0.840115	5.44669
	114.923	137.138	-0.840115	5.44669
	114.891	137.158	-0.840115	5.44669
	114.877	137.243	-0.840115	5.44669
	114.922	137.174	-0.840115	5.44669
	115.02	137.05	-0.840115	5.44669
	115.079	137.013	-0.840115	5.44669
	115.074	137.088	-0.840115	5.44669
	115.03	137.289	-0.840115	5.44669
	114.942	137.468	-0.840115	5.44669
	114.866	137.345	-0.840115	5.44669
	114.901	136.962	-0.840115	5.44669
	115.015	136.755	-0.840115	5.44669
	115.062	136.888	-0.840115	5.44669
	114.976	137.129	-0.840115	5.44669
	114.846	137.446	-0.840115	5.44669
	114.788	138.077	-0.840115	5.44669
	114.804	139.107	-0.840115	5.44669
	114.853	140.389	-0.840115	5.44669
	114.916	141.664	-0.840115	5.44669
	114.932	142.655	-0.840115	5.44669
	114.873	143.204	-0.840115	5.44669
	114.814	143.372	-0.840115	5.44669
	114.805	143.293	-0.840115	5.44669
	114.822	143.06	-0.840115	5.44669
	114.832	142.771	-0.840115	5.44669
	114.83	142.502	-0.840115	5.44669
	114.826	142.209	-0.840115	5.44669
	114.824	141.842	-0.840115	5.44669
	114.826	141.542	-0.840115	5.44669
	114.826	141.409	-0.840115	5.44669
	114.826	141.29	-0.840115	5.44669
	114.826	141.113	-0.840115	5.44669
	114.826	140.955	-0.840115	5.44669
	114.826	140.785	-0.840115	5.44669
	114.826	140.595	-0.840115	5.44669
	114.826	140.5	-0.840115	5.44669
	114.826	140.466	-0.840115	5.44669
	114.826	140.328	-0.840115	5.44669
	114.826	140.11	-0.840115	5.44669
	114.826	140.04	-0.840115	5.44669
	114.826	140.232	-0.840115	5.44669
	114.826	140.507	-0.840115	5.44669
	114.826	140.581	-0.840115	5.44669
	114.826	140.273	-0.840115	5.44669
	114.826	139.587	-0.840115	5.44669
	114.826	138.735	-0.840115	5.44669
	114.826	137.925	-0.840115	5.44669
	114.826	137.286	-0.840115	5.44669
	114.826	136.916	-0.840115	5.44669
	114.826	136.68	-0.840115	5.44669
	114.826	136.369	-0.840115	5.44669
	114.826	136.071	-0.840115	5.44669
	114.826	135.968	-0.840115	5.44669
	114.826	135.968	-0.840115	5.44669
	114.826	135.748	-0.840115	5.44669
	114.826	134.927	-0.840115	5.44669
	114.826	133.218	-0.840115	5.44669
	114.826	130.745	-0.840115	5.44669
	114.826	128.074	-0.840115	5.44669
	114.826	125.757	-0.840115	5.44669
	114.826	124.079	-0.840115	5.44669
	114.804	123.101	-0.840115	5.44669
	114.746	122.622	-0.840115	5.44669
	114.722	122.319	-0.840115	5.44669
	114.776	122.045	-0.840115	5.44669
	114.837	121.791	-0.840115	5.44669
	114.847	121.546	-0.840115	5.44669
	114.809	121.251	-0.840115	5.44669
	114.719	120.825	-0.840115	5.44669
	114.616	120.296	-0.840115	5.44669
	114.571	119.711	-0.840115	5.44669
	114.605	119.032	-0.840115	5.44669
	114.705	118.266	-0.840115	5.44669
	114.79	117.438	-0.840115	5.44669
	114.755	116.507	-0.840115	5.44669
	114.637	115.489	-0.840115	5.44669
	114.567	114.509	-0.840115	5.44669
	114.574	113.731	-0.840115	5.44669
	114.601	113.194	-0.840115	5.44669
	114.609	112.764	-0.840115	5.44669
	114.603	112.305	-0.840115	5.44669
	114.598	111.847	-0.840115	5.44669
	114.598	111.555	-0.840115	5.44669
	114.6	111.456	-0.840115	5.44669
	114.6	111.299	-0.840115	5.44669
	114.6	110.939	-0.840115	5.44669
	114.6	110.545	-0.840115	5.44669
	114.6	110.265	-0.840115	5.44669
	114.6	110.101	-0.840115	5.44669
	114.6	110.004	-0.840115	5.44669
	114.6	109.854	-0.840115	5.44669
	114.6	109.651	-0.840115	5.44669
	114.6	109.543	-0.840115	5.44669
	114.6	109.508	-0.840115	5.44669
	114.6	109.375	-0.840115	5.44669
	114.6	109.11	-0.840115	5.44669
	114.6	108.814	-0.840115	5.44669
	114.6	108.551	-0.840115	5.44669
	114.6	108.312	-0.840115	5.44669
	114.6	108.072	-0.840115	5.44669
	114.6	107.822	-0.840115	5.44669
	114.6	107.619	-0.840115	5.44669
	114.6	107.544	-0.840115	5.44669
	114.6	107.572	-0.840115	5.44669
	114.6	107.609	-0.840115	5.44669
	114.6	107.614	-0.840115	5.44669
	114.6	107.553	-0.840115	5.44669
	114.577	107.42	-0.840115	5.44669
	114.52	107.32	-0.840115	5.44669
	114.474	107.266	-0.840115	5.44669
	114.47	107.171	-0.840115	5.44669
	114.484	107.035	-0.840115	5.44669
	114.491	106.846	-0.840115	5.44669
	114.512	106.641	-0.840115	5.44669
	114.543	106.546	-0.840115	5.44669
	114.531	106.517	-0.840115	5.44669
	114.49	106.382	-0.840115	5.44669
	114.45	106.163	-0.840115	5.44669
	114.4	105.994	-0.840115	5.44669
	114.363	105.833	-0.840115	5.44669
	114.36	105.652	-0.840115	5.44669
	114.372	105.507	-0.840115	5.44669
	114.377	105.343	-0.840115	5.44669
	114.376	105.103	-0.840115	5.44669
	114.373	104.828	-0.840115	5.44669
	114.372	104.516	-0.840115	5.44669
	114.373	104.094	-0.840115	5.44669
	114.374	103.671	-0.847985	5.44669
	114.374	103.44	-0.86827	5.44669
	114.373	103.264	-0.87666	5.44669
	114.373	102.892	-0.857648	5.44669
	114.373	102.394	-0.836407	5.44669
	114.373	102.008	-0.832636	5.44669
	114.373	101.777	-0.838349	5.44669
	114.373	101.582	-0.842041	5.44669
	114.373	101.299	-0.84155	5.44669
	114.373	100.91	-0.840032	5.44669
	114.373	100.548	-0.83957	5.44669
	114.373	100.241	-0.839916	5.44669
	114.373	99.8996	-0.840225	5.44669
	114.373	99.6148	-0.840232	5.44669
	114.373	99.4787	-0.840124	5.44669
	114.373	99.3535	-0.840077	5.44669
	114.351	99.1259	-0.840096	5.44669
	114.294	98.8428	-0.84012	5.44669
	114.27	98.6208	-0.840124	5.44669
	114.301	98.5009	-0.840117	5.44669
	114.304	98.411	-0.840112	5.44669
	114.291	98.3972	-0.840113	5.44669
	114.329	98.5187	-0.840115	5.44669
	114.378	98.5897	-0.840115	5.44669
	114.391	98.431	-0.840115	5.44669
	114.379	98.1688	-0.840115	5.44669
	114.37	97.9899	-0.840115	5.44669
	114.348	97.89	-0.840115	5.44669
	114.294	97.8438	-0.840115	5.44669
	114.249	97.8	-0.840115	5.44669
	114.222	97.6902	-0.840115	5.44669
	114.178	97.6427	-0.840115	5.44669
	114.139	97.8067	-0.840115	5.44669
	114.134	98.0136	-0.840115	5.44669
	114.144	97.9628	-0.840115	5.44669
	114.151	97.7079	-0.840115	5.44669
	114.15	97.5446	-0.840115	5.44669
	114.147	97.555	-0.840115	5.44669
	114.146	97.5664	-0.840115	5.44669
	114.147	97.4117	-0.840115	5.44669
	114.147	97.1707	-0.840115	5.44669
	114.147	97.0483	-0.840115	5.44669
	114.147	97.0213	-0.840115	5.44669
	114.147	96.8471	-0.840115	5.44669
	114.147	96.4067	-0.840115	5.44669
	114.147	95.8801	-0.840115	5.44669
	114.147	95.4569	-0.840115	5.44669
	114.147	95.0657	-0.840115	5.44669
	114.147	94.6935	-0.840115	5.44669
	114.147	94.4723	-0.840115	5.44669
	114.147	94.332	-0.840115	5.44669
	114.147	94.1266	-0.840115	5.44669
	114.147	93.858	-0.840115	5.44669
	114.147	93.6341	-0.840115	5.44669
	114.147	93.5574	-0.840115	5.44669
	114.147	93.5924	-0.840115	5.44669
	114.147	93.6324	-0.840115	5.44669
	114.147	93.6364	-0.840115	5.44669
	114.147	93.6238	-0.840115	5.44669
	114.147	93.6171	-0.840115	5.44669
	114.147	93.6188	-0.840115	5.44669
	114.147	93.5727	-0.840115	5.44669
	114.147	93.3974	-0.840115	5.44669
	114.147	93.1682	-0.840115	5.44669
	114.147	93.058	-0.840115	5.44669
	114.147	93.0321	-0.840115	5.44669
	114.147	92.9031	-0.840115	5.44669
	114.147	92.6366	-0.840115	5.44669
	114.125	92.339	-0.840115	5.44669
	114.067	92.1247	-0.840115	5.44669
	114.044	92.0132	-0.840115	5.44669
	114.097	91.8749	-0.840115	5.44669
	114.135	91.6824	-0.840115	5.44669
	114.089	91.5742	-0.840115	5.44669
	114.026	91.5851	-0.840115	5.44669
	114.012	91.577	-0.840115	5.44669
	114.028	91.4141	-0.840115	5.44669
	114.039	91.1765	-0.840115	5.44669
	114.061	91.0584	-0.840115	5.44669
	114.114	91.0813	-0.840115	5.44669
	114.136	91.131	-0.840115	5.44669
	114.083	91.0941	-0.840115	5.44669
	114.024	90.9056	-0.840115	5.44669
	113.991	90.6184	-0.840115	5.44669
	113.949	90.2841	-0.840115	5.44669
	113.914	89.9065	-0.840115	5.44669
	113.909	89.6166	-0.840115	5.44669
	113.918	89.5405	-0.840115	5.44669
	113.924	89.5484	-0.840115	5.44669
	113.923	89.4212	-0.840115	5.44669
	113.921	89.1434	-0.840115	5.44669
	113.92	88.8404	-0.840115	5.44669
	113.921	88.6279	-0.840115	5.44669
	113.921	88.519	-0.840115	5.44669
	113.921	88.3812	-0.840115	5.44669
	113.921	88.188	-0.840115	5.44669
	113.921	88.0793	-0.840115	5.44669
	113.921	88.0411	-0.840115	5.44669
	113.921	87.9064	-0.840115	5.44669
	113.921	87.6911	-0.840115	5.44669
	113.921	87.5231	-0.840115	5.44669
	113.921	87.3618	-0.840115	5.44669
	113.921	87.1798	-0.840115	5.44669
	113.921	87.035	-0.840115	5.44669
	113.921	86.8715	-0.840115	5.44669
	113.921	86.6804	-0.840115	5.44669
	113.921	86.5325	-0.840115	5.44669
	113.921	86.371	-0.840115	5.44669
	113.921	86.1818	-0.840115	5.44669
	113.921	86.034	-0.840115	5.44669
	113.921	85.8718	-0.840115	5.44669
	113.921	85.6823	-0.840115	5.44669
	113.921	85.5838	-0.840115	5.44669
	113.921	85.5978	-0.840115	5.44669
	113.899	85.6367	-0.840115	5.44669
	113.841	85.6477	-0.840115	5.44669
	113.817	85.6385	-0.840115	5.44669
	113.871	85.6307	-0.840115	5.44669
	113.931	85.5815	-0.840115	5.44669
	113.942	85.4083	-0.840115	5.44669
	113.926	85.1811	-0.840115	5.44669
	113.915	85.071	-0.840115	5.44669
	113.894	85.0935	-0.840115	5.44669
	113.841	85.1402	-0.840115	5.44669
	113.819	85.1514	-0.840115	5.44669
	113.872	85.1395	-0.840115	5.44669
	113.931	85.1305	-0.840115	5.44669
	113.942	85.0818	-0.840115	5.44669
	113.926	84.9092	-0.840115	5.44669
	113.893	84.6821	-0.840115	5.44669
	113.815	84.5718	-0.840115	5.44669
	113.738	84.5943	-0.840115	5.44669
	113.747	84.6409	-0.840115	5.44669
	113.78	84.6522	-0.840115	5.44669
	113.747	84.6403	-0.840115	5.44669
	113.691	84.6313	-0.840115	5.44669
	113.676	84.6317	-0.840115	5.44669
	113.688	84.6351	-0.840115	5.44669
	113.699	84.5872	-0.847985	5.44669
	113.699	84.4106	-0.86827	5.44669
	113.695	84.1814	-0.87666	5.44669
	113.693	84.0718	-0.857648	5.44669
	113.694	84.046	-0.836407	5.44669
	113.695	83.9169	-0.832636	5.44669
	113.695	83.6995	-0.838349	5.44669
	113.695	83.5286	-0.842041	5.44669
	113.694	83.3177	-0.84155	5.44669
	113.695	83.0098	-0.840032	5.44669
	113.695	82.813	-0.83957	5.44669
	113.695	82.7682	-0.839916	5.44669
	113.695	82.6605	-0.840225	5.44669
	113.695	82.4093	-0.840232	5.44669
	113.695	82.1597	-0.840124	5.44669
	113.695	82.0663	-0.840077	5.44669
	113.695	82.1035	-0.840096	5.44669
	113.695	82.1504	-0.84012	5.44669
	113.695	82.1072	-0.840124	5.44669
	113.695	81.9171	-0.840117	5.44669
	113.695	81.6806	-0.840112	5.44669
	113.695	81.5727	-0.840113	5.44669
	113.695	81.5994	-0.840115	5.44669
	113.695	81.6471	-0.840115	5.44669
	113.695	81.7064	-0.840115	5.44669
	113.695	81.8205	-0.840115	5.44669
	113.695	81.8639	-0.840115	5.44669
	113.695	81.7459	-0.840115	5.44669
	113.695	81.6167	-0.840115	5.44669
	113.695	81.5943	-0.840115	5.44669
	113.695	81.6292	-0.840115	5.44669
	113.695	81.6516	-0.840115	5.44669
	113.695	81.6485	-0.840115	5.44669
	113.695	81.6392	-0.840115	5.44669
	113.695	81.6364	-0.840115	5.44669
	113.695	81.6386	-0.840115	5.44669
	113.695	81.6404	-0.840115	5.44669
	113.695	81.6405	-0.840115	5.44669
	113.695	81.6398	-0.840115	5.44669
	113.695	81.6395	-0.840115	5.44669
	113.695	81.6397	-0.840115	5.44669
	113.695	81.6398	-0.840115	5.44669
	113.695	81.6398	-0.840115	5.44669
	113.695	81.6398	-0.840115	5.44669
	113.695	81.6398	-0.840115	5.44669
	113.672	81.6889	-0.840115	5.44669
	113.615	81.8157	-0.840115	5.44669
	113.591	81.8682	-0.840115	5.44669
	113.623	81.7493	-0.840115	5.44669
	113.603	81.5674	-0.840115	5.44669
	113.51	81.3679	-0.840115	5.44669
	113.467	81.1752	-0.840115	5.44669
	113.524	81.0887	-0.840115	5.44669
	113.57	81.0596	-0.840115	5.44669
	113.526	80.9209	-0.840115	5.44669
	113.462	80.6514	-0.840115	5.44669
	113.446	80.356	-0.840115	5.44669
	113.461	80.1438	-0.840115	5.44669
	113.473	80.0323	-0.840115	5.44669
	113.473	79.8933	-0.840115	5.44669
	113.468	79.7005	-0.840115	5.44669
	113.467	79.5432	-0.840115	5.44669
	113.468	79.3783	-0.840115	5.44669
	113.469	79.1419	-0.840115	5.44669
	113.469	78.8693	-0.840115	5.44669
	113.468	78.6549	-0.840115	5.44669
	113.468	78.5835	-0.840115	5.44669
	113.468	78.5683	-0.840115	5.44669
	113.468	78.4299	-0.840115	5.44669
	113.468	78.2049	-0.840115	5.44669
	113.468	78.0341	-0.840115	5.44669
	113.468	77.8751	-0.840115	5.44669
	113.468	77.6951	-0.840115	5.44669
	113.468	77.5995	-0.840115	5.44669
	113.468	77.6112	-0.840115	5.44669
	113.468	77.6482	-0.840115	5.44669
	113.468	77.6592	-0.840115	5.44669
	113.446	77.6506	-0.840115	5.44669
	113.389	77.6431	-0.840115	5.44669
	113.365	77.643	-0.840115	5.44669
	113.419	77.6457	-0.840115	5.44669
	113.479	77.6468	-0.840115	5.44669
	113.489	77.6463	-0.840115	5.44669
	113.473	77.6457	-0.840115	5.44669
	113.463	77.6457	-0.840115	5.44669
	113.464	77.6458	-0.840115	5.44669
	113.469	77.6459	-0.840115	5.44669
	113.47	77.6459	-0.840115	5.44669
	113.469	77.6459	-0.840115	5.44669
	113.468	77.6459	-0.840115	5.44669
	113.468	77.6459	-0.840115	5.44669
	113.468	77.6459	-0.840115	5.44669
	113.468	77.5967	-0.840115	5.44669
	113.446	77.4699	-0.840115	5.44669
	113.366	77.3683	-0.840115	5.44669
	113.263	77.3603	-0.840115	5.44669
	113.235	77.4407	-0.840115	5.44669
	113.303	77.583	-0.840115	5.44669
	113.348	77.6309	-0.840115	5.44669
	113.299	77.4554	-0.840115	5.44669
	113.256	77.1944	-0.840115	5.44669
	113.299	77.0712	-0.840115	5.44669
	113.339	77.1004	-0.840115	5.44669
	113.297	77.1544	-0.840115	5.44669
	113.236	77.1664	-0.840115	5.44669
	113.221	77.103	-0.840115	5.44669
	113.235	76.966	-0.840115	5.44669
	113.247	76.9143	-0.840115	5.44669
	113.246	76.9879	-0.840115	5.44669
	113.242	76.9461	-0.840115	5.44669
	113.263	76.7404	-0.840115	5.44669
	113.321	76.5943	-0.840115	5.44669
	113.346	76.5943	-0.840115	5.44669
	113.292	76.6444	-0.840115	5.44669
	113.232	76.6651	-0.840115	5.44669
	113.243	76.6559	-0.840115	5.44669
	113.317	76.6447	-0.840115	5.44669
	113.373	76.6433	-0.840115	5.44669
	113.398	76.6466	-0.840115	5.44669
	113.415	76.6486	-0.840115	5.44669
	113.372	76.6482	-0.840115	5.44669
	113.298	76.6473	-0.840115	5.44268
	113.318	76.6471	-0.840115	5.43234
	113.403	76.6473	-0.840115	5.42806
	113.395	76.6475	-0.840115	5.43775
	113.311	76.5983	-0.840115	5.44858
	113.293	76.4714	-0.840115	5.4505
	113.318	76.3698	-0.840115	5.44759
	113.29	76.3127	-0.840115	5.44571
	113.241	76.217	-0.840115	5.44595
	113.247	76.131	-0.840115	5.44673
	113.315	76.1185	-0.840115	5.44696
	113.349	76.1421	-0.840115	5.44679
	113.295	76.1563	-0.840115	5.44663
	113.254	76.2029	-0.840115	5.44663
	113.322	76.3728	-0.840115	5.44668
	113.42	76.5995	-0.840115	5.44671
	113.401	76.6614	-0.840115	5.4467
	113.285	76.5126	-0.840115	5.44668
	113.232	76.4135	-0.840115	5.44668
	113.294	76.5208	-0.840115	5.44669
	113.345	76.6654	-0.840115	5.44669
	113.324	76.7472	-0.840115	5.44669
	113.315	76.8871	-0.840115	5.44669
	113.323	77.089	-0.840115	5.44669
	113.284	77.2004	-0.840115	5.44669
	113.237	77.1382	-0.840115	5.44669
	113.226	76.9191	-0.840115	5.44669
	113.237	76.6776	-0.840115	5.44669
	113.246	76.5287	-0.840115	5.44669
	113.245	76.3847	-0.840115	5.44669
	113.242	76.2032	-0.840115	5.44669
	113.241	76.0524	-0.840115	5.44669
	113.241	75.8862	-0.840115	5.44669
	113.242	75.6961	-0.840115	5.44669
	113.242	75.5496	-0.840115	5.44669
	113.242	75.3883	-0.840115	5.44669
	113.242	75.1987	-0.840115	5.44669
	113.242	75.0507	-0.840115	5.44669
	113.242	74.8885	-0.840115	5.44669
	113.242	74.6991	-0.840115	5.44669
	113.242	74.6007	-0.840115	5.44669
	113.242	74.5654	-0.840115	5.44669
	113.22	74.4283	-0.840115	5.44669
	113.14	74.1618	-0.840115	5.44669
	113.059	73.867	-0.840115	5.44669
	113.089	73.654	-0.840115	5.44669
	113.181	73.542	-0.840115	5.44669
	113.194	73.4522	-0.840115	5.44669
	113.165	73.3864	-0.840115	5.44669
	113.17	73.3308	-0.840115	5.44669
	113.141	73.223	-0.840115	5.44669
	113.054	73.1314	-0.840115	5.44669
	113.016	73.1208	-0.840115	5.44669
	113.074	73.1473	-0.840115	5.44669
	113.118	73.1619	-0.840115	5.44669
	113.073	73.1585	-0.840115	5.44669
	113.009	73.1027	-0.840115	5.44669
	112.993	72.9252	-0.840115	5.44669
	113.009	72.6493	-0.840115	5.44669
	113.021	72.4142	-0.840115	5.44669
	113.02	72.3357	-0.840115	5.44669
	113.016	72.3248	-0.840115	5.44669
	113.014	72.24	-0.840115	5.44669
	113.015	72.1421	-0.840115	5.44669
	113.016	72.1207	-0.840115	5.44669
	113.016	72.0957	-0.840115	5.44669
	113.016	71.9372	-0.840115	5.44669
	113.016	71.7075	-0.840115	5.44669
	113.016	71.5911	-0.840115	5.44669
	113.016	71.6119	-0.840115	5.44669
	113.016	71.6601	-0.840115	5.44669
	113.016	71.6725	-0.840115	5.44669
	113.016	71.6606	-0.840115	5.44669
	113.016	71.6512	-0.840115	5.44669
	113.016	71.6514	-0.840115	5.44669
	113.016	71.6549	-0.840115	5.44669
	113.016	71.6563	-0.840115	5.44669
	113.016	71.6556	-0.840115	5.44669
	113.016	71.6057	-0.840115	5.44669
	113.016	71.4296	-0.840115	5.44669
	113.016	71.2014	-0.840115	5.44669
	113.016	71.092	-0.840115	5.44669
	113.016	71.1151	-0.840115	5.44669
	113.016	71.1126	-0.840115	5.44669
	113.016	70.9477	-0.840115	5.44669
	113.016	70.7073	-0.840115	5.44669
	113.016	70.5395	-0.840115	5.44669
	113.016	70.3873	-0.840115	5.44669
	112.993	70.209	-0.840115	5.44669
	112.936	70.0625	-0.840115	5.44669
	112.912	69.897	-0.840115	5.44669
	112.966	69.7056	-0.840115	5.44669
	113.004	69.6075	-0.840115	5.44669
	112.957	69.5731	-0.840115	5.44669
	112.895	69.4363	-0.840115	5.44669
	112.859	69.2187	-0.840115	5.44669
	112.817	69.0997	-0.840115	5.44669
	112.782	69.1151	-0.840115	5.44669
	112.777	69.1619	-0.840115	5.44669
	112.787	69.1266	-0.840115	5.44669
	112.793	68.9397	-0.840115	5.44669
	112.792	68.7018	-0.840115	5.44669
	112.789	68.5921	-0.840115	5.44669
	112.789	68.5695	-0.840115	5.44669
	112.789	68.4417	-0.840115	5.44669
	112.79	68.2237	-0.840115	5.44669
	112.79	68.0522	-0.840115	5.44669
	112.789	67.8903	-0.840115	5.44669
	112.789	67.7094	-0.840115	5.44669
	112.789	67.6144	-0.840115	5.44669
	112.789	67.6267	-0.840115	5.44669
	112.767	67.6637	-0.840115	5.44669
	112.71	67.6745	-0.840115	5.44669
	112.686	67.6659	-0.840115	5.44669
	112.74	67.6584	-0.840115	5.44669
	112.778	67.6091	-0.840115	5.44669
	112.731	67.4358	-0.840115	5.44669
	112.669	67.2085	-0.840115	5.44669
	112.655	67.0985	-0.840115	5.44669
	112.67	67.1211	-0.840115	5.44669
	112.681	67.1677	-0.840115	5.44669
	112.681	67.1789	-0.840115	5.44669
	112.654	67.167	-0.840115	5.44669
	112.595	67.2072	-0.840115	5.44669
	112.55	67.3836	-0.840115	5.44669
	112.547	67.5662	-0.840115	5.44669
	112.561	67.5011	-0.840115	5.44669
	112.568	67.2489	-0.840115	5.44669
	112.566	67.0918	-0.840115	5.44669
	112.562	67.1039	-0.840115	5.44669
	112.562	67.1629	-0.840115	5.44669
	112.563	67.183	-0.840115	5.44669
	112.563	67.2196	-0.840115	5.44669
	112.563	67.3831	-0.840115	5.44669
	112.563	67.5616	-0.840115	5.44669
	112.563	67.4993	-0.840115	5.44669
	112.563	67.2498	-0.840115	5.44669
	112.563	67.0928	-0.840115	5.44669
	112.563	67.104	-0.840115	5.44669
	112.563	67.1626	-0.840115	5.44669
	112.563	67.1829	-0.840115	5.44669
	112.563	67.1213	-0.840115	5.44669
	112.563	66.9329	-0.840115	5.44669
	112.563	66.7037	-0.840115	5.44669
	112.563	66.5982	-0.840115	5.44669
	112.563	66.6234	-0.840115	5.44669
	112.541	66.6695	-0.840115	5.44669
	112.461	66.6796	-0.840115	5.44669
	112.358	66.6182	-0.840115	5.44669
	112.33	66.4335	-0.840115	5.44669
	112.398	66.2058	-0.840115	5.44669
	112.465	66.0996	-0.840115	5.44669
	112.474	66.1239	-0.840115	5.44669
	112.432	66.1208	-0.840115	5.44669
	112.364	65.9551	-0.840115	5.44669
	112.32	65.7146	-0.840115	5.44669
	112.321	65.5963	-0.840115	5.44669
	112.336	65.6201	-0.840115	5.44669
	112.342	65.6702	-0.840115	5.44669
	112.339	65.6333	-0.840115	5.44669
	112.336	65.4446	-0.840115	5.44669
	112.336	65.2065	-0.840115	5.44669
	112.337	65.0974	-0.840115	5.44669
	112.337	65.075	-0.840115	5.44669
	112.337	64.9471	-0.840115	5.44669
	112.337	64.729	-0.840115	5.44669
	112.337	64.6066	-0.840115	5.44669
	112.337	64.6208	-0.840115	5.44669
	112.337	64.6191	-0.840115	5.44669
	112.337	64.4577	-0.840115	5.44669
	112.337	64.1693	-0.840115	5.44669
	112.337	63.9232	-0.840115	5.44669
	112.337	63.8937	-0.840115	5.44669
	112.337	64.0134	-0.840115	5.44669
	112.337	64.0319	-0.840115	5.44669
	112.337	63.9905	-0.847985	5.44669
	112.315	64.0147	-0.86827	5.44669
	112.235	63.9488	-0.87666	5.44669
	112.154	63.7506	-0.857648	5.44669
	112.184	63.6162	-0.836407	5.44669
	112.298	63.6185	-0.832636	5.44669
	112.369	63.6653	-0.838349	5.44669
	112.341	63.6839	-0.842041	5.44669
	112.234	63.6749	-0.84155	5.44669
	112.122	63.6646	-0.840032	5.44669
	112.078	63.6142	-0.83957	5.44669
	112.094	63.4415	-0.839916	5.44669
	112.115	63.2148	-0.840225	5.44669
	112.119	63.1048	-0.840232	5.44669
	112.112	63.1272	-0.840124	5.44669
	112.108	63.1738	-0.840077	5.44669
	112.109	63.185	-0.840096	5.44669
	112.111	63.1239	-0.84012	5.44669
	112.111	62.939	-0.840124	5.44669
	112.111	62.711	-0.840117	5.44669
	112.11	62.6049	-0.840112	5.44669
	112.11	62.5801	-0.840113	5.44669
	112.111	62.4994	-0.840115	5.44669
	112.111	62.4081	-0.840115	5.44669
	112.111	62.3388	-0.840115	5.44669
	112.111	62.2344	-0.840115	5.44669
	112.111	62.149	-0.840115	5.44669
	112.111	62.0907	-0.840115	5.44669
	112.111	61.9396	-0.840115	5.44669
	112.111	61.7246	-0.840115	5.44669
	112.111	61.6117	-0.840115	5.44669
	112.111	61.6288	-0.840115	5.44669
	112.111	61.6249	-0.840115	5.44669
	112.111	61.4616	-0.840115	5.44669
	112.111	61.2223	-0.840115	5.44669
	112.111	61.1037	-0.840115	5.44669
	112.111	61.1269	-0.840115	5.44669
	112.111	61.1769	-0.840115	5.44669
	112.111	61.1893	-0.840115	5.44669
	112.111	61.1275	-0.840115	5.44669
	112.111	60.9418	-0.840115	5.44669
	112.111	60.7138	-0.840115	5.44669
	112.111	60.5587	-0.840115	5.44669
	112.111	60.4565	-0.840115	5.44669
	112.111	60.45	-0.840115	5.44669
	112.111	60.5791	-0.840115	5.44669
	112.111	60.6998	-0.840115	5.44669
	112.111	60.6654	-0.840115	5.44669
	112.111	60.4544	-0.840115	5.44669
	112.111	60.2555	-0.840115	5.44669
	112.111	60.3261	-0.840115	5.44669
	112.111	60.5373	-0.840115	5.44669
	112.111	60.5198	-0.840115	5.44669
	112.111	60.2771	-0.840115	5.44669
	112.111	60.107	-0.840115	5.44669
	112.111	60.1102	-0.840115	5.44669
	112.111	60.2194	-0.840115	5.44669
	112.088	60.419	-0.840115	5.44669
	112.031	60.6359	-0.840115	5.44669
	111.985	60.6831	-0.840115	5.44669
	111.959	60.4825	-0.840115	5.44669
	111.938	60.2115	-0.840115	5.44669
	111.979	60.0931	-0.840115	5.44669
	112.054	60.1278	-0.840115	5.44669
	112.035	60.1825	-0.840115	5.44669
	111.927	60.1927	-0.840115	5.44669
	111.855	60.1776	-0.840115	5.44669
	111.88	60.1675	-0.840115	5.44669
	111.963	60.1687	-0.840115	5.44669
	111.997	60.1236	-0.840115	5.44669
	111.96	59.9489	-0.840115	5.44669
	111.952	59.7196	-0.840115	5.44669
	111.964	59.6092	-0.840115	5.44669
	111.929	59.6323	-0.840115	5.44669
	111.88	59.6794	-0.840115	5.44669
	111.867	59.6905	-0.840115	5.44669
	111.879	59.6785	-0.840115	5.44669
	111.888	59.6694	-0.840115	5.44669
	111.888	59.6699	-0.840115	5.44669
	111.884	59.6242	-0.840115	5.44669
	111.883	59.4986	-0.840115	5.44669
	111.884	59.4455	-0.840115	5.44669
	111.884	59.5636	-0.840115	5.44669
	111.885	59.6471	-0.840115	5.44669
	111.884	59.5441	-0.840115	5.44669
	111.884	59.4561	-0.840115	5.44669
	111.884	59.5026	-0.840115	5.44669
	111.884	59.4624	-0.840115	5.44669
	111.884	59.2671	-0.840115	5.44669
	111.884	59.1247	-0.840115	5.44669
	111.884	59.1226	-0.840115	5.44669
	111.884	59.1705	-0.840115	5.44669
	111.884	59.191	-0.840115	5.44669
	111.884	59.1825	-0.840115	5.44669
	111.862	59.1717	-0.840115	5.44669
	111.804	59.1701	-0.840115	5.44669
	111.758	59.1734	-0.840115	5.44669
	111.733	59.1752	-0.840115	5.44669
	111.711	59.1749	-0.840115	5.44669
	111.73	59.1741	-0.840115	5.44669
	111.748	59.1739	-0.840115	5.44669
	111.705	59.1249	-0.840115	5.44669
	111.651	58.9491	-0.840115	5.44669
	111.639	58.7698	-0.840115	5.44669
	111.653	58.787	-0.840115	5.44669
	111.662	58.8626	-0.840115	5.44669
	111.662	58.7905	-0.840115	5.44669
	111.658	58.6688	-0.840115	5.44669
	111.657	58.6332	-0.840115	5.44669
	111.657	58.6599	-0.840115	5.44669
	111.658	58.6835	-0.840115	5.44669
	111.658	58.6839	-0.840115	5.44669
	111.658	58.6756	-0.840115	5.44669
	111.658	58.672	-0.840115	5.44669
	111.658	58.6735	-0.840115	5.44669
	111.658	58.6261	-0.840115	5.44669
	111.658	58.4504	-0.840115	5.44669
	111.658	58.2215	-0.840115	5.44669
	111.658	58.0624	-0.840115	5.44669
	111.658	57.9589	-0.840115	5.44669
	111.658	57.9533	-0.840115	5.44669
	111.636	58.034	-0.840115	5.44669
	111.578	57.9787	-0.840115	5.44669
	111.532	57.7649	-0.840115	5.44669
	111.506	57.6201	-0.840115	5.44669
	111.463	57.6236	-0.840115	5.44669
	111.424	57.6747	-0.840115	5.44669
	111.44	57.6945	-0.840115	5.44669
	111.531	57.6355	-0.840115	5.44669
	111.619	57.4975	-0.840115	5.44669
	111.587	57.3947	-0.840115	5.44669
	111.471	57.3902	-0.840115	5.44669
	111.399	57.4724	-0.840115	5.44669
	111.427	57.6143	-0.840115	5.44669
	111.534	57.6613	-0.840115	5.44669
	111.625	57.4857	-0.840115	5.44669
	111.589	57.2249	-0.840115	5.44669
	111.469	57.1019	-0.840115	5.44669
	111.398	57.1802	-0.840115	5.44669
	111.405	57.361	-0.840115	5.44669
	111.433	57.4254	-0.840115	5.44669
	111.442	57.2923	-0.840115	5.44669
	111.435	57.1493	-0.840115	5.44669
	111.43	57.1265	-0.840115	5.44669
	111.43	57.1662	-0.840115	5.44669
	111.431	57.1907	-0.840115	5.44669
	111.432	57.1376	-0.840115	5.44669
	111.432	56.9513	-0.840115	5.44669
	111.432	56.7199	-0.840115	5.44669
	111.431	56.6128	-0.840115	5.44669
	111.432	56.5888	-0.840115	5.44669
	111.432	56.4596	-0.840115	5.44669
	111.432	56.2415	-0.840115	5.44669
	111.432	56.1196	-0.840115	5.44669
	111.432	56.1339	-0.840115	5.44669
	111.432	56.1813	-0.840115	5.44669
	111.432	56.1466	-0.840115	5.44669
	111.432	55.9598	-0.840115	5.44669
	111.432	55.7217	-0.840115	5.44669
	111.432	55.6119	-0.840115	5.44669
	111.432	55.6385	-0.840115	5.44669
	111.432	55.6867	-0.840115	5.44669
	111.432	55.6972	-0.840115	5.44669
	111.432	55.6843	-0.840115	5.44669
	111.432	55.6753	-0.840115	5.44669
	111.432	55.676	-0.840115	5.44669
	111.432	55.6795	-0.840115	5.44669
	111.432	55.6808	-0.840115	5.44669
	111.432	55.68	-0.840115	5.44669
	111.432	55.6301	-0.840115	5.44669
	111.432	55.4541	-0.840115	5.44669
	111.432	55.2259	-0.840115	5.44669
	111.432	55.1165	-0.840115	5.44669
	111.432	55.1888	-0.840115	5.44669
	111.432	55.3622	-0.840115	5.44669
	111.432	55.4257	-0.840115	5.44669
	111.432	55.2948	-0.840115	5.44669
	111.432	55.1531	-0.840115	5.44669
	111.432	55.1301	-0.840115	5.44669
	111.432	55.2184	-0.840115	5.44669
	111.432	55.3695	-0.840115	5.44669
	111.432	55.4181	-0.840115	5.44669
	111.432	55.2891	-0.840115	5.44669
	111.432	55.1534	-0.840115	5.44669
	111.432	55.1322	-0.840115	5.44669
	111.432	55.2192	-0.840115	5.44669
	111.432	55.4182	-0.840115	5.44669
	111.432	55.6428	-0.840115	5.44669
	111.432	55.7426	-0.840115	5.44669
	111.432	55.7167	-0.840115	5.44669
	111.432	55.6723	-0.840115	5.44669
	111.432	55.614	-0.840115	5.44669
	111.432	55.4993	-0.840115	5.44669
	111.432	55.4059	-0.840115	5.44669
	111.432	55.3971	-0.840115	5.44669
	111.432	55.4742	-0.840115	5.44669
	111.432	55.5663	-0.840115	5.44669
	111.432	55.5373	-0.840115	5.44669
	111.432	55.486	-0.840115	5.44669
	111.432	55.5722	-0.840115	5.44268
	111.432	55.6912	-0.840115	5.43234
	111.432	55.7206	-0.840115	5.42806
	111.432	55.7414	-0.840115	5.43775
	111.409	55.8953	-0.840115	5.44858
	111.352	56.1246	-0.840115	5.4505
	111.306	56.2424	-0.840115	5.44759
	111.302	56.2224	-0.840115	5.44571
	111.339	56.174	-0.840115	5.44595
	111.403	56.112	-0.840115	5.44673
	111.425	55.9479	-0.840115	5.44696
	111.345	55.729	-0.840115	5.44679
	111.249	55.6192	-0.840115	5.44663
	111.251	55.6389	-0.840115	5.44663
	111.288	55.6843	-0.840115	5.44668
	111.259	55.6468	-0.840115	5.44671
	111.204	55.4596	-0.840115	5.4467
	111.187	55.2223	-0.840115	5.44668
	111.198	55.0638	-0.840115	5.44668
	111.209	54.9143	-0.840115	5.44669
	111.209	54.7339	-0.840115	5.44669
	111.206	54.6347	-0.840115	5.44669
	111.204	54.6451	-0.840115	5.44669
	111.205	54.6336	-0.840115	5.44669
	111.206	54.4694	-0.840115	5.44669
	111.206	54.2325	-0.840115	5.44669
	111.205	54.1152	-0.840115	5.44669
	111.205	54.0889	-0.840115	5.44669
	111.205	53.9624	-0.840115	5.44669
	111.205	53.7462	-0.840115	5.44669
	111.205	53.6733	-0.840115	5.44669
	111.205	53.8137	-0.840115	5.44669
	111.205	53.9133	-0.840115	5.44669
	111.205	53.8091	-0.840115	5.44669
	111.205	53.6657	-0.840115	5.44669
	111.205	53.6324	-0.840115	5.44669
	111.205	53.6187	-0.840115	5.44669
	111.205	53.5183	-0.840115	5.44669
	111.183	53.4151	-0.840115	5.44669
	111.126	53.3971	-0.840115	5.44669
	111.102	53.4246	-0.840115	5.44669
	111.156	53.393	-0.840115	5.44669
	111.216	53.2638	-0.840115	5.44669
	111.227	53.1057	-0.840115	5.44669
	111.21	52.9688	-0.840115	5.44669
	111.178	52.9	-0.840115	5.44669
	111.099	52.8599	-0.840115	5.44669
	111.022	52.7597	-0.840115	5.44669
	111.031	52.6657	-0.840115	5.44669
	111.087	52.6023	-0.840115	5.44669
	111.111	52.4521	-0.840115	5.44669
	111.102	52.2393	-0.840115	5.44669
	111.09	52.1271	-0.840115	5.44669
	111.065	52.1436	-0.840115	5.44669
	111.012	52.1885	-0.840115	5.44669
	110.968	52.2011	-0.840115	5.44669
	110.964	52.1412	-0.840115	5.44669
	110.977	51.9562	-0.840115	5.44669
	110.984	51.7279	-0.840115	5.44669
	110.982	51.6215	-0.840115	5.44669
	110.979	51.646	-0.840115	5.44669
	110.978	51.6922	-0.840115	5.44669
	110.979	51.6533	-0.840115	5.44669
	110.979	51.4652	-0.840115	5.44669
	110.979	51.228	-0.840115	5.44669
	110.979	51.1191	-0.840115	5.44669
	110.979	51.0965	-0.840115	5.44669
	110.979	50.9684	-0.840115	5.44669
	110.979	50.7504	-0.840115	5.44669
	110.957	50.628	-0.840115	5.44669
[truncated: 3,942 more rows]
