# Supplementary material for: Design of a cosmetic glove stiffness compensation mechanism for toddler-sized hand prostheses
Source: PLoS One. 2017 Aug 11;12(8):e0183233. doi: 10.1371/journal.pone.0183233 (PMC5553851; doi:10.1371/journal.pone.0183233)
Supplement: S1 Dataset — (ZIP) [file pone.0183233.s001.zip › 03 Prototype measurements/protVST_5.xlsx]

## Sheet: protVST_5
LabVIEW Measurement
Writer_Version	2
Reader_Version	2
Separator	Tab
Decimal_Separator	.
Multi_Headings	No
X_Columns	No
Time_Pref	Absolute
Operator	localadmin
Date	2013-10-09
Time	00:13:14.726000
***End_of_Header***
Channels	4
Samples	10	10	10	10
Date	2013-10-09	2013-10-09	2013-10-09	2013-10-09
Time	00:13:19.326000	00:13:19.326000	00:13:19.326000	00:13:19.326000
Y_Unit_Label	mm	N	N	Pa
X_Dimension	Time	Time	Time	Time
X0	0	0	0	0
Delta_X	0.01	0.01	0.01	0.01
***End_of_Header***
X_Value	Voltage LVDT (Filtered)	Voltage Load Cell (Filtered)	Voltage Pinch Load Cell (Filtered)	Voltage Pressure (Filtered)	Comment
	120.036	1.76202	-0.840115	5.44669
	120.035	1.76202	-0.840115	5.44669
	120.03	1.76202	-0.840115	5.44669
	120.029	1.76202	-0.840115	5.44669
	120.03	1.76202	-0.840115	5.44669
	120.031	1.76202	-0.840115	5.44669
	120.031	1.76202	-0.840115	5.44669
	120.031	1.76202	-0.840115	5.44669
	120.031	1.76202	-0.840115	5.44669
	120.031	1.76202	-0.840115	5.44669
	120.031	1.76202	-0.840115	5.44669
	120.031	1.76202	-0.840115	5.44669
	120.031	1.76202	-0.840115	5.44669
	120.031	1.76202	-0.840115	5.44669
	120.031	1.76202	-0.840115	5.44669
	120.031	1.76202	-0.840115	5.44669
	120.031	1.76202	-0.840115	5.44669
	120.031	1.76202	-0.840115	5.44669
	120.031	1.76202	-0.840115	5.44669
	120.031	1.76202	-0.840115	5.44669
	120.031	1.76202	-0.840115	5.44669
	120.031	1.76202	-0.840115	5.44669
	120.031	1.76202	-0.840115	5.44669
	120.053	1.76202	-0.840115	5.44669
	120.11	1.76202	-0.840115	5.44669
	120.134	1.76202	-0.840115	5.44669
	120.08	1.76202	-0.840115	5.44669
	120.02	1.76202	-0.840115	5.44669
	120.01	1.76202	-0.840115	5.44669
	120.026	1.76202	-0.840115	5.44669
	120.036	1.76202	-0.840115	5.44669
	120.035	1.76202	-0.840115	5.44669
	120.03	1.76202	-0.840115	5.44669
	120.029	1.76202	-0.840115	5.44669
	120.03	1.76202	-0.840115	5.44669
	120.031	1.76202	-0.840115	5.44669
	120.031	1.76202	-0.840115	5.44669
	120.031	1.76202	-0.840115	5.44669
	120.031	1.76202	-0.840115	5.44669
	120.031	1.76202	-0.840115	5.44669
	120.031	1.76202	-0.840115	5.44669
	120.031	1.76202	-0.840115	5.44669
	120.031	1.76202	-0.840115	5.44669
	120.031	1.76202	-0.840115	5.44669
	120.031	1.76202	-0.840115	5.44669
	120.031	1.76202	-0.840115	5.44669
	120.031	1.76202	-0.840115	5.44669
	120.031	1.76202	-0.840115	5.44669
	120.031	1.76202	-0.840115	5.44669
	120.031	1.76202	-0.840115	5.44669
	120.031	1.76202	-0.840115	5.44669
	120.031	1.71283	-0.840115	5.44669
	120.031	1.58605	-0.840115	5.44669
	120.031	1.53362	-0.840115	5.44669
	120.031	1.65244	-0.840115	5.44669
	120.031	1.78519	-0.840115	5.44669
	120.031	1.80875	-0.840115	5.44669
	120.031	1.77305	-0.840115	5.44669
	120.031	1.74998	-0.840115	5.44669
	120.031	1.75304	-0.840115	5.44669
	120.031	1.76253	-0.840115	5.44669
	120.031	1.76542	-0.840115	5.44669
	120.031	1.76326	-0.840115	5.44669
	120.053	1.76132	-0.840115	5.44669
	120.11	1.76128	-0.840115	5.44669
	120.134	1.76195	-0.840115	5.44669
	120.08	1.76225	-0.840115	5.44669
	120.02	1.76214	-0.840115	5.44669
	120.01	1.76198	-0.840115	5.44669
	120.026	1.71277	-0.840115	5.44669
	120.036	1.58604	-0.840115	5.44669
	120.035	1.53363	-0.840115	5.44669
	120.03	1.65245	-0.840115	5.44669
	120.029	1.78519	-0.840115	5.44669
	120.03	1.80875	-0.840115	5.44669
	120.031	1.77305	-0.840115	5.44669
	120.031	1.74998	-0.840115	5.44669
	120.031	1.75304	-0.840115	5.44669
	120.031	1.76253	-0.840115	5.44669
	120.031	1.76542	-0.840115	5.44669
	120.031	1.76326	-0.840115	5.44669
	120.031	1.76132	-0.840115	5.44669
	120.031	1.71209	-0.840115	5.44669
	120.031	1.58599	-0.840115	5.44669
	120.031	1.53385	-0.840115	5.44669
	120.031	1.65255	-0.840115	5.44669
	120.031	1.78516	-0.840115	5.44669
	120.031	1.8087	-0.840115	5.44669
	120.031	1.77304	-0.840115	5.44669
	120.031	1.74999	-0.840115	5.44669
	120.031	1.75305	-0.840115	5.44669
	120.031	1.76253	-0.840115	5.44669
	120.031	1.76542	-0.840115	5.44669
	120.031	1.76326	-0.840115	5.44669
	120.031	1.76133	-0.840115	5.44669
	120.031	1.76128	-0.840115	5.44669
	120.031	1.76195	-0.840115	5.44669
	120.031	1.76225	-0.840115	5.44669
	120.031	1.76214	-0.840115	5.44669
	120.031	1.76198	-0.840115	5.44669
	120.031	1.76196	-0.840115	5.44669
	120.053	1.762	-0.840115	5.44669
	120.11	1.76203	-0.840115	5.44669
	120.134	1.76203	-0.840115	5.44669
	120.08	1.76201	-0.840115	5.44669
	120.02	1.76201	-0.840115	5.44669
	120.01	1.76201	-0.840115	5.44669
	120.026	1.76202	-0.840115	5.44669
	120.036	1.76202	-0.840115	5.44669
	120.035	1.76202	-0.840115	5.44669
	120.03	1.76202	-0.840115	5.44669
	120.029	1.76202	-0.840115	5.44669
	120.03	1.76202	-0.840115	5.44669
	120.031	1.76202	-0.840115	5.44669
	120.031	1.71283	-0.840115	5.44669
	120.031	1.58605	-0.840115	5.44669
	120.031	1.53362	-0.840115	5.44669
	120.031	1.65244	-0.840115	5.44669
	120.031	1.78519	-0.840115	5.44669
	120.031	1.80875	-0.840115	5.44669
	120.031	1.77305	-0.840115	5.44669
	120.031	1.74998	-0.840115	5.44669
	120.031	1.75304	-0.840115	5.44669
	120.031	1.76253	-0.840115	5.44669
	120.031	1.76542	-0.840115	5.44669
	120.031	1.76326	-0.840115	5.44669
	120.031	1.76132	-0.840115	5.44669
	120.031	1.76128	-0.840115	5.44669
	120.031	1.76195	-0.840115	5.44669
	120.031	1.76225	-0.840115	5.44669
	120.031	1.76214	-0.840115	5.44669
	120.031	1.76198	-0.840115	5.44669
	120.031	1.76196	-0.840115	5.44669
	120.031	1.762	-0.840115	5.44669
	120.031	1.76203	-0.840115	5.44669
	120.031	1.76203	-0.840115	5.44669
	120.053	1.76201	-0.840115	5.44669
	120.11	1.76201	-0.840115	5.44669
	120.134	1.71282	-0.840115	5.44669
	120.08	1.58605	-0.840115	5.44669
	120.02	1.53362	-0.840115	5.44669
	120.01	1.65244	-0.840115	5.44669
	120.026	1.78519	-0.840115	5.44669
	120.036	1.80875	-0.840115	5.44669
	120.035	1.77305	-0.840115	5.44669
	120.03	1.74998	-0.840115	5.44669
	120.029	1.75304	-0.840115	5.44669
	120.03	1.76253	-0.840115	5.44669
	120.031	1.76542	-0.840115	5.44669
	120.031	1.76326	-0.840115	5.44669
	120.031	1.76132	-0.840115	5.44669
	120.031	1.76128	-0.840115	5.44669
	120.031	1.76195	-0.840115	5.44669
	120.031	1.76225	-0.840115	5.44669
	120.031	1.76214	-0.840115	5.44669
	120.031	1.76198	-0.840115	5.44669
	120.031	1.76196	-0.840115	5.44669
	120.031	1.762	-0.840115	5.44669
	120.031	1.76203	-0.840115	5.44669
	120.031	1.76203	-0.840115	5.44669
	120.031	1.76201	-0.840115	5.44669
	120.031	1.76201	-0.840115	5.44669
	120.031	1.76201	-0.840115	5.44669
	120.031	1.76202	-0.840115	5.44669
	120.031	1.76202	-0.840115	5.44669
	120.031	1.76202	-0.840115	5.44669
	120.031	1.76202	-0.840115	5.44669
	120.031	1.76202	-0.840115	5.44669
	120.031	1.76202	-0.840115	5.44669
	120.053	1.76202	-0.840115	5.44669
	120.11	1.76202	-0.840115	5.44669
	120.134	1.76202	-0.840115	5.44669
	120.08	1.76202	-0.840115	5.44669
	120.02	1.76202	-0.840115	5.44669
	120.01	1.76202	-0.840115	5.44669
	120.026	1.76202	-0.840115	5.44669
	120.036	1.76202	-0.840115	5.44669
	120.057	1.76202	-0.840115	5.44669
	120.11	1.76202	-0.840115	5.44669
	120.133	1.76202	-0.840115	5.44669
	120.08	1.76202	-0.840115	5.44669
	120.021	1.76202	-0.840115	5.44669
	120.01	1.76202	-0.840115	5.44669
	120.026	1.71283	-0.840115	5.44669
	120.036	1.58605	-0.840115	5.44669
	120.035	1.53362	-0.840115	5.44669
	120.03	1.65244	-0.840115	5.44669
	120.029	1.78519	-0.840115	5.44669
	120.03	1.75956	-0.840115	5.44669
	120.031	1.59709	-0.840115	5.44669
	120.031	1.52158	-0.840115	5.44669
	120.031	1.64346	-0.840115	5.44669
	120.031	1.78571	-0.840115	5.44669
	120.053	1.81216	-0.840115	5.44669
	120.11	1.77429	-0.840115	5.44669
	120.134	1.74928	-0.840115	5.44669
	120.08	1.75231	-0.840115	5.44669
	120.02	1.76247	-0.840115	5.44669
	120.01	1.76566	-0.840115	5.44669
	120.026	1.76338	-0.840115	5.44669
	120.036	1.76129	-0.840115	5.44669
	120.035	1.76123	-0.840115	5.44669
	120.03	1.76194	-0.840115	5.44669
	120.029	1.76226	-0.840115	5.44669
	120.03	1.76215	-0.840115	5.44669
	120.031	1.76198	-0.840115	5.44669
	120.031	1.76195	-0.840115	5.44669
	120.031	1.762	-0.840115	5.44669
	120.031	1.76203	-0.840115	5.44669
	120.031	1.76203	-0.840115	5.44669
	120.031	1.76201	-0.840115	5.44669
	120.031	1.76201	-0.840115	5.44669
	120.031	1.76201	-0.840115	5.44669
	120.031	1.76202	-0.840115	5.44669
	120.031	1.76202	-0.840115	5.44669
	120.031	1.76202	-0.840115	5.44669
	120.031	1.76202	-0.840115	5.44669
	120.031	1.76202	-0.840115	5.44669
	120.031	1.76202	-0.840115	5.44669
	120.031	1.76202	-0.840115	5.44669
	120.031	1.76202	-0.840115	5.44669
	120.031	1.76202	-0.840115	5.44669
	120.031	1.76202	-0.840115	5.44669
	120.031	1.76202	-0.840115	5.44669
	120.031	1.76202	-0.840115	5.44669
	120.031	1.76202	-0.840115	5.44669
	120.031	1.76202	-0.840115	5.44669
	120.031	1.76202	-0.840115	5.44669
	120.031	1.76202	-0.840115	5.44669
	120.031	1.76202	-0.840115	5.44669
	120.031	1.71283	-0.840115	5.44669
	120.031	1.58605	-0.840115	5.44669
	120.031	1.53362	-0.840115	5.44669
	120.031	1.65244	-0.840115	5.44669
	120.053	1.78519	-0.840115	5.44669
	120.11	1.80875	-0.840115	5.44669
	120.134	1.72386	-0.840115	5.44669
	120.08	1.57401	-0.840115	5.44669
	120.02	1.52465	-0.840115	5.44669
	120.01	1.65295	-0.840115	5.44669
	120.026	1.7886	-0.840115	5.44669
	120.036	1.81	-0.840115	5.44669
	120.035	1.77236	-0.840115	5.44669
	120.03	1.74924	-0.840115	5.44669
	120.029	1.75298	-0.840115	5.44669
	120.03	1.71358	-0.840115	5.44669
	120.031	1.58958	-0.840115	5.4507
	120.031	1.48564	-0.840115	5.46104
	120.031	1.42653	-0.840115	5.46531
	120.031	1.38008	-0.840115	5.45562
	120.031	1.47073	-0.840115	5.4448
	120.031	1.68689	-0.840115	5.44287
	120.031	1.77082	-0.840115	5.44579
	120.031	1.63481	-0.840115	5.44767
	120.031	1.48389	-0.840115	5.44742
	120.031	1.40966	-0.840115	5.44664
	120.031	1.32444	-0.840115	5.44641
	120.031	1.29806	-0.840115	5.44658
	120.031	1.41298	-0.840115	5.44674
	120.031	1.48564	-0.840115	5.44675
	120.031	1.37925	-0.840115	5.44669
	120.031	1.24447	-0.840115	5.44667
	120.031	1.21563	-0.840115	5.44668
	120.031	1.24984	-0.840115	5.44669
	120.031	1.27417	-0.840115	5.44669
	120.031	1.27215	-0.840115	5.44669
	120.031	1.26266	-0.840115	5.44669
	120.031	1.2594	-0.840115	5.44669
	120.031	1.26141	-0.840115	5.44669
	120.031	1.26341	-0.840115	5.44669
	120.031	1.26353	-0.840115	5.44669
	120.031	1.26287	-0.840115	5.44669
	120.031	1.26255	-0.840115	5.44669
	120.031	1.26265	-0.840115	5.44669
	120.031	1.26281	-0.840115	5.44669
	120.031	1.26284	-0.840115	5.44669
	120.031	1.26279	-0.840115	5.44669
	120.031	1.26276	-0.840115	5.44669
	120.053	1.21358	-0.840115	5.44669
	120.11	1.08681	-0.840115	5.44669
	120.157	1.03439	-0.840115	5.44669
	120.16	1.10401	-0.840115	5.44669
	120.124	1.10999	-0.840115	5.44669
	120.081	1.03193	-0.840115	5.44669
	120.095	0.939079	-0.840115	5.44669
	120.119	0.869552	-0.840115	5.44669
	120.079	0.913377	-0.840115	5.44669
	120.025	0.962773	-0.840115	5.44669
	120.012	0.870507	-0.840115	5.44669
	120.025	0.79888	-0.840115	5.44669
	120.035	0.946802	-0.840115	5.44669
	120.035	1.15559	-0.840115	5.44669
	120.031	1.1113	-0.840115	5.44669
	120.029	0.858431	-0.840115	5.44669
	120.03	0.742898	-0.840115	5.44669
	120.031	0.927942	-0.840115	5.44669
	120.031	1.16763	-0.840115	5.44669
	120.031	1.12306	-0.840115	5.44669
	120.031	0.859075	-0.840115	5.44669
	120.031	0.689799	-0.840115	5.44669
	120.031	0.70092	-0.840115	5.44669
	120.031	0.763877	-0.840115	5.44669
	120.031	0.785998	-0.840115	5.44669
	120.031	0.822029	-0.840115	5.44669
	120.031	0.935422	-0.840115	5.44669
	120.031	0.986925	-0.840115	5.44669
	120.031	0.872475	-0.840115	5.44669
	120.031	0.79107	-0.840115	5.44669
	120.031	0.893633	-0.840115	5.44669
	120.031	0.980729	-0.840115	5.44669
	120.031	0.933972	-0.840115	5.44669
	120.031	0.9744	-0.840115	5.44669
	120.031	1.16993	-0.840115	5.44669
	120.031	1.31231	-0.840115	5.44669
	120.031	1.3143	-0.840115	5.44669
	120.031	1.21721	-0.840115	5.44669
	120.031	1.06996	-0.840115	5.44669
	120.031	1.02603	-0.840115	5.44669
	120.031	1.15569	-0.840115	5.44669
	120.031	1.28997	-0.840115	5.44669
	120.031	1.31031	-0.840115	5.44669
	120.031	1.27272	-0.840115	5.44669
	120.031	1.20081	-0.840115	5.44669
	120.031	1.07792	-0.840115	5.44669
	120.008	1.0352	-0.840115	5.44669
	119.951	1.1567	-0.840115	5.44669
	119.905	1.28713	-0.840115	5.44669
	119.879	1.30877	-0.840115	5.44669
	119.836	1.27308	-0.840115	5.44669
	119.819	1.2507	-0.840115	5.44669
	119.893	1.25405	-0.840115	5.44669
	119.985	1.26341	-0.840115	5.44669
	119.961	1.26615	-0.840115	5.44669
	119.846	1.21477	-0.840115	5.44669
	119.772	1.08611	-0.840115	5.44669
	119.777	1.03367	-0.840115	5.44669
	119.827	1.15315	-0.840115	5.44669
	119.894	1.28619	-0.840115	5.44669
	119.912	1.30963	-0.840115	5.44669
	119.852	1.27378	-0.840115	5.44669
	119.792	1.25069	-0.840115	5.44669
	119.783	1.25379	-0.840115	5.44669
	119.8	1.26331	-0.840115	5.44669
	119.81	1.2662	-0.840115	5.44669
	119.808	1.26402	-0.840115	5.44669
	119.804	1.26208	-0.840115	5.44669
	119.803	1.26205	-0.840115	5.44669
	119.804	1.26272	-0.840115	5.44669
	119.805	1.26301	-0.840115	5.44669
	119.805	1.2629	-0.840115	5.44669
	119.804	1.26275	-0.840115	5.44669
	119.782	1.26272	-0.840115	5.44669
	119.702	1.26277	-0.840115	5.44669
	119.621	1.26279	-0.840115	5.44669
	119.629	1.26279	-0.840115	5.44669
	119.686	1.26278	-0.840115	5.44669
	119.71	1.26277	-0.840115	5.44669
	119.701	1.26278	-0.840115	5.44669
	119.711	1.26278	-0.840115	5.44669
	119.744	1.26278	-0.840115	5.44669
	119.714	1.26278	-0.840115	5.44669
	119.639	1.26278	-0.840115	5.44669
	119.632	1.26278	-0.840115	5.44669
	119.658	1.26278	-0.840115	5.44669
	119.627	1.26278	-0.840115	5.44669
	119.576	1.26278	-0.840115	5.44669
	119.561	1.26278	-0.840115	5.44669
	119.572	1.26278	-0.840115	5.44669
	119.582	1.26278	-0.840115	5.44268
	119.582	1.26278	-0.840115	5.43234
	119.578	1.26278	-0.840115	5.42806
	119.577	1.26278	-0.840115	5.43775
	119.578	1.26278	-0.840115	5.44858
	119.578	1.26278	-0.840115	5.4505
	119.578	1.31197	-0.840115	5.44759
	119.578	1.43874	-0.840115	5.44571
	119.578	1.49118	-0.840115	5.44595
	119.578	1.42155	-0.840115	5.44673
	119.578	1.41557	-0.840115	5.44696
	119.578	1.49363	-0.840115	5.44679
	119.578	1.53729	-0.840115	5.44663
	119.578	1.48004	-0.840115	5.44663
	119.578	1.38378	-0.840115	5.44668
	119.578	1.45321	-0.840115	5.44671
	119.578	1.67823	-0.840115	5.4467
	119.556	1.82261	-0.840115	5.44668
	119.476	1.81495	-0.840115	5.44668
	119.373	1.7623	-0.840115	5.44669
	119.323	1.74326	-0.840115	5.44669
	119.333	1.75405	-0.840115	5.44669
	119.355	1.76534	-0.840115	5.44669
	119.36	1.76624	-0.840115	5.44669
	119.354	1.7626	-0.840115	5.44669
	119.35	1.76076	-0.840115	5.44669
	119.35	1.76128	-0.840115	5.44669
	119.352	1.76215	-0.840115	5.44669
	119.352	1.76233	-0.840115	5.44669
	119.352	1.7621	-0.840115	5.44669
	119.352	1.76194	-0.840115	5.44669
	119.352	1.76195	-0.840115	5.44669
	119.352	1.76202	-0.840115	5.44669
	119.352	1.76204	-0.840115	5.44669
	119.352	1.76202	-0.840115	5.44669
	119.352	1.76201	-0.840115	5.44669
	119.352	1.76201	-0.840115	5.44669
	119.352	1.76201	-0.840115	5.44669
	119.352	1.76202	-0.840115	5.44669
	119.352	1.76202	-0.840115	5.44669
	119.352	1.76202	-0.840115	5.44669
	119.352	1.76202	-0.840115	5.44268
	119.352	1.76202	-0.840115	5.43234
	119.352	1.76202	-0.840115	5.42806
	119.352	1.76202	-0.840115	5.43775
	119.352	1.76202	-0.840115	5.44858
	119.352	1.76202	-0.840115	5.4505
	119.352	1.8112	-0.840115	5.44759
	119.352	1.93798	-0.840115	5.44571
	119.352	1.99041	-0.840115	5.44595
	119.352	1.87159	-0.840115	5.44673
	119.352	1.73884	-0.840115	5.44696
	119.352	1.76447	-0.840115	5.44679
	119.352	1.92694	-0.840115	5.44663
	119.33	2.00245	-0.840115	5.44663
	119.25	1.88057	-0.840115	5.44668
	119.169	1.78751	-0.840115	5.44671
	119.199	1.93702	-0.840115	5.4467
	119.29	2.1541	-0.840115	5.44668
	119.304	2.11272	-0.840115	5.44668
	119.252	1.85812	-0.840115	5.44669
	119.2	1.74083	-0.840115	5.44669
	119.147	1.92576	-0.840115	5.44669
	119.114	2.21521	-0.840115	5.44669
	119.114	2.34688	-0.840115	5.44669
	119.125	2.31121	-0.840115	5.44669
	119.152	2.25138	-0.840115	5.44669
	119.207	2.2393	-0.840115	5.44669
	119.228	2.25556	-0.840115	5.44669
	119.174	2.26667	-0.840115	5.44669
	119.115	2.26554	-0.840115	5.44268
	119.105	2.26112	-0.840115	5.43234
	119.121	2.25967	-0.840115	5.42806
	119.131	2.26064	-0.840115	5.43775
	119.13	2.26155	-0.840115	5.44858
	119.125	2.2616	-0.840115	5.4505
	119.124	2.26129	-0.840115	5.44759
	119.125	2.31033	-0.840115	5.44571
	119.126	2.43716	-0.840115	5.44595
	119.126	2.48966	-0.840115	5.44673
	119.126	2.42005	-0.840115	5.44696
	119.103	2.41405	-0.840115	5.44679
	119.046	2.4429	-0.840115	5.44663
	119	2.40898	-0.840115	5.44663
	118.996	2.47527	-0.840115	5.44668
	119.033	2.67704	-0.840115	5.44671
	119.097	2.81283	-0.840115	5.4467
	119.141	2.80984	-0.847985	5.44668
	119.119	2.71301	-0.86827	5.44668
	119.047	2.56764	-0.87666	5.44669
	118.995	2.5244	-0.857648	5.44669
	118.971	2.65368	-0.836407	5.44669
	118.931	2.78756	-0.832636	5.44669
	118.893	2.80787	-0.838349	5.44669
	118.886	2.77041	-0.842041	5.44669
	118.896	2.74775	-0.84155	5.44669
	118.903	2.75162	-0.840032	5.44669
	118.902	2.7613	-0.83957	5.44669
	118.899	2.76398	-0.839916	5.44669
	118.898	2.76166	-0.840225	5.44669
	118.899	2.80893	-0.840232	5.44669
	118.899	2.98491	-0.840124	5.44669
	118.899	3.214	-0.840077	5.44669
	118.899	3.32386	-0.840096	5.44669
	118.899	3.30056	-0.84012	5.44669
	118.877	3.25367	-0.840124	5.44669
	118.797	3.24261	-0.840117	5.44669
	118.694	3.2547	-0.840112	5.44669
	118.644	3.2637	-0.840113	5.44669
	118.655	3.26317	-0.840115	5.44669
	118.676	3.25976	-0.840115	5.44669
	118.681	3.25851	-0.840115	5.44669
	118.675	3.30839	-0.840115	5.44669
	118.671	3.48509	-0.840115	5.44669
	118.671	3.71355	-0.840115	5.44669
	118.673	3.82289	-0.840115	5.44669
	118.674	3.7996	-0.840115	5.44669
	118.651	3.7529	-0.840115	5.44669
	118.571	3.74192	-0.840115	5.44669
	118.467	3.75397	-0.840115	5.44669
	118.44	3.81211	-0.840115	5.44669
	118.508	3.93836	-0.840115	5.44669
	118.553	3.98739	-0.840115	5.44669
	118.504	3.91652	-0.840115	5.44669
	118.438	3.96042	-0.840115	5.44669
	118.424	4.16599	-0.840115	5.44669
	118.44	4.31133	-0.840115	5.44669
	118.452	4.311	-0.840115	5.44669
	118.451	4.26107	-0.840115	5.44669
	118.447	4.24058	-0.840115	5.44669
	118.445	4.24978	-0.840115	5.44669
	118.446	4.26093	-0.840115	5.44669
	118.447	4.26233	-0.840115	5.44669
	118.447	4.25895	-0.840115	5.44669
	118.447	4.25704	-0.840115	5.44669
	118.447	4.25744	-0.840115	5.44669
	118.447	4.25829	-0.840115	5.44669
	118.447	4.2585	-0.840115	5.44669
	118.447	4.25829	-0.840115	5.44669
	118.447	4.20894	-0.840115	5.44669
	118.447	4.08217	-0.840115	5.44669
	118.447	4.0298	-0.840115	5.44669
	118.447	4.14864	-0.840115	5.44669
	118.447	4.28138	-0.840115	5.44669
	118.447	4.30493	-0.840115	5.44669
	118.447	4.26922	-0.840115	5.44669
	118.447	4.24615	-0.840115	5.44669
	118.447	4.24922	-0.840115	5.44669
	118.447	4.25871	-0.840115	5.44669
	118.447	4.2616	-0.840115	5.44669
	118.447	4.25944	-0.840115	5.44669
	118.447	4.2575	-0.840115	5.44669
	118.447	4.25746	-0.840115	5.44669
	118.447	4.25813	-0.840115	5.44669
	118.447	4.25843	-0.840115	5.44669
	118.447	4.25831	-0.840115	5.44669
	118.447	4.25816	-0.840115	5.44669
	118.447	4.25814	-0.840115	5.44669
	118.447	4.25818	-0.840115	5.44669
	118.447	4.25821	-0.840115	5.44669
	118.447	4.25821	-0.840115	5.44669
	118.447	4.25819	-0.840115	5.44669
	118.447	4.25819	-0.840115	5.44669
	118.447	4.25819	-0.840115	5.44669
	118.447	4.2582	-0.840115	5.44669
	118.447	4.30739	-0.840115	5.44669
	118.447	4.43416	-0.840115	5.44669
	118.447	4.48659	-0.840115	5.44669
	118.447	4.36777	-0.840115	5.44669
	118.447	4.28421	-0.840115	5.44669
	118.447	4.38742	-0.840115	5.44669
	118.447	4.47556	-0.840115	5.44669
	118.447	4.429	-0.840115	5.44669
	118.447	4.41996	-0.840115	5.44669
	118.447	4.48852	-0.840115	5.44669
	118.447	4.57849	-0.840115	5.44669
	118.447	4.65018	-0.840115	5.44669
	118.447	4.60829	-0.840115	5.44669
	118.447	4.55893	-0.840115	5.44669
	118.447	4.65053	-0.840115	5.44669
	118.447	4.77105	-0.840115	5.44669
	118.447	4.79921	-0.840115	5.44669
	118.424	4.76978	-0.840115	5.44669
	118.345	4.7969	-0.840115	5.44669
	118.241	4.92492	-0.840115	5.44669
	118.214	5.03493	-0.840115	5.44669
	118.282	5.09514	-0.840115	5.44669
	118.349	5.18909	-0.840115	5.44669
	118.358	5.2733	-0.840115	5.44669
	118.338	5.28568	-0.840115	5.44669
	118.327	5.26259	-0.840115	5.44669
	118.307	5.24879	-0.840115	5.44669
	118.254	5.25125	-0.840115	5.44669
	118.209	5.2572	-0.840115	5.44669
	118.227	5.25881	-0.840115	5.44669
	118.298	5.25738	-0.840115	5.44669
	118.328	5.2562	-0.840115	5.44669
	118.273	5.25622	-0.840115	5.44669
	118.232	5.25664	-0.840115	5.44669
	118.278	5.25682	-0.840115	5.44669
	118.319	5.20755	-0.840115	5.44669
	118.298	5.03149	-0.840115	5.44669
	118.294	4.85227	-0.840115	5.44669
	118.302	4.91868	-0.840115	5.44669
	118.263	5.17027	-0.840115	5.44669
	118.215	5.32659	-0.840115	5.44669
	118.204	5.31444	-0.840115	5.44669
	118.215	5.25566	-0.840115	5.44669
	118.224	5.23565	-0.840115	5.44268
	118.224	5.24821	-0.840115	5.43234
	118.22	5.26059	-0.840115	5.42806
	118.241	5.26132	-0.840115	5.43775
	118.322	5.25722	-0.840115	5.44858
	118.404	5.25525	-0.840115	5.4505
	118.374	5.25587	-0.840115	5.44759
	118.26	5.25684	-0.840115	5.44571
	118.189	5.25702	-0.840115	5.44595
	118.194	5.30594	-0.840115	5.44673
	118.221	5.43254	-0.840115	5.44696
	118.23	5.53419	-0.840115	5.44679
	118.224	5.59141	-0.840115	5.44663
	118.219	5.68707	-0.840115	5.44663
	118.218	5.77307	-0.840115	5.44668
	118.22	5.78558	-0.840115	5.44671
	118.221	5.76192	-0.840115	5.4467
	118.221	5.79701	-0.840115	5.44668
	118.22	5.92634	-0.840115	5.44668
	118.22	5.98485	-0.840115	5.44669
	118.22	5.86768	-0.840115	5.44669
	118.22	5.78264	-0.840115	5.44669
	118.198	5.93384	-0.840115	5.44669
	118.141	6.19796	-0.840115	5.44669
	118.117	6.33105	-0.840115	5.44669
	118.171	6.30499	-0.840115	5.44669
	118.231	6.29786	-0.840115	5.44669
	118.219	6.41062	-0.840115	5.44669
	118.123	6.52644	-0.840115	5.44669
	118.009	6.59452	-0.840115	5.44669
	117.961	6.6897	-0.840115	5.44669
	117.976	6.77163	-0.840115	5.44669
	117.998	6.78262	-0.840115	5.44669
	118.002	6.80895	-0.840115	5.44669
	117.996	6.9717	-0.840115	5.44669
	117.992	7.20273	-0.840115	5.44669
	117.993	7.3673	-0.840115	5.44669
	117.994	7.52159	-0.840115	5.44669
	117.995	7.70181	-0.840115	5.44669
	117.994	7.79922	-0.840115	5.44669
	117.994	7.78812	-0.840115	5.44669
	117.972	7.75077	-0.840115	5.44669
	117.914	7.73938	-0.840115	5.44669
	117.868	7.74793	-0.840115	5.44669
	117.842	7.80476	-0.840115	5.44669
	117.799	7.98089	-0.840115	5.44669
	117.76	8.20664	-0.840115	5.44669
	117.754	8.31505	-0.840115	5.44669
	117.765	8.29233	-0.840115	5.44669
	117.771	8.29539	-0.840115	5.44669
	117.77	8.46041	-0.840115	5.44669
	117.768	8.70067	-0.840115	5.44669
	117.767	8.86831	-0.840115	5.44669
	117.767	9.0206	-0.840115	5.44669
	117.768	9.19889	-0.840115	5.44669
	117.768	9.29621	-0.840115	5.44669
	117.768	9.28575	-0.840115	5.44669
	117.768	9.24871	-0.840115	5.44669
	117.768	9.23721	-0.840115	5.44669
	117.768	9.24561	-0.840115	5.44669
	117.768	9.30242	-0.840115	5.44669
	117.768	9.47859	-0.840115	5.44669
	117.768	9.70436	-0.840115	5.44669
	117.768	9.81277	-0.840115	5.44669
	117.768	9.79004	-0.840115	5.44669
	117.768	9.7439	-0.840115	5.44669
	117.768	9.78215	-0.840115	5.44669
	117.768	9.96998	-0.840115	5.44669
	117.746	10.2072	-0.840115	5.44669
	117.688	10.3655	-0.840115	5.44669
	117.664	10.5149	-0.840115	5.44669
	117.696	10.6954	-0.840115	5.44669
	117.676	10.7946	-0.840115	5.44669
	117.583	10.8334	-0.840115	5.44669
	117.518	10.9224	-0.840115	5.44669
	117.518	10.9631	-0.840115	5.44669
	117.54	10.902	-0.840115	5.44669
	117.549	10.9529	-0.840115	5.44669
	117.545	11.158	-0.840115	5.44669
	117.54	11.3006	-0.840115	5.44669
	117.54	11.2993	-0.840115	5.44669
	117.541	11.2992	-0.840115	5.44669
	117.542	11.4552	-0.840115	5.44669
	117.542	11.6929	-0.840115	5.44669
	117.541	11.8626	-0.840115	5.44669
	117.541	12.0167	-0.840115	5.44669
	117.541	12.195	-0.840115	5.44669
	117.542	12.2917	-0.840115	5.44669
	117.542	12.2809	-0.840115	5.44669
	117.542	12.244	-0.840115	5.44669
	117.542	12.2327	-0.840115	5.44669
	117.542	12.2411	-0.840115	5.44669
	117.542	12.2487	-0.840115	5.44669
	117.542	12.298	-0.840115	5.44669
	117.542	12.4714	-0.840115	5.44669
	117.542	12.6986	-0.840115	5.44669
	117.542	12.8086	-0.840115	5.44669
	117.519	12.8352	-0.840115	5.44669
	117.462	12.9646	-0.840115	5.44669
	117.416	13.1818	-0.840115	5.44669
	117.39	13.3525	-0.840115	5.44669
	117.346	13.5142	-0.840115	5.44669
	117.307	13.6954	-0.840115	5.44669
	117.302	13.8398	-0.840115	5.44669
	117.312	14.0033	-0.840115	5.44669
	117.319	14.1947	-0.840115	5.44669
	117.318	14.2934	-0.840115	5.44669
	117.315	14.3281	-0.840115	5.44669
	117.314	14.4648	-0.840115	5.44669
	117.315	14.7314	-0.840115	5.44669
	117.315	15.0264	-0.840115	5.44669
	117.315	15.2395	-0.840115	5.44669
	117.315	15.3514	-0.840115	5.44669
	117.315	15.4904	-0.840115	5.44669
	117.315	15.6829	-0.840115	5.44669
	117.315	15.8401	-0.840115	5.44669
	117.315	16.0051	-0.840115	5.44669
	117.315	16.2416	-0.840115	5.44669
	117.293	16.5141	-0.840115	5.44669
	117.213	16.7286	-0.840115	5.44669
	117.11	16.8491	-0.840115	5.44669
	117.06	16.9911	-0.840115	5.44669
	117.07	17.1819	-0.840115	5.44669
	117.114	17.2881	-0.840115	5.44669
	117.176	17.3261	-0.840115	5.44669
	117.195	17.4616	-0.840115	5.44669
	117.137	17.6773	-0.840115	5.44669
	117.077	17.8452	-0.840115	5.44669
	117.068	18.0555	-0.840115	5.44669
	117.084	18.4134	-0.840115	5.44669
	117.095	18.7867	-0.840115	5.44669
	117.093	19.0598	-0.840115	5.44669
	117.089	19.2769	-0.840115	5.44669
	117.087	19.5048	-0.840115	5.44669
	117.088	19.7078	-0.840115	5.44669
	117.089	19.8394	-0.840115	5.44669
	117.089	19.9902	-0.840115	5.44669
	117.089	20.2299	-0.840115	5.44669
	117.089	20.5088	-0.840115	5.44669
	117.089	20.774	-0.840115	5.44669
	117.089	21.0196	-0.840115	5.44669
	117.089	21.2129	-0.840115	5.44669
	117.067	21.2849	-0.840115	5.44669
	117.009	21.308	-0.840115	5.44669
	116.985	21.4494	-0.840115	5.44669
	117.039	21.6729	-0.840115	5.44669
	117.099	21.7928	-0.840115	5.44669
	117.11	21.7757	-0.840115	5.44669
	117.094	21.7278	-0.840115	5.44669
	117.061	21.7142	-0.840115	5.44669
	116.983	21.7255	-0.840115	5.44669
	116.906	21.7843	-0.840115	5.44669
	116.937	22.0094	-0.840115	5.44669
	117.05	22.4104	-0.840115	5.44669
	117.12	22.7469	-0.840115	5.44669
	117.115	22.834	-0.840115	5.44669
	117.088	22.814	-0.840115	5.44669
	117.08	22.9323	-0.840115	5.44669
	117.063	23.1615	-0.840115	5.44669
	116.989	23.2919	-0.840115	5.44669
	116.885	23.3264	-0.840115	5.44669
	116.834	23.501	-0.840115	5.44669
	116.844	23.8897	-0.840115	5.44669
	116.865	24.3375	-0.840115	5.44669
	116.87	24.7862	-0.840115	5.44669
	116.865	25.2226	-0.840115	5.44669
	116.883	25.5563	-0.840115	5.44669
	116.941	25.8362	-0.840115	5.44669
	116.966	26.2258	-0.840115	5.44669
	116.913	26.6958	-0.840115	5.44669
	116.852	27.1137	-0.840115	5.44669
	116.841	27.5229	-0.840115	5.44669
	116.858	28.0521	-0.840115	5.44669
	116.868	28.7495	-0.840115	5.44669
	116.867	29.5423	-0.840115	5.44669
	116.84	30.3257	-0.840115	5.44669
	116.781	31.0732	-0.840115	5.44669
	116.759	31.8583	-0.840115	5.44268
	116.813	32.7782	-0.840115	5.43234
	116.873	33.8072	-0.840115	5.42806
	116.884	34.8444	-0.840115	5.43775
	116.868	35.8479	-0.840115	5.44858
	116.835	36.8839	-0.840115	5.4505
	116.757	38.0516	-0.840115	5.44759
	116.657	39.2798	-0.840115	5.44571
	116.609	40.3908	-0.840115	5.44595
	116.618	41.4161	-0.840115	5.44673
	116.639	42.4938	-0.840115	5.44696
	116.644	43.5823	-0.840115	5.44679
	116.639	44.6008	-0.840115	5.44663
	116.635	45.4298	-0.840115	5.44663
	116.635	45.9335	-0.840115	5.44668
	116.636	46.3255	-0.840115	5.44671
	116.637	46.8287	-0.840115	5.4467
	116.637	47.2281	-0.840115	5.44668
	116.636	47.3669	-0.840115	5.44668
	116.636	47.4544	-0.840115	5.44669
	116.636	47.6165	-0.840115	5.44669
	116.636	47.6809	-0.840115	5.44669
	116.636	47.5563	-0.840115	5.44669
	116.636	47.4663	-0.840115	5.44669
	116.636	47.5689	-0.840115	5.44669
	116.636	47.7083	-0.840115	5.44669
	116.636	47.6912	-0.840115	5.44669
	116.636	47.4808	-0.840115	5.44669
	116.636	47.2268	-0.840115	5.44669
	116.636	47.168	-0.840115	5.44669
	116.636	47.3769	-0.840115	5.44669
	116.636	47.7539	-0.840115	5.44669
	116.636	48.2736	-0.840115	5.44669
	116.636	48.9183	-0.840115	5.44669
	116.636	49.4859	-0.840115	5.44669
	116.636	49.8661	-0.840115	5.44669
	116.636	50.2759	-0.840115	5.44669
	116.636	50.876	-0.840115	5.44669
	116.636	51.4645	-0.840115	5.44669
	116.636	51.8201	-0.840115	5.44669
	116.636	52.0569	-0.840115	5.44669
	116.636	52.3718	-0.840115	5.44669
	116.636	52.6706	-0.840115	5.44669
	116.636	52.7727	-0.840115	5.44669
	116.636	52.7233	-0.840115	5.44669
	116.636	52.6686	-0.840115	5.44669
	116.636	52.6636	-0.840115	5.44669
	116.636	52.681	-0.840115	5.44669
	116.636	52.6901	-0.840115	5.44669
	116.636	52.6385	-0.840115	5.44669
	116.636	52.4583	-0.840115	5.44669
	116.636	52.229	-0.840115	5.44669
	116.636	52.1697	-0.840115	5.44669
	116.636	52.3696	-0.840115	5.44669
	116.636	52.5955	-0.840115	5.44669
	116.636	52.5399	-0.840115	5.44669
	116.636	52.2762	-0.840115	5.44669
	116.636	52.1109	-0.840115	5.44669
	116.636	52.1237	-0.840115	5.44669
	116.636	52.1858	-0.840115	5.44669
	116.636	52.2071	-0.840115	5.44669
	116.636	52.1446	-0.840115	5.44669
	116.636	51.9555	-0.840115	5.44669
	116.636	51.7756	-0.840115	5.44669
	116.636	51.8463	-0.840115	5.44669
	116.636	52.0999	-0.840115	5.44669
	116.636	52.2064	-0.840115	5.44669
	116.636	52.0173	-0.840115	5.44669
	116.636	51.7299	-0.840115	5.44669
	116.636	51.6006	-0.840115	5.44669
	116.636	51.6365	-0.840115	5.44669
	116.636	51.6956	-0.840115	5.44669
	116.636	51.7565	-0.840115	5.44669
	116.636	51.8671	-0.840115	5.44669
	116.636	51.9578	-0.840115	5.44669
	116.636	51.9669	-0.840115	5.44669
	116.636	51.891	-0.840115	5.44669
	116.636	51.75	-0.840115	5.44669
	116.636	51.652	-0.840115	5.44669
	116.636	51.6506	-0.840115	5.44669
	116.636	51.6832	-0.840115	5.44669
	116.636	51.6971	-0.840115	5.44669
	116.636	51.6913	-0.840115	5.44669
	116.636	51.6839	-0.840115	5.44669
	116.636	51.6829	-0.840115	5.44669
	116.636	51.6851	-0.840115	5.44669
	116.636	51.6864	-0.840115	5.44669
	116.636	51.6861	-0.840115	5.44669
	116.636	51.6856	-0.840115	5.44669
	116.636	51.6854	-0.840115	5.44669
	116.636	51.6855	-0.840115	5.44669
	116.636	51.6857	-0.840115	5.44669
	116.636	51.6857	-0.840115	5.44669
	116.636	51.7348	-0.840115	5.44669
	116.636	51.9599	-0.840115	5.44669
	116.636	52.4135	-0.840115	5.44669
	116.636	52.9766	-0.840115	5.44669
	116.636	53.5658	-0.840115	5.44669
	116.636	54.1858	-0.840115	5.44669
	116.636	54.7204	-0.840115	5.44669
	116.636	55.0958	-0.840115	5.44669
	116.636	55.4171	-0.840115	5.44669
	116.636	55.7202	-0.840115	5.44669
	116.636	56.0268	-0.840115	5.44669
	116.636	56.4383	-0.840115	5.44669
	116.636	56.9571	-0.840115	5.44669
	116.636	57.4938	-0.840115	5.44669
	116.636	58.0015	-0.840115	5.44669
	116.636	58.5401	-0.840115	5.44669
	116.636	59.2573	-0.840115	5.44669
	116.636	60.2106	-0.840115	5.44669
	116.636	61.325	-0.840115	5.44669
	116.636	62.4919	-0.840115	5.44669
	116.614	63.5362	-0.840115	5.44669
	116.557	64.349	-0.840115	5.44669
	116.511	65.0337	-0.840115	5.44669
	116.485	65.7844	-0.840115	5.44669
	116.441	66.6633	-0.840115	5.44669
	116.402	67.5321	-0.840115	5.44669
	116.397	68.2954	-0.840115	5.44669
	116.407	69.0093	-0.840115	5.44669
	116.414	69.7879	-0.840115	5.44669
	116.413	70.6678	-0.840115	5.44669
	116.41	71.527	-0.840115	5.44669
	116.409	72.286	-0.840115	5.44669
	116.41	72.9523	-0.840115	5.44669
	116.41	73.5571	-0.840115	5.44669
	116.41	74.2089	-0.840115	5.44669
	116.41	74.9088	-0.840115	5.44669
	116.41	75.5145	-0.840115	5.44669
	116.41	75.9992	-0.840115	5.44669
	116.41	76.5056	-0.840115	5.44669
	116.41	77.1687	-0.840115	5.44669
	116.41	77.9062	-0.840115	5.44669
	116.41	78.5235	-0.840115	5.44669
	116.41	79.0488	-0.840115	5.44669
	116.41	79.6743	-0.840115	5.44669
	116.41	80.3896	-0.840115	5.44669
	116.41	81.011	-0.840115	5.44669
	116.41	81.4475	-0.840115	5.44669
	116.41	81.6744	-0.840115	5.44669
	116.41	81.7547	-0.840115	5.44669
	116.41	81.9266	-0.840115	5.44669
	116.41	82.2999	-0.840115	5.44669
	116.41	82.7426	-0.840115	5.44669
	116.41	83.1946	-0.840115	5.44669
	116.41	83.6834	-0.840115	5.44669
	116.41	84.2425	-0.840115	5.4507
	116.41	84.9256	-0.840115	5.46104
	116.41	85.7019	-0.840115	5.46531
	116.388	86.4837	-0.840115	5.45562
	116.308	87.2854	-0.840115	5.4448
	116.227	88.1509	-0.840115	5.44287
	116.257	88.9957	-0.840115	5.44579
	116.349	89.7538	-0.840115	5.44767
	116.362	90.4741	-0.840115	5.44742
	116.31	91.2571	-0.840115	5.44664
	116.258	92.1367	-0.840115	5.44641
	116.205	92.9941	-0.840115	5.44658
	116.172	93.7525	-0.840115	5.44674
	116.172	94.4684	-0.840115	5.44675
	116.183	95.2003	-0.840115	5.44669
	116.188	95.9538	-0.840115	5.44667
	116.186	96.7107	-0.840115	5.44668
	116.183	97.4612	-0.840115	5.44669
	116.183	98.2571	-0.840115	5.44669
	116.184	99.1312	-0.840115	5.44669
	116.184	99.9327	-0.840115	5.44669
	116.184	100.563	-0.840115	5.44669
	116.184	101.18	-0.840115	5.44669
	116.184	101.905	-0.840115	5.44669
	116.184	102.689	-0.840115	5.44669
	116.184	103.461	-0.840115	5.44669
	116.184	104.207	-0.840115	5.44669
	116.184	104.946	-0.840115	5.44669
	116.184	105.741	-0.840115	5.44669
	116.184	106.619	-0.840115	5.44669
	116.184	107.472	-0.840115	5.44669
	116.184	108.278	-0.840115	5.44669
	116.184	109.122	-0.840115	5.44669
	116.161	109.956	-0.840115	5.44669
	116.082	110.767	-0.840115	5.44669
	115.978	111.619	-0.840115	5.44669
	115.951	112.455	-0.840115	5.44669
	116.019	113.215	-0.840115	5.44669
	116.086	113.889	-0.840115	5.44669
	116.117	114.448	-0.840115	5.44669
	116.133	114.972	-0.840115	5.44669
	116.088	115.617	-0.840115	5.44669
	115.99	116.342	-0.840115	5.44669
	115.931	116.96	-0.840115	5.44669
	115.936	117.441	-0.840115	5.44669
	115.958	117.892	-0.840115	5.44669
	115.965	118.329	-0.840115	5.44669
	115.961	118.713	-0.840115	5.44669
	115.956	119.12	-0.840115	5.44669
	115.956	119.611	-0.840115	5.44669
	115.957	120.187	-0.840115	5.44669
	115.958	120.827	-0.840115	5.44669
	115.958	121.424	-0.840115	5.44669
	115.957	121.925	-0.840115	5.44669
	115.957	122.392	-0.840115	5.44669
	115.957	122.877	-0.840115	5.44669
	115.958	123.382	-0.840115	5.44669
	115.958	123.938	-0.840115	5.44669
	115.957	124.565	-0.840115	5.44669
	115.957	125.164	-0.840115	5.44669
	115.957	125.719	-0.840115	5.44669
	115.957	126.314	-0.840115	5.44669
	115.957	126.9	-0.840115	5.44669
	115.957	127.411	-0.840115	5.44669
	115.957	127.887	-0.840115	5.44669
	115.957	128.372	-0.840115	5.44669
	115.957	128.923	-0.840115	5.44669
	115.935	129.604	-0.840115	5.44669
	115.878	130.383	-0.840115	5.44669
	115.854	131.166	-0.840115	5.44669
	115.908	131.918	-0.840115	5.44669
	115.968	132.657	-0.840115	5.44669
	115.979	133.35	-0.840115	5.44669
	115.962	133.925	-0.840115	5.44669
	115.93	134.399	-0.840115	5.44669
	115.851	134.912	-0.840115	5.44669
	115.774	135.532	-0.840115	5.44669
	115.784	136.094	-0.840115	5.44669
	115.817	136.481	-0.840115	5.44669
	115.783	136.846	-0.840115	5.44669
	115.728	137.319	-0.840115	5.44669
	115.712	137.854	-0.840115	5.44669
	115.724	138.376	-0.840115	5.44669
	115.735	138.824	-0.840115	5.44669
	115.735	139.138	-0.840115	5.44669
	115.731	139.406	-0.840115	5.44669
	115.73	139.748	-0.840115	5.44669
	115.731	140.096	-0.840115	5.44669
	115.731	140.414	-0.840115	5.44669
	115.731	140.765	-0.840115	5.44669
	115.731	141.05	-0.840115	5.44669
	115.731	140.986	-0.840115	5.44669
	115.731	139.766	-0.840115	5.44669
	115.731	135.514	-0.840115	5.44669
	115.731	126.734	-0.840115	5.44669
	115.731	115.076	-0.840115	5.44669
	115.731	104.728	-0.840115	5.44669
	115.731	98.5535	-0.840115	5.44669
	115.731	96.2873	-0.840115	5.44669
	115.731	95.968	-0.840115	5.44669
	115.731	96.0968	-0.840115	5.44669
	115.731	96.4734	-0.840115	5.44669
	115.731	97.2579	-0.840115	5.44669
	115.731	98.1495	-0.840115	5.44669
	115.731	98.748	-0.840115	5.44669
	115.731	99.0075	-0.840115	5.44669
	115.731	99.1027	-0.840115	5.44669
	115.731	99.131	-0.840115	5.44669
	115.731	99.171	-0.840115	5.44669
	115.731	99.3351	-0.840115	5.44669
	115.731	99.5621	-0.840115	5.44669
	115.731	99.7246	-0.840115	5.44669
	115.731	99.8302	-0.840115	5.44669
	115.731	99.8846	-0.840115	5.44669
	115.731	99.9298	-0.840115	5.44669
	115.731	100.037	-0.840115	5.44669
	115.731	100.182	-0.840115	5.44669
	115.731	100.37	-0.840115	5.44669
	115.731	100.62	-0.840115	5.44669
	115.731	100.891	-0.840115	5.44669
	115.731	101.099	-0.840115	5.44669
	115.731	101.169	-0.840115	5.44669
	115.731	101.136	-0.840115	5.44669
	115.731	101.149	-0.840115	5.44669
	115.731	101.321	-0.840115	5.44669
	115.731	101.561	-0.840115	5.44669
	115.731	101.677	-0.840115	5.44669
	115.731	101.702	-0.840115	5.44669
	115.731	101.828	-0.840115	5.44669
	115.731	102.045	-0.840115	5.44669
	115.731	102.216	-0.840115	5.44669
	115.731	102.379	-0.840115	5.44669
	115.731	102.56	-0.840115	5.44669
	115.731	102.655	-0.840115	5.44669
	115.731	102.691	-0.840115	5.44669
	115.731	102.781	-0.840115	5.44669
	115.731	102.823	-0.840115	5.44669
	115.731	102.713	-0.840115	5.44669
	115.731	102.538	-0.840115	5.44669
	115.731	102.289	-0.840115	5.44669
	115.731	101.918	-0.840115	5.44669
	115.709	101.504	-0.840115	5.44669
	115.651	100.964	-0.840115	5.44669
	115.628	100.118	-0.840115	5.44669
	115.682	99.0962	-0.840115	5.44669
	115.742	98.2424	-0.840115	5.44669
	115.752	97.6904	-0.840115	5.44669
	115.736	97.3299	-0.840115	5.44669
	115.703	97.0607	-0.840115	5.44669
	115.625	96.8295	-0.840115	5.44669
	115.526	96.6417	-0.840115	5.44669
	115.477	96.5665	-0.840115	5.44669
	115.487	96.5893	-0.840115	5.44669
	115.53	96.6236	-0.840115	5.44669
	115.592	96.6295	-0.840115	5.44669
	115.611	96.6198	-0.840115	5.44669
	115.553	96.6628	-0.840115	5.44669
	115.493	96.8888	-0.840115	5.44669
	115.484	97.2957	-0.840115	5.44669
	115.5	97.6836	-0.840115	5.44669
	115.511	97.9946	-0.840115	5.44268
	115.509	98.3777	-0.840115	5.43234
	115.505	98.8831	-0.840115	5.42806
	115.503	99.375	-0.840115	5.43775
	115.504	99.7134	-0.840115	5.44858
	115.505	99.9756	-0.840115	5.4505
	115.505	100.356	-0.840115	5.44759
	115.505	100.829	-0.840115	5.44571
	115.505	101.202	-0.840115	5.44595
	115.505	101.485	-0.840115	5.44673
	115.505	101.862	-0.840115	5.44696
	115.505	102.326	-0.840115	5.44679
	115.505	102.696	-0.840115	5.44663
	115.505	102.982	-0.840115	5.44663
	115.505	103.311	-0.840115	5.44668
	115.505	103.599	-0.840115	5.44671
	115.483	103.691	-0.840115	5.4467
	115.425	103.642	-0.840115	5.44668
	115.401	103.59	-0.840115	5.44668
	115.433	103.636	-0.840115	5.44669
	115.436	103.829	-0.840115	5.44669
	115.4	104.115	-0.840115	5.44669
	115.358	104.398	-0.840115	5.44669
	115.304	104.648	-0.840115	5.44669
	115.267	104.935	-0.840115	5.44669
	115.265	105.307	-0.840115	5.44669
	115.277	105.611	-0.840115	5.44669
	115.283	105.646	-0.840115	5.44669
	115.281	105.411	-0.840115	5.44669
	115.278	105.081	-0.840115	5.44669
	115.278	104.795	-0.840115	5.44669
	115.278	104.559	-0.840115	5.44669
	115.279	104.328	-0.840115	5.44669
	115.279	104.18	-0.840115	5.44669
	115.279	104.277	-0.840115	5.44669
	115.279	104.53	-0.840115	5.44669
	115.279	104.725	-0.840115	5.44669
	115.279	104.884	-0.840115	5.44669
	115.279	105.055	-0.840115	5.44669
	115.279	105.147	-0.840115	5.44669
	115.279	105.137	-0.840115	5.44669
	115.279	105.102	-0.840115	5.44669
	115.279	105.091	-0.840115	5.44669
	115.279	105.099	-0.840115	5.44669
	115.279	105.106	-0.840115	5.44669
	115.279	105.107	-0.840115	5.44669
	115.279	105.153	-0.840115	5.44669
	115.279	105.279	-0.840115	5.44669
	115.279	105.381	-0.840115	5.44669
	115.279	105.439	-0.840115	5.44669
	115.279	105.485	-0.840115	5.44669
	115.279	105.395	-0.840115	5.44669
	115.279	105.228	-0.840115	5.44669
	115.279	105.271	-0.840115	5.44669
	115.279	105.509	-0.840115	5.44669
	115.279	105.717	-0.840115	5.44669
	115.279	105.936	-0.840115	5.44669
	115.279	106.332	-0.840115	5.44669
	115.279	106.825	-0.840115	5.44669
	115.279	107.2	-0.840115	5.44669
	115.279	107.526	-0.840115	5.44669
	115.279	108.125	-0.840115	5.44669
	115.279	109.043	-0.840115	5.44669
	115.256	109.978	-0.840115	5.44669
	115.199	110.755	-0.840115	5.44669
	115.153	111.451	-0.840115	5.44669
	115.127	112.217	-0.840115	5.44669
	115.106	113.196	-0.840115	5.44669
	115.124	114.462	-0.840115	5.44669
	115.142	115.904	-0.840115	5.44669
	115.099	117.341	-0.840115	5.44669
	115.045	118.862	-0.840115	5.44669
	115.034	120.692	-0.840115	5.44669
	115.047	122.761	-0.840115	5.44669
	115.057	124.843	-0.840115	5.44669
	115.056	126.85	-0.840115	5.44669
	115.052	128.869	-0.840115	5.44669
	115.051	131.028	-0.840115	5.44669
	115.029	133.207	-0.840115	5.44669
	114.95	135.144	-0.840115	5.44669
	114.847	136.842	-0.840115	5.44669
	114.819	138.407	-0.840115	5.44669
	114.887	139.736	-0.840115	5.44669
	114.932	140.726	-0.840115	5.44669
	114.883	141.366	-0.840115	5.44669
	114.818	141.589	-0.840115	5.44669
	114.803	141.406	-0.840115	5.44669
	114.819	141.094	-0.840115	5.44669
	114.831	140.955	-0.840115	5.44669
	114.831	140.946	-0.840115	5.44669
	114.826	140.786	-0.840115	5.44669
	114.824	140.394	-0.840115	5.44669
	114.825	140.038	-0.840115	5.44669
	114.849	139.94	-0.840115	5.44669
	114.906	140.011	-0.840115	5.44669
	114.952	140.074	-0.840115	5.44669
	114.955	140.025	-0.840115	5.44669
	114.919	139.827	-0.840115	5.44669
	114.855	139.589	-0.840115	5.44669
	114.811	139.483	-0.840115	5.44669
	114.833	139.512	-0.840115	5.44669
	114.927	139.559	-0.840115	5.44669
	115.037	139.519	-0.840115	5.44669
	115.084	139.33	-0.840115	5.44669
	115.07	139.142	-0.840115	5.44669
	115.026	139.161	-0.840115	5.44669
	114.942	139.289	-0.840115	5.44669
	114.845	139.345	-0.840115	5.44669
	114.799	139.275	-0.840115	5.44669
	114.831	139.12	-0.840115	5.44669
	114.908	139.013	-0.840115	5.44669
	114.937	139.014	-0.840115	5.44669
	114.9	139.05	-0.840115	5.44669
	114.894	139.065	-0.840115	5.44669
	114.907	139.058	-0.840115	5.44669
	114.871	139.05	-0.840115	5.44669
	114.821	139.049	-0.840115	5.44669
	114.831	139.051	-0.840115	5.44669
	114.9	139.053	-0.840115	5.44669
	114.933	139.052	-0.840115	5.44669
	114.879	139.052	-0.840115	5.44669
	114.816	139.052	-0.840115	5.44669
	114.826	139.052	-0.840115	5.44669
	114.9	139.052	-0.840115	5.44669
	114.935	139.052	-0.840115	5.44669
	114.902	139.052	-0.840115	5.44669
	114.895	139.052	-0.840115	5.44669
	114.929	139.052	-0.840115	5.44669
	114.95	139.052	-0.840115	5.44669
	114.947	139.052	-0.840115	5.44669
	114.939	139.052	-0.840115	5.44669
	114.914	139.052	-0.840115	5.44669
	114.858	139.052	-0.840115	5.44669
	114.814	139.052	-0.840115	5.44669
	114.81	139.052	-0.840115	5.44669
	114.824	139.052	-0.840115	5.44669
	114.853	139.003	-0.840115	5.44669
	114.909	138.827	-0.840115	5.44669
	114.929	138.648	-0.840115	5.44669
	114.897	138.714	-0.840115	5.44669
	114.917	138.916	-0.840115	5.44669
	114.988	138.946	-0.840115	5.44669
	114.974	138.881	-0.840115	5.44669
	114.871	138.941	-0.840115	5.44669
	114.798	139.054	-0.840115	5.44669
	114.8	139.09	-0.840115	5.44669
	114.825	139.116	-0.840115	5.44669
	114.835	139.319	-0.840115	5.44669
	114.83	139.87	-0.840115	5.44669
	114.825	140.842	-0.840115	5.44669
	114.824	142.067	-0.840115	5.44669
	114.826	143.232	-0.840115	5.44669
	114.827	144.18	-0.840115	5.44669
	114.826	144.895	-0.840115	5.44669
	114.826	145.318	-0.840115	5.44669
	114.826	145.215	-0.840115	5.44669
	114.826	144.231	-0.840115	5.44669
	114.826	142.303	-0.840115	5.44669
	114.826	139.977	-0.840115	5.44669
	114.826	138.014	-0.840115	5.44669
	114.826	136.77	-0.840115	5.44669
	114.826	136.159	-0.840115	5.44669
	114.826	135.974	-0.840115	5.44669
	114.826	136.006	-0.840115	5.44669
	114.826	136.019	-0.840115	5.44669
	114.826	135.855	-0.840115	5.44669
	114.826	135.56	-0.840115	5.44669
	114.826	135.164	-0.840115	5.44669
	114.826	134.461	-0.840115	5.44669
	114.826	133.221	-0.840115	5.44669
	114.826	131.452	-0.840115	5.44669
	114.826	129.389	-0.840115	5.44669
	114.826	127.399	-0.840115	5.44669
	114.826	125.84	-0.840115	5.44669
	114.826	124.778	-0.840115	5.44669
	114.826	124.022	-0.840115	5.44669
	114.826	123.503	-0.840115	5.44669
	114.826	123.216	-0.840115	5.44669
	114.804	123.031	-0.840115	5.44669
	114.746	122.818	-0.840115	5.44669
	114.722	122.561	-0.840115	5.44669
	114.754	122.246	-0.840115	5.44669
	114.757	121.767	-0.840115	5.44669
	114.744	121.018	-0.840115	5.44669
	114.759	120.033	-0.840115	5.44669
	114.729	118.916	-0.840115	5.44669
	114.638	117.662	-0.840115	5.44669
	114.576	116.222	-0.840115	5.44669
	114.6	114.725	-0.840115	5.44669
	114.679	113.365	-0.840115	5.44669
	114.711	112.196	-0.840115	5.44669
	114.653	111.272	-0.840115	5.44669
	114.588	110.664	-0.840115	5.44669
	114.577	110.243	-0.840115	5.44669
	114.594	109.86	-0.840115	5.44669
	114.606	109.537	-0.840115	5.44669
	114.604	109.242	-0.840115	5.44669
	114.599	108.842	-0.840115	5.44669
	114.598	108.324	-0.840115	5.44669
	114.599	107.832	-0.840115	5.44669
	114.6	107.499	-0.840115	5.44669
	114.6	107.238	-0.840115	5.44669
	114.6	106.857	-0.840115	5.44669
	114.6	106.383	-0.840115	5.44669
	114.6	106.01	-0.840115	5.44669
	114.6	105.727	-0.840115	5.44669
	114.6	105.399	-0.840115	5.44669
	114.6	105.112	-0.840115	5.44669
	114.577	104.97	-0.840115	5.44669
	114.498	104.892	-0.840115	5.44669
	114.416	104.891	-0.840115	5.44669
	114.447	105.014	-0.840115	5.44669
	114.561	105.13	-0.840115	5.44669
	114.631	105.096	-0.840115	5.44669
	114.604	104.936	-0.840115	5.44669
	114.52	104.815	-0.840115	5.44669
	114.487	104.762	-0.840115	5.44669
	114.546	104.674	-0.840115	5.44669
	114.612	104.591	-0.840115	5.44669
	114.601	104.527	-0.840115	5.44669
	114.503	104.373	-0.840115	5.44669
	114.388	104.109	-0.840115	5.44669
	114.34	103.822	-0.840115	5.44669
	114.355	103.611	-0.840115	5.44669
	114.378	103.497	-0.840115	5.44669
	114.382	103.357	-0.840115	5.44669
	114.375	103.115	-0.840115	5.44669
	114.371	102.782	-0.840115	5.44669
	114.372	102.34	-0.840115	5.44669
	114.374	101.867	-0.840115	5.44669
	114.374	101.516	-0.840115	5.44669
	114.374	101.242	-0.840115	5.44669
	114.373	100.91	-0.840115	5.44669
	114.373	100.568	-0.840115	5.44669
	114.373	100.299	-0.840115	5.44669
	114.373	100.121	-0.840115	5.44669
	114.373	100.015	-0.840115	5.44669
	114.373	99.8653	-0.840115	5.44669
	114.373	99.6665	-0.840115	5.44669
	114.373	99.5595	-0.840115	5.44669
	114.373	99.5732	-0.840115	5.44669
	114.373	99.615	-0.840115	5.44669
	114.373	99.6274	-0.840115	5.44669
	114.351	99.5684	-0.840115	5.44669
	114.294	99.384	-0.840115	5.44669
	114.248	99.1063	-0.840115	5.44669
	114.244	98.8237	-0.840115	5.44669
	114.258	98.6198	-0.840115	5.44669
	114.265	98.5564	-0.840115	5.44669
	114.285	98.59	-0.840115	5.44669
	114.317	98.5754	-0.840115	5.44669
	114.305	98.4017	-0.840115	5.44669
	114.286	98.1619	-0.840115	5.44669
	114.326	97.9975	-0.840115	5.44669
	114.357	97.8464	-0.840115	5.44669
	114.29	97.6183	-0.840115	5.44669
	114.196	97.3443	-0.840115	5.44669
	114.194	97.0771	-0.840115	5.44669
	114.228	96.8288	-0.840115	5.44669
	114.199	96.586	-0.840115	5.44669
	114.146	96.2896	-0.840115	5.44669
	114.129	95.9118	-0.840115	5.44669
	114.14	95.5591	-0.840115	5.44669
	114.151	95.3014	-0.840115	5.44669
	114.151	95.1326	-0.840115	5.44669
	114.148	95.0748	-0.840115	5.44669
	114.146	95.0489	-0.840115	5.44669
	114.146	94.9013	-0.840115	5.44669
	114.147	94.6762	-0.840115	5.44669
	114.147	94.5578	-0.840115	5.44669
	114.147	94.5762	-0.840115	5.44669
	114.147	94.624	-0.840115	5.44669
	114.147	94.6372	-0.840115	5.44268
	114.147	94.6257	-0.840115	5.43234
	114.147	94.6162	-0.840115	5.42806
	114.147	94.6163	-0.840115	5.43775
	114.147	94.6197	-0.840115	5.44858
	114.147	94.6211	-0.840115	5.4505
	114.147	94.5713	-0.840115	5.44759
	114.147	94.3454	-0.840115	5.44571
	114.147	93.8917	-0.840115	5.44595
	114.147	93.378	-0.840115	5.44673
	114.147	93.0141	-0.840115	5.44696
	114.147	92.7493	-0.840115	5.44679
	114.147	92.4258	-0.840115	5.44663
	114.147	92.0844	-0.840115	5.44663
	114.147	91.812	-0.840115	5.44668
	114.147	91.5839	-0.840115	5.44671
	114.147	91.3019	-0.840115	5.4467
	114.125	90.9249	-0.840115	5.44668
	114.067	90.5182	-0.840115	5.44668
	114.044	90.0822	-0.840115	5.44669
	114.097	89.6858	-0.840115	5.44669
	114.135	89.5195	-0.840115	5.44669
	114.089	89.5662	-0.840115	5.44669
	114.049	89.641	-0.840115	5.44669
	114.092	89.6059	-0.840115	5.44669
	114.154	89.4092	-0.840115	5.44669
	114.146	89.167	-0.840115	5.44669
	114.074	89.0099	-0.840115	5.44669
	114.039	88.8627	-0.840115	5.44669
	114.093	88.6828	-0.840115	5.44669
	114.158	88.5338	-0.840115	5.44669
	114.17	88.3678	-0.840115	5.44669
	114.153	88.128	-0.840115	5.44669
	114.141	87.8544	-0.840115	5.44669
	114.12	87.6407	-0.840115	5.44669
	114.068	87.57	-0.840115	5.44669
	114.045	87.604	-0.840115	5.44669
	114.098	87.6414	-0.840115	5.44669
	114.135	87.6446	-0.840115	5.44669
	114.066	87.6327	-0.840115	5.44669
	113.947	87.6265	-0.840115	5.44669
	113.909	87.6281	-0.840115	5.44669
	113.978	87.631	-0.840115	5.44669
	114.05	87.6317	-0.840115	5.44669
	114.06	87.6309	-0.840115	5.44669
	114.017	87.5812	-0.840115	5.44669
	113.947	87.4544	-0.840115	5.44669
	113.903	87.353	-0.840115	5.44669
	113.905	87.2959	-0.840115	5.44669
	113.921	87.2003	-0.840115	5.44669
	113.926	87.1142	-0.840115	5.44669
	113.923	87.1017	-0.840115	5.44669
	113.92	87.1253	-0.840115	5.44669
	113.92	87.0903	-0.840115	5.44669
	113.921	86.9117	-0.840115	5.44669
	113.921	86.6773	-0.840115	5.44669
	113.921	86.566	-0.840115	5.44669
	113.921	86.5907	-0.840115	5.44669
	113.921	86.6386	-0.840115	5.44669
	113.921	86.6004	-0.840115	5.44669
	113.921	86.412	-0.840115	5.44669
	113.921	86.1745	-0.840115	5.44669
	113.921	86.0163	-0.840115	5.44669
	113.921	85.867	-0.840115	5.44669
	113.921	85.6866	-0.840115	5.44669
	113.921	85.5873	-0.840115	5.44669
	113.921	85.5977	-0.840115	5.44669
	113.921	85.5862	-0.840115	5.44669
	113.921	85.4221	-0.840115	5.44669
	113.921	85.1852	-0.840115	5.44669
	113.921	85.0186	-0.840115	5.44669
	113.921	84.8656	-0.840115	5.44669
	113.921	84.6866	-0.840115	5.44669
	113.921	84.5893	-0.840115	5.44669
	113.921	84.6	-0.840115	5.44669
	113.921	84.6371	-0.840115	5.44669
	113.921	84.5994	-0.840115	5.44669
	113.921	84.415	-0.840115	5.44669
	113.921	84.1789	-0.840115	5.44669
	113.921	84.0692	-0.840115	5.44669
	113.921	84.095	-0.840115	5.44669
	113.921	84.0937	-0.840115	5.44669
	113.921	83.9283	-0.840115	5.44669
	113.921	83.6873	-0.840115	5.44669
	113.921	83.5686	-0.840115	5.44669
	113.921	83.5925	-0.840115	5.44669
	113.921	83.6428	-0.840115	5.44669
	113.899	83.655	-0.840115	5.44669
	113.841	83.6422	-0.840115	5.44669
	113.817	83.6325	-0.840115	5.44669
	113.871	83.633	-0.840115	5.44669
	113.931	83.5875	-0.840115	5.44669
	113.92	83.4128	-0.840115	5.44669
	113.846	83.1837	-0.840115	5.44669
	113.812	83.0734	-0.840115	5.44669
	113.867	83.0473	-0.840115	5.44669
	113.909	82.9183	-0.840115	5.44669
	113.864	82.7011	-0.840115	5.44669
	113.823	82.5794	-0.840115	5.44669
	113.843	82.5935	-0.840115	5.44669
	113.847	82.5916	-0.840115	5.44669
	113.839	82.4301	-0.840115	5.44669
	113.878	82.1909	-0.840115	5.44669
	113.904	82.0717	-0.840115	5.44669
	113.836	82.0946	-0.840115	5.44669
	113.72	82.1447	-0.840115	5.44669
	113.662	82.1572	-0.840115	5.44669
	113.673	82.1446	-0.840115	5.44669
	113.697	82.1841	-0.840115	5.44669
	113.703	82.3604	-0.840115	5.44669
	113.697	82.5925	-0.840115	5.44669
	113.693	82.7034	-0.840115	5.44669
	113.693	82.6795	-0.840115	5.44669
	113.695	82.632	-0.840115	5.44669
	113.695	82.6209	-0.840115	5.44669
	113.695	82.6332	-0.840115	5.44669
	113.694	82.5439	-0.840115	5.44669
	113.694	82.1914	-0.840115	5.44669
	113.695	81.682	-0.840115	5.44669
	113.695	81.2856	-0.840115	5.44669
	113.695	81.0551	-0.840115	5.44669
	113.695	80.8637	-0.840115	5.44669
	113.695	80.6314	-0.840115	5.44669
	113.695	80.3683	-0.840115	5.44669
	113.695	80.1069	-0.840115	5.44669
	113.695	79.8571	-0.840115	5.44669
	113.695	79.6608	-0.840115	5.44669
	113.695	79.5398	-0.840115	5.44669
	113.695	79.391	-0.840115	5.44669
	113.695	79.1976	-0.840115	5.44669
	113.695	79.0927	-0.840115	5.44669
	113.672	79.1054	-0.840115	5.44669
	113.615	79.146	-0.840115	5.44669
	113.591	79.1583	-0.840115	5.44669
	113.645	79.1489	-0.840115	5.44669
	113.705	79.1406	-0.840115	5.44669
	113.693	79.1405	-0.840115	5.44669
	113.598	79.1433	-0.840115	5.44669
	113.484	79.1446	-0.840115	5.44669
	113.458	79.1441	-0.840115	5.44669
	113.53	79.1434	-0.840115	5.44669
	113.598	79.0942	-0.840115	5.44669
	113.628	78.9184	-0.840115	5.44669
	113.665	78.6901	-0.840115	5.44669
	113.7	78.5805	-0.840115	5.44669
	113.684	78.6036	-0.840115	5.44669
	113.595	78.6504	-0.840115	5.44669
	113.486	78.6614	-0.840115	5.44669
	113.437	78.6494	-0.840115	5.44669
	113.45	78.6404	-0.840115	5.44669
	113.472	78.5917	-0.840115	5.44669
	113.476	78.4684	-0.840115	5.44669
	113.47	78.4172	-0.840115	5.44669
	113.466	78.4861	-0.840115	5.44669
	113.467	78.4422	-0.840115	5.44669
	113.468	78.1881	-0.840115	5.44669
	113.469	77.9163	-0.840115	5.44669
	113.469	77.8148	-0.840115	5.44669
	113.468	77.8075	-0.840115	5.44669
	113.468	77.7323	-0.840115	5.44669
	113.468	77.6371	-0.840115	5.44669
	113.468	77.6135	-0.840115	5.44669
	113.468	77.6357	-0.840115	5.44669
	113.468	77.6532	-0.840115	5.44669
	113.468	77.6034	-0.840115	5.44669
	113.468	77.4209	-0.840115	5.44669
	113.468	77.19	-0.840115	5.44669
	113.468	77.0817	-0.840115	5.44669
	113.468	77.1063	-0.840115	5.44669
	113.468	77.1532	-0.840115	5.44669
	113.468	77.1638	-0.840115	5.44669
	113.468	77.1515	-0.840115	5.44669
	113.468	77.1426	-0.840115	5.44669
	113.468	77.1432	-0.840115	5.44669
	113.468	77.0975	-0.840115	5.44669
	113.468	76.9719	-0.840115	5.44669
	113.468	76.8696	-0.840115	5.44669
	113.468	76.8609	-0.840115	5.44669
	113.468	76.892	-0.840115	5.44669
	113.468	76.9078	-0.840115	5.44669
	113.468	76.9525	-0.840115	5.44669
	113.468	77.0718	-0.840115	5.44669
	113.468	77.1719	-0.840115	5.44669
	113.468	77.231	-0.840115	5.44669
	113.468	77.3773	-0.840115	5.44669
	113.468	77.5899	-0.840115	5.44669
	113.468	77.7035	-0.840115	5.44669
	113.468	77.6876	-0.840115	5.44669
	113.468	77.6425	-0.840115	5.44669
	113.468	77.6296	-0.840115	5.44669
	113.468	77.6402	-0.840115	5.44669
	113.468	77.6493	-0.840115	5.44669
	113.446	77.6493	-0.840115	5.44669
	113.366	77.6461	-0.840115	5.44669
	113.285	77.6448	-0.840115	5.44669
	113.293	77.6453	-0.840115	5.44669
	113.349	77.6461	-0.840115	5.44669
	113.374	77.6461	-0.840115	5.44669
	113.343	77.6459	-0.840115	5.44669
	113.273	77.5966	-0.840115	5.44669
	113.225	77.4699	-0.840115	5.44669
	113.225	77.3683	-0.840115	5.44669
	113.241	77.3112	-0.840115	5.44669
	113.248	77.2155	-0.840115	5.44669
	113.245	77.1295	-0.840115	5.44669
	113.263	77.0678	-0.840115	5.44669
	113.32	76.9155	-0.840115	5.44669
	113.345	76.7012	-0.840115	5.44669
	113.292	76.589	-0.840115	5.44669
	113.232	76.5569	-0.840115	5.44669
	113.221	76.4261	-0.840115	5.44669
	113.237	76.2102	-0.840115	5.44669
	113.247	76.0898	-0.840115	5.44669
	113.246	76.1039	-0.840115	5.44669
	113.242	76.1016	-0.840115	5.44669
	113.24	75.9399	-0.840115	5.44669
	113.241	75.7008	-0.840115	5.44669
	113.242	75.5324	-0.840115	5.44669
	113.242	75.3794	-0.840115	5.44669
	113.242	75.2011	-0.840115	5.44268
	113.242	75.104	-0.840115	5.43234
	113.242	75.0654	-0.840115	5.42806
	113.242	74.9264	-0.840115	5.43775
	113.242	74.7095	-0.840115	5.44858
	113.242	74.5915	-0.840115	5.4505
	113.242	74.6071	-0.840115	5.44759
	113.242	74.6536	-0.840115	5.44571
	113.242	74.6673	-0.840115	5.44595
	113.242	74.6564	-0.840115	5.44673
	113.242	74.647	-0.840115	5.44696
	113.242	74.6469	-0.840115	5.44679
	113.242	74.6502	-0.840115	5.44663
	113.242	74.6516	-0.840115	5.44663
	113.242	74.651	-0.840115	5.44668
	113.242	74.6503	-0.840115	5.44671
	113.242	74.6502	-0.840115	5.4467
	113.242	74.6504	-0.840115	5.44668
	113.242	74.6013	-0.840115	5.44668
	113.242	74.4254	-0.840115	5.44669
	113.242	74.1969	-0.840115	5.44669
	113.242	74.0873	-0.840115	5.44669
	113.242	74.1105	-0.840115	5.44669
	113.242	74.1573	-0.840115	5.44669
	113.242	74.1683	-0.840115	5.44669
	113.242	74.1071	-0.840115	5.44669
	113.242	73.9713	-0.840115	5.44669
	113.242	73.9194	-0.840115	5.44669
	113.242	74.0416	-0.840115	5.44669
	113.242	74.1264	-0.840115	5.44669
	113.242	73.9733	-0.840115	5.44669
	113.242	73.7577	-0.840115	5.44669
	113.242	73.8009	-0.840115	5.44669
	113.242	74.0066	-0.840115	5.44669
	113.242	73.9966	-0.840115	5.44669
	113.242	73.7589	-0.840115	5.44669
	113.242	73.5883	-0.840115	5.44669
	113.242	73.5895	-0.840115	5.44669
	113.242	73.6488	-0.840115	5.44669
	113.242	73.7221	-0.840115	5.44669
	113.242	73.8379	-0.840115	5.44669
	113.242	73.9263	-0.840115	5.44669
	113.242	73.9818	-0.840115	5.44669
	113.242	74.0815	-0.840115	5.44669
	113.242	74.1698	-0.840115	5.44669
	113.242	74.1818	-0.840115	5.44669
	113.242	74.1571	-0.840115	5.44669
	113.242	74.1428	-0.840115	5.44669
	113.242	74.1456	-0.840115	5.44669
	113.242	74.1519	-0.840115	5.44669
	113.242	74.1535	-0.840115	5.44669
	113.242	74.152	-0.840115	5.44669
	113.242	74.1507	-0.840115	5.44669
	113.242	74.1508	-0.840115	5.44669
	113.242	74.1512	-0.840115	5.44669
	113.242	74.1514	-0.840115	5.44669
	113.242	74.1513	-0.840115	5.44669
	113.242	74.1512	-0.840115	5.44669
	113.242	74.1512	-0.840115	5.44669
	113.242	74.102	-0.840115	5.44669
	113.242	73.9261	-0.840115	5.44669
	113.242	73.7469	-0.840115	5.44669
	113.242	73.8624	-0.840115	5.44669
	113.242	74.29	-0.840115	5.44669
	113.242	74.6747	-0.840115	5.44669
	113.242	74.7721	-0.840115	5.44669
	113.242	74.641	-0.840115	5.44669
	113.242	74.3983	-0.840115	5.44669
	113.242	74.1222	-0.840115	5.44669
	113.242	73.8611	-0.840115	5.44669
	113.242	73.6164	-0.840115	5.44669
	113.242	73.3729	-0.840115	5.44669
	113.242	73.1734	-0.840115	5.44669
	113.22	73.0979	-0.840115	5.44669
	113.14	73.0756	-0.840115	5.44669
	113.036	72.8866	-0.840115	5.44669
	112.987	72.4875	-0.840115	5.44669
	112.997	72.0896	-0.840115	5.44669
	113.018	71.8209	-0.840115	5.44669
	113.023	71.6635	-0.840115	5.44669
	113.018	71.6145	-0.840115	5.44669
	113.014	71.6374	-0.840115	5.44669
	113.014	71.6133	-0.840115	5.44669
	113.016	71.4393	-0.840115	5.44669
	113.016	71.2028	-0.840115	5.44669
	113.016	71.0891	-0.840115	5.44669
	113.016	71.0643	-0.840115	5.44669
	113.016	70.937	-0.840115	5.44669
	113.016	70.72	-0.840115	5.44669
	113.016	70.5979	-0.840115	5.44669
	113.016	70.6117	-0.840115	5.44669
	113.016	70.6098	-0.840115	5.44669
	113.016	70.4484	-0.840115	5.44669
	113.016	70.2093	-0.840115	5.44669
	113.016	70.0408	-0.840115	5.44669
	113.016	69.8878	-0.840115	5.44669
	113.016	69.7095	-0.840115	5.44669
	113.016	69.5632	-0.840115	5.44669
	112.993	69.3978	-0.840115	5.44669
	112.936	69.2064	-0.840115	5.44669
	112.89	69.0591	-0.840115	5.44669
	112.886	68.8979	-0.840115	5.44669
	112.9	68.7087	-0.840115	5.44669
	112.885	68.5607	-0.840115	5.44669
	112.826	68.3985	-0.840115	5.44669
	112.776	68.2091	-0.840115	5.44669
	112.772	68.1106	-0.840115	5.44669
	112.787	68.1245	-0.840115	5.44669
	112.795	68.1634	-0.840115	5.44669
	112.792	68.1253	-0.840115	5.44669
	112.789	67.9401	-0.840115	5.44669
	112.788	67.7039	-0.840115	5.44669
	112.789	67.5943	-0.840115	5.44669
	112.79	67.6203	-0.840115	5.44669
	112.79	67.619	-0.840115	5.44669
	112.789	67.4535	-0.840115	5.44669
	112.789	67.2125	-0.840115	5.44669
	112.789	67.0938	-0.840115	5.44669
	112.789	67.1177	-0.840115	5.44669
	112.789	67.168	-0.840115	5.44669
	112.789	67.1802	-0.840115	5.44669
	112.789	67.1183	-0.840115	5.44669
	112.789	66.9326	-0.840115	5.44669
	112.789	66.7047	-0.840115	5.44669
	112.789	66.5987	-0.840115	5.44669
	112.789	66.6233	-0.840115	5.44669
	112.789	66.6693	-0.840115	5.44669
	112.789	66.6795	-0.840115	5.44669
	112.789	66.6674	-0.840115	5.44669
	112.789	66.6587	-0.840115	5.44669
	112.789	66.6593	-0.840115	5.44669
	112.789	66.6627	-0.840115	5.44669
	112.789	66.6639	-0.840115	5.44669
	112.789	66.6632	-0.840115	5.44669
	112.767	66.6625	-0.840115	5.44669
	112.687	66.6624	-0.840115	5.44669
	112.606	66.6627	-0.840115	5.44669
	112.636	66.712	-0.840115	5.44669
	112.728	66.8387	-0.840115	5.44669
	112.719	66.8911	-0.840115	5.44669
	112.61	66.7722	-0.840115	5.44669
	112.534	66.6395	-0.840115	5.44669
	112.535	66.616	-0.840115	5.44669
	112.562	66.6517	-0.840115	5.44669
	112.573	66.7239	-0.840115	5.44669
	112.567	66.8476	-0.840115	5.44669
	112.562	66.8906	-0.840115	5.44669
	112.561	66.7689	-0.840115	5.44669
	112.563	66.6383	-0.840115	5.44669
	112.564	66.6166	-0.840115	5.44669
	112.564	66.6524	-0.840115	5.44669
	112.563	66.6748	-0.840115	5.44669
	112.563	66.6714	-0.840115	5.44669
	112.563	66.662	-0.840115	5.44669
	112.563	66.6593	-0.840115	5.44669
	112.563	66.6123	-0.840115	5.44669
	112.563	66.4382	-0.840115	5.44669
	112.563	66.2099	-0.840115	5.44669
	112.563	66.0504	-0.840115	5.44669
	112.563	65.8973	-0.840115	5.44669
	112.563	65.7158	-0.840115	5.44669
	112.541	65.6174	-0.840115	5.44669
	112.461	65.5794	-0.840115	5.44669
	112.38	65.4903	-0.840115	5.44669
	112.388	65.4002	-0.840115	5.44669
	112.422	65.3345	-0.840115	5.44669
	112.389	65.2311	-0.840115	5.44669
	112.334	65.1449	-0.840115	5.44669
	112.318	65.1351	-0.840115	5.44669
	112.33	65.1107	-0.840115	5.44669
	112.341	64.9484	-0.840115	5.44669
	112.341	64.7168	-0.840115	5.44669
	112.337	64.6011	-0.840115	5.44669
	112.336	64.5736	-0.840115	5.44669
	112.336	64.4459	-0.840115	5.44669
	112.337	64.2298	-0.840115	5.44669
	112.337	64.1081	-0.840115	5.44669
	112.337	64.1218	-0.840115	5.44669
	112.337	64.1197	-0.840115	5.44669
	112.337	64.0075	-0.840115	5.44669
	112.337	63.9444	-0.840115	5.44669
	112.337	64.0043	-0.840115	5.44669
	112.337	63.9609	-0.840115	5.44669
	112.337	63.7594	-0.840115	5.44669
	112.337	63.6156	-0.840115	5.44669
	112.337	63.6151	-0.840115	5.44669
	112.315	63.6642	-0.840115	5.44669
	112.257	63.6846	-0.840115	5.44669
	112.233	63.6756	-0.840115	5.44669
	112.287	63.6646	-0.840115	5.44669
	112.347	63.6632	-0.840115	5.44669
	112.358	63.6665	-0.840115	5.44669
	112.342	63.6684	-0.840115	5.44669
	112.331	63.6188	-0.840115	5.44669
	112.333	63.442	-0.840115	5.44669
	112.337	63.2134	-0.840115	5.44669
	112.338	63.104	-0.840115	5.44669
	112.337	63.1274	-0.840115	5.44669
	112.337	63.1741	-0.840115	5.44669
	112.314	63.1851	-0.840115	5.44669
	112.235	63.173	-0.840115	5.44669
	112.131	63.1641	-0.840115	5.44669
	112.104	63.1646	-0.840115	5.44669
	112.194	63.1188	-0.840115	5.44669
	112.297	62.9441	-0.840115	5.44669
	112.294	62.715	-0.840115	5.44669
	112.254	62.6047	-0.840115	5.44669
	112.26	62.6278	-0.840115	5.44669
	112.236	62.6748	-0.840115	5.44669
	112.15	62.6859	-0.840115	5.44669
	112.089	62.6739	-0.840115	5.44669
	112.088	62.6648	-0.840115	5.44669
	112.109	62.6653	-0.840115	5.44669
	112.118	62.6688	-0.840115	5.44669
	112.114	62.6208	-0.840115	5.44669
	112.109	62.4442	-0.840115	5.44669
	112.109	62.215	-0.840115	5.44669
	112.11	62.0562	-0.840115	5.44669
	112.111	61.9036	-0.840115	5.44669
	112.111	61.7221	-0.840115	5.44669
	112.11	61.6235	-0.840115	5.44669
	112.11	61.6346	-0.840115	5.44669
	112.11	61.6724	-0.840115	5.44669
	112.111	61.6839	-0.840115	5.44669
	112.111	61.6753	-0.840115	5.44669
	112.111	61.6676	-0.840115	5.44669
	112.111	61.6182	-0.840115	5.44669
	112.111	61.4449	-0.840115	5.44669
	112.111	61.2177	-0.840115	5.44669
	112.111	61.1077	-0.840115	5.44669
	112.111	61.1302	-0.840115	5.44669
	112.111	61.1769	-0.840115	5.44669
	112.111	61.1389	-0.840115	5.44669
	112.111	60.951	-0.840115	5.44669
	112.111	60.7136	-0.840115	5.44669
	112.111	60.6045	-0.840115	5.44669
	112.111	60.5819	-0.840115	5.44669
	112.111	60.4539	-0.840115	5.44669
	112.111	60.2359	-0.840115	5.44669
	112.111	60.1135	-0.840115	5.44669
	112.111	60.1277	-0.840115	5.44669
	112.111	60.126	-0.840115	5.44669
	112.088	59.9646	-0.840115	5.44669
	112.031	59.7253	-0.840115	5.44669
	112.007	59.606	-0.840115	5.44669
	112.039	59.629	-0.840115	5.44669
	112.041	59.6791	-0.840115	5.44669
	112.006	59.6916	-0.840115	5.44669
	111.964	59.6298	-0.840115	5.44669
	111.91	59.4933	-0.840115	5.44669
	111.872	59.3921	-0.840115	5.44669
	111.871	59.3386	-0.840115	5.44669
	111.883	59.2443	-0.840115	5.44669
	111.888	59.1576	-0.840115	5.44669
	111.886	59.1442	-0.840115	5.44669
	111.884	59.1678	-0.840115	5.44669
	111.883	59.1822	-0.840115	5.44669
	111.884	59.1306	-0.840115	5.44669
	111.885	58.9977	-0.840115	5.44669
	111.884	58.8944	-0.840115	5.44669
	111.884	58.8387	-0.840115	5.44669
	111.884	58.7442	-0.840115	5.44669
	111.884	58.6582	-0.840115	5.44669
	111.884	58.6453	-0.840115	5.44669
	111.884	58.6687	-0.840115	5.44669
	111.884	58.6829	-0.840115	5.44669
	111.884	58.6805	-0.840115	5.44669
	111.884	58.6744	-0.840115	5.44669
	111.884	58.6727	-0.840115	5.44669
	111.884	58.625	-0.840115	5.44669
	111.884	58.4502	-0.840115	5.44669
	111.884	58.271	-0.840115	5.44669
	111.884	58.2878	-0.840115	5.44669
	111.884	58.3632	-0.840115	5.44669
	111.884	58.2912	-0.840115	5.44669
	111.884	58.1696	-0.840115	5.44669
	111.884	58.134	-0.840115	5.44669
	111.884	58.1607	-0.840115	5.44669
	111.884	58.2335	-0.840115	5.44669
	111.884	58.4098	-0.840115	5.44669
	111.884	58.6299	-0.840115	5.44669
	111.884	58.7359	-0.840115	5.44669
	111.884	58.7634	-0.840115	5.44669
	111.884	58.8945	-0.840115	5.44669
	111.884	59.1121	-0.840115	5.44669
	111.884	59.2332	-0.840115	5.44669
	111.862	59.2186	-0.840115	5.44669
	111.804	59.1714	-0.840115	5.44669
	111.758	59.1571	-0.840115	5.44669
	111.755	59.168	-0.840115	5.44669
	111.769	59.1776	-0.840115	5.44669
	111.754	59.1778	-0.840115	5.44669
	111.694	59.1744	-0.840115	5.44669
	111.645	59.1238	-0.840115	5.44669
	111.64	58.9484	-0.840115	5.44669
	111.655	58.7208	-0.840115	5.44669
	111.663	58.6113	-0.840115	5.44669
	111.661	58.6343	-0.840115	5.44669
	111.657	58.6809	-0.840115	5.44669
	111.657	58.6427	-0.840115	5.44669
	111.658	58.4056	-0.840115	5.44669
	111.636	57.9923	-0.840115	5.44669
	111.578	57.6548	-0.840115	5.44669
	111.554	57.5718	-0.840115	5.44669
	111.608	57.6429	-0.840115	5.44669
	111.668	57.7	-0.840115	5.44669
	111.657	57.6491	-0.840115	5.44669
	111.561	57.4521	-0.840115	5.44669
	111.447	57.2154	-0.840115	5.44669
	111.399	57.1099	-0.840115	5.44669
	111.413	57.1377	-0.840115	5.44669
	111.436	57.1849	-0.840115	5.44669
	111.44	57.1945	-0.840115	5.44669
	111.434	57.1817	-0.840115	5.44669
	111.43	57.1237	-0.840115	5.44669
	111.43	56.9487	-0.840115	5.44669
	111.432	56.7237	-0.840115	5.44669
	111.432	56.6153	-0.840115	5.44669
	111.432	56.6377	-0.840115	5.44669
	111.432	56.6837	-0.840115	5.44669
	111.432	56.6947	-0.840115	5.44669
	111.432	56.683	-0.840115	5.44669
	111.432	56.6741	-0.840115	5.44669
	111.432	56.6746	-0.840115	5.44669
	111.432	56.6779	-0.840115	5.44669
	111.432	56.6792	-0.840115	5.44669
	111.432	56.6785	-0.840115	5.44669
	111.432	56.6778	-0.840115	5.44669
	111.432	56.6777	-0.840115	5.44669
	111.432	56.6779	-0.840115	5.44669
	111.432	56.6289	-0.840115	5.44669
	111.432	56.4529	-0.840115	5.44669
	111.409	56.2244	-0.840115	5.44669
	111.352	56.1148	-0.840115	5.44669
	111.328	56.138	-0.840115	5.44669
	111.382	56.1356	-0.840115	5.44669
	111.442	56.0198	-0.840115	5.44669
	111.453	55.9062	-0.840115	5.44669
	111.437	55.84	-0.840115	5.44669
	111.426	55.7449	-0.840115	5.44669
	111.428	55.6623	-0.840115	5.44669
	111.432	55.651	-0.840115	5.44669
	111.433	55.674	-0.840115	5.44669
	111.41	55.6874	-0.840115	5.44669
	111.352	55.6848	-0.840115	5.44669
	111.305	55.6789	-0.840115	5.44669
	111.302	55.6774	-0.840115	5.44669
	111.339	55.6788	-0.840115	5.44669
	111.403	55.68	-0.840115	5.44669
	111.447	55.6799	-0.840115	5.44669
	111.447	55.6795	-0.840115	5.44669
	111.433	55.6793	-0.840115	5.44669
	111.426	55.6794	-0.840115	5.44669
	111.429	55.6795	-0.840115	5.44669
	111.432	55.6795	-0.840115	5.44669
	111.433	55.6795	-0.840115	5.44669
	111.41	55.6795	-0.840115	5.44669
	111.352	55.6795	-0.840115	5.44669
	111.328	55.6303	-0.840115	5.44669
	111.382	55.4543	-0.840115	5.44669
	111.442	55.2259	-0.840115	5.44669
	111.431	55.1164	-0.840115	5.44669
	111.357	55.1887	-0.840115	5.44669
	111.323	55.4114	-0.840115	5.44669
	111.378	55.6509	-0.840115	5.44669
	111.42	55.7484	-0.840115	5.44669
	111.375	55.7163	-0.840115	5.44669
	111.311	55.67	-0.840115	5.44669
	111.296	55.6624	-0.840115	5.44669
	111.334	55.6265	-0.840115	5.44669
	111.403	55.4588	-0.840115	5.44669
	111.449	55.2292	-0.840115	5.4507
	111.448	55.1161	-0.840115	5.46104
	111.432	55.1383	-0.840115	5.46531
	111.426	55.1858	-0.840115	5.45562
	111.429	55.1976	-0.840115	5.4448
	111.41	55.1855	-0.840115	5.44287
	111.353	55.1763	-0.840115	5.44579
	111.328	55.2259	-0.840115	5.44767
	111.382	55.3562	-0.840115	5.44742
	111.442	55.4099	-0.840115	5.44664
	111.453	55.2904	-0.840115	5.44641
	111.437	55.1569	-0.840115	5.44658
	111.426	55.1332	-0.840115	5.44674
	111.405	55.1692	-0.840115	5.44675
	111.33	55.2416	-0.840115	5.44669
	111.25	55.4144	-0.840115	5.44667
	111.257	55.6825	-0.840115	5.44668
	111.29	55.9651	-0.840115	5.44669
	111.257	56.1725	-0.840115	5.44669
	111.203	56.2373	-0.840115	5.44669
	111.187	56.2031	-0.840115	5.44669
	111.199	56.1186	-0.840115	5.44669
	111.209	55.9403	-0.840115	5.44669
	111.209	55.7235	-0.840115	5.44669
	111.206	55.6196	-0.840115	5.44669
	111.204	55.6411	-0.840115	5.44669
	111.205	55.685	-0.840115	5.44669
	111.206	55.6955	-0.840115	5.44669
	111.206	55.6843	-0.840115	5.44669
	111.205	55.6758	-0.840115	5.44669
	111.205	55.6271	-0.840115	5.44669
	111.205	55.4051	-0.840115	5.44669
	111.205	55.0511	-0.840115	5.44669
	111.205	54.8393	-0.840115	5.44669
	111.205	54.8046	-0.840115	5.44669
	111.205	54.7556	-0.840115	5.44669
	111.205	54.6809	-0.840115	5.44669
	111.205	54.6564	-0.840115	5.44669
	111.205	54.6711	-0.840115	5.44669
	111.205	54.6365	-0.840115	5.44669
	111.205	54.4614	-0.840115	5.44669
	111.205	54.2281	-0.840115	5.44669
	111.205	54.1162	-0.840115	5.44669
	111.205	54.1401	-0.840115	5.44669
	111.205	54.1388	-0.840115	5.44669
	111.205	54.0233	-0.840115	5.44669
	111.205	53.9093	-0.840115	5.44669
	111.205	53.843	-0.840115	5.44669
	111.205	53.7479	-0.840115	5.44669
	111.205	53.6654	-0.840115	5.44669
	111.205	53.6541	-0.840115	5.44669
	111.205	53.6771	-0.840115	5.44669
	111.205	53.6412	-0.840115	5.44669
	111.205	53.4627	-0.840115	5.44669
	111.205	53.2284	-0.840115	5.44669
	111.205	53.1173	-0.840115	5.44669
[truncated: 3,312 more rows]
