# Supplementary material for: Design of a cosmetic glove stiffness compensation mechanism for toddler-sized hand prostheses
Source: PLoS One. 2017 Aug 11;12(8):e0183233. doi: 10.1371/journal.pone.0183233 (PMC5553851; doi:10.1371/journal.pone.0183233)
Supplement: S1 Dataset — (ZIP) [file pone.0183233.s001.zip › 04 Prototype + hand measurements/RVSSIL20_1.xlsx]

## Sheet: RVSSIL20_1
LabVIEW Measurement
Writer_Version	2
Reader_Version	2
Separator	Tab
Decimal_Separator	.
Multi_Headings	No
X_Columns	No
Time_Pref	Absolute
Operator	localadmin
Date	2013-11-18
Time	00:13:40.466000
***End_of_Header***
Channels	4
Samples	10	10	10	10
Date	2013-11-18	2013-11-18	2013-11-18	2013-11-18
Time	00:13:40.466000	00:13:40.466000	00:13:40.466000	00:13:40.466000
Y_Unit_Label	mm	N	N	Pa
X_Dimension	Time	Time	Time	Time
X0	0	0	0	0
Delta_X	0.01	0.01	0.01	0.01
***End_of_Header***
X_Value	Voltage LVDT (Filtered)	Voltage Load Cell (Filtered)	Voltage Pinch Load Cell (Filtered)	Voltage Pressure (Filtered)	Comment
	113.016	-0.734165	-0.440631	5.44669
	113.016	-0.734165	-0.440902	5.44669
	113.016	-0.734165	-0.448691	5.44669
	113.016	-0.734165	-0.468845	5.44669
	113.016	-0.734165	-0.477209	5.44669
	113.016	-0.734165	-0.458233	5.44669
	113.016	-0.734165	-0.437016	5.44669
	113.016	-0.734165	-0.433243	5.44669
	113.038	-0.734165	-0.438946	5.44669
	113.095	-0.734165	-0.442634	5.44669
	113.119	-0.734165	-0.442146	5.44669
	113.065	-0.734165	-0.440629	5.44669
	113.005	-0.734165	-0.440167	5.44669
	112.995	-0.734165	-0.440513	5.44669
	113.011	-0.734165	-0.448693	5.44669
	113.043	-0.734165	-0.468984	5.44669
	113.1	-0.734165	-0.477266	5.44669
	113.119	-0.734165	-0.466078	5.44669
	113.064	-0.734165	-0.46514	5.44669
	113.005	-0.734165	-0.477654	5.44669
	112.995	-0.734165	-0.484644	5.44669
	113.011	-0.734165	-0.475477	5.44669
	113.021	-0.734165	-0.4522	5.44669
	113.02	-0.734165	-0.435153	5.44669
	113.015	-0.734165	-0.434615	5.44669
	113.014	-0.734165	-0.440183	5.44669
	113.015	-0.734165	-0.442666	5.44669
	113.016	-0.734165	-0.441719	5.44669
	113.016	-0.734165	-0.440439	5.44669
	113.016	-0.734165	-0.44024	5.44669
	113.016	-0.734165	-0.440611	5.44669
	113.016	-0.734165	-0.440837	5.44669
	113.016	-0.734165	-0.4408	5.44669
	113.016	-0.734165	-0.440704	5.44669
	113.016	-0.734165	-0.440677	5.44669
	113.016	-0.734165	-0.448571	5.44669
	113.016	-0.734165	-0.468875	5.44669
	113.016	-0.734165	-0.477264	5.44669
	113.016	-0.734165	-0.458246	5.44669
	113.016	-0.734165	-0.437001	5.44669
	113.016	-0.734165	-0.441103	5.44669
	113.038	-0.734165	-0.467102	5.44669
	113.095	-0.734165	-0.479183	5.44669
	113.119	-0.734165	-0.459681	5.44669
	113.065	-0.734165	-0.43692	5.44669
	113.005	-0.734165	-0.432688	5.44669
	112.995	-0.734165	-0.438747	5.44669
	113.011	-0.734165	-0.450619	5.44669
	113.021	-0.734165	-0.47042	5.44669
	113.042	-0.734165	-0.477183	5.44669
	113.095	-0.734165	-0.465533	5.44669
	113.118	-0.734165	-0.464941	5.44669
	113.065	-0.734165	-0.469894	5.44669
	113.006	-0.734165	-0.456605	5.44669
	112.995	-0.734165	-0.438941	5.44669
	113.011	-0.734165	-0.434629	5.44669
	113.021	-0.734165	-0.438842	5.44669
	113.02	-0.734165	-0.449969	5.44669
	113.015	-0.734165	-0.470114	5.44669
	113.014	-0.734165	-0.477286	5.44669
	113.015	-0.734165	-0.465685	5.44669
	113.016	-0.734165	-0.464968	5.44669
	113.016	-0.734165	-0.469851	5.44669
	113.038	-0.734165	-0.456578	5.44669
	113.095	-0.734165	-0.438945	5.44669
	113.119	-0.734165	-0.43464	5.44669
	113.065	-0.783355	-0.446716	5.44669
	113.005	-0.91013	-0.470251	5.44669
	112.995	-0.962562	-0.478501	5.44669
	113.011	-0.843745	-0.466145	5.44669
	113.021	-0.71099	-0.464729	5.44669
	113.02	-0.687426	-0.469588	5.44669
	113.015	-0.723129	-0.456552	5.44669
	113.014	-0.746204	-0.439028	5.44669
	113.015	-0.743138	-0.434684	5.44669
	113.038	-0.733645	-0.438834	5.44669
	113.096	-0.730758	-0.442075	5.44669
	113.119	-0.732923	-0.449822	5.44669
	113.088	-0.734855	-0.468902	5.44669
	113.085	-0.734896	-0.47683	5.44669
	113.098	-0.734225	-0.465925	5.44669
	113.06	-0.73393	-0.465231	5.44669
	113.011	-0.734045	-0.469876	5.44669
	112.999	-0.734198	-0.456495	5.44669
	113.01	-0.734221	-0.438902	5.44669
	113.02	-0.734177	-0.434652	5.44669
	113.019	-0.73415	-0.438866	5.44669
	113.016	-0.734154	-0.4421	5.44669
	113.014	-0.734166	-0.441951	5.44669
	113.015	-0.734169	-0.440737	5.44669
	113.016	-0.734166	-0.448153	5.44669
	113.016	-0.734164	-0.468678	5.44669
	113.016	-0.734164	-0.47733	5.44669
	113.016	-0.734165	-0.458343	5.44669
	113.016	-0.734165	-0.437018	5.44669
	113.016	-0.734165	-0.441075	5.44669
	113.038	-0.734165	-0.467084	5.44669
	113.095	-0.734165	-0.479186	5.44669
	113.119	-0.734165	-0.459688	5.44669
	113.065	-0.734165	-0.444793	5.44669
	113.005	-0.734165	-0.460842	5.44669
	112.995	-0.734165	-0.475291	5.44669
	113.011	-0.734165	-0.460282	5.44669
	113.021	-0.734165	-0.438557	5.44669
	113.02	-0.734165	-0.43316	5.44669
	113.015	-0.734165	-0.438363	5.44669
	113.014	-0.734165	-0.44242	5.44669
	113.015	-0.734165	-0.442263	5.44669
	113.016	-0.734165	-0.440755	5.44669
	113.038	-0.734165	-0.440178	5.44669
	113.095	-0.783355	-0.448344	5.44669
	113.119	-0.91013	-0.468957	5.44669
	113.065	-0.962562	-0.477379	5.44669
	113.005	-0.843745	-0.458264	5.44669
	112.995	-0.71099	-0.436968	5.44669
	113.011	-0.687426	-0.441082	5.44669
	113.021	-0.723129	-0.474976	5.44669
	113.02	-0.746204	-0.507348	5.44669
	113.015	-0.743138	-0.504099	5.44669
	113.014	-0.733645	-0.482607	5.44669
	113.015	-0.730758	-0.465523	5.44669
	113.016	-0.732923	-0.448802	5.44669
	113.016	-0.734855	-0.437275	5.44669
	113.016	-0.734896	-0.436712	5.44669
	113.016	-0.734225	-0.440308	5.44669
	113.016	-0.73393	-0.441972	5.44669
	113.016	-0.734045	-0.441384	5.44669
	113.016	-0.734198	-0.448416	5.44669
	113.016	-0.734221	-0.468559	5.44669
	113.016	-0.734177	-0.477186	5.44669
	113.016	-0.73415	-0.458325	5.44669
	113.016	-0.734154	-0.437062	5.44669
	113.016	-0.734166	-0.433229	5.44669
	113.016	-0.734169	-0.438923	5.44669
	113.016	-0.734166	-0.44263	5.44669
	113.016	-0.734164	-0.442152	5.44669
	113.016	-0.734164	-0.440633	5.44669
	113.016	-0.734165	-0.440167	5.44669
	113.016	-0.734165	-0.440511	5.44669
	113.016	-0.734165	-0.440821	5.44669
	113.016	-0.684974	-0.440829	5.44669
	113.016	-0.509009	-0.440722	5.44669
	113.016	-0.329802	-0.440674	5.44669
	113.016	-0.396187	-0.440692	5.44669
	113.016	-0.64776	-0.440717	5.44669
	113.016	-0.804078	-0.440721	5.44669
	113.016	-0.791939	-0.440714	5.44669
	113.016	-0.733161	-0.440709	5.44669
	113.016	-0.713153	-0.44071	5.44669
	113.016	-0.676521	-0.440712	5.44669
	113.016	-0.512935	-0.440712	5.44669
	113.016	-0.334451	-0.440712	5.44669
	113.016	-0.396739	-0.440712	5.44669
	113.016	-0.646338	-0.440712	5.44669
	113.016	-0.754096	-0.448582	5.44669
	113.016	-0.566957	-0.476738	5.44669
	113.016	-0.329153	-0.513283	5.44669
	113.016	-0.326072	-0.522945	5.44669
	113.016	-0.414061	-0.491082	5.44669
	113.016	-0.354383	-0.447059	5.44669
	113.016	-0.233458	-0.427759	5.44669
	112.993	-0.19378	-0.433394	5.44669
	112.914	-0.218521	-0.442308	5.44669
	112.81	-0.242731	-0.451861	5.44669
	112.783	-0.244036	-0.477545	5.44669
	112.873	-0.235972	-0.512456	5.44669
	112.975	-0.232128	-0.522312	5.44669
	112.95	-0.233385	-0.491111	5.44669
	112.853	-0.235278	-0.447296	5.44669
	112.836	-0.235624	-0.427848	5.44669
	112.865	-0.235096	-0.433347	5.44669
	112.84	-0.234752	-0.450127	5.44669
	112.789	-0.234795	-0.472141	5.44669
	112.772	-0.234936	-0.47808	5.44669
	112.783	-0.234979	-0.457427	5.44669
	112.793	-0.234947	-0.436368	5.44669
	112.793	-0.234919	-0.433258	5.44669
	112.79	-0.234918	-0.439182	5.44669
	112.788	-0.234928	-0.450599	5.44669
	112.789	-0.234932	-0.478127	5.44669
	112.79	-0.18574	-0.505278	5.44669
	112.79	-0.009773	-0.49424	5.44669
	112.789	0.169435	-0.454354	5.44669
	112.789	0.103049	-0.429644	5.44669
	112.789	-0.148524	-0.439453	5.44669
	112.789	-0.255652	-0.469033	5.44669
	112.789	-0.116737	-0.48058	5.44669
	112.789	0.043662	-0.459579	5.44669
	112.767	0.071628	-0.436381	5.44669
	112.71	0.027937	-0.432498	5.44669
	112.686	0.049142	-0.438859	5.44669
	112.74	0.179765	-0.450734	5.44669
	112.778	0.292953	-0.470428	5.44669
	112.709	0.304388	-0.477146	5.44669
	112.589	0.270602	-0.457644	5.44669
	112.551	0.252648	-0.436791	5.44669
	112.62	0.257178	-0.433358	5.44669
	112.67	0.265464	-0.439074	5.44669
	112.622	0.267326	-0.442647	5.44669
	112.555	0.26516	-0.449977	5.44669
	112.54	0.263592	-0.468763	5.44669
	112.556	0.263704	-0.476718	5.44669
	112.569	0.264309	-0.458056	5.44669
	112.568	0.264522	-0.437116	5.44669
	112.563	0.264397	-0.433347	5.44669
	112.561	0.264268	-0.438954	5.44669
	112.562	0.313449	-0.450471	5.44669
	112.563	0.489457	-0.470284	5.44669
	112.541	0.717875	-0.477179	5.44669
	112.483	0.827449	-0.457709	5.44669
	112.459	0.804264	-0.444677	5.44669
	112.513	0.757523	-0.461497	5.44669
	112.551	0.74649	-0.475606	5.44669
	112.482	0.758531	-0.468052	5.44669
	112.363	0.767504	-0.474429	5.44669
	112.325	0.816174	-0.497832	5.44669
	112.394	0.939542	-0.500355	5.44669
	112.443	0.990732	-0.484429	5.44669
	112.396	0.872605	-0.467618	5.44669
	112.329	0.789771	-0.449032	5.44669
	112.314	0.893043	-0.436627	5.44669
	112.33	1.03013	-0.436359	5.44669
	112.342	1.06105	-0.44039	5.44669
	112.342	0.977691	-0.450003	5.44669
	112.337	0.875064	-0.469578	5.44669
	112.335	0.901912	-0.477049	5.44669
	112.336	1.00519	-0.465777	5.44669
	112.337	1.0969	-0.465091	5.44669
	112.337	1.20617	-0.46987	5.44669
	112.337	1.28556	-0.456542	5.44669
	112.337	1.29047	-0.446794	5.44669
	112.337	1.26597	-0.462799	5.44669
	112.337	1.25422	-0.475399	5.44669
	112.337	1.25805	-0.459632	5.44669
	112.337	1.26384	-0.438246	5.44669
	112.337	1.2649	-0.433261	5.44669
	112.337	1.26329	-0.438516	5.44669
	112.337	1.31143	-0.442448	5.44669
	112.337	1.48753	-0.442221	5.44669
	112.337	1.71635	-0.440727	5.44669
	112.315	1.82607	-0.440182	5.44669
	112.235	1.80279	-0.440484	5.44669
	112.131	1.75597	-0.440805	5.44669
	112.082	1.74493	-0.440831	5.44669
	112.092	1.757	-0.440729	5.44669
	112.113	1.76598	-0.440676	5.44669
	112.118	1.76546	-0.440691	5.44669
	112.113	1.81124	-0.440715	5.44669
	112.109	1.98596	-0.448591	5.44669
	112.109	2.21505	-0.46887	5.44669
	112.111	2.32536	-0.485125	5.44669
	112.111	2.30225	-0.486399	5.44669
	112.111	2.25527	-0.473549	5.44669
	112.11	2.24412	-0.458638	5.44669
	112.11	2.30538	-0.463394	5.44669
	112.111	2.49037	-0.471704	5.44669
	112.111	2.71827	-0.465786	5.44669
	112.111	2.82442	-0.467002	5.44669
	112.111	2.8	-0.470669	5.44669
	112.111	2.75395	-0.456197	5.44669
	112.111	2.79284	-0.438495	5.44669
	112.111	2.9809	-0.434587	5.44669
	112.111	3.21804	-0.438983	5.4507
	112.111	3.37617	-0.442172	5.46104
	112.111	3.52559	-0.441939	5.46531
	112.111	3.70606	-0.448578	5.45562
	112.088	3.80531	-0.468429	5.4448
	112.031	3.79489	-0.477075	5.44287
	112.007	3.75717	-0.466195	5.44579
	112.061	3.69619	-0.473128	5.44767
	112.121	3.57793	-0.497946	5.44742
	112.109	3.53327	-0.492995	5.44664
	112.036	3.65231	-0.456446	5.44641
	111.979	3.83159	-0.430964	5.44658
	111.955	4.02992	-0.439262	5.44674
	111.938	4.22306	-0.468484	5.44675
	111.958	4.35937	-0.488289	5.44669
	111.975	4.51533	-0.487862	5.44667
	111.931	4.75549	-0.473037	5.44668
	111.877	5.08197	-0.450033	5.44669
	111.866	5.47305	-0.435112	5.44669
	111.879	5.77137	-0.443238	5.44669
	111.889	5.89539	-0.468669	5.44669
	111.888	6.05992	-0.479081	5.44669
	111.862	6.41453	-0.466952	5.44669
	111.803	6.80275	-0.464861	5.44669
	111.758	7.1325	-0.477227	5.44669
	111.733	7.52339	-0.484564	5.44669
	111.689	8.02532	-0.475595	5.44669
	111.65	8.56227	-0.452278	5.44669
	111.644	9.07604	-0.443014	5.44669
	111.655	9.56791	-0.470609	5.44669
	111.662	10.1081	-0.504874	5.44669
	111.66	10.7824	-0.504622	5.44669
	111.658	11.5127	-0.483706	5.44669
	111.657	12.172	-0.473669	5.44669
	111.658	12.8237	-0.476682	5.44669
	111.658	13.5532	-0.473607	5.44669
	111.658	14.3268	-0.454255	5.44669
	111.658	15.0434	-0.436679	5.44669
	111.658	15.6146	-0.434524	5.44669
	111.658	16.1283	-0.447474	5.44669
	111.658	16.7654	-0.478481	5.44669
	111.658	17.4897	-0.506537	5.44669
	111.658	18.1107	-0.494642	5.44669
	111.658	18.5931	-0.454075	5.44669
	111.658	19.0439	-0.429384	5.44669
	111.658	19.5291	-0.431573	5.44669
	111.658	20.0398	-0.440966	5.44669
	111.658	20.5487	-0.444076	5.44669
	111.658	21.048	-0.442032	5.44669
	111.658	21.4946	-0.44794	5.44669
	111.658	21.8164	-0.476	5.44669
	111.658	22.1371	-0.513202	5.44669
	111.636	22.6543	-0.531045	5.44669
	111.556	23.2292	-0.519362	5.44669
	111.452	23.6561	-0.491445	5.44669
	111.403	23.9843	-0.473392	5.44669
	111.413	24.3212	-0.466217	5.44669
	111.434	24.7948	-0.452377	5.44669
	111.439	25.3873	-0.438527	5.44669
	111.434	25.8436	-0.435966	5.44669
	111.43	26.0806	-0.43955	5.44669
	111.43	26.3042	-0.44192	5.44669
	111.454	26.7033	-0.441632	5.44669
	111.512	27.1971	-0.448538	5.44669
	111.535	27.6215	-0.468522	5.44669
	111.481	27.9758	-0.484998	5.44669
	111.421	28.2751	-0.486469	5.44669
	111.41	28.5683	-0.473623	5.44669
	111.427	28.9263	-0.450773	5.44669
	111.437	29.2722	-0.443085	5.44669
	111.436	29.5341	-0.463303	5.44669
	111.431	29.7563	-0.47693	5.44669
	111.43	29.9903	-0.460094	5.44669
	111.431	30.2432	-0.437895	5.44669
	111.432	30.4997	-0.43295	5.44669
	111.432	30.7511	-0.43851	5.44669
	111.432	30.999	-0.442556	5.44669
	111.432	31.2472	-0.450139	5.44669
	111.432	31.4969	-0.468864	5.44669
	111.432	31.6978	-0.476702	5.44669
	111.432	31.8209	-0.458014	5.44669
	111.432	31.9688	-0.437104	5.44669
	111.409	32.1611	-0.441228	5.44669
	111.352	32.2659	-0.467118	5.44669
	111.328	32.2536	-0.479146	5.44669
	111.382	32.2623	-0.459659	5.44669
	111.42	32.426	-0.436925	5.44669
	111.351	32.6637	-0.432698	5.44669
	111.253	32.8307	-0.43875	5.44669
	111.273	32.9836	-0.442746	5.44669
	111.366	33.1624	-0.442262	5.44669
	111.362	33.2597	-0.440638	5.44669
	111.254	33.2491	-0.44013	5.44669
	111.177	33.212	-0.440494	5.44669
	111.177	33.2005	-0.440827	5.44669
	111.204	33.209	-0.448708	5.44669
	111.215	33.2166	-0.468879	5.44669
	111.21	33.2659	-0.477217	5.44669
	111.204	33.4393	-0.458224	5.44669
	111.203	33.7157	-0.437009	5.44669
	111.205	34.0017	-0.433243	5.44669
	111.206	34.2567	-0.438948	5.44669
	111.206	34.4956	-0.450506	5.44669
	111.205	34.6896	-0.478172	5.44669
	111.205	34.7644	-0.505329	5.44669
	111.205	34.7884	-0.494246	5.44669
	111.205	34.9292	-0.462209	5.44669
	111.205	35.2013	-0.457791	5.44669
	111.205	35.4971	-0.468129	5.44669
	111.205	35.7086	-0.458415	5.44669
	111.205	35.7704	-0.440328	5.44669
	111.205	35.7827	-0.442437	5.44669
	111.205	35.9232	-0.466478	5.44669
	111.205	36.1502	-0.478448	5.44669
	111.205	36.2718	-0.467465	5.44669
	111.205	36.2542	-0.473172	5.44669
	111.205	36.2055	-0.505384	5.44669
	111.205	36.1917	-0.520953	5.44669
	111.205	36.2033	-0.500933	5.44669
	111.205	36.213	-0.476753	5.44669
	111.205	36.213	-0.464245	5.44669
	111.205	36.2587	-0.450355	5.44669
	111.205	36.4332	-0.438381	5.44669
	111.205	36.6623	-0.436624	5.44669
	111.205	36.7726	-0.447749	5.44669
	111.183	36.7495	-0.47785	5.44669
	111.126	36.7026	-0.506175	5.44669
	111.102	36.6914	-0.494715	5.44669
	111.156	36.7035	-0.454234	5.44669
	111.216	36.7125	-0.429425	5.44669
	111.227	36.7612	-0.431533	5.44669
	111.21	36.9337	-0.440935	5.44669
	111.178	37.1609	-0.451947	5.44669
	111.099	37.2711	-0.470199	5.44669
	111.022	37.2487	-0.476618	5.44669
	111.031	37.2512	-0.457505	5.44669
	111.065	37.4159	-0.444791	5.44669
	111.031	37.6562	-0.461617	5.44669
	110.976	37.7748	-0.475616	5.44669
	110.96	37.7512	-0.460143	5.44669
	110.972	37.701	-0.446253	5.44669
	110.983	37.6887	-0.461292	5.44669
	110.983	37.7507	-0.47496	5.44669
	110.979	37.9363	-0.459983	5.44669
	110.978	38.1643	-0.438549	5.44669
	110.978	38.2702	-0.433263	5.44669
	110.979	38.2457	-0.438409	5.44669
	110.979	38.1997	-0.442403	5.44669
	110.979	38.1894	-0.44224	5.44669
	110.979	38.2507	-0.440751	5.44669
	110.979	38.3862	-0.440185	5.44669
	110.979	38.4872	-0.448348	5.44669
	110.979	38.541	-0.468956	5.44669
	110.979	38.6354	-0.477377	5.44669
	110.979	38.7221	-0.458264	5.44669
	110.979	38.7354	-0.436969	5.44669
	110.979	38.7118	-0.433212	5.44669
	110.957	38.6974	-0.438949	5.44669
	110.899	38.6999	-0.450518	5.44669
	110.876	38.706	-0.470305	5.44669
	110.929	38.7077	-0.477171	5.44669
	110.967	38.7062	-0.465569	5.44669
	110.92	38.7542	-0.46496	5.44669
	110.881	38.881	-0.469889	5.44669
	110.924	38.983	-0.456597	5.44669
	110.963	39.0404	-0.438939	5.44669
	110.898	39.1359	-0.434631	5.44669
	110.802	39.2218	-0.438844	5.44669
	110.821	39.2344	-0.442098	5.44669
	110.913	39.2107	-0.449828	5.44669
	110.931	39.1966	-0.468896	5.44669
	110.881	39.1992	-0.484697	5.44669
	110.85	39.1561	-0.48621	5.44669
	110.876	39.0309	-0.473622	5.44669
	110.924	38.9278	-0.450865	5.44669
	110.894	38.8695	-0.435253	5.44669
	110.791	38.7739	-0.435131	5.44669
	110.725	38.6883	-0.440364	5.44669
	110.728	38.7251	-0.442558	5.44669
	110.753	38.8755	-0.44161	5.44669
	110.761	38.9419	-0.448303	5.44669
	110.756	38.8206	-0.468431	5.44669
	110.751	38.6817	-0.477173	5.44669
	110.751	38.7057	-0.466236	5.44669
	110.753	38.8697	-0.47311	5.44669
	110.753	38.9464	-0.505795	5.44669
	110.753	38.8737	-0.521147	5.44669
	110.753	38.8578	-0.500869	5.44669
	110.753	38.9328	-0.476657	5.44669
	110.753	39.0279	-0.464228	5.44669
	110.753	39.1486	-0.450382	5.44669
	110.753	39.2316	-0.438399	5.44669
	110.753	39.2339	-0.444492	5.44669
	110.753	39.2071	-0.468026	5.44669
	110.753	39.1953	-0.478366	5.44669
	110.753	39.1999	-0.45901	5.44669
	110.753	39.2061	-0.444801	5.44669
	110.753	39.207	-0.461086	5.44669
	110.753	39.2052	-0.47539	5.44669
	110.753	39.2041	-0.460237	5.44669
	110.753	39.2043	-0.446373	5.44669
	110.753	39.2048	-0.469179	5.44669
	110.73	39.2049	-0.50308	5.44669
	110.651	39.2048	-0.496508	5.4507
	110.569	39.2047	-0.463957	5.46104
	110.577	39.2047	-0.457719	5.46531
	110.612	39.2047	-0.467478	5.45562
	110.579	39.2047	-0.458168	5.4448
	110.524	39.1555	-0.448327	5.44287
	110.53	39.0287	-0.462864	5.44579
	110.599	38.9271	-0.474882	5.44767
	110.634	38.87	-0.459392	5.44742
	110.58	38.7743	-0.438329	5.44664
	110.516	38.6883	-0.433381	5.44641
	110.504	38.6758	-0.446407	5.44658
	110.521	38.6995	-0.470569	5.44674
	110.532	38.7136	-0.478744	5.44675
	110.531	38.711	-0.458263	5.44669
	110.526	38.6557	-0.436482	5.44667
	110.525	38.5273	-0.433009	5.44668
	110.526	38.4272	-0.439037	5.44669
	110.527	38.3712	-0.442756	5.44669
	110.527	38.2756	-0.450035	5.44669
	110.527	38.1891	-0.468749	5.44669
	110.526	38.1764	-0.476691	5.44669
	110.526	38.2001	-0.45805	5.44669
	110.527	38.2143	-0.444994	5.44669
	110.527	38.2118	-0.461508	5.44669
	110.526	38.2057	-0.475498	5.44669
	110.526	38.204	-0.460132	5.44669
	110.526	38.2055	-0.43842	5.4507
	110.526	38.2067	-0.433156	5.46104
	110.526	38.1575	-0.43841	5.46531
	110.526	38.0303	-0.442441	5.45562
	110.526	37.9285	-0.442255	5.4448
	110.526	37.9206	-0.440744	5.44287
	110.526	38.001	-0.448047	5.44579
	110.526	38.1434	-0.468632	5.44767
	110.526	38.2405	-0.477348	5.44742
	110.526	38.2409	-0.458367	5.44664
	110.526	38.2083	-0.437022	5.44641
	110.526	38.1947	-0.433198	5.44658
	110.504	38.2007	-0.438924	5.44674
	110.424	38.208	-0.442642	5.44675
	110.343	38.209	-0.442157	5.44669
	110.373	38.2068	-0.440631	5.44667
	110.465	38.2055	-0.440164	5.44668
	110.478	38.2057	-0.440511	5.44669
	110.449	38.2063	-0.440822	5.44669
	110.454	38.2064	-0.4487	5.44669
	110.425	38.2063	-0.468877	5.44669
	110.338	38.2062	-0.477219	5.44669
	110.278	38.2062	-0.458226	5.44669
	110.278	38.2062	-0.437009	5.44669
	110.299	38.2063	-0.433242	5.44669
	110.308	38.2062	-0.438948	5.44669
	110.304	38.2554	-0.450506	5.44669
	110.299	38.4314	-0.470301	5.44669
	110.298	38.6598	-0.477174	5.44669
	110.3	38.7202	-0.457701	5.44669
	110.301	38.5702	-0.436805	5.44669
	110.301	38.4711	-0.433344	5.44669
	110.3	38.5788	-0.439063	5.44669
	110.3	38.6744	-0.442648	5.44669
	110.3	38.531	-0.44211	5.44669
	110.3	38.3156	-0.440609	5.44669
	110.3	38.3555	-0.440172	5.44669
	110.3	38.5597	-0.440522	5.44669
	110.3	38.5502	-0.440824	5.44669
	110.3	38.3625	-0.440826	5.44669
	110.3	38.3188	-0.44072	5.44669
	110.3	38.4214	-0.440674	5.44669
	110.278	38.5377	-0.440693	5.44669
	110.22	38.6083	-0.440717	5.44669
	110.197	38.5074	-0.440721	5.44669
	110.228	38.2783	-0.440713	5.44669
	110.209	38.1435	-0.44858	5.44669
	110.138	38.1566	-0.468866	5.44669
	110.13	38.2081	-0.477257	5.44669
	110.154	38.2247	-0.466116	5.44669
	110.122	38.2133	-0.465159	5.44669
	110.071	38.2026	-0.477649	5.44669
	110.057	38.2022	-0.484635	5.44669
	110.068	38.2058	-0.475475	5.44669
	110.077	38.2075	-0.452202	5.44669
	110.078	38.2069	-0.443025	5.44669
	110.074	38.1569	-0.46277	5.44669
	110.073	37.9808	-0.476728	5.44669
	110.073	37.7526	-0.460199	5.44669
	110.074	37.6432	-0.445882	5.44669
	110.074	37.6663	-0.461116	5.44669
	110.074	37.713	-0.475019	5.44669
	110.052	37.724	-0.46007	5.44669
	109.994	37.712	-0.438565	5.44669
	109.948	37.7522	-0.433239	5.44669
	109.922	37.9287	-0.438393	5.44669
	109.879	38.1605	-0.442405	5.44669
	109.84	38.2713	-0.450117	5.44669
	109.834	38.2475	-0.476779	5.44669
	109.845	38.2	-0.504884	5.44669
	109.851	38.2381	-0.502425	5.44669
	109.85	38.4263	-0.490652	5.44669
	109.847	38.6638	-0.494347	5.44669
	109.847	38.7729	-0.485565	5.44669
	109.847	38.7954	-0.454662	5.44669
	109.848	38.9234	-0.432866	5.44669
	109.848	39.1415	-0.432823	5.44669
	109.848	39.2638	-0.448124	5.44669
	109.848	39.2497	-0.471488	5.44669
	109.848	39.2514	-0.486389	5.44669
	109.848	39.4128	-0.485998	5.44669
	109.848	39.652	-0.480802	5.44669
	109.848	39.7713	-0.478807	5.44669
	109.848	39.7483	-0.479824	5.44669
	109.848	39.6982	-0.480961	5.44669
	109.848	39.6857	-0.481076	5.44669
	109.825	39.6983	-0.48072	5.44669
	109.768	39.7081	-0.472659	5.44669
	109.744	39.7077	-0.452421	5.44669
	109.776	39.704	-0.436248	5.44669
	109.778	39.7519	-0.434995	5.44669
	109.743	39.9285	-0.439953	5.44669
	109.701	40.1577	-0.450305	5.44669
	109.647	40.2674	-0.469859	5.44669
	109.609	40.244	-0.47706	5.44669
	109.608	40.1971	-0.45781	5.44669
	109.642	40.1369	-0.436891	5.44669
	109.705	39.973	-0.441211	5.44669
	109.749	39.8028	-0.467186	5.44669
	109.75	39.8195	-0.47918	5.44669
	109.713	39.9408	-0.459649	5.44669
	109.65	39.9943	-0.436908	5.44669
	109.606	39.9257	-0.432694	5.44669
	109.606	39.772	-0.438754	5.44669
	109.62	39.7152	-0.442749	5.44669
	109.626	39.8418	-0.442262	5.44669
	109.624	39.9302	-0.440637	5.44669
	109.621	39.8262	-0.440129	5.44669
	109.62	39.6869	-0.440494	5.44669
	109.621	39.6553	-0.440828	5.44669
	109.622	39.6899	-0.440837	5.44669
	109.622	39.7154	-0.448594	5.44669
	109.621	39.7137	-0.476698	5.44669
	109.621	39.704	-0.505391	5.44669
	109.621	39.6513	-0.494795	5.44669
	109.599	39.5265	-0.454547	5.44669
	109.519	39.427	-0.437398	5.4507
	109.416	39.37	-0.45962	5.46104
	109.366	39.3229	-0.485286	5.46531
	109.377	39.4125	-0.489763	5.45562
	109.398	39.6284	-0.474902	5.4448
	109.403	39.7127	-0.450139	5.44287
	109.397	39.5277	-0.434494	5.44579
	109.393	39.2499	-0.435071	5.44767
	109.393	39.1232	-0.44848	5.44742
	109.395	39.1568	-0.478708	5.44664
	109.396	39.214	-0.506275	5.44641
	109.395	39.2257	-0.494451	5.44658
	109.395	39.2102	-0.454089	5.44674
	109.395	39.1996	-0.429458	5.44675
	109.395	39.2006	-0.431599	5.44669
	109.395	39.2048	-0.440951	5.44667
	109.395	39.2062	-0.451931	5.44668
	109.395	39.2053	-0.470186	5.44669
	109.395	39.2044	-0.476619	5.44669
	109.395	39.1552	-0.457509	5.44669
	109.395	39.0287	-0.444793	5.44669
	109.395	38.9764	-0.461616	5.44669
	109.373	39.046	-0.483486	5.44669
	109.315	39.0027	-0.488298	5.44669
	109.292	38.7979	-0.474928	5.44669
	109.345	38.6526	-0.45067	5.44669
	109.406	38.6527	-0.434707	5.44669
	109.416	38.7025	-0.434972	5.44669
	109.4	38.723	-0.440491	5.44669
	109.39	38.7139	-0.442668	5.44669
	109.391	38.7028	-0.449481	5.44669
	109.395	38.7013	-0.468549	5.44669
	109.374	38.7047	-0.476804	5.44669
	109.316	38.6574	-0.458169	5.44669
	109.291	38.4811	-0.437133	5.44669
	109.345	38.2518	-0.433314	5.44669
	109.383	38.142	-0.438934	5.44669
	109.337	38.1654	-0.442604	5.44669
	109.274	38.2123	-0.442137	5.44669
	109.26	38.1742	-0.448507	5.44669
	109.276	37.9861	-0.468329	5.44669
	109.265	37.7487	-0.477058	5.44669
	109.207	37.6397	-0.458353	5.4507
	109.156	37.6663	-0.437119	5.46104
	109.151	37.7142	-0.433243	5.46531
	109.166	37.7246	-0.438909	5.45562
	109.174	37.7118	-0.45049	5.44078
	109.172	37.7028	-0.470308	5.42853
	109.168	37.7035	-0.485053	5.42716
	109.167	37.7071	-0.485857	5.43873
	109.168	37.7083	-0.473347	5.44931
	109.169	37.7075	-0.450875	5.45045
	109.169	37.7068	-0.435355	5.44731
	109.169	37.7067	-0.43517	5.4456
	109.169	37.707	-0.440344	5.44601
	109.169	37.7071	-0.442536	5.44679
	109.169	37.7071	-0.441607	5.44697
	109.169	37.707	-0.440439	5.44677
	109.146	37.707	-0.44815	5.44662
	109.067	37.707	-0.468783	5.44663
	108.963	37.707	-0.477375	5.44669
	108.913	37.707	-0.458325	5.44671
	108.924	37.707	-0.444865	5.4467
	108.945	37.707	-0.469227	5.44668
	108.95	37.707	-0.503636	5.44668
	108.945	37.707	-0.504594	5.44669
	108.941	37.707	-0.492005	5.44669
	108.941	37.707	-0.494143	5.44669
	108.942	37.707	-0.492869	5.44669
	108.943	37.707	-0.482653	5.44669
	108.92	37.707	-0.469543	5.44669
	108.863	37.707	-0.450471	5.44669
	108.839	37.707	-0.436546	5.44669
	108.893	37.707	-0.435814	5.44669
	108.953	37.707	-0.448062	5.44669
	108.964	37.707	-0.470398	5.44669
	108.925	37.707	-0.485955	5.44669
	108.857	37.707	-0.486203	5.44669
	108.835	37.6578	-0.473172	5.44669
	108.871	37.4818	-0.450679	5.44669
	108.875	37.2535	-0.435335	5.44669
	108.861	37.1931	-0.435231	5.44669
	108.897	37.343	-0.440377	5.44669
	108.925	37.4422	-0.450398	5.44669
	108.857	37.3344	-0.469748	5.44669
	108.742	37.1896	-0.47698	5.44669
	108.683	37.1571	-0.457816	5.44669
	108.694	37.1933	-0.436922	5.44669
	108.719	37.2198	-0.433352	5.44669
	108.725	37.218	-0.439024	5.44669
	108.719	37.2078	-0.442629	5.44669
	108.714	37.2041	-0.449986	5.44669
	108.714	37.2063	-0.468774	5.44669
	108.716	37.2084	-0.484589	5.44669
	108.717	37.2086	-0.486208	5.44669
	108.716	37.2079	-0.473659	5.44669
	108.716	37.2075	-0.450881	5.44669
	108.716	37.2076	-0.435246	5.44669
	108.716	37.2078	-0.435122	5.44669
	108.716	37.2078	-0.440363	5.44669
	108.716	37.2078	-0.44256	5.44669
	108.716	37.2078	-0.449482	5.44669
	108.716	37.2078	-0.468587	5.44669
	108.716	37.2078	-0.47682	5.44669
	108.716	37.2078	-0.458162	5.44669
	108.716	37.2078	-0.437124	5.44669
	108.716	37.2078	-0.433313	5.44669
	108.694	37.2078	-0.446807	5.44669
	108.636	37.2078	-0.470761	5.44669
	108.613	37.2078	-0.478682	5.44669
	108.666	37.257	-0.458169	5.44669
	108.704	37.4329	-0.444336	5.44669
	108.635	37.6613	-0.469061	5.44669
	108.538	37.7217	-0.503755	5.44669
	108.535	37.5718	-0.496832	5.44669
	108.571	37.4726	-0.463853	5.44669
	108.543	37.5804	-0.465431	5.44669
	108.489	37.7252	-0.503474	5.44669
	108.472	37.7577	-0.522912	5.44669
	108.483	37.7215	-0.502434	5.44669
	108.493	37.695	-0.476685	5.44669
	108.494	37.6968	-0.463683	5.44669
	108.49	37.707	-0.450144	5.44669
	108.489	37.7106	-0.438493	5.44669
	108.489	37.7085	-0.436745	5.44669
	108.49	37.7064	-0.439889	5.44669
	108.49	37.7062	-0.449656	5.44669
	108.49	37.7069	-0.477481	5.44669
	108.49	37.7072	-0.505342	5.44669
	108.49	37.7071	-0.502367	5.44669
	108.49	37.707	-0.482594	5.44669
	108.49	37.7069	-0.466133	5.44669
	108.49	37.707	-0.449062	5.44669
	108.49	37.707	-0.437167	5.44669
	108.49	37.707	-0.436575	5.44669
	108.49	37.707	-0.440289	5.44669
	108.49	37.707	-0.449884	5.44669
	108.49	37.707	-0.477434	5.44669
	108.49	37.707	-0.505242	5.44669
	108.49	37.707	-0.494471	5.44669
	108.49	37.707	-0.462335	5.44669
	108.49	37.707	-0.457763	5.44669
	108.49	37.707	-0.468073	5.44669
	108.49	37.707	-0.466272	5.44669
	108.49	37.707	-0.468498	5.44669
	108.49	37.6578	-0.471122	5.44669
	108.49	37.531	-0.463727	5.44669
	108.49	37.4786	-0.466346	5.44669
	108.49	37.5974	-0.471126	5.44669
	108.49	37.681	-0.456622	5.44669
	108.49	37.5778	-0.438511	5.44669
	108.49	37.4405	-0.442313	5.44669
	108.468	37.3602	-0.474943	5.44669
	108.41	37.3168	-0.506896	5.44669
	108.364	37.3671	-0.496051	5.44669
	108.338	37.4099	-0.454538	5.44669
	108.317	37.3126	-0.429077	5.44669
	108.336	37.2412	-0.43915	5.44669
	108.354	37.3418	-0.469108	5.44669
	108.311	37.4737	-0.48859	5.44669
	108.257	37.5034	-0.487767	5.44669
	108.245	37.4214	-0.47289	5.44669
	108.258	37.2705	-0.450005	5.44669
	108.268	37.1706	-0.435153	5.44669
	108.267	37.1718	-0.435395	5.44669
	108.264	37.2063	-0.44051	5.44669
	108.262	37.22	-0.442525	5.44669
	108.263	37.2134	-0.449415	5.44669
	108.264	37.2058	-0.468571	5.44669
	108.264	37.2049	-0.484708	5.44669
	108.264	37.2073	-0.48633	5.44669
	108.263	37.2086	-0.473668	5.44669
	108.264	37.2083	-0.450842	5.44669
	108.264	37.2077	-0.435227	5.44669
	108.241	37.2076	-0.435128	5.44669
	108.162	37.2077	-0.440372	5.44669
	108.058	37.2078	-0.442562	5.44669
	108.031	37.2078	-0.441609	5.44669
	108.099	37.2078	-0.44043	5.44669
	108.144	37.2078	-0.448146	5.44669
	108.095	37.2078	-0.468784	5.44669
	108.029	37.2078	-0.477377	5.44669
	108.014	37.2078	-0.458325	5.44669
	108.031	37.2078	-0.436994	5.44669
	108.043	37.1586	-0.433201	5.44669
	108.042	36.9826	-0.438936	5.44669
	108.037	36.7542	-0.442645	5.44669
	108.036	36.6446	-0.442154	5.44669
	108.037	36.6678	-0.440629	5.44669
	108.038	36.7145	-0.440164	5.44669
	108.038	36.7256	-0.440512	5.44669
	108.037	36.7135	-0.448693	5.44669
	108.037	36.6554	-0.468985	5.44669
	108.037	36.4799	-0.477266	5.44669
	108.037	36.3041	-0.466078	5.44669
	108.037	36.3718	-0.46514	5.44669
	108.015	36.5735	-0.477654	5.44669
	107.958	36.6023	-0.484644	5.44669
	107.934	36.4884	-0.475477	5.44669
	107.965	36.3728	-0.4522	5.44669
	107.946	36.2572	-0.435153	5.44669
	107.853	36.1837	-0.434615	5.44669
	107.787	36.1835	-0.440183	5.44669
	107.787	36.2079	-0.442666	5.44669
	107.81	36.2179	-0.441719	5.44669
	107.819	36.2134	-0.440439	5.44669
	107.815	36.1588	-0.44024	5.44669
	107.81	35.9821	-0.440611	5.44669
	107.809	35.7554	-0.440837	5.44669
	107.811	35.6467	-0.4408	5.44669
	107.812	35.6697	-0.440704	5.44669
	107.811	35.716	-0.440677	5.44669
	107.811	35.727	-0.4407	5.44669
	107.811	35.715	-0.44859	5.44669
	107.811	35.7061	-0.468874	5.44669
	107.811	35.7067	-0.477257	5.44669
	107.811	35.71	-0.458243	5.44669
	107.811	35.7113	-0.437002	5.44669
	107.811	35.6614	-0.433234	5.44669
	107.811	35.4847	-0.438946	5.44669
	107.811	35.2562	-0.442638	5.44669
	107.811	35.1469	-0.442147	5.44669
	107.811	35.1702	-0.448499	5.44669
	107.811	35.2169	-0.468322	5.44669
	107.811	35.2279	-0.477058	5.44669
	107.811	35.2158	-0.458356	5.44669
	107.811	35.2069	-0.43712	5.44669
	107.811	35.2074	-0.441114	5.44669
	107.811	35.2108	-0.474935	5.44669
	107.811	35.212	-0.507319	5.44669
	107.811	35.2113	-0.504102	5.44669
	107.811	35.2106	-0.482618	5.44669
	107.811	35.2106	-0.473398	5.44669
	107.811	35.2108	-0.476955	5.44669
	107.811	35.2109	-0.473818	5.44669
	107.811	35.2109	-0.454246	5.44669
	107.811	35.1616	-0.436601	5.44669
	107.811	34.9856	-0.434494	5.44669
	107.811	34.7573	-0.439618	5.44669
	107.811	34.6477	-0.442472	5.44669
	107.789	34.6709	-0.449709	5.44669
	107.709	34.7176	-0.468714	5.44669
	107.605	34.7286	-0.476792	5.4507
	107.578	34.7166	-0.465976	5.46104
	107.646	34.7076	-0.465266	5.46531
	107.691	34.7081	-0.469873	5.45562
	107.642	34.7116	-0.464352	5.4448
	107.576	34.7128	-0.467052	5.44287
	107.562	34.7121	-0.47907	5.44579
	107.578	34.7114	-0.492428	5.44767
	107.59	34.7113	-0.510963	5.44742
	107.589	34.7115	-0.516705	5.44664
	107.585	34.7117	-0.489341	5.44641
	107.583	34.7116	-0.448555	5.44658
	107.584	34.7116	-0.429006	5.44674
	107.585	34.7116	-0.441255	5.44675
	107.585	34.7116	-0.470016	5.44669
	107.585	34.7116	-0.480352	5.44667
	107.585	34.7116	-0.459134	5.44668
	107.585	34.7116	-0.444147	5.44669
	107.585	34.7116	-0.460768	5.44669
	107.585	34.7116	-0.475489	5.44669
	107.585	34.7116	-0.468262	5.44669
	107.585	34.7116	-0.466687	5.44669
	107.585	34.7116	-0.469656	5.44669
	107.585	34.7116	-0.455885	5.44669
	107.585	34.7116	-0.446595	5.44669
	107.585	34.7116	-0.47082	5.44669
	107.585	34.7116	-0.503689	5.44669
	107.585	34.7116	-0.496179	5.44669
	107.585	34.6624	-0.463603	5.44669
	107.585	34.4864	-0.457688	5.44669
	107.585	34.3072	-0.475461	5.44669
	107.585	34.3736	-0.486382	5.44669
	107.585	34.6252	-0.476985	5.44669
	107.585	34.7815	-0.452214	5.44669
	107.585	34.7694	-0.442493	5.44669
	107.585	34.6614	-0.462543	5.44669
	107.585	34.4654	-0.476822	5.44669
	107.585	34.2496	-0.460319	5.44669
	107.585	34.1524	-0.438028	5.44669
	107.562	34.1763	-0.432925	5.44669
	107.505	34.2189	-0.438453	5.44669
	107.459	34.228	-0.450412	5.44669
	107.433	34.1674	-0.470437	5.44669
	107.39	33.9834	-0.477264	5.44669
	107.351	33.7557	-0.45769	5.44669
	107.345	33.6493	-0.436768	5.44669
	107.356	33.6735	-0.433332	5.44669
	107.362	33.7196	-0.446942	5.44669
	107.361	33.73	-0.470811	5.44669
	107.358	33.7179	-0.478655	5.44669
	107.357	33.7091	-0.45814	5.44669
	107.358	33.7098	-0.436463	5.44669
	107.359	33.7131	-0.433044	5.44669
	107.359	33.7143	-0.439059	5.44669
	107.358	33.7136	-0.442753	5.44669
	107.358	33.6637	-0.442155	5.44669
	107.358	33.4877	-0.440591	5.44669
	107.358	33.2595	-0.448019	5.44669
	107.358	33.1501	-0.468674	5.44669
	107.358	33.1732	-0.477376	5.44669
	107.358	33.2199	-0.466234	5.44669
	107.358	33.2309	-0.465166	5.44669
	107.358	33.2189	-0.469739	5.44669
	107.358	33.2099	-0.45646	5.44669
	107.358	33.2104	-0.438936	5.44669
	107.358	33.2138	-0.434678	5.44669
	107.358	33.2151	-0.446735	5.44669
	107.336	33.2144	-0.470246	5.44669
	107.256	33.2137	-0.486363	5.44669
	107.175	33.2136	-0.486428	5.44669
	107.183	33.2138	-0.473121	5.44669
	107.217	33.1648	-0.450578	5.44669
	107.185	33.038	-0.435311	5.44669
	107.129	32.9855	-0.435257	5.44669
	107.113	33.1043	-0.440397	5.44669
	107.125	33.2371	-0.442526	5.44669
	107.136	33.2114	-0.449456	5.44669
	107.136	32.9998	-0.468588	5.44669
	107.132	32.7483	-0.476829	5.44669
	107.131	32.6418	-0.458165	5.44669
	107.131	32.6253	-0.437122	5.44669
	107.132	32.4989	-0.441182	5.44669
	107.132	32.2794	-0.467092	5.44669
	107.132	32.205	-0.487022	5.44669
	107.132	32.346	-0.487826	5.44669
	107.132	32.4463	-0.473472	5.44669
	107.132	32.3422	-0.450228	5.44669
	107.132	32.1986	-0.44291	5.44669
	107.132	32.1652	-0.463423	5.44669
	107.11	32.2007	-0.484913	5.44669
	107.052	32.2271	-0.488254	5.44669
	107.006	32.1764	-0.474402	5.44669
	107.003	31.9903	-0.450466	5.44669
	107.039	31.7583	-0.434808	5.44669
	107.104	31.6507	-0.435087	5.44669
	107.148	31.6761	-0.440504	5.44669
	107.126	31.723	-0.450503	5.44669
	107.031	31.7333	-0.469747	5.44669
	106.921	31.7209	-0.476943	5.44669
	106.874	31.6629	-0.457801	5.44669
	106.888	31.5368	-0.436929	5.44669
	106.91	31.4386	-0.43336	5.44669
	106.914	31.3827	-0.439025	5.44669
	106.908	31.2863	-0.442626	5.44669
	106.904	31.1504	-0.449985	5.44669
	106.904	30.9618	-0.476645	5.44669
	106.906	30.7573	-0.504875	5.44669
	106.906	30.662	-0.494598	5.44669
	106.906	30.6826	-0.454648	5.44669
	106.906	30.7232	-0.42964	5.44669
	106.906	30.7325	-0.431476	5.44669
	106.906	30.722	-0.440835	5.44669
	106.906	30.665	-0.444055	5.44669
	106.906	30.4896	-0.44994	5.44669
	106.906	30.3133	-0.468248	5.44669
	106.906	30.3316	-0.476514	5.44669
	106.906	30.4066	-0.458154	5.44669
	106.906	30.3339	-0.437229	5.44669
	106.906	30.2121	-0.43336	5.44669
	106.906	30.1767	-0.438919	5.44669
	106.906	30.1543	-0.442582	5.44669
	106.906	30.0019	-0.442133	5.44669
	106.906	29.7738	-0.440643	5.44669
	106.906	29.656	-0.448048	5.44669
	106.906	29.6756	-0.468668	5.44669
	106.906	29.7238	-0.477363	5.44669
	106.884	29.7367	-0.45836	5.44669
	106.826	29.7249	-0.437014	5.44669
	106.78	29.7154	-0.433197	5.44669
	106.754	29.7156	-0.438927	5.44669
	106.711	29.7191	-0.442643	5.44669
	106.672	29.7204	-0.450027	5.44669
	106.666	29.7198	-0.468786	5.44669
	106.677	29.719	-0.48458	5.44669
	106.683	29.6698	-0.494071	5.44669
	106.682	29.5432	-0.501815	5.44669
	106.679	29.4909	-0.487429	5.44669
	106.679	29.6097	-0.452781	5.44669
	106.679	29.6932	-0.431414	5.44669
	106.68	29.5408	-0.440755	5.44669
	106.68	29.2767	-0.46895	5.44669
	106.68	29.1441	-0.480083	5.44669
	106.679	29.1703	-0.459401	5.44669
	106.68	29.2265	-0.436483	5.44669
	106.68	29.2404	-0.432605	5.44669
	106.68	29.2262	-0.438867	5.44669
	106.68	29.1662	-0.442829	5.44669
	106.68	28.9907	-0.450126	5.44669
	106.68	28.7663	-0.476632	5.44669
	106.68	28.6583	-0.504819	5.44669
	106.68	28.6807	-0.494579	5.44669
	106.68	28.6773	-0.454659	5.44669
	106.657	28.5615	-0.429651	5.44669
	106.577	28.4481	-0.431477	5.44669
	106.474	28.3822	-0.440831	5.44669
	106.424	28.287	-0.444053	5.44669
	106.435	28.2043	-0.44207	5.44669
	106.478	28.193	-0.440093	5.44669
	106.541	28.216	-0.43997	5.44669
	106.559	28.2294	-0.440621	5.44669
	106.501	28.2268	-0.440937	5.44669
	106.441	28.2209	-0.440838	5.44669
	106.41	28.1702	-0.448555	5.44669
	106.369	27.9957	-0.468811	5.44669
	106.355	27.7684	-0.477243	5.44669
	106.408	27.6588	-0.458259	5.44669
	106.463	27.6816	-0.437014	5.44669
	106.451	27.7282	-0.433233	5.44669
	106.356	27.6901	-0.446813	5.44669
	106.243	27.5022	-0.470792	5.44669
	106.194	27.314	-0.486564	5.44669
	106.209	27.3317	-0.494189	5.44669
	106.231	27.4107	-0.50903	5.44669
	106.235	27.3398	-0.515268	5.44669
	106.229	27.2174	-0.489426	5.44669
	106.225	27.1811	-0.449102	5.44669
	106.225	27.1586	-0.429205	5.44669
	106.205	27.0556	-0.433273	5.44669
	106.148	26.9545	-0.441744	5.44669
	106.101	26.8891	-0.443797	5.44669
	106.075	26.7898	-0.441639	5.44669
	106.032	26.7052	-0.440003	5.44669
	105.993	26.6945	-0.440086	5.44669
	106.01	26.7185	-0.440701	5.44669
	106.078	26.732	-0.44093	5.44669
	106.108	26.7292	-0.440807	5.44669
	106.053	26.7231	-0.440674	5.44669
	105.99	26.6724	-0.440662	5.44669
	105.978	26.498	-0.440704	5.44669
	105.995	26.2708	-0.440726	5.44669
	106.006	26.1611	-0.44072	5.44669
	106.005	26.1347	-0.44071	5.44669
	106	26.0053	-0.440708	5.44669
	105.999	25.788	-0.440711	5.44669
	106	25.6665	-0.440713	5.44669
	106.001	25.6807	-0.448583	5.44669
	106.001	25.7279	-0.476738	5.44669
	106.001	25.6932	-0.505412	5.44669
	106.001	25.5556	-0.49479	5.44669
	106.001	25.4935	-0.454537	5.44669
	106.001	25.5629	-0.429525	5.44669
	106.001	25.5231	-0.431467	5.44669
	106.001	25.3197	-0.440872	5.44669
	106.001	25.1738	-0.444074	5.44669
	106.001	25.1732	-0.442064	5.44669
	106.001	25.2229	-0.440083	5.44669
	106.001	25.2436	-0.439968	5.44669
	106.001	25.2346	-0.440623	5.44669
	106.001	25.1743	-0.440939	5.44669
	106.001	24.9968	-0.440838	5.44669
	106.001	24.821	-0.440684	5.44669
	105.978	24.8401	-0.448526	5.44669
	105.899	24.9153	-0.468853	5.44669
	105.795	24.8424	-0.477271	5.44669
	105.768	24.7204	-0.458256	5.44669
	105.836	24.685	-0.437003	5.44669
	105.881	24.7119	-0.4411	5.44669
	105.832	24.7355	-0.4671	5.44669
	105.766	24.7358	-0.479184	5.44669
	105.751	24.7275	-0.459682	5.44669
	105.768	24.724	-0.444791	5.44669
	105.78	24.6762	-0.460843	5.44669
	105.779	24.5021	-0.483163	5.44669
	105.774	24.274	-0.488437	5.44669
	105.773	24.1639	-0.475101	5.44669
	105.774	24.1375	-0.450693	5.44669
	105.775	24.0576	-0.434655	5.44669
	105.775	24.0163	-0.434942	5.44669
	105.774	24.1231	-0.440497	5.44669
	105.774	24.2469	-0.442681	5.44669
	105.774	24.2709	-0.441614	5.44669
	105.774	24.1894	-0.44039	5.44669
	105.774	23.9916	-0.448127	5.44669
	105.774	23.7656	-0.468791	5.44669
	105.774	23.6648	-0.477386	5.44669
	105.774	23.6908	-0.458327	5.44669
	105.774	23.7356	-0.436992	5.44669
	105.752	23.7448	-0.433199	5.44669
	105.672	23.7327	-0.446807	5.44669
	105.569	23.6752	-0.470801	5.44669
	105.541	23.5	-0.48657	5.44669
	105.632	23.2749	-0.486317	5.44669
	105.734	23.1664	-0.480872	5.44669
	105.709	23.1889	-0.478722	5.44669
	105.59	23.235	-0.471894	5.44669
	105.515	23.246	-0.45281	5.44669
	105.52	23.2341	-0.436683	5.44669
	105.549	23.2253	-0.435039	5.44669
	105.558	23.2258	-0.439817	5.44669
	105.552	23.2291	-0.442361	5.44669
	105.546	23.1812	-0.449593	5.44669
	105.546	23.0045	-0.468704	5.44669
	105.548	22.8246	-0.476829	5.44669
	105.549	22.8417	-0.458124	5.44669
	105.548	22.9176	-0.437105	5.44669
	105.548	22.8456	-0.433319	5.44669
	105.548	22.7238	-0.438946	5.44669
	105.548	22.6882	-0.450478	5.44669
	105.548	22.7149	-0.478161	5.44669
	105.548	22.7385	-0.505334	5.44669
	105.548	22.7389	-0.494252	5.44669
	105.548	22.7306	-0.454339	5.44669
	105.548	22.727	-0.429634	5.44669
	105.548	22.7285	-0.431583	5.44669
	105.548	22.7303	-0.440882	5.44669
	105.548	22.7306	-0.451907	5.44669
	105.548	22.7301	-0.470201	5.44669
	105.526	22.7297	-0.476633	5.44669
	105.468	22.7298	-0.45751	5.44669
	105.445	22.7299	-0.436917	5.44669
	105.498	22.73	-0.433458	5.44669
	105.536	22.7299	-0.439071	5.44669
	105.49	22.6807	-0.44261	5.44669
	105.45	22.5539	-0.442091	5.44669
	105.493	22.4523	-0.440615	5.44669
	105.532	22.3952	-0.440181	5.44669
	105.467	22.2995	-0.448394	5.44669
	105.349	22.2135	-0.468977	5.44669
	105.288	22.201	-0.477369	5.44669
	105.299	22.1755	-0.466124	5.44669
	105.324	22.0136	-0.465122	5.44669
	105.331	21.8319	-0.46976	5.44669
	105.325	21.843	-0.456485	5.44669
	105.32	21.9169	-0.446809	5.44669
	105.32	21.8463	-0.462826	5.44669
	105.322	21.7258	-0.475405	5.44669
	105.322	21.6902	-0.459625	5.44669
	105.322	21.7165	-0.438241	5.44669
	105.322	21.7399	-0.433261	5.44669
	105.322	21.7403	-0.446389	5.44669
	105.322	21.7322	-0.470604	5.44669
	105.322	21.7286	-0.486636	5.44669
	105.322	21.73	-0.486415	5.44669
	105.322	21.7319	-0.473018	5.44669
	105.322	21.6829	-0.450539	5.44669
	105.322	21.5064	-0.435331	5.44669
	105.322	21.2777	-0.435279	5.44669
	105.322	21.1682	-0.440399	5.44669
	105.322	21.1915	-0.45039	5.44669
	105.299	21.2383	-0.469737	5.44669
	105.22	21.2493	-0.476978	5.44669
	105.139	21.188	-0.45782	5.44669
	105.146	21.0031	-0.436924	5.44669
	105.203	20.7752	-0.433351	5.44669
	105.228	20.6691	-0.446894	5.44669
	105.196	20.6443	-0.478655	5.44669
	105.126	20.5144	-0.506816	5.44669
	105.078	20.2963	-0.502568	5.44669
	105.078	20.1746	-0.482154	5.44669
	105.095	20.189	-0.473748	5.44669
	105.101	20.2364	-0.477267	5.44669
	105.098	20.2508	-0.473824	5.44669
	105.095	20.24	-0.454137	5.44669
	105.094	20.2303	-0.436553	5.44669
	105.095	20.2301	-0.434513	5.44669
	105.096	20.2334	-0.439643	5.44669
	105.096	20.2349	-0.450346	5.44669
	105.095	20.1852	-0.469987	5.44669
	105.095	20.0084	-0.477099	5.44669
	105.095	19.7799	-0.457781	5.44669
	105.096	19.6706	-0.436865	5.44669
	105.073	19.6939	-0.43334	5.44669
	105.016	19.7406	-0.43904	5.44669
	104.992	19.7516	-0.442639	5.44669
	105.046	19.7395	-0.442114	5.44669
	105.084	19.7305	-0.440614	5.44669
	105.037	19.7311	-0.448043	5.44669
	104.975	19.7345	-0.468676	5.44669
	104.961	19.7357	-0.477368	5.44669
	104.976	19.735	-0.466231	5.44669
	104.965	19.6851	-0.473038	5.44669
	104.907	19.5091	-0.497896	5.44669
	104.857	19.2809	-0.500876	5.44669
	104.874	19.1715	-0.484624	5.44669
	104.946	19.1946	-0.475385	5.44669
	104.978	19.2413	-0.477075	5.44669
	104.922	19.2523	-0.473161	5.44669
	104.858	19.2403	-0.453928	5.44669
	104.847	19.2313	-0.436701	5.44669
	104.864	19.2318	-0.44252	5.44669
	104.875	19.1861	-0.467803	5.44669
	104.874	19.0113	-0.478974	5.44669
	104.869	18.7822	-0.459344	5.44669
	104.868	18.6719	-0.436854	5.44669
	104.869	18.695	-0.43278	5.44669
	104.87	18.742	-0.44668	5.44669
	104.87	18.7532	-0.470897	5.44669
	104.869	18.7411	-0.478784	5.44669
	104.869	18.7321	-0.458164	5.44669
	104.869	18.7326	-0.436426	5.44669
	104.869	18.736	-0.43302	5.44669
	104.869	18.6881	-0.439062	5.44669
	104.869	18.5114	-0.442762	5.44669
	104.869	18.2823	-0.442158	5.44669
	104.869	18.1726	-0.440589	5.44669
	104.869	18.196	-0.440146	5.44669
	104.869	18.2429	-0.440518	5.44669
	104.869	18.2047	-0.440832	5.44669
	104.869	18.0658	-0.440831	5.44669
	104.869	17.9552	-0.440719	5.44669
	104.869	17.8986	-0.440672	5.44669
	104.869	17.8064	-0.440693	5.44669
	104.847	17.7216	-0.440718	5.44669
	104.767	17.6592	-0.440721	5.44669
	104.664	17.5554	-0.440713	5.44669
	104.636	17.4678	-0.440709	5.44669
	104.727	17.4575	-0.44071	5.44669
	104.829	17.5319	-0.440712	5.44669
	104.804	17.6234	-0.440712	5.44669
	104.707	17.5951	-0.440712	5.44669
	104.689	17.4951	-0.440712	5.44669
	104.719	17.4053	-0.440712	5.44669
	104.693	17.2957	-0.440712	5.4507
	104.642	17.2155	-0.448582	5.46104
	104.626	17.2103	-0.468867	5.46531
	104.636	17.235	-0.477257	5.45562
	104.646	17.247	-0.458245	5.4448
	104.647	17.2431	-0.437004	5.44287
	104.643	17.2373	-0.433233	5.44579
	104.642	17.2362	-0.438946	5.44767
	104.642	17.2378	-0.442638	5.44742
	104.643	17.2389	-0.442147	5.44664
	104.643	17.2387	-0.440629	5.44641
	104.621	17.2383	-0.440167	5.44658
	104.563	17.2382	-0.440513	5.44674
	104.539	17.2383	-0.440822	5.44675
	104.593	17.2384	-0.448699	5.44669
	104.653	17.2384	-0.468877	5.44667
	104.664	17.2383	-0.477219	5.44668
	104.648	17.2383	-0.458226	5.44669
	104.637	17.1891	-0.437009	5.44669
	104.639	17.0624	-0.441113	5.44669
	104.643	17.0099	-0.474974	5.44669
	104.622	17.1288	-0.507336	5.44669
	104.564	17.2615	-0.496224	5.44669
	104.539	17.2359	-0.454454	5.44669
	104.593	17.0734	-0.428981	5.44669
	104.631	16.9979	-0.43914	5.44669
	104.584	17.1198	-0.469138	5.44669
	104.544	17.262	-0.480735	5.44669
	104.588	17.2885	-0.459607	5.44669
	104.649	17.2506	-0.436338	5.44669
	104.642	17.2256	-0.43247	5.44669
	104.547	17.1794	-0.438863	5.44669
	104.455	17.0136	-0.442874	5.44669
	104.485	16.7884	-0.450147	5.44669
	104.581	16.6766	-0.476625	5.44669
	104.574	16.6976	-0.512679	5.44669
	104.464	16.7443	-0.530604	5.44669
	104.387	16.7561	-0.519363	5.44669
	104.388	16.7444	-0.491602	5.44669
	104.415	16.7353	-0.473457	5.44669
	104.426	16.6864	-0.466189	5.44669
	104.421	16.563	-0.460213	5.44669
	104.415	16.5119	-0.466678	5.44669
	104.414	16.63	-0.472522	5.44669
	104.416	16.7621	-0.45709	5.44669
	104.417	16.7856	-0.438211	5.44669
	104.417	16.7501	-0.442021	5.44669
	104.417	16.7271	-0.474928	5.44669
	104.416	16.681	-0.506994	5.44669
	104.417	16.5145	-0.496097	5.44669
	104.417	16.2889	-0.462393	5.44669
	104.417	16.1772	-0.45721	5.44669
	104.417	16.2476	-0.46782	5.44669
	104.417	16.4211	-0.458492	5.44669
	104.417	16.4852	-0.44047	5.44669
	104.417	16.3547	-0.434599	5.44669
	104.417	16.2128	-0.438286	5.44669
	104.417	16.1896	-0.441876	5.44669
	104.417	16.2287	-0.442063	5.44669
	104.417	16.2531	-0.440864	5.44669
	104.417	16.2494	-0.448166	5.44669
	104.417	16.2391	-0.476509	5.44669
	104.417	16.187	-0.505464	5.44669
	104.417	16.0626	-0.494893	5.44669
	104.417	16.0122	-0.454562	5.44669
	104.417	16.0819	-0.429499	5.44669
	104.417	16.0871	-0.439318	5.44669
	104.417	16.0579	-0.469029	5.44669
	104.417	16.1412	-0.488497	5.44669
	104.417	16.251	-0.487756	5.44669
	104.417	16.2777	-0.472919	5.44669
	104.417	16.2022	-0.457892	5.44669
	104.417	16.0061	-0.463305	5.44669
	104.417	15.7786	-0.471932	5.44669
	104.417	15.7257	-0.458042	5.44669
	104.417	15.8785	-0.44669	5.44669
	104.417	15.9762	-0.462222	5.44669
	104.417	15.8668	-0.483066	5.44669
	104.417	15.771	-0.487907	5.44669
	104.417	15.915	-0.474913	5.44669
	104.417	16.1307	-0.450803	5.44669
	104.417	16.1399	-0.434768	5.44669
	104.417	16.0132	-0.43495	5.44669
	104.417	15.8991	-0.440461	5.44669
	104.417	15.7888	-0.442662	5.44669
	104.417	15.7169	-0.44949	5.44669
	104.417	15.7156	-0.468554	5.44669
	104.417	15.788	-0.476803	5.44669
	104.417	15.9248	-0.458166	5.44669
	104.417	16.0223	-0.437132	5.44669
	104.417	16.025	-0.433315	5.44669
	104.417	15.9439	-0.438935	5.44669
	104.417	15.8031	-0.442604	5.44669
	104.417	15.7069	-0.442137	5.44669
	104.417	15.7555	-0.440636	5.44669
	104.417	15.9145	-0.448044	5.44669
	104.417	15.9804	-0.468668	5.44669
	104.417	15.8557	-0.477365	5.44669
	104.417	15.7157	-0.466232	5.44669
	104.417	15.6912	-0.465169	5.44669
	104.417	15.7291	-0.477612	5.44669
	104.417	15.7534	-0.484616	5.44669
	104.417	15.7501	-0.47548	5.44669
	104.417	15.74	-0.452211	5.44669
	104.417	15.737	-0.435157	5.44669
	104.417	15.7393	-0.434612	5.44669
	104.417	15.7414	-0.440181	5.44669
	104.417	15.7414	-0.442665	5.44669
	104.417	15.7407	-0.44172	5.44669
	104.417	15.7404	-0.44831	5.44669
	104.417	15.7405	-0.476266	5.44669
	104.417	15.6915	-0.513182	5.44669
	104.417	15.5155	-0.523071	5.44669
	104.417	15.2379	-0.49117	5.44669
	104.417	14.9523	-0.447051	5.44669
	104.417	14.6979	-0.427725	5.44669
	104.417	14.4099	-0.441253	5.44669
	104.417	13.9906	-0.470471	5.44669
	104.417	13.5113	-0.488413	5.44669
	104.417	13.1986	-0.487208	5.44669
	104.417	13.0982	-0.472719	5.44669
	104.417	12.9976	-0.450132	5.44669
	104.439	12.8167	-0.435267	5.44669
	104.519	12.6999	-0.443268	5.44669
	104.622	12.7031	-0.468626	5.44669
	104.672	12.744	-0.479053	5.44669
	104.661	12.7597	-0.466955	5.44669
	104.64	12.7517	-0.464872	5.44669
	104.635	12.7428	-0.46936	5.44669
	104.641	12.7419	-0.464277	5.44669
	104.645	12.6955	-0.467203	5.44669
	104.622	12.5702	-0.471289	5.44669
	104.563	12.4682	-0.456386	5.44669
	104.539	12.4104	-0.438354	5.44669
	104.593	12.3638	-0.434461	5.44669
	104.654	12.4047	-0.43898	5.44669
	104.664	12.4447	-0.442216	5.44669
	104.648	12.3496	-0.441958	5.44669
	104.637	12.2309	-0.440699	5.44669
	104.639	12.2047	-0.448134	5.44669
	104.643	12.2344	-0.468684	5.44669
	104.644	12.2558	-0.477339	5.44669
	104.666	12.2542	-0.458345	5.44669
	104.722	12.2459	-0.437016	5.44669
	104.746	12.243	-0.433203	5.44669
	104.693	12.2447	-0.438929	5.44669
	104.655	12.2465	-0.442642	5.44669
	104.702	12.2466	-0.450026	5.44669
	104.764	12.2461	-0.468786	5.44669
	104.8	12.2458	-0.47671	5.44669
	104.842	12.2459	-0.458045	5.44669
	104.877	12.246	-0.437114	5.44669
	104.881	12.246	-0.433351	5.44669
	104.849	12.246	-0.438956	5.44669
	104.786	12.246	-0.4426	5.44669
	104.741	12.246	-0.442128	5.44669
	104.74	12.246	-0.440634	5.44669
	104.777	12.246	-0.440176	5.44669
	104.841	12.246	-0.440515	5.44669
	104.885	12.246	-0.44869	5.44669
	104.885	12.246	-0.476853	5.44669
	104.87	12.246	-0.505422	5.44669
	104.864	12.246	-0.494753	5.44669
	104.867	12.246	-0.462389	5.44669
	104.87	12.246	-0.457686	5.44669
	104.87	12.1968	-0.475892	5.44669
	104.869	12.07	-0.486563	5.44669
	104.869	11.9684	-0.476908	5.44669
	104.869	11.9112	-0.459988	5.44669
	104.869	11.8648	-0.462765	5.44669
	104.869	11.9547	-0.470961	5.44669
	104.869	12.1214	-0.457827	5.44669
	104.869	12.1279	-0.439074	5.44669
	104.869	12.0664	-0.442121	5.44669
	104.869	12.0867	-0.466792	5.44669
	104.869	12.0756	-0.486562	5.44669
	104.869	12.0079	-0.487741	5.44669
	104.869	11.9747	-0.4736	5.44669
	104.869	12.0326	-0.450312	5.44669
	104.869	12.1746	-0.435029	5.44669
	104.892	12.2795	-0.435234	5.44669
	104.949	12.2834	-0.440487	5.44669
	104.973	12.2494	-0.442573	5.44669
	104.941	12.2341	-0.441572	5.44669
	104.938	12.2397	-0.440411	5.44669
	104.974	12.2476	-0.44028	5.44669
	105.016	12.2489	-0.448508	5.44669
	105.07	12.2466	-0.46899	5.44669
	105.085	12.2452	-0.477334	5.44669
	105.029	12.2454	-0.458234	5.44669
	104.971	12.246	-0.436971	5.44669
	104.962	12.2954	-0.441094	5.44669
	105	12.422	-0.467109	5.44669
	105.068	12.5235	-0.479189	5.44669
	105.112	12.5807	-0.459681	5.44669
	105.111	12.6763	-0.444789	5.44669
	105.096	12.7624	-0.460843	5.44669
	105.09	12.7749	-0.475292	5.44669
	105.093	12.7512	-0.468153	5.44669
	105.096	12.7371	-0.466712	5.44669
	105.097	12.7397	-0.469705	5.44669
	105.096	12.7458	-0.455897	5.44669
	105.095	12.7474	-0.438712	5.44669
	105.095	12.7951	-0.434785	5.44669
	105.096	12.9207	-0.438989	5.44669
	105.118	12.9731	-0.442104	5.44669
	105.175	12.904	-0.441909	5.44669
	105.199	12.9473	-0.440718	5.44669
	105.145	13.1521	-0.440289	5.44669
	105.085	13.2973	-0.440532	5.44669
	105.074	13.2972	-0.440787	5.44669
	105.091	13.2474	-0.440807	5.44669
	105.101	13.2269	-0.440725	5.44669
	105.1	13.236	-0.440683	5.44669
	105.095	13.2472	-0.440695	5.44669
	105.094	13.2486	-0.440715	5.44669
	105.117	13.2452	-0.440719	5.44669
	105.198	13.2433	-0.440714	5.44669
	105.279	13.2437	-0.44071	5.44669
	105.271	13.2445	-0.44071	5.44669
	105.237	13.2447	-0.440712	5.44669
	105.269	13.2937	-0.440712	5.44669
	105.325	13.4695	-0.440712	5.44669
	105.341	13.6979	-0.440712	5.44669
	105.329	13.8076	-0.440712	5.44669
	105.318	13.7844	-0.440712	5.44669
	105.318	13.7377	-0.440712	5.44669
	105.321	13.7266	-0.440712	5.44669
	105.323	13.7387	-0.440712	5.44669
	105.322	13.7476	-0.440712	5.44669
	105.322	13.7471	-0.448582	5.44669
	105.321	13.7437	-0.468867	5.44669
	105.322	13.7425	-0.477257	5.44669
	105.344	13.7432	-0.466116	5.44669
	105.424	13.7439	-0.465159	5.44669
	105.527	13.744	-0.469778	5.44669
	105.555	13.7437	-0.456479	5.44669
	105.487	13.7436	-0.43893	5.44669
	105.442	13.7928	-0.434669	5.44669
	105.491	13.9688	-0.438863	5.44669
	105.556	14.1973	-0.449964	5.44669
	105.571	14.3068	-0.470104	5.44669
	105.555	14.2836	-0.477284	5.44669
	105.543	14.2369	-0.465688	5.44669
	105.543	14.2259	-0.46497	5.44669
	105.548	14.2871	-0.477722	5.44669
	105.55	14.472	-0.484733	5.44669
	105.549	14.6999	-0.47549	5.44669
	105.548	14.8061	-0.452174	5.44669
	105.548	14.7817	-0.435137	5.44669
	105.57	14.7356	-0.434617	5.44669
	105.628	14.7253	-0.44019	5.44669
	105.652	14.7374	-0.442667	5.44669
	105.62	14.7461	-0.441717	5.44669
	105.617	14.7455	-0.448309	5.44669
	105.63	14.7421	-0.468395	5.44669
	105.615	14.7409	-0.477156	5.44669
	105.623	14.7417	-0.458371	5.44669
	105.657	14.7424	-0.444963	5.44669
	105.672	14.7424	-0.469252	5.44669
	105.667	14.7422	-0.503612	5.44669
	105.66	14.7421	-0.496704	5.44669
	105.658	14.7421	-0.45598	5.44669
	105.683	14.7422	-0.429449	5.44669
	105.742	14.7914	-0.430923	5.44669
	105.788	14.9181	-0.448542	5.44669
	105.791	14.9705	-0.472338	5.44669
	105.776	14.9009	-0.478726	5.44669
	105.769	14.8949	-0.457627	5.44669
	105.772	14.973	-0.436222	5.44669
	105.775	15.0659	-0.433126	5.44669
	105.776	15.1846	-0.447049	5.44669
	105.775	15.2675	-0.470929	5.44669
	105.774	15.2706	-0.478666	5.44669
	105.774	15.244	-0.458103	5.44669
	105.774	15.2321	-0.436443	5.44669
	105.774	15.2365	-0.433049	5.44669
	105.774	15.2427	-0.439068	5.44669
	105.774	15.2436	-0.442755	5.44669
	105.774	15.2419	-0.450024	5.44669
	105.774	15.29	-0.476616	5.44669
	105.797	15.4169	-0.504849	5.44669
	105.876	15.519	-0.494597	5.44669
	105.958	15.5763	-0.454657	5.44669
	105.95	15.6718	-0.437514	5.44669
	105.916	15.7577	-0.45963	5.44669
	105.926	15.7703	-0.485249	5.44669
	105.924	15.7466	-0.489744	5.44669
	105.916	15.7326	-0.474907	5.44669
	105.958	15.7351	-0.450148	5.44669
	106.007	15.7904	-0.434496	5.44669
	106.018	15.968	-0.435069	5.44669
	106.005	16.1949	-0.440607	5.44669
	105.997	16.3033	-0.450552	5.44669
	105.997	16.2801	-0.469731	5.44669
	106.001	16.2338	-0.476918	5.44669
	106.002	16.223	-0.457796	5.44669
	106.001	16.2349	-0.436936	5.44669
	106	16.2438	-0.441235	5.44669
	106	16.2433	-0.46718	5.44669
	106.001	16.2399	-0.48704	5.44669
	106.001	16.2387	-0.487803	5.44669
	106.001	16.2885	-0.473456	5.44669
	106.001	16.416	-0.45023	5.44669
	106.001	16.4685	-0.442916	5.44669
	106.001	16.3987	-0.463425	5.44669
	106.001	16.4418	-0.477041	5.44669
	106.023	16.6466	-0.460097	5.44669
	106.08	16.792	-0.437857	5.44669
	106.104	16.7919	-0.432933	5.44669
	106.073	16.7912	-0.438517	5.44669
	106.092	16.9467	-0.442565	5.44669
	106.185	17.1842	-0.442269	5.44669
	106.229	17.3049	-0.440706	5.44669
	106.171	17.2832	-0.440155	5.44669
	106.125	17.2331	-0.440481	5.44669
	106.169	17.2201	-0.440813	5.44669
	106.234	17.2326	-0.440836	5.44669
	106.249	17.2424	-0.440728	5.44669
	106.234	17.2421	-0.448545	5.44669
	106.222	17.2385	-0.476716	5.44669
	106.222	17.2862	-0.505416	5.44669
	106.227	17.4629	-0.50267	5.44669
	106.229	17.6921	-0.482695	5.44669
	106.228	17.8018	-0.466068	5.44669
	106.227	17.7783	-0.448999	5.44669
	106.227	17.7315	-0.437164	5.44669
	106.227	17.7205	-0.436596	5.44669
	106.227	17.7326	-0.440299	5.44669
	106.227	17.7415	-0.44201	5.44669
	106.227	17.7902	-0.441403	5.44669
	106.227	17.9627	-0.44054	5.44669
	106.227	18.1899	-0.440394	5.44669
	106.227	18.3002	-0.44064	5.44669
	106.227	18.2777	-0.440794	5.44669
	106.227	18.2311	-0.440772	5.44669
	106.227	18.2198	-0.448578	5.44669
	106.249	18.2809	-0.476715	5.44669
	106.307	18.4167	-0.505404	5.44669
	106.353	18.4686	-0.494795	5.44669
	106.379	18.3464	-0.454542	5.44669
	106.422	18.2124	-0.437396	5.44669
	106.461	18.2387	-0.459621	5.44669
	106.467	18.4511	-0.477416	5.44669
	106.456	18.7027	-0.469478	5.44669
	106.45	18.8089	-0.474383	5.44669
	106.451	18.7762	-0.497305	5.44669
	106.431	18.7266	-0.49228	5.44669
	106.352	18.7178	-0.456375	5.44669
	106.27	18.7317	-0.439059	5.44669
	106.3	18.7407	-0.459666	5.44669
	106.414	18.7395	-0.476844	5.44669
	106.485	18.7358	-0.461352	5.44669
	106.48	18.7347	-0.446323	5.44669
	106.453	18.7356	-0.460892	5.44669
	106.444	18.7363	-0.482638	5.44669
	106.449	18.7855	-0.488201	5.44669
	106.455	18.9612	-0.483059	5.44669
	106.455	19.1895	-0.478969	5.44669
	106.454	19.2991	-0.47122	5.44669
	106.475	19.276	-0.45244	5.44669
	106.533	19.2293	-0.436768	5.44669
	106.579	19.2182	-0.435206	5.44669
	106.583	19.2303	-0.447728	5.44669
	106.546	19.2392	-0.470474	5.44669
	106.504	19.2387	-0.478235	5.44669
	106.54	19.2353	-0.458084	5.44669
	106.643	19.2341	-0.444459	5.44669
	106.708	19.2348	-0.461272	5.44669
	106.703	19.2847	-0.47559	5.44669
	106.679	19.4607	-0.460254	5.44669
	106.671	19.6397	-0.438439	5.44669
	106.676	19.6224	-0.43312	5.44669
	106.681	19.5468	-0.438389	5.44669
	106.681	19.6189	-0.442445	5.44669
	106.68	19.7407	-0.442264	5.44669
	106.679	19.7762	-0.440746	5.44669
	106.679	19.7495	-0.448045	5.44669
	106.68	19.7259	-0.46863	5.44669
	106.68	19.7256	-0.477348	5.44669
	106.68	19.7338	-0.458368	5.44669
	106.68	19.7374	-0.437022	5.44669
	106.68	19.736	-0.433197	5.44669
	106.68	19.7341	-0.438924	5.44669
	106.68	19.7338	-0.442642	5.44669
	106.68	19.7344	-0.450027	5.44669
	106.68	19.7347	-0.468787	5.44669
	106.68	19.7346	-0.48458	5.44669
	106.68	19.7345	-0.4862	5.44669
	106.68	19.7345	-0.473659	5.44669
	106.68	19.7345	-0.458755	5.44669
	106.702	19.7345	-0.463403	5.44669
	106.782	19.7345	-0.479538	5.44669
	106.885	19.7345	-0.486051	5.44669
	106.935	19.7837	-0.475397	5.44669
	106.924	19.9597	-0.451666	5.44669
	106.903	20.1881	-0.434958	5.44669
	106.898	20.2976	-0.434722	5.44669
	106.904	20.2745	-0.440298	5.44669
	106.908	20.2277	-0.450546	5.44669
	106.907	20.2167	-0.469838	5.44669
	106.906	20.2287	-0.484836	5.44669
	106.905	20.2377	-0.485934	5.44669
	106.906	20.2372	-0.481327	5.44669
	106.906	20.2338	-0.47905	5.44669
	106.906	20.2817	-0.47974	5.44669
	106.906	20.4584	-0.48871	5.44669
	106.906	20.6875	-0.501339	5.44669
	106.906	20.7972	-0.489144	5.44669
	106.906	20.7737	-0.46154	5.44669
	106.906	20.7761	-0.459332	5.44669
	106.906	20.8918	-0.469014	5.44669
	106.906	20.9564	-0.458238	5.44669
	106.928	20.8957	-0.43994	5.44669
	106.986	20.8892	-0.442338	5.44669
	107.009	20.9639	-0.466575	5.44669
	106.956	21.0555	-0.486395	5.44669
	106.918	21.1749	-0.495618	5.44669
	106.964	21.2586	-0.501818	5.44669
	107.004	21.3108	-0.486881	5.44669
	106.983	21.46	-0.45255	5.44669
	107.001	21.6272	-0.431512	5.44669
	107.09	21.6145	-0.433007	5.44669
	107.132	21.5451	-0.440811	5.44669
	107.053	21.6181	-0.451372	5.44669
	106.928	21.7381	-0.470001	5.44669
	106.892	21.7726	-0.484611	5.44669
	106.986	21.746	-0.485781	5.44669
	107.115	21.7229	-0.473472	5.44669
	107.171	21.7227	-0.450955	5.44669
	107.153	21.7308	-0.435344	5.44669
	107.127	21.7835	-0.435137	5.44669
	107.123	21.9088	-0.440334	5.44669
	107.13	22.0086	-0.442543	5.44669
	107.135	22.0655	-0.441614	5.44669
	107.134	22.1617	-0.440439	5.44669
	107.132	22.248	-0.440277	5.44669
	107.131	22.2605	-0.440626	5.44669
	107.132	22.2367	-0.440831	5.44669
	107.132	22.2226	-0.440792	5.44669
	107.132	22.2743	-0.440703	5.44669
	107.132	22.4564	-0.44068	5.44669
	107.132	22.6865	-0.448572	5.44669
	107.132	22.7945	-0.476745	5.44669
	107.154	22.7702	-0.505419	5.44669
	107.212	22.7234	-0.49479	5.44669
	107.258	22.7129	-0.454535	5.44669
	107.284	22.7251	-0.429524	5.44669
	107.327	22.734	-0.431468	5.44669
	107.366	22.7825	-0.440873	5.44669
	107.372	22.9551	-0.444074	5.44669
	107.361	23.1823	-0.442064	5.44669
	107.332	23.2925	-0.440083	5.44669
	107.276	23.2701	-0.439968	5.44669
	107.255	23.2234	-0.440623	5.44669
	107.31	23.2121	-0.440939	5.44669
	107.369	23.2733	-0.440838	5.44669
	107.379	23.4582	-0.448555	5.44669
	107.363	23.6862	-0.46881	5.44669
	107.353	23.7923	-0.477243	5.44669
	107.354	23.7679	-0.46613	5.44669
	107.359	23.7219	-0.46517	5.44669
	107.36	23.7116	-0.469778	5.44669
	107.359	23.7237	-0.456475	5.44669
	107.358	23.7324	-0.438928	5.44669
	107.358	23.7318	-0.43467	5.44669
	107.358	23.7284	-0.438864	5.44669
	107.359	23.678	-0.442093	5.44669
	107.358	23.5027	-0.441948	5.44669
	107.358	23.2259	-0.440739	5.44669
	107.381	22.9404	-0.440284	5.44669
	107.46	22.7349	-0.440523	5.44669
	107.564	22.672	-0.440785	5.44669
	107.591	22.7062	-0.44868	5.44669
	107.523	22.741	-0.468882	5.44669
	107.478	22.743	-0.485099	5.44669
	107.527	22.6823	-0.486383	5.44669
	107.593	22.5008	-0.473551	5.44669
	107.608	22.3233	-0.450774	5.44669
	107.591	22.3432	-0.443111	5.44669
	107.579	22.4194	-0.463313	5.44669
	107.58	22.3465	-0.476925	5.44669
	107.585	22.2243	-0.467959	5.44669
	107.586	22.1888	-0.46605	5.44669
	107.585	22.2157	-0.477367	5.44669
	107.584	22.2394	-0.492071	5.44669
	107.584	22.2397	-0.503548	5.44669
	107.585	22.2314	-0.488867	5.44669
	107.585	22.2278	-0.452768	5.44669
	107.585	22.2292	-0.430897	5.44669
	107.585	22.1819	-0.432672	5.44669
	107.585	22.0062	-0.440889	5.44669
	107.585	21.7773	-0.443653	5.44669
	107.585	21.6674	-0.441882	5.44669
	107.585	21.6906	-0.440157	5.44669
	107.585	21.7375	-0.440063	5.44669
	107.585	21.7977	-0.440637	5.44669
	107.585	21.9124	-0.440911	5.44669
	107.585	21.9559	-0.440822	5.44669
	107.585	21.8376	-0.440687	5.44669
	107.585	21.7082	-0.440662	5.44669
	107.585	21.7351	-0.4407	5.44669
	107.585	21.9461	-0.440724	5.44669
	107.585	22.1476	-0.440721	5.44669
	107.585	22.1273	-0.440711	5.44669
	107.607	22.0425	-0.440708	5.44669
	107.664	22.1118	-0.44071	5.44669
	107.688	22.1864	-0.448583	5.44669
	107.634	22.0971	-0.468868	5.44669
	107.574	21.9688	-0.477257	5.44669
	107.564	21.8874	-0.458245	5.44669
	107.602	21.8403	-0.437003	5.44669
	107.67	21.8895	-0.433233	5.44669
	107.715	21.9331	-0.438946	5.44669
	107.736	21.8365	-0.442638	5.44669
	107.756	21.716	-0.442147	5.44669
	107.716	21.6895	-0.440628	5.44669
	107.619	21.7197	-0.440167	5.44669
	107.581	21.7415	-0.440513	5.44669
	107.665	21.7398	-0.440822	5.44669
	107.79	21.7314	-0.440829	5.44669
	107.826	21.7285	-0.440721	5.44669
	107.753	21.7302	-0.440674	5.44669
	107.703	21.732	-0.440693	5.44669
	107.752	21.6829	-0.440717	5.44268
	107.819	21.5556	-0.440721	5.43234
	107.835	21.5029	-0.440714	5.42806
	107.818	21.6218	-0.440709	5.43775
	107.805	21.7547	-0.44071	5.44858
	107.806	21.7782	-0.440712	5.4505
	107.811	21.6933	-0.448583	5.44759
	107.813	21.5434	-0.468867	5.44571
	107.812	21.4449	-0.477256	5.44595
	107.811	21.3972	-0.458245	5.44673
	107.811	21.3045	-0.437004	5.44696
	107.811	21.2163	-0.433233	5.44679
	107.811	21.2018	-0.438946	5.44663
	107.811	21.2255	-0.442638	5.44663
	107.811	21.2402	-0.450018	5.44668
	107.811	21.238	-0.468784	5.44671
	107.811	21.2318	-0.484582	5.4467
	107.811	21.23	-0.486202	5.44668
	107.811	21.2314	-0.473659	5.44668
	107.811	21.2327	-0.450884	5.44669
	107.811	21.2327	-0.435248	5.44669
	107.811	21.1831	-0.435122	5.44669
	107.811	21.0561	-0.440362	5.44669
	107.811	21.0037	-0.44256	5.44669
	107.833	21.1227	-0.449482	5.44669
	107.891	21.2554	-0.468587	5.44669
	107.915	21.2298	-0.47682	5.44669
	107.883	21.0181	-0.458162	5.44669
	107.903	20.7666	-0.437124	5.44669
	107.995	20.7093	-0.433313	5.44669
	108.039	20.8687	-0.438937	5.44669
	107.981	20.9708	-0.442606	5.44669
	107.935	20.8609	-0.442137	5.44669
	107.98	20.7141	-0.440636	5.44669
	108.044	20.6816	-0.440173	5.44669
	108.06	20.7184	-0.440513	5.44669
	108.044	20.7452	-0.448691	5.44669
	108.032	20.7433	-0.468983	5.44669
	108.033	20.7329	-0.477267	5.44669
	108.037	20.7293	-0.458208	5.44669
	108.039	20.7315	-0.444855	5.44669
	108.038	20.7336	-0.461394	5.44669
	108.037	20.7338	-0.4755	5.44669
	108.037	20.7331	-0.460173	5.44669
	108.037	20.7327	-0.438437	5.44669
	108.037	20.7328	-0.433148	5.44669
	108.037	20.6838	-0.438401	5.44669
	108.037	20.5079	-0.44244	5.44669
	108.037	20.2794	-0.442258	5.44669
	108.037	20.1698	-0.440745	5.44669
	108.06	20.193	-0.440176	5.44669
	108.139	20.2398	-0.448346	5.44669
	108.221	20.2508	-0.476829	5.44669
	108.19	20.2388	-0.505534	5.44669
	108.099	20.2298	-0.502679	5.44669
	108.108	20.2303	-0.482657	5.44669
	108.194	20.2337	-0.473919	5.44669
	108.213	20.235	-0.47716	5.44669
	108.188	20.2343	-0.481589	5.44669
	108.215	20.2335	-0.482287	5.44669
	108.265	20.2335	-0.473133	5.44669
	108.28	20.2337	-0.452063	5.44669
	108.27	20.2338	-0.43593	5.44669
	108.26	20.2338	-0.434989	5.44669
	108.26	20.2337	-0.440064	5.44669
	108.263	20.2337	-0.442483	5.44669
	108.265	20.2337	-0.441685	5.44669
	108.264	20.2338	-0.44049	5.44669
	108.286	20.2338	-0.440273	5.44669
	108.343	20.2337	-0.448477	5.44669
	108.389	20.2337	-0.468979	5.44669
	108.393	20.2337	-0.485212	5.44669
	108.357	20.2337	-0.494267	5.44669
	108.292	20.2337	-0.501672	5.44669
	108.27	20.2337	-0.4873	5.44669
	108.328	20.2337	-0.460648	5.44669
	108.388	20.1846	-0.459614	5.44669
	108.421	20.0578	-0.477319	5.44669
	108.461	19.9562	-0.494346	5.44669
	108.497	19.9482	-0.50452	5.44669
	108.502	19.9793	-0.488466	5.44669
	108.492	19.9949	-0.452254	5.44669
	108.487	19.9904	-0.438695	5.44669
	108.488	19.9337	-0.46098	5.44669
	108.49	19.8054	-0.477524	5.44669
	108.491	19.7058	-0.461169	5.44669
	108.49	19.6993	-0.438135	5.44669
	108.49	19.7302	-0.432668	5.44669
	108.49	19.7453	-0.438307	5.44669
	108.49	19.7406	-0.442571	5.44669
	108.49	19.7332	-0.442347	5.44669
	108.49	19.7318	-0.440736	5.44669
	108.49	19.7338	-0.440141	5.44669
	108.49	19.7352	-0.440464	5.44669
	108.49	19.735	-0.440811	5.44669
	108.49	19.7345	-0.440841	5.44669
	108.49	19.7343	-0.440731	5.44669
	108.49	19.7344	-0.440674	5.44669
	108.49	19.7345	-0.440689	5.44669
	108.49	19.7346	-0.440716	5.44669
	108.49	19.7345	-0.440721	5.44669
	108.49	19.7345	-0.440714	5.44669
	108.49	19.7345	-0.440709	5.44669
	108.49	19.7345	-0.44858	5.44669
	108.512	19.7345	-0.468867	5.44669
	108.592	19.7345	-0.477257	5.44669
	108.673	19.7345	-0.458245	5.44669
	108.665	19.7345	-0.437003	5.44669
	108.631	19.7345	-0.433233	5.44669
	108.664	19.7345	-0.438946	5.44669
	108.719	19.7345	-0.442638	5.44669
	108.735	19.7345	-0.442147	5.44669
	108.723	19.7345	-0.440628	5.44669
	108.712	19.7345	-0.440167	5.44669
	108.712	19.7837	-0.440513	5.44669
	108.716	19.9105	-0.440822	5.44669
	108.717	19.9629	-0.440829	5.44669
	108.739	19.8933	-0.440721	5.44669
	108.796	19.8873	-0.440674	5.44669
	108.819	19.9654	-0.440693	5.44669
	108.766	20.009	-0.448588	5.44669
	108.706	20.001	-0.468876	5.44669
	108.717	20.0315	-0.477258	5.44669
	108.791	20.1533	-0.458243	5.44669
	108.825	20.2103	-0.437002	5.44669
	108.77	20.046	-0.433233	5.44669
	108.705	19.8356	-0.446817	5.44669
	108.693	19.8358	-0.470794	5.44669
	108.711	19.9155	-0.478692	5.44669
	108.744	19.8511	-0.458162	5.44669
	108.823	19.7312	-0.436458	5.44669
	108.899	19.6936	-0.433034	5.44669
	108.89	19.7189	-0.446927	5.44669
	108.857	19.7425	-0.47091	5.44669
	108.89	19.7434	-0.478702	5.44669
	108.946	19.7354	-0.458124	5.44669
	108.961	19.7317	-0.436439	5.44669
	108.949	19.733	-0.43304	5.44669
	108.938	19.7349	-0.446936	5.44669
	108.938	19.7352	-0.470912	5.44669
	108.942	19.7347	-0.48657	5.44669
	108.944	19.7343	-0.486278	5.44669
	108.943	19.7344	-0.472984	5.44669
	108.942	19.7345	-0.450574	5.44669
	108.942	19.7346	-0.435358	5.44669
	108.942	19.7345	-0.435278	5.44669
	108.943	19.7345	-0.448259	5.44669
	108.943	19.7345	-0.478542	5.44669
	108.942	19.7345	-0.514154	5.44669
	108.942	19.7345	-0.52267	5.44669
	108.942	19.7345	-0.490657	5.44669
	108.965	19.7345	-0.446978	5.44669
	109.045	19.7345	-0.427877	5.44669
	109.126	19.7345	-0.433471	5.44669
	109.118	19.7345	-0.442299	5.44669
	109.061	19.7345	-0.45183	5.44669
	109.037	19.7345	-0.477535	5.44669
	109.068	19.7345	-0.504592	5.44669
	109.138	19.7345	-0.494163	5.44669
	109.186	19.7345	-0.454566	5.44669
	109.186	19.7345	-0.42976	5.44669
	109.17	19.7345	-0.431556	5.44669
	109.163	19.6853	-0.448696	5.44669
	109.166	19.5585	-0.472178	5.44669
	109.17	19.5061	-0.486475	5.44669
	109.17	19.5757	-0.485788	5.44669
	109.169	19.5325	-0.480684	5.44669
	109.168	19.3277	-0.478832	5.44669
	109.168	19.1824	-0.472006	5.44669
	109.191	19.1825	-0.452819	5.44669
	109.249	19.2323	-0.436647	5.44669
	109.272	19.2528	-0.442891	5.44669
	109.218	19.1945	-0.467978	5.44669
	109.158	19.0566	-0.478915	5.44669
	109.148	19.0027	-0.459257	5.44669
	109.186	19.1249	-0.436838	5.44669
	109.276	19.2596	-0.432804	5.44669
	109.356	19.2336	-0.438825	5.44669
	109.344	19.0211	-0.44274	5.44669
	109.308	18.7694	-0.450104	5.44669
	109.342	18.6631	-0.476654	5.44669
	109.398	18.6959	-0.504836	5.44669
	109.414	18.7455	-0.494579	5.44669
	109.402	18.7543	-0.454653	5.44669
	109.391	18.7403	-0.43752	5.44669
	109.391	18.7313	-0.459634	5.44669
	109.395	18.7325	-0.477378	5.44669
	109.396	18.7362	-0.469457	5.44669
	109.396	18.7374	-0.474388	5.44669
	109.395	18.7365	-0.497315	5.44669
	109.395	18.7358	-0.492282	5.44669
	109.395	18.7358	-0.464243	5.44669
	109.395	18.736	-0.459342	5.44669
	109.395	18.6869	-0.475927	5.44669
	109.395	18.5601	-0.485989	5.44669
	109.395	18.5076	-0.484526	5.44669
	109.395	18.6264	-0.480371	5.44669
	109.395	18.7592	-0.479156	5.44669
	109.395	18.7828	-0.480125	5.44669
	109.395	18.7471	-0.473092	5.44669
	109.395	18.6748	-0.452814	5.44669
	109.395	18.5511	-0.436259	5.44669
	109.395	18.5082	-0.43486	5.44669
	109.395	18.6299	-0.439893	5.44669
	109.395	18.7605	-0.442457	5.44669
	109.417	18.7329	-0.441735	5.44669
	109.497	18.5212	-0.44052	5.44669
	109.578	18.3196	-0.448139	5.44669
	109.548	18.3893	-0.468749	5.44669
	109.456	18.6503	-0.477365	5.44669
	109.465	18.8093	-0.458332	5.44669
	109.574	18.7458	-0.437002	5.44669
	109.651	18.5584	-0.433201	5.44669
	109.649	18.4367	-0.446804	5.44669
	109.622	18.3928	-0.470799	5.44669
	109.612	18.3098	-0.478699	5.44669
	109.617	18.2244	-0.458163	5.44669
	109.623	18.2076	-0.436456	5.44669
	109.624	18.2293	-0.440904	5.44669
	109.622	18.2441	-0.475083	5.44669
	109.621	18.2425	-0.507456	5.44669
	109.621	18.1874	-0.496235	5.44669
	109.621	18.0587	-0.454416	5.44669
	109.621	17.9584	-0.428961	5.44669
	109.621	17.9517	-0.431274	5.44669
	109.621	18.032	-0.448863	5.44669
	109.621	18.1248	-0.472348	5.44669
	109.621	18.0457	-0.478616	5.44669
	109.644	17.8179	-0.457578	5.44669
	109.701	17.6758	-0.436241	5.44669
	109.747	17.6854	-0.441022	5.44669
	109.773	17.738	-0.467338	5.44669
[truncated: 522 more rows]
