# Supplementary material for: Design of a cosmetic glove stiffness compensation mechanism for toddler-sized hand prostheses
Source: PLoS One. 2017 Aug 11;12(8):e0183233. doi: 10.1371/journal.pone.0183233 (PMC5553851; doi:10.1371/journal.pone.0183233)
Supplement: S1 Dataset — (ZIP) [file pone.0183233.s001.zip › 04 Prototype + hand measurements/RVSSIL20_2.xlsx]

## Sheet: RVSSIL20_2
LabVIEW Measurement
Writer_Version	2
Reader_Version	2
Separator	Tab
Decimal_Separator	.
Multi_Headings	No
X_Columns	No
Time_Pref	Absolute
Operator	localadmin
Date	2013-11-18
Time	00:13:40.466000
***End_of_Header***
Channels	4
Samples	10	10	10	10
Date	2013-11-18	2013-11-18	2013-11-18	2013-11-18
Time	00:13:41.866000	00:13:41.866000	00:13:41.866000	00:13:41.866000
Y_Unit_Label	mm	N	N	Pa
X_Dimension	Time	Time	Time	Time
X0	0	0	0	0
Delta_X	0.01	0.01	0.01	0.01
***End_of_Header***
X_Value	Voltage LVDT (Filtered)	Voltage Load Cell (Filtered)	Voltage Pinch Load Cell (Filtered)	Voltage Pressure (Filtered)	Comment
	113.016	-0.734153	-0.439063	5.44669
	113.016	-0.73418	-0.442648	5.44669
	113.016	-0.734175	-0.44211	5.44669
	113.016	-0.734164	-0.440609	5.44669
	113.016	-0.734161	-0.440172	5.44669
	113.016	-0.734163	-0.440522	5.44669
	113.016	-0.734166	-0.448695	5.44669
	113.016	-0.734166	-0.476852	5.44669
	113.016	-0.734165	-0.50542	5.44669
	113.016	-0.734164	-0.494753	5.44669
	113.016	-0.734165	-0.454518	5.44669
	113.016	-0.734165	-0.429531	5.44669
	113.016	-0.734165	-0.439347	5.44669
	113.016	-0.734165	-0.469029	5.44669
	113.016	-0.734165	-0.480616	5.44669
	113.016	-0.734165	-0.459596	5.44669
	113.016	-0.734165	-0.436375	5.44669
	113.016	-0.734165	-0.43249	5.44669
	113.016	-0.734165	-0.438858	5.44669
	113.016	-0.734165	-0.442865	5.44669
	113.016	-0.734165	-0.442274	5.44669
	113.016	-0.734165	-0.440601	5.44669
	113.016	-0.734165	-0.44011	5.44669
	113.016	-0.734165	-0.44837	5.44669
	113.016	-0.734165	-0.468992	5.44669
	113.016	-0.734165	-0.477384	5.44669
	113.016	-0.734165	-0.458254	5.44669
	113.016	-0.734165	-0.436962	5.44669
	113.016	-0.734165	-0.441083	5.44669
	113.016	-0.734165	-0.474978	5.44669
	113.016	-0.734165	-0.507348	5.44669
	113.016	-0.734165	-0.496228	5.44669
	113.016	-0.734165	-0.462322	5.44669
	113.016	-0.734165	-0.457134	5.44669
	113.016	-0.734165	-0.467814	5.44669
	113.016	-0.734165	-0.458517	5.44669
	113.016	-0.734165	-0.440483	5.44669
	113.016	-0.734165	-0.442466	5.44669
	113.016	-0.734165	-0.466435	5.44669
	113.016	-0.734165	-0.47842	5.44669
	113.016	-0.734165	-0.467469	5.44669
	113.016	-0.734165	-0.465312	5.44669
	113.016	-0.734165	-0.469362	5.44669
	113.016	-0.734165	-0.45625	5.44669
	113.016	-0.734165	-0.446853	5.44669
	113.016	-0.734165	-0.462928	5.44669
	113.016	-0.734165	-0.475432	5.44669
	113.016	-0.734165	-0.4596	5.44669
	113.016	-0.734165	-0.438221	5.44669
	113.016	-0.734165	-0.433262	5.44669
	113.016	-0.734165	-0.438525	5.44669
	113.016	-0.734165	-0.442452	5.44669
	113.016	-0.734165	-0.442219	5.44669
	113.016	-0.734165	-0.440725	5.44669
	113.016	-0.734165	-0.440181	5.44669
	113.016	-0.734165	-0.448356	5.44669
	113.016	-0.734165	-0.468961	5.44669
	113.016	-0.734165	-0.485247	5.44669
	113.016	-0.734165	-0.486417	5.44669
	113.016	-0.734165	-0.473513	5.44669
	113.016	-0.734165	-0.450746	5.44669
	113.016	-0.734165	-0.435242	5.44669
	113.016	-0.734165	-0.435169	5.44669
	113.016	-0.734165	-0.440384	5.44669
	113.016	-0.734165	-0.442553	5.44669
	113.016	-0.734165	-0.4416	5.44669
	113.016	-0.734165	-0.448301	5.44669
	113.016	-0.734165	-0.468433	5.44669
	113.016	-0.734165	-0.477175	5.44669
	113.016	-0.734165	-0.458365	5.44669
	113.016	-0.734165	-0.437083	5.44669
	113.016	-0.734165	-0.433224	5.44669
	113.016	-0.734165	-0.446784	5.44669
	113.016	-0.734165	-0.470783	5.44669
	113.016	-0.734165	-0.478699	5.44669
	113.016	-0.734165	-0.458169	5.44669
	113.016	-0.734165	-0.436459	5.44669
	113.016	-0.734165	-0.433032	5.44669
	113.016	-0.734165	-0.439055	5.44669
	113.016	-0.734165	-0.442755	5.44669
	113.016	-0.734165	-0.442158	5.44669
	113.016	-0.734165	-0.440591	5.44669
	113.016	-0.734165	-0.440147	5.44669
	113.016	-0.734165	-0.448389	5.44669
	113.016	-0.734165	-0.468987	5.44669
	113.016	-0.734165	-0.477375	5.44669
	113.016	-0.734165	-0.458252	5.44669
	113.016	-0.734165	-0.436964	5.44669
	113.016	-0.734165	-0.441085	5.44669
	113.016	-0.734165	-0.467107	5.44669
	113.016	-0.734165	-0.479192	5.44669
	113.016	-0.734165	-0.459683	5.44669
	113.016	-0.734165	-0.436918	5.44669
	113.016	-0.734165	-0.432686	5.44669
	113.016	-0.734165	-0.438747	5.44669
	113.016	-0.734165	-0.442749	5.44669
	113.016	-0.734165	-0.450135	5.44669
	113.016	-0.734165	-0.468794	5.44669
	113.016	-0.734165	-0.476674	5.44669
	113.016	-0.734165	-0.458027	5.44669
	113.016	-0.734165	-0.437119	5.44669
	113.016	-0.734165	-0.433359	5.44669
	113.016	-0.734165	-0.438957	5.44669
	113.016	-0.734165	-0.442598	5.44669
	113.016	-0.734165	-0.442127	5.44669
	113.016	-0.734165	-0.448505	5.44669
	113.016	-0.734165	-0.468332	5.44669
	113.016	-0.734165	-0.484931	5.44669
	113.016	-0.734165	-0.486509	5.44669
	113.016	-0.734165	-0.473664	5.44669
	113.016	-0.734165	-0.450776	5.44669
	113.016	-0.734165	-0.435201	5.44669
	113.016	-0.734165	-0.435141	5.44669
	113.016	-0.734165	-0.448257	5.44669
	113.016	-0.734165	-0.470719	5.44669
	113.016	-0.734165	-0.478149	5.44669
	113.016	-0.734165	-0.457961	5.44669
	113.016	-0.734165	-0.444438	5.44669
	113.016	-0.734165	-0.461307	5.44669
	113.016	-0.734165	-0.475612	5.44669
	113.016	-0.734165	-0.460251	5.44669
	113.016	-0.734165	-0.43843	5.44669
	113.016	-0.734165	-0.433118	5.44669
	113.016	-0.734165	-0.446261	5.44669
	113.016	-0.734165	-0.470602	5.44669
	113.016	-0.734165	-0.478809	5.44669
	113.016	-0.734165	-0.458279	5.44669
	113.016	-0.734165	-0.436466	5.44669
	113.016	-0.734165	-0.432996	5.44669
	113.016	-0.684974	-0.439038	5.44669
	113.016	-0.558199	-0.442761	5.44669
	113.016	-0.505767	-0.442166	5.44669
	113.016	-0.575395	-0.440593	5.44669
	113.016	-0.532184	-0.440145	5.44669
	113.016	-0.37654	-0.448387	5.44669
	113.016	-0.407223	-0.468987	5.44669
	113.016	-0.58653	-0.477376	5.4507
	113.016	-0.56995	-0.458253	5.46104
	113.016	-0.388096	-0.436964	5.46531
	113.016	-0.349401	-0.433214	5.45562
	113.016	-0.452025	-0.438952	5.4448
	113.016	-0.566537	-0.442647	5.44287
	113.016	-0.685555	-0.442149	5.44579
	113.016	-0.760925	-0.440626	5.44767
	112.993	-0.711487	-0.440165	5.44742
	112.914	-0.55948	-0.440513	5.44664
	112.81	-0.44764	-0.448694	5.44641
	112.76	-0.395223	-0.468984	5.44658
	112.771	-0.3052	-0.477266	5.44674
	112.792	-0.219857	-0.466078	5.44675
	112.797	-0.205614	-0.46514	5.44669
	112.792	-0.22832	-0.469783	5.44667
	112.788	-0.24263	-0.456488	5.44668
	112.788	-0.240512	-0.446802	5.44669
	112.789	-0.234531	-0.462822	5.44669
	112.79	-0.232778	-0.475406	5.44669
	112.79	-0.234169	-0.459626	5.44669
	112.767	-0.235375	-0.446112	5.44669
	112.687	-0.235386	-0.461416	5.44669
	112.584	-0.234962	-0.475062	5.44669
	112.534	-0.18559	-0.459982	5.44669
	112.567	-0.058889	-0.446383	5.44669
	112.646	-0.006553	-0.461403	5.44669
	112.674	-0.125384	-0.474961	5.44669
	112.615	-0.258111	-0.467815	5.44669
	112.551	-0.232468	-0.466688	5.44669
	112.54	-0.069992	-0.469815	5.44669
	112.558	0.054697	-0.455951	5.44669
	112.569	0.108777	-0.438696	5.44669
	112.567	0.194929	-0.434758	5.44669
	112.563	0.27806	-0.438984	5.44669
	112.561	0.292752	-0.442112	5.44669
	112.563	0.271021	-0.441914	5.44669
	112.563	0.306149	-0.440718	5.44669
	112.563	0.483991	-0.440287	5.44669
	112.541	0.718179	-0.440532	5.44669
	112.483	0.780328	-0.440787	5.44669
	112.437	0.579867	-0.440807	5.44669
	112.434	0.352742	-0.440725	5.44669
	112.448	0.408068	-0.440683	5.44669
	112.433	0.672088	-0.440695	5.44669
	112.373	0.837559	-0.440715	5.44669
	112.324	0.824831	-0.440719	5.44669
	112.319	0.762553	-0.448584	5.44669
	112.334	0.741288	-0.476736	5.44669
	112.342	0.754565	-0.513281	5.44669
	112.34	0.767691	-0.530816	5.44669
	112.336	0.768472	-0.519238	5.44669
	112.313	0.813323	-0.483604	5.44669
	112.257	0.987194	-0.453163	5.44669
	112.234	1.21626	-0.457841	5.44669
	112.287	1.32686	-0.471374	5.44669
	112.347	1.30388	-0.459758	5.44669
	112.358	1.25686	-0.439737	5.44669
	112.342	1.24563	-0.433842	5.44669
	112.331	1.25769	-0.4461	5.44669
	112.31	1.26674	-0.470277	5.44669
	112.235	1.26625	-0.478731	5.44669
	112.133	1.26282	-0.458362	5.44669
	112.082	1.31075	-0.436528	5.44669
	112.092	1.48741	-0.432993	5.44669
	112.113	1.66735	-0.439014	5.44669
	112.118	1.65022	-0.442752	5.44669
	112.135	1.57438	-0.442171	5.44669
	112.189	1.64634	-0.440598	5.44669
	112.212	1.76809	-0.440145	5.44669
	112.16	1.80375	-0.440515	5.44669
	112.101	1.77703	-0.448701	5.44669
	112.09	1.75342	-0.468987	5.44669
	112.105	1.80226	-0.477264	5.44669
	112.116	1.93729	-0.458206	5.44669
	112.115	1.9933	-0.436984	5.44669
	112.11	1.92224	-0.433239	5.44669
	112.109	1.96358	-0.446826	5.44669
	112.11	2.16814	-0.478666	5.44669
	112.111	2.31397	-0.506845	5.44669
	112.111	2.3142	-0.494705	5.44669
	112.111	2.26434	-0.461863	5.44669
	112.11	2.24367	-0.457483	5.44669
	112.11	2.30197	-0.468123	5.44669
	112.111	2.48911	-0.458522	5.44669
	112.111	2.71895	-0.440375	5.44669
	112.111	2.82516	-0.434548	5.44669
	112.111	2.80006	-0.438299	5.44669
	112.111	2.75372	-0.441899	5.44669
	112.111	2.79272	-0.442068	5.44669
	112.111	2.98094	-0.440858	5.44669
	112.111	3.2181	-0.440291	5.44669
	112.111	3.32699	-0.440483	5.44669
	112.111	3.30042	-0.440766	5.44669
	112.111	3.30169	-0.440815	5.44669
	112.111	3.46733	-0.440736	5.44669
	112.111	3.70849	-0.448556	5.44669
	112.088	3.82709	-0.476718	5.44669
	112.008	3.80315	-0.513284	5.44669
	111.905	3.75289	-0.522953	5.44669
	111.855	3.78984	-0.491085	5.44669
	111.866	3.97859	-0.447057	5.44669
	111.887	4.2659	-0.427758	5.44669
	111.892	4.60016	-0.433394	5.44669
	111.887	5.02688	-0.442308	5.44669
	111.882	5.49273	-0.443991	5.44669
	111.883	5.84641	-0.441519	5.44669
	111.862	6.12406	-0.439885	5.44669
	111.783	6.50571	-0.447949	5.44669
	111.679	7.02234	-0.468896	5.44669
	111.629	7.56874	-0.485364	5.44669
	111.639	8.08124	-0.48649	5.44669
	111.661	8.56922	-0.473502	5.44669
	111.666	9.10821	-0.458586	5.44669
	111.66	9.78346	-0.463388	5.44669
	111.656	10.5145	-0.479591	5.44669
	111.656	11.1739	-0.49395	5.44669
	111.658	11.8253	-0.511416	5.44669
	111.658	12.5546	-0.516354	5.44669
	111.658	13.3283	-0.489033	5.44669
	111.658	14.0942	-0.448551	5.44669
	111.658	14.8413	-0.429114	5.44669
	111.658	15.5834	-0.433431	5.44669
	111.658	16.33	-0.441842	5.44669
	111.658	17.0803	-0.443782	5.44669
	111.658	17.8306	-0.441597	5.44669
	111.636	18.5795	-0.439992	5.44669
	111.556	19.3279	-0.447966	5.44669
	111.452	20.0765	-0.468865	5.44669
	111.403	20.8255	-0.485345	5.44669
	111.413	21.5744	-0.494363	5.44669
	111.434	22.2741	-0.509536	5.44669
	111.439	22.847	-0.515418	5.44669
	111.434	23.3674	-0.489309	5.44669
	111.43	23.9575	-0.448999	5.44669
	111.43	24.5536	-0.437074	5.44669
	111.432	25.0716	-0.461464	5.44669
	111.432	25.5459	-0.478304	5.44669
	111.454	26.0283	-0.461324	5.44669
	111.511	26.5294	-0.437922	5.44669
	111.535	26.9862	-0.432524	5.44669
	111.481	27.2625	-0.438322	5.44669
	111.421	27.3558	-0.442629	5.44669
	111.41	27.4665	-0.450236	5.44669
	111.427	27.7033	-0.476749	5.44669
	111.415	27.9953	-0.504829	5.44669
	111.356	28.267	-0.494542	5.44669
	111.328	28.5108	-0.462511	5.44669
	111.38	28.7501	-0.457812	5.44669
	111.419	28.9975	-0.468031	5.44669
	111.351	29.2498	-0.458367	5.44669
	111.231	29.5014	-0.440343	5.44669
	111.171	29.7016	-0.43459	5.44669
	111.183	29.7745	-0.446198	5.44669
	111.231	29.7955	-0.470052	5.44669
	111.317	29.9357	-0.478602	5.44669
	111.392	30.1595	-0.466258	5.44669
	111.356	30.329	-0.472611	5.44669
	111.243	30.488	-0.497708	5.44669
	111.174	30.6684	-0.493078	5.44669
	111.202	30.7643	-0.456566	5.44669
	111.286	30.8016	-0.430985	5.44669
	111.318	30.9897	-0.431358	5.44669
	111.259	31.383	-0.440307	5.44669
	111.193	31.7296	-0.451747	5.44669
	111.182	31.8727	-0.470338	5.44669
	111.2	31.9789	-0.476748	5.44669
	111.211	32.1961	-0.457509	5.44669
	111.21	32.5307	-0.436876	5.44669
	111.205	32.9333	-0.433441	5.44669
	111.204	33.2336	-0.439078	5.44669
	111.205	33.3051	-0.45049	5.44669
	111.206	33.2916	-0.478119	5.44669
	111.206	33.4181	-0.505313	5.44669
	111.205	33.6485	-0.494257	5.44669
	111.205	33.7765	-0.46222	5.44669
	111.205	33.7604	-0.457791	5.44669
	111.205	33.7592	-0.475996	5.44669
	111.205	33.9201	-0.486569	5.44669
	111.205	34.1602	-0.484744	5.44669
	111.205	34.3292	-0.480256	5.44669
	111.183	34.4821	-0.479031	5.44669
	111.126	34.6602	-0.480113	5.44669
	111.102	34.7572	-0.473132	5.44669
	111.156	34.7467	-0.460706	5.44669
	111.216	34.7097	-0.464409	5.44669
	111.227	34.6983	-0.471395	5.44669
	111.21	34.7559	-0.457424	5.44669
	111.2	34.8902	-0.438751	5.44669
	111.179	34.992	-0.434258	5.44669
	111.104	35.0466	-0.438754	5.44669
	111.001	35.1902	-0.442193	5.44669
	110.951	35.4527	-0.442029	5.44669
	110.96	35.6942	-0.448608	5.44669
	110.981	35.7802	-0.47628	5.44669
	110.987	35.7428	-0.513082	5.44669
	110.981	35.6985	-0.530895	5.44669
	110.977	35.6935	-0.527212	5.44669
	110.977	35.7072	-0.511775	5.44669
	110.979	35.764	-0.481807	5.44669
	110.98	35.9382	-0.447201	5.44669
	110.979	36.1632	-0.431124	5.44669
	110.979	36.3212	-0.442625	5.44669
	110.979	36.4748	-0.477708	5.44669
	110.979	36.6571	-0.515816	5.44669
	110.979	36.7556	-0.523663	5.44669
	110.979	36.7442	-0.498353	5.44669
	110.979	36.7556	-0.474708	5.44669
	110.979	36.92	-0.464305	5.44669
	110.979	37.1571	-0.458978	5.44669
	110.979	37.2744	-0.46683	5.44669
	110.979	37.2514	-0.480895	5.44669
	110.979	37.202	-0.485402	5.44669
	110.979	37.1898	-0.474642	5.44669
	110.979	37.2023	-0.451581	5.44669
	110.979	37.2119	-0.43519	5.44669
	110.979	37.2114	-0.43485	5.44669
	110.979	37.2078	-0.44814	5.44669
	110.957	37.2065	-0.470773	5.44669
	110.877	37.2564	-0.486084	5.44669
	110.796	37.4331	-0.486124	5.44669
	110.826	37.6616	-0.473093	5.44669
	110.918	37.7709	-0.450674	5.44669
	110.931	37.7476	-0.435361	5.44669
	110.879	37.7009	-0.435244	5.44669
	110.827	37.69	-0.440373	5.44669
	110.797	37.702	-0.442521	5.44669
	110.821	37.711	-0.441591	5.44669
	110.845	37.7104	-0.440437	5.44669
	110.802	37.707	-0.440284	5.44669
	110.746	37.7058	-0.44063	5.44669
	110.733	37.7557	-0.44083	5.44669
	110.747	37.9324	-0.44079	5.44669
	110.757	38.1608	-0.448573	5.44669
	110.757	38.2702	-0.468836	5.44669
	110.753	38.2469	-0.477247	5.44669
	110.751	38.151	-0.458252	5.44669
	110.752	38.0132	-0.43701	5.44669
	110.753	37.9729	-0.433233	5.44669
	110.753	38.1006	-0.446814	5.44669
	110.731	38.2328	-0.478663	5.44669
	110.651	38.253	-0.506848	5.44669
	110.569	38.2161	-0.494707	5.44669
	110.6	38.1445	-0.453992	5.44669
	110.691	38.0215	-0.429326	5.44669
	110.705	37.9786	-0.431578	5.44669
	110.653	38.1001	-0.440989	5.44669
	110.623	38.2306	-0.451954	5.44669
	110.628	38.203	-0.470182	5.44669
	110.618	38.0406	-0.476609	5.44669
	110.564	37.9658	-0.457506	5.44669
	110.515	38.0879	-0.444795	5.44669
	110.532	38.23	-0.461618	5.44669
	110.603	38.2072	-0.475615	5.44669
	110.635	37.9933	-0.468013	5.44669
	110.579	37.7399	-0.466538	5.44669
	110.516	37.6334	-0.469682	5.44669
	110.504	37.6668	-0.455949	5.44669
	110.521	37.7167	-0.446613	5.44669
	110.532	37.7254	-0.470805	5.44669
	110.531	37.7113	-0.511547	5.44669
	110.526	37.7023	-0.524335	5.44669
	110.525	37.7035	-0.492282	5.44669
	110.526	37.7072	-0.447068	5.44669
	110.527	37.7083	-0.435207	5.44669
	110.527	37.7075	-0.461369	5.44669
	110.527	37.7067	-0.478928	5.44669
	110.526	37.7067	-0.461619	5.44669
	110.526	37.707	-0.437824	5.44669
	110.527	37.7071	-0.432378	5.44669
	110.527	37.7071	-0.446167	5.44669
	110.526	37.707	-0.478696	5.44669
	110.526	37.707	-0.507092	5.44669
	110.526	37.707	-0.494798	5.44669
	110.526	37.707	-0.453943	5.44669
	110.526	37.707	-0.429274	5.44669
	110.526	37.707	-0.431573	5.44669
	110.526	37.707	-0.448877	5.44669
	110.504	37.707	-0.472248	5.44669
	110.447	37.707	-0.478569	5.44669
	110.401	37.707	-0.465464	5.44669
	110.397	37.707	-0.46442	5.44669
	110.411	37.707	-0.477571	5.44669
	110.396	37.707	-0.484865	5.44669
	110.336	37.707	-0.475599	5.44669
	110.287	37.707	-0.460043	5.44669
	110.283	37.707	-0.463254	5.44669
	110.298	37.707	-0.479017	5.44669
	110.305	37.707	-0.485886	5.44669
	110.303	37.707	-0.483384	5.44669
	110.3	37.707	-0.479929	5.44669
	110.299	37.707	-0.479377	5.44669
	110.3	37.707	-0.488246	5.44669
	110.301	37.707	-0.501274	5.44669
	110.3	37.707	-0.489281	5.44669
	110.3	37.707	-0.45375	5.44669
	110.3	37.707	-0.431162	5.44669
	110.3	37.707	-0.432434	5.44669
	110.3	37.7562	-0.440695	5.44669
	110.3	37.883	-0.451527	5.44669
	110.3	37.9354	-0.470108	5.44669
	110.3	37.8166	-0.47673	5.44669
	110.3	37.6838	-0.457584	5.44669
	110.3	37.6603	-0.436914	5.44669
	110.3	37.696	-0.433431	5.44669
	110.3	37.719	-0.439061	5.44669
	110.3	37.716	-0.442616	5.44669
	110.3	37.7065	-0.442097	5.44669
	110.3	37.7036	-0.440615	5.44669
	110.3	37.7058	-0.44805	5.44669
	110.3	37.7077	-0.468678	5.44669
	110.3	37.7077	-0.485238	5.44669
	110.3	37.7071	-0.486514	5.44669
	110.278	37.7068	-0.473557	5.44669
	110.22	37.7069	-0.45073	5.44669
	110.197	37.707	-0.44309	5.44669
	110.228	37.7071	-0.46332	5.44669
	110.209	37.707	-0.476935	5.44669
	110.116	37.707	-0.46009	5.44669
	110.05	37.707	-0.437892	5.44669
	110.05	37.707	-0.43295	5.44669
	110.073	37.707	-0.438511	5.44669
	110.082	37.707	-0.442557	5.44669
	110.078	37.6578	-0.442268	5.44669
	110.073	37.4818	-0.440708	5.44669
	110.072	37.2535	-0.440157	5.44669
	110.074	37.1439	-0.440481	5.44669
	110.074	37.167	-0.448683	5.44669
	110.074	37.2138	-0.468991	5.44669
	110.074	37.2248	-0.485144	5.44669
	110.074	37.2128	-0.486363	5.44669
	110.074	37.2038	-0.473527	5.44669
	110.074	37.2043	-0.458642	5.44669
	110.074	37.2077	-0.463403	5.44669
	110.074	37.209	-0.471707	5.44669
	110.052	37.2575	-0.457913	5.44669
	109.972	37.4327	-0.446716	5.44669
	109.868	37.661	-0.462279	5.44669
	109.819	37.7709	-0.47521	5.44669
	109.829	37.7478	-0.459737	5.44669
	109.85	37.701	-0.438357	5.44669
	109.855	37.6899	-0.43327	5.44669
	109.85	37.7512	-0.446351	5.44669
	109.846	37.9361	-0.470585	5.44669
	109.846	38.164	-0.478771	5.44669
	109.848	38.3194	-0.458269	5.44669
	109.848	38.4709	-0.444346	5.44669
	109.848	38.6533	-0.46903	5.44669
	109.848	38.7525	-0.503738	5.44669
	109.847	38.7415	-0.504707	5.44669
	109.848	38.7035	-0.484146	5.44669
	109.848	38.6918	-0.465952	5.44669
	109.848	38.7496	-0.448435	5.44669
	109.848	38.9334	-0.44484	5.44669
	109.848	39.162	-0.46487	5.44669
	109.848	39.2689	-0.476963	5.44669
	109.825	39.2445	-0.459551	5.44669
	109.768	39.1982	-0.437656	5.44669
	109.722	39.237	-0.440913	5.44669
	109.718	39.3759	-0.47466	5.44669
	109.732	39.4371	-0.507276	5.44669
	109.717	39.3177	-0.49631	5.44669
	109.658	39.1815	-0.454512	5.44669
	109.608	39.1568	-0.428974	5.44669
	109.604	39.2424	-0.431246	5.44669
	109.619	39.3929	-0.440975	5.44669
	109.627	39.4424	-0.452066	5.44669
	109.624	39.3138	-0.478105	5.44669
	109.621	39.178	-0.504747	5.44669
	109.62	39.1567	-0.494025	5.44669
	109.621	39.1944	-0.454453	5.44669
	109.622	39.2175	-0.429762	5.44669
	109.622	39.2137	-0.431596	5.44669
	109.621	39.204	-0.440842	5.44669
	109.621	39.2012	-0.444015	5.44669
	109.621	39.2035	-0.44205	5.44669
	109.621	39.2055	-0.440098	5.44669
	109.621	39.2055	-0.44785	5.44669
	109.621	39.2048	-0.468778	5.44669
	109.621	39.2045	-0.48535	5.44669
	109.621	39.2046	-0.486526	5.44669
	109.599	39.1556	-0.473522	5.44669
	109.519	38.9796	-0.450711	5.44669
	109.438	38.7512	-0.435224	5.44669
	109.468	38.6416	-0.435174	5.44669
	109.56	38.6647	-0.448263	5.44669
	109.551	38.7115	-0.47071	5.44669
	109.442	38.7225	-0.486014	5.44669
	109.366	38.7105	-0.493988	5.44669
	109.367	38.6523	-0.50127	5.44669
	109.394	38.4769	-0.487231	5.44669
	109.405	38.2519	-0.452892	5.44669
	109.399	38.1436	-0.431531	5.44669
	109.393	38.1168	-0.440764	5.44669
	109.393	38.0361	-0.476783	5.44669
	109.395	37.9946	-0.51609	5.44669
	109.396	38.1016	-0.524106	5.44669
	109.395	38.2255	-0.498441	5.44669
	109.395	38.2004	-0.474587	5.44669
	109.395	38.0413	-0.464223	5.44669
	109.395	37.967	-0.451116	5.44669
	109.395	38.0882	-0.446578	5.44669
	109.395	38.2297	-0.464646	5.44669
	109.395	38.2561	-0.476251	5.44669
	109.395	38.2185	-0.459332	5.44669
	109.395	38.1936	-0.437818	5.44669
	109.395	38.1966	-0.441059	5.44669
	109.395	38.2067	-0.474664	5.44669
	109.395	38.2099	-0.515096	5.44669
	109.395	38.2076	-0.532314	5.44669
	109.395	38.1563	-0.51922	5.44669
	109.395	38.0295	-0.490935	5.44669
	109.395	37.9286	-0.473228	5.4507
	109.395	37.9209	-0.474201	5.46104
	109.395	37.952	-0.488509	5.46531
	109.395	37.9182	-0.503232	5.45562
	109.395	37.836	-0.490009	5.4448
	109.395	37.9029	-0.453359	5.44287
	109.395	38.0727	-0.43861	5.44579
	109.373	38.0395	-0.468422	5.44767
	109.315	37.8049	-0.513401	5.44742
	109.292	37.6439	-0.52596	5.44664
	109.345	37.648	-0.492304	5.44641
	109.383	37.7051	-0.45437	5.44658
	109.314	37.7272	-0.455246	5.44674
	109.217	37.7162	-0.469857	5.44675
	109.214	37.6545	-0.460045	5.44669
	109.25	37.5264	-0.448267	5.44667
	109.221	37.4287	-0.462172	5.44668
	109.168	37.4228	-0.482484	5.44669
	109.15	37.4534	-0.487681	5.44669
	109.162	37.4189	-0.482896	5.44669
	109.172	37.2873	-0.479086	5.44669
	109.173	37.1785	-0.471326	5.44669
	109.169	37.1692	-0.452444	5.44669
	109.167	37.2023	-0.436731	5.44669
	109.168	37.2193	-0.435189	5.44669
	109.169	37.2145	-0.447734	5.44669
	109.169	37.2065	-0.478353	5.44669
	109.169	37.2048	-0.506392	5.44669
	109.169	37.207	-0.494626	5.44669
	109.169	37.2085	-0.45412	5.44669
	109.169	37.2083	-0.429409	5.44669
	109.169	37.2078	-0.439438	5.44669
	109.169	37.2076	-0.469111	5.44669
	109.169	37.2077	-0.480618	5.44669
	109.169	37.2078	-0.459568	5.44669
	109.169	37.2078	-0.436363	5.44669
	109.146	37.2078	-0.440365	5.44669
	109.067	37.2078	-0.46702	5.44669
	108.985	37.2078	-0.487282	5.44669
	108.993	37.2078	-0.495832	5.44669
	109.028	37.2078	-0.509463	5.44669
	108.995	37.2078	-0.514865	5.44669
	108.94	37.2078	-0.496975	5.44669
	108.924	37.2078	-0.477265	5.44669
	108.936	37.2078	-0.465868	5.44669
	108.946	37.2078	-0.450853	5.44669
	108.947	37.2078	-0.438013	5.44669
	108.943	37.2078	-0.436293	5.44669
	108.941	37.2078	-0.43987	5.44669
	108.942	37.2078	-0.441938	5.44669
	108.943	37.2078	-0.449396	5.44669
	108.943	37.2078	-0.468772	5.44669
	108.943	37.2078	-0.484798	5.44669
	108.942	37.2078	-0.494167	5.44669
	108.942	37.2078	-0.501777	5.44669
	108.92	37.2078	-0.487379	5.44669
	108.863	37.2078	-0.452774	5.44669
	108.839	37.2078	-0.439299	5.44669
	108.893	37.2078	-0.461048	5.44669
	108.953	37.2078	-0.485208	5.44669
	108.964	37.2078	-0.489223	5.44669
	108.947	37.2078	-0.474703	5.44669
	108.937	37.2078	-0.458118	5.44669
	108.938	37.2078	-0.462765	5.44669
	108.92	37.1586	-0.471626	5.44669
	108.864	36.9826	-0.458105	5.44669
	108.817	36.8034	-0.438954	5.44669
	108.79	36.8698	-0.441972	5.44669
	108.747	37.1214	-0.466772	5.44669
	108.708	37.2285	-0.486607	5.44669
	108.703	37.0404	-0.487766	5.44669
	108.713	36.7532	-0.481466	5.44669
	108.72	36.6236	-0.478456	5.44669
	108.719	36.6594	-0.471571	5.44669
	108.716	36.7185	-0.45277	5.44669
	108.715	36.7302	-0.436781	5.44669
	108.716	36.7141	-0.435094	5.44669
	108.716	36.7032	-0.439806	5.44669
	108.716	36.7535	-0.450208	5.44669
	108.716	36.8846	-0.477742	5.44669
	108.716	36.9385	-0.505255	5.44669
	108.716	36.8187	-0.494367	5.44669
	108.716	36.6851	-0.454416	5.44669
	108.716	36.6615	-0.429625	5.44669
	108.716	36.6975	-0.439423	5.44669
	108.716	36.7207	-0.476899	5.44669
	108.716	36.7176	-0.508744	5.44669
	108.716	36.708	-0.49613	5.44669
	108.716	36.7051	-0.461785	5.44669
	108.716	36.7073	-0.464814	5.44669
	108.716	36.7092	-0.496081	5.44669
	108.716	36.7093	-0.495176	5.44669
	108.716	36.7086	-0.458024	5.44669
	108.694	36.7083	-0.43085	5.44669
	108.636	36.7576	-0.430783	5.44669
	108.613	36.8845	-0.440115	5.44669
	108.644	36.9862	-0.444	5.44669
	108.625	37.0433	-0.442302	5.44669
	108.532	37.1389	-0.44021	5.44669
	108.466	37.2249	-0.439936	5.44669
	108.466	37.2375	-0.440565	5.44669
	108.489	37.2138	-0.448797	5.44669
	108.498	37.1997	-0.469009	5.44669
	108.494	37.2022	-0.47724	5.44669
	108.489	37.2083	-0.458188	5.44669
	108.488	37.21	-0.436985	5.44669
	108.49	37.2085	-0.433246	5.44669
	108.49	37.2565	-0.446828	5.44669
	108.49	37.4325	-0.470794	5.44669
	108.49	37.6613	-0.486559	5.44669
	108.49	37.7219	-0.486316	5.44669
	108.49	37.5718	-0.480875	5.44669
	108.49	37.4234	-0.486595	5.44669
	108.49	37.3552	-0.500049	5.44669
	108.49	37.3208	-0.489354	5.44669
	108.49	37.3705	-0.454216	5.44669
	108.49	37.4591	-0.431331	5.44669
	108.49	37.4873	-0.432339	5.44669
	108.49	37.4199	-0.440596	5.44669
	108.49	37.2756	-0.443648	5.44669
	108.49	37.2224	-0.441984	5.44669
	108.49	37.3471	-0.440201	5.44669
	108.49	37.4334	-0.440046	5.44669
	108.49	37.3785	-0.440614	5.44669
	108.49	37.3665	-0.440908	5.44669
	108.49	37.3877	-0.440828	5.44669
	108.49	37.3035	-0.440691	5.44669
	108.49	37.1961	-0.440661	5.44669
	108.49	37.1708	-0.448569	5.44669
	108.49	37.1967	-0.47675	5.44669
	108.468	37.2163	-0.505422	5.44669
	108.41	37.2153	-0.49479	5.44669
	108.386	37.2079	-0.462404	5.44669
	108.44	37.1559	-0.46555	5.44669
	108.478	36.9815	-0.496169	5.44669
	108.409	36.8039	-0.502822	5.44669
	108.289	36.8212	-0.493925	5.44669
	108.229	36.9455	-0.495578	5.44669
	108.241	36.9999	-0.484917	5.44669
	108.267	36.9307	-0.453954	5.44669
	108.273	36.8256	-0.432799	5.44669
	108.266	36.8464	-0.440918	5.44669
	108.261	36.948	-0.468526	5.44669
	108.262	37.0412	-0.479847	5.44669
	108.264	37.1516	-0.459453	5.44669
	108.264	37.231	-0.44446	5.44669
	108.264	37.2355	-0.468657	5.44669
	108.263	37.2108	-0.503541	5.44669
	108.263	37.1991	-0.496887	5.44669
	108.241	37.2031	-0.456081	5.44669
	108.184	37.2089	-0.437298	5.44669
	108.16	37.2099	-0.459033	5.44669
	108.192	37.2083	-0.477205	5.44669
	108.194	37.2072	-0.461728	5.44669
	108.159	37.2074	-0.438482	5.44669
	108.117	37.2078	-0.440486	5.44669
	108.063	37.2079	-0.466317	5.44669
	108.025	37.2078	-0.479074	5.44669
	108.024	37.2077	-0.459914	5.44669
	108.036	37.1585	-0.437057	5.44669
	108.042	36.9826	-0.432662	5.44669
	108.039	36.7542	-0.438688	5.44669
	108.037	36.6446	-0.442733	5.44669
	108.036	36.6678	-0.442279	5.44669
	108.037	36.7145	-0.44065	5.44669
	108.038	36.6764	-0.440129	5.44669
	108.037	36.4884	-0.440489	5.44669
	108.037	36.3002	-0.440826	5.44669
	108.037	36.3671	-0.440838	5.44669
	108.037	36.5729	-0.440724	5.44669
	108.015	36.5545	-0.440672	5.44268
	107.958	36.3133	-0.440691	5.43234
	107.934	36.1442	-0.440717	5.42806
	107.965	36.1473	-0.440721	5.43775
	107.946	36.1576	-0.440714	5.44858
	107.853	36.0052	-0.440709	5.4505
	107.787	35.8146	-0.448581	5.44759
	107.787	35.8187	-0.468867	5.44571
	107.81	35.8929	-0.477257	5.44595
	107.819	35.8248	-0.458245	5.44673
	107.815	35.7053	-0.437003	5.44696
	107.81	35.6692	-0.433233	5.44679
	107.809	35.6949	-0.446817	5.44663
	107.811	35.6691	-0.470793	5.44663
	107.812	35.5429	-0.486563	5.44668
	107.811	35.4824	-0.486317	5.44671
	107.811	35.5977	-0.473003	5.4467
	107.811	35.6826	-0.450568	5.44668
	107.811	35.532	-0.435348	5.44668
	107.789	35.2682	-0.435276	5.44669
	107.731	35.135	-0.440391	5.44669
	107.707	35.1609	-0.442517	5.44669
	107.739	35.2172	-0.441583	5.44669
	107.742	35.2313	-0.448306	5.44669
	107.729	35.2171	-0.468442	5.44669
	107.766	35.2062	-0.485047	5.44669
	107.794	35.2066	-0.486518	5.44669
	107.726	35.1615	-0.473626	5.44669
	107.611	34.9871	-0.450757	5.44669
	107.552	34.7579	-0.435206	5.44669
	107.563	34.6474	-0.43515	5.44669
	107.587	34.6705	-0.440389	5.44669
	107.594	34.7176	-0.442561	5.44669
	107.588	34.7287	-0.441602	5.44669
	107.583	34.7167	-0.448298	5.44669
	107.583	34.7076	-0.468432	5.44669
	107.585	34.7081	-0.485046	5.44669
	107.585	34.7115	-0.486521	5.44669
	107.585	34.7128	-0.481499	5.44669
	107.585	34.7121	-0.486783	5.44669
	107.585	34.7114	-0.499906	5.44669
	107.585	34.7113	-0.489228	5.44669
	107.585	34.7115	-0.462085	5.44669
	107.585	34.7117	-0.467401	5.44669
	107.585	34.7116	-0.497059	5.44669
	107.585	34.7116	-0.494666	5.44669
	107.585	34.7116	-0.457463	5.44669
	107.585	34.7116	-0.430796	5.44669
	107.585	34.7116	-0.43096	5.44669
	107.585	34.7116	-0.440208	5.44669
	107.585	34.7116	-0.443976	5.44669
	107.585	34.7116	-0.45013	5.44669
	107.585	34.7116	-0.468355	5.44669
	107.585	34.7116	-0.476492	5.44669
	107.585	34.7116	-0.458107	5.44669
	107.585	34.7116	-0.437217	5.44669
	107.585	34.7116	-0.441243	5.44669
	107.585	34.6624	-0.467083	5.44669
	107.585	34.4864	-0.479126	5.44669
	107.585	34.258	-0.467534	5.44669
	107.585	34.1485	-0.47296	5.44669
	107.585	34.1716	-0.4974	5.44669
	107.585	34.2184	-0.492826	5.44669
	107.562	34.2294	-0.46444	5.44669
	107.505	34.2174	-0.459231	5.44669
	107.459	34.1592	-0.46794	5.44669
	107.433	33.9838	-0.457824	5.44669
	107.39	33.7588	-0.440148	5.44669
	107.373	33.6504	-0.434701	5.44669
	107.425	33.6729	-0.438443	5.44669
	107.459	33.6697	-0.449776	5.44669
	107.412	33.5539	-0.470175	5.44669
	107.35	33.4405	-0.47738	5.44669
	107.337	33.3745	-0.465703	5.44669
	107.352	33.2793	-0.472813	5.44669
	107.364	33.1967	-0.49799	5.44669
	107.363	33.1854	-0.493125	5.44669
	107.358	33.2084	-0.464356	5.44669
	107.357	33.2218	-0.466961	5.44669
	107.358	33.2191	-0.503936	5.44669
	107.359	33.1641	-0.522562	5.44669
	107.359	33.0358	-0.502123	5.44669
	107.358	32.9848	-0.47668	5.44669
	107.358	33.0556	-0.463791	5.44669
	107.336	33.0615	-0.458062	5.44669
	107.279	33.0322	-0.466629	5.44669
	107.255	33.066	-0.473266	5.44669
	107.309	33.049	-0.457419	5.44669
	107.347	33.0233	-0.438084	5.44669
	107.278	33.0667	-0.441851	5.44669
	107.158	33.0033	-0.467031	5.44669
	107.12	32.7993	-0.478888	5.44669
	107.189	32.6616	-0.459582	5.44669
	107.261	32.6646	-0.436984	5.44669
	107.271	32.7129	-0.43275	5.44669
	107.228	32.7318	-0.446621	5.44669
	107.159	32.7225	-0.470883	5.44669
	107.115	32.7118	-0.478799	5.44669
	107.116	32.7107	-0.458175	5.44669
	107.132	32.714	-0.436426	5.44669
	107.138	32.6666	-0.440887	5.44669
	107.135	32.5394	-0.467216	5.44669
	107.131	32.437	-0.479308	5.44669
	107.131	32.3796	-0.459692	5.44669
	107.132	32.2842	-0.436881	5.44669
	107.132	32.1983	-0.432667	5.44669
	107.132	32.1858	-0.446623	5.44669
	107.132	32.2094	-0.470914	5.44669
	107.132	32.1743	-0.478811	5.44669
	107.132	31.9958	-0.458169	5.44669
	107.132	31.7613	-0.436419	5.44669
	107.132	31.6501	-0.433015	5.44669
	107.132	31.6747	-0.446933	5.44669
	107.11	31.7227	-0.47879	5.44669
	107.03	31.7337	-0.506859	5.44669
	106.927	31.7212	-0.494667	5.44669
	106.877	31.7121	-0.453971	5.44669
	106.91	31.7127	-0.437203	5.44669
	106.988	31.7162	-0.467614	5.44669
	107.017	31.6682	-0.505692	5.44669
	106.958	31.4915	-0.498159	5.44669
	106.894	31.2624	-0.45585	5.44669
	106.883	31.1528	-0.428878	5.44669
	106.901	31.1762	-0.43073	5.44669
	106.912	31.223	-0.440793	5.44669
	106.932	31.234	-0.444303	5.44669
	106.985	31.2219	-0.442188	5.44669
	107.008	31.213	-0.440054	5.44669
	106.955	31.2135	-0.439911	5.44669
	106.896	31.1677	-0.448481	5.44669
	106.885	30.993	-0.469109	5.44669
	106.901	30.7639	-0.477394	5.44669
	106.911	30.6536	-0.458217	5.44669
	106.91	30.6767	-0.436943	5.44669
	106.906	30.7237	-0.441089	5.44669
	106.904	30.7348	-0.467117	5.44669
	106.905	30.7228	-0.479195	5.44669
	106.906	30.7137	-0.45968	5.44669
	106.906	30.7142	-0.444787	5.44669
	106.906	30.7177	-0.460842	5.44669
	106.906	30.7189	-0.475293	5.44669
	106.906	30.669	-0.460283	5.44669
	106.906	30.4923	-0.438556	5.44669
	106.906	30.2639	-0.433159	5.44669
	106.906	30.1545	-0.438363	5.44669
	106.906	30.1778	-0.44242	5.44669
	106.906	30.2245	-0.442263	5.44669
	106.906	30.2355	-0.440754	5.44669
	106.906	30.2235	-0.440178	5.44669
	106.906	30.2145	-0.440473	5.44669
	106.906	30.215	-0.440801	5.44669
	106.906	30.2184	-0.448705	5.44669
	106.906	30.1705	-0.468887	5.44669
	106.906	29.9938	-0.477221	5.44669
	106.906	29.8139	-0.458223	5.44669
	106.906	29.831	-0.437007	5.44669
	106.906	29.9069	-0.441113	5.44669
	106.906	29.8349	-0.467104	5.44669
	106.906	29.7132	-0.487051	5.44669
	106.906	29.6775	-0.487834	5.44669
	106.884	29.7042	-0.473465	5.44669
	106.804	29.7278	-0.450222	5.44669
	106.7	29.7282	-0.44291	5.44669
	106.651	29.7199	-0.463425	5.44669
	106.661	29.7163	-0.484914	5.44669
	106.705	29.7178	-0.488253	5.44669
	106.767	29.7196	-0.474402	5.44669
	106.785	29.7199	-0.458336	5.44669
	106.75	29.7194	-0.462964	5.44669
	106.747	29.719	-0.471632	5.44669
	106.762	29.7191	-0.458037	5.44669
	106.725	29.7192	-0.446794	5.44669
	106.675	29.7193	-0.462268	5.44669
	106.662	29.6701	-0.475177	5.44669
	106.674	29.4941	-0.459727	5.44669
	106.683	29.2657	-0.438365	5.44669
	106.683	29.1561	-0.433277	5.44669
	106.68	29.1793	-0.43848	5.44669
	106.678	29.226	-0.442427	5.44669
	106.679	29.237	-0.450095	5.44669
	106.68	29.225	-0.468891	5.4507
	106.68	29.216	-0.4846	5.46104
	106.68	29.2166	-0.486171	5.46531
	106.679	29.22	-0.47364	5.45562
	106.679	29.2212	-0.450887	5.4448
	106.68	29.2205	-0.435256	5.44287
	106.68	29.1706	-0.435124	5.44579
	106.68	28.9946	-0.440361	5.44767
	106.68	28.7664	-0.442558	5.44742
	106.68	28.6569	-0.441611	5.44664
	106.68	28.6801	-0.448303	5.44641
	106.68	28.6776	-0.46843	5.44658
	106.657	28.5618	-0.477173	5.44674
	106.6	28.4974	-0.458365	5.44675
	106.576	28.6072	-0.437084	5.44669
	106.608	28.6913	-0.433224	5.44667
	106.61	28.5423	-0.446784	5.44668
	106.575	28.2794	-0.478654	5.44669
	106.555	28.1461	-0.514726	5.44669
	106.559	28.1716	-0.522869	5.44669
	106.545	28.2278	-0.490537	5.44669
	106.512	28.2419	-0.446857	5.44669
	106.521	28.2279	-0.427869	5.44669
	106.54	28.1677	-0.433511	5.44669
	106.5	27.9922	-0.450189	5.44669
	106.448	27.7679	-0.472109	5.44669
	106.435	27.6598	-0.478045	5.44669
	106.448	27.6822	-0.457423	5.44669
	106.457	27.7281	-0.436379	5.44669
	106.457	27.739	-0.441135	5.4507
	106.453	27.7272	-0.467336	5.46104
	106.452	27.7184	-0.487141	5.46531
	106.453	27.7189	-0.49566	5.45562
	106.453	27.7222	-0.50157	5.4448
	106.454	27.7235	-0.486762	5.44287
	106.453	27.7228	-0.452589	5.44579
	106.453	27.7221	-0.43157	5.44767
	106.453	27.722	-0.433018	5.44742
	106.453	27.7222	-0.448666	5.44664
	106.431	27.7224	-0.479516	5.44641
	106.351	27.7223	-0.514418	5.44658
	106.248	27.7223	-0.522434	5.44674
	106.198	27.7223	-0.490464	5.44675
	106.231	27.7223	-0.454852	5.44669
	106.309	27.7223	-0.456102	5.44667
	106.338	27.7223	-0.470045	5.44668
	106.279	27.7223	-0.459819	5.44669
	106.215	27.6731	-0.440235	5.44669
	106.204	27.4971	-0.434029	5.44669
	106.222	27.2687	-0.438131	5.44669
	106.233	27.1592	-0.449884	5.44669
	106.231	27.1823	-0.470331	5.44669
	106.227	27.2291	-0.485278	5.44669
	106.225	27.2401	-0.493814	5.44669
	106.226	27.2281	-0.501459	5.44669
	106.227	27.2191	-0.495242	5.44669
	106.227	27.2196	-0.481039	5.44669
	106.227	27.1738	-0.468022	5.44669
	106.227	26.9991	-0.450407	5.44669
	106.227	26.77	-0.43706	5.44669
	106.205	26.6597	-0.436051	5.44669
	106.125	26.6828	-0.447979	5.44669
	106.044	26.7298	-0.470279	5.44669
	106.051	26.7409	-0.485934	5.44669
	106.086	26.6797	-0.494108	5.44669
	106.075	26.4947	-0.501349	5.44669
	106.078	26.2668	-0.495092	5.44669
	106.085	26.1115	-0.488886	5.44669
	106.044	26.0091	-0.504092	5.44669
	105.994	26.0027	-0.515135	5.44669
	105.984	26.1318	-0.499004	5.44669
	105.996	26.2033	-0.478021	5.44669
	106.005	26.0422	-0.465463	5.44669
	106.004	25.7787	-0.458286	5.44669
	106.001	25.6494	-0.466129	5.44669
	105.999	25.6768	-0.472977	5.44669
	106	25.7324	-0.465346	5.44669
	106.001	25.7456	-0.474237	5.44669
	106.001	25.7313	-0.498714	5.44669
	106.001	25.7207	-0.492922	5.44669
	106.001	25.6721	-0.464014	5.44669
	106.001	25.5001	-0.459019	5.44669
	106.001	25.2732	-0.475873	5.44669
	106.001	25.1628	-0.486081	5.44669
	106.001	25.1851	-0.476713	5.44669
	105.978	25.2318	-0.460078	5.44669
	105.899	25.2431	-0.462872	5.44669
	105.817	25.2312	-0.470974	5.44669
	105.847	25.2222	-0.457794	5.44669
	105.939	25.2227	-0.446927	5.44669
	105.93	25.226	-0.47028	5.44669
	105.821	25.2273	-0.503345	5.44669
	105.767	25.2266	-0.496227	5.44669
	105.848	25.2259	-0.455875	5.44669
	105.957	25.2258	-0.437446	5.44669
	105.937	25.1769	-0.467039	5.44669
	105.84	25.0502	-0.505364	5.44669
	105.821	24.9978	-0.498226	5.44669
	105.85	25.1165	-0.463865	5.44669
	105.824	25.2001	-0.45707	5.44669
	105.774	25.0477	-0.467238	5.44669
	105.757	24.7836	-0.466169	5.44669
	105.768	24.6509	-0.468751	5.44669
	105.778	24.6772	-0.471265	5.44669
	105.778	24.7334	-0.455826	5.44669
	105.775	24.6981	-0.438127	5.44669
	105.773	24.508	-0.434565	5.44669
	105.774	24.2687	-0.446975	5.44669
	105.775	24.1596	-0.470386	5.44669
	105.775	24.1868	-0.478465	5.44669
	105.774	24.2351	-0.458212	5.44669
	105.774	24.2453	-0.43656	5.44669
	105.774	24.2324	-0.44093	5.44669
	105.774	24.2233	-0.467186	5.44669
	105.774	24.2241	-0.47928	5.44669
	105.774	24.2277	-0.467562	5.44669
	105.774	24.1797	-0.465046	5.44669
	105.752	24.0522	-0.469217	5.44669
	105.695	23.9498	-0.456284	5.44669
	105.671	23.8926	-0.446919	5.44669
	105.725	23.7972	-0.462943	5.44669
	105.785	23.7113	-0.475415	5.44669
	105.796	23.6988	-0.459587	5.44669
	105.779	23.7224	-0.446092	5.44669
	105.769	23.7365	-0.461422	5.44669
	105.77	23.7339	-0.475072	5.44669
	105.752	23.7278	-0.459984	5.44669
	105.696	23.7262	-0.43851	5.44669
	105.649	23.7277	-0.433246	5.44669
	105.622	23.7289	-0.438416	5.44669
	105.579	23.7289	-0.442411	5.44669
	105.54	23.7284	-0.442241	5.44669
	105.557	23.7282	-0.440748	5.44669
	105.625	23.7283	-0.448054	5.44669
	105.655	23.6792	-0.468633	5.44669
	105.6	23.5033	-0.477346	5.44669
	105.56	23.2749	-0.458366	5.44669
	105.606	23.1653	-0.437022	5.44669
	105.646	23.1884	-0.433198	5.44669
	105.603	23.2352	-0.438925	5.44669
	105.542	23.2462	-0.450512	5.44669
	105.527	23.2342	-0.470312	5.44669
	105.541	23.2252	-0.477176	5.44669
	105.553	23.2257	-0.457698	5.44669
	105.552	23.2291	-0.436803	5.44669
	105.548	23.2304	-0.433344	5.44669
	105.547	23.2297	-0.439063	5.44669
	105.547	23.2289	-0.442648	5.44669
	105.548	23.2289	-0.44211	5.44669
	105.548	23.1799	-0.440609	5.44669
	105.548	23.0533	-0.440172	5.44669
	105.548	23.0008	-0.440522	5.44669
	105.548	23.1196	-0.440824	5.44669
	105.548	23.2523	-0.440826	5.44669
	105.548	23.2759	-0.44072	5.44669
	105.548	23.2402	-0.440674	5.44669
	105.548	23.2171	-0.440693	5.44669
	105.548	23.171	-0.440717	5.44669
	105.548	23.0045	-0.448591	5.44669
	105.548	22.779	-0.47674	5.44669
	105.548	22.7165	-0.50541	5.44669
	105.548	22.8645	-0.494788	5.44669
	105.548	22.9636	-0.462408	5.44669
	105.548	22.8565	-0.457681	5.44669
	105.548	22.712	-0.475883	5.44669
	105.548	22.6793	-0.486561	5.44669
	105.548	22.7154	-0.484781	5.44669
	105.526	22.7419	-0.480275	5.44669
	105.468	22.7401	-0.471154	5.44669
	105.445	22.7299	-0.45982	5.44669
	105.498	22.7263	-0.464741	5.44669
	105.559	22.7284	-0.479719	5.44669
	105.547	22.6814	-0.485652	5.44669
	105.473	22.5056	-0.475165	5.44669
	105.417	22.2765	-0.459582	5.44669
	105.415	22.1666	-0.463214	5.44669
	105.433	22.1898	-0.471294	5.44669
	105.419	22.1875	-0.457807	5.44669
	105.359	22.0226	-0.438947	5.44669
	105.331	21.7822	-0.434204	5.44669
	105.384	21.6636	-0.438662	5.44669
	105.445	21.7365	-0.442174	5.44669
	105.457	21.9134	-0.442054	5.44669
	105.418	21.9781	-0.448625	5.44669
	105.35	21.8466	-0.476279	5.44669
	105.305	21.7041	-0.505205	5.44669
	105.306	21.681	-0.494866	5.44669
	105.343	21.7203	-0.462513	5.44669
	105.407	21.7448	-0.457698	5.44669
	105.428	21.741	-0.467982	5.44669
	105.371	21.7307	-0.458387	5.44669
	105.31	21.7278	-0.440368	5.44669
	105.3	21.7302	-0.434594	5.44669
	105.317	21.7322	-0.446191	5.44669
	105.327	21.7322	-0.477918	5.44669
	105.326	21.7315	-0.514629	5.44669
	105.321	21.7312	-0.52309	5.4507
	105.32	21.6821	-0.490664	5.46104
	105.321	21.5555	-0.446832	5.46531
	105.322	21.5031	-0.435684	5.45562
	105.322	21.5727	-0.461652	5.4448
	105.322	21.5786	-0.478877	5.44287
	105.322	21.5006	-0.461497	5.44579
	105.322	21.4569	-0.437791	5.44767
	105.322	21.465	-0.432407	5.44742
	105.322	21.4345	-0.43832	5.44664
	105.322	21.3126	-0.45054	5.44641
	105.322	21.2064	-0.470538	5.44658
	105.322	21.1948	-0.477261	5.44674
	105.322	21.226	-0.465524	5.44675
	105.3	21.243	-0.464909	5.44669
	105.242	21.2389	-0.477755	5.44667
	105.218	21.2312	-0.492639	5.44668
	105.272	21.2294	-0.503648	5.44669
	105.332	21.1822	-0.488707	5.44669
	105.321	21.0569	-0.452665	5.44669
	105.247	21.0044	-0.430911	5.44669
	105.191	21.0735	-0.432714	5.44669
	105.166	21.03	-0.448773	5.44669
	105.127	20.8253	-0.479669	5.44669
	105.112	20.6802	-0.506574	5.44669
	105.185	20.6803	-0.494235	5.44669
	105.276	20.73	-0.453892	5.44669
	105.274	20.7505	-0.437323	5.44669
	105.217	20.7414	-0.459822	5.44669
	105.167	20.7303	-0.477526	5.44669
	105.118	20.7289	-0.461582	5.44669
	105.107	20.7322	-0.438307	5.44669
	105.186	20.7341	-0.432593	5.44669
	105.278	20.7337	-0.438215	5.44669
	105.252	20.7329	-0.442559	5.44669
	105.137	20.6835	-0.450245	5.44669
	105.063	20.5077	-0.476778	5.44669
	105.068	20.2795	-0.504838	5.44669
	105.096	20.2191	-0.494535	5.44669
	105.105	20.369	-0.454634	5.44669
	105.1	20.4681	-0.437527	5.44669
	105.094	20.4096	-0.459643	5.44669
	105.093	20.3916	-0.477379	5.44669
	105.095	20.4114	-0.469455	5.44669
	105.096	20.3288	-0.466515	5.44669
	105.096	20.2226	-0.47703	5.44669
	105.095	20.1972	-0.483894	5.44669
	105.095	20.2227	-0.475384	5.44669
	105.095	20.2422	-0.460299	5.44669
	105.096	20.2412	-0.463437	5.44669
	105.096	20.2339	-0.471132	5.44669
	105.096	20.2311	-0.465531	5.44669
	105.095	20.2326	-0.467099	5.44669
	105.096	20.2342	-0.4708	5.44669
	105.096	20.2343	-0.464089	5.44669
	105.096	20.1846	-0.474483	5.44669
	105.096	20.0576	-0.499264	5.44669
	105.096	19.9561	-0.493065	5.44669
	105.096	19.899	-0.456007	5.44669
	105.096	19.8526	-0.430755	5.44669
	105.096	19.8933	-0.43146	5.44669
	105.096	19.9332	-0.440432	5.44669
	105.096	19.8381	-0.451763	5.44669
	105.096	19.7686	-0.478171	5.44669
	105.096	19.8693	-0.504882	5.44669
	105.096	19.9513	-0.501929	5.44669
	105.096	19.8539	-0.490445	5.44669
	105.096	19.7196	-0.502307	5.44669
	105.096	19.6877	-0.513831	5.44669
	105.096	19.7205	-0.499093	5.44669
	105.073	19.7453	-0.486392	5.44669
	105.016	19.744	-0.493797	5.44669
	104.992	19.7346	-0.486857	5.44669
	105.024	19.7312	-0.4554	5.44669
	105.026	19.7331	-0.432716	5.44669
	105.013	19.7351	-0.440369	5.44669
	105.051	19.7353	-0.476196	5.44669
	105.101	19.7346	-0.515984	5.44669
	105.09	19.7343	-0.524271	5.44669
	104.999	19.7344	-0.490677	5.44669
	104.908	19.7345	-0.446418	5.44669
	104.917	19.7346	-0.427635	5.44669
	104.954	19.6853	-0.44144	5.44669
	104.945	19.5093	-0.470581	5.44669
	104.969	19.2809	-0.480522	5.44669
	105.033	19.1714	-0.459005	5.44669
	105.015	19.1946	-0.436161	5.44669
	104.912	19.2413	-0.43261	5.44669
	104.842	19.2523	-0.438984	5.44669
	104.843	19.2403	-0.442875	5.44669
	104.868	19.2313	-0.442233	5.44669
	104.878	19.2318	-0.448451	5.44669
	104.873	19.2352	-0.468271	5.44669
	104.868	19.2365	-0.477054	5.44669
	104.867	19.1866	-0.458372	5.44669
	104.869	19.0591	-0.437129	5.44669
	104.87	19.0066	-0.433241	5.44669
	104.87	19.1257	-0.438904	5.4507
	104.869	19.2093	-0.450489	5.46104
	104.869	19.0569	-0.47818	5.46531
	104.869	18.7927	-0.505339	5.45562
	104.869	18.6601	-0.494247	5.4448
	104.869	18.7355	-0.454336	5.44287
	104.869	18.9185	-0.429634	5.44579
	104.869	18.9849	-0.431585	5.44767
	104.869	18.8519	-0.440883	5.44742
	104.869	18.7082	-0.451907	5.44664
	104.869	18.6851	-0.478071	5.44641
	104.869	18.7249	-0.504789	5.44658
	104.869	18.7495	-0.501926	5.44674
	104.869	18.7456	-0.490477	5.44675
	104.869	18.7353	-0.502321	5.44669
	104.869	18.7323	-0.513826	5.44667
	104.869	18.7347	-0.491215	5.44668
	104.869	18.6876	-0.450365	5.44669
	104.869	18.5609	-0.429098	5.44669
	104.869	18.4585	-0.43278	5.44669
	104.869	18.4502	-0.441575	5.44669
	104.869	18.4815	-0.451772	5.44669
	104.869	18.4481	-0.469898	5.44669
	104.869	18.3168	-0.476555	5.44669
	104.869	18.2076	-0.465455	5.44669
	104.869	18.1981	-0.465132	5.44669
	104.869	18.2313	-0.477872	5.44669
	104.869	18.1991	-0.484738	5.44669
	104.869	18.0184	-0.475439	5.44669
	104.869	17.782	-0.45215	5.44669
	104.869	17.6707	-0.435146	5.44669
	104.847	17.6961	-0.4425	5.44669
	104.789	17.7443	-0.476218	5.44669
	104.766	17.7552	-0.507364	5.44669
	104.82	17.7426	-0.503664	5.44669
	104.88	17.7334	-0.482419	5.44669
	104.868	17.734	-0.47347	5.44669
	104.794	17.7376	-0.477056	5.44669
	104.76	17.7388	-0.473835	5.44669
	104.815	17.7381	-0.462088	5.44669
	104.88	17.6881	-0.464738	5.44669
	104.892	17.5121	-0.478912	5.44669
	104.875	17.284	-0.493186	5.44669
	104.863	17.2237	-0.503466	5.44669
	104.865	17.3736	-0.488437	5.44669
	104.847	17.4727	-0.452616	5.44669
	104.769	17.4141	-0.430987	5.44669
	104.664	17.3961	-0.432763	5.44669
	104.636	17.416	-0.440896	5.44669
	104.704	17.3334	-0.443623	5.44669
	104.749	17.2272	-0.441867	5.44669
	104.7	17.2018	-0.440161	5.44669
	104.635	17.2273	-0.44007	5.44669
	104.62	17.2467	-0.44851	5.44669
	104.636	17.2458	-0.476935	5.44669
	104.648	17.2385	-0.513391	5.44669
	104.67	17.2357	-0.522921	5.44669
	104.723	17.2372	-0.498904	5.44669
	104.745	17.2388	-0.475202	5.44669
	104.692	17.2389	-0.464317	5.44669
	104.633	17.2384	-0.458807	5.44669
	104.622	17.2382	-0.474626	5.44669
	104.638	17.2382	-0.50908	5.44669
	104.648	17.2383	-0.521986	5.44669
	104.647	17.2384	-0.500053	5.44669
	104.643	17.2383	-0.476017	5.44669
	104.641	17.2383	-0.472121	5.44669
	104.642	17.2383	-0.478774	5.44669
	104.643	17.2383	-0.482906	5.44669
	104.643	17.2383	-0.482265	5.44669
	104.643	17.2383	-0.472656	5.44669
	104.643	17.2383	-0.451871	5.44669
	104.665	17.2383	-0.436019	5.44669
	104.745	17.2383	-0.435094	5.44669
	104.826	17.2383	-0.440077	5.44669
	104.796	17.2383	-0.450321	5.44669
	104.682	17.2383	-0.469822	5.44669
	104.611	17.2383	-0.477039	5.44669
	104.617	17.2383	-0.457814	5.44669
	104.643	17.2383	-0.436901	5.44669
	104.652	17.2383	-0.433343	5.44669
	104.647	17.2383	-0.439029	5.44669
	104.641	17.2383	-0.442633	5.44669
	104.641	17.2383	-0.442116	5.44669
	104.643	17.2383	-0.440617	5.44669
	104.644	17.2383	-0.440173	5.44669
	104.643	17.2383	-0.44052	5.44669
	104.643	17.2383	-0.440823	5.44669
	104.643	17.2383	-0.448697	5.44669
	104.643	17.2383	-0.476746	5.4507
	104.643	17.1891	-0.505375	5.46104
	104.643	17.0132	-0.502642	5.46531
	104.643	16.834	-0.482698	5.45562
	104.643	16.8512	-0.466079	5.4448
	104.643	16.9268	-0.449003	5.44287
	104.643	16.8547	-0.437162	5.44579
	104.643	16.733	-0.436594	5.44767
	104.643	16.6974	-0.440299	5.44742
	104.643	16.7241	-0.44201	5.44664
	104.643	16.7477	-0.441404	5.44641
	104.643	16.7972	-0.44054	5.44658
	104.643	16.9649	-0.448265	5.44674
	104.643	17.1406	-0.468795	5.44675
	104.643	17.1248	-0.477339	5.44669
	104.643	17.0019	-0.466176	5.44667
	104.643	16.8983	-0.465155	5.44668
	104.643	16.791	-0.477626	5.44669
	104.643	16.7167	-0.484627	5.44669
	104.643	16.7132	-0.47548	5.44669
	104.643	16.7365	-0.452207	5.44669
	104.643	16.7473	-0.435155	5.44669
	104.643	16.7434	-0.442484	5.44669
	104.643	16.738	-0.476208	5.44669
	104.643	16.7863	-0.507366	5.44669
	104.643	16.9146	-0.495798	5.44669
	104.643	16.968	-0.454265	5.44669
	104.643	16.8491	-0.429053	5.44669
	104.643	16.7159	-0.439237	5.44669
	104.643	16.6922	-0.469153	5.44669
	104.643	16.728	-0.480707	5.44669
	104.643	16.7512	-0.45959	5.44669
	104.643	16.7481	-0.444211	5.44669
	104.643	16.7386	-0.460633	5.44669
	104.643	16.7357	-0.47541	5.44669
	104.643	16.7378	-0.460406	5.44669
	104.643	16.7398	-0.438566	5.44669
	104.643	16.7398	-0.440991	5.44669
	104.643	16.7392	-0.466498	5.44669
	104.643	16.7389	-0.486841	5.44669
	104.643	16.739	-0.495832	5.44669
	104.643	16.7391	-0.50962	5.44669
	104.643	16.7391	-0.514931	5.44669
	104.643	16.7391	-0.496946	5.44669
	104.643	16.7391	-0.485101	5.44669
	104.643	16.7391	-0.494019	5.44669
	104.643	16.7391	-0.487409	5.44669
	104.643	16.7391	-0.455553	5.44268
	104.643	16.7391	-0.432583	5.43234
	104.643	16.7391	-0.432389	5.42806
	104.643	16.7391	-0.440171	5.43775
	104.643	16.7391	-0.443453	5.44858
	104.643	16.6899	-0.442053	5.4505
	104.643	16.5631	-0.4403	5.44759
	104.643	16.5107	-0.447933	5.44571
	104.643	16.6295	-0.476612	5.44595
	104.643	16.8115	-0.50559	5.44673
	104.643	16.9618	-0.50278	5.44696
	104.643	17.0277	-0.482679	5.44679
	104.643	17.0618	-0.473893	5.44663
	104.643	17.1605	-0.477141	5.44663
	104.643	17.2068	-0.48159	5.44668
	104.621	17.0955	-0.482294	5.44671
	104.563	17.0172	-0.473136	5.4467
	104.539	17.12	-0.452061	5.44668
	104.593	17.2552	-0.435928	5.44668
	104.653	17.2856	-0.442859	5.44669
	104.664	17.2026	-0.46822	5.44669
	104.648	17.002	-0.479028	5.44669
	104.637	16.8245	-0.459218	5.44669
	104.639	16.9004	-0.436782	5.44669
	104.643	17.1553	-0.432794	5.44669
	104.644	17.3097	-0.446712	5.44669
	104.643	17.2955	-0.470905	5.44669
	104.643	17.2366	-0.478776	5.44669
	104.62	17.168	-0.458157	5.44669
	104.563	17.0049	-0.436427	5.44669
	104.54	16.838	-0.433023	5.44669
	104.571	16.905	-0.446934	5.44669
	104.551	17.1032	-0.470917	5.44669
	104.458	17.1308	-0.478703	5.44669
	104.393	17.0177	-0.458122	5.44669
	104.393	16.9028	-0.444309	5.44669
	104.415	16.8365	-0.461196	5.44669
	104.425	16.8895	-0.475611	5.44669
	104.443	16.9416	-0.468161	5.44669
	104.495	16.8472	-0.466602	5.44669
	104.518	16.7246	-0.477526	5.44669
	104.466	16.6965	-0.484071	5.44669
	104.429	16.7267	-0.483153	5.44669
	104.476	16.7491	-0.488348	5.44669
	104.537	16.7477	-0.499974	5.44669
	104.551	16.7391	-0.4887	5.44669
	104.514	16.7361	-0.46184	5.44669
	104.445	16.7378	-0.467486	5.44669
	104.422	16.7396	-0.497181	5.44669
	104.502	16.7398	-0.494688	5.44669
	104.599	16.7392	-0.465299	5.44669
	104.575	16.7389	-0.45893	5.44669
	104.481	16.739	-0.467508	5.44669
	104.464	16.7391	-0.45775	5.44669
	104.493	16.7391	-0.44027	5.44669
	104.467	16.7391	-0.44265	5.44669
	104.438	16.7391	-0.466588	5.44669
	104.502	16.7391	-0.486289	5.44669
	104.593	16.6899	-0.495569	5.44669
	104.595	16.5631	-0.509706	5.44669
	104.562	16.5107	-0.522931	5.44669
	104.569	16.6295	-0.517255	5.44669
	104.542	16.7623	-0.493454	5.44669
	104.478	16.7858	-0.474983	5.44669
	104.497	16.7501	-0.46617	5.44669
	104.578	16.7271	-0.451792	5.44669
	104.569	16.7301	-0.438299	5.44669
	104.463	16.7396	-0.443949	5.44669
	104.411	16.7425	-0.475705	5.44669
	104.491	16.7403	-0.506634	5.44669
	104.621	16.7384	-0.49567	5.44669
	104.659	16.6892	-0.462342	5.44669
	104.564	16.5631	-0.45734	5.44669
	104.433	16.5109	-0.475764	5.44669
	104.378	16.6296	-0.486632	5.44669
	104.396	16.7622	-0.476983	5.44669
	104.444	16.7858	-0.452124	5.44669
	104.528	16.7501	-0.434586	5.44669
	104.602	16.7271	-0.434404	5.44669
	104.567	16.7301	-0.448168	5.44669
	104.454	16.7396	-0.470943	5.44669
	104.385	16.7425	-0.486146	5.44669
	104.391	16.7403	-0.49396	5.44669
	104.417	16.7384	-0.509082	5.44669
	104.426	16.7384	-0.523242	5.44669
	104.42	16.739	-0.525477	5.44669
	104.415	16.6901	-0.513776	5.44669
	104.415	16.5632	-0.483263	5.44669
	104.416	16.5107	-0.4471	5.44669
	104.44	16.6295	-0.430565	5.44669
	104.519	16.7131	-0.434556	5.44669
	104.6	16.6099	-0.441798	5.44669
	104.57	16.5217	-0.443364	5.44669
	104.456	16.6175	-0.441438	5.44669
	104.385	16.7041	-0.440073	5.44669
	104.39	16.5612	-0.440186	5.44669
	104.417	16.3492	-0.440718	5.44268
	104.448	16.3411	-0.440901	5.43234
	104.5	16.4671	-0.448659	5.42806
	104.518	16.5804	-0.468832	5.43775
	104.464	16.6414	-0.477214	5.44858
	104.406	16.5868	-0.466111	5.4505
	104.418	16.5359	-0.465172	5.44759
	104.514	16.6313	-0.469785	5.44571
	104.605	16.7048	-0.456478	5.44595
	104.574	16.6058	-0.446797	5.44673
	104.456	16.4737	-0.462824	5.44696
	104.406	16.3943	-0.483279	5.44679
	104.47	16.3001	-0.487782	5.44663
	104.521	16.2227	-0.474785	5.45064
	104.476	16.2132	-0.450794	5.46103
	104.432	16.2351	-0.43481	5.46533
	104.473	16.2474	-0.43497	5.45563
	104.513	16.2447	-0.440455	5.44479
	104.472	16.2392	-0.442653	5.44287
	104.411	16.2379	-0.449488	5.44579
	104.396	16.2393	-0.468557	5.44767
	104.41	16.1911	-0.476805	5.44742
	104.444	16.0151	-0.458166	5.44664
	104.501	15.7371	-0.437131	5.44641
	104.52	15.4022	-0.441185	5.44658
	104.487	15.0211	-0.474961	5.44674
	104.508	14.6808	-0.507305	5.44675
	104.601	14.3803	-0.504086	5.44669
	104.667	14.0338	-0.482617	5.44667
	104.667	13.7446	-0.465532	5.44668
	104.644	13.6577	-0.448802	5.44669
	104.635	13.71	-0.437272	5.44669
	104.639	13.7606	-0.436711	5.44669
	104.644	13.7628	-0.448179	5.44669
	104.645	13.7457	-0.477999	5.44669
	104.643	13.7377	-0.513956	5.44669
	104.642	13.6913	-0.53065	5.44669
	104.643	13.5193	-0.518929	5.44669
	104.643	13.2916	-0.491404	5.44669
	104.643	13.1809	-0.473529	5.44669
	104.643	13.2033	-0.466289	5.44669
	104.643	13.2502	-0.46023	5.44669
	104.643	13.2615	-0.47452	5.44669
	104.665	13.2496	-0.50853	5.44669
	104.723	13.2405	-0.521793	5.44669
	104.746	13.241	-0.492296	5.44669
	104.693	13.2444	-0.447978	5.44669
	104.655	13.2456	-0.427713	5.44669
	104.724	13.1958	-0.433047	5.44669
	104.844	13.0683	-0.442179	5.44669
	104.881	13.0158	-0.44406	5.44669
	104.79	13.1348	-0.441594	5.44669
	104.683	13.2677	-0.439891	5.44669
	104.707	13.2912	-0.440055	5.44669
	104.827	13.2063	-0.440728	5.44669
	104.903	13.0072	-0.440952	5.44669
	104.897	12.7819	-0.440807	5.44669
	104.869	12.731	-0.440666	5.44669
	104.859	12.933	-0.44853	5.44669
	104.865	13.206	-0.468861	5.44669
	104.871	13.2755	-0.477273	5.44669
	104.871	13.1135	-0.458254	5.44669
	104.869	12.9568	-0.437001	5.44669
	104.869	12.9386	-0.4411	5.44669
	104.869	12.9851	-0.4671	5.44669
	104.869	12.9616	-0.487055	5.44669
	104.869	12.829	-0.487837	5.44669
	104.869	12.7158	-0.481336	5.44669
	104.869	12.7051	-0.486247	5.44669
	104.869	12.7392	-0.50761	5.44669
	104.869	12.7078	-0.525375	5.44669
	104.869	12.5763	-0.526895	5.44669
	104.869	12.5156	-0.521482	5.44669
	104.869	12.5834	-0.518717	5.44669
	104.869	12.5424	-0.519489	5.44669
	104.869	12.3391	-0.520797	5.44669
	104.869	12.1937	-0.513199	5.44669
	104.869	12.1932	-0.484693	5.44669
	104.869	12.2428	-0.447905	5.44669
	104.869	12.2635	-0.430394	5.44669
	104.869	12.2544	-0.442069	5.44669
	104.869	12.2433	-0.469864	5.44669
	104.869	12.2418	-0.479999	5.44669
	104.869	12.2452	-0.459041	5.44669
	104.869	12.2471	-0.444233	5.44669
	104.869	12.2467	-0.460837	5.44669
	104.869	12.2459	-0.475488	5.44669
	104.869	12.2457	-0.468237	5.44669
	104.869	12.2459	-0.474548	5.44669
	104.869	12.246	-0.505687	5.44669
	104.869	12.2952	-0.520591	5.44669
	104.869	12.4219	-0.492803	5.44669
	104.892	12.4743	-0.448618	5.44669
	104.949	12.3555	-0.427801	5.44669
	104.973	12.272	-0.432857	5.44669
	104.941	12.4244	-0.449939	5.44669
	104.938	12.6393	-0.472236	5.44669
	104.974	12.596	-0.486058	5.44669
	105.016	12.3905	-0.493464	5.44669
	105.047	12.3515	-0.501035	5.44669
	105.028	12.4624	-0.487318	5.44669
	105.005	12.5805	-0.453012	5.44669
	105.047	12.6981	-0.43155	5.44669
	105.102	12.7715	-0.432859	5.44669
	105.114	12.771	-0.448606	5.44669
	105.101	12.7463	-0.471677	5.44669
	105.091	12.7365	-0.486297	5.44669
	105.092	12.7411	-0.485892	5.44669
	105.095	12.7466	-0.48079	5.44669
	105.097	12.7472	-0.478839	5.44669
	105.096	12.7456	-0.471972	5.44669
	105.095	12.7446	-0.452801	5.44669
	105.095	12.794	-0.444523	5.44669
	105.095	12.9212	-0.463184	5.44669
	105.096	12.9738	-0.476369	5.44669
	105.096	12.8548	-0.467772	5.44669
	105.095	12.722	-0.466169	5.44669
	105.118	12.6984	-0.477484	5.44669
	105.175	12.7342	-0.492077	5.44669
	105.199	12.7573	-0.51138	5.44669
	105.167	12.8034	-0.524875	5.44669
	105.165	12.9698	-0.517474	5.44669
	105.2	13.1462	-0.484984	5.44669
	105.22	13.1311	-0.446499	5.44669
	105.194	13.0575	-0.4297	5.44669
	105.15	13.1296	-0.434407	5.44669
	105.182	13.2506	-0.442042	5.44669
	105.284	13.2859	-0.45139	5.44669
	105.349	13.2101	-0.469572	5.44669
	105.346	13.0599	-0.484425	5.44669
	105.322	13.0072	-0.485856	5.44669
	105.313	13.1342	-0.481441	5.44669
	105.318	13.2705	-0.479125	5.44669
	105.323	13.2926	-0.479731	5.44669
	105.324	13.2551	-0.488679	5.44669
	105.322	13.2317	-0.50133	5.44669
	105.321	13.2353	-0.48915	5.44669
	105.321	13.2943	-0.453676	5.44669
	105.322	13.4239	-0.431177	5.44669
	105.322	13.4741	-0.432467	5.44669
	105.322	13.4025	-0.440704	5.44669
	105.322	13.4457	-0.443648	5.44669
	105.322	13.6512	-0.441946	5.44669
	105.322	13.7968	-0.440185	5.44669
	105.322	13.7966	-0.440052	5.44669
	105.322	13.7466	-0.440623	5.44669
	105.322	13.726	-0.448779	5.44669
	105.322	13.7352	-0.468981	5.44669
	105.322	13.7464	-0.485105	5.44669
	105.322	13.7478	-0.486351	5.44669
	105.322	13.7444	-0.473535	5.44669
	105.344	13.7425	-0.450779	5.44669
	105.402	13.7429	-0.435248	5.44669
	105.425	13.7438	-0.435159	5.44669
	105.394	13.744	-0.448249	5.44669
	105.413	13.7438	-0.47858	5.44669
	105.506	13.7928	-0.506303	5.44669
	105.572	13.9688	-0.494509	5.44669
	105.572	14.1972	-0.454102	5.44669
	105.549	14.3068	-0.437314	5.44669
	105.54	14.2836	-0.467614	5.44669
	105.544	14.2369	-0.505652	5.44669
	105.549	14.2259	-0.506013	5.44669
	105.55	14.2871	-0.484013	5.44669
	105.548	14.472	-0.473302	5.44669
	105.548	14.6999	-0.47642	5.44669
	105.548	14.8061	-0.473627	5.44669
	105.548	14.7817	-0.454356	5.44669
	105.548	14.7356	-0.436715	5.44669
	105.548	14.7253	-0.434502	5.44669
	105.548	14.7374	-0.439581	5.44669
	105.548	14.7461	-0.442453	5.44669
	105.57	14.7455	-0.441844	5.44669
	105.65	14.7421	-0.440567	5.44669
	105.754	14.7409	-0.440249	5.44669
	105.803	14.7417	-0.440569	5.44669
	105.793	14.7424	-0.440817	5.44669
	105.772	14.7424	-0.448677	5.44669
	105.767	14.7422	-0.46887	5.44669
	105.772	14.7421	-0.477224	5.44669
	105.776	14.7421	-0.458231	5.44669
	105.776	14.7422	-0.437009	5.44669
	105.774	14.7422	-0.433241	5.44669
	105.774	14.7422	-0.438947	5.44669
	105.774	14.7421	-0.442636	5.44669
	105.774	14.7913	-0.450017	5.44669
	105.775	14.9673	-0.468784	5.44669
	105.774	15.1957	-0.484583	5.44669
	105.774	15.3053	-0.486202	5.44669
	105.774	15.2821	-0.473659	5.44669
	105.774	15.2354	-0.450883	5.44669
	105.774	15.2243	-0.443118	5.44669
	105.774	15.2364	-0.463278	5.44669
	105.774	15.2453	-0.476907	5.44669
	105.774	15.2448	-0.467964	5.44669
	105.774	15.2414	-0.466059	5.44669
	105.774	15.2402	-0.469498	5.44669
	105.774	15.2901	-0.456042	5.44669
	105.797	15.4668	-0.438846	5.44669
	105.876	15.6952	-0.434789	5.44669
	105.958	15.8046	-0.446814	5.44669
	105.95	15.7813	-0.47811	5.44669
	105.916	15.7346	-0.506617	5.44669
	105.948	15.7236	-0.502678	5.44669
	106.003	15.7356	-0.482271	5.44669
	106.02	15.7446	-0.473758	5.44669
	106.007	15.7441	-0.4851	5.44669
	105.997	15.7407	-0.50196	5.44669
	105.997	15.7886	-0.490687	5.44669
	106	15.9161	-0.454096	5.44669
	106.002	16.0184	-0.430806	5.44669
	106.001	16.0756	-0.432162	5.44669
	106	16.171	-0.440708	5.44669
	106	16.2569	-0.451629	5.44669
	106.001	16.2695	-0.470146	5.44669
	106.001	16.2459	-0.48458	5.44669
	106.001	16.2318	-0.485717	5.44669
	106.001	16.2343	-0.473457	5.44669
	106.001	16.2896	-0.458842	5.44669
	106.001	16.418	-0.463512	5.44669
	106.023	16.5182	-0.471681	5.44669
	106.08	16.5741	-0.465734	5.44669
	106.104	16.6698	-0.466989	5.44669
	106.05	16.7562	-0.470681	5.44669
	105.99	16.7689	-0.456208	5.44669
	106.002	16.7944	-0.438495	5.44669
	106.075	16.907	-0.442454	5.44669
	106.132	16.9619	-0.475008	5.44669
	106.134	16.8984	-0.506873	5.44669
	106.093	16.9433	-0.496018	5.44669
	106.028	17.1466	-0.454532	5.44669
	106.007	17.2907	-0.429087	5.44669
	106.087	17.2906	-0.431285	5.44669
	106.206	17.2413	-0.440952	5.44669
	106.261	17.2209	-0.452042	5.44669
	106.248	17.23	-0.470232	5.44669
	106.223	17.241	-0.476599	5.44669
	106.218	17.2424	-0.457484	5.44669
	106.224	17.2391	-0.444789	5.44669
	106.229	17.2372	-0.461624	5.44669
	106.229	17.2376	-0.475619	5.44669
	106.227	17.2384	-0.460142	5.44669
	106.204	17.2386	-0.438381	5.44669
	106.147	17.2876	-0.433136	5.44669
	106.124	17.4142	-0.438416	5.4507
	106.177	17.4667	-0.450321	5.46104
	106.237	17.3971	-0.470413	5.46531
	106.248	17.4403	-0.485157	5.45562
	106.232	17.6452	-0.485864	5.4448
	106.222	17.7904	-0.473313	5.44287
	106.223	17.7903	-0.450859	5.44579
	106.227	17.7405	-0.43536	5.44767
	106.229	17.72	-0.443049	5.44742
	106.228	17.7291	-0.468501	5.44664
	106.227	17.7403	-0.479078	5.44641
	106.227	17.7417	-0.459139	5.44658
	106.227	17.7383	-0.444602	5.44674
	106.227	17.7364	-0.460957	5.44675
	106.227	17.7368	-0.475407	5.44669
	106.227	17.7377	-0.46816	5.44667
	106.227	17.7871	-0.466674	5.44668
	106.227	17.9628	-0.477557	5.44669
	106.249	18.1911	-0.484058	5.44669
	106.329	18.3006	-0.475266	5.44669
	106.41	18.2775	-0.460191	5.44669
	106.38	18.2308	-0.463434	5.44669
	106.266	18.2198	-0.471169	5.44669
	106.195	18.2318	-0.457677	5.44669
	106.223	18.2408	-0.438937	5.44669
	106.329	18.2402	-0.434246	5.44669
	106.442	18.2368	-0.438683	5.44669
	106.464	18.2848	-0.442168	5.44669
	106.39	18.4614	-0.442044	5.44669
	106.345	18.6414	-0.440752	5.44669
	106.396	18.6242	-0.440255	5.44669
	106.462	18.5484	-0.448377	5.44669
	106.477	18.6204	-0.468943	5.44669
	106.46	18.7421	-0.477362	5.44669
	106.448	18.7778	-0.466133	5.44669
	106.449	18.7511	-0.465129	5.44669
	106.453	18.7274	-0.469759	5.44669
	106.455	18.7271	-0.456482	5.44669
	106.454	18.7353	-0.438938	5.44669
	106.453	18.7881	-0.442542	5.44669
	106.453	18.9627	-0.467016	5.44669
	106.476	19.1892	-0.478636	5.44669
	106.533	19.2985	-0.459482	5.44669
	106.579	19.2759	-0.444902	5.44669
	106.583	19.2294	-0.460961	5.44669
	106.569	19.2184	-0.475302	5.44669
	106.584	19.2302	-0.460244	5.44669
	106.643	19.2392	-0.438537	5.44669
	106.693	19.2879	-0.441036	5.44669
	106.697	19.4113	-0.466528	5.44669
	106.682	19.4625	-0.486838	5.44669
	106.674	19.3935	-0.48795	5.44669
	106.676	19.4375	-0.47359	5.44669
	106.68	19.6424	-0.450233	5.44669
	106.681	19.7874	-0.435	5.44669
	106.68	19.7872	-0.435249	5.44669
	106.679	19.7374	-0.440504	5.44669
	106.679	19.6678	-0.442574	5.44669
	106.68	19.5501	-0.449438	5.44669
	106.68	19.5088	-0.476434	5.44669
	106.68	19.6291	-0.504981	5.44669
	106.68	19.7584	-0.494717	5.44669
	106.68	19.7801	-0.45466	5.44669
	106.68	19.7448	-0.429602	5.44669
	106.68	19.7226	-0.431456	5.44669
	106.68	19.7258	-0.44084	5.44669
	106.68	19.7351	-0.451935	5.44669
	106.68	19.7378	-0.470227	5.44669
	106.68	19.7357	-0.476635	5.44669
	106.68	19.7338	-0.457501	5.44669
	106.68	19.7338	-0.436913	5.44669
	106.702	19.7345	-0.44133	5.44669
	106.782	19.7347	-0.467228	5.44669
	106.885	19.7346	-0.487026	5.44669
	106.935	19.7345	-0.48778	5.44669
	106.924	19.7836	-0.473451	5.44669
	106.903	19.9105	-0.450236	5.44669
	106.898	20.0121	-0.442921	5.44669
	106.904	20.0693	-0.463425	5.44669
	106.908	20.1649	-0.477039	5.44669
	106.907	20.2509	-0.460096	5.44669
	106.906	20.2634	-0.437857	5.44669
	106.905	20.2398	-0.432933	5.44669
	106.906	20.2257	-0.438517	5.44669
	106.906	20.2282	-0.450436	5.44669
	106.906	20.2343	-0.470425	5.44669
	106.906	20.2851	-0.47725	5.44669
	106.906	20.4596	-0.457689	5.44669
	106.906	20.6376	-0.436773	5.44669
	106.906	20.6205	-0.441205	5.44669
	106.906	20.5453	-0.467226	5.44669
	106.906	20.6175	-0.479199	5.44669
	106.906	20.7392	-0.459643	5.44669
	106.906	20.7747	-0.44477	5.44669
	106.906	20.7971	-0.460848	5.44669
	106.906	20.9495	-0.483172	5.44669
	106.906	21.1776	-0.48844	5.44669
	106.906	21.2954	-0.475099	5.44669
	106.906	21.2758	-0.450691	5.44669
	106.906	21.2277	-0.434655	5.44669
	106.928	21.2147	-0.434942	5.44669
	107.008	21.2265	-0.440498	5.44669
	107.111	21.2852	-0.442681	5.44669
	107.139	21.4118	-0.449484	5.44669
	107.049	21.4608	-0.476416	5.44669
	106.946	21.3406	-0.504957	5.44669
	106.949	21.2085	-0.502584	5.44669
	107.011	21.2349	-0.490693	5.44669
	107.062	21.4466	-0.502178	5.44669
	107.11	21.6979	-0.513689	5.44669
	107.142	21.8042	-0.491208	5.44669
	107.143	21.7716	-0.450411	5.44669
	107.133	21.722	-0.42912	5.4507
	107.129	21.7132	-0.432772	5.46104
	107.13	21.7271	-0.441564	5.46531
	107.133	21.7361	-0.4439	5.45562
	107.133	21.735	-0.441745	5.4448
	107.132	21.7313	-0.447882	5.44287
	107.132	21.7793	-0.476077	5.44579
	107.132	21.9561	-0.505384	5.44767
	107.132	22.1853	-0.495013	5.44742
	107.132	22.2949	-0.45464	5.44664
	107.154	22.2714	-0.43736	5.44641
	107.212	22.2738	-0.459571	5.44658
	107.258	22.4387	-0.477408	5.44674
	107.262	22.6792	-0.461622	5.44675
	107.247	22.7978	-0.438365	5.44669
	107.263	22.8233	-0.432604	5.44667
	107.3	22.9491	-0.438198	5.44668
	107.27	23.1652	-0.442549	5.44669
	107.193	23.2875	-0.442376	5.44669
	107.208	23.2741	-0.448627	5.44669
	107.314	23.2269	-0.468294	5.44669
	107.387	23.2614	-0.484872	5.44669
	107.385	23.448	-0.486497	5.44669
	107.359	23.6369	-0.47368	5.44669
	107.349	23.62	-0.450787	5.44669
	107.354	23.541	-0.4352	5.44669
	107.36	23.6116	-0.435136	5.44669
	107.361	23.7339	-0.440385	5.44669
	107.359	23.7703	-0.442565	5.44669
	107.358	23.7437	-0.449476	5.44669
	107.358	23.7199	-0.468583	5.44669
	107.358	23.6702	-0.484691	5.44669
	107.359	23.5025	-0.486319	5.44669
	107.358	23.2285	-0.473669	5.44669
	107.381	22.9416	-0.450846	5.44669
	107.46	22.7345	-0.435228	5.44669
	107.542	22.6713	-0.435127	5.44669
	107.512	22.6569	-0.440371	5.44669
	107.42	22.516	-0.442562	5.44669
	107.429	22.2896	-0.441609	5.44669
	107.538	22.1684	-0.44043	5.44669
	107.592	22.1859	-0.440275	5.44669
	107.533	22.2345	-0.440629	5.44669
	107.482	22.199	-0.448703	5.44669
	107.526	22.0607	-0.468947	5.44669
	107.591	21.9986	-0.477247	5.44669
	107.607	22.1174	-0.458213	5.44669
	107.592	22.2536	-0.436993	5.44669
	107.58	22.2786	-0.43324	5.44669
	107.58	22.2423	-0.438953	5.44669
	107.585	22.1693	-0.442638	5.44669
	107.586	21.9963	-0.442145	5.44669
	107.585	21.7776	-0.440627	5.44669
	107.584	21.671	-0.448038	5.44669
	107.584	21.692	-0.468669	5.44669
	107.585	21.7368	-0.477367	5.44669
	107.585	21.7478	-0.458362	5.44669
	107.585	21.7364	-0.437013	5.44669
	107.585	21.7277	-0.433196	5.44669
	107.585	21.7281	-0.438927	5.44669
	107.585	21.7314	-0.442643	5.44669
	107.585	21.7326	-0.442156	5.44669
	107.585	21.732	-0.44063	5.44669
	107.585	21.7804	-0.440164	5.44669
	107.585	21.9072	-0.448382	5.44669
	107.585	22.009	-0.468978	5.44669
	107.585	22.0663	-0.477374	5.44669
	107.585	22.1127	-0.458255	5.44669
	107.585	22.0719	-0.436966	5.44669
	107.585	21.9828	-0.433214	5.44669
	107.585	21.902	-0.438951	5.44669
	107.585	21.7922	-0.442647	5.44669
	107.585	21.7088	-0.442149	5.44669
	107.585	21.7023	-0.448497	5.44669
	107.585	21.7276	-0.46832	5.44669
	107.585	21.7403	-0.477058	5.44669
	107.585	21.7365	-0.466227	5.44669
	107.585	21.7304	-0.465276	5.44669
	107.585	21.7292	-0.469788	5.44669
	107.585	21.7309	-0.464312	5.44669
	107.585	21.732	-0.467066	5.44669
	107.585	21.7319	-0.471219	5.44669
	107.585	21.7314	-0.464276	5.44669
	107.585	21.7313	-0.474413	5.44669
	107.607	21.7314	-0.499168	5.44669
	107.664	21.7315	-0.49305	5.44669
	107.688	21.7315	-0.456035	5.44669
	107.634	21.7315	-0.438643	5.44669
	107.596	21.7314	-0.459613	5.44669
	107.643	21.7314	-0.47697	5.44669
	107.683	21.6823	-0.469294	5.44669
	107.662	21.5555	-0.474464	5.44669
	107.68	21.5031	-0.497405	5.44669
	107.747	21.5727	-0.492293	5.44669
	107.754	21.5295	-0.456345	5.44669
	107.731	21.3246	-0.431171	5.44669
	107.763	21.1794	-0.431514	5.44669
	107.814	21.1795	-0.448178	5.44669
	107.828	21.2293	-0.479846	5.44669
	107.817	21.2498	-0.506859	5.44669
	107.807	21.1914	-0.494292	5.44669
	107.807	21.0043	-0.461685	5.44669
	107.811	20.7745	-0.457555	5.44669
	107.812	20.6683	-0.468217	5.44669
	107.812	20.6934	-0.458536	5.44669
	107.811	20.7398	-0.448218	5.44669
	107.811	20.7007	-0.462687	5.44669
	107.811	20.5617	-0.474846	5.44669
	107.811	20.4513	-0.45944	5.44669
	107.811	20.3949	-0.438362	5.44669
	107.811	20.3026	-0.433378	5.44669
	107.811	20.2178	-0.438524	5.44669
	107.833	20.2046	-0.44241	5.44669
	107.891	20.2275	-0.442202	5.44669
	107.915	20.2416	-0.440732	5.44669
	107.861	20.2392	-0.440191	5.44669
	107.823	20.2333	-0.440486	5.44669
	107.892	20.2316	-0.440802	5.44669
	108.012	20.233	-0.44083	5.44669
	108.049	20.2342	-0.440729	5.44669
	107.98	20.2342	-0.448548	5.44669
	107.931	20.2338	-0.476717	5.44669
	107.978	20.2336	-0.513286	5.44669
	108.045	20.2337	-0.530825	5.44669
	108.061	20.2338	-0.51924	5.44669
	108.044	20.2338	-0.483601	5.44669
	108.01	20.2338	-0.445291	5.44669
	107.953	20.2337	-0.429686	5.44669
	107.934	20.2337	-0.43483	5.44669
	107.989	20.2337	-0.442225	5.44669
	108.049	20.2337	-0.443445	5.44669
	108.058	20.2337	-0.44132	5.44669
	108.042	20.2337	-0.439995	5.44669
	108.032	20.2337	-0.440195	5.44669
	108.033	20.2337	-0.44075	5.44669
	108.038	20.2337	-0.448782	5.44669
	108.039	20.2337	-0.468937	5.44669
	108.038	20.2337	-0.477215	5.44669
	108.037	20.2337	-0.458203	5.44669
	108.037	20.2337	-0.437001	5.44669
	108.037	20.2337	-0.433247	5.44669
	108.037	20.2337	-0.438953	5.44669
	108.037	20.2337	-0.442636	5.44669
	108.037	20.2337	-0.442144	5.44669
	108.037	20.2337	-0.440628	5.44669
	108.037	20.2337	-0.440167	5.44669
	108.037	20.2337	-0.440514	5.44669
	108.037	20.2337	-0.440822	5.44669
	108.037	20.2337	-0.448699	5.44669
	108.037	20.1846	-0.476748	5.44669
	108.037	20.0086	-0.505375	5.44669
	108.037	19.8294	-0.494771	5.44669
	108.06	19.8958	-0.454542	5.44669
	108.139	20.1473	-0.429534	5.44669
	108.243	20.2545	-0.431469	5.44669
	108.293	20.1156	-0.448741	5.44669
	108.26	19.9552	-0.472227	5.44669
	108.181	19.9272	-0.48648	5.44669
	108.152	19.9709	-0.485773	5.44669
	108.212	19.9497	-0.472805	5.44669
	108.276	19.8682	-0.458549	5.44669
	108.286	19.931	-0.471491	5.44669
	108.269	20.0988	-0.499987	5.44669
	108.258	20.0662	-0.502303	5.44669
	108.259	19.8818	-0.484479	5.44669
	108.264	19.8477	-0.466947	5.44669
	108.265	19.904	-0.448733	5.44669
	108.264	19.8421	-0.444611	5.44669
	108.263	19.7315	-0.464668	5.44669
	108.263	19.6969	-0.48483	5.44669
	108.264	19.7202	-0.495647	5.44669
	108.264	19.7419	-0.502387	5.44669
	108.286	19.7427	-0.487109	5.44669
	108.343	19.7353	-0.452444	5.44669
	108.367	19.7319	-0.431386	5.44669
	108.336	19.7331	-0.432992	5.44669
	108.355	19.7349	-0.44085	5.44669
	108.448	19.7351	-0.443522	5.44669
	108.514	19.7347	-0.441841	5.44669
	108.514	19.7343	-0.448057	5.44669
	108.491	19.7344	-0.468246	5.44669
	108.482	19.7345	-0.485054	5.44669
	108.486	19.7346	-0.486591	5.44669
	108.491	19.7345	-0.473654	5.44669
	108.492	19.7345	-0.450743	5.44669
	108.49	19.7345	-0.43519	5.44669
	108.489	19.7345	-0.443019	5.44669
	108.49	19.7345	-0.468549	5.44669
	108.49	19.7345	-0.479109	5.4507
	108.49	19.6853	-0.459135	5.46104
	108.49	19.5585	-0.436718	5.46531
	108.49	19.5061	-0.432797	5.45562
	108.49	19.6249	-0.446735	5.4448
	108.49	19.7085	-0.470914	5.44287
	108.49	19.5561	-0.478772	5.44579
	108.49	19.292	-0.458152	5.44767
	108.49	19.1593	-0.444297	5.44742
	108.49	19.1856	-0.46118	5.44664
	108.49	19.291	-0.483479	5.44641
[truncated: 732 more rows]
