# Supplementary material for: Design of a cosmetic glove stiffness compensation mechanism for toddler-sized hand prostheses
Source: PLoS One. 2017 Aug 11;12(8):e0183233. doi: 10.1371/journal.pone.0183233 (PMC5553851; doi:10.1371/journal.pone.0183233)
Supplement: S1 Dataset — (ZIP) [file pone.0183233.s001.zip › 04 Prototype + hand measurements/RVSSIL20_3.xlsx]

## Sheet: RVSSIL20_3
LabVIEW Measurement
Writer_Version	2
Reader_Version	2
Separator	Tab
Decimal_Separator	.
Multi_Headings	No
X_Columns	No
Time_Pref	Absolute
Operator	localadmin
Date	2013-11-18
Time	00:13:40.466000
***End_of_Header***
Channels	4
Samples	10	10	10	10
Date	2013-11-18	2013-11-18	2013-11-18	2013-11-18
Time	00:13:41.866000	00:13:41.866000	00:13:41.866000	00:13:41.866000
Y_Unit_Label	mm	N	N	Pa
X_Dimension	Time	Time	Time	Time
X0	0	0	0	0
Delta_X	0.01	0.01	0.01	0.01
***End_of_Header***
X_Value	Voltage LVDT (Filtered)	Voltage Load Cell (Filtered)	Voltage Pinch Load Cell (Filtered)	Voltage Pressure (Filtered)	Comment
	113.016	-0.91013	-0.433325	5.44669
	113.016	-0.962562	-0.439069	5.44669
	112.993	-0.843745	-0.442657	5.44669
	112.936	-0.71099	-0.442112	5.44669
	112.912	-0.687426	-0.440607	5.44669
	112.966	-0.723129	-0.44017	5.44669
	113.026	-0.746204	-0.440522	5.44669
	113.037	-0.743138	-0.440825	5.44669
	113.021	-0.733645	-0.440826	5.44669
	113.01	-0.730758	-0.44859	5.44669
	113.012	-0.732923	-0.46883	5.44669
	113.016	-0.734855	-0.485109	5.44669
	113.017	-0.734896	-0.486406	5.44669
	113.016	-0.734225	-0.481428	5.44669
	113.015	-0.73393	-0.478924	5.44669
	113.015	-0.734045	-0.47178	5.44669
	113.016	-0.734198	-0.452691	5.44669
	113.016	-0.734221	-0.444544	5.44669
	113.016	-0.734177	-0.463232	5.44669
	113.016	-0.73415	-0.476382	5.44669
	113.016	-0.734154	-0.459889	5.44669
	113.016	-0.734166	-0.445875	5.44669
	113.016	-0.734169	-0.461224	5.44669
	113.016	-0.734166	-0.475066	5.44669
	113.016	-0.734164	-0.467923	5.44669
	113.016	-0.734164	-0.466696	5.44669
	113.016	-0.734165	-0.46978	5.44669
	113.016	-0.734165	-0.455934	5.44669
	112.993	-0.734165	-0.438701	5.44669
	112.936	-0.734165	-0.442638	5.44669
	112.912	-0.734165	-0.467141	5.44669
	112.966	-0.734165	-0.478654	5.44669
	113.026	-0.734165	-0.459445	5.44669
	113.037	-0.734165	-0.43701	5.44669
	113.021	-0.734165	-0.432809	5.44669
	113.01	-0.734165	-0.446637	5.44669
	112.989	-0.734165	-0.470869	5.44669
	112.936	-0.734165	-0.486658	5.44669
	112.914	-0.734165	-0.494201	5.44669
	112.967	-0.734165	-0.509001	5.44669
	113.026	-0.734165	-0.515252	5.44669
	113.037	-0.734165	-0.48943	5.44669
	113.021	-0.734165	-0.45698	5.44669
	113.01	-0.734165	-0.457362	5.44669
	113.012	-0.734165	-0.477687	5.44669
	112.994	-0.734165	-0.487431	5.44669
	112.937	-0.734165	-0.484505	5.44669
	112.913	-0.734165	-0.47985	5.44669
	112.966	-0.734165	-0.478945	5.44669
	113.026	-0.734165	-0.480222	5.44669
	113.037	-0.734165	-0.481079	5.44669
	113.021	-0.734165	-0.480983	5.44669
	113.01	-0.734165	-0.480639	5.44669
	113.012	-0.734165	-0.480529	5.44669
	113.016	-0.734165	-0.472734	5.44669
	113.017	-0.734165	-0.452521	5.44669
	113.016	-0.734165	-0.436263	5.44669
	112.993	-0.734165	-0.434966	5.44669
	112.936	-0.734165	-0.439936	5.44669
	112.912	-0.734165	-0.442437	5.44669
	112.966	-0.734165	-0.441711	5.44669
	113.026	-0.734165	-0.440517	5.44669
	113.037	-0.734165	-0.448146	5.44669
	113.021	-0.734165	-0.476624	5.44669
	113.01	-0.734165	-0.50552	5.44669
	113.012	-0.734165	-0.502746	5.44669
	113.016	-0.734165	-0.48269	5.44669
	113.017	-0.734165	-0.473909	5.44669
	113.016	-0.734165	-0.477144	5.44669
	113.015	-0.734165	-0.473715	5.44669
	113.015	-0.734165	-0.454135	5.44669
	113.016	-0.734165	-0.444462	5.44669
	113.016	-0.734165	-0.462685	5.44669
	113.016	-0.734165	-0.484052	5.44669
	112.993	-0.734165	-0.488156	5.44669
	112.936	-0.734165	-0.474667	5.44669
	112.912	-0.734165	-0.450611	5.44669
	112.966	-0.734165	-0.434775	5.44669
	113.026	-0.734165	-0.435021	5.44669
	113.037	-0.734165	-0.448359	5.44669
	113.021	-0.734165	-0.478675	5.44669
	113.01	-0.734165	-0.506304	5.44669
	113.012	-0.734165	-0.502346	5.44669
	113.016	-0.734165	-0.482244	5.44669
	113.017	-0.734165	-0.465994	5.44669
	113.016	-0.734165	-0.456999	5.44669
	113.015	-0.734165	-0.4654	5.44669
	113.015	-0.734165	-0.473128	5.44669
	113.016	-0.734165	-0.457798	5.44669
	112.994	-0.734165	-0.446162	5.44669
	112.936	-0.734165	-0.462088	5.44669
	112.912	-0.734165	-0.483197	5.44669
	112.966	-0.734165	-0.49588	5.44669
	113.026	-0.734165	-0.503065	5.44669
	113.037	-0.734165	-0.48731	5.44669
	113.021	-0.734165	-0.452287	5.44669
	113.01	-0.734165	-0.43912	5.44669
	113.012	-0.734165	-0.469017	5.44669
	113.016	-0.734165	-0.505598	5.44669
	113.017	-0.734165	-0.497621	5.44669
	113.016	-0.734165	-0.455658	5.44669
	113.015	-0.734165	-0.428989	5.44669
	113.015	-0.734165	-0.430844	5.44669
	113.016	-0.734165	-0.440802	5.44669
	113.016	-0.734165	-0.452136	5.44669
	113.016	-0.734165	-0.478196	5.44669
	113.016	-0.734165	-0.50476	5.44669
	113.016	-0.734165	-0.493999	5.44669
	113.016	-0.734165	-0.454437	5.44669
	113.016	-0.734165	-0.437635	5.44669
	113.016	-0.734165	-0.459759	5.44669
	113.016	-0.734165	-0.477389	5.44669
	113.016	-0.734165	-0.461547	5.44669
	113.016	-0.734165	-0.438341	5.44669
	113.016	-0.734165	-0.43262	5.44669
	113.016	-0.734165	-0.438214	5.44669
	113.016	-0.734165	-0.442549	5.4507
	113.016	-0.734165	-0.44237	5.46104
	113.016	-0.734165	-0.440753	5.46531
	113.016	-0.734165	-0.44014	5.45562
	113.016	-0.734165	-0.440457	5.4448
	113.016	-0.734165	-0.440808	5.44287
	113.016	-0.734165	-0.440843	5.44579
	113.016	-0.734165	-0.440732	5.44767
	113.016	-0.734165	-0.440674	5.44742
	113.016	-0.734165	-0.440688	5.44664
	113.016	-0.734165	-0.440715	5.44641
	113.016	-0.734165	-0.448592	5.44658
	113.016	-0.734165	-0.46887	5.44674
	113.016	-0.734165	-0.477254	5.44675
	113.016	-0.734165	-0.458243	5.44669
	113.016	-0.734165	-0.444874	5.44667
	113.016	-0.734165	-0.461389	5.44668
	113.016	-0.734165	-0.483362	5.44669
	113.016	-0.734165	-0.488327	5.44669
	113.016	-0.734165	-0.474984	5.44669
	113.016	-0.734165	-0.450683	5.44669
	113.016	-0.734165	-0.434693	5.44669
	113.016	-0.734165	-0.434961	5.44669
	112.993	-0.734165	-0.440492	5.44669
	112.914	-0.734165	-0.442672	5.44669
	112.81	-0.684974	-0.441612	5.44669
	112.783	-0.509009	-0.440392	5.44669
	112.873	-0.329802	-0.440258	5.44669
	112.998	-0.396187	-0.440635	5.44669
	113.052	-0.598569	-0.440841	5.44669
	113.014	-0.578922	-0.440793	5.44669
	112.931	-0.387576	-0.4407	5.44669
	112.881	-0.345994	-0.440678	5.44669
	112.862	-0.450782	-0.440702	5.44669
	112.823	-0.518037	-0.44072	5.44669
	112.783	-0.46113	-0.440718	5.44669
	112.776	-0.307432	-0.440712	5.44669
	112.786	-0.19731	-0.44858	5.44669
	112.793	-0.195367	-0.468866	5.44669
	112.792	-0.232041	-0.485128	5.44669
	112.789	-0.247831	-0.486401	5.44669
	112.788	-0.241367	-0.473549	5.44669
	112.789	-0.233041	-0.458637	5.44669
	112.79	-0.23185	-0.463393	5.44669
	112.79	-0.23431	-0.471704	5.44669
	112.789	-0.235764	-0.457915	5.44669
	112.789	-0.235499	-0.438847	5.44669
	112.789	-0.234871	-0.434124	5.44669
	112.789	-0.234702	-0.446535	5.44669
	112.767	-0.234854	-0.470359	5.44669
	112.71	-0.234978	-0.47861	5.44669
	112.664	-0.234976	-0.466153	5.44669
	112.638	-0.234931	-0.464693	5.44669
	112.617	-0.234913	-0.46957	5.44669
	112.635	-0.234921	-0.456558	5.44669
	112.653	-0.234931	-0.439037	5.44669
	112.61	-0.234933	-0.434686	5.44669
	112.556	-0.234929	-0.446703	5.44669
	112.544	-0.234928	-0.470229	5.44669
	112.558	-0.234928	-0.478497	5.44669
	112.59	-0.234929	-0.45828	5.44669
	112.647	-0.185739	-0.436578	5.44669
	112.667	-0.058963	-0.433042	5.44669
	112.611	-0.006531	-0.439017	5.44669
	112.552	-0.076159	-0.450606	5.44669
	112.542	-0.082138	-0.470318	5.44669
	112.558	-0.00408	-0.477145	5.44669
	112.569	0.088771	-0.457683	5.44669
	112.567	0.207489	-0.436808	5.44669
	112.563	0.290438	-0.441222	5.44669
	112.562	0.293474	-0.46722	5.44669
	112.563	0.266923	-0.487062	5.44669
	112.563	0.254986	-0.487797	5.44669
	112.541	0.259465	-0.473446	5.44669
	112.483	0.265591	-0.450227	5.44669
	112.459	0.266566	-0.442919	5.44669
	112.513	0.264797	-0.471298	5.44669
	112.551	0.263709	-0.505196	5.44669
	112.505	0.263883	-0.504512	5.44669
	112.442	0.313532	-0.483546	5.44669
	112.406	0.440438	-0.46577	5.44669
	112.364	0.541952	-0.456443	5.44669
	112.329	0.599008	-0.473117	5.44669
	112.325	0.645461	-0.501418	5.44669
	112.335	0.604734	-0.494454	5.44669
	112.34	0.564844	-0.463695	5.44669
	112.339	0.659992	-0.45834	5.44669
	112.337	0.778637	-0.467831	5.44669
	112.336	0.804746	-0.458095	5.44669
	112.337	0.775131	-0.4403	5.44669
	112.337	0.753703	-0.434669	5.44669
	112.337	0.755295	-0.438376	5.44669
	112.337	0.763585	-0.441889	5.44669
	112.337	0.766492	-0.442036	5.44669
	112.337	0.764764	-0.440848	5.44669
	112.337	0.812196	-0.440298	5.44669
	112.337	0.93885	-0.44049	5.44669
	112.337	1.04105	-0.440766	5.44669
	112.337	1.09848	-0.440813	5.44669
	112.337	1.19403	-0.440735	5.44669
	112.337	1.23072	-0.440685	5.44669
	112.315	1.11645	-0.440692	5.44669
	112.257	1.04039	-0.440713	5.44669
	112.233	1.14513	-0.440719	5.44669
	112.265	1.28043	-0.448585	5.44669
	112.245	1.31007	-0.468866	5.44669
	112.152	1.27601	-0.477255	5.44669
	112.109	1.25146	-0.458245	5.44669
	112.166	1.25333	-0.444875	5.44669
	112.213	1.26284	-0.461389	5.44669
	112.168	1.31536	-0.475491	5.44669
	112.126	1.48933	-0.460171	5.44669
	112.168	1.71571	-0.44631	5.44669
	112.207	1.82516	-0.461306	5.44669
	112.165	1.75345	-0.474946	5.44669
	112.105	1.58026	-0.459973	5.44669
	112.089	1.5167	-0.43855	5.44669
	112.104	1.6474	-0.433267	5.44669
	112.115	1.78909	-0.43841	5.44669
	112.115	1.81218	-0.442402	5.44669
	112.111	1.7731	-0.442239	5.44669
	112.109	1.74878	-0.440751	5.44669
	112.11	1.75252	-0.448056	5.44669
	112.111	1.76274	-0.476504	5.44669
	112.111	1.76569	-0.505501	5.44669
	112.111	1.7633	-0.494911	5.44669
	112.11	1.76124	-0.454556	5.44669
	112.11	1.76124	-0.42949	5.44669
	112.111	1.76196	-0.439317	5.44669
	112.111	1.76227	-0.469031	5.44669
	112.111	1.81133	-0.480628	5.44669
	112.111	1.93794	-0.4596	5.44669
	112.111	1.99035	-0.436373	5.44669
	112.111	1.87158	-0.432488	5.44669
	112.111	1.73886	-0.438858	5.44669
	112.111	1.76448	-0.442866	5.44669
	112.111	1.97613	-0.450145	5.44669
	112.111	2.2276	-0.476627	5.44669
	112.111	2.33412	-0.50481	5.44669
	112.111	2.35065	-0.502448	5.44669
	112.111	2.42779	-0.482817	5.44669
	112.111	2.47135	-0.474069	5.44669
	112.111	2.4157	-0.477166	5.44669
	112.111	2.46792	-0.473667	5.44669
	112.111	2.62238	-0.454108	5.44669
	112.111	2.58799	-0.436596	5.44669
	112.111	2.40756	-0.434541	5.44669
	112.111	2.42498	-0.43964	5.44669
	112.111	2.65678	-0.442464	5.44669
	112.111	2.82227	-0.449699	5.44669
	112.111	2.821	-0.468712	5.44669
	112.111	2.76352	-0.476795	5.44669
	112.111	2.74019	-0.465978	5.44669
	112.111	2.80009	-0.465265	5.44669
	112.111	2.98884	-0.469872	5.44669
	112.111	3.21879	-0.464352	5.44669
	112.111	3.32447	-0.467053	5.44669
	112.111	3.29912	-0.47907	5.44669
	112.088	3.25285	-0.492428	5.44669
	112.008	3.29197	-0.503093	5.44669
	111.927	3.48022	-0.48855	5.44669
	111.957	3.71734	-0.452796	5.44669
	112.049	3.82622	-0.431022	5.44669
	112.062	3.84883	-0.432714	5.44669
	112.011	3.9277	-0.440863	5.44669
	111.958	4.019	-0.443626	5.44669
	111.928	4.0889	-0.44188	5.44669
	111.952	4.24276	-0.440165	5.44669
	111.976	4.50398	-0.440067	5.44669
	111.933	4.74139	-0.440636	5.44669
	111.878	4.8261	-0.44878	5.44669
	111.865	4.78957	-0.468977	5.44669
	111.879	4.7953	-0.477232	5.44669
	111.889	5.01556	-0.458196	5.44669
	111.888	5.43336	-0.436992	5.44669
	111.884	5.77872	-0.433246	5.44669
	111.883	5.86344	-0.438955	5.44669
	111.884	5.79019	-0.442637	5.44669
	111.884	5.73163	-0.442144	5.44669
	111.885	5.73348	-0.440627	5.44669
	111.884	5.80432	-0.440167	5.44669
	111.862	6.03789	-0.440514	5.44669
	111.804	6.48728	-0.440822	5.44669
	111.781	7.04567	-0.448699	5.44669
	111.812	7.58513	-0.468877	5.44669
	111.793	8.03063	-0.477219	5.44669
	111.7	8.38684	-0.466097	5.44669
	111.656	8.77925	-0.465164	5.44669
	111.714	9.22493	-0.477658	5.44669
	111.76	9.63188	-0.484637	5.44669
	111.716	10.0944	-0.475472	5.44669
	111.651	10.7068	-0.452201	5.44669
	111.636	11.2816	-0.435155	5.44669
	111.651	11.6763	-0.434615	5.44669
	111.663	12.0897	-0.440183	5.44669
	111.663	12.7353	-0.442665	5.44669
	111.658	13.4969	-0.44959	5.44669
	111.656	14.1302	-0.468595	5.44669
	111.657	14.6044	-0.476785	5.44669
	111.658	15.0474	-0.466015	5.44669
	111.658	15.5323	-0.465285	5.44669
	111.658	16.0455	-0.469867	5.44669
	111.658	16.5558	-0.464342	5.44669
	111.658	17.0546	-0.467051	5.44669
	111.658	17.599	-0.471202	5.44669
	111.636	18.2726	-0.464274	5.44669
	111.556	19.001	-0.466548	5.44669
	111.475	19.6107	-0.471015	5.44669
	111.505	20.0869	-0.456504	5.44669
	111.596	20.5883	-0.446371	5.44669
	111.61	21.2523	-0.470506	5.44669
	111.581	21.992	-0.503637	5.44669
	111.586	22.6099	-0.50414	5.44669
	111.557	23.0854	-0.483944	5.44669
	111.47	23.5345	-0.466069	5.44669
	111.409	24.0215	-0.456426	5.44669
	111.41	24.5334	-0.465133	5.44669
	111.431	25.0424	-0.481091	5.44669
	111.439	25.5412	-0.486087	5.44669
	111.435	26.0367	-0.47486	5.44669
	111.431	26.5346	-0.451429	5.44669
	111.43	26.9854	-0.435049	5.44669
	111.431	27.3094	-0.434845	5.44669
	111.432	27.5312	-0.440317	5.44669
	111.432	27.7446	-0.442639	5.44669
	111.409	27.9893	-0.441661	5.44669
	111.352	28.2498	-0.448295	5.44669
	111.328	28.5549	-0.468409	5.44669
	111.382	28.9301	-0.477167	5.44669
	111.442	29.2294	-0.466241	5.44669
	111.431	29.3594	-0.465243	5.44669
	111.335	29.477	-0.469769	5.44669
	111.243	29.6544	-0.456446	5.44669
	111.252	29.7637	-0.438919	5.44669
	111.291	29.8078	-0.434676	5.44669
	111.259	29.9447	-0.43887	5.44669
	111.203	30.208	-0.442093	5.44669
	111.208	30.5016	-0.449817	5.44669
	111.278	30.7152	-0.476764	5.44669
	111.313	30.8279	-0.504984	5.44669
	111.259	30.967	-0.494601	5.44669
	111.195	31.1593	-0.45461	5.44669
	111.183	31.3164	-0.429623	5.44669
	111.2	31.4813	-0.431482	5.44669
	111.211	31.6687	-0.448714	5.44669
	111.21	31.8145	-0.472212	5.44669
	111.205	31.9765	-0.486483	5.44669
	111.204	32.2158	-0.49365	5.44669
	111.205	32.5398	-0.500962	5.44669
	111.206	32.9301	-0.487222	5.44669
	111.206	33.229	-0.452997	5.44669
	111.205	33.3535	-0.431578	5.44669
	111.205	33.4689	-0.440747	5.44669
	111.205	33.6474	-0.476759	5.44669
	111.205	33.7579	-0.516086	5.44669
	111.205	33.8022	-0.524113	5.44669
	111.205	33.9387	-0.490575	5.44669
	111.205	34.1526	-0.446431	5.44669
	111.205	34.2702	-0.427677	5.44669
	111.205	34.2555	-0.433582	5.44669
	111.205	34.2095	-0.442416	5.44669
	111.205	34.2449	-0.443969	5.44669
	111.205	34.4316	-0.441472	5.44669
	111.183	34.6693	-0.439872	5.44669
	111.126	34.779	-0.44009	5.44669
	111.102	34.7526	-0.44075	5.44669
	111.156	34.7044	-0.448819	5.44669
	111.194	34.694	-0.468953	5.44669
	111.124	34.7067	-0.477208	5.44669
	111.027	34.765	-0.458194	5.44669
	111.047	34.9402	-0.436999	5.44669
	111.162	35.1651	-0.44112	5.44669
	111.215	35.2735	-0.46711	5.44669
	111.131	35.251	-0.479181	5.44669
	111	35.2542	-0.459677	5.44669
	110.94	35.37	-0.43692	5.44669
	110.979	35.4834	-0.432689	5.44669
	111.063	35.5494	-0.438748	5.44669
	111.093	35.6446	-0.450619	5.44669
	111.031	35.7273	-0.470419	5.44669
	110.988	35.7386	-0.477183	5.44669
	111.036	35.7648	-0.457663	5.44669
	111.078	35.8782	-0.436786	5.44669
	111.035	35.9824	-0.433349	5.44669
	110.973	36.0454	-0.446943	5.44669
	110.958	36.1426	-0.470805	5.44669
	110.972	36.2271	-0.486523	5.44669
	110.984	36.2385	-0.486297	5.44669
	110.984	36.2149	-0.473009	5.44669
	110.979	36.2504	-0.450578	5.44669
	110.978	36.4291	-0.43535	5.44669
	110.978	36.6635	-0.435274	5.44669
	110.979	36.7746	-0.44826	5.44669
	110.979	36.7991	-0.470673	5.44669
	110.979	36.878	-0.485999	5.44669
	110.979	36.9686	-0.493995	5.44669
	110.979	37.0874	-0.501278	5.44669
	110.979	37.319	-0.487231	5.44669
	110.979	37.506	-0.46076	5.44669
	110.979	37.523	-0.459685	5.44669
	110.979	37.467	-0.469439	5.44669
	110.979	37.4872	-0.458291	5.44669
	110.979	37.6218	-0.439811	5.44669
	110.979	37.737	-0.434394	5.44669
	110.957	37.7479	-0.438435	5.44669
	110.899	37.7131	-0.442011	5.44669
	110.876	37.695	-0.442067	5.44669
	110.907	37.749	-0.440817	5.44669
	110.888	37.9334	-0.440274	5.44669
	110.795	38.1636	-0.440491	5.44669
	110.729	38.271	-0.440775	5.44669
	110.729	38.2462	-0.448687	5.44669
	110.751	38.1996	-0.468889	5.44669
	110.761	38.2384	-0.477228	5.44669
	110.757	38.3774	-0.458226	5.44669
	110.752	38.4387	-0.437005	5.44669
	110.751	38.3684	-0.441112	5.44669
	110.752	38.4082	-0.467104	5.44669
	110.753	38.5626	-0.479181	5.44669
	110.753	38.5819	-0.46755	5.44669
	110.753	38.5301	-0.465076	5.44669
	110.753	38.5991	-0.469234	5.44669
	110.753	38.7111	-0.456281	5.44669
	110.753	38.7437	-0.43904	5.44669
	110.753	38.7192	-0.434786	5.44669
	110.753	38.6976	-0.438872	5.44669
	110.753	38.6481	-0.442055	5.44669
	110.753	38.4797	-0.441929	5.44669
	110.73	38.2546	-0.440744	5.44669
	110.673	38.1437	-0.440293	5.44669
	110.649	38.1651	-0.440524	5.44669
	110.681	38.2116	-0.440782	5.44669
	110.661	38.174	-0.440808	5.44669
	110.591	38.0355	-0.448598	5.44669
	110.605	37.9248	-0.468839	5.44669
	110.686	37.8681	-0.48511	5.44669
	110.678	37.7758	-0.486403	5.44669
	110.574	37.691	-0.473556	5.44669
	110.499	37.6778	-0.458639	5.44669
	110.499	37.7008	-0.463392	5.44669
	110.525	37.7148	-0.471703	5.44669
	110.536	37.6633	-0.465786	5.44669
	110.531	37.4814	-0.467003	5.44669
	110.525	37.2513	-0.470669	5.44669
	110.524	37.1431	-0.456197	5.44669
	110.526	37.2167	-0.438495	5.44669
	110.527	37.4394	-0.434587	5.44669
	110.527	37.6784	-0.446854	5.44669
	110.526	37.7758	-0.470328	5.44669
	110.526	37.7437	-0.478484	5.44669
	110.526	37.6976	-0.45824	5.44669
	110.527	37.69	-0.436565	5.44669
	110.527	37.654	-0.433051	5.44669
	110.526	37.5355	-0.446896	5.44669
	110.526	37.4818	-0.478762	5.44669
	110.526	37.5972	-0.514731	5.44669
	110.526	37.7289	-0.522833	5.44669
	110.526	37.7533	-0.49052	5.44669
	110.526	37.7183	-0.446863	5.44669
	110.526	37.6952	-0.435748	5.44669
	110.526	37.698	-0.461668	5.44669
	110.504	37.7074	-0.478861	5.44669
	110.424	37.7104	-0.469356	5.44669
	110.343	37.7083	-0.465947	5.44669
	110.351	37.7063	-0.468957	5.44669
	110.408	37.7063	-0.455855	5.44669
	110.432	37.7069	-0.43896	5.44669
	110.401	37.7072	-0.442774	5.44669
	110.353	37.7071	-0.467106	5.44669
	110.363	37.707	-0.478591	5.44669
	110.386	37.7069	-0.459431	5.44669
	110.349	37.707	-0.437026	5.44669
	110.295	37.707	-0.432821	5.4507
	110.282	37.707	-0.446636	5.46104
	110.294	37.707	-0.470864	5.46531
	110.304	37.707	-0.478786	5.45562
	110.304	37.707	-0.458176	5.4448
	110.3	37.707	-0.436431	5.44287
	110.299	37.707	-0.440889	5.44579
	110.3	37.707	-0.467215	5.44767
	110.3	37.707	-0.479307	5.44742
	110.3	37.707	-0.459692	5.44664
	110.3	37.707	-0.436881	5.44641
	110.3	37.707	-0.432668	5.44658
	110.3	37.707	-0.438752	5.44674
	110.3	37.707	-0.450629	5.44675
	110.3	37.707	-0.478293	5.44669
	110.3	37.707	-0.505336	5.44667
	110.3	37.707	-0.502076	5.44668
	110.3	37.707	-0.482475	5.44669
	110.3	37.707	-0.466187	5.44669
	110.3	37.707	-0.449127	5.44669
	110.3	37.707	-0.437176	5.44669
	110.3	37.707	-0.444426	5.44669
	110.3	37.707	-0.468433	5.44669
	110.3	37.707	-0.486431	5.44669
	110.3	37.707	-0.494973	5.44669
	110.3	37.707	-0.501535	5.44669
	110.3	37.707	-0.486991	5.44669
	110.3	37.6578	-0.452697	5.44669
	110.278	37.531	-0.439405	5.44669
	110.22	37.4786	-0.46112	5.44669
	110.197	37.5974	-0.47733	5.44669
	110.251	37.7302	-0.461039	5.44669
	110.288	37.7537	-0.438149	5.44669
	110.219	37.718	-0.440591	5.44669
	110.1	37.695	-0.466479	5.44669
	110.039	37.6488	-0.479105	5.44669
	110.051	37.4824	-0.46774	5.44669
	110.077	37.2569	-0.465183	5.44669
	110.083	37.1451	-0.469211	5.44669
	110.077	37.1664	-0.456233	5.44669
	110.072	37.2131	-0.439028	5.44669
	110.072	37.2248	-0.434798	5.44669
	110.074	37.213	-0.438882	5.44669
	110.075	37.2039	-0.442055	5.44669
	110.074	37.2043	-0.441926	5.44669
	110.074	37.1585	-0.440743	5.44669
	110.074	37.033	-0.440293	5.44669
	110.074	36.9799	-0.440525	5.44669
	110.052	37.098	-0.440782	5.44669
	109.972	37.2307	-0.448678	5.44669
	109.868	37.2545	-0.468882	5.44669
	109.819	37.2681	-0.4851	5.44669
	109.829	37.3717	-0.486384	5.44669
	109.85	37.4764	-0.473551	5.44669
	109.855	37.543	-0.450774	5.44669
	109.85	37.6415	-0.443111	5.44669
	109.846	37.7746	-0.471184	5.44669
	109.846	38.0104	-0.512951	5.44669
	109.848	38.391	-0.524789	5.44669
	109.848	38.7155	-0.491973	5.44669
	109.848	38.8048	-0.446777	5.44669
	109.848	38.7409	-0.427325	5.44669
	109.847	38.6846	-0.433312	5.44669
	109.848	38.6841	-0.442428	5.44669
	109.848	38.7531	-0.44407	5.44669
	109.848	38.8884	-0.44151	5.44669
	109.848	38.9865	-0.439852	5.44669
	109.825	38.99	-0.440068	5.44669
	109.746	38.9582	-0.440748	5.44669
	109.642	38.9931	-0.440955	5.44669
	109.615	39.1253	-0.440801	5.44669
	109.683	39.2342	-0.440662	5.44669
	109.728	39.2433	-0.44853	5.44669
	109.701	39.2101	-0.468863	5.44669
	109.693	39.1932	-0.477273	5.44669
	109.702	39.198	-0.458254	5.44669
	109.664	39.1568	-0.437001	5.44669
	109.616	39.0317	-0.433229	5.44669
	109.605	38.9771	-0.438945	5.44669
	109.616	39.0452	-0.442639	5.44669
	109.625	39.0022	-0.442148	5.44669
	109.625	38.7979	-0.440628	5.44669
	109.621	38.702	-0.440166	5.44669
	109.62	38.8288	-0.440513	5.44669
	109.621	38.9309	-0.440822	5.44669
	109.622	38.8326	-0.440829	5.44669
	109.622	38.6907	-0.440721	5.44669
	109.621	38.656	-0.440674	5.44669
	109.599	38.6903	-0.440692	5.44669
	109.542	38.7167	-0.440717	5.44669
	109.518	38.7156	-0.440721	5.44669
	109.549	38.7057	-0.440714	5.44669
	109.53	38.702	-0.440709	5.44669
	109.437	38.6547	-0.448581	5.44669
	109.371	38.4809	-0.468867	5.44669
	109.371	38.3019	-0.477257	5.44669
	109.394	38.3184	-0.458245	5.44669
	109.403	38.3937	-0.437003	5.44669
	109.399	38.3217	-0.441104	5.44669
	109.394	38.2001	-0.467101	5.44669
	109.393	38.1646	-0.479183	5.44669
	109.395	38.1913	-0.459681	5.44669
	109.396	38.2148	-0.444791	5.44669
	109.395	38.2152	-0.460844	5.44669
	109.395	38.2069	-0.475292	5.44669
	109.395	38.1542	-0.460282	5.44669
	109.395	38.0288	-0.438556	5.44669
	109.395	37.9783	-0.44103	5.44669
	109.395	38.0974	-0.466519	5.44669
	109.395	38.2296	-0.486836	5.44669
	109.395	38.2528	-0.487952	5.44669
	109.395	38.2171	-0.473591	5.44669
	109.395	38.145	-0.458104	5.44669
	109.395	37.9722	-0.463155	5.44669
	109.395	37.7532	-0.471794	5.44669
	109.395	37.6957	-0.458037	5.44669
	109.395	37.8927	-0.438866	5.44669
	109.395	38.1167	-0.434088	5.44669
	109.395	38.0613	-0.438642	5.44669
	109.395	37.7984	-0.442207	5.44669
	109.395	37.6334	-0.442075	5.44669
	109.395	37.6459	-0.440751	5.44669
	109.395	37.7079	-0.440244	5.44669
	109.395	37.7292	-0.448372	5.44669
	109.395	37.716	-0.468945	5.44669
	109.395	37.7029	-0.477364	5.44669
	109.373	37.7021	-0.458262	5.44669
	109.315	37.7064	-0.444843	5.44669
	109.292	37.7085	-0.46137	5.44669
	109.345	37.7078	-0.475494	5.44669
	109.406	37.7068	-0.460179	5.44669
	109.416	37.7066	-0.438442	5.44669
	109.378	37.6577	-0.433148	5.44669
	109.288	37.4819	-0.438399	5.44669
	109.185	37.2535	-0.442439	5.44669
	109.14	37.1439	-0.450129	5.44669
	109.152	37.167	-0.468901	5.44669
	109.172	37.2138	-0.476721	5.44669
	109.176	37.2248	-0.458009	5.44669
	109.171	37.2128	-0.437095	5.44669
	109.167	37.2038	-0.433355	5.44669
	109.167	37.2043	-0.438965	5.44669
	109.169	37.2569	-0.442602	5.44669
	109.169	37.3849	-0.442126	5.44669
	109.169	37.4367	-0.440632	5.44669
	109.169	37.3171	-0.440176	5.44669
	109.169	37.1843	-0.440515	5.44669
	109.169	37.161	-0.448691	5.44669
	109.146	37.1968	-0.468982	5.44669
	109.089	37.2199	-0.485137	5.44669
	109.065	37.2167	-0.486364	5.44669
	109.119	37.2072	-0.47353	5.44669
	109.179	37.2044	-0.450772	5.44669
	109.168	37.2065	-0.435247	5.44669
	109.072	37.2085	-0.435161	5.44669
	108.98	37.2085	-0.440379	5.44669
	108.989	37.2078	-0.442553	5.44669
	109.028	37.2075	-0.441602	5.44669
	108.996	37.2076	-0.44043	5.44669
	108.94	37.2078	-0.440277	5.44669
	108.923	37.2078	-0.44063	5.44669
	108.935	37.2078	-0.448702	5.44669
	108.946	37.2078	-0.476817	5.44669
	108.947	37.2078	-0.505403	5.44669
	108.943	37.2078	-0.494758	5.44669
	108.941	37.2078	-0.454527	5.44669
	108.942	37.2078	-0.437403	5.44669
	108.943	37.2078	-0.45963	5.44669
	108.943	37.2078	-0.477417	5.44669
	108.943	37.1586	-0.469476	5.44669
	108.942	37.0318	-0.466511	5.4507
	108.942	36.9794	-0.46915	5.46104
	108.942	37.0982	-0.463607	5.46531
	108.942	37.2309	-0.474868	5.45562
	108.942	37.2545	-0.499597	5.4448
	108.942	37.2188	-0.493068	5.44287
	108.942	37.1465	-0.45589	5.44579
	108.942	37.0228	-0.430705	5.44767
	108.92	36.9799	-0.431481	5.44742
	108.863	37.1016	-0.448329	5.44664
	108.839	37.2322	-0.472051	5.44641
	108.893	37.2538	-0.478682	5.44658
	108.953	37.2181	-0.45771	5.44674
	108.964	37.1957	-0.436273	5.44675
	108.947	37.199	-0.440988	5.44669
	108.915	37.2084	-0.467312	5.44667
	108.859	37.162	-0.479312	5.44668
	108.817	37.033	-0.45966	5.44669
	108.815	36.9295	-0.436866	5.44669
	108.828	36.8723	-0.440543	5.44669
	108.812	36.7773	-0.466916	5.44669
	108.752	36.6916	-0.479304	5.44669
	108.703	36.7282	-0.459798	5.44669
	108.699	36.8784	-0.436926	5.44669
	108.714	36.9941	-0.432649	5.44669
	108.721	36.9996	-0.438729	5.44669
	108.719	36.9132	-0.442755	5.44669
	108.716	36.7692	-0.442273	5.44669
	108.715	36.6736	-0.44064	5.44669
	108.716	36.6743	-0.447997	5.44669
	108.716	36.7069	-0.468648	5.44669
	108.716	36.7201	-0.477373	5.44669
	108.716	36.7139	-0.458372	5.44669
	108.716	36.7067	-0.437015	5.44669
	108.716	36.7058	-0.433193	5.44669
	108.716	36.7081	-0.438925	5.44669
	108.716	36.7093	-0.442643	5.44669
	108.716	36.7582	-0.442157	5.44669
	108.716	36.8844	-0.448501	5.44669
	108.716	36.9367	-0.468319	5.44669
	108.694	36.8181	-0.484927	5.44669
	108.636	36.7346	-0.486511	5.44669
	108.613	36.8378	-0.473666	5.44669
	108.666	36.9259	-0.450777	5.44669
	108.704	36.8301	-0.4352	5.44669
	108.635	36.6943	-0.43514	5.44669
	108.538	36.7105	-0.440387	5.44669
	108.535	36.9192	-0.442564	5.44669
	108.571	37.1237	-0.449475	5.44669
	108.565	37.1054	-0.468583	5.44669
	108.591	37.0203	-0.47682	5.44669
	108.655	37.0888	-0.458163	5.44669
	108.636	37.2124	-0.437124	5.44669
	108.555	37.2501	-0.433313	5.44669
	108.542	37.2235	-0.438936	5.44669
	108.568	37.1993	-0.450476	5.44669
	108.539	37.1986	-0.470293	5.44669
	108.488	37.2069	-0.477181	5.44669
	108.473	37.2107	-0.457707	5.44669
	108.483	37.2093	-0.436805	5.44669
	108.493	37.2074	-0.433341	5.44669
	108.494	37.2071	-0.446933	5.44669
	108.49	37.2076	-0.470804	5.4507
	108.489	37.208	-0.486526	5.46104
	108.489	37.2079	-0.486298	5.46531
	108.49	37.2078	-0.473009	5.45562
	108.49	37.2077	-0.450577	5.4448
	108.49	37.2077	-0.443221	5.44287
	108.49	37.2078	-0.4713	5.44579
	108.49	37.2078	-0.50509	5.44767
	108.49	37.257	-0.496596	5.44742
	108.49	37.3837	-0.46328	5.44664
	108.49	37.4362	-0.457404	5.44641
	108.49	37.3173	-0.475457	5.44658
	108.49	37.1846	-0.486481	5.44674
	108.49	37.161	-0.477028	5.44675
	108.49	37.1475	-0.460068	5.44669
	108.49	37.0438	-0.462756	5.44667
	108.49	36.9883	-0.4788	5.44668
	108.49	37.0977	-0.493843	5.44669
	108.49	37.1783	-0.503782	5.44669
	108.49	37.0281	-0.496206	5.44669
	108.49	36.7659	-0.480617	5.44669
	108.49	36.6333	-0.467503	5.4507
	108.49	36.6589	-0.45034	5.46104
	108.49	36.7148	-0.437216	5.46531
	108.49	36.7289	-0.444012	5.45562
	108.49	36.7148	-0.468245	5.4448
	108.49	36.7039	-0.486499	5.44287
	108.49	36.7044	-0.487198	5.44579
	108.49	36.7084	-0.473395	5.44767
	108.468	36.71	-0.450419	5.44742
	108.388	36.66	-0.435147	5.44664
	108.307	36.5323	-0.435245	5.44641
	108.314	36.4798	-0.44045	5.44658
	108.349	36.5989	-0.442553	5.44674
	108.338	36.7318	-0.441577	5.44675
	108.341	36.7553	-0.44042	5.44669
	108.348	36.7196	-0.448153	5.44667
	108.306	36.6965	-0.468791	5.44668
	108.257	36.6996	-0.485248	5.44669
	108.246	36.7091	-0.486478	5.44669
	108.259	36.7119	-0.473538	5.44669
	108.268	36.7098	-0.450735	5.44669
	108.267	36.7078	-0.443099	5.44669
	108.264	36.7078	-0.463322	5.44669
	108.262	36.7085	-0.476933	5.44669
	108.263	36.758	-0.460088	5.44669
	108.264	36.9338	-0.437892	5.44669
	108.264	37.1129	-0.43295	5.44669
	108.264	37.0956	-0.446382	5.44669
	108.263	37.0201	-0.470712	5.44669
	108.264	37.0922	-0.486683	5.44669
	108.264	37.1647	-0.486397	5.44669
	108.241	37.0735	-0.472994	5.44669
	108.162	36.9944	-0.458406	5.44669
	108.058	37.0896	-0.463494	5.44669
	108.008	37.222	-0.479699	5.44669
	108.041	37.2046	-0.493958	5.44669
	108.12	37.0457	-0.50351	5.44669
	108.149	36.9688	-0.496051	5.44669
	108.089	37.0888	-0.480649	5.44669
	108.025	37.1816	-0.467571	5.44669
	108.015	37.0326	-0.450357	5.44669
	108.032	36.7667	-0.437199	5.44669
	108.043	36.632	-0.436128	5.44669
	108.042	36.6581	-0.44009	5.44669
	108.037	36.715	-0.449959	5.44669
	108.036	36.7292	-0.469666	5.44669
	108.037	36.7149	-0.477102	5.44669
	108.038	36.7039	-0.457896	5.44669
	108.038	36.6551	-0.436912	5.44669
	108.037	36.4833	-0.44119	5.44669
	108.037	36.2564	-0.47504	5.44669
	108.037	36.146	-0.507336	5.44669
	108.037	36.1683	-0.504071	5.44669
	108.037	36.215	-0.49047	5.44669
	108.037	36.2263	-0.493685	5.44669
	108.037	36.2144	-0.493223	5.44669
	108.037	36.2054	-0.482964	5.44669
	108.037	36.2058	-0.477418	5.44669
	108.037	36.16	-0.486388	5.44669
	108.037	35.9853	-0.501199	5.44669
	108.015	35.8055	-0.489911	5.44669
	107.958	35.8219	-0.461912	5.44669
	107.911	35.8975	-0.467086	5.44669
	107.886	35.8256	-0.496988	5.44669
	107.842	35.704	-0.494749	5.44669
	107.803	35.6684	-0.457523	5.44669
	107.798	35.6951	-0.430792	5.44669
	107.808	35.7186	-0.438808	5.44669
	107.815	35.719	-0.476226	5.44669
	107.814	35.7108	-0.516552	5.44669
	107.811	35.658	-0.532369	5.44669
	107.81	35.4834	-0.518726	5.44669
	107.811	35.2569	-0.482837	5.44669
	107.811	35.1476	-0.445154	5.44669
	107.811	35.1702	-0.4299	5.44669
	107.811	35.1675	-0.434969	5.44669
	107.811	35.0518	-0.442207	5.44669
	107.811	34.9383	-0.443388	5.44669
	107.811	34.9214	-0.441303	5.44669
	107.811	35.0022	-0.440008	5.44669
	107.811	35.0987	-0.440207	5.44669
	107.789	35.0211	-0.44075	5.44669
	107.731	34.7925	-0.448778	5.44669
	107.707	34.6495	-0.468935	5.44669
	107.761	34.6591	-0.485086	5.44669
	107.799	34.712	-0.486359	5.44669
	107.73	34.7305	-0.481416	5.44669
	107.61	34.7194	-0.478936	5.44669
	107.55	34.7081	-0.47966	5.44669
	107.584	34.7074	-0.480846	5.44669
	107.667	34.7111	-0.481086	5.44669
	107.698	34.7129	-0.480765	5.44669
	107.637	34.7123	-0.472674	5.44669
	107.572	34.7114	-0.452412	5.44669
	107.562	34.7113	-0.44411	5.44669
	107.58	34.7115	-0.46315	5.44669
	107.591	34.7117	-0.476502	5.44669
	107.589	34.7116	-0.459969	5.44669
	107.584	34.7116	-0.437995	5.44669
	107.583	34.7116	-0.433036	5.44669
	107.584	34.7116	-0.438511	5.44669
	107.585	34.7116	-0.442526	5.44669
	107.585	34.7116	-0.450126	5.44669
	107.585	34.7116	-0.468869	5.44669
	107.585	34.7116	-0.476709	5.44669
	107.585	34.7116	-0.458015	5.44669
	107.585	34.7116	-0.437102	5.44669
	107.585	34.7116	-0.441227	5.44669
	107.585	34.7116	-0.467118	5.44669
	107.585	34.7116	-0.479146	5.44669
	107.585	34.7116	-0.459659	5.44669
	107.585	34.7116	-0.444795	5.44669
	107.585	34.7116	-0.460853	5.44669
	107.585	34.7116	-0.475294	5.44669
	107.585	34.7116	-0.46028	5.44669
	107.585	34.7116	-0.438554	5.44669
	107.585	34.7116	-0.441031	5.44669
	107.585	34.6624	-0.466519	5.44669
	107.585	34.4864	-0.486836	5.44669
	107.585	34.258	-0.487952	5.44669
	107.585	34.1485	-0.473591	5.44669
	107.585	34.1716	-0.450233	5.44669
	107.585	34.1692	-0.434999	5.44669
	107.585	34.0534	-0.435249	5.44669
	107.562	33.989	-0.440504	5.44669
	107.483	34.0496	-0.442574	5.44669
	107.379	34.0561	-0.449438	5.44669
	107.352	34.0307	-0.468564	5.44669
	107.442	34.0658	-0.476825	5.44669
	107.544	33.9989	-0.458172	5.44669
	107.542	33.7964	-0.437126	5.44669
	107.48	33.6605	-0.43331	5.44669
	107.428	33.6637	-0.438935	5.44669
	107.38	33.7115	-0.450476	5.44669
	107.348	33.73	-0.470293	5.44669
	107.347	33.7208	-0.485052	5.44669
	107.357	33.6611	-0.485862	5.44669
	107.362	33.5332	-0.47335	5.44669
	107.36	33.4349	-0.458746	5.44669
	107.358	33.3795	-0.463509	5.44669
	107.358	33.2834	-0.479585	5.44669
	107.358	33.1966	-0.493904	5.44669
	107.359	33.1839	-0.503528	5.44669
	107.359	33.2078	-0.488207	5.44669
	107.358	33.222	-0.460369	5.44669
	107.358	33.2195	-0.459174	5.44669
	107.336	33.2133	-0.477235	5.44669
	107.279	33.2117	-0.486596	5.44669
	107.255	33.2131	-0.484316	5.44669
	107.309	33.2144	-0.480067	5.44669
	107.347	33.2143	-0.471233	5.44669
	107.3	33.2139	-0.459926	5.44669
	107.238	33.2137	-0.464757	5.44669
	107.201	33.2138	-0.471818	5.44669
	107.159	33.2139	-0.465348	5.44669
	107.147	33.1647	-0.466779	5.44669
	107.2	32.9887	-0.470731	5.44669
	107.233	32.7603	-0.456303	5.44669
	107.185	32.6507	-0.438517	5.44669
	107.146	32.6739	-0.434559	5.44669
	107.19	32.7699	-0.438963	5.44669
	107.252	32.9077	-0.442174	5.44669
	107.267	32.9481	-0.441947	5.44669
	107.252	32.8203	-0.440709	5.44669
	107.24	32.688	-0.440272	5.44669
	107.219	32.6679	-0.448399	5.44669
	107.165	32.7048	-0.468947	5.44669
	107.121	32.7272	-0.477355	5.44669
	107.117	32.7234	-0.466129	5.44669
	107.152	32.7139	-0.473	5.44669
	107.216	32.7112	-0.505787	5.44669
	107.238	32.7135	-0.521183	5.44669
	107.181	32.7154	-0.500886	5.44669
	107.12	32.7154	-0.484522	5.44669
	107.111	32.7147	-0.492375	5.44669
	107.127	32.7144	-0.494796	5.44669
	107.138	32.7145	-0.48409	5.44669
	107.136	32.7147	-0.46946	5.44669
	107.132	32.7147	-0.457796	5.44669
	107.131	32.7147	-0.464502	5.44669
	107.132	32.7146	-0.472469	5.44669
	107.132	32.7146	-0.457841	5.44669
	107.132	32.7146	-0.438544	5.44669
	107.132	32.6655	-0.434023	5.44669
	107.132	32.4895	-0.438729	5.44669
	107.132	32.2611	-0.442267	5.44669
	107.132	32.1515	-0.442069	5.44669
	107.132	32.1747	-0.440728	5.44669
	107.132	32.2214	-0.448107	5.44669
	107.132	32.2325	-0.468662	5.44669
	107.132	32.2204	-0.47734	5.44669
	107.132	32.2114	-0.466223	5.44669
	107.132	32.1628	-0.465175	5.44669
	107.132	32.0394	-0.469746	5.44669
	107.132	31.939	-0.45646	5.44669
	107.132	31.8812	-0.438933	5.44669
	107.132	31.7848	-0.434677	5.44669
	107.132	31.6987	-0.438865	5.44669
	107.11	31.6864	-0.442091	5.44669
	107.03	31.7102	-0.441947	5.44669
	106.949	31.7243	-0.44861	5.44669
	106.979	31.7217	-0.46844	5.44669
	107.093	31.7156	-0.477068	5.44669
	107.142	31.714	-0.458318	5.44669
	107.056	31.7155	-0.437101	5.44669
	106.926	31.7167	-0.433248	5.44669
	106.867	31.6674	-0.438917	5.44669
	106.884	31.491	-0.442621	5.44669
	106.91	31.2625	-0.44215	5.44669
	106.916	31.153	-0.440636	5.44669
	106.908	31.1762	-0.448039	5.44669
	106.903	31.1738	-0.476537	5.44669
	106.904	31.0088	-0.505521	5.44669
	106.906	30.8176	-0.502778	5.44669
	106.907	30.8258	-0.482703	5.44669
	106.906	30.9019	-0.466033	5.44268
	106.906	30.8333	-0.448982	5.43234
	106.906	30.7128	-0.437169	5.42806
	106.906	30.6765	-0.436604	5.43775
	106.906	30.7025	-0.4403	5.44858
	106.906	30.726	-0.442007	5.4505
	106.906	30.7266	-0.441402	5.44759
	106.906	30.7185	-0.448411	5.44571
	106.906	30.7149	-0.46855	5.44595
	106.906	30.7162	-0.485055	5.44673
	106.906	30.7181	-0.486483	5.44696
	106.906	30.7184	-0.473609	5.44679
	106.906	30.7178	-0.450762	5.44663
	106.906	30.7175	-0.435215	5.44663
	106.906	30.6684	-0.435151	5.44668
	106.884	30.5417	-0.440386	5.44671
	106.826	30.4402	-0.44256	5.4467
	106.802	30.4322	-0.441603	5.44668
	106.856	30.4633	-0.440428	5.44668
	106.916	30.4297	-0.448147	5.44669
	106.905	30.2984	-0.468786	5.44669
	106.831	30.1893	-0.477377	5.44669
	106.797	30.1798	-0.458325	5.44669
	106.852	30.213	-0.436994	5.44669
	106.894	30.1808	-0.433201	5.44669
	106.849	30.0001	-0.438936	5.44669
	106.808	29.7637	-0.442645	5.44669
	106.828	29.6524	-0.442154	5.44669
	106.81	29.6777	-0.440629	5.44669
	106.722	29.726	-0.440164	5.44669
	106.657	29.7369	-0.440512	5.44669
	106.656	29.7242	-0.440823	5.44669
	106.678	29.7151	-0.440829	5.44669
	106.687	29.7157	-0.440721	5.44669
	106.683	29.7192	-0.440674	5.44669
	106.678	29.7205	-0.440692	5.44669
	106.678	29.7198	-0.440717	5.44669
	106.679	29.719	-0.448591	5.44669
	106.68	29.7189	-0.47674	5.44669
	106.68	29.67	-0.50541	5.44669
	106.68	29.4942	-0.494788	5.44669
	106.679	29.2657	-0.454537	5.44669
	106.679	29.1561	-0.429526	5.44669
	106.68	29.1792	-0.431468	5.44669
	106.68	29.226	-0.440872	5.44669
	106.68	29.237	-0.444074	5.4507
	106.68	29.225	-0.449935	5.46104
	106.68	29.1668	-0.468239	5.46531
	106.68	28.9914	-0.484383	5.45562
	106.68	28.7664	-0.486312	5.4448
	106.68	28.6581	-0.473776	5.44287
	106.68	28.6806	-0.450893	5.44579
	106.68	28.7266	-0.43521	5.44767
	106.68	28.7375	-0.435103	5.44742
	106.68	28.7257	-0.448238	5.44664
	106.68	28.7169	-0.470725	5.44641
	106.657	28.6682	-0.478158	5.44658
	106.577	28.5447	-0.457963	5.44674
	106.496	28.4444	-0.436565	5.44675
	106.504	28.4357	-0.43315	5.44669
	106.538	28.4661	-0.439067	5.44667
	106.506	28.4325	-0.442718	5.44668
	106.45	28.3014	-0.450009	5.44669
	106.434	28.1924	-0.468752	5.44669
	106.446	28.1829	-0.476701	5.44669
	106.457	28.216	-0.465924	5.44669
	106.457	28.233	-0.465276	5.44669
	106.454	28.2283	-0.469895	5.44669
	106.43	28.2203	-0.456487	5.44669
	106.373	28.2186	-0.438891	5.44669
	106.328	28.2207	-0.43465	5.44669
	106.302	28.2222	-0.438869	5.44669
	106.258	28.1729	-0.442102	5.44669
	106.219	27.9964	-0.449821	5.44669
	106.213	27.7678	-0.468892	5.44669
	106.224	27.6583	-0.476827	5.44669
	106.231	27.6816	-0.458056	5.44669
	106.229	27.7283	-0.437077	5.44669
	106.227	27.6902	-0.433331	5.44669
	106.226	27.5021	-0.438961	5.44669
	106.227	27.2648	-0.442609	5.4507
	106.227	27.1557	-0.44213	5.46104
	106.227	27.1823	-0.440631	5.46531
	106.227	27.2303	-0.440174	5.45562
	106.227	27.2406	-0.448386	5.4448
	106.227	27.2278	-0.468976	5.44287
	106.227	27.2188	-0.485243	5.44579
	106.227	27.1704	-0.494281	5.44767
	106.205	26.9979	-0.501667	5.44742
	106.125	26.7708	-0.487293	5.44664
	106.044	26.6604	-0.460647	5.44641
	106.051	26.6829	-0.467487	5.44658
	106.086	26.7295	-0.497605	5.44674
	106.053	26.7408	-0.494865	5.44675
	105.998	26.7289	-0.457352	5.44669
	106.004	26.6707	-0.43855	5.44667
	106.074	26.4952	-0.466977	5.44668
	106.108	26.2702	-0.504946	5.44669
	106.054	26.1127	-0.505944	5.44669
	105.99	26.0084	-0.484235	5.44669
	105.978	25.9528	-0.465549	5.44669
	105.995	25.9066	-0.448235	5.44669
	106.006	25.7992	-0.444899	5.44669
	106.005	25.7043	-0.464966	5.44669
	106	25.6923	-0.484853	5.44669
	105.999	25.7193	-0.495551	5.44669
	106	25.7346	-0.502339	5.44669
	106.001	25.6822	-0.494994	5.44669
	106.001	25.5486	-0.480622	5.44669
	106.001	25.4453	-0.467936	5.44669
	106.001	25.3898	-0.450519	5.44669
	106.001	25.2955	-0.437137	5.44669
	106.001	25.2095	-0.436044	5.44669
	106.001	25.1964	-0.440077	5.44669
	106.001	25.2199	-0.449984	5.44669
	105.978	25.2341	-0.477552	5.44669
	105.921	25.2317	-0.505255	5.44669
	105.897	25.2256	-0.494435	5.44669
	105.929	25.2239	-0.454444	5.44669
	105.909	25.2254	-0.437483	5.44669
	105.816	25.2266	-0.459693	5.44669
	105.773	25.2266	-0.477415	5.44669
	105.83	25.1769	-0.461582	5.44669
	105.877	25.0008	-0.438346	5.44669
	105.832	24.7725	-0.43261	5.44669
	105.768	24.663	-0.446078	5.44669
	105.752	24.6862	-0.470706	5.44669
	105.768	24.7329	-0.478918	5.44669
	105.779	24.6947	-0.466158	5.44669
	105.779	24.5559	-0.464586	5.44669
	105.774	24.4945	-0.469523	5.44669
	105.773	24.5647	-0.456576	5.44669
	105.774	24.5249	-0.439061	5.44669
	105.775	24.3213	-0.434689	5.44669
	105.775	24.1753	-0.446695	5.44669
	105.774	24.1747	-0.470225	5.44669
	105.774	24.2244	-0.486368	5.4507
	105.774	24.196	-0.494308	5.46104
	105.774	24.0602	-0.501279	5.46531
	105.774	23.9474	-0.494991	5.45562
	105.774	23.8888	-0.480998	5.4448
	105.774	23.7965	-0.468094	5.44287
	105.752	23.7124	-0.450452	5.44579
	105.672	23.6995	-0.444923	5.44767
	105.569	23.7223	-0.464188	5.44742
	105.519	23.7362	-0.484518	5.44664
	105.552	23.7338	-0.487816	5.44641
	105.653	23.7279	-0.474359	5.44658
	105.739	23.7263	-0.450603	5.44674
	105.704	23.7277	-0.442752	5.44675
	105.585	23.7289	-0.471094	5.44669
	105.515	23.6797	-0.505171	5.44667
	105.522	23.5033	-0.496703	5.44668
	105.549	23.2747	-0.455425	5.44669
	105.558	23.1652	-0.437088	5.44669
	105.552	23.1885	-0.459178	5.44669
	105.546	23.2352	-0.47734	5.44669
	105.546	23.2462	-0.469604	5.44669
	105.548	23.2342	-0.474462	5.44669
	105.549	23.2252	-0.497294	5.44669
	105.548	23.2257	-0.492247	5.44669
	105.548	23.2291	-0.464236	5.44669
	105.548	23.1812	-0.459351	5.44669
	105.548	23.0045	-0.468063	5.44669
	105.548	22.8246	-0.457833	5.44669
	105.548	22.8417	-0.440108	5.44669
	105.548	22.9176	-0.442552	5.44669
	105.526	22.8456	-0.474476	5.44669
	105.468	22.7238	-0.514486	5.44669
	105.445	22.6882	-0.524255	5.44669
	105.498	22.7149	-0.491203	5.44669
	105.536	22.7385	-0.454514	5.44669
	105.49	22.7389	-0.455698	5.44669
	105.45	22.7306	-0.469995	5.44669
	105.493	22.6778	-0.459942	5.44669
	105.555	22.5033	-0.448175	5.44669
	105.57	22.2768	-0.46217	5.44669
	105.532	22.1675	-0.474645	5.44669
	105.441	22.1901	-0.459539	5.44669
	105.338	22.2365	-0.438475	5.44669
	105.293	22.2476	-0.43339	5.44669
	105.305	22.2357	-0.438488	5.44669
	105.325	22.1776	-0.442391	5.44669
	105.329	22.0513	-0.450077	5.44669
	105.324	21.9531	-0.468897	5.44669
	105.32	21.8972	-0.484608	5.44669
	105.32	21.8008	-0.486173	5.44669
	105.322	21.7141	-0.473637	5.44669
	105.322	21.7015	-0.450885	5.44669
	105.322	21.7254	-0.435256	5.44669
	105.322	21.7396	-0.435125	5.44669
	105.322	21.737	-0.440361	5.44669
	105.322	21.7309	-0.442558	5.44669
	105.322	21.7292	-0.441611	5.44669
	105.322	21.7307	-0.440432	5.44669
	105.322	21.7319	-0.440275	5.44669
	105.322	21.7319	-0.440628	5.44669
	105.322	21.6823	-0.448703	5.44669
	105.322	21.5061	-0.476818	5.44669
	105.3	21.327	-0.505403	5.44669
	105.242	21.3443	-0.494758	5.44669
	105.218	21.4199	-0.454527	5.44669
	105.25	21.3478	-0.429532	5.44669
	105.253	21.2261	-0.431474	5.44669
	105.217	21.1905	-0.448743	5.44669
	105.197	21.2172	-0.480098	5.44669
	105.201	21.2408	-0.514634	5.44669
	105.187	21.2412	-0.530188	5.44669
	105.132	21.2329	-0.518494	5.44669
	105.084	21.2293	-0.491386	5.44669
	105.079	21.1816	-0.481546	5.44669
	105.093	21.0567	-0.502383	5.44669
	105.1	20.9553	-0.524906	5.44669
	105.099	20.8976	-0.520694	5.44669
	105.095	20.8017	-0.486323	5.44669
	105.094	20.7157	-0.445916	5.44669
	105.095	20.7033	-0.42898	5.44669
	105.096	20.727	-0.442183	5.44669
	105.096	20.7411	-0.478285	5.44669
	105.096	20.7385	-0.508344	5.44669
	105.095	20.6832	-0.50334	5.44669
	105.095	20.5056	-0.481935	5.44669
	105.096	20.3279	-0.473382	5.44669
	105.096	20.3463	-0.477192	5.44669
	105.096	20.4219	-0.473922	5.44669
	105.096	20.3494	-0.454205	5.44669
	105.096	20.2275	-0.436547	5.44669
	105.096	20.1919	-0.434486	5.44669
	105.096	20.2188	-0.439634	5.44669
	105.096	20.2424	-0.442481	5.44669
	105.073	20.2427	-0.441837	5.44669
	105.016	20.1852	-0.440554	5.44669
	104.992	20.0549	-0.440246	5.44669
	105.024	19.9547	-0.448443	5.44669
	105.004	19.8994	-0.468974	5.44669
	104.911	19.8041	-0.485222	5.44669
	104.845	19.7175	-0.494273	5.44669
	104.868	19.7046	-0.501671	5.44669
	104.948	19.7284	-0.495168	5.44669
	105.003	19.7426	-0.480932	5.44669
	105.025	19.7401	-0.468004	5.44669
	105.041	19.734	-0.450438	5.44669
	104.999	19.7323	-0.437079	5.44669
	104.903	19.6846	-0.436049	5.44669
	104.844	19.559	-0.447971	5.44669
	104.87	19.5066	-0.470276	5.44669
	104.949	19.625	-0.478065	5.44669
	104.981	19.7083	-0.458083	5.44669
	104.922	19.6052	-0.436648	5.44669
	104.857	19.468	-0.433142	5.44669
	104.846	19.3878	-0.439034	5.44669
	104.864	19.2952	-0.442707	5.44669
	104.875	19.2186	-0.442145	5.44669
	104.874	19.209	-0.440603	5.4507
	104.869	19.2305	-0.440157	5.46104
	104.868	19.2427	-0.440518	5.46531
	104.869	19.2401	-0.440828	5.45562
	104.87	19.2347	-0.440829	5.4448
	104.87	19.2333	-0.44072	5.44287
	104.869	19.1855	-0.448544	5.44579
	104.869	19.0106	-0.468848	5.44767
	104.869	18.7821	-0.485133	5.44742
	104.869	18.6721	-0.48641	5.44664
	104.869	18.6952	-0.481421	5.44641
	104.869	18.742	-0.48679	5.44658
	104.869	18.7531	-0.507807	5.44674
	104.869	18.7411	-0.525264	5.44675
	104.869	18.7321	-0.526779	5.44669
	104.869	18.7326	-0.521473	5.44667
	104.869	18.736	-0.510884	5.44668
	104.869	18.7372	-0.491353	5.44669
	104.869	18.6874	-0.476376	5.44669
	104.869	18.5107	-0.475372	5.44669
	104.869	18.3314	-0.48001	5.44669
	104.869	18.398	-0.474397	5.44669
	104.869	18.6005	-0.461273	5.44669
	104.869	18.5808	-0.464197	5.44669
	104.869	18.3403	-0.478975	5.44669
	104.869	18.1719	-0.485533	5.44669
	104.869	18.1751	-0.47538	5.44669
	104.869	18.2344	-0.459714	5.44669
	104.869	18.2086	-0.471064	5.44669
	104.869	18.0213	-0.499394	5.44669
	104.869	17.7798	-0.494336	5.44669
	104.847	17.6688	-0.456494	5.44669
	104.789	17.696	-0.430507	5.44669
	104.766	17.745	-0.431184	5.44669
	104.82	17.7555	-0.440404	5.44669
	104.857	17.7425	-0.443979	5.44669
	104.788	17.7332	-0.450061	5.44669
	104.691	17.734	-0.476196	5.44669
	104.711	17.6884	-0.50466	5.44669
	104.804	17.5137	-0.494667	5.44669
	104.799	17.2845	-0.462624	5.44669
	104.691	17.2234	-0.457815	5.44669
	104.614	17.3733	-0.475862	5.44669
	104.615	17.4727	-0.486505	5.44669
	104.641	17.365	-0.476894	5.44669
	104.652	17.2202	-0.460003	5.44669
	104.647	17.1876	-0.462776	5.44669
	104.641	17.2238	-0.478831	5.44669
	104.641	17.2503	-0.485978	5.44669
	104.643	17.2485	-0.475617	5.44669
	104.644	17.2383	-0.451785	5.44669
	104.643	17.2347	-0.434929	5.44669
	104.643	17.2368	-0.434668	5.44669
	104.643	17.239	-0.448156	5.44669
	104.643	17.2391	-0.470845	5.44669
	104.643	17.2384	-0.478238	5.44669
	104.643	17.2381	-0.457953	5.44669
	104.643	17.2382	-0.436533	5.44669
	104.643	17.2384	-0.43314	5.44669
	104.643	17.2384	-0.439074	5.44669
	104.643	17.2383	-0.450596	5.44669
	104.643	17.2383	-0.478164	5.44669
	104.643	17.2383	-0.505294	5.44669
	104.643	17.2383	-0.494234	5.44669
	104.643	17.2383	-0.454346	5.44669
	104.643	17.2383	-0.437514	5.44669
	104.643	17.2383	-0.45974	5.44669
	104.643	17.2383	-0.485295	5.44669
	104.643	17.2383	-0.489724	5.44669
	104.643	17.2383	-0.474882	5.44669
	104.643	17.2383	-0.458015	5.44669
	104.643	17.2383	-0.470529	5.44669
	104.643	17.2383	-0.499773	5.44669
	104.643	17.2383	-0.494685	5.44669
	104.643	17.2383	-0.456505	5.44669
	104.643	17.2383	-0.430388	5.44669
	104.643	17.2383	-0.43113	5.44669
	104.643	17.2383	-0.440424	5.44669
	104.643	17.2383	-0.444006	5.44669
	104.643	17.2383	-0.442195	5.44669
	104.621	17.2383	-0.440162	5.44669
	104.563	17.2383	-0.439954	5.44669
	104.539	17.2383	-0.44059	5.44669
	104.593	17.2383	-0.44093	5.44669
	104.653	17.2383	-0.440846	5.44669
	104.664	17.2383	-0.440691	5.44669
	104.648	17.2383	-0.440655	5.44669
	104.637	17.2383	-0.440695	5.44669
	104.639	17.2383	-0.440725	5.44669
	104.621	17.2383	-0.440723	5.44669
	104.565	17.2383	-0.440712	5.44669
	104.518	17.2383	-0.440708	5.44669
	104.513	17.2383	-0.44071	5.44669
	104.55	17.2383	-0.440712	5.44669
	104.614	17.2383	-0.440713	5.44669
	104.636	17.2383	-0.440712	5.44669
	104.557	17.2383	-0.440711	5.44669
	104.461	17.2383	-0.440711	5.44669
	104.484	17.1891	-0.440712	5.44669
	104.601	17.0624	-0.440712	5.44268
	104.675	17.0099	-0.440712	5.43234
	104.67	17.1288	-0.440712	5.42806
	104.643	17.2123	-0.440712	5.43775
	104.611	17.1091	-0.440712	5.44858
	104.537	16.9718	-0.440712	5.4505
	104.439	16.9407	-0.440712	5.44759
	104.39	17.0241	-0.440712	5.44571
	104.398	17.176	-0.448582	5.44595
	104.441	17.2759	-0.468867	5.44673
	104.526	17.2743	-0.477257	5.44696
	104.602	17.2397	-0.458245	5.44679
	104.568	17.1769	-0.437004	5.44663
	104.454	17.0567	-0.433233	5.44663
	104.407	17.0119	-0.438946	5.44668
	104.471	17.1316	-0.450509	5.44671
	104.521	17.262	-0.470303	5.4467
	104.498	17.2843	-0.477173	5.44668
	104.49	17.1997	-0.4577	5.44668
	104.519	17.0504	-0.436805	5.44669
	104.539	16.952	-0.433344	5.44669
	104.515	16.9534	-0.446934	5.44669
	104.45	16.9873	-0.470803	5.44669
	104.424	16.9515	-0.478655	5.44669
	104.479	16.8183	-0.466013	5.44669
	104.519	16.7092	-0.464619	5.44669
	104.472	16.7004	-0.469588	5.44669
	104.409	16.7338	-0.456592	5.44669
	104.417	16.7999	-0.446915	5.44669
	104.49	16.9218	-0.462832	5.44669
	104.548	16.9662	-0.483241	5.44669
	104.55	16.8457	-0.495634	5.44669
	104.51	16.7151	-0.502946	5.44669
	104.444	16.6931	-0.487348	5.44669
	104.4	16.7286	-0.452345	5.44669
	104.423	16.7511	-0.439131	5.44669
	104.518	16.7479	-0.46113	5.44669
	104.605	16.7877	-0.485303	5.44669
	104.572	16.9117	-0.489233	5.44669
	104.455	16.9663	-0.482545	5.44669
	104.384	16.8494	-0.486258	5.44669
	104.413	16.7166	-0.499314	5.44669
	104.497	16.6924	-0.489167	5.44669
	104.53	16.7278	-0.46227	5.44669
	104.492	16.7018	-0.459629	5.44669
	104.506	16.5721	-0.468879	5.44669
	104.577	16.5102	-0.458076	5.44669
	104.565	16.6261	-0.44779	5.44669
	104.484	16.761	-0.470542	5.44669
	104.469	16.7865	-0.503147	5.44669
	104.494	16.7509	-0.496051	5.44669
	104.487	16.7271	-0.455871	5.44669
	104.517	16.7299	-0.429636	5.4507
	104.605	16.7395	-0.43104	5.46104
	104.665	16.7425	-0.440654	5.46531
	104.642	16.7404	-0.444134	5.45562
	104.564	16.7384	-0.450038	5.4448
	104.51	16.6892	-0.468261	5.44287
	104.488	16.5631	-0.476485	5.44579
	104.449	16.5109	-0.458138	5.44767
	104.411	16.6296	-0.437233	5.44742
	104.403	16.7622	-0.433367	5.44664
	104.413	16.7366	-0.438921	5.44641
	104.42	16.5742	-0.45045	5.44658
	104.419	16.4987	-0.470287	5.44674
	104.439	16.6206	-0.477188	5.44675
	104.518	16.7628	-0.457711	5.44669
	104.6	16.7892	-0.436805	5.44667
	104.592	16.8006	-0.43334	5.44668
	104.536	16.9023	-0.439061	5.44669
	104.511	16.9578	-0.450519	5.44669
	104.542	16.8491	-0.470266	5.44669
	104.612	16.7196	-0.477154	5.44669
	104.66	16.6937	-0.457705	5.44669
	104.66	16.7273	-0.436814	5.44669
	104.622	16.7503	-0.433346	5.44669
	104.535	16.748	-0.43906	5.44669
	104.457	16.7388	-0.450517	5.44669
	104.468	16.7358	-0.470265	5.44669
	104.503	16.6886	-0.485026	5.44669
	104.492	16.5638	-0.485861	5.44669
	104.516	16.5114	-0.481229	5.44669
	104.581	16.6296	-0.479034	5.44669
	104.563	16.762	-0.471897	5.44669
	104.46	16.7857	-0.452701	5.44669
	104.411	16.7502	-0.436636	5.44669
	104.47	16.7271	-0.435058	5.44669
	104.542	16.7301	-0.439842	5.44669
	104.555	16.7396	-0.442365	5.44669
	104.514	16.7425	-0.441715	5.44669
	104.466	16.7403	-0.440544	5.44669
	104.479	16.7384	-0.440285	5.44669
	104.504	16.7384	-0.440593	5.44669
	104.466	16.739	-0.440813	5.44669
	104.434	16.7393	-0.440797	5.44669
	104.478	16.7392	-0.440711	5.44669
	104.537	16.7391	-0.440681	5.44669
	104.55	16.739	-0.440699	5.44669
	104.514	16.6899	-0.440717	5.44669
	104.468	16.514	-0.440718	5.44669
	104.502	16.2856	-0.448583	5.44669
	104.606	16.1268	-0.468865	5.44669
	104.649	15.9248	-0.485126	5.44669
	104.587	15.518	-0.486401	5.44669
	104.539	14.9659	-0.473549	5.44669
	104.585	14.4631	-0.450767	5.44669
	104.65	14.1368	-0.435238	5.44669
	104.666	13.9328	-0.44303	5.44669
	104.65	13.7767	-0.476408	5.44669
	104.638	13.7051	-0.507255	5.44669
	104.638	13.7181	-0.495681	5.44669
	104.643	13.7471	-0.454255	5.44669
	104.645	13.7542	-0.42909	5.44669
	104.644	13.7469	-0.439256	5.44669
	104.643	13.6921	-0.469148	5.44669
	104.643	13.5164	-0.480698	5.44669
	104.643	13.3393	-0.467459	5.44669
	104.643	13.4064	-0.472369	5.44669
	104.643	13.6084	-0.50505	5.44669
	104.643	13.6375	-0.521099	5.44669
	104.643	13.5237	-0.493242	5.44669
	104.643	13.4079	-0.448621	5.44669
	104.643	13.2923	-0.435517	5.44669
	104.665	13.2189	-0.468817	5.44669
	104.723	13.2187	-0.506796	5.44669
	104.746	13.2431	-0.498194	5.44669
	104.693	13.2531	-0.455472	5.44669
	104.655	13.2486	-0.428707	5.44669
	104.724	13.2431	-0.430792	5.44669
	104.844	13.2424	-0.44088	5.44669
	104.904	13.2441	-0.452188	5.44669
	104.892	13.1958	-0.470319	5.44669
	104.866	13.0688	-0.484454	5.44669
	104.86	13.016	-0.485603	5.44669
	104.866	13.1347	-0.481324	5.44669
	104.871	13.2184	-0.487037	5.44669
	104.871	13.1152	-0.500074	5.44669
	104.869	13.0271	-0.497079	5.44669
	104.869	13.0736	-0.482302	5.44669
	104.869	13.0335	-0.475769	5.44669
	104.869	12.8381	-0.478062	5.44669
	104.869	12.6958	-0.473439	5.44669
	104.869	12.6937	-0.453693	5.44669
	104.869	12.7416	-0.444375	5.44669
	104.869	12.7129	-0.462805	5.44669
	104.869	12.5776	-0.484134	5.44669
	104.869	12.5143	-0.496018	5.44669
	104.869	12.5824	-0.50279	5.44669
	104.869	12.5916	-0.487146	5.44669
	104.869	12.5154	-0.452316	5.44669
	104.869	12.4222	-0.43919	5.44669
	104.869	12.3519	-0.461165	5.44669
	104.869	12.4447	-0.485296	5.44669
	104.869	12.6211	-0.497089	5.44669
	104.869	12.5814	-0.502825	5.44669
	104.869	12.3418	-0.48678	5.44669
	104.869	12.1809	-0.460021	5.44669
	104.869	12.1869	-0.459536	5.44669
	104.869	12.2447	-0.469639	5.44669
	104.869	12.2665	-0.458428	5.44669
	104.892	12.255	-0.447667	5.44669
	104.949	12.2425	-0.462495	5.44669
	104.973	12.2413	-0.482832	5.44669
	104.919	12.2453	-0.487712	5.44669
	104.859	12.2965	-0.474915	5.44669
	104.848	12.472	-0.458744	5.44669
	104.864	12.6502	-0.470823	5.44669
	104.897	12.6328	-0.499637	5.44669
	104.975	12.5574	-0.494523	5.44669
	105.075	12.6297	-0.456486	5.44669
	105.123	12.7514	-0.438308	5.44669
	105.091	12.7869	-0.459313	5.44669
	105.013	12.7602	-0.476963	5.44669
	104.985	12.7366	-0.469398	5.44669
	105.044	12.7363	-0.46664	5.44669
	105.108	12.7445	-0.477103	5.44669
	105.118	12.7481	-0.48388	5.44669
	105.101	12.7467	-0.475353	5.44669
	105.09	12.7448	-0.45242	5.44669
	105.091	12.7445	-0.435289	5.44669
	105.096	12.7451	-0.434593	5.44669
	105.097	12.7454	-0.440126	5.44669
	105.096	12.7453	-0.45052	5.44669
	105.117	12.7452	-0.469888	5.44669
	105.175	12.7452	-0.476996	5.44669
	105.199	12.7452	-0.457773	5.44669
	105.145	12.7452	-0.436899	5.44669
	105.085	12.7452	-0.441228	5.44669
	105.097	12.7452	-0.467191	5.44669
	105.17	12.7452	-0.479176	5.44669
	105.204	12.7452	-0.459646	5.44669
	105.149	12.7452	-0.436908	5.44669
	105.085	12.7452	-0.432695	5.44669
	105.095	12.7452	-0.446625	5.44669
	105.17	12.7452	-0.470904	5.44669
	105.205	12.7452	-0.478807	5.44669
	105.15	12.7944	-0.45817	5.44669
	105.085	12.9704	-0.436421	5.44669
	105.095	13.1988	-0.433016	5.44669
	105.192	13.3083	-0.439062	5.44669
	105.307	13.2852	-0.442764	5.44669
	105.355	13.2384	-0.442159	5.44669
	105.318	13.2766	-0.440589	5.44669
	105.238	13.4154	-0.440146	5.44669
	105.21	13.4768	-0.440518	5.44669
	105.27	13.4067	-0.448703	5.44669
	105.334	13.4465	-0.468986	5.44669
	105.345	13.65	-0.485134	5.44669
	105.327	13.796	-0.494232	5.44669
	105.316	13.7967	-0.509556	5.44669
	105.318	13.7469	-0.523344	5.44669
	105.344	13.7261	-0.517481	5.44669
	105.426	13.7352	-0.493402	5.44669
	105.528	13.7463	-0.474881	5.44669
	105.554	13.7478	-0.466146	5.44669
	105.464	13.7445	-0.451818	5.44669
	105.362	13.7425	-0.438319	5.44669
	105.387	13.7429	-0.443948	5.44669
	105.507	13.7438	-0.467827	5.44669
	105.582	13.744	-0.478476	5.44669
	105.576	13.7438	-0.459127	5.44669
	105.548	13.7928	-0.43694	5.44669
	105.538	13.9688	-0.432893	5.44669
	105.544	14.1972	-0.438826	5.44669
	105.55	14.3068	-0.442709	5.44669
	105.55	14.2836	-0.44222	5.44669
	105.548	14.2861	-0.440634	5.44669
	105.547	14.451	-0.440143	5.44669
	105.548	14.6915	-0.440501	5.44669
	105.548	14.81	-0.440826	5.44669
	105.548	14.7863	-0.448705	5.44669
	105.548	14.7362	-0.468878	5.44669
	105.548	14.7239	-0.477218	5.44669
	105.548	14.7366	-0.458225	5.44669
	105.57	14.7463	-0.437009	5.44669
	105.628	14.7459	-0.441113	5.44669
	105.674	14.7422	-0.467103	5.44669
	105.7	14.7409	-0.487051	5.44669
	105.743	14.7416	-0.495705	5.44669
	105.782	14.7424	-0.501621	5.44669
	105.788	14.7424	-0.486767	5.44669
	105.777	14.7422	-0.452573	5.44669
	105.771	14.7421	-0.431562	5.44669
	105.772	14.7421	-0.43302	5.44669
	105.775	14.7422	-0.440799	5.44669
	105.775	14.7422	-0.451362	5.44669
	105.775	14.7422	-0.477873	5.44669
	105.774	14.7421	-0.51277	5.44669
	105.774	14.7421	-0.530198	5.44669
	105.774	14.7422	-0.527031	5.44669
	105.774	14.7913	-0.511946	5.44669
	105.774	14.9673	-0.489814	5.44669
	105.774	15.1957	-0.475352	5.44669
	105.774	15.3053	-0.467619	5.44669
	105.774	15.2821	-0.460139	5.44669
	105.774	15.2354	-0.466139	5.44669
	105.774	15.2243	-0.480193	5.44669
	105.774	15.2364	-0.493224	5.44669
	105.774	15.2453	-0.503027	5.44669
	105.774	15.2448	-0.49611	5.44669
	105.797	15.2414	-0.480845	5.44669
	105.854	15.2402	-0.467632	5.44669
	105.878	15.2409	-0.450313	5.44669
	105.846	15.2416	-0.437159	5.44669
	105.866	15.2908	-0.443997	5.44669
	105.959	15.4174	-0.47613	5.44669
	106.002	15.5189	-0.506795	5.44669
	105.945	15.5761	-0.503457	5.44669
	105.898	15.6718	-0.482535	5.44669
	105.943	15.7578	-0.465721	5.44669
	106.007	15.7703	-0.448911	5.44669
	106.023	15.7466	-0.445121	5.44669
	106.008	15.7325	-0.47269	5.44669
	105.996	15.7351	-0.504997	5.44669
	105.996	15.7412	-0.503934	5.44669
	106.001	15.792	-0.491245	5.44669
	106.002	15.9665	-0.50193	5.44669
	106.001	16.1937	-0.513389	5.44669
	106	16.2541	-0.491171	5.44669
	106	16.1046	-0.450501	5.44669
	106.001	16.0056	-0.429171	5.44669
	106.001	16.1133	-0.440632	5.44669
	106.001	16.258	-0.469697	5.44669
	106.001	16.2905	-0.480439	5.44669
	106.001	16.2543	-0.459285	5.44669
	106.001	16.2279	-0.436308	5.44669
	106.001	16.2297	-0.432572	5.44669
	106.001	16.2399	-0.438916	5.44669
	106.001	16.2435	-0.44286	5.44669
	106.001	16.2906	-0.450122	5.44669
	106.001	16.4644	-0.468748	5.44669
	106.001	16.6926	-0.47666	5.44669
	106.001	16.8521	-0.458037	5.44669
	106.023	16.956	-0.437129	5.4507
	106.103	16.9616	-0.44123	5.46104
	106.206	16.8316	-0.474981	5.46531
	106.256	16.76	-0.507297	5.45562
	106.245	16.9215	-0.496205	5.4448
	106.224	17.1851	-0.45446	5.44287
	106.219	17.3143	-0.42899	5.44579
	106.225	17.2868	-0.431271	5.44767
	106.229	17.2313	-0.44098	5.44742
	106.229	17.2181	-0.444189	5.44664
	106.227	17.2323	-0.442074	5.44641
	106.226	17.243	-0.447917	5.44658
	106.227	17.2424	-0.475975	5.44674
	106.227	17.2384	-0.5132	5.44675
	106.227	17.2369	-0.523182	5.44669
	106.227	17.2377	-0.49121	5.44667
	106.227	17.2878	-0.454899	5.44668
	106.227	17.4146	-0.455857	5.44669
	106.227	17.516	-0.469925	5.44669
	106.227	17.573	-0.459856	5.44669
	106.227	17.6687	-0.448164	5.44669
	106.227	17.7547	-0.462195	5.44669
	106.227	17.7673	-0.48253	5.44669
	106.227	17.7436	-0.495563	5.44669
	106.227	17.7295	-0.51104	5.44669
	106.227	17.732	-0.515622	5.44669
	106.227	17.7381	-0.48886	5.44669
	106.227	17.789	-0.448739	5.44669
	106.249	17.9634	-0.437125	5.44669
	106.307	18.1414	-0.461578	5.44669
	106.33	18.1243	-0.478334	5.44669
	106.277	18.0491	-0.469167	5.44669
	106.239	18.1214	-0.466056	5.44669
	106.308	18.243	-0.47694	5.44669
	106.405	18.2785	-0.49189	5.44669
	106.386	18.301	-0.511495	5.44669
	106.27	18.4042	-0.517119	5.44669
	106.217	18.4563	-0.497196	5.44669
	106.301	18.3949	-0.484428	5.44669
	106.41	18.4417	-0.501519	5.44669
	106.412	18.5959	-0.515648	5.44669
	106.372	18.6125	-0.500135	5.44669
	106.399	18.5597	-0.478312	5.44669
	106.454	18.5801	-0.465183	5.44669
	106.472	18.5659	-0.450194	5.44669
	106.461	18.5461	-0.445851	5.44669
	106.45	18.6402	-0.464669	5.44669
	106.449	18.7513	-0.476519	5.44669
	106.453	18.7746	-0.467307	5.44669
	106.455	18.7465	-0.473792	5.44669
	106.454	18.7267	-0.49783	5.44669
	106.453	18.7284	-0.49271	5.44669
	106.453	18.7362	-0.456368	5.44669
	106.453	18.7388	-0.438904	5.44669
	106.453	18.7372	-0.467474	5.44669
	106.453	18.7355	-0.505029	5.44669
	106.453	18.7354	-0.497931	5.44669
	106.453	18.7852	-0.463861	5.44669
	106.476	18.9614	-0.457173	5.44669
	106.555	19.1897	-0.467283	5.44669
	106.659	19.2991	-0.458281	5.44669
	106.709	19.2759	-0.440572	5.44669
	106.698	19.2292	-0.434717	5.44669
	106.677	19.2182	-0.438299	5.44669
	106.672	19.2303	-0.44184	5.44669
	106.677	19.2392	-0.449914	5.44669
	106.681	19.2387	-0.476895	5.44669
	106.681	19.2353	-0.505005	5.44669
	106.68	19.2833	-0.494564	5.44669
	106.679	19.4599	-0.462458	5.44669
	106.679	19.689	-0.465653	5.44669
	106.68	19.7495	-0.496193	5.44669
	106.68	19.5993	-0.494925	5.44669
	106.68	19.5	-0.457879	5.44669
	106.68	19.6078	-0.438749	5.44669
	106.68	19.7527	-0.459002	5.44669
	106.68	19.7852	-0.476676	5.44669
	106.68	19.749	-0.469388	5.44669
	106.68	19.7225	-0.474608	5.44669
	106.68	19.7243	-0.497432	5.44669
	106.68	19.7345	-0.492253	5.44669
	106.68	19.7381	-0.456319	5.44669
	106.68	19.736	-0.431174	5.44669
	106.68	19.7339	-0.431525	5.44669
	106.68	19.7337	-0.44031	5.44669
	106.68	19.7344	-0.443818	5.44669
	106.702	19.7348	-0.442157	5.44669
	106.759	19.7346	-0.440213	5.44669
	106.805	19.7837	-0.439989	5.44669
	106.831	19.9596	-0.440586	5.44669
	106.875	20.188	-0.440916	5.44669
	106.891	20.2977	-0.440842	5.44669
	106.84	20.2745	-0.440694	5.44669
	106.805	20.2277	-0.440658	5.44669
	106.853	20.2167	-0.448566	5.44268
	106.914	20.2287	-0.46888	5.43234
	106.927	20.2377	-0.477267	5.42806
	106.912	20.2372	-0.458245	5.43775
	106.901	20.2338	-0.437	5.44858
	106.902	20.2325	-0.433232	5.4505
	106.906	20.2824	-0.446817	5.44759
	106.907	20.4099	-0.478665	5.44169
	106.906	20.5116	-0.514719	5.43161
	106.906	20.5193	-0.522862	5.4281
	106.905	20.4881	-0.490537	5.43803
	106.906	20.5217	-0.44686	5.44868
	106.906	20.6531	-0.42787	5.45044
	106.906	20.7622	-0.433511	5.44753
	106.906	20.7716	-0.442318	5.4457
	106.906	20.7385	-0.443953	5.44597
	106.906	20.7215	-0.4415	5.44674
	106.906	20.7754	-0.43989	5.44696
	106.906	20.9594	-0.447958	5.44678
	106.906	21.1895	-0.468898	5.44663
	106.906	21.2969	-0.477491	5.44663
	106.906	21.2722	-0.466203	5.44668
	106.906	21.2256	-0.465112	5.44671
	106.906	21.2152	-0.469727	5.4467
	106.906	21.2274	-0.456475	5.44668
	106.928	21.2363	-0.438946	5.44668
	106.986	21.2356	-0.434677	5.44669
	107.032	21.2322	-0.438861	5.44669
	107.058	21.231	-0.442089	5.44669
	107.079	21.2809	-0.441948	5.44669
	107.038	21.4084	-0.448611	5.44669
	106.94	21.4609	-0.46844	5.44669
	106.902	21.3418	-0.477067	5.44669
	106.986	21.2582	-0.458318	5.44669
	107.089	21.4106	-0.437101	5.44669
	107.089	21.6747	-0.441119	5.44669
	107.05	21.8074	-0.467073	5.44669
	107.078	21.7812	-0.487036	5.44669
	107.133	21.7249	-0.487839	5.44669
	107.151	21.711	-0.473473	5.44669
	107.139	21.7252	-0.450224	5.44669
	107.129	21.7361	-0.435037	5.44669
	107.128	21.7356	-0.435269	5.44669
	107.132	21.7315	-0.448369	5.44669
	107.133	21.73	-0.470721	5.44669
	107.133	21.7308	-0.47811	5.44669
	107.132	21.7809	-0.457944	5.44669
	107.132	21.9569	-0.436574	5.44669
	107.154	22.1851	-0.43316	5.44669
	107.212	22.2945	-0.446939	5.44669
	107.258	22.2714	-0.478741	5.44669
	107.284	22.2739	-0.506837	5.44669
	107.327	22.4388	-0.494675	5.44669
	107.366	22.6792	-0.453982	5.44669
	107.372	22.7978	-0.429334	5.44669
	107.361	22.7741	-0.439455	5.44669
	107.355	22.7239	-0.469145	5.44669
	107.356	22.7609	-0.480626	5.44669
	107.359	22.9496	-0.46743	5.44669
	107.359	23.1877	-0.472383	5.44669
	107.359	23.2968	-0.497196	5.44669
	107.358	23.27	-0.492945	5.44669
	107.358	23.2219	-0.456692	5.44669
	107.358	23.1624	-0.431085	5.44669
	107.358	22.9992	-0.431355	5.44669
	107.358	22.7307	-0.440271	5.44669
	107.358	22.3952	-0.443862	5.44669
	107.358	22.0104	-0.45006	5.44669
	107.358	21.718	-0.468367	5.44669
	107.381	21.6434	-0.484392	5.44669
	107.46	21.702	-0.486271	5.44669
	107.564	21.7508	-0.481626	5.44669
	107.614	21.7501	-0.479055	5.44669
	107.603	21.7324	-0.471765	5.44669
	107.582	21.7252	-0.452638	5.44669
	107.577	21.7285	-0.436657	5.44669
	107.582	21.7324	-0.44296	5.44669
	107.587	21.7329	-0.475874	5.44669
	107.586	21.7317	-0.507057	5.44669
	107.585	21.731	-0.503658	5.44669
	107.584	21.7312	-0.490397	5.44669
	107.584	21.7315	-0.501672	5.44669
	107.585	21.7316	-0.513583	5.44669
	107.585	21.7315	-0.499214	5.44669
	107.585	21.7314	-0.47866	5.44669
	107.585	21.7314	-0.465656	5.44669
	107.585	21.7315	-0.450269	5.44669
	107.585	21.7315	-0.437843	5.44669
	107.585	21.7315	-0.436429	5.44669
	107.585	21.7315	-0.439988	5.44669
	107.585	21.7315	-0.449809	5.44669
	107.585	21.7315	-0.46964	5.44669
	107.585	21.7315	-0.485015	5.44669
	107.585	21.7315	-0.49395	5.44669
	107.585	21.6823	-0.501609	5.44669
	107.585	21.5063	-0.487386	5.44669
	107.585	21.3271	-0.452836	5.44669
	107.585	21.3443	-0.431452	5.44669
	107.585	21.4199	-0.440751	5.44669
	107.585	21.3478	-0.468935	5.44669
	107.585	21.2261	-0.480077	5.44669
	107.585	21.1905	-0.459404	5.44669
	107.585	21.2172	-0.436487	5.44669
	107.607	21.2408	-0.432605	5.44669
	107.664	21.2412	-0.438866	5.44669
	107.711	21.2329	-0.450699	5.44669
	107.736	21.2293	-0.470411	5.44669
	107.78	21.1816	-0.485022	5.44669
	107.819	21.0567	-0.493678	5.44669
	107.824	20.9553	-0.509364	5.44669
	107.814	20.9468	-0.515589	5.44669
	107.807	20.9776	-0.489442	5.44669
	107.808	20.9441	-0.456865	5.44669
	107.811	20.8129	-0.45731	5.44669
	107.812	20.7038	-0.469835	5.44669
	107.811	20.6943	-0.459302	5.44669
	107.811	20.7275	-0.440093	5.44669
	107.811	20.7445	-0.434153	5.44669
	107.811	20.7398	-0.438233	5.44669
	107.811	20.7317	-0.442012	5.44669
	107.811	20.7301	-0.442139	5.44669
	107.833	20.683	-0.440847	5.44669
	107.891	20.5577	-0.448132	5.44669
	107.915	20.456	-0.46863	5.44669
	107.883	20.3982	-0.477317	5.44669
	107.903	20.3024	-0.458355	5.44669
	107.973	20.2165	-0.444899	5.44669
	107.959	20.2041	-0.469231	5.44669
	107.878	20.2278	-0.511496	5.44669
	107.885	20.2418	-0.532744	5.44669
	107.968	20.2393	-0.520681	5.44669
	107.963	20.2332	-0.491394	5.44669
	107.881	20.2315	-0.472901	5.44669
	107.886	20.233	-0.46603	5.44669
	107.989	20.2342	-0.452473	5.44669
	108.065	20.2342	-0.438634	5.44669
	108.065	20.2338	-0.435977	5.44669
	108.039	20.2336	-0.439517	5.44669
	108.028	20.2337	-0.449773	5.44669
	108.033	20.2338	-0.469792	5.44669
	108.039	20.2338	-0.477221	5.44669
	108.039	20.2338	-0.457902	5.44669
	108.038	20.2337	-0.436872	5.44669
	108.037	20.1845	-0.4333	5.44669
	108.037	20.0086	-0.446891	5.44669
	108.037	19.7802	-0.478672	5.44669
	108.037	19.6706	-0.514695	5.44669
	108.037	19.743	-0.52285	5.44669
	108.037	19.9165	-0.49054	5.44669
	108.037	19.98	-0.454736	5.4507
	108.037	19.8983	-0.463897	5.46104
	108.037	19.8833	-0.49821	5.46531
	108.037	19.9127	-0.496395	5.45562
	108.037	19.833	-0.457778	5.4448
	108.06	19.7246	-0.430314	5.44287
	108.139	19.6973	-0.438517	5.44579
	108.221	19.7227	-0.476274	5.44767
	108.213	19.7429	-0.508805	5.44742
	108.179	19.7422	-0.496377	5.44664
	108.211	19.7348	-0.461867	5.44641
	108.266	19.7319	-0.45689	5.44658
	108.282	19.7333	-0.467873	5.44674
	108.27	19.7349	-0.466499	5.44675
	108.26	19.7351	-0.468664	5.44669
	108.26	19.7346	-0.471111	5.44667
	108.263	19.7835	-0.455792	5.44668
	108.265	19.9104	-0.438168	5.44669
	108.264	19.9629	-0.442465	5.44669
	108.263	19.8441	-0.475128	5.44669
	108.263	19.7113	-0.514791	5.44669
	108.264	19.6878	-0.52415	5.44669
	108.264	19.7235	-0.491051	5.44669
	108.264	19.7465	-0.446617	5.44669
	108.264	19.7435	-0.435456	5.44669
	108.286	19.734	-0.461633	5.44669
	108.366	19.7311	-0.486821	5.44669
	108.447	19.7333	-0.48969	5.44669
	108.439	19.7352	-0.482197	5.44669
	108.405	19.7352	-0.478079	5.44669
	108.437	19.7346	-0.479024	5.44669
	108.493	19.7343	-0.480884	5.44669
	108.509	19.7344	-0.473457	5.44669
	108.497	19.7345	-0.452697	5.44669
	108.486	19.7346	-0.43608	5.44669
	108.486	19.7345	-0.434826	5.44669
	108.49	19.7345	-0.439943	5.44669
	108.491	19.6853	-0.45036	5.44669
	108.491	19.5094	-0.469886	5.44669
	108.49	19.281	-0.477052	5.44669
	108.49	19.1714	-0.457797	5.44669
	108.49	19.1945	-0.436889	5.44669
	108.49	19.2413	-0.433344	5.44669
	108.49	19.2523	-0.446904	5.44669
	108.49	19.2403	-0.478661	5.44669
	108.49	19.2313	-0.506815	5.44669
	108.49	19.2318	-0.502565	5.44669
	108.49	19.2352	-0.490024	5.44669
	108.49	19.2365	-0.494034	5.44669
	108.49	19.2358	-0.493528	5.44669
	108.49	19.2351	-0.490838	5.44669
	108.49	19.235	-0.497596	5.44669
	108.49	19.2352	-0.486861	5.44669
	108.49	19.2354	-0.454051	5.44669
	108.49	19.2353	-0.432149	5.44669
	108.49	19.2353	-0.432741	5.44669
	108.49	19.2844	-0.440473	5.44669
	108.49	19.4604	-0.443454	5.44669
	108.49	19.6396	-0.441946	5.44669
	108.512	19.6224	-0.448125	5.44669
	108.57	19.5468	-0.468237	5.44669
	108.616	19.6189	-0.477155	5.44669
	108.619	19.7406	-0.466297	5.44669
	108.605	19.7762	-0.465271	5.44669
	108.62	19.7495	-0.477631	5.44669
	108.68	19.7259	-0.484588	5.44669
	108.729	19.7256	-0.483332	5.44669
	108.734	19.7338	-0.480369	5.44669
	108.719	19.7374	-0.471709	5.44669
	108.711	19.736	-0.460019	5.44669
	108.713	19.7341	-0.464627	5.44669
	108.717	19.7338	-0.479601	5.44669
	108.717	19.7344	-0.485643	5.44669
	108.717	19.7347	-0.475203	5.44669
	108.716	19.7346	-0.459601	5.44669
	108.716	19.7345	-0.47108	5.44669
	108.716	19.7345	-0.507311	5.44669
	108.716	19.7345	-0.522505	5.44669
	108.716	19.6853	-0.493028	5.44669
	108.716	19.5586	-0.448031	5.44669
	108.716	19.4569	-0.435346	5.44669
	108.738	19.449	-0.461084	5.44669
	108.818	19.4801	-0.478759	5.44669
	108.922	19.4465	-0.46165	5.44669
	108.971	19.3152	-0.437897	5.44669
	108.961	19.2061	-0.440268	5.44669
	108.94	19.1966	-0.466434	5.44669
	108.935	19.2298	-0.487071	5.44669
	108.94	19.1976	-0.488081	5.44669
	108.944	19.0661	-0.473562	5.44669
	108.944	19.0056	-0.450175	5.44669
	108.942	19.0736	-0.434985	5.44669
	108.964	19.0325	-0.435264	5.44669
	109.044	18.8292	-0.448386	5.44669
	109.126	18.6838	-0.4786	5.44669
	109.118	18.6833	-0.506263	5.44669
	109.061	18.7329	-0.502356	5.44669
	109.037	18.7535	-0.482262	5.44669
	109.068	18.7445	-0.465998	5.44669
	109.138	18.7334	-0.449124	5.44669
	109.186	18.7319	-0.445112	5.44669
	109.186	18.7353	-0.464739	5.44669
	109.17	18.7372	-0.484682	5.44669
	109.163	18.7368	-0.49556	5.44669
	109.166	18.7359	-0.510274	5.44669
	109.17	18.7357	-0.523173	5.44669
	109.17	18.6868	-0.517154	5.44669
	109.169	18.5601	-0.485455	5.44669
	109.168	18.4585	-0.454681	5.44669
	109.191	18.4013	-0.457819	5.44669
	109.271	18.3056	-0.478696	5.44669
	109.352	18.1704	-0.495563	5.44669
	109.322	18.0312	-0.512411	5.44669
	109.23	18.0024	-0.516197	5.44669
	109.239	18.1353	-0.488614	5.44669
	109.348	18.2163	-0.448431	5.44669
	109.424	18.107	-0.429213	5.44669
	109.423	17.9681	-0.433515	5.44669
	109.396	17.8893	-0.441842	5.44669
	109.386	17.8471	-0.443752	5.44669
	109.391	17.8973	-0.441585	5.44669
	109.397	17.9397	-0.439997	5.44669
	109.397	17.8422	-0.440102	5.44669
	109.395	17.7709	-0.448581	5.44669
	109.394	17.9208	-0.469083	5.44669
	109.395	18.1795	-0.477348	5.44669
	109.395	18.2616	-0.458206	5.44669
	109.395	18.0607	-0.444826	5.44669
	109.395	17.7772	-0.461382	5.44669
	109.395	17.7028	-0.483376	5.44669
	109.395	17.9158	-0.488335	5.44669
	109.395	18.1525	-0.482853	5.44669
	109.395	18.0967	-0.478835	5.44669
	109.395	17.8783	-0.471237	5.44669
[truncated: 512 more rows]
