# Supplementary material for: Design of a cosmetic glove stiffness compensation mechanism for toddler-sized hand prostheses
Source: PLoS One. 2017 Aug 11;12(8):e0183233. doi: 10.1371/journal.pone.0183233 (PMC5553851; doi:10.1371/journal.pone.0183233)
Supplement: S1 Dataset — (ZIP) [file pone.0183233.s001.zip › 04 Prototype + hand measurements/RVSSIL20_4.xlsx]

## Sheet: RVSSIL20_4
LabVIEW Measurement
Writer_Version	2
Reader_Version	2
Separator	Tab
Decimal_Separator	.
Multi_Headings	No
X_Columns	No
Time_Pref	Absolute
Operator	localadmin
Date	2013-11-18
Time	00:13:40.466000
***End_of_Header***
Channels	4
Samples	10	10	10	10
Date	2013-11-18	2013-11-18	2013-11-18	2013-11-18
Time	00:13:42.766000	00:13:42.766000	00:13:42.766000	00:13:42.766000
Y_Unit_Label	mm	N	N	Pa
X_Dimension	Time	Time	Time	Time
X0	0	0	0	0
Delta_X	0.01	0.01	0.01	0.01
***End_of_Header***
X_Value	Voltage LVDT (Filtered)	Voltage Load Cell (Filtered)	Voltage Pinch Load Cell (Filtered)	Voltage Pressure (Filtered)	Comment
	113.016	-0.734165	-0.429431	5.44669
	113.016	-0.734165	-0.430891	5.44669
	113.016	-0.734165	-0.440664	5.44669
	113.016	-0.734165	-0.444191	5.44669
	113.016	-0.734165	-0.442188	5.44669
	113.016	-0.734165	-0.447964	5.44669
	113.016	-0.734165	-0.475954	5.44669
	113.016	-0.734165	-0.505304	5.44669
	113.016	-0.734165	-0.495023	5.44669
	113.016	-0.734165	-0.454673	5.44669
	113.016	-0.734165	-0.43737	5.44669
	113.016	-0.734165	-0.467434	5.44669
	113.016	-0.734165	-0.513428	5.44669
	113.016	-0.734165	-0.526322	5.44669
	113.016	-0.734165	-0.492446	5.44669
	113.016	-0.734165	-0.454301	5.44669
	113.016	-0.734165	-0.455167	5.44669
	113.016	-0.734165	-0.469849	5.44669
	113.016	-0.734165	-0.46007	5.44669
	113.016	-0.734165	-0.44041	5.4507
	113.016	-0.734165	-0.434013	5.46104
	113.016	-0.734165	-0.438062	5.46531
	113.016	-0.734165	-0.441991	5.45562
	113.016	-0.734165	-0.44219	5.4448
	113.016	-0.734165	-0.440877	5.44287
	113.016	-0.734165	-0.440255	5.44579
	113.016	-0.734165	-0.440462	5.44767
	113.016	-0.734165	-0.440769	5.44742
	113.016	-0.734165	-0.448695	5.44664
	113.016	-0.734165	-0.468894	5.44641
	113.016	-0.734165	-0.485098	5.44658
	113.016	-0.734165	-0.486379	5.44674
	113.016	-0.734165	-0.47355	5.44675
	113.016	-0.734165	-0.450775	5.44669
	113.016	-0.734165	-0.435241	5.44667
	113.016	-0.734165	-0.443029	5.44668
	113.016	-0.734165	-0.476406	5.44669
	113.016	-0.734165	-0.515126	5.44669
	113.016	-0.734165	-0.531707	5.44669
	113.016	-0.734165	-0.526826	5.44669
	113.016	-0.734165	-0.519195	5.44669
	113.016	-0.734165	-0.517782	5.44669
	113.016	-0.734165	-0.51204	5.44669
	113.016	-0.734165	-0.49315	5.44669
	113.016	-0.734165	-0.476718	5.44669
	113.016	-0.734165	-0.467006	5.44669
	113.016	-0.734165	-0.451526	5.44669
	113.016	-0.734165	-0.43789	5.44669
	113.016	-0.734165	-0.436002	5.44669
	113.016	-0.734165	-0.439792	5.44669
	113.016	-0.734165	-0.442008	5.44669
	113.016	-0.734165	-0.441583	5.4507
	113.016	-0.734165	-0.440616	5.46104
	113.016	-0.734165	-0.440362	5.46531
	113.016	-0.734165	-0.440599	5.45562
	113.016	-0.734165	-0.440789	5.4448
	113.016	-0.734165	-0.440784	5.44287
	113.016	-0.734165	-0.440715	5.44579
	113.016	-0.734165	-0.448558	5.44767
	113.016	-0.734165	-0.476727	5.44742
	113.016	-0.734165	-0.513287	5.44664
	113.016	-0.734165	-0.522951	5.44641
	113.016	-0.734165	-0.498954	5.44658
	113.016	-0.734165	-0.475212	5.44674
	113.016	-0.734165	-0.472174	5.44675
	113.016	-0.734165	-0.486954	5.44669
	113.016	-0.734165	-0.503301	5.44667
	113.016	-0.734165	-0.49059	5.44668
	113.016	-0.734165	-0.461449	5.44669
	113.016	-0.734165	-0.45878	5.44669
	113.016	-0.734165	-0.476685	5.44669
	113.016	-0.734165	-0.486507	5.44669
	113.016	-0.734165	-0.484473	5.44669
	113.016	-0.734165	-0.480165	5.44669
	113.016	-0.734165	-0.471218	5.44669
	113.016	-0.734165	-0.459885	5.44669
	113.016	-0.734165	-0.472616	5.44669
	113.016	-0.734165	-0.499983	5.44669
	113.016	-0.734165	-0.501902	5.44268
	113.016	-0.734165	-0.492183	5.43234
	113.016	-0.734165	-0.503046	5.42806
	113.016	-0.734165	-0.513523	5.43775
	113.016	-0.734165	-0.49083	5.44858
	113.016	-0.734165	-0.450311	5.4505
	113.016	-0.734165	-0.437083	5.44759
	113.016	-0.734165	-0.468873	5.44571
	113.016	-0.734165	-0.506263	5.44595
	113.016	-0.734165	-0.505822	5.44673
	113.016	-0.734165	-0.483716	5.44696
	113.016	-0.734165	-0.473246	5.44679
	113.016	-0.734165	-0.476502	5.44663
	113.016	-0.783355	-0.481552	5.44663
	113.016	-0.91013	-0.482505	5.44668
	113.016	-0.962562	-0.473238	5.44671
	113.016	-0.843745	-0.452029	5.4467
	113.016	-0.71099	-0.435878	5.44668
	113.016	-0.687426	-0.44285	5.44668
	113.016	-0.723129	-0.476105	5.44669
	113.016	-0.746204	-0.507192	5.44669
	113.016	-0.743138	-0.495762	5.44669
	113.016	-0.733645	-0.462182	5.44669
	113.016	-0.730758	-0.465111	5.44669
	113.016	-0.732923	-0.496064	5.44669
	113.016	-0.734855	-0.495063	5.44669
	113.016	-0.734896	-0.457983	5.44669
	113.016	-0.734225	-0.430873	5.44669
	113.016	-0.73393	-0.438678	5.44669
	113.016	-0.734045	-0.476143	5.44669
	113.016	-0.734198	-0.508692	5.44669
	113.016	-0.734221	-0.496377	5.44669
	113.016	-0.734177	-0.454036	5.44669
	113.016	-0.73415	-0.428751	5.44669
	113.016	-0.734154	-0.431321	5.44669
	113.016	-0.734166	-0.441086	5.44669
	113.016	-0.734169	-0.444215	5.44669
	113.016	-0.734166	-0.442047	5.4507
	113.016	-0.734164	-0.440026	5.46104
	113.016	-0.734164	-0.44782	5.46531
	113.016	-0.734165	-0.476662	5.45562
	113.016	-0.734165	-0.513522	5.4448
	113.016	-0.734165	-0.523072	5.44287
	113.016	-0.734165	-0.49105	5.44579
	113.016	-0.734165	-0.447	5.44767
	113.016	-0.734165	-0.435617	5.44742
	113.016	-0.734165	-0.461565	5.44664
	113.016	-0.734165	-0.478864	5.44641
	113.016	-0.734165	-0.461523	5.44658
	113.016	-0.734165	-0.437807	5.44674
	113.016	-0.734165	-0.432405	5.44675
	113.016	-0.734165	-0.446184	5.44669
	113.016	-0.734165	-0.470823	5.44667
	113.016	-0.734165	-0.4868	5.44668
	113.016	-0.734165	-0.486406	5.44669
	113.016	-0.734165	-0.480827	5.44669
	113.016	-0.734165	-0.486543	5.44669
	113.016	-0.734165	-0.500044	5.44669
	113.016	-0.734165	-0.489371	5.4507
	113.016	-0.734165	-0.454225	5.46104
	113.016	-0.734165	-0.431329	5.46531
	113.016	-0.734165	-0.432335	5.45562
	113.016	-0.684974	-0.448465	5.4448
	113.016	-0.558199	-0.479675	5.44287
	113.016	-0.505767	-0.506685	5.44579
	113.016	-0.624585	-0.50215	5.44767
	113.016	-0.75734	-0.489897	5.44742
	113.016	-0.780903	-0.494128	5.44664
	113.016	-0.7452	-0.493612	5.44641
	113.016	-0.722126	-0.48297	5.44658
	113.016	-0.725192	-0.469411	5.44674
	113.016	-0.734684	-0.458174	5.44675
	113.016	-0.737572	-0.472548	5.44669
	113.016	-0.735407	-0.500564	5.44667
	113.016	-0.733474	-0.494298	5.44668
	113.016	-0.684244	-0.456062	5.44669
	113.016	-0.558139	-0.43034	5.44669
	113.016	-0.456811	-0.431267	5.44669
	113.016	-0.448739	-0.440499	5.44669
	113.016	-0.528909	-0.443988	5.44669
	113.016	-0.671267	-0.442161	5.44669
	113.016	-0.719173	-0.440154	5.44669
	113.016	-0.592914	-0.447834	5.44669
	113.016	-0.507841	-0.468752	5.44669
	113.016	-0.613065	-0.477474	5.44669
	113.016	-0.751769	-0.458377	5.44669
	113.016	-0.733474	-0.436982	5.44669
	112.993	-0.571952	-0.441048	5.44669
	112.936	-0.494241	-0.467086	5.44669
	112.89	-0.565671	-0.479196	5.44669
	112.864	-0.532207	-0.467563	5.44669
	112.821	-0.330816	-0.465076	5.44669
	112.804	-0.183511	-0.4771	5.44669
	112.856	-0.18154	-0.492305	5.44669
	112.89	-0.231196	-0.503741	5.44669
	112.843	-0.252398	-0.488865	5.44669
	112.781	-0.243582	-0.460569	5.44669
	112.768	-0.232345	-0.466895	5.44669
	112.783	-0.230771	-0.497385	5.44669
	112.795	-0.234106	-0.494983	5.44669
	112.794	-0.236062	-0.465351	5.44669
	112.789	-0.235696	-0.466717	5.44669
	112.788	-0.234847	-0.49561	5.44669
	112.789	-0.234622	-0.494303	5.44669
	112.79	-0.234829	-0.465697	5.44669
	112.79	-0.234996	-0.467104	5.44669
	112.789	-0.234992	-0.495649	5.44669
	112.789	-0.234932	-0.494182	5.44669
	112.789	-0.234907	-0.457761	5.44669
	112.789	-0.234919	-0.438964	5.44669
	112.789	-0.234932	-0.467005	5.44669
	112.789	-0.234934	-0.512681	5.44669
	112.789	-0.185739	-0.526162	5.44669
	112.789	-0.058962	-0.492644	5.44669
	112.767	-0.00653	-0.44657	5.44669
	112.687	-0.125349	-0.426999	5.44669
	112.584	-0.258104	-0.44112	5.44669
	112.556	-0.232477	-0.478544	5.44669
	112.624	-0.020808	-0.50883	5.44669
	112.669	0.230663	-0.503452	5.44669
	112.621	0.337177	-0.48968	5.44669
	112.555	0.30451	-0.493574	5.44669
	112.54	0.254884	-0.485587	5.44669
	112.557	0.246013	-0.462817	5.44669
	112.569	0.259985	-0.469003	5.44669
	112.568	0.268998	-0.497469	5.44669
	112.563	0.267808	-0.494269	5.44669
	112.561	0.264106	-0.457151	5.44669
	112.54	0.262979	-0.430807	5.44669
	112.484	0.263822	-0.431075	5.44669
	112.46	0.264576	-0.440252	5.44669
	112.491	0.264592	-0.451824	5.44669
	112.494	0.264331	-0.47826	5.44669
	112.481	0.264216	-0.504898	5.44669
	112.518	0.26426	-0.494033	5.44669
	112.568	0.26432	-0.462274	5.44669
	112.558	0.264329	-0.465764	5.44669
	112.466	0.264312	-0.496305	5.44669
	112.354	0.264301	-0.502803	5.44669
	112.327	0.313493	-0.493869	5.44669
	112.398	0.489463	-0.495561	5.44669
	112.467	0.717862	-0.48493	5.44669
	112.475	0.827441	-0.453965	5.44669
	112.432	0.804265	-0.432799	5.44669
	112.363	0.757527	-0.433043	5.44669
	112.32	0.746491	-0.440369	5.44669
	112.321	0.75853	-0.443303	5.44669
	112.336	0.767503	-0.44192	5.44669
	112.342	0.766983	-0.448168	5.44268
	112.339	0.763576	-0.468264	5.43234
	112.336	0.762334	-0.477151	5.42806
	112.336	0.812215	-0.458415	5.43775
	112.337	0.988912	-0.444983	5.44858
	112.337	1.21737	-0.469244	5.4505
	112.337	1.32672	-0.503601	5.44759
	112.337	1.25423	-0.496703	5.44571
	112.337	1.03156	-0.455983	5.44595
	112.314	0.792183	-0.429451	5.44673
	112.257	0.694654	-0.438793	5.44696
	112.233	0.726786	-0.476696	5.44679
	112.265	0.772994	-0.516754	5.44663
	112.268	0.780624	-0.532286	5.44663
	112.254	0.816538	-0.51862	5.44668
	112.292	0.935032	-0.482822	5.44671
	112.342	1.0379	-0.445185	5.4467
	112.332	1.04933	-0.429918	5.44668
	112.24	1.0192	-0.434965	5.44668
	112.127	1.05198	-0.45007	5.44669
	112.078	1.18263	-0.471542	5.44669
	112.092	1.29171	-0.48572	5.44669
	112.114	1.30142	-0.485699	5.44669
	112.119	1.26837	-0.473044	5.44669
	112.113	1.25134	-0.458675	5.44669
	112.108	1.25599	-0.471459	5.44669
	112.109	1.264	-0.507799	5.44669
	112.111	1.2657	-0.530445	5.44669
	112.111	1.26357	-0.52891	5.44669
	112.111	1.26207	-0.512647	5.44669
	112.11	1.2622	-0.481569	5.44669
	112.11	1.31198	-0.446791	5.44669
	112.111	1.48814	-0.431037	5.44669
	112.111	1.71642	-0.442734	5.44669
	112.111	1.82587	-0.477785	5.44669
	112.111	1.80269	-0.515809	5.44669
	112.111	1.75599	-0.523633	5.44669
	112.111	1.74498	-0.490472	5.44669
	112.111	1.75701	-0.446559	5.44268
	112.111	1.76597	-0.427767	5.43234
	112.111	1.76545	-0.433574	5.42806
	112.111	1.76205	-0.442381	5.43775
	112.111	1.76081	-0.443957	5.44858
	112.111	1.81069	-0.44935	5.4505
	112.111	1.93819	-0.468035	5.44759
	112.111	2.03988	-0.484506	5.44571
	112.111	2.09679	-0.494307	5.44595
	112.111	2.19231	-0.50194	5.44673
	112.111	2.27836	-0.487398	5.44696
	112.111	2.29095	-0.452724	5.44679
	112.111	2.31649	-0.431401	5.44663
	112.111	2.47833	-0.432899	5.44663
	112.111	2.66008	-0.448676	5.44668
	112.111	2.64897	-0.479563	5.44671
	112.111	2.57501	-0.514434	5.4467
	112.111	2.64562	-0.522424	5.44668
	112.088	2.81532	-0.490454	5.44668
	112.031	2.97772	-0.446981	5.44669
	112.007	3.05305	-0.42795	5.44669
	112.061	3.08678	-0.433501	5.44669
	112.099	3.182	-0.442285	5.44669
	112.03	3.27617	-0.443943	5.44669
	111.91	3.34145	-0.449378	5.44669
	111.85	3.49235	-0.468052	5.44669
	111.862	3.70479	-0.476632	5.44669
	111.887	3.81664	-0.458273	5.44669
	111.894	3.84928	-0.437237	5.44669
	111.887	3.98048	-0.441192	5.44669
	111.882	4.19631	-0.467055	5.44669
	111.882	4.31659	-0.479132	5.44669
	111.884	4.30237	-0.467547	5.44669
	111.885	4.30477	-0.465092	5.44669
	111.862	4.51569	-0.469241	5.44669
	111.804	4.93077	-0.464149	5.44669
	111.781	5.2783	-0.467192	5.4507
	111.835	5.41409	-0.479201	5.46104
	111.895	5.51683	-0.492433	5.46531
	111.883	5.68599	-0.510919	5.45963
	111.809	5.84633	-0.516685	5.45915
	111.753	6.07008	-0.497219	5.4615
	111.728	6.43628	-0.476721	5.45472
	111.689	6.80826	-0.465553	5.44578
	111.652	7.12708	-0.450915	5.44361
	111.645	7.51916	-0.438151	5.44574
	111.655	8.02548	-0.436328	5.44739
	111.661	8.56384	-0.439836	5.44732
	111.66	9.07664	-0.441911	5.4467
	111.658	9.6168	-0.441526	5.44647
	111.657	10.2837	-0.448498	5.44659
	111.658	11.0108	-0.468542	5.44672
	111.658	11.6223	-0.477151	5.44674
	111.658	12.1489	-0.458316	5.44669
	111.658	12.777	-0.437071	5.44667
	111.658	13.5421	-0.433236	5.44668
	111.658	14.3388	-0.438923	5.44669
	111.658	15.0524	-0.450498	5.44669
	111.658	15.6141	-0.478177	5.44669
	111.658	16.1249	-0.505334	5.44669
	111.636	16.7641	-0.494246	5.44669
	111.578	17.5395	-0.462207	5.44669
	111.554	18.3366	-0.465661	5.44669
	111.586	19.0467	-0.504156	5.44669
	111.566	19.6068	-0.530987	5.44669
	111.496	20.1181	-0.530433	5.44669
	111.51	20.7582	-0.513092	5.44669
	111.591	21.4845	-0.481215	5.44669
	111.584	22.1546	-0.446484	5.44669
	111.479	22.7629	-0.431035	5.44669
	111.404	23.2659	-0.434971	5.44669
	111.404	23.6325	-0.449675	5.44669
	111.43	24.0105	-0.471374	5.44669
	111.441	24.496	-0.48579	5.44669
	111.436	25.0309	-0.485787	5.44669
	111.43	25.5497	-0.473056	5.44669
	111.43	26.0444	-0.458649	5.44669
	111.431	26.4856	-0.463573	5.44669
	111.432	26.8068	-0.471776	5.44669
	111.432	27.0799	-0.457881	5.44669
	111.432	27.422	-0.438807	5.44669
	111.431	27.7684	-0.434119	5.44669
	111.432	28.0361	-0.438676	5.44669
	111.432	28.2606	-0.44221	5.44669
	111.432	28.4443	-0.442064	5.44669
	111.432	28.52	-0.440746	5.44669
	111.432	28.5972	-0.440245	5.44669
	111.409	28.8661	-0.440504	5.44669
	111.352	29.239	-0.440791	5.44669
	111.328	29.5419	-0.440818	5.44669
	111.382	29.7222	-0.448599	5.44669
	111.42	29.7687	-0.468836	5.44669
	111.351	29.7857	-0.477238	5.44669
	111.231	29.9337	-0.466119	5.44669
	111.171	30.2113	-0.473038	5.44669
	111.183	30.5068	-0.497936	5.44669
	111.208	30.7163	-0.500893	5.44669
	111.215	30.8265	-0.484617	5.44669
	111.208	30.966	-0.467506	5.44669
	111.203	31.2086	-0.448918	5.44669
	111.203	31.4435	-0.436619	5.44669
	111.205	31.4847	-0.444267	5.44669
	111.206	31.3738	-0.468564	5.44669
	111.206	31.4041	-0.486542	5.44669
	111.205	31.6182	-0.487102	5.44669
	111.205	31.8212	-0.47334	5.44669
	111.205	31.9973	-0.458301	5.44669
	111.205	32.2222	-0.463326	5.44669
	111.205	32.5351	-0.479667	5.44669
	111.205	32.9259	-0.486133	5.44669
	111.205	33.2781	-0.475385	5.44669
	111.205	33.531	-0.459503	5.44669
	111.205	33.6979	-0.470974	5.44669
	111.205	33.7567	-0.499431	5.44669
	111.205	33.7836	-0.494383	5.44669
	111.205	33.9313	-0.464371	5.44669
	111.205	34.2053	-0.458649	5.44669
	111.205	34.4994	-0.475591	5.44669
	111.205	34.6604	-0.486095	5.44669
	111.205	34.5954	-0.476819	5.44669
	111.205	34.5066	-0.452247	5.44669
	111.205	34.5902	-0.442566	5.44669
	111.183	34.7214	-0.462562	5.44669
	111.126	34.7569	-0.476804	5.44669
	111.102	34.776	-0.460305	5.44669
	111.133	34.9269	-0.438028	5.44669
	111.114	35.1556	-0.440801	5.44669
	111.021	35.2742	-0.46661	5.44669
	110.955	35.2547	-0.479085	5.44669
	110.955	35.2063	-0.459814	5.44669
	110.978	35.2425	-0.444882	5.44669
	110.987	35.4302	-0.460834	5.44669
	110.983	35.6682	-0.475256	5.44669
	110.978	35.7776	-0.468141	5.44669
	110.977	35.751	-0.47459	5.44669
	110.979	35.752	-0.497868	5.44669
	110.98	35.9176	-0.500313	5.44669
	110.979	36.1588	-0.484398	5.44669
	110.979	36.2774	-0.46762	5.44669
	110.979	36.3027	-0.449044	5.44669
	110.979	36.4284	-0.436631	5.44669
	110.979	36.6445	-0.436357	5.44669
	110.979	36.7669	-0.440388	5.44669
	110.979	36.8026	-0.442132	5.4507
	110.979	36.9314	-0.449294	5.46104
	110.979	37.1451	-0.476531	5.46531
	110.979	37.2654	-0.505073	5.45562
	110.979	37.2519	-0.502592	5.4448
	110.979	37.2054	-0.490655	5.44287
	110.979	37.191	-0.502159	5.44579
	110.979	37.2016	-0.513695	5.44767
	110.979	37.2603	-0.499088	5.44742
	110.957	37.4365	-0.478568	5.44664
	110.899	37.6616	-0.473533	5.44641
	110.876	37.7698	-0.47846	5.44658
	110.907	37.7471	-0.482272	5.44674
	110.91	37.7011	-0.489982	5.44675
	110.874	37.6902	-0.500972	5.44669
	110.855	37.7021	-0.488538	5.44667
	110.858	37.7109	-0.461417	5.44668
	110.844	37.7104	-0.459496	5.44669
	110.812	37.707	-0.469126	5.44669
	110.821	37.7058	-0.458227	5.44669
	110.862	37.7557	-0.439895	5.44669
	110.879	37.9324	-0.442323	5.44669
	110.851	38.1608	-0.466584	5.44669
	110.784	38.2702	-0.486404	5.44669
	110.737	38.2469	-0.487748	5.44669
	110.736	38.2002	-0.473659	5.44669
	110.751	38.1892	-0.458205	5.44669
	110.758	38.2012	-0.463173	5.44669
	110.756	38.2102	-0.471766	5.44669
	110.752	38.2097	-0.458019	5.44669
	110.751	38.2555	-0.446739	5.44669
	110.753	38.4302	-0.462251	5.44669
	110.753	38.6101	-0.48306	5.44669
	110.753	38.5936	-0.495765	5.44669
	110.753	38.4689	-0.510936	5.44669
	110.753	38.414	-0.515507	5.44669
	110.753	38.4339	-0.49672	5.44669
	110.753	38.4124	-0.47693	5.44669
	110.753	38.2901	-0.473689	5.44669
	110.73	38.1805	-0.479107	5.44669
	110.651	38.1676	-0.482487	5.44669
	110.547	38.1995	-0.489842	5.44669
	110.52	38.2172	-0.500837	5.44669
	110.588	38.2132	-0.488531	5.44669
	110.633	38.2053	-0.453591	5.44669
	110.584	38.2034	-0.439232	5.44669
	110.518	38.1562	-0.46073	5.44669
	110.504	37.9817	-0.477228	5.44669
	110.52	37.7533	-0.469005	5.44669
	110.532	37.6431	-0.474252	5.44669
	110.531	37.6661	-0.505289	5.44669
	110.526	37.7129	-0.52053	5.44669
	110.525	37.7241	-0.50079	5.44669
	110.526	37.7121	-0.476843	5.44669
	110.527	37.7031	-0.472205	5.44669
	110.527	37.7035	-0.478516	5.44669
	110.527	37.707	-0.474897	5.44669
	110.526	37.7082	-0.462014	5.44669
	110.526	37.7075	-0.46433	5.44669
	110.527	37.7068	-0.470897	5.44669
	110.527	37.7067	-0.457244	5.44669
	110.526	37.707	-0.438853	5.44669
	110.526	37.7071	-0.434365	5.44669
	110.526	37.7071	-0.438763	5.44669
	110.526	37.707	-0.442159	5.44669
	110.526	37.707	-0.442012	5.44669
	110.504	37.707	-0.440742	5.44669
	110.447	37.707	-0.440262	5.44669
	110.423	37.707	-0.448383	5.44669
	110.477	37.707	-0.468944	5.44669
	110.515	37.707	-0.48523	5.44669
	110.468	37.707	-0.486416	5.44669
	110.428	37.707	-0.473519	5.44669
	110.449	37.707	-0.450748	5.44669
	110.453	37.707	-0.435241	5.44669
	110.422	37.707	-0.443038	5.44669
	110.404	37.707	-0.468539	5.44669
	110.406	37.707	-0.479098	5.44669
	110.392	37.707	-0.467005	5.44669
	110.336	37.707	-0.464877	5.44669
	110.311	37.707	-0.469344	5.44669
	110.363	37.707	-0.456398	5.44669
	110.401	37.707	-0.43905	5.44669
	110.355	37.707	-0.442619	5.44669
	110.293	37.707	-0.47488	5.44669
	110.279	37.6578	-0.506761	5.44669
	110.294	37.531	-0.496017	5.44669
	110.305	37.4786	-0.462442	5.44669
	110.305	37.5974	-0.457259	5.44669
	110.3	37.7302	-0.475694	5.44669
	110.299	37.7537	-0.486632	5.44669
	110.3	37.718	-0.477007	5.44669
	110.3	37.695	-0.460005	5.44669
	110.301	37.698	-0.462737	5.44669
	110.3	37.7075	-0.470943	5.44669
	110.3	37.7104	-0.4657	5.44669
	110.3	37.7082	-0.475108	5.44669
	110.3	37.7063	-0.498953	5.44669
	110.3	37.7063	-0.492713	5.44669
	110.3	37.7069	-0.463841	5.44669
	110.3	37.7072	-0.459021	5.44669
	110.3	37.7071	-0.475935	5.44669
	110.278	37.707	-0.486107	5.44669
	110.22	37.7069	-0.484572	5.44669
	110.197	37.707	-0.488219	5.44669
	110.228	37.707	-0.507286	5.44669
	110.231	37.707	-0.516667	5.44669
	110.218	37.707	-0.490634	5.44669
	110.233	37.707	-0.44911	5.44669
	110.203	37.707	-0.43665	5.44669
	110.112	37.707	-0.461247	5.44669
	110.072	37.6578	-0.478364	5.44669
	110.131	37.4818	-0.469297	5.44669
	110.177	37.2535	-0.47397	5.44669
	110.131	37.1439	-0.497197	5.44669
	110.067	37.167	-0.492381	5.44669
	110.051	37.2138	-0.456456	5.44669
	110.067	37.2248	-0.431186	5.44669
	110.079	37.1636	-0.431481	5.44669
	110.078	36.9787	-0.440288	5.44669
	110.074	36.7508	-0.443824	5.44669
	110.072	36.6446	-0.450038	5.44669
	110.073	36.669	-0.476242	5.44669
	110.074	36.7151	-0.504687	5.44669
	110.052	36.7254	-0.502533	5.44669
	109.994	36.7625	-0.490768	5.44669
	109.97	36.9297	-0.502227	5.44669
	110.002	37.1587	-0.521554	5.44669
	109.982	37.2717	-0.519344	5.44669
	109.89	37.2497	-0.49482	5.44669
	109.824	37.2022	-0.482684	5.44669
	109.824	37.1905	-0.493769	5.44669
	109.846	37.2025	-0.488164	5.44669
	109.856	37.2609	-0.455958	5.44669
	109.851	37.4364	-0.432485	5.44669
	109.846	37.6614	-0.432203	5.44669
	109.846	37.7697	-0.440129	5.44669
	109.847	37.7472	-0.443501	5.44669
	109.848	37.7504	-0.442088	5.44669
	109.848	37.9154	-0.448168	5.44669
	109.848	38.2048	-0.468204	5.44669
	109.847	38.4992	-0.477126	5.44669
	109.848	38.7039	-0.458426	5.44669
	109.848	38.7634	-0.437126	5.44669
	109.848	38.7771	-0.441091	5.44669
	109.825	38.9191	-0.474923	5.44669
	109.768	39.1461	-0.507323	5.44669
	109.744	39.2673	-0.496236	5.44669
	109.776	39.2495	-0.462335	5.44669
	109.756	39.2008	-0.457136	5.44669
	109.663	39.1871	-0.475681	5.44669
	109.597	39.1987	-0.48667	5.44669
	109.597	39.2084	-0.484899	5.44669
	109.62	39.2576	-0.480285	5.44669
	109.629	39.3809	-0.471117	5.44669
	109.625	39.4319	-0.45193	5.44669
	109.62	39.3137	-0.43659	5.44669
	109.619	39.1817	-0.435313	5.44669
	109.621	39.1583	-0.439965	5.44669
	109.622	39.1937	-0.450197	5.44669
	109.622	39.2167	-0.477681	5.44669
	109.621	39.2136	-0.505233	5.44669
	109.621	39.2042	-0.49438	5.44669
	109.621	39.2013	-0.4623	5.44669
	109.599	39.2035	-0.457781	5.44669
	109.542	39.1562	-0.468093	5.44669
	109.518	38.9803	-0.466274	5.44669
	109.572	38.7512	-0.476362	5.44669
	109.61	38.6413	-0.499275	5.44669
	109.563	38.6646	-0.492402	5.44669
	109.501	38.7115	-0.455726	5.44669
	109.486	38.7226	-0.430873	5.44669
	109.502	38.6613	-0.43161	5.44669
	109.491	38.5255	-0.448323	5.44669
	109.433	38.4736	-0.479874	5.44669
	109.382	38.5467	-0.51469	5.44669
	109.377	38.5047	-0.530291	5.44669
	109.392	38.2992	-0.518517	5.44669
	109.423	38.1532	-0.491359	5.44669
	109.478	38.1532	-0.481527	5.44669
	109.498	38.2032	-0.494514	5.44669
	109.443	38.2239	-0.488887	5.44669
	109.384	38.2147	-0.463867	5.44669
	109.374	38.2035	-0.460399	5.44669
	109.39	38.1529	-0.476504	5.44669
	109.4	38.0295	-0.485855	5.44669
	109.399	37.979	-0.484265	5.44669
	109.395	38.0974	-0.48818	5.44669
	109.394	38.2293	-0.507379	5.44669
	109.394	38.2035	-0.524591	5.44669
	109.395	38.0412	-0.526649	5.44669
	109.395	37.9659	-0.513787	5.44669
	109.395	38.0386	-0.482852	5.44669
	109.395	38.0048	-0.446923	5.44669
	109.395	37.8028	-0.438508	5.44669
	109.395	37.6554	-0.470675	5.44669
	109.395	37.6536	-0.506511	5.44669
	109.395	37.7033	-0.497415	5.44669
	109.395	37.7245	-0.455247	5.44268
	109.395	37.7157	-0.42889	5.43234
	109.395	37.7044	-0.430949	5.42806
	109.395	37.7028	-0.440881	5.43775
	109.373	37.7062	-0.444262	5.44858
	109.293	37.7081	-0.44214	5.4505
	109.212	37.7078	-0.447919	5.44759
	109.242	37.7069	-0.475952	5.44571
	109.356	37.7067	-0.51319	5.44595
	109.404	37.7069	-0.531056	5.44673
	109.319	37.7071	-0.527242	5.44696
	109.189	37.7071	-0.5196	5.44679
	109.13	37.707	-0.509933	5.44663
	109.169	37.707	-0.483749	5.44663
	109.253	37.707	-0.44867	5.44668
	109.282	37.707	-0.43892	5.44671
	109.221	37.6578	-0.470227	5.4467
	109.156	37.531	-0.514048	5.44668
	109.146	37.4786	-0.525589	5.44668
	109.164	37.5482	-0.491919	5.44669
	109.175	37.505	-0.44647	5.44669
	109.173	37.3002	-0.427215	5.44669
	109.168	37.1549	-0.441246	5.44669
	109.167	37.155	-0.47852	5.44669
	109.168	37.2048	-0.516646	5.44669
	109.169	37.2253	-0.523722	5.44669
	109.169	37.2162	-0.498083	5.44669
	109.169	37.205	-0.482444	5.44669
	109.169	37.2036	-0.492501	5.4507
	109.169	37.207	-0.495588	5.46104
	109.169	37.2089	-0.492247	5.46531
	109.146	37.2085	-0.505325	5.45562
	109.067	37.2077	-0.522327	5.4448
	108.985	37.2075	-0.518567	5.44287
	109.016	37.2077	-0.486349	5.44579
	109.107	37.2078	-0.454553	5.44767
	109.098	37.2078	-0.457448	5.44742
	108.989	37.2078	-0.470716	5.44664
	108.913	37.2077	-0.459622	5.44641
	108.914	37.2078	-0.447785	5.44658
	108.941	37.2078	-0.46212	5.44674
	108.952	37.2078	-0.482633	5.44675
	108.947	37.2078	-0.495633	5.44669
	108.941	37.2078	-0.503162	5.44667
	108.94	37.2078	-0.495309	5.44668
	108.942	37.2078	-0.480462	5.44669
	108.943	37.2078	-0.475627	5.44669
	108.943	37.2078	-0.486528	5.44669
	108.942	37.2078	-0.501894	5.44669
	108.942	37.2078	-0.498023	5.44669
	108.942	37.2078	-0.482051	5.44669
	108.942	37.2078	-0.467457	5.44669
	108.942	37.2078	-0.449811	5.44669
	108.92	37.2078	-0.437011	5.44669
	108.863	37.2078	-0.436243	5.44669
	108.839	37.2078	-0.440205	5.44669
	108.87	37.2078	-0.442096	5.44669
	108.873	37.2078	-0.441473	5.44669
	108.86	37.2078	-0.448409	5.44669
	108.898	37.2078	-0.476395	5.44669
	108.925	37.2078	-0.50533	5.44669
	108.858	37.2078	-0.494877	5.44669
	108.742	37.2078	-0.454603	5.44669
	108.683	37.2078	-0.429522	5.44669
	108.716	37.2078	-0.431443	5.44669
	108.799	37.2078	-0.440863	5.44669
	108.829	37.2078	-0.451949	5.44669
	108.769	37.2078	-0.470225	5.44669
	108.704	37.2078	-0.476629	5.44669
	108.693	37.2078	-0.457499	5.44669
	108.711	37.2078	-0.436914	5.44669
	108.722	37.1586	-0.433461	5.44669
	108.721	37.0318	-0.439073	5.44669
	108.716	36.9794	-0.44261	5.44669
	108.714	37.0982	-0.442091	5.44669
	108.716	37.2309	-0.440615	5.44669
	108.717	37.2053	-0.440181	5.44669
	108.717	37.0428	-0.440524	5.44669
	108.716	36.9673	-0.440822	5.44669
	108.716	37.04	-0.440824	5.44669
	108.716	37.0555	-0.44072	5.44669
	108.716	37.0295	-0.440675	5.44669
	108.716	37.1105	-0.440693	5.44669
	108.694	37.2182	-0.440717	5.44669
	108.636	37.1956	-0.44072	5.44669
	108.613	37.0433	-0.448584	5.44669
	108.666	36.971	-0.468865	5.44669
	108.727	37.0414	-0.477255	5.44669
	108.715	37.0548	-0.458245	5.44669
	108.641	37.0287	-0.437004	5.44669
	108.585	37.1104	-0.441104	5.44669
	108.56	37.2185	-0.474972	5.44669
	108.544	37.2449	-0.507338	5.44669
	108.586	37.2192	-0.496226	5.44669
	108.66	37.1993	-0.454454	5.44669
	108.662	37.2001	-0.436851	5.44669
	108.612	37.2076	-0.467295	5.44669
	108.564	37.2104	-0.513554	5.44669
	108.513	37.2089	-0.526424	5.44669
	108.501	37.2073	-0.492444	5.44669
	108.558	37.2072	-0.446393	5.44669
	108.592	37.2077	-0.426996	5.44669
	108.543	37.2079	-0.441182	5.44669
	108.481	37.2079	-0.4707	5.44669
	108.468	37.2078	-0.480664	5.44669
	108.484	37.2077	-0.459022	5.44669
	108.495	37.2569	-0.436118	5.44669
	108.494	37.3837	-0.432586	5.44669
	108.49	37.4362	-0.43899	5.44669
	108.488	37.3173	-0.442886	5.44669
	108.489	37.1846	-0.442236	5.44669
	108.49	37.161	-0.448448	5.44669
	108.49	37.1967	-0.468269	5.44669
	108.49	37.2198	-0.484925	5.44669
	108.49	37.2167	-0.486528	5.44669
	108.49	37.2072	-0.481545	5.44669
	108.49	37.2044	-0.478929	5.44669
	108.49	37.2065	-0.479612	5.44669
	108.49	37.2085	-0.480828	5.44669
	108.49	37.2085	-0.473225	5.44669
	108.49	37.2078	-0.45262	5.44669
	108.49	37.2075	-0.43613	5.44669
	108.49	37.2076	-0.442746	5.44669
	108.49	37.2078	-0.468101	5.44669
	108.49	37.1586	-0.486889	5.44669
	108.49	36.9826	-0.495283	5.44669
	108.49	36.7542	-0.501502	5.44669
	108.49	36.6446	-0.486867	5.44669
	108.49	36.6678	-0.452657	5.44669
	108.468	36.7146	-0.431561	5.44669
	108.41	36.7256	-0.43299	5.44669
	108.364	36.7135	-0.448657	5.44669
	108.36	36.7046	-0.471652	5.44669
	108.375	36.7051	-0.478398	5.44669
	108.359	36.7085	-0.457733	5.44669
	108.322	36.7097	-0.436384	5.44669
	108.33	36.7582	-0.433155	5.44669
	108.35	36.9335	-0.447004	5.44669
	108.311	37.1618	-0.4709	5.44669
	108.258	37.2716	-0.47867	5.44669
	108.245	37.2486	-0.458115	5.44669
	108.258	37.2018	-0.436447	5.44669
	108.268	37.1907	-0.440917	5.44669
	108.267	37.2027	-0.467221	5.44669
	108.264	37.2117	-0.48717	5.44669
	108.262	37.2112	-0.487843	5.44669
	108.263	37.2078	-0.473427	5.44669
	108.264	37.2066	-0.450203	5.44669
	108.264	37.2072	-0.435045	5.44669
	108.264	37.208	-0.435279	5.44669
	108.263	37.208	-0.448371	5.44669
	108.264	37.2078	-0.470717	5.44669
	108.264	37.2077	-0.485979	5.44669
	108.241	37.2077	-0.49397	5.44669
	108.162	37.2078	-0.501275	5.44669
	108.058	37.2078	-0.49511	5.44669
	108.008	37.2078	-0.481049	5.44669
	108.019	37.1586	-0.475944	5.44669
	108.04	37.0318	-0.478581	5.44669
	108.045	36.9794	-0.473594	5.44669
	108.04	37.0982	-0.461445	5.44669
	108.035	37.1818	-0.464554	5.44669
	108.036	37.0294	-0.471193	5.44669
	108.037	36.7653	-0.465159	5.44669
	108.038	36.6326	-0.466921	5.44669
	108.038	36.6588	-0.478728	5.44669
	108.037	36.7151	-0.492331	5.44669
	108.037	36.729	-0.503174	5.44669
	108.037	36.6656	-0.496489	5.44669
	108.037	36.4787	-0.480952	5.44669
	108.037	36.2508	-0.467542	5.44669
	108.015	36.1453	-0.450238	5.44669
	107.958	36.1208	-0.437159	5.44669
	107.934	35.9908	-0.436153	5.44669
	107.965	35.7725	-0.440115	5.44669
	107.968	35.6508	-0.44209	5.44669
	107.955	35.6653	-0.441502	5.44669
	107.97	35.7127	-0.440553	5.44669
	107.94	35.7271	-0.440364	5.44669
	107.849	35.7163	-0.440623	5.44669
	107.787	35.7066	-0.448669	5.44669
	107.789	35.7064	-0.468935	5.44669
	107.81	35.7098	-0.477254	5.44669
	107.819	35.7112	-0.45822	5.44669
	107.814	35.7107	-0.444865	5.44669
	107.81	35.6607	-0.469264	5.44669
	107.809	35.4846	-0.503652	5.44669
	107.811	35.3056	-0.496717	5.44669
	107.812	35.323	-0.463842	5.44669
	107.811	35.3986	-0.457597	5.44669
	107.811	35.3264	-0.475338	5.44669
	107.789	35.2047	-0.486363	5.44669
	107.731	35.1691	-0.477021	5.44669
	107.708	35.1466	-0.452236	5.44669
	107.761	35.0435	-0.434619	5.44669
	107.822	34.9422	-0.442249	5.44669
	107.81	34.926	-0.46843	5.44669
	107.736	35.0027	-0.479332	5.44669
	107.68	35.0973	-0.467142	5.44669
	107.655	35.0203	-0.472722	5.44669
	107.616	34.7927	-0.49744	5.44669
	107.578	34.6499	-0.500798	5.44669
	107.572	34.6592	-0.484753	5.44669
	107.582	34.7119	-0.467597	5.44669
	107.588	34.7304	-0.456779	5.44669
	107.587	34.7194	-0.472609	5.44669
	107.585	34.7082	-0.508956	5.44669
	107.584	34.7074	-0.522651	5.44669
	107.584	34.7602	-0.492504	5.44669
	107.585	34.938	-0.44776	5.44669
	107.585	35.1659	-0.427548	5.44669
	107.585	35.2254	-0.440926	5.44669
	107.585	35.0261	-0.478268	5.44669
	107.585	34.8004	-0.508783	5.44669
	107.585	34.8067	-0.49566	5.44669
	107.585	34.8943	-0.461574	5.44669
	107.585	34.8311	-0.457022	5.44669
	107.585	34.6597	-0.468033	5.44669
	107.585	34.4447	-0.458648	5.44669
	107.585	34.2418	-0.44046	5.44669
	107.585	34.1565	-0.434539	5.44669
	107.585	34.1808	-0.438265	5.44669
	107.585	34.2193	-0.449759	5.44669
	107.585	34.2266	-0.470231	5.44669
	107.585	34.2158	-0.47741	5.44669
	107.585	34.2088	-0.465695	5.44669
	107.585	34.2096	-0.464928	5.4507
	107.585	34.2125	-0.477702	5.46104
	107.585	34.2134	-0.49261	5.46531
	107.585	34.2127	-0.511526	5.45562
	107.585	34.2121	-0.524747	5.4448
	107.585	34.2121	-0.517368	5.44287
	107.585	34.1631	-0.492856	5.44579
	107.562	33.9873	-0.474693	5.44767
	107.505	33.7588	-0.474131	5.44742
	107.481	33.6492	-0.480089	5.44664
	107.513	33.6724	-0.474871	5.44641
	107.515	33.7191	-0.453573	5.44658
	107.48	33.7302	-0.435945	5.44674
	107.438	33.7181	-0.442329	5.44675
	107.384	33.7092	-0.475863	5.44669
	107.347	33.7097	-0.515147	5.44667
	107.345	33.7131	-0.531909	5.44668
	107.357	33.7143	-0.526904	5.44669
	107.363	33.7136	-0.519155	5.44669
	107.361	33.6637	-0.509867	5.44669
	107.358	33.4877	-0.48388	5.44669
	107.357	33.3087	-0.456619	5.44669
	107.358	33.326	-0.459192	5.44669
	107.359	33.4016	-0.470712	5.44669
	107.359	33.3295	-0.459001	5.44669
	107.358	33.2077	-0.447526	5.44669
	107.358	33.1721	-0.462232	5.44669
	107.358	33.1989	-0.474902	5.44669
	107.358	33.2225	-0.467496	5.44669
	107.358	33.2228	-0.466575	5.44669
	107.358	33.2146	-0.469881	5.44669
	107.358	33.211	-0.46389	5.44669
	107.358	33.2124	-0.466856	5.44669
	107.358	33.2143	-0.471281	5.44669
	107.358	33.2146	-0.456506	5.44669
	107.358	33.214	-0.438407	5.44669
	107.358	33.2137	-0.442311	5.44669
	107.358	33.2138	-0.467108	5.44669
	107.358	33.2139	-0.486628	5.44669
	107.358	33.2139	-0.495526	5.44669
	107.358	33.2139	-0.501696	5.44669
	107.358	33.2139	-0.486862	5.44669
	107.336	33.1647	-0.460457	5.44669
	107.256	33.0379	-0.459689	5.44669
	107.175	32.9363	-0.477419	5.44669
	107.183	32.8791	-0.486491	5.44669
	107.239	32.8327	-0.476335	5.44669
	107.264	32.8734	-0.459774	5.44669
	107.255	32.9134	-0.47075	5.44669
	107.265	32.8182	-0.499241	5.44669
	107.298	32.6995	-0.494383	5.44669
	107.268	32.6734	-0.456568	5.44669
	107.17	32.7031	-0.430522	5.44669
	107.106	32.7245	-0.431163	5.44669
	107.109	32.7229	-0.440391	5.44669
	107.132	32.7146	-0.451851	5.44669
	107.14	32.7117	-0.470352	5.44669
	107.136	32.6642	-0.476717	5.44669
	107.131	32.5392	-0.457491	5.44669
	107.13	32.4869	-0.43688	5.44669
	107.132	32.6052	-0.44132	5.44669
	107.133	32.6884	-0.467236	5.44669
	107.132	32.5361	-0.487033	5.44669
	107.132	32.2722	-0.48778	5.44669
	107.132	32.1395	-0.48132	5.44669
	107.132	32.1657	-0.486261	5.44669
	107.132	32.2219	-0.499751	5.44669
	107.132	32.2359	-0.497219	5.44669
	107.132	32.2217	-0.482475	5.44669
	107.132	32.2108	-0.475792	5.44669
	107.132	32.2112	-0.47801	5.44669
	107.132	32.2153	-0.473409	5.44669
	107.132	32.2169	-0.46157	5.44669
	107.11	32.216	-0.464673	5.44669
	107.052	32.2152	-0.479069	5.44669
	107.029	32.1659	-0.485404	5.44669
	107.082	31.9902	-0.475292	5.44669
	107.12	31.762	-0.451853	5.44669
	107.051	31.6523	-0.435073	5.44669
	106.954	31.6754	-0.434705	5.44669
	106.951	31.7222	-0.44025	5.44669
	106.987	31.7332	-0.450532	5.44669
	106.958	31.7212	-0.47772	5.44669
	106.905	31.663	-0.513001	5.44669
	106.887	31.4876	-0.522479	5.44669
	106.899	31.2626	-0.498857	5.44669
	106.909	31.1542	-0.47534	5.44669
	106.91	31.1767	-0.472262	5.44669
	106.906	31.2227	-0.479074	5.44669
	106.905	31.2337	-0.482981	5.44669
	106.905	31.2219	-0.49006	5.44669
	106.906	31.2131	-0.508624	5.44669
	106.906	31.1644	-0.516573	5.44669
	106.906	30.9917	-0.490119	5.44669
	106.906	30.7646	-0.456799	5.44669
	106.906	30.6543	-0.457041	5.44669
	106.906	30.6768	-0.477617	5.44669
	106.906	30.7234	-0.495387	5.44669
	106.906	30.7347	-0.51272	5.44669
	106.906	30.7228	-0.51639	5.44669
	106.906	30.7138	-0.488585	5.44669
	106.906	30.7143	-0.448351	5.44669
	106.906	30.7176	-0.429189	5.44669
	106.906	30.6697	-0.441404	5.44669
	106.906	30.5423	-0.477884	5.44669
	106.906	30.4399	-0.508453	5.44669
	106.906	30.4319	-0.503528	5.44669
	106.906	30.4632	-0.481975	5.44669
	106.906	30.4298	-0.473332	5.44669
	106.906	30.2984	-0.477156	5.44669
	106.884	30.1893	-0.481796	5.44669
	106.826	30.1798	-0.482375	5.44669
	106.802	30.213	-0.480967	5.44669
	106.856	30.23	-0.480172	5.44669
	106.894	30.2252	-0.472468	5.44669
	106.825	30.2172	-0.452536	5.44669
	106.728	30.2155	-0.436364	5.44669
	106.725	30.1685	-0.442873	5.44669
	106.761	30.0432	-0.475942	5.44669
	106.732	29.9415	-0.507116	5.44669
	106.678	29.8837	-0.495788	5.44669
	106.661	29.7879	-0.45435	5.44669
	106.672	29.702	-0.429092	5.44669
	106.683	29.6896	-0.439223	5.44669
	106.706	29.7133	-0.469134	5.44669
	106.76	29.7273	-0.480704	5.44669
	106.782	29.7247	-0.459596	5.44669
	106.729	29.7187	-0.436344	5.44669
	106.669	29.717	-0.440348	5.44669
	106.659	29.7185	-0.467019	5.44669
	106.675	29.7197	-0.487288	5.44669
	106.685	29.7197	-0.495834	5.44669
	106.684	29.7192	-0.501591	5.44669
	106.679	29.6699	-0.486709	5.44669
	106.678	29.5432	-0.452559	5.44669
	106.679	29.4417	-0.431577	5.44669
	106.68	29.3845	-0.433031	5.44669
	106.68	29.2889	-0.448669	5.44669
	106.68	29.2028	-0.471642	5.44669
	106.679	29.1903	-0.48626	5.44669
	106.679	29.214	-0.485889	5.44669
	106.68	29.2281	-0.472931	5.44669
	106.68	29.2255	-0.45069	5.44669
	106.68	29.2194	-0.443296	5.44669
	106.68	29.2178	-0.463421	5.44669
	106.657	29.2193	-0.484775	5.44669
	106.6	29.1713	-0.488197	5.44669
	106.576	29.0445	-0.474427	5.44669
	106.63	28.9424	-0.458367	5.44669
	106.69	28.8851	-0.462968	5.44669
	106.678	28.8387	-0.471622	5.44669
	106.605	28.8796	-0.458032	5.44669
	106.548	28.9195	-0.446796	5.44669
	106.546	28.8243	-0.470141	5.44669
	106.564	28.7057	-0.503333	5.44669
	106.551	28.6795	-0.496272	5.44669
	106.49	28.7092	-0.455898	5.44669
	106.44	28.7306	-0.429569	5.44669
	106.435	28.6798	-0.431002	5.44669
	106.451	28.5447	-0.440662	5.44669
	106.459	28.4894	-0.444151	5.44669
	106.456	28.5608	-0.442171	5.44669
	106.453	28.5685	-0.447972	5.44669
	106.452	28.4906	-0.475963	5.44669
	106.453	28.3971	-0.505305	5.44669
	106.454	28.2781	-0.49502	5.44669
	106.454	28.1953	-0.454672	5.44669
	106.453	28.1924	-0.4295	5.44669
	106.453	28.219	-0.431409	5.44669
	106.453	28.2309	-0.440857	5.44669
	106.453	28.2264	-0.444088	5.44669
	106.453	28.2202	-0.442076	5.44669
	106.431	28.1701	-0.440083	5.44669
	106.373	27.9959	-0.447834	5.44669
	106.35	27.8178	-0.468777	5.44669
	106.404	27.8348	-0.477485	5.44669
	106.464	27.9099	-0.458373	5.44669
	106.452	27.8377	-0.436976	5.44669
	106.356	27.7161	-0.433176	5.44669
	106.242	27.6806	-0.438932	5.44669
	106.194	27.7073	-0.450523	5.44669
	106.209	27.7309	-0.470314	5.44669
	106.231	27.7312	-0.485044	5.44669
	106.235	27.723	-0.485851	5.44669
	106.229	27.7194	-0.481219	5.44669
	106.225	27.6716	-0.479033	5.44669
	106.225	27.5467	-0.479771	5.44669
	106.227	27.4454	-0.480858	5.44669
	106.228	27.3877	-0.473181	5.44669
	106.227	27.2917	-0.460461	5.44669
	106.227	27.2058	-0.464289	5.44669
	106.227	27.1934	-0.471432	5.44669
	106.227	27.2171	-0.465353	5.44669
	106.227	27.2311	-0.466918	5.44669
	106.227	27.1794	-0.470787	5.44669
	106.227	26.9973	-0.456277	5.44669
	106.205	26.7673	-0.446357	5.44669
	106.147	26.6592	-0.470581	5.44669
	106.101	26.6836	-0.511544	5.44669
	106.098	26.7303	-0.532284	5.44669
	106.112	26.7409	-0.520471	5.44669
	106.096	26.6795	-0.483599	5.44669
	106.037	26.4946	-0.444852	5.44669
	105.987	26.2668	-0.437373	5.44669
	105.983	26.1607	-0.463065	5.44669
	105.998	26.1359	-0.478868	5.44669
	106.006	26.0059	-0.460992	5.44669
	106.004	25.7879	-0.437583	5.44669
	106	25.6662	-0.44037	5.44669
	105.999	25.6806	-0.466588	5.44669
	106	25.728	-0.479229	5.44669
	106.001	25.7424	-0.459882	5.44669
	106.001	25.7316	-0.444859	5.44669
	106.001	25.7219	-0.468671	5.44669
	106.001	25.7217	-0.511276	5.44669
	105.978	25.6758	-0.52498	5.44669
	105.921	25.5014	-0.492649	5.44669
	105.897	25.2724	-0.446992	5.44669
	105.929	25.162	-0.427175	5.44669
	105.931	25.1851	-0.433173	5.44669
	105.896	25.2321	-0.450294	5.44669
	105.854	25.2432	-0.472273	5.44669
	105.8	25.2312	-0.485947	5.44669
	105.763	25.2221	-0.485534	5.44669
	105.761	25.2226	-0.472894	5.44669
	105.795	25.2261	-0.450801	5.44669
	105.858	25.1781	-0.435485	5.44669
	105.88	25.0015	-0.435251	5.44669
	105.823	24.7723	-0.448203	5.44669
	105.763	24.6627	-0.470657	5.44669
	105.753	24.6861	-0.478142	5.44669
	105.77	24.733	-0.45798	5.44669
	105.78	24.6948	-0.436578	5.44669
	105.778	24.5559	-0.433149	5.44669
	105.774	24.4453	-0.446933	5.44669
	105.773	24.3887	-0.470872	5.44669
	105.774	24.2965	-0.478684	5.44669
	105.775	24.2117	-0.45813	5.44669
	105.775	24.1493	-0.436448	5.44669
	105.774	23.9962	-0.440912	5.44669
	105.774	23.7819	-0.475089	5.44669
	105.774	23.67	-0.507456	5.44669
	105.752	23.6872	-0.496233	5.44669
	105.695	23.7323	-0.454415	5.44669
	105.649	23.7447	-0.428961	5.44669
	105.623	23.7339	-0.431275	5.44669
	105.579	23.7249	-0.440992	5.44669
	105.54	23.725	-0.444192	5.44669
	105.535	23.7282	-0.442071	5.44669
	105.545	23.6803	-0.447915	5.44669
	105.552	23.5038	-0.468104	5.44669
	105.551	23.2747	-0.477174	5.44669
	105.548	23.165	-0.458482	5.44669
	105.547	23.1884	-0.445003	5.44669
	105.548	23.2353	-0.461358	5.44669
	105.548	23.2463	-0.475432	5.44669
	105.548	23.2342	-0.468028	5.44669
	105.548	23.2252	-0.46661	5.44669
	105.548	23.2257	-0.477577	5.44669
	105.548	23.2291	-0.484089	5.44669
	105.548	23.2304	-0.475272	5.44669
	105.548	23.2297	-0.452311	5.44669
	105.548	23.2289	-0.443143	5.44669
	105.548	23.2289	-0.470651	5.44669
	105.548	23.2291	-0.504846	5.44669
	105.548	23.1801	-0.504595	5.44669
	105.548	23.0532	-0.483705	5.44669
	105.548	23.0008	-0.465807	5.44669
	105.526	23.1196	-0.448531	5.44669
	105.446	23.2031	-0.437061	5.44669
	105.343	23.0507	-0.44459	5.44669
	105.293	22.7375	-0.468543	5.44669
	105.326	22.478	-0.486418	5.44669
	105.404	22.4518	-0.494929	5.44669
	105.433	22.5777	-0.501521	5.44669
	105.374	22.5484	-0.494872	5.44669
	105.309	22.3294	-0.488733	5.44669
	105.299	22.1732	-0.496235	5.44669
	105.317	22.1738	-0.487039	5.44669
	105.328	22.1784	-0.46248	5.44669
	105.326	22.0245	-0.460475	5.44669
	105.321	21.7862	-0.469158	5.44669
	105.32	21.6646	-0.465763	5.44669
	105.321	21.6863	-0.47577	5.44669
	105.322	21.7367	-0.499208	5.44669
	105.322	21.7497	-0.492584	5.44669
	105.322	21.7373	-0.455826	5.44669
	105.322	21.7274	-0.438721	5.44669
	105.322	21.7277	-0.45972	5.44669
	105.322	21.7313	-0.484857	5.44669
	105.322	21.7327	-0.489548	5.44669
	105.322	21.732	-0.474964	5.44669
	105.322	21.6821	-0.450241	5.44669
	105.299	21.506	-0.434515	5.44669
	105.242	21.2779	-0.435043	5.44669
	105.218	21.1684	-0.448461	5.44669
	105.25	21.1915	-0.470839	5.44669
	105.23	21.2874	-0.478127	5.44669
	105.16	21.4252	-0.46578	5.44669
	105.151	21.4656	-0.464709	5.44669
	105.175	21.3378	-0.469709	5.44669
	105.144	21.2056	-0.45661	5.44669
	105.093	21.1854	-0.439009	5.44669
	105.078	21.2224	-0.434656	5.44669
	105.089	21.2448	-0.4467	5.44669
	105.121	21.241	-0.470239	5.44669
	105.179	21.2314	-0.486372	5.4507
	105.199	21.2288	-0.486435	5.46104
	105.144	21.2311	-0.47312	5.46531
	105.084	21.233	-0.458446	5.45562
	105.074	21.1837	-0.463465	5.4448
	105.091	21.0071	-0.471803	5.44287
	105.101	20.7784	-0.457931	5.44579
	105.099	20.669	-0.438818	5.44767
	105.095	20.6923	-0.434106	5.44742
	105.094	20.7391	-0.438667	5.44664
	105.095	20.7009	-0.442211	5.44641
	105.096	20.5128	-0.449938	5.44658
	105.096	20.3246	-0.468902	5.44674
	105.073	20.3424	-0.476789	5.44675
	105.016	20.4214	-0.458037	5.44669
	104.992	20.3506	-0.444953	5.44667
	105.046	20.2281	-0.469366	5.44668
	105.084	20.1918	-0.511534	5.44669
	105.015	20.2185	-0.524841	5.44669
	104.917	20.1931	-0.492499	5.44669
	104.937	20.0668	-0.446978	5.44669
	105.03	20.0061	-0.427222	5.44669
	105.025	20.0721	-0.441068	5.44669
	104.94	20.0795	-0.478443	5.44669
	104.92	20.0033	-0.516677	5.44669
	104.967	19.9107	-0.523763	5.44669
	105.02	19.7915	-0.490218	5.44669
	105.074	19.7082	-0.446406	5.44669
	105.085	19.7052	-0.427793	5.44669
	105.005	19.7319	-0.43364	5.44669
	104.89	19.7439	-0.442399	5.44669
	104.858	19.7394	-0.443941	5.44669
	104.929	19.7332	-0.441466	5.44669
	104.976	19.7322	-0.43988	5.44669
	104.928	19.734	-0.440095	5.44669
	104.861	19.7351	-0.440749	5.44669
	104.846	19.7349	-0.440946	5.44669
	104.862	19.6853	-0.440797	5.44669
	104.875	19.5092	-0.448535	5.44669
	104.874	19.2809	-0.468817	5.44669
	104.869	19.1714	-0.477253	5.44669
	104.868	19.1946	-0.458261	5.44669
	104.869	19.2413	-0.437012	5.44669
	104.87	19.2523	-0.433231	5.44669
	104.87	19.2403	-0.438942	5.44669
	104.869	19.2313	-0.442637	5.44669
	104.869	19.2318	-0.442148	5.44669
	104.869	19.1861	-0.4485	5.44669
	104.869	19.0113	-0.468322	5.44669
	104.869	18.7822	-0.484928	5.44669
	104.869	18.6719	-0.494382	5.44669
	104.869	18.695	-0.509692	5.44669
	104.869	18.742	-0.515477	5.44669
	104.869	18.7532	-0.497149	5.44669
	104.869	18.7411	-0.484992	5.44669
	104.869	18.7321	-0.493901	5.44669
	104.869	18.7326	-0.487398	5.44669
	104.869	18.736	-0.45559	5.44669
	104.869	18.6881	-0.432603	5.44669
	104.869	18.5114	-0.440254	5.44669
	104.869	18.2823	-0.468318	5.44669
	104.847	18.1726	-0.487866	5.44669
	104.789	18.1468	-0.487745	5.44669
	104.743	18.0177	-0.473138	5.44669
	104.74	17.8003	-0.450117	5.44669
	104.776	17.6787	-0.435112	5.44669
	104.841	17.6929	-0.443208	5.44669
	104.885	17.7401	-0.468657	5.44669
	104.885	17.7546	-0.479086	5.44669
	104.87	17.7438	-0.459088	5.44669
	104.864	17.6849	-0.436706	5.44669
	104.844	17.5579	-0.44068	5.44669
	104.79	17.4597	-0.4749	5.44669
	104.767	17.4532	-0.507459	5.44669
	104.82	17.4838	-0.496302	5.44669
	104.857	17.4494	-0.454443	5.44669
	104.81	17.3179	-0.428948	5.44669
	104.748	17.2091	-0.431259	5.44669
	104.734	17.1997	-0.44099	5.44669
	104.75	17.2329	-0.444197	5.44669
	104.739	17.2498	-0.442074	5.44669
	104.703	17.2451	-0.440044	5.44669
	104.71	17.2371	-0.439948	5.44669
	104.729	17.2354	-0.440629	5.44669
	104.69	17.2375	-0.440949	5.44669
	104.638	17.239	-0.44084	5.44669
	104.625	17.2389	-0.448552	5.44669
	104.66	17.2383	-0.468809	5.44669
	104.727	17.2381	-0.485114	5.44669
	104.772	17.2382	-0.486416	5.44669
	104.772	17.2384	-0.47356	5.44669
	104.735	17.2384	-0.450766	5.44669
	104.671	17.2875	-0.435234	5.44669
	104.628	17.4143	-0.435158	5.44669
	104.627	17.4667	-0.440382	5.4507
	104.642	17.3479	-0.450426	5.46104
	104.648	17.2152	-0.477629	5.46531
	104.645	17.1916	-0.50513	5.45562
	104.642	17.2273	-0.494355	5.4448
	104.642	17.2504	-0.462326	5.44287
	104.643	17.2473	-0.465672	5.44579
	104.643	17.2378	-0.496247	5.44767
	104.643	17.2349	-0.494941	5.44742
	104.643	17.2371	-0.465737	5.44664
	104.643	17.239	-0.466894	5.44641
	104.643	17.2391	-0.495547	5.44658
	104.643	17.2384	-0.502084	5.44674
	104.643	17.2381	-0.485966	5.44675
	104.643	17.2382	-0.467648	5.44669
	104.643	17.2384	-0.448498	5.44667
	104.621	17.2384	-0.444264	5.44668
	104.563	17.2383	-0.464606	5.44669
	104.517	17.2383	-0.477057	5.44669
	104.491	17.2383	-0.459684	5.44669
	104.47	17.2383	-0.437678	5.44669
	104.511	17.2383	-0.440875	5.44669
	104.586	17.2383	-0.474637	5.44669
	104.567	17.2383	-0.507279	5.44669
	104.482	17.2383	-0.49632	5.44669
	104.49	17.2383	-0.454514	5.44669
	104.596	17.2383	-0.428972	5.44669
	104.671	17.2383	-0.431244	5.44669
	104.648	17.2383	-0.440975	5.44669
	104.564	17.2383	-0.452067	5.44669
	104.508	17.2383	-0.478105	5.44669
	104.487	17.2383	-0.512617	5.44669
	104.472	17.2383	-0.522181	5.44669
	104.513	17.2383	-0.490998	5.44669
	104.587	17.2383	-0.447295	5.44669
	104.566	17.2383	-0.427888	5.44669
	104.459	17.2383	-0.433364	5.44669
	104.388	17.2383	-0.442249	5.44669
	104.39	17.2383	-0.451847	5.44669
	104.416	17.2383	-0.46969	5.44669
	104.448	17.2383	-0.476441	5.44669
	104.523	17.2383	-0.457611	5.44669
	104.598	17.2383	-0.444899	5.44669
	104.568	17.2383	-0.469495	5.44669
	104.478	17.2383	-0.503736	5.44669
	104.465	17.2383	-0.504541	5.44669
	104.517	17.2383	-0.484077	5.44669
	104.569	17.2383	-0.473852	5.44669
	104.621	17.2383	-0.476627	5.44669
	104.632	17.1891	-0.48139	5.44669
	104.575	17.0624	-0.482392	5.44669
	104.54	17.0099	-0.473248	5.44669
	104.567	17.0796	-0.452073	5.44669
	104.572	17.0855	-0.435893	5.44669
	104.561	17.0567	-0.43497	5.44669
	104.599	17.1398	-0.44794	5.44669
	104.648	17.2495	-0.470647	5.44669
	104.637	17.2269	-0.478232	5.44669
	104.568	17.0247	-0.458021	5.44669
	104.513	16.8253	-0.436563	5.44669
	104.488	16.8926	-0.433128	5.44669
	104.448	17.1518	-0.439059	5.44669
	104.432	17.3109	-0.442722	5.44669
	104.506	17.2481	-0.450013	5.44669
	104.597	17.0117	-0.468752	5.44669
	104.573	16.8123	-0.4767	5.44669
	104.481	16.8426	-0.458053	5.44669
	104.465	16.9801	-0.444992	5.44669
	104.493	17.0846	-0.461506	5.44669
	104.489	17.1379	-0.483369	5.44669
	104.496	17.0339	-0.488288	5.44669
	104.525	16.8097	-0.474965	5.44669
	104.562	16.7272	-0.450689	5.44669
	104.593	16.8666	-0.434702	5.44669
	104.575	17.0185	-0.434962	5.44669
	104.553	17.0427	-0.44049	5.44669
	104.595	16.9512	-0.44267	5.44669
	104.627	16.7984	-0.441612	5.44669
	104.582	16.7501	-0.440393	5.44669
	104.523	16.88	-0.448129	5.44669
	104.509	17.0158	-0.46879	5.44669
	104.524	17.0368	-0.477386	5.44669
	104.535	16.9497	-0.458326	5.44669
	104.534	16.7999	-0.436992	5.44669
	104.53	16.7021	-0.433199	5.44669
	104.551	16.704	-0.438936	5.44669
	104.587	16.6886	-0.442646	5.44669
	104.576	16.4768	-0.442154	5.44669
	104.556	16.0167	-0.440629	5.44669
	104.595	15.4461	-0.440164	5.44669
	104.648	14.9053	-0.440512	5.44669
	104.661	14.4144	-0.440823	5.44669
	104.648	13.9827	-0.4487	5.44669
	104.639	13.7133	-0.468877	5.44669
	104.639	13.6631	-0.477219	5.44669
	104.643	13.7234	-0.466097	5.44669
	104.644	13.7643	-0.473035	5.44669
	104.643	13.7596	-0.505813	5.44669
	104.643	13.6938	-0.529052	5.44669
	104.643	13.5618	-0.521161	5.44669
	104.643	13.4638	-0.492908	5.44669
	104.643	13.4101	-0.473365	5.44669
	104.643	13.3146	-0.465686	5.44669
	104.665	13.2274	-0.452164	5.44669
	104.723	13.2144	-0.438627	5.44669
	104.769	13.2382	-0.436084	5.44669
	104.772	13.2526	-0.447435	5.44669
	104.736	13.2501	-0.470039	5.44669
	104.671	13.2439	-0.478157	5.44669
	104.65	13.2422	-0.466076	5.44669
	104.729	13.2437	-0.464823	5.44669
	104.848	13.2449	-0.469651	5.44669
	104.903	13.2449	-0.456546	5.44669
	104.89	13.2445	-0.446874	5.44669
	104.866	13.2443	-0.462831	5.44669
	104.86	13.1952	-0.483255	5.44669
	104.867	13.0193	-0.49564	5.44669
	104.871	12.7909	-0.510815	5.44669
	104.871	12.6813	-0.5155	5.44669
	104.869	12.7045	-0.488889	5.44669
	104.869	12.7512	-0.448794	5.44669
	104.869	12.7623	-0.429267	5.44669
	104.869	12.7502	-0.441279	5.44669
	104.869	12.7412	-0.469934	5.44669
	104.869	12.7418	-0.480308	5.44669
	104.869	12.7452	-0.459146	5.44669
	104.869	12.7464	-0.444167	5.44669
	104.869	12.6965	-0.468643	5.44669
	104.869	12.569	-0.51151	5.44669
	104.869	12.4673	-0.532959	5.44669
	104.869	12.4596	-0.520766	5.44669
	104.869	12.5401	-0.483482	5.44669
	104.869	12.6824	-0.452569	5.44669
	104.869	12.7302	-0.457635	5.44669
	104.869	12.5547	-0.47937	5.44669
	104.869	12.2937	-0.49591	5.44669
	104.869	12.2197	-0.504446	5.44669
	104.869	12.3757	-0.487879	5.44669
	104.869	12.4821	-0.452035	5.44669
	104.869	12.4245	-0.438812	5.44669
	104.869	12.4535	-0.461107	5.44669
	104.869	12.6481	-0.485406	5.44669
	104.869	12.7941	-0.489285	5.44669
	104.869	12.798	-0.48253	5.44669
	104.892	12.7496	-0.478362	5.4507
	104.949	12.7282	-0.479024	5.46104
	104.973	12.6873	-0.488655	5.46531
	104.941	12.5716	-0.501571	5.45562
	104.961	12.4717	-0.497131	5.4448
	105.031	12.4605	-0.481792	5.44287
	105.017	12.5389	-0.475537	5.44579
	104.914	12.6816	-0.478146	5.44767
	104.864	12.7795	-0.473557	5.44742
	104.945	12.7802	-0.461584	5.44664
	105.074	12.7474	-0.464626	5.44641
	105.133	12.7336	-0.471174	5.44658
	105.118	12.7396	-0.457255	5.44674
	105.091	12.747	-0.446629	5.44675
	105.086	12.7479	-0.470348	5.44669
	105.093	12.7457	-0.503479	5.44667
	105.098	12.7445	-0.496259	5.44668
	105.097	12.7447	-0.455841	5.44669
	105.095	12.7453	-0.429549	5.44669
	105.095	12.7454	-0.431014	5.44669
	105.095	12.7453	-0.448544	5.44669
	105.096	12.7452	-0.472307	5.44669
	105.096	12.7452	-0.478712	5.44669
	105.096	12.7452	-0.457632	5.44669
	105.095	12.7452	-0.436229	5.44669
	105.118	12.7452	-0.440998	5.44669
	105.198	12.7452	-0.467332	5.44669
	105.279	12.7452	-0.487188	5.44669
	105.249	12.7452	-0.495681	5.44669
	105.135	12.7452	-0.509433	5.44669
	105.064	12.7452	-0.522777	5.44669
	105.069	12.7944	-0.517287	5.44669
	105.118	12.9704	-0.485652	5.44669
	105.207	13.1988	-0.446845	5.44669
	105.305	13.2591	-0.437479	5.44669
	105.349	13.1092	-0.470271	5.44669
	105.338	13.01	-0.506708	5.44669
	105.319	13.1178	-0.49764	5.4507
	105.315	13.2626	-0.463142	5.46104
	105.32	13.2951	-0.456975	5.46531
	105.301	13.2589	-0.467456	5.45562
	105.243	13.2324	-0.466294	5.4448
	105.218	13.2343	-0.468726	5.44287
	105.272	13.2444	-0.47121	5.44579
	105.332	13.2481	-0.463682	5.44767
	105.343	13.2951	-0.466297	5.44742
	105.327	13.4689	-0.478992	5.44664
	105.316	13.6972	-0.484793	5.44641
	105.318	13.8075	-0.482935	5.44658
	105.322	13.7846	-0.480129	5.44674
	105.323	13.7378	-0.479621	5.44675
	105.322	13.7266	-0.480406	5.44669
	105.344	13.7878	-0.473045	5.44667
	105.424	13.9236	-0.452694	5.44668
	105.505	13.9755	-0.444096	5.44669
	105.475	13.8533	-0.463044	5.44669
	105.383	13.7193	-0.484333	5.44669
	105.392	13.7456	-0.496016	5.44669
	105.479	13.9088	-0.502719	5.44669
	105.498	14.0336	-0.494987	5.44669
	105.473	14.0874	-0.488355	5.44669
	105.5	14.1735	-0.496036	5.44669
	105.549	14.2566	-0.48709	5.44669
	105.565	14.2714	-0.462572	5.44669
	105.555	14.2496	-0.460495	5.44669
	105.545	14.2356	-0.477005	5.44669
	105.544	14.2374	-0.486031	5.44669
	105.548	14.2432	-0.47629	5.44669
	105.549	14.245	-0.459918	5.44669
	105.571	14.2929	-0.470826	5.44669
	105.628	14.4676	-0.507092	5.44669
	105.651	14.6468	-0.522503	5.44669
	105.598	14.63	-0.493105	5.44669
	105.538	14.5546	-0.455935	5.44669
	105.527	14.6266	-0.463488	5.44669
	105.543	14.6991	-0.497612	5.44669
	105.554	14.5587	-0.49629	5.44669
	105.552	14.3528	-0.457947	5.44669
	105.57	14.3956	-0.430422	5.44669
	105.649	14.5976	-0.438502	5.44669
	105.753	14.6354	-0.468359	5.44669
	105.804	14.5744	-0.480636	5.44669
	105.793	14.5838	-0.459843	5.44669
	105.772	14.5679	-0.444343	5.44669
	105.767	14.5513	-0.460598	5.44669
	105.772	14.6474	-0.475349	5.44669
	105.776	14.7581	-0.468264	5.44669
	105.776	14.7806	-0.474609	5.44669
	105.774	14.7523	-0.497832	5.44669
	105.774	14.7327	-0.49242	5.44669
	105.774	14.7346	-0.456247	5.44669
	105.774	14.7423	-0.431085	5.44669
	105.775	14.7449	-0.431513	5.44669
	105.774	14.7924	-0.448208	5.44669
	105.774	14.9668	-0.471989	5.44669
	105.774	15.1951	-0.478699	5.44669
	105.774	15.3052	-0.46561	5.44669
	105.774	15.2823	-0.464435	5.44669
	105.774	15.2355	-0.469654	5.44669
	105.774	15.2243	-0.464556	5.44669
	105.774	15.2855	-0.475086	5.44669
	105.774	15.4705	-0.499351	5.44669
	105.797	15.6984	-0.492887	5.44669
	105.876	15.8046	-0.455902	5.44669
	105.958	15.7801	-0.430775	5.44669
	105.95	15.7341	-0.431506	5.44669
	105.916	15.7238	-0.448315	5.44669
	105.948	15.7359	-0.472036	5.44669
	106.003	15.7446	-0.47868	5.44669
	106.02	15.744	-0.465586	5.44669
	106.007	15.7406	-0.472302	5.44669
	105.997	15.7886	-0.505688	5.44669
	105.997	15.9161	-0.52926	5.44669
	106	15.9692	-0.529164	5.44669
	106.002	15.8505	-0.513174	5.44669
	106.001	15.7667	-0.489571	5.44669
	106	15.919	-0.482685	5.44669
	106	16.1831	-0.495636	5.44669
	106.001	16.3158	-0.496817	5.44669
	106.001	16.2896	-0.491648	5.44669
	106.001	16.2333	-0.496766	5.44669
	106.001	16.2194	-0.494097	5.44669
	106.001	16.2336	-0.490106	5.44669
	106.001	16.2445	-0.497087	5.44669
	106.023	16.244	-0.486908	5.44669
	106.08	16.24	-0.462122	5.44669
	106.104	16.2384	-0.460371	5.44669
	106.073	16.2392	-0.469242	5.44669
	106.07	16.2401	-0.465835	5.44669
	106.083	16.2402	-0.467899	5.44669
	106.045	16.2399	-0.478898	5.44669
	105.996	16.2398	-0.492055	5.44669
	106.006	16.2398	-0.510868	5.44669
	106.097	16.2399	-0.516798	5.44669
	106.21	16.2891	-0.497285	5.44669
	106.259	16.465	-0.484579	5.44669
	106.245	16.6934	-0.49368	5.44669
	106.223	16.803	-0.487452	5.44669
	106.219	16.7798	-0.463562	5.44669
	106.225	16.7331	-0.468652	5.44669
	106.229	16.722	-0.497058	5.44669
	106.229	16.7341	-0.502092	5.44669
	106.227	16.7922	-0.485433	5.44669
	106.226	16.9677	-0.467421	5.44669
	106.227	17.1927	-0.448593	5.44669
	106.227	17.301	-0.444384	5.44669
	106.227	17.2785	-0.464623	5.44669
	106.227	17.2325	-0.477021	5.44669
	106.227	17.2216	-0.459663	5.44669
	106.227	17.2334	-0.437682	5.44669
	106.227	17.2422	-0.433014	5.44669
	106.227	17.2417	-0.438613	5.44669
	106.227	17.2384	-0.442576	5.44669
	106.227	17.2371	-0.44224	5.44669
	106.227	17.287	-0.440689	5.44669
	106.227	17.4145	-0.440159	5.44669
	106.227	17.5162	-0.440488	5.44669
	106.249	17.5239	-0.440814	5.44669
	106.329	17.4927	-0.448705	5.44669
	106.41	17.5263	-0.468882	5.44669
	106.38	17.6577	-0.477219	5.44669
	106.266	17.7668	-0.466095	5.44669
	106.218	17.7762	-0.465164	5.44669
	106.281	17.7431	-0.477658	5.44669
	106.353	17.7261	-0.492508	5.44669
	106.388	17.78	-0.503628	5.44669
	106.426	17.964	-0.496616	5.44669
	106.437	18.194	-0.480844	5.44669
	106.385	18.3015	-0.475323	5.44669
	106.352	18.2768	-0.486264	5.44669
	106.401	18.2302	-0.501892	5.44669
	106.462	18.269	-0.490245	5.44669
	106.475	18.4572	-0.453935	5.44669
	106.459	18.6944	-0.438767	5.44669
	106.448	18.7541	-0.468283	5.44669
	106.449	18.6008	-0.505416	5.44669
	106.453	18.5004	-0.497806	5.44669
	106.477	18.6089	-0.4558	5.44669
	106.534	18.7544	-0.436853	5.44669
	106.579	18.787	-0.458947	5.44669
	106.582	18.7505	-0.485197	5.44669
	106.569	18.7239	-0.497836	5.44669
	106.584	18.7258	-0.503173	5.44669
	106.621	18.7852	-0.48666	5.44669
	106.613	18.9648	-0.451976	5.44669
	106.594	19.1419	-0.43135	5.44669
	106.632	19.1225	-0.441014	5.44669
	106.685	19.0468	-0.476952	5.44669
	106.698	19.1196	-0.516072	5.44669
	106.685	19.2416	-0.53191	5.44669
	106.675	19.2771	-0.526575	5.44669
	106.676	19.2502	-0.511147	5.44669
	106.679	19.2758	-0.481771	5.44669
	106.681	19.4023	-0.447409	5.44669
	106.68	19.463	-0.431224	5.44669
	106.679	19.3969	-0.434722	5.44669
	106.679	19.3895	-0.441633	5.44669
	106.679	19.4165	-0.443236	5.44669
	106.68	19.3823	-0.441443	5.44669
	106.68	19.4	-0.440121	5.44669
	106.68	19.4753	-0.440204	5.44669
	106.68	19.5586	-0.440709	5.44669
	106.68	19.6743	-0.440891	5.44669
	106.68	19.7593	-0.440788	5.44669
	106.702	19.7644	-0.44068	5.44669
	106.782	19.7379	-0.448542	5.44669
	106.885	19.7253	-0.468862	5.44669
	106.935	19.7294	-0.477269	5.44669
	106.924	19.7357	-0.458252	5.44669
	106.903	19.7368	-0.437002	5.44669
	106.898	19.7351	-0.43323	5.44669
	106.904	19.7831	-0.438945	5.44669
	106.908	19.9592	-0.450509	5.44669
	106.907	20.1881	-0.470303	5.44669
	106.906	20.2978	-0.485044	5.44669
	106.905	20.2745	-0.485855	5.44669
	106.906	20.2277	-0.47335	5.44669
	106.906	20.2167	-0.450877	5.44669
	106.906	20.2287	-0.435355	5.44669
	106.906	20.2377	-0.44304	5.44669
	106.906	20.2864	-0.4685	5.44669
	106.906	20.4097	-0.479081	5.44669
	106.906	20.5101	-0.459141	5.44669
	106.906	20.568	-0.436731	5.44669
	106.906	20.6643	-0.440671	5.44669
	106.906	20.7504	-0.467017	5.44669
	106.928	20.8119	-0.479301	5.44669
	106.986	20.9149	-0.467631	5.44669
	107.009	21.0024	-0.472938	5.44669
	106.956	21.0622	-0.497357	5.44669
	106.918	21.1639	-0.492815	5.44669
	106.987	21.2516	-0.464452	5.44669
	107.106	21.3118	-0.467111	5.44669
	107.167	21.4137	-0.496095	5.44669
	107.155	21.4521	-0.494366	5.44669
	107.129	21.3854	-0.465551	5.44669
	107.123	21.4349	-0.459149	5.44669
	107.129	21.6413	-0.467511	5.44669
	107.134	21.785	-0.465544	5.44669
	107.134	21.7837	-0.476263	5.44669
	107.132	21.7831	-0.499493	5.44669
	107.131	21.939	-0.492528	5.44669
	107.132	22.1767	-0.463572	5.44669
	107.132	22.2974	-0.458974	5.44669
	107.132	22.2755	-0.46814	5.44669
	107.132	22.2254	-0.46587	5.44669
	107.132	22.2125	-0.468306	5.44669
	107.132	22.2249	-0.471185	5.44669
	107.132	22.2347	-0.45595	5.44669
	107.154	22.2836	-0.438208	5.44669
	107.234	22.456	-0.434555	5.44669
	107.315	22.683	-0.446942	5.44669
	107.308	22.7932	-0.470376	5.44669
	107.251	22.7709	-0.478473	5.44669
	107.226	22.7242	-0.466089	5.44669
	107.258	22.7129	-0.464716	5.44669
	107.328	22.7248	-0.469602	5.44669
	107.376	22.7338	-0.456563	5.44669
	107.376	22.7826	-0.446898	5.44669
	107.359	22.9551	-0.462836	5.44669
	107.353	23.1823	-0.475378	5.44669
	107.356	23.2925	-0.45961	5.44669
	107.359	23.2209	-0.438244	5.44669
	107.36	22.9983	-0.433268	5.44669
	107.381	22.7094	-0.43852	5.44669
	107.46	22.4358	-0.450318	5.44669
	107.541	22.1904	-0.470374	5.44669
	107.512	21.9511	-0.477271	5.44669
	107.398	21.7535	-0.457716	5.44669
	107.327	21.6774	-0.436777	5.44669
	107.332	21.7033	-0.433326	5.44669
	107.381	21.7393	-0.439066	5.44669
	107.448	21.7448	-0.442655	5.44669
	107.488	21.7343	-0.449983	5.44669
	107.486	21.7279	-0.468763	5.44669
	107.472	21.729	-0.484586	5.44669
	107.489	21.7317	-0.486211	5.44669
	107.549	21.7324	-0.473661	5.44669
	107.598	21.7318	-0.458752	5.44669
	107.602	21.7312	-0.463401	5.44669
	107.587	21.7312	-0.479538	5.44669
	107.579	21.7314	-0.486052	5.44669
	107.582	21.7315	-0.475397	5.44669
	107.585	21.7315	-0.459537	5.44669
	107.586	21.7314	-0.470984	5.44669
	107.585	21.7314	-0.499423	5.44669
	107.584	21.7314	-0.494376	5.44669
	107.584	21.7315	-0.464371	5.44669
	107.585	21.7315	-0.466522	5.44669
	107.585	21.7315	-0.503747	5.44669
	107.585	21.7315	-0.522639	5.44669
	107.585	21.7315	-0.502223	5.44669
	107.585	21.7315	-0.476694	5.44669
	107.585	21.7315	-0.463762	5.44669
	107.585	21.7315	-0.458045	5.44669
	107.585	21.7315	-0.466633	5.44669
	107.585	21.7315	-0.481144	5.44669
	107.585	21.7315	-0.485576	5.44669
	107.585	21.7315	-0.474627	5.44669
	107.585	21.7315	-0.459383	5.44669
	107.607	21.6823	-0.471193	5.44669
	107.664	21.5063	-0.507436	5.44669
	107.688	21.2779	-0.522517	5.44669
	107.634	21.1191	-0.492989	5.44669
	107.574	21.0155	-0.448011	5.44669
	107.586	21.0098	-0.427481	5.44669
	107.682	21.1397	-0.440809	5.44669
	107.773	21.2604	-0.478243	5.44669
	107.764	21.275	-0.516685	5.44669
	107.703	21.1906	-0.523837	5.44669
	107.655	20.995	-0.490246	5.44669
	107.608	20.7709	-0.454262	5.44669
	107.597	20.6701	-0.463803	5.44669
	107.653	20.6463	-0.498339	5.44669
	107.709	20.5148	-0.496482	5.44669
	107.74	20.2958	-0.46564	5.44669
	107.782	20.1742	-0.466305	5.44669
	107.818	20.1891	-0.495335	5.44669
	107.824	20.2365	-0.494334	5.44669
	107.814	20.2509	-0.457937	5.44669
	107.808	20.2399	-0.431113	5.44669
	107.809	20.2303	-0.430924	5.44669
	107.811	20.2301	-0.447951	5.44669
	107.812	20.2335	-0.472091	5.44669
	107.811	20.2349	-0.478833	5.44669
	107.811	20.2343	-0.45776	5.44669
	107.811	20.2336	-0.43624	5.44669
	107.811	20.2335	-0.440957	5.44669
	107.811	20.2337	-0.475182	5.44669
	107.811	20.1846	-0.507479	5.44669
	107.811	20.0086	-0.49621	5.44669
	107.811	19.8294	-0.454397	5.44669
	107.811	19.8957	-0.428962	5.44669
	107.811	20.0981	-0.431281	5.44669
	107.833	20.0785	-0.440994	5.44669
	107.891	19.838	-0.444191	5.44669
	107.915	19.6696	-0.44207	5.44669
	107.861	19.6728	-0.440044	5.44669
	107.823	19.7321	-0.44782	5.44669
	107.892	19.7555	-0.468785	5.44669
	108.012	19.7442	-0.485364	5.44669
	108.049	19.7311	-0.4944	5.44669
	107.98	19.7296	-0.501674	5.44669
	107.931	19.7337	-0.495124	5.44669
	107.978	19.7359	-0.480913	5.44669
	108.045	19.7354	-0.468011	5.44669
	108.061	19.7344	-0.450448	5.44669
	108.044	19.7341	-0.444951	5.44669
	108.032	19.7344	-0.464201	5.44669
	108.033	19.7346	-0.476643	5.44669
	108.037	19.7346	-0.459654	5.44669
	108.039	19.7345	-0.437813	5.44669
	108.038	19.7345	-0.433072	5.44669
	108.037	19.7345	-0.43859	5.44669
	108.059	19.7345	-0.442547	5.44669
	108.117	19.7345	-0.442235	5.44669
	108.141	19.7345	-0.440698	5.44669
	108.109	19.7345	-0.440164	5.44669
	108.129	19.7345	-0.440487	5.44669
	108.199	19.7345	-0.448683	5.44669
	108.185	19.7345	-0.468989	5.44669
	108.104	19.7345	-0.485143	5.44669
	108.112	19.7345	-0.486364	5.44669
	108.216	19.6853	-0.473528	5.44669
	108.291	19.5585	-0.450771	5.44669
	108.291	19.5061	-0.443118	5.44669
	108.265	19.6249	-0.471188	5.44669
	108.254	19.7577	-0.50508	5.44669
	108.259	19.7812	-0.504502	5.44669
	108.265	19.7455	-0.483583	5.44669
	108.266	19.7225	-0.465789	5.44669
	108.264	19.7255	-0.448567	5.44669
	108.263	19.735	-0.437082	5.44669
	108.285	19.7379	-0.436715	5.44669
	108.366	19.7358	-0.448249	5.44669
	108.447	19.7338	-0.478027	5.44669
	108.417	19.7338	-0.506072	5.44669
	108.325	19.7344	-0.494608	5.44669
	108.334	19.7347	-0.454226	5.44669
	108.421	19.7346	-0.43733	5.44669
	108.44	19.7345	-0.467577	5.44669
	108.414	19.6853	-0.505631	5.44669
	108.441	19.5585	-0.498147	5.44669
	108.491	19.4569	-0.463737	5.44669
	108.507	19.3998	-0.457045	5.44669
	108.496	19.3041	-0.467273	5.44669
	108.487	19.2181	-0.458322	5.44669
	108.486	19.2056	-0.448464	5.44669
	108.489	19.2293	-0.470737	5.44669
	108.491	19.2434	-0.502989	5.44669
	108.49	19.1916	-0.503787	5.44669
	108.49	19.0096	-0.491897	5.44669
	108.49	18.7795	-0.502255	5.44669
	108.49	18.6714	-0.513294	5.44669
	108.49	18.745	-0.491015	5.44669
	108.49	18.9185	-0.45047	5.44669
	108.49	18.9815	-0.437084	5.44669
	108.49	18.8505	-0.460946	5.44669
	108.49	18.7088	-0.478083	5.44669
	108.49	18.6859	-0.469287	5.44669
	108.49	18.7742	-0.474066	5.44669
	108.512	18.9744	-0.497241	5.44669
	108.57	19.1991	-0.492366	5.44669
	108.593	19.2984	-0.456434	5.44669
	108.54	19.2723	-0.431182	5.44669
	108.479	19.228	-0.439358	5.44669
	108.469	19.219	-0.468447	5.44669
	108.507	19.231	-0.488239	5.44669
	108.597	19.2393	-0.487855	5.44669
	108.7	19.2385	-0.480922	5.44669
	108.745	19.2352	-0.486068	5.44669
	108.733	19.2341	-0.499811	5.44669
	108.713	19.284	-0.497313	5.44669
	108.709	19.4607	-0.490364	5.44669
	108.714	19.6891	-0.496051	5.44669
	108.718	19.7492	-0.494253	5.44669
	108.718	19.5992	-0.482555	5.44669
	108.716	19.4509	-0.46901	5.44669
	108.716	19.4319	-0.458153	5.44669
	108.716	19.5243	-0.464812	5.44669
	108.716	19.6756	-0.472472	5.44669
	108.716	19.7722	-0.465603	5.44669
	108.716	19.7692	-0.466653	5.44669
	108.716	19.7354	-0.478458	5.44669
	108.716	19.7225	-0.484443	5.44669
	108.716	19.7292	-0.475107	5.44669
	108.738	19.6874	-0.452116	5.44669
	108.818	19.5121	-0.435249	5.44669
	108.899	19.2814	-0.434685	5.44669
	108.892	19.1706	-0.448049	5.44669
	108.857	19.1941	-0.470794	5.44669
	108.89	19.2414	-0.478254	5.44669
	108.923	19.2525	-0.457978	5.44669
	108.882	19.2403	-0.436537	5.44669
	108.846	19.2313	-0.433133	5.44669
	108.889	19.2318	-0.43907	5.4507
	108.949	19.2352	-0.442725	5.46104
	108.963	19.2365	-0.44214	5.46531
	108.949	19.2358	-0.440594	5.45562
	108.938	19.2351	-0.448026	5.4448
	108.938	19.235	-0.468676	5.44287
	108.942	19.2352	-0.477374	5.44579
	108.944	19.2354	-0.466233	5.44767
	108.943	19.2353	-0.465166	5.44742
	108.942	19.2353	-0.47761	5.44664
	108.942	19.2353	-0.484616	5.44641
	108.942	19.2353	-0.483351	5.44658
	108.943	19.2353	-0.480367	5.44674
	108.965	19.2353	-0.479572	5.44675
	109.022	19.2353	-0.488172	5.44669
	109.046	19.1861	-0.501173	5.44667
	109.014	19.0593	-0.489265	5.44668
	109.012	18.9577	-0.46165	5.44669
	109.025	18.9005	-0.467206	5.44669
	108.987	18.8049	-0.497131	5.44669
	108.96	18.7189	-0.502637	5.44669
	109.027	18.7064	-0.485635	5.44669
	109.143	18.73	-0.475183	5.44669
	109.202	18.7441	-0.476631	5.44669
	109.191	18.7416	-0.473047	5.44669
	109.166	18.7355	-0.461909	5.44669
	109.16	18.7338	-0.472814	5.44669
	109.166	18.7353	-0.499346	5.44669
	109.171	18.7365	-0.501565	5.44669
	109.171	18.7365	-0.492268	5.44669
	109.169	18.7361	-0.503201	5.44669
	109.168	18.7359	-0.513558	5.44669
	109.168	18.6868	-0.498661	5.44669
	109.169	18.5109	-0.478437	5.44669
	109.169	18.2825	-0.47363	5.44669
	109.169	18.1729	-0.478547	5.44669
	109.169	18.1961	-0.474403	5.44669
	109.191	18.2428	-0.453925	5.44669
	109.249	18.2539	-0.436259	5.44669
	109.295	18.2418	-0.442335	5.44669
	109.32	18.1837	-0.475754	5.44669
	109.364	18.0574	-0.507228	5.44669
	109.381	18.0084	-0.495902	5.44669
	109.329	18.1284	-0.454357	5.44669
	109.294	18.2113	-0.429055	5.44669
	109.342	18.1074	-0.431334	5.44669
	109.403	17.97	-0.440984	5.44669
	109.416	17.89	-0.444168	5.44669
	109.401	17.7975	-0.442064	5.44669
	109.39	17.721	-0.44005	5.44669
	109.391	17.7113	-0.439954	5.44669
	109.395	17.7328	-0.440629	5.44669
	109.397	17.7449	-0.440947	5.44669
	109.396	17.7424	-0.440839	5.44669
	109.395	17.737	-0.440682	5.44669
	109.395	17.7356	-0.440654	5.44669
	109.417	17.737	-0.440698	5.44669
	109.475	17.738	-0.448597	5.44669
	109.499	17.7872	-0.468878	5.44669
	109.445	17.9135	-0.485127	5.44669
	109.385	18.015	-0.486396	5.44669
	109.374	18.0722	-0.481418	5.44669
	109.39	18.168	-0.486794	5.44669
	109.4	18.254	-0.50781	5.44669
	109.399	18.2173	-0.517393	5.44669
	109.395	18.0668	-0.498622	5.44669
	109.416	17.9511	-0.477057	5.44669
	109.497	17.9457	-0.465195	5.44669
	109.601	18.0321	-0.450645	5.44669
	109.651	18.1762	-0.438165	5.44669
	109.618	18.2717	-0.43643	5.44669
	109.516	18.271	-0.447744	5.44669
	109.43	18.2384	-0.470046	5.44669
	109.444	18.2253	-0.478049	5.44669
	109.504	18.1822	-0.458158	5.44669
	109.551	18.0627	-0.436685	5.44669
	109.576	17.9619	-0.433131	5.44669
	109.551	17.9517	-0.439016	5.44669
	109.529	17.9816	-0.442704	5.44669
	109.573	17.9483	-0.44215	5.44669
	109.628	17.8175	-0.440606	5.44669
	109.641	17.7086	-0.440156	5.44669
	109.627	17.699	-0.440517	5.44669
	109.617	17.732	-0.448698	5.44669
	109.617	17.749	-0.468985	5.44669
	109.621	17.7443	-0.477265	5.44669
	109.623	17.7363	-0.458207	5.44669
	109.622	17.7346	-0.436985	5.44669
	109.621	17.7368	-0.44111	5.44669
	109.621	17.7383	-0.467111	5.44669
	109.621	17.7381	-0.487055	5.44669
	109.621	17.7376	-0.487834	5.44669
	109.621	17.7374	-0.473464	5.44669
	109.644	17.7375	-0.450222	5.44669
	109.723	17.7376	-0.43504	5.44669
	109.827	17.7376	-0.43527	5.44669
	109.877	17.6884	-0.440498	5.44669
	109.866	17.5124	-0.450435	5.44669
	109.845	17.3332	-0.477591	5.44669
	109.84	17.3996	-0.512982	5.44669
	109.845	17.6512	-0.522516	5.44669
	109.849	17.8075	-0.491009	5.44669
	109.849	17.7953	-0.455051	5.44669
	109.848	17.7366	-0.463863	5.44669
	109.847	17.7166	-0.498083	5.44669
	109.847	17.7291	-0.504225	5.44669
	109.848	17.7415	-0.485962	5.44669
	109.848	17.7422	-0.466885	5.44669
	109.848	17.7381	-0.44818	5.44669
	109.848	17.7361	-0.436531	5.44669
	109.848	17.7368	-0.436622	5.44669
	109.848	17.7377	-0.440535	5.44669
	109.848	17.7379	-0.442099	5.44669
	109.848	17.7377	-0.449228	5.44669
	109.848	17.7867	-0.468644	5.44669
	109.87	17.9627	-0.476934	5.44669
	109.927	18.1911	-0.458189	5.44669
	109.973	18.2515	-0.437095	5.44669
	109.999	18.1016	-0.433291	5.44669
	110.043	17.9532	-0.438938	5.44669
	110.082	17.885	-0.442614	5.44669
	110.087	17.8014	-0.44214	5.4507
	110.077	17.7244	-0.440634	5.46104
	110.07	17.7113	-0.440171	5.46531
	110.071	17.6824	-0.448384	5.45562
	110.074	17.5685	-0.468976	5.4448
	110.075	17.5142	-0.485243	5.44287
	110.074	17.5785	-0.486411	5.44579
	110.074	17.5337	-0.473511	5.44767
	110.074	17.3301	-0.458618	5.44742
	110.074	17.1859	-0.471269	5.44664
	110.074	17.186	-0.499869	5.44641
	110.074	17.2354	-0.494462	5.44658
	110.096	17.2066	-0.456378	5.44674
	110.176	17.0707	-0.430414	5.44675
	110.279	16.958	-0.431186	5.44669
	110.329	16.8995	-0.440438	5.44667
	110.319	16.758	-0.443992	5.44668
	110.297	16.4979	-0.442184	5.44669
	110.292	16.2566	-0.448033	5.44669
	110.298	16.1698	-0.475985	5.44669
	110.302	16.1577	-0.513162	5.44669
	110.302	16.0262	-0.523163	5.44669
	110.3	15.8029	-0.499086	5.44669
	110.3	15.6796	-0.475193	5.44669
	110.3	15.6952	-0.464248	5.44669
	110.3	15.7437	-0.450911	5.44669
	110.3	15.7089	-0.438613	5.44669
	110.3	15.5217	-0.444394	5.44669
	110.3	15.2835	-0.467909	5.44669
	110.3	15.1738	-0.486223	5.44669
	110.3	15.2004	-0.487201	5.44669
	110.3	15.2486	-0.481365	5.44669
	110.3	15.259	-0.486486	5.44669
	110.3	15.2462	-0.507699	5.44669
	110.3	15.2371	-0.525327	5.44669
	110.322	15.2379	-0.518973	5.44669
	110.38	15.2414	-0.485451	5.44669
	110.426	15.2426	-0.446162	5.44669
	110.452	15.2419	-0.429393	5.44669
	110.495	15.2412	-0.434398	5.44669
	110.534	15.2411	-0.442148	5.44669
	110.54	15.2414	-0.451437	5.44669
	110.529	15.2415	-0.469554	5.44669
	110.523	15.2414	-0.4844	5.44669
	110.524	15.1922	-0.485852	5.44669
	110.527	15.0162	-0.473577	5.44669
	110.527	14.7878	-0.450974	5.44669
[truncated: 402 more rows]
