# Supplementary material for: Design of a cosmetic glove stiffness compensation mechanism for toddler-sized hand prostheses
Source: PLoS One. 2017 Aug 11;12(8):e0183233. doi: 10.1371/journal.pone.0183233 (PMC5553851; doi:10.1371/journal.pone.0183233)
Supplement: S1 Dataset — (ZIP) [file pone.0183233.s001.zip › 04 Prototype + hand measurements/RVSSIL20_5.xlsx]

## Sheet: RVSSIL20_5
LabVIEW Measurement
Writer_Version	2
Reader_Version	2
Separator	Tab
Decimal_Separator	.
Multi_Headings	No
X_Columns	No
Time_Pref	Absolute
Operator	localadmin
Date	2013-11-18
Time	00:13:40.466000
***End_of_Header***
Channels	4
Samples	10	10	10	10
Date	2013-11-18	2013-11-18	2013-11-18	2013-11-18
Time	00:13:42.166000	00:13:42.166000	00:13:42.166000	00:13:42.166000
Y_Unit_Label	mm	N	N	Pa
X_Dimension	Time	Time	Time	Time
X0	0	0	0	0
Delta_X	0.01	0.01	0.01	0.01
***End_of_Header***
X_Value	Voltage LVDT (Filtered)	Voltage Load Cell (Filtered)	Voltage Pinch Load Cell (Filtered)	Voltage Pressure (Filtered)	Comment
	113.016	-0.734165	-0.448141	5.44669
	113.016	-0.734165	-0.468692	5.44669
	113.016	-0.734165	-0.485211	5.44669
	113.016	-0.734165	-0.486498	5.44669
	113.016	-0.734165	-0.473559	5.44669
	113.016	-0.734165	-0.450737	5.44669
	113.016	-0.734165	-0.435221	5.44669
	113.016	-0.734165	-0.435163	5.44669
	113.016	-0.734165	-0.44826	5.44669
	113.016	-0.734165	-0.478583	5.44669
	113.016	-0.734165	-0.506301	5.44669
	113.016	-0.734165	-0.502377	5.44669
	113.016	-0.734165	-0.482258	5.44669
	113.016	-0.734165	-0.465989	5.44669
	113.016	-0.734165	-0.456992	5.44669
	113.016	-0.734165	-0.465399	5.44669
	113.016	-0.734165	-0.473131	5.44669
	113.016	-0.734165	-0.4578	5.44669
	113.016	-0.734165	-0.446162	5.44669
	113.016	-0.734165	-0.462088	5.44669
	113.016	-0.734165	-0.475326	5.44669
	113.016	-0.734165	-0.459854	5.44669
	113.016	-0.734165	-0.438365	5.44669
	113.016	-0.734165	-0.433232	5.44669
	113.016	-0.734165	-0.438461	5.44669
	113.016	-0.734165	-0.442436	5.44669
	113.016	-0.734165	-0.442235	5.44669
	113.016	-0.734165	-0.440737	5.44669
	113.016	-0.734165	-0.448052	5.44669
	113.016	-0.783355	-0.468636	5.44669
	113.016	-0.91013	-0.485219	5.44669
	113.016	-0.962562	-0.486521	5.44669
	113.016	-0.843745	-0.481437	5.44669
	113.016	-0.71099	-0.486757	5.44669
	113.016	-0.687426	-0.499917	5.44669
	113.016	-0.723129	-0.489242	5.44669
	113.016	-0.746204	-0.462087	5.44669
	113.016	-0.743138	-0.459526	5.44669
	113.016	-0.733645	-0.468901	5.44669
	113.038	-0.730758	-0.458122	5.44669
	113.095	-0.732923	-0.439931	5.44669
	113.119	-0.734855	-0.434505	5.44669
	113.065	-0.734896	-0.438438	5.44669
	113.005	-0.734225	-0.441973	5.44669
	112.995	-0.73393	-0.442049	5.44669
	113.011	-0.734045	-0.448694	5.44669
	113.021	-0.734198	-0.468439	5.44669
	113.02	-0.734221	-0.484908	5.44669
	113.015	-0.734177	-0.494332	5.44669
	113.014	-0.73415	-0.501807	5.44669
	113.015	-0.734154	-0.487333	5.44669
	113.016	-0.734166	-0.452744	5.44669
	113.016	-0.734169	-0.439303	5.44669
	113.016	-0.783356	-0.468931	5.44669
	113.016	-0.910129	-0.513368	5.44669
	113.016	-0.962561	-0.533636	5.44669
	113.016	-0.843745	-0.52039	5.44669
	113.016	-0.760181	-0.483084	5.44669
	113.016	-0.863392	-0.444666	5.44669
	113.016	-0.951527	-0.429608	5.44669
	113.016	-0.855783	-0.43502	5.44669
	113.016	-0.719963	-0.442332	5.44669
	113.016	-0.686906	-0.443423	5.44669
	113.016	-0.719722	-0.441273	5.44669
	113.016	-0.744961	-0.447854	5.44669
	113.016	-0.743828	-0.476233	5.44669
	113.016	-0.734376	-0.51333	5.44669
	113.016	-0.730819	-0.523145	5.44669
	113.016	-0.732688	-0.491148	5.44669
	113.016	-0.734736	-0.454886	5.44669
	113.016	-0.784119	-0.455873	5.44669
	113.016	-0.910247	-0.469936	5.44669
	113.016	-0.96234	-0.459855	5.44669
	113.016	-0.84361	-0.440289	5.44669
	113.016	-0.711013	-0.434038	5.44669
	113.016	-0.687484	-0.438116	5.44669
	113.016	-0.723145	-0.442004	5.44669
	113.016	-0.74619	-0.450048	5.44669
	113.016	-0.743126	-0.469022	5.44669
	113.016	-0.733645	-0.476801	5.44669
	113.016	-0.730762	-0.457999	5.44669
	113.016	-0.732924	-0.444933	5.44669
	113.016	-0.734855	-0.461501	5.44669
	113.016	-0.734895	-0.475517	5.44669
	113.016	-0.734225	-0.460142	5.44669
	113.016	-0.733931	-0.438418	5.44669
	113.016	-0.734045	-0.433151	5.44669
	113.016	-0.734198	-0.438409	5.44669
	113.016	-0.734221	-0.450313	5.44669
	113.016	-0.734177	-0.478282	5.44669
	113.016	-0.73415	-0.513315	5.44669
	113.016	-0.734154	-0.52241	5.44669
	113.016	-0.734166	-0.490846	5.44669
	113.016	-0.734169	-0.455021	5.44669
	113.016	-0.734166	-0.456037	5.44669
	113.016	-0.734164	-0.469957	5.44669
	113.016	-0.734164	-0.467676	5.44669
	113.016	-0.734165	-0.468416	5.44669
	113.016	-0.734165	-0.470589	5.44669
	113.016	-0.734165	-0.455661	5.44669
	113.016	-0.734165	-0.438299	5.44669
	113.016	-0.734165	-0.442566	5.44669
	113.016	-0.734165	-0.467254	5.44669
	113.016	-0.734165	-0.478727	5.44669
	113.016	-0.734165	-0.459436	5.44669
	113.016	-0.734165	-0.43698	5.44669
	113.016	-0.734165	-0.440671	5.44669
	113.016	-0.734165	-0.474799	5.44669
	113.016	-0.734165	-0.50742	5.44669
	113.016	-0.734165	-0.504192	5.44669
	113.016	-0.734165	-0.48262	5.44669
	113.016	-0.734165	-0.465496	5.44669
	113.016	-0.734165	-0.448786	5.44669
	113.016	-0.734165	-0.437278	5.44669
	113.016	-0.734165	-0.436719	5.44669
	113.016	-0.734165	-0.44031	5.44669
	113.016	-0.734165	-0.44197	5.44669
	113.016	-0.734165	-0.449254	5.44669
	113.016	-0.734165	-0.468701	5.44669
	113.016	-0.734165	-0.476948	5.44669
	113.016	-0.734165	-0.458175	5.44669
	113.016	-0.734165	-0.437084	5.44669
	113.016	-0.734165	-0.433292	5.44669
	113.016	-0.734165	-0.438942	5.44669
	113.016	-0.734165	-0.450486	5.44669
	113.016	-0.734165	-0.470295	5.44669
	113.016	-0.734165	-0.477178	5.44669
	113.016	-0.734165	-0.457705	5.44669
	113.016	-0.734165	-0.436805	5.44669
	113.016	-0.734165	-0.441213	5.44669
	113.016	-0.734165	-0.475088	5.44669
	113.016	-0.734165	-0.507348	5.44669
	113.016	-0.734165	-0.496189	5.44669
	113.016	-0.734165	-0.462305	5.44669
	113.016	-0.734165	-0.457141	5.44669
	113.016	-0.734165	-0.467823	5.44669
	113.016	-0.734165	-0.466389	5.44669
	113.016	-0.684974	-0.476506	5.44669
	113.016	-0.509009	-0.507165	5.44669
	113.016	-0.329802	-0.520514	5.44669
	113.016	-0.396187	-0.492246	5.44669
	112.993	-0.598569	-0.448411	5.44669
	112.936	-0.578922	-0.427913	5.44669
	112.89	-0.338386	-0.432977	5.44669
	112.886	-0.219219	-0.44995	5.44669
	112.9	-0.34916	-0.472198	5.44669
	112.907	-0.460889	-0.478167	5.44669
	112.905	-0.365487	-0.457443	5.44669
	112.902	-0.221416	-0.436344	5.44669
	112.901	-0.184782	-0.433242	5.44669
	112.88	-0.219032	-0.447055	5.44669
	112.823	-0.246143	-0.478761	5.44669
	112.777	-0.245284	-0.514674	5.44669
	112.773	-0.235281	-0.522809	5.44669
	112.787	-0.231396	-0.49053	5.44669
	112.794	-0.233324	-0.454747	5.44669
	112.792	-0.235512	-0.456034	5.44669
	112.767	-0.235744	-0.477924	5.44669
	112.686	-0.235063	-0.488002	5.44669
	112.606	-0.234695	-0.476789	5.44669
	112.614	-0.234783	-0.459427	5.44669
	112.648	-0.234951	-0.462572	5.44669
	112.616	-0.23499	-0.47108	5.44669
	112.583	-0.234946	-0.457945	5.44669
	112.646	-0.234915	-0.439081	5.44669
	112.74	-0.185726	-0.434211	5.44669
	112.72	-0.009773	-0.438617	5.44669
	112.606	0.21862	-0.442153	5.44669
	112.532	0.328203	-0.449932	5.44669
	112.536	0.30503	-0.476791	5.44669
	112.563	0.258292	-0.504955	5.44669
	112.573	0.247256	-0.49458	5.44669
	112.567	0.259294	-0.454611	5.44669
	112.561	0.268267	-0.429631	5.44669
	112.561	0.267747	-0.431485	5.44669
	112.563	0.264341	-0.440842	5.44669
	112.564	0.263098	-0.444055	5.44669
	112.563	0.263789	-0.449938	5.44669
	112.563	0.26452	-0.468247	5.44669
	112.563	0.26458	-0.476515	5.44669
	112.563	0.264346	-0.458155	5.44669
	112.563	0.264226	-0.437229	5.44669
	112.563	0.264259	-0.43336	5.44669
	112.563	0.264316	-0.438919	5.44669
	112.563	0.264328	-0.442582	5.44669
	112.563	0.313503	-0.442133	5.44669
	112.563	0.440268	-0.440643	5.44669
	112.563	0.541891	-0.440177	5.44669
	112.563	0.599043	-0.440512	5.44669
	112.563	0.694687	-0.440818	5.44669
	112.541	0.780702	-0.440827	5.44669
	112.461	0.79323	-0.440722	5.44669
	112.38	0.720375	-0.440675	5.44669
	112.41	0.579499	-0.440693	5.44669
	112.524	0.529613	-0.440717	5.44669
	112.595	0.654516	-0.440721	5.44669
	112.567	0.788916	-0.448584	5.44669
	112.483	0.811006	-0.468865	5.44669
	112.428	0.774101	-0.485126	5.44669
	112.408	0.751047	-0.486401	5.44669
	112.37	0.754549	-0.48142	5.44669
	112.331	0.764216	-0.486793	5.44669
	112.324	0.767022	-0.499938	5.44669
	112.333	0.764761	-0.489238	5.44669
	112.34	0.762817	-0.454207	5.44669
	112.339	0.762806	-0.439239	5.44669
	112.337	0.763493	-0.468384	5.44669
	112.336	0.763784	-0.513161	5.44669
	112.336	0.763662	-0.525873	5.44669
	112.337	0.763507	-0.500223	5.44669
	112.337	0.812676	-0.474706	5.44669
	112.337	0.939497	-0.46364	5.44669
	112.337	0.991956	-0.450829	5.44669
	112.337	0.873134	-0.446666	5.44669
	112.337	0.740367	-0.472655	5.44669
	112.315	0.7168	-0.504433	5.44669
	112.257	0.752506	-0.50371	5.44669
	112.233	0.775583	-0.491352	5.44669
	112.287	0.772517	-0.494183	5.44669
	112.325	0.812214	-0.485248	5.44669
	112.278	0.936102	-0.454588	5.44669
	112.216	1.03989	-0.432947	5.44669
	112.18	1.09897	-0.432884	5.44669
	112.138	1.19465	-0.440249	5.44669
	112.103	1.28	-0.443309	5.44669
	112.099	1.29223	-0.441965	5.44669
	112.108	1.26868	-0.448184	5.44669
	112.114	1.25473	-0.468255	5.44669
	112.113	1.30649	-0.485012	5.44669
	112.11	1.4885	-0.48657	5.44669
	112.11	1.66932	-0.47366	5.44669
	112.11	1.65066	-0.450753	5.44669
	112.111	1.52467	-0.435192	5.44669
	112.111	1.47	-0.435145	5.44669
	112.111	1.49053	-0.440392	5.44268
	112.11	1.51835	-0.442564	5.43234
	112.111	1.57186	-0.441603	5.42806
	112.111	1.64136	-0.440427	5.43775
	112.111	1.61129	-0.440276	5.44858
	112.111	1.56762	-0.44063	5.4505
	112.111	1.6574	-0.448703	5.44759
	112.111	1.77513	-0.468947	5.44571
	112.111	1.80277	-0.477247	5.44595
	112.111	1.77412	-0.458213	5.44673
	112.111	1.75255	-0.436993	5.44696
	112.111	1.80293	-0.43324	5.44679
	112.111	1.93788	-0.438953	5.44663
	112.111	2.0425	-0.442638	5.44663
	112.111	2.098	-0.442145	5.44668
	112.111	2.19189	-0.448498	5.44671
	112.111	2.27775	-0.468322	5.4467
	112.111	2.29084	-0.477058	5.44668
	112.111	2.26747	-0.458356	5.44668
	112.111	2.25329	-0.43712	5.44669
	112.111	2.2557	-0.441114	5.44669
	112.111	2.31094	-0.467064	5.44669
	112.111	2.48859	-0.479164	5.44669
	112.111	2.71554	-0.467557	5.44669
	112.111	2.82392	-0.465085	5.44669
	112.111	2.80075	-0.469235	5.44669
	112.111	2.75445	-0.456278	5.44669
	112.111	2.74359	-0.439039	5.44669
	112.111	2.75555	-0.434786	5.44669
	112.111	2.76442	-0.438873	5.44669
	112.111	2.76389	-0.442056	5.44669
	112.111	2.8097	-0.441929	5.44669
	112.088	2.98444	-0.440744	5.44669
	112.008	3.21353	-0.440293	5.44669
	111.905	3.37302	-0.440525	5.44669
	111.855	3.52587	-0.440782	5.44669
	111.866	3.7073	-0.440808	5.44669
	111.887	3.80572	-0.440727	5.44669
	111.892	3.79462	-0.440684	5.44669
	111.887	3.8061	-0.440695	5.44669
	111.882	3.97052	-0.440714	5.44669
	111.883	4.25673	-0.440719	5.44669
	111.884	4.54999	-0.440714	5.44669
	111.885	4.80458	-0.44071	5.44669
	111.862	5.04071	-0.44071	5.44669
	111.804	5.28291	-0.440712	5.44669
	111.781	5.5834	-0.440712	5.44669
	111.812	6.01233	-0.440712	5.44669
	111.793	6.54034	-0.448582	5.44669
	111.7	7.07465	-0.468867	5.44669
	111.634	7.57804	-0.477257	5.44669
	111.634	8.06649	-0.458245	5.44669
	111.657	8.55973	-0.437004	5.44669
	111.666	9.06029	-0.433233	5.44669
	111.662	9.61139	-0.438946	5.44669
	111.657	10.2873	-0.442638	5.44669
	111.656	11.0634	-0.442147	5.44669
	111.658	11.8969	-0.440629	5.44669
	111.658	12.7773	-0.440167	5.44669
	111.658	13.6172	-0.448384	5.44669
	111.636	14.417	-0.476848	5.44669
	111.578	15.2627	-0.505529	5.44669
	111.554	16.1002	-0.50267	5.44669
	111.586	16.8623	-0.482655	5.44669
	111.589	17.5869	-0.466051	5.44669
	111.576	18.3703	-0.449006	5.44669
	111.591	19.2485	-0.437173	5.44669
	111.561	20.1052	-0.444468	5.44669
	111.469	20.8637	-0.468452	5.44669
	111.408	21.58	-0.486424	5.44669
	111.409	22.312	-0.487093	5.44669
	111.431	23.0162	-0.473378	5.44669
	111.439	23.597	-0.450449	5.44669
	111.435	24.07	-0.443036	5.44669
	111.43	24.5312	-0.463398	5.44669
	111.43	25.0733	-0.476987	5.44669
	111.431	25.7595	-0.467955	5.44669
	111.432	26.4939	-0.466026	5.44669
	111.432	27.0525	-0.469488	5.44669
	111.432	27.3498	-0.46392	5.44669
	111.432	27.573	-0.467008	5.44669
	111.432	27.9523	-0.471334	5.44669
	111.432	28.4381	-0.456474	5.44669
	111.409	28.8171	-0.438374	5.44669
	111.33	29.0491	-0.442309	5.44669
	111.248	29.2472	-0.467119	5.44669
	111.278	29.4819	-0.478762	5.44669
	111.37	29.6944	-0.467369	5.44669
	111.361	29.7784	-0.47302	5.44669
	111.252	29.7997	-0.505355	5.44669
	111.176	29.9361	-0.520995	5.44669
	111.177	30.2073	-0.493091	5.44669
	111.204	30.5043	-0.448594	5.44669
	111.215	30.7166	-0.43556	5.44669
	111.21	30.8275	-0.468845	5.44669
	111.204	30.9663	-0.514663	5.44669
	111.203	31.1592	-0.526338	5.44669
	111.205	31.3166	-0.492014	5.44669
	111.206	31.4815	-0.446243	5.44669
	111.206	31.6687	-0.427087	5.44669
	111.205	31.8145	-0.433402	5.44669
	111.205	31.9765	-0.450421	5.44669
	111.205	32.1666	-0.472245	5.44669
	111.205	32.3147	-0.478019	5.44669
	111.205	32.4766	-0.465235	5.44669
	111.205	32.7151	-0.464519	5.44669
	111.205	32.9896	-0.477694	5.44669
	111.205	33.2533	-0.492752	5.44669
	111.205	33.4999	-0.511588	5.44669
	111.205	33.7433	-0.516852	5.44669
	111.205	33.9913	-0.497051	5.44669
	111.205	34.2425	-0.476591	5.44669
	111.205	34.4933	-0.465558	5.44669
	111.205	34.6937	-0.450963	5.44669
	111.205	34.7669	-0.438169	5.44669
	111.205	34.7388	-0.44419	5.44669
	111.205	34.7029	-0.475852	5.44669
	111.205	34.6982	-0.50661	5.44669
	111.183	34.7091	-0.495608	5.44669
	111.126	34.7645	-0.454454	5.44669
	111.102	34.9392	-0.4292	5.44669
	111.133	35.1649	-0.431361	5.44669
	111.136	35.2737	-0.440943	5.44669
	111.101	35.2512	-0.444141	5.44669
	111.059	35.205	-0.442067	5.44669
	111.005	35.194	-0.440061	5.44669
	110.99	35.2058	-0.439957	5.44669
	111.046	35.2639	-0.440627	5.44669
	111.104	35.4394	-0.440944	5.44669
	111.113	35.6644	-0.440839	5.44669
	111.074	35.7728	-0.448553	5.44669
	111.007	35.7503	-0.46881	5.44669
	110.963	35.7043	-0.477243	5.44669
	110.963	35.6933	-0.45826	5.44669
	110.978	35.7543	-0.444885	5.44669
	110.984	35.9883	-0.461388	5.44669
	110.982	36.3922	-0.475487	5.44669
	110.978	36.7268	-0.46017	5.44669
	110.978	36.812	-0.446311	5.44669
	110.979	36.7919	-0.461306	5.44669
	110.979	36.9108	-0.474946	5.44669
	110.979	37.1403	-0.467843	5.44669
	110.979	37.3198	-0.466705	5.44669
	110.979	37.481	-0.477683	5.44669
	110.979	37.6587	-0.484099	5.44669
	110.979	37.7527	-0.483109	5.44669
	110.979	37.741	-0.480449	5.44669
	110.979	37.7538	-0.471822	5.44669
	110.979	37.919	-0.452167	5.44669
	110.957	38.1559	-0.436439	5.44669
	110.899	38.322	-0.443036	5.44669
	110.853	38.4749	-0.468113	5.44669
	110.85	38.654	-0.47892	5.44669
	110.864	38.7514	-0.467082	5.44669
	110.849	38.7407	-0.472843	5.44669
	110.789	38.7036	-0.497512	5.44669
	110.74	38.6921	-0.492914	5.44669
	110.735	38.7005	-0.464438	5.44669
	110.75	38.7082	-0.46707	5.44669
	110.758	38.7084	-0.496082	5.44669
	110.756	38.7057	-0.494375	5.44669
	110.752	38.7046	-0.457688	5.44669
	110.751	38.705	-0.430994	5.44669
	110.752	38.7056	-0.438834	5.44669
	110.753	38.7549	-0.468294	5.44669
	110.753	38.8815	-0.480491	5.44669
	110.753	38.9338	-0.459805	5.44669
	110.753	38.8642	-0.444378	5.44669
	110.753	38.8583	-0.460627	5.44669
	110.753	38.8872	-0.475348	5.44669
	110.753	38.804	-0.460382	5.44669
	110.73	38.6943	-0.446449	5.44669
	110.673	38.6677	-0.46916	5.44669
	110.627	38.6939	-0.503045	5.44669
	110.623	38.7141	-0.504371	5.44669
	110.637	38.7132	-0.484251	5.44669
	110.622	38.6565	-0.466115	5.44669
	110.563	38.4776	-0.456337	5.44669
	110.513	38.2507	-0.47295	5.44669
	110.509	38.1428	-0.501385	5.44669
	110.524	38.1661	-0.50237	5.44669
	110.532	38.2124	-0.48401	5.44669
	110.53	38.2231	-0.474597	5.44669
	110.526	38.2111	-0.476963	5.44669
	110.525	38.2023	-0.473395	5.44669
	110.526	38.2028	-0.454066	5.44669
	110.527	38.2062	-0.436676	5.44669
	110.527	38.1582	-0.434589	5.44669
	110.526	38.0308	-0.439632	5.44669
	110.526	37.9776	-0.442443	5.44669
	110.526	38.0964	-0.441822	5.44669
	110.527	38.2294	-0.440561	5.44669
	110.527	38.2531	-0.440254	5.44669
	110.526	38.2173	-0.440573	5.44669
	110.526	38.145	-0.440816	5.44669
	110.504	37.9721	-0.440805	5.44669
	110.424	37.8024	-0.440713	5.44669
	110.343	37.8225	-0.440679	5.44669
	110.373	37.8959	-0.440697	5.44669
	110.465	37.8219	-0.440717	5.44669
	110.456	37.7001	-0.440719	5.44669
	110.347	37.6652	-0.448583	5.44669
	110.293	37.6922	-0.468865	5.44669
	110.352	37.7157	-0.477255	5.44669
	110.403	37.7159	-0.458245	5.44669
	110.359	37.7076	-0.444875	5.44669
	110.316	37.7041	-0.461389	5.44669
	110.357	37.7056	-0.475491	5.44669
	110.397	37.7074	-0.468042	5.44669
	110.355	37.7077	-0.466595	5.44669
	110.294	37.7071	-0.477566	5.44669
	110.279	37.7068	-0.49196	5.44669
	110.294	37.7069	-0.503431	5.44669
	110.305	37.707	-0.496728	5.44669
	110.305	37.7071	-0.48096	5.44669
	110.3	37.707	-0.475332	5.44669
	110.299	37.707	-0.478356	5.44669
	110.3	37.707	-0.473717	5.44669
	110.3	37.707	-0.461576	5.44669
	110.301	37.707	-0.464566	5.44669
	110.3	37.707	-0.471151	5.44669
	110.3	37.707	-0.457266	5.44669
	110.3	37.707	-0.446642	5.44669
	110.3	37.707	-0.470349	5.44669
	110.3	37.707	-0.503474	5.44669
	110.3	37.707	-0.496257	5.44669
	110.3	37.707	-0.455841	5.44669
	110.278	37.707	-0.42955	5.44669
	110.22	37.707	-0.431014	5.44669
	110.197	37.707	-0.448544	5.44669
	110.228	37.707	-0.472307	5.44669
	110.209	37.707	-0.486583	5.44669
	110.116	37.707	-0.485788	5.44669
	110.05	37.707	-0.472774	5.44669
	110.05	37.707	-0.458531	5.44669
	110.073	37.707	-0.471495	5.44669
	110.082	37.6578	-0.507865	5.44669
	110.078	37.4818	-0.53046	5.44669
	110.073	37.3026	-0.521022	5.44669
	110.072	37.3198	-0.484479	5.44669
	110.074	37.3954	-0.452896	5.44669
	110.074	37.3234	-0.457418	5.44669
	110.074	37.2016	-0.479163	5.44669
	110.074	37.166	-0.4959	5.44669
	110.074	37.242	-0.504515	5.44669
	110.052	37.3923	-0.487912	5.44669
	109.972	37.4451	-0.459894	5.44669
	109.891	37.318	-0.45908	5.44669
	109.898	37.1817	-0.469493	5.44669
	109.955	37.1596	-0.458529	5.44669
	109.98	37.1972	-0.439891	5.44669
	109.948	37.2205	-0.434343	5.44669
	109.878	37.2661	-0.438385	5.44669
	109.83	37.4322	-0.449879	5.44669
	109.83	37.6578	-0.470239	5.44669
	109.847	37.7697	-0.485241	5.44669
	109.853	37.7485	-0.493831	5.44669
	109.85	37.7017	-0.501479	5.44669
	109.847	37.69	-0.487374	5.44669
	109.846	37.7017	-0.452877	5.44669
	109.847	37.76	-0.431474	5.44669
	109.848	37.9356	-0.432875	5.44669
	109.848	38.1606	-0.440769	5.44669
	109.848	38.2689	-0.44353	5.44669
	109.848	38.2956	-0.441873	5.44669
	109.848	38.4256	-0.440197	5.44669
	109.848	38.643	-0.447954	5.44669
	109.848	38.7644	-0.468787	5.44669
	109.848	38.7993	-0.477446	5.44669
	109.848	38.928	-0.458353	5.44669
	109.848	39.142	-0.444852	5.44669
	109.848	39.2624	-0.461341	5.44669
	109.848	39.2489	-0.475479	5.44669
	109.825	39.2023	-0.460183	5.4507
	109.746	39.188	-0.438449	5.46104
	109.642	39.2477	-0.43315	5.46531
	109.592	39.4332	-0.446268	5.45562
	109.603	39.6619	-0.470593	5.4448
	109.624	39.7682	-0.478803	5.44287
	109.629	39.7435	-0.45828	5.44579
	109.624	39.6481	-0.444339	5.44767
	109.62	39.4619	-0.461152	5.44742
	109.62	39.2457	-0.483453	5.44664
	109.621	39.1448	-0.488449	5.44641
	109.622	39.2165	-0.475003	5.44658
	109.622	39.3867	-0.450648	5.44674
	109.621	39.449	-0.434671	5.44675
	109.621	39.3188	-0.434964	5.44669
	109.621	39.1778	-0.448372	5.44667
	109.621	39.1548	-0.47083	5.44668
	109.621	39.1937	-0.478155	5.44669
	109.599	39.1687	-0.465795	5.44669
	109.519	38.989	-0.464705	5.44669
	109.416	38.7504	-0.469702	5.44669
	109.366	38.6379	-0.456609	5.44669
	109.399	38.6635	-0.439011	5.44669
	109.478	38.7123	-0.442528	5.44669
	109.506	38.6741	-0.466984	5.44669
	109.447	38.4854	-0.478628	5.44669
	109.383	38.2477	-0.467361	5.44669
	109.372	38.188	-0.465193	5.44669
	109.39	38.3415	-0.46935	5.44669
	109.401	38.4419	-0.456288	5.44669
	109.399	38.3334	-0.439002	5.44669
	109.395	38.1878	-0.434767	5.44669
	109.393	38.1553	-0.438878	5.44669
	109.394	38.1425	-0.442064	5.44669
	109.395	38.0424	-0.441931	5.44669
	109.395	37.9881	-0.440742	5.44669
	109.395	38.0475	-0.448162	5.44669
	109.395	38.0006	-0.46868	5.44669
	109.395	37.8471	-0.477328	5.44669
	109.395	37.8308	-0.458341	5.44669
	109.395	37.8835	-0.437019	5.44669
	109.395	37.8137	-0.441076	5.44669
	109.395	37.7012	-0.467084	5.44669
	109.395	37.7177	-0.479186	5.44669
	109.395	37.8692	-0.459688	5.44669
	109.395	37.9434	-0.444793	5.44669
	109.395	37.8248	-0.468713	5.44669
	109.395	37.6844	-0.503446	5.44669
	109.395	37.6576	-0.504698	5.44669
	109.373	37.6946	-0.492116	5.44669
	109.293	37.7194	-0.502023	5.44669
	109.189	37.7166	-0.513119	5.44669
	109.14	37.7066	-0.491024	5.44669
	109.15	37.6542	-0.450536	5.44669
	109.171	37.5297	-0.437109	5.44669
	109.176	37.4301	-0.460933	5.44669
	109.193	37.373	-0.48594	5.44669
	109.247	37.3259	-0.48957	5.44669
	109.271	37.4155	-0.48246	5.44669
	109.218	37.5823	-0.486102	5.44669
	109.159	37.5398	-0.499279	5.44669
	109.148	37.3023	-0.497078	5.44669
	109.164	37.1434	-0.490455	5.44669
	109.174	37.1494	-0.496172	5.44669
	109.173	37.2066	-0.494272	5.44669
	109.169	37.2281	-0.482519	5.44669
	109.167	37.2167	-0.468988	5.44669
	109.168	37.2043	-0.450286	5.44669
	109.169	37.2031	-0.436665	5.44669
	109.169	37.1579	-0.435929	5.44669
	109.169	37.0332	-0.448068	5.44669
	109.169	36.9802	-0.470359	5.44669
	109.169	37.0981	-0.478066	5.44669
	109.169	37.2306	-0.458054	5.44669
	109.169	37.2544	-0.436636	5.44669
	109.169	37.2189	-0.433147	5.44669
	109.169	37.1958	-0.446911	5.44669
	109.169	37.1988	-0.470864	5.44669
	109.169	37.2083	-0.478688	5.44669
	109.169	37.2112	-0.458135	5.44669
	109.146	37.209	-0.444319	5.44669
	109.089	37.2071	-0.461195	5.44669
	109.065	37.207	-0.475607	5.44669
	109.119	37.2077	-0.468159	5.44669
	109.157	37.208	-0.466603	5.44669
	109.11	37.2079	-0.477527	5.44669
	109.048	37.2077	-0.484071	5.44669
	109.012	37.2077	-0.475282	5.44669
	108.97	37.2078	-0.452322	5.44669
	108.935	37.2078	-0.435273	5.44669
	108.931	37.2078	-0.434622	5.44669
	108.94	37.2078	-0.440144	5.44669
	108.946	37.2078	-0.442646	5.44669
	108.945	37.2078	-0.441725	5.44669
	108.942	37.2078	-0.440449	5.44669
	108.942	37.2078	-0.448112	5.44669
	108.942	37.2078	-0.476634	5.44669
	108.943	37.2078	-0.513407	5.44669
	108.943	37.2078	-0.523034	5.44669
	108.942	37.2078	-0.491075	5.44669
	108.942	37.2078	-0.447024	5.44669
	108.942	37.2078	-0.427747	5.44669
	108.942	37.2078	-0.433401	5.44669
	108.942	37.2078	-0.442315	5.44669
	108.942	37.1586	-0.443991	5.44669
	108.942	37.0318	-0.441517	5.44669
	108.942	36.9794	-0.439883	5.44669
	108.92	37.0982	-0.447949	5.44669
	108.863	37.2309	-0.468896	5.44669
	108.817	37.2545	-0.477494	5.44669
	108.791	37.2188	-0.458334	5.44669
	108.747	37.1465	-0.436956	5.44669
	108.708	37.0228	-0.441053	5.44669
	108.703	36.9307	-0.474967	5.44669
	108.713	36.9256	-0.515225	5.44669
	108.72	36.9546	-0.52439	5.44669
	108.719	36.9683	-0.490997	5.44669
	108.716	36.9637	-0.446509	5.44669
	108.715	36.9077	-0.42756	5.44669
	108.716	36.7797	-0.433505	5.44669
	108.716	36.68	-0.442426	5.44669
	108.716	36.6732	-0.451871	5.44669
	108.716	36.7042	-0.477508	5.44669
	108.716	36.7193	-0.504566	5.44669
	108.716	36.7146	-0.502033	5.44669
	108.716	36.7072	-0.48273	5.44669
	108.716	36.7058	-0.466309	5.44669
	108.716	36.7079	-0.449088	5.44669
	108.716	36.7584	-0.437115	5.44669
	108.716	36.9342	-0.436544	5.44669
	108.716	37.1621	-0.440294	5.44669
	108.716	37.2715	-0.442026	5.44669
	108.716	37.1992	-0.441412	5.44669
	108.716	37.0258	-0.440538	5.44669
	108.694	36.9624	-0.448261	5.44669
	108.636	37.0932	-0.468794	5.44669
	108.613	37.2349	-0.485211	5.44669
	108.644	37.2579	-0.486462	5.44669
	108.625	37.2188	-0.481415	5.44669
	108.532	37.1945	-0.478899	5.44669
	108.466	37.1983	-0.471774	5.44669
	108.466	37.2085	-0.452698	5.44669
	108.489	37.2114	-0.436678	5.44669
	108.498	37.209	-0.442947	5.44669
	108.494	37.207	-0.46799	5.44268
	108.489	37.207	-0.486771	5.43234
	108.488	37.2077	-0.487402	5.42806
	108.49	37.208	-0.473384	5.43775
	108.49	37.2571	-0.450342	5.44858
	108.49	37.3837	-0.435118	5.4505
	108.49	37.4361	-0.43526	5.44759
	108.49	37.3173	-0.448337	5.44571
	108.49	37.1846	-0.47071	5.44595
	108.49	37.161	-0.478117	5.44673
	108.49	37.1967	-0.457951	5.44696
	108.49	37.2198	-0.436574	5.44679
	108.49	37.2167	-0.441029	5.44663
	108.49	37.2564	-0.467222	5.44663
	108.49	37.3803	-0.47926	5.44668
	108.49	37.4349	-0.45967	5.44671
	108.49	37.318	-0.444759	5.4467
	108.49	37.1853	-0.460834	5.44668
	108.49	37.1611	-0.48317	5.44668
	108.49	37.1473	-0.496315	5.44669
	108.49	36.9945	-0.503257	5.44669
	108.49	36.7632	-0.495107	5.44669
	108.468	36.6442	-0.488214	5.44669
	108.41	36.6644	-0.495934	5.44669
	108.386	36.7133	-0.487098	5.44669
	108.44	36.6771	-0.45474	5.44669
	108.5	36.5383	-0.432353	5.44669
	108.489	36.427	-0.432581	5.44669
	108.415	36.3701	-0.440334	5.44669
	108.359	36.278	-0.443452	5.44669
	108.334	36.1934	-0.441995	5.44669
	108.295	36.1802	-0.440275	5.44669
	108.257	36.2031	-0.447943	5.44669
	108.251	36.2171	-0.468755	5.44669
	108.261	36.2148	-0.477437	5.44669
	108.267	36.2088	-0.45836	5.44669
	108.266	36.2071	-0.436988	5.44669
	108.263	36.2086	-0.433186	5.44669
	108.263	36.2589	-0.446802	5.44669
	108.263	36.4349	-0.478675	5.44669
	108.264	36.6629	-0.514728	5.44669
	108.264	36.7723	-0.522862	5.44669
	108.264	36.7492	-0.490533	5.44669
	108.264	36.7025	-0.446858	5.44669
	108.264	36.6915	-0.42787	5.44669
	108.264	36.7035	-0.441382	5.44669
	108.264	36.7125	-0.470473	5.44669
	108.241	36.7612	-0.480498	5.4507
	108.184	36.9337	-0.459033	5.46104
	108.138	37.1609	-0.436182	5.46531
	108.112	37.2711	-0.432609	5.45562
	108.069	37.2487	-0.446847	5.4448
	108.03	37.202	-0.471028	5.44287
	108.024	37.1908	-0.47878	5.44579
	108.035	37.2027	-0.465986	5.44767
	108.041	37.2117	-0.464563	5.44742
	108.04	37.2112	-0.477445	5.44664
	108.037	37.2078	-0.492632	5.44641
	108.036	37.2066	-0.503756	5.44658
	108.037	37.1581	-0.496625	5.44674
	108.038	36.9828	-0.480802	5.44675
	108.037	36.7545	-0.467431	5.44669
	108.037	36.6447	-0.458115	5.44667
	108.037	36.6677	-0.465357	5.44668
	108.015	36.7145	-0.480584	5.44669
	107.958	36.7256	-0.493666	5.44669
	107.934	36.7136	-0.510944	5.44669
	107.965	36.7046	-0.516257	5.44669
	107.968	36.6559	-0.497031	5.44669
	107.933	36.4833	-0.476794	5.44669
	107.891	36.2562	-0.473521	5.44669
	107.837	36.1459	-0.486956	5.44669
	107.799	36.1684	-0.502823	5.44669
	107.798	36.215	-0.49039	5.44669
	107.81	36.2263	-0.461535	5.44669
	107.815	36.2144	-0.458887	5.44669
	107.813	36.2054	-0.468829	5.44669
	107.81	36.1567	-0.458319	5.44669
	107.81	35.9841	-0.440039	5.44669
	107.811	35.7569	-0.43448	5.44669
	107.811	35.6467	-0.438389	5.44669
	107.811	35.6691	-0.441962	5.44669
	107.811	35.7158	-0.449933	5.44669
	107.811	35.7271	-0.468989	5.44669
	107.811	35.7152	-0.476827	5.44669
	107.811	35.7061	-0.458022	5.44669
	107.811	35.6574	-0.437063	5.44268
	107.811	35.4849	-0.433337	5.43234
	107.789	35.2085	-0.438968	5.42806
	107.709	34.9223	-0.450481	5.43775
	107.628	34.7163	-0.470283	5.44858
	107.658	34.6534	-0.477175	5.4505
	107.75	34.6879	-0.457708	5.44759
	107.741	34.7227	-0.444678	5.44571
	107.632	34.7247	-0.461498	5.44595
	107.555	34.7132	-0.483477	5.44673
	107.557	34.7076	-0.496207	5.44696
	107.584	34.7094	-0.503103	5.44679
	107.594	34.7121	-0.49508	5.44663
	107.589	34.7126	-0.488258	5.44663
	107.583	34.7118	-0.495962	5.44668
	107.583	34.7113	-0.487094	5.44671
	107.584	34.7114	-0.454729	5.4467
	107.585	34.7608	-0.43235	5.44668
	107.585	34.9368	-0.440455	5.44668
	107.585	35.1652	-0.476362	5.44669
	107.585	35.2747	-0.516023	5.44669
	107.585	35.2023	-0.524228	5.44669
	107.585	35.0288	-0.490645	5.44669
	107.585	34.9162	-0.44642	5.44669
	107.585	34.8711	-0.427647	5.44669
	107.585	34.7844	-0.433574	5.44669
	107.585	34.6979	-0.442423	5.44669
	107.585	34.6819	-0.443975	5.44669
	107.585	34.7044	-0.449342	5.44669
	107.585	34.7191	-0.468026	5.44669
	107.585	34.7173	-0.484505	5.44669
	107.585	34.7113	-0.486439	5.44669
	107.585	34.7094	-0.473786	5.44669
	107.585	34.7108	-0.458723	5.44669
	107.585	34.6628	-0.463345	5.44669
	107.585	34.4869	-0.471654	5.44669
	107.585	34.2581	-0.465782	5.44669
	107.585	34.1483	-0.467019	5.44669
	107.585	34.1716	-0.478548	5.44669
	107.585	34.2184	-0.484351	5.44669
	107.562	34.1803	-0.482907	5.44669
	107.483	33.9922	-0.488146	5.44669
	107.401	33.7548	-0.507847	5.44669
	107.409	33.6458	-0.516928	5.44669
	107.443	33.6724	-0.490544	5.44669
	107.411	33.7203	-0.45685	5.44669
	107.356	33.7307	-0.456912	5.44669
	107.34	33.7179	-0.477544	5.44669
	107.352	33.7089	-0.487531	5.44669
	107.362	33.7096	-0.476727	5.44669
	107.362	33.7132	-0.459568	5.44669
	107.359	33.7144	-0.470524	5.44669
	107.357	33.7136	-0.499219	5.44669
	107.358	33.7129	-0.494455	5.44669
	107.381	33.7128	-0.456606	5.44669
	107.438	33.6639	-0.438383	5.44669
	107.462	33.488	-0.459301	5.44669
	107.408	33.2596	-0.484802	5.44669
	107.348	33.15	-0.489674	5.44669
	107.337	33.1731	-0.475036	5.44669
	107.353	33.2199	-0.458097	5.44669
	107.364	33.2309	-0.470509	5.44669
	107.362	33.2189	-0.507606	5.44669
	107.358	33.2099	-0.522832	5.44669
	107.357	33.2104	-0.500931	5.44669
	107.358	33.2138	-0.476084	5.44669
	107.359	33.2151	-0.471837	5.44669
	107.336	33.2144	-0.486502	5.44669
	107.256	33.2137	-0.503232	5.44669
	107.175	33.2136	-0.490722	5.44669
	107.205	33.2138	-0.453658	5.44669
	107.319	33.214	-0.430611	5.44669
	107.39	33.2139	-0.432236	5.44669
	107.385	33.2139	-0.440808	5.44669
	107.358	33.2139	-0.451645	5.44669
	107.327	33.2139	-0.470117	5.44669
	107.253	33.2139	-0.476692	5.44669
	107.155	33.2139	-0.457564	5.44669
	107.105	33.2139	-0.436919	5.44669
	107.114	33.2139	-0.43344	5.44669
	107.157	33.2139	-0.439062	5.44669
	107.219	33.2139	-0.442613	5.44669
	107.238	33.1647	-0.449966	5.44669
	107.18	32.9887	-0.476642	5.44669
	107.12	32.8095	-0.512751	5.44669
	107.111	32.8267	-0.522757	5.44669
	107.128	32.9515	-0.491192	5.44669
	107.138	33.0062	-0.447172	5.44669
	107.136	32.9369	-0.435638	5.44669
	107.132	32.7825	-0.469383	5.44669
	107.131	32.6765	-0.50699	5.44669
	107.132	32.6765	-0.505945	5.44669
	107.132	32.7125	-0.491379	5.44669
	107.132	32.6782	-0.4934	5.44669
	107.11	32.4956	-0.492781	5.44669
	107.052	32.2591	-0.48288	5.44669
	107.029	32.1485	-0.469669	5.44669
	107.082	32.1741	-0.458314	5.44669
	107.143	32.2223	-0.464645	5.4507
	107.131	32.233	-0.472345	5.46104
	107.035	32.1712	-0.457739	5.46531
	106.921	31.9861	-0.446416	5.45562
	106.873	31.7583	-0.462216	5.4448
	106.888	31.6523	-0.475289	5.44287
	106.91	31.6767	-0.459793	5.44579
	106.914	31.6735	-0.446223	5.44767
	106.908	31.5078	-0.461404	5.44742
	106.904	31.2674	-0.475018	5.44664
	106.904	31.149	-0.459968	5.44641
	106.906	31.1729	-0.438522	5.44658
	106.906	31.223	-0.433257	5.44674
	106.906	31.186	-0.438416	5.44675
	106.906	30.9973	-0.442408	5.44669
	106.906	30.7592	-0.442239	5.44667
	106.906	30.6501	-0.44862	5.44668
	106.906	30.6769	-0.46834	5.44669
	106.906	30.725	-0.477022	5.44669
	106.906	30.6861	-0.458334	5.44669
	106.906	30.5465	-0.437124	5.44669
	106.906	30.4359	-0.433252	5.44669
	106.906	30.3795	-0.446782	5.44669
	106.906	30.2874	-0.470772	5.44669
	106.884	30.2026	-0.478696	5.44669
	106.804	30.1893	-0.466042	5.44669
	106.723	30.2122	-0.472487	5.44669
	106.753	30.2263	-0.497733	5.44669
	106.867	30.1748	-0.493133	5.44669
	106.915	29.9928	-0.45658	5.44669
	106.83	29.7628	-0.438842	5.44669
	106.7	29.6546	-0.467373	5.44669
	106.641	29.679	-0.505008	5.44669
	106.657	29.7257	-0.505829	5.44669
	106.684	29.7363	-0.492035	5.44669
	106.689	29.7241	-0.493716	5.44669
	106.682	29.7152	-0.484809	5.44669
	106.677	29.7158	-0.462441	5.44669
	106.678	29.67	-0.461251	5.44669
	106.68	29.4953	-0.477368	5.44669
	106.68	29.2662	-0.485914	5.44669
	106.68	29.1559	-0.476112	5.44669
	106.679	29.179	-0.459885	5.44669
	106.679	29.226	-0.463005	5.44669
	106.68	29.2371	-0.478969	5.44669
	106.68	29.2251	-0.485955	5.44669
	106.68	29.1668	-0.475559	5.44669
	106.68	29.0406	-0.451768	5.44669
	106.68	28.9424	-0.442814	5.44669
	106.68	28.8865	-0.470706	5.44669
	106.68	28.7901	-0.504986	5.44669
	106.68	28.7034	-0.496763	5.44669
	106.68	28.6908	-0.463387	5.44669
	106.657	28.7147	-0.45739	5.44669
	106.577	28.7289	-0.467542	5.44669
	106.474	28.7263	-0.458312	5.44669
	106.447	28.7202	-0.440493	5.44669
	106.515	28.7185	-0.434673	5.44669
	106.582	28.72	-0.438309	5.44669
	106.59	28.7212	-0.44973	5.44669
	106.549	28.7212	-0.470203	5.44669
	106.48	28.6716	-0.485279	5.44669
	106.436	28.4954	-0.485989	5.44669
	106.438	28.2671	-0.473322	5.44669
	106.453	28.1576	-0.450818	5.44669
	106.459	28.1808	-0.44321	5.44669
	106.456	28.1784	-0.47121	5.44669
	106.43	28.0626	-0.512927	5.44669
	106.372	27.9981	-0.53264	5.44669
	106.35	28.0588	-0.520129	5.44669
	106.382	28.0161	-0.483329	5.44669
	106.362	27.8147	-0.452732	5.44669
	106.269	27.6706	-0.457758	5.44669
	106.203	27.67	-0.471493	5.44669
	106.203	27.7191	-0.459837	5.44669
	106.226	27.7396	-0.447599	5.44669
	106.235	27.6815	-0.461965	5.44669
	106.231	27.5437	-0.482635	5.44669
	106.226	27.4406	-0.495688	5.44669
	106.225	27.3868	-0.503185	5.44669
	106.227	27.293	-0.487428	5.44669
	106.227	27.2066	-0.452294	5.44669
	106.227	27.1933	-0.43121	5.44669
	106.227	27.1675	-0.432972	5.44669
	106.227	27.0059	-0.448774	5.44669
	106.205	26.7751	-0.479578	5.44669
	106.147	26.6594	-0.514406	5.44669
	106.123	26.6809	-0.530277	5.44669
	106.155	26.7291	-0.518612	5.4507
	106.135	26.7413	-0.491404	5.46104
	106.043	26.7293	-0.473641	5.46531
	105.977	26.6707	-0.466336	5.45562
	105.977	26.4951	-0.452339	5.4448
	105.999	26.2702	-0.44634	5.44287
	106.009	26.1619	-0.464111	5.44579
	106.004	26.1352	-0.483982	5.44767
	105.999	26.0052	-0.487619	5.44742
	105.999	25.7878	-0.474467	5.44664
	106	25.6664	-0.450718	5.44641
	106.001	25.6807	-0.442762	5.44658
	106.001	25.6788	-0.463187	5.44674
	106.001	25.5664	-0.476996	5.44675
	106.001	25.454	-0.460163	5.44669
	106.001	25.3872	-0.437901	5.44667
	106.001	25.2913	-0.432927	5.44668
	106.001	25.1595	-0.438499	5.44669
	106.001	25.0216	-0.442559	5.44669
	106.001	24.9923	-0.442273	5.44669
	106.001	25.1244	-0.440709	5.44669
	105.978	25.2545	-0.440156	5.44669
	105.921	25.2722	-0.44048	5.44669
	105.875	25.235	-0.440812	5.44669
	105.849	25.2134	-0.448707	5.44669
	105.806	25.2176	-0.468884	5.44669
	105.767	25.2271	-0.477219	5.44669
	105.761	25.1803	-0.458224	5.44669
	105.772	25.002	-0.437008	5.44669
	105.778	24.7718	-0.433243	5.44669
	105.777	24.6623	-0.438948	5.44669
	105.774	24.6861	-0.442636	5.44669
	105.773	24.7331	-0.450016	5.44669
	105.774	24.744	-0.468784	5.44669
	105.775	24.6827	-0.476712	5.44669
	105.775	24.4977	-0.465917	5.44669
	105.774	24.2699	-0.465269	5.44669
	105.774	24.1637	-0.469895	5.44669
	105.774	24.1881	-0.46436	5.44669
	105.774	24.185	-0.467048	5.44669
	105.774	24.0193	-0.471195	5.44669
	105.774	23.7788	-0.456401	5.44669
	105.774	23.6605	-0.438394	5.44669
	105.774	23.6843	-0.442343	5.44669
	105.752	23.7344	-0.467126	5.44669
	105.672	23.7466	-0.478753	5.44669
	105.591	23.7339	-0.467363	5.44669
	105.599	23.7242	-0.47302	5.44669
	105.633	23.7247	-0.505357	5.44669
	105.6	23.7283	-0.520996	5.44669
	105.545	23.7297	-0.49309	5.44669
	105.529	23.6798	-0.448594	5.44669
	105.541	23.5522	-0.427689	5.44669
	105.552	23.4997	-0.432818	5.44669
	105.552	23.5696	-0.442092	5.44669
	105.548	23.5265	-0.444105	5.44669
	105.547	23.3216	-0.441644	5.44669
	105.547	23.1763	-0.447767	5.44669
	105.548	23.1764	-0.468194	5.44669
	105.548	23.2262	-0.477265	5.44669
	105.548	23.2467	-0.458488	5.44669
	105.548	23.2376	-0.437102	5.44669
	105.548	23.2264	-0.433188	5.44669
	105.548	23.225	-0.438892	5.44669
	105.548	23.2284	-0.450502	5.44669
	105.548	23.2303	-0.470319	5.44669
	105.526	23.2299	-0.485053	5.44669
	105.446	23.1799	-0.485853	5.44669
	105.343	23.0037	-0.473346	5.44669
	105.293	22.7755	-0.450876	5.44669
	105.303	22.6661	-0.435356	5.44669
	105.325	22.6893	-0.43517	5.44669
	105.352	22.7359	-0.440344	5.44669
	105.426	22.747	-0.442535	5.44669
	105.503	22.7349	-0.441607	5.44669
	105.473	22.6768	-0.440439	5.44669
	105.361	22.5013	-0.440279	5.44669
	105.291	22.2763	-0.440627	5.44669
	105.296	22.1188	-0.448701	5.44669
	105.322	22.0145	-0.468947	5.44669
	105.331	22.0081	-0.477248	5.44669
	105.326	22.0887	-0.458213	5.44669
	105.32	22.0337	-0.444864	5.44669
	105.32	21.82	-0.469266	5.44669
	105.322	21.6752	-0.503653	5.44669
	105.322	21.6787	-0.496717	5.44669
	105.322	21.7297	-0.45597	5.44669
	105.322	21.7495	-0.437312	5.44669
	105.322	21.7397	-0.459078	5.44669
	105.322	21.7285	-0.477219	5.44669
	105.3	21.7273	-0.469588	5.44669
	105.22	21.6816	-0.474499	5.44669
	105.139	21.5075	-0.497315	5.44669
	105.169	21.2786	-0.492243	5.44669
	105.26	21.1682	-0.456356	5.44669
	105.251	21.1912	-0.439064	5.44669
	105.165	21.2381	-0.459675	5.44669
	105.146	21.2493	-0.476846	5.44669
	105.171	21.2373	-0.461349	5.44669
	105.144	21.1791	-0.438451	5.44669
	105.095	21.0528	-0.440607	5.44669
	105.079	21.0038	-0.47425	5.44669
	105.089	21.0747	-0.507212	5.44669
	105.099	21.0308	-0.49643	5.44669
	105.099	20.8252	-0.462455	5.44669
	105.096	20.6798	-0.464988	5.44669
	105.094	20.6802	-0.495915	5.44669
	105.095	20.7301	-0.502916	5.44669
	105.096	20.7506	-0.494054	5.44669
	105.096	20.7414	-0.495599	5.44669
	105.096	20.7302	-0.48488	5.44669
	105.095	20.6797	-0.461801	5.44669
	105.095	20.5071	-0.460958	5.44669
	105.096	20.2806	-0.469602	5.44669
	105.096	20.1706	-0.457907	5.44669
	105.096	20.1929	-0.439592	5.44669
	105.096	20.2395	-0.434439	5.44669
	105.096	20.2507	-0.438531	5.44669
	105.096	20.1896	-0.442036	5.44669
	105.096	20.0539	-0.442043	5.44669
	105.096	19.9527	-0.448669	5.44669
	105.073	19.9481	-0.468431	5.44669
	104.993	19.9805	-0.477043	5.44669
	104.912	19.9463	-0.466181	5.44669
	104.92	19.8142	-0.473133	5.44669
	104.954	19.705	-0.497954	5.44669
	104.944	19.6958	-0.492996	5.44669
	104.968	19.7291	-0.464315	5.44669
	105.034	19.746	-0.466989	5.44669
	105.016	19.7413	-0.496092	5.44669
	104.912	19.7332	-0.502279	5.44669
	104.842	19.7316	-0.485854	5.44669
	104.843	19.6845	-0.467531	5.44669
	104.868	19.5593	-0.448489	5.44669
	104.878	19.5067	-0.43643	5.44669
	104.873	19.6249	-0.44434	5.44669
	104.868	19.7575	-0.476533	5.44669
	104.867	19.732	-0.506842	5.44669
	104.869	19.5204	-0.495463	5.44669
	104.87	19.269	-0.454311	5.44669
	104.87	19.1624	-0.437062	5.44669
	104.869	19.1951	-0.467434	5.44669
	104.869	19.2447	-0.513537	5.44669
	104.869	19.2536	-0.526368	5.44669
	104.869	19.1904	-0.500297	5.44669
	104.869	19.0546	-0.474561	5.44669
	104.869	18.9542	-0.471424	5.44669
	104.869	18.9499	-0.479	5.44669
	104.869	18.9822	-0.475377	5.44669
	104.869	18.9478	-0.454172	5.44669
	104.869	18.8157	-0.436016	5.44669
	104.869	18.7066	-0.434275	5.44669
	104.869	18.6974	-0.439735	5.44669
	104.869	18.7306	-0.442598	5.44669
	104.869	18.7476	-0.44185	5.44669
	104.869	18.7428	-0.448389	5.44669
	104.869	18.7348	-0.468381	5.44669
	104.869	18.6839	-0.477122	5.44669
	104.869	18.5101	-0.458361	5.44669
	104.847	18.2832	-0.4371	5.44669
	104.789	18.1735	-0.441103	5.44669
	104.766	18.1961	-0.467067	5.44669
	104.82	18.2426	-0.479169	5.44669
	104.88	18.2046	-0.459687	5.44669
	104.89	18.0659	-0.444799	5.44669
	104.874	17.9553	-0.460845	5.44669
	104.864	17.8986	-0.48316	5.44669
	104.865	17.8064	-0.488436	5.44669
	104.869	17.7216	-0.475101	5.44669
	104.871	17.7084	-0.450694	5.44669
	104.847	17.7313	-0.434655	5.44669
	104.789	17.7454	-0.442812	5.44669
	104.743	17.7431	-0.468653	5.44669
	104.74	17.6879	-0.479226	5.44669
	104.776	17.5594	-0.459147	5.44669
	104.818	17.5084	-0.444552	5.44669
	104.805	17.5793	-0.460933	5.44669
	104.759	17.5852	-0.483285	5.44669
	104.718	17.5067	-0.488457	5.44669
	104.669	17.4137	-0.475066	5.44669
	104.655	17.2951	-0.450671	5.44669
	104.71	17.2122	-0.442529	5.44669
	104.745	17.2092	-0.463106	5.44669
	104.696	17.2357	-0.484916	5.44669
	104.635	17.2476	-0.488367	5.44669
	104.621	17.2432	-0.474449	5.44669
	104.637	17.237	-0.458316	5.44669
	104.648	17.2361	-0.462939	5.44669
	104.647	17.2378	-0.479499	5.44669
	104.643	17.2389	-0.4862	5.44669
	104.641	17.2388	-0.475473	5.44669
	104.642	17.2383	-0.451645	5.44669
	104.643	17.2382	-0.434922	5.44669
	104.643	17.2383	-0.434715	5.44669
	104.643	17.2384	-0.440308	5.44669
	104.643	17.2384	-0.450553	5.44669
	104.643	17.2383	-0.469837	5.44669
	104.643	17.2383	-0.484834	5.44669
	104.643	17.2383	-0.485933	5.44669
	104.621	17.2383	-0.473457	5.44669
	104.563	17.2383	-0.450895	5.44669
	104.539	17.2383	-0.435324	5.44669
	104.593	17.2383	-0.43515	5.44669
	104.653	17.2383	-0.440347	5.44669
	104.664	17.2383	-0.442544	5.44669
	104.648	17.2383	-0.44161	5.44669
	104.637	17.2383	-0.440437	5.44669
	104.639	17.2383	-0.448148	5.44669
	104.643	17.2383	-0.468783	5.44669
	104.644	17.2383	-0.485246	5.44669
	104.643	17.2383	-0.48648	5.44669
	104.643	17.2383	-0.47354	5.44669
	104.62	17.2383	-0.458605	5.44669
	104.563	17.2383	-0.471254	5.44669
	104.517	17.2383	-0.499867	5.44669
	104.491	17.2383	-0.494467	5.44669
	104.448	17.2383	-0.45638	5.44669
	104.409	17.2383	-0.430413	5.44669
	104.425	17.2383	-0.431185	5.44669
	104.494	17.2383	-0.448309	5.44669
	104.524	17.2383	-0.472148	5.44669
	104.491	17.2383	-0.478729	5.44669
	104.486	17.2383	-0.457696	5.44669
	104.52	17.2383	-0.43625	5.44669
	104.563	17.2383	-0.433113	5.44669
	104.617	17.2383	-0.439163	5.44669
	104.655	17.2383	-0.442772	5.44669
	104.634	17.2383	-0.442126	5.44669
	104.542	17.2383	-0.440572	5.44669
	104.433	17.2383	-0.44015	5.44669
	104.408	17.2383	-0.440526	5.44669
	104.479	17.2383	-0.448704	5.44669
	104.524	17.2383	-0.468984	5.44669
	104.474	17.2383	-0.477262	5.44669
	104.408	17.2383	-0.466077	5.44669
	104.393	17.2383	-0.465141	5.44669
	104.41	17.2383	-0.477655	5.44669
	104.422	17.2383	-0.484644	5.44669
	104.421	17.2383	-0.475476	5.44669
	104.417	17.2383	-0.46007	5.44669
	104.415	17.2383	-0.463308	5.44669
	104.416	17.2383	-0.47116	5.44669
	104.417	17.2383	-0.465588	5.44669
	104.417	17.2383	-0.474984	5.44669
	104.417	17.2383	-0.498941	5.44669
	104.417	17.2383	-0.492752	5.44669
	104.417	17.2383	-0.455991	5.44669
	104.417	17.2383	-0.438731	5.44669
	104.417	17.2383	-0.459665	5.44669
	104.417	17.2383	-0.47696	5.44669
	104.417	17.2383	-0.461401	5.44669
	104.417	17.2383	-0.438432	5.44669
	104.417	17.2383	-0.440581	5.44669
	104.417	17.2383	-0.466375	5.44669
	104.417	17.1891	-0.486935	5.44669
	104.417	17.0132	-0.495916	5.44669
	104.417	16.834	-0.509621	5.44669
	104.417	16.9004	-0.514902	5.44669
	104.417	17.1027	-0.496934	5.44669
	104.417	17.1323	-0.477235	5.44669
	104.417	17.0185	-0.46587	5.44669
	104.417	16.9026	-0.458735	5.44669
	104.417	16.7869	-0.474043	5.44669
	104.417	16.7627	-0.500991	5.44669
	104.417	16.8893	-0.493946	5.44669
	104.417	16.9661	-0.463634	5.44669
	104.417	16.9065	-0.466366	5.44268
	104.417	16.9452	-0.496074	5.43234
	104.417	17.1446	-0.494621	5.42806
	104.417	17.2892	-0.465665	5.43775
	104.417	17.2907	-0.459106	5.44858
	104.417	17.2419	-0.467452	5.4505
	104.417	17.1719	-0.457664	5.44759
	104.417	17.0539	-0.448125	5.44571
	104.417	17.0125	-0.462958	5.44595
	104.417	17.0836	-0.482864	5.44673
	104.417	17.0371	-0.487561	5.44696
	104.417	16.8304	-0.47484	5.44679
	104.417	16.7347	-0.450896	5.44663
	104.417	16.8624	-0.434833	5.44663
	104.417	16.9648	-0.442815	5.44668
	104.417	16.9155	-0.468591	5.44671
	104.417	16.9494	-0.479199	5.4467
	104.417	17.1431	-0.459158	5.44668
	104.417	17.2379	-0.436696	5.44668
	104.417	17.0652	-0.440651	5.44669
	104.417	16.8381	-0.467021	5.44669
	104.417	16.8343	-0.487181	5.44669
	104.417	16.9674	-0.487918	5.44669
	104.417	17.0331	-0.481325	5.44669
	104.417	16.9654	-0.478343	5.44669
	104.417	16.857	-0.471574	5.44669
	104.417	16.925	-0.452811	5.44669
	104.417	17.1538	-0.436797	5.44669
	104.417	17.251	-0.442957	5.44669
	104.417	17.0669	-0.475823	5.44669
	104.417	16.7849	-0.514907	5.44669
	104.417	16.6561	-0.523952	5.44669
	104.417	16.6903	-0.490926	5.44669
	104.417	16.7485	-0.446636	5.44669
	104.417	16.7604	-0.427637	5.44669
	104.417	16.7939	-0.433493	5.44669
	104.417	16.9098	-0.450264	5.44669
	104.417	16.9633	-0.480017	5.44669
	104.417	16.8488	-0.51406	5.44669
	104.417	16.7175	-0.529976	5.44669
	104.417	16.693	-0.52648	5.44669
	104.417	16.6786	-0.511794	5.44669
	104.417	16.5256	-0.482076	5.44669
	104.417	16.2945	-0.447306	5.44669
	104.417	16.1264	-0.438944	5.44669
	104.417	15.9214	-0.462851	5.44669
	104.417	15.5167	-0.47822	5.44669
	104.417	14.9665	-0.468667	5.44669
	104.417	14.4146	-0.473757	5.44669
	104.417	13.9609	-0.505202	5.44669
	104.417	13.7041	-0.520669	5.44669
	104.417	13.667	-0.493008	5.44669
	104.439	13.7283	-0.448676	5.44669
	104.519	13.7649	-0.427752	5.44669
	104.6	13.7581	-0.432816	5.44669
	104.592	13.693	-0.442068	5.44669
	104.558	13.5128	-0.451966	5.44669
	104.591	13.2882	-0.469804	5.44669
	104.646	13.1818	-0.476446	5.44669
	104.662	13.2049	-0.457573	5.44669
	104.65	13.2505	-0.43701	5.44669
	104.639	13.2611	-0.433475	5.44669
	104.639	13.2493	-0.439045	5.44669
	104.643	13.1914	-0.442593	5.44669
	104.644	13.0159	-0.449964	5.44669
	104.666	12.7909	-0.468777	5.44669
	104.722	12.6825	-0.476728	5.44669
	104.746	12.705	-0.465926	5.44669
	104.693	12.751	-0.473138	5.44669
	104.633	12.762	-0.498046	5.44669
	104.622	12.7502	-0.493033	5.44669
	104.66	12.7413	-0.456427	5.44669
	104.75	12.7418	-0.430942	5.44669
	104.83	12.7452	-0.43139	5.44669
	104.796	12.7464	-0.440336	5.44669
	104.681	12.7457	-0.451747	5.44669
	104.611	12.745	-0.470328	5.44669
	104.639	12.7449	-0.484614	5.44669
	104.746	12.696	-0.485667	5.44669
	104.858	12.5693	-0.473423	5.44669
	104.88	12.4677	-0.450975	5.44669
	104.806	12.4105	-0.44324	5.44669
	104.761	12.364	-0.463296	5.44669
	104.812	12.4048	-0.476872	5.44669
	104.878	12.4447	-0.467943	5.44669
	104.893	12.3495	-0.473933	5.44669
	104.876	12.2309	-0.497663	5.44669
	104.864	12.2048	-0.50046	5.44669
	104.865	12.2344	-0.492404	5.44669
	104.869	12.2558	-0.49578	5.44669
	104.871	12.2542	-0.493413	5.44669
	104.87	12.2459	-0.482299	5.44669
	104.869	12.243	-0.469201	5.44669
	104.869	12.2447	-0.458324	5.44669
	104.869	12.2465	-0.472686	5.44669
	104.869	12.2466	-0.508439	5.44669
	104.869	12.2461	-0.522407	5.44669
	104.869	12.2458	-0.492586	5.44669
	104.869	12.2459	-0.447881	5.44669
	104.869	12.246	-0.42757	5.44669
	104.869	12.246	-0.433022	5.44669
	104.869	12.246	-0.44222	5.44669
	104.869	12.2951	-0.444086	5.44669
	104.869	12.4219	-0.44159	5.44669
	104.869	12.4744	-0.439881	5.44669
	104.869	12.3556	-0.440051	5.44669
	104.869	12.2228	-0.44073	5.44669
	104.892	12.2484	-0.440954	5.44669
	104.949	12.4109	-0.448677	5.44669
	104.973	12.4864	-0.468821	5.44669
	104.919	12.3645	-0.477203	5.44669
	104.859	12.2223	-0.458239	5.44669
	104.87	12.1958	-0.444891	5.44669
	104.966	12.2337	-0.469268	5.44669
	105.08	12.2587	-0.503644	5.44669
	105.129	12.2557	-0.496712	5.44669
	105.091	12.2455	-0.463842	5.44669
	105.011	12.2423	-0.465469	5.44669
	104.984	12.2446	-0.503494	5.44669
	105.044	12.2467	-0.522907	5.44669
	105.108	12.2959	-0.502425	5.44669
	105.118	12.4712	-0.476683	5.44669
	105.1	12.6993	-0.463686	5.44669
	105.089	12.7598	-0.458017	5.44669
	105.091	12.61	-0.466648	5.44669
	105.096	12.5109	-0.48116	5.44669
	105.119	12.5694	-0.485578	5.44669
	105.176	12.5874	-0.474622	5.44669
	105.199	12.5675	-0.45151	5.44669
	105.145	12.6501	-0.435168	5.44669
	105.085	12.7564	-0.434866	5.44669
	105.097	12.7326	-0.448154	5.44669
	105.17	12.6295	-0.470774	5.44669
	105.227	12.6844	-0.478208	5.44669
	105.251	12.8566	-0.465837	5.44669
	105.29	12.927	-0.464704	5.44669
	105.328	12.9965	-0.469687	5.44669
	105.335	13.1642	-0.456603	5.44669
	105.325	13.2848	-0.446885	5.44669
	105.318	13.2876	-0.470687	5.44669
	105.319	13.2478	-0.50353	5.44669
	105.322	13.2304	-0.49616	5.44669
	105.323	13.2374	-0.455781	5.44669
	105.322	13.2465	-0.429559	5.44669
	105.322	13.297	-0.43104	5.44669
	105.322	13.4211	-0.448552	5.44669
	105.322	13.4719	-0.472301	5.44669
	105.322	13.4026	-0.478707	5.44669
	105.322	13.4465	-0.457632	5.44669
	105.322	13.6515	-0.436231	5.44669
	105.322	13.7966	-0.440998	5.44669
	105.322	13.7964	-0.467332	5.44669
	105.322	13.7466	-0.487188	5.44669
	105.344	13.7261	-0.495681	5.44669
	105.424	13.7353	-0.509433	5.44669
	105.527	13.7464	-0.514907	5.44669
	105.555	13.7478	-0.489132	5.44669
	105.487	13.7444	-0.449107	5.44669
	105.442	13.7425	-0.429312	5.44669
	105.491	13.7429	-0.441187	5.44669
	105.556	13.793	-0.469879	5.44669
	105.571	13.9691	-0.480318	5.44669
	105.555	14.1973	-0.46704	5.44669
	105.543	14.3067	-0.464458	5.44669
	105.543	14.2836	-0.469156	5.44669
	105.548	14.2861	-0.456468	5.44669
	105.55	14.451	-0.439146	5.44669
	105.549	14.6915	-0.434764	5.44669
	105.548	14.7608	-0.438826	5.44669
	105.548	14.6103	-0.442044	5.44669
	105.548	14.5078	-0.441941	5.44669
	105.548	14.5651	-0.448624	5.44669
	105.57	14.5838	-0.468448	5.44669
	105.65	14.5647	-0.484937	5.44669
	105.754	14.6473	-0.494341	5.44669
	105.803	14.7534	-0.509671	5.44669
	105.793	14.7786	-0.515483	5.44669
	105.772	14.7531	-0.497159	5.44669
	105.767	14.7337	-0.477123	5.44669
	105.772	14.7347	-0.465743	5.44669
	105.776	14.742	-0.458722	5.44669
	105.776	14.7447	-0.466212	5.44669
	105.774	14.7925	-0.472856	5.44669
	105.774	14.9177	-0.457396	5.44669
	105.774	14.97	-0.44609	5.44669
	105.774	14.9008	-0.470072	5.44669
	105.775	14.9443	-0.511425	5.44669
	105.774	15.1491	-0.524545	5.44669
	105.774	15.2942	-0.492413	5.44669
	105.774	15.2941	-0.447048	5.44669
	105.774	15.2443	-0.427282	5.44669
	105.774	15.2238	-0.433197	5.44669
	105.797	15.2822	-0.442395	5.44669
	105.854	15.4693	-0.444097	5.44669
	105.9	15.6991	-0.441533	5.44669
	105.904	15.8053	-0.439852	5.44669
	105.89	15.7802	-0.447931	5.44669
	105.905	15.7339	-0.47677	5.44669
	105.964	15.7237	-0.505657	5.44669
	106.014	15.7359	-0.494881	5.44669
	106.018	15.7447	-0.454488	5.44669
	106.003	15.744	-0.429472	5.44669
	105.995	15.7406	-0.431463	5.44669
	105.998	15.7394	-0.440889	5.44669
	106.001	15.7401	-0.444082	5.44669
	106.002	15.7408	-0.442062	5.44669
	106.001	15.7409	-0.440079	5.44669
	106	15.7407	-0.439967	5.44669
	106	15.7405	-0.440624	5.44669
	106.001	15.7898	-0.44094	5.44669
	106.001	15.9658	-0.448709	5.44669
	106.001	16.1942	-0.468839	5.44669
	106.001	16.3038	-0.485071	5.44669
	106.001	16.2806	-0.486387	5.44669
	106.001	16.2338	-0.481434	5.44669
	106.001	16.2228	-0.478933	5.44669
	106.001	16.2348	-0.471782	5.44669
	106.023	16.2438	-0.452689	5.44669
	106.103	16.2433	-0.436672	5.44669
	106.206	16.2399	-0.435077	5.44669
	106.234	16.2386	-0.439837	5.44669
	106.143	16.2393	-0.442356	5.4507
	106.041	16.2893	-0.441712	5.46104
	106.066	16.4653	-0.448417	5.46531
	106.186	16.6934	-0.468442	5.45562
	106.26	16.8029	-0.477137	5.4448
	106.255	16.7798	-0.458346	5.44287
	106.227	16.7331	-0.437088	5.44579
	106.217	16.7713	-0.433233	5.44767
	106.223	16.9101	-0.438916	5.44742
	106.229	17.0206	-0.442625	5.44664
	106.229	17.0773	-0.442153	5.44641
	106.227	17.1695	-0.440635	5.44658
	106.226	17.2543	-0.440167	5.44674
	106.227	17.2675	-0.448382	5.44675
	106.227	17.2446	-0.468976	5.4507
	106.227	17.2797	-0.485244	5.46102
	106.227	17.4088	-0.494282	5.4653
	106.227	17.4672	-0.509537	5.45563
	106.227	17.3992	-0.515448	5.4448
	106.227	17.441	-0.489321	5.44288
	106.227	17.6447	-0.456865	5.44578
	106.227	17.79	-0.457352	5.44767
	106.227	17.7903	-0.469853	5.44742
	106.227	17.7407	-0.459294	5.44664
	106.249	17.7201	-0.440084	5.44641
	106.307	17.7291	-0.434152	5.44658
	106.33	17.7402	-0.438236	5.44674
	106.277	17.7417	-0.442014	5.44675
	106.239	17.7875	-0.442138	5.44669
	106.286	17.9616	-0.440846	5.44667
	106.325	18.1904	-0.448132	5.44668
	106.304	18.3008	-0.476501	5.44669
	106.323	18.2778	-0.505473	5.44669
	106.411	18.2309	-0.50277	5.44669
	106.476	18.2197	-0.482717	5.44669
	106.477	18.2317	-0.466041	5.44669
	106.455	18.29	-0.44898	5.44669
	106.446	18.4654	-0.445036	5.44669
	106.427	18.6412	-0.472629	5.44268
	106.375	18.5736	-0.512872	5.43234
	106.352	18.3719	-0.524242	5.42806
	106.404	18.3431	-0.491772	5.43775
	106.463	18.4569	-0.454758	5.44858
	106.474	18.5726	-0.463468	5.4505
	106.458	18.6881	-0.498022	5.44759
	106.448	18.7616	-0.50434	5.44571
	106.449	18.7618	-0.493902	5.44595
	106.476	18.7374	-0.495029	5.44673
	106.535	18.7274	-0.484696	5.44696
	106.557	18.7811	-0.454056	5.44679
	106.503	18.9133	-0.432921	5.44663
	106.465	18.9665	-0.433062	5.44663
	106.534	18.846	-0.440333	5.44668
	106.654	18.7615	-0.451152	5.44671
	106.714	18.9141	-0.470079	5.4467
	106.702	19.1786	-0.476851	5.44668
	106.677	19.3114	-0.465515	5.44668
	106.67	19.285	-0.465052	5.44669
	106.677	19.2287	-0.469947	5.44669
	106.682	19.2148	-0.464459	5.44669
	106.681	19.229	-0.474942	5.44669
	106.68	19.2399	-0.507195	5.44669
	106.679	19.2886	-0.521083	5.44669
	106.679	19.4113	-0.500344	5.44669
	106.68	19.5114	-0.47646	5.44669
	106.68	19.5202	-0.472203	5.44669
	106.68	19.4407	-0.486522	5.44669
	106.679	19.2984	-0.51098	5.44669
	106.68	19.2011	-0.518819	5.44669
	106.68	19.2005	-0.490222	5.44669
	106.68	19.2332	-0.448173	5.44669
	106.68	19.296	-0.428533	5.44669
	106.68	19.466	-0.441193	5.44669
	106.68	19.6871	-0.470158	5.44669
	106.702	19.7957	-0.480433	5.44669
	106.782	19.7747	-0.466989	5.44669
	106.863	19.7292	-0.472267	5.44669
	106.833	19.718	-0.497304	5.44669
	106.741	19.7294	-0.500902	5.44669
	106.75	19.7383	-0.484846	5.44669
	106.837	19.7379	-0.467598	5.44669
	106.855	19.7346	-0.448876	5.44669
	106.83	19.7333	-0.436569	5.44669
	106.835	19.7832	-0.43639	5.44669
	106.805	19.9107	-0.448295	5.44669
	106.739	19.9632	-0.470291	5.44669
	106.759	19.8933	-0.477956	5.44669
	106.863	19.9364	-0.465903	5.44669
	106.912	20.0921	-0.464821	5.44669
	106.852	20.1106	-0.469712	5.44669
	106.803	20.0089	-0.456572	5.44669
	106.847	19.9512	-0.438992	5.44669
	106.912	20.0109	-0.434662	5.44669
	106.929	20.1625	-0.438838	5.44669
	106.913	20.2707	-0.442085	5.44669
	106.901	20.2726	-0.449825	5.44669
	106.901	20.2858	-0.4689	5.44669
	106.906	20.4462	-0.484699	5.44669
	106.907	20.6318	-0.48621	5.44669
	106.907	20.6228	-0.481491	5.44669
	106.906	20.4991	-0.47902	5.44669
	106.905	20.442	-0.471798	5.44669
	106.906	20.5099	-0.452665	5.44669
	106.906	20.6646	-0.436656	5.44669
	106.906	20.7712	-0.44295	5.44669
	106.928	20.7713	-0.467999	5.44669
	106.986	20.7352	-0.486774	5.44669
	107.009	20.7694	-0.4874	5.44669
	106.956	20.952	-0.473382	5.44669
	106.895	21.1885	-0.450342	5.44669
	106.885	21.2991	-0.435119	5.44669
	106.923	21.2735	-0.435261	5.44669
	107.013	21.2254	-0.440466	5.44669
	107.115	21.2146	-0.450425	5.44669
	107.161	21.2273	-0.469727	5.44669
	107.127	21.2364	-0.484833	5.44669
	107.049	21.2357	-0.485971	5.44669
	106.999	21.2814	-0.481344	5.44669
	107.001	21.4561	-0.479043	5.44669
	107.041	21.6853	-0.479731	5.44669
	107.105	21.7956	-0.480838	5.44669
	107.148	21.7725	-0.473186	5.44669
	107.147	21.7255	-0.4526	5.44669
	107.133	21.7143	-0.436136	5.44669
	107.127	21.7264	-0.434884	5.44669
	107.13	21.7354	-0.439947	5.44669
	107.133	21.7349	-0.442471	5.44669
	107.133	21.7315	-0.449592	5.44669
	107.132	21.7794	-0.476536	5.44669
	107.132	21.9561	-0.504969	5.44669
	107.132	22.1852	-0.502547	5.44669
	107.132	22.2949	-0.490673	5.44669
	107.132	22.2715	-0.494312	5.44669
	107.132	22.1754	-0.485543	5.44669
	107.154	22.0868	-0.462536	5.44669
	107.212	22.1733	-0.46103	5.44669
	107.258	22.4027	-0.469371	5.44669
	107.284	22.592	-0.457784	5.44669
	107.327	22.7078	-0.439622	5.44669
	107.366	22.7569	-0.434495	5.44669
	107.372	22.7471	-0.438544	5.44669
	107.361	22.7272	-0.442021	5.44669
	107.355	22.7226	-0.442032	5.44669
	107.356	22.7278	-0.440799	5.44669
	107.359	22.6824	-0.44815	5.44669
	107.359	22.5062	-0.468655	5.44669
	107.359	22.2272	-0.477321	5.44669
	107.358	21.9411	-0.458348	5.44669
	107.358	21.7362	-0.444894	5.44669
	107.358	21.6737	-0.469231	5.44669
	107.358	21.7079	-0.503627	5.44669
	107.358	21.7425	-0.496718	5.44669
	107.358	21.6953	-0.45598	5.44669
	107.358	21.557	-0.429444	5.44669
	107.358	21.4499	-0.430921	5.44669
	107.381	21.3945	-0.440672	5.44669
	107.438	21.3508	-0.444184	5.44669
	107.462	21.4412	-0.442182	5.44669
	107.408	21.6563	-0.440093	5.44669
	107.37	21.7891	-0.43993	5.44669
	107.439	21.7801	-0.440604	5.44669
	107.559	21.731	-0.448815	5.44669
	107.619	21.7139	-0.469003	5.44669
	107.607	21.6751	-0.477231	5.44669
	107.582	21.5587	-0.458186	5.44669
	107.575	21.507	-0.444859	5.44669
	107.582	21.6224	-0.461403	5.44669
	107.587	21.7534	-0.483373	5.44669
	107.587	21.7775	-0.488327	5.44669
	107.585	21.7426	-0.47498	5.44669
	107.584	21.7197	-0.450682	5.44669
	107.584	21.7226	-0.434693	5.44669
	107.585	21.7319	-0.442832	5.44669
	107.585	21.7348	-0.468648	5.44669
	107.585	21.7327	-0.487087	5.44669
	107.585	21.7308	-0.495171	5.44669
	107.585	21.7307	-0.501385	5.44669
	107.585	21.7314	-0.494729	5.44669
	107.585	21.7317	-0.488721	5.44669
	107.585	21.7316	-0.504152	5.44669
	107.585	21.7314	-0.523089	5.44669
	107.585	21.7314	-0.527174	5.44669
	107.585	21.7314	-0.514542	5.44669
	107.585	21.7315	-0.490852	5.44669
	107.585	21.7315	-0.474865	5.44669
	107.585	21.7315	-0.467046	5.44669
	107.585	21.6823	-0.460072	5.44669
	107.585	21.5063	-0.474185	5.44669
	107.585	21.2779	-0.500575	5.44669
	107.585	21.1683	-0.493721	5.44669
	107.607	21.1915	-0.455817	5.44669
	107.664	21.2382	-0.430442	5.44669
	107.688	21.2493	-0.431397	5.44669
	107.634	21.2372	-0.440517	5.44669
	107.596	21.1791	-0.44395	5.44669
	107.666	21.0036	-0.442139	5.44669
	107.763	20.7786	-0.440159	5.44669
	107.766	20.6703	-0.439973	5.44669
	107.73	20.6436	-0.440599	5.44669
	107.758	20.5136	-0.448798	5.44669
	107.812	20.2962	-0.468997	5.44669
	107.829	20.1748	-0.477235	5.44669
	107.818	20.14	-0.45819	5.44669
	107.807	20.0604	-0.436988	5.44669
	107.807	19.9732	-0.433246	5.44669
	107.811	19.9052	-0.446828	5.44669
	107.812	19.7999	-0.470793	5.44669
	107.812	19.7137	-0.478688	5.4507
	107.811	19.7045	-0.45816	5.46104
	107.811	19.7297	-0.436459	5.46531
	107.811	19.7432	-0.433035	5.45562
	107.811	19.7399	-0.446927	5.4448
	107.811	19.7337	-0.47091	5.44287
	107.811	19.7323	-0.478702	5.44579
	107.811	19.7339	-0.458124	5.44767
	107.811	19.735	-0.44431	5.44742
	107.833	19.735	-0.461195	5.44664
	107.891	19.7345	-0.47561	5.45042
	107.915	19.7343	-0.46029	5.46094
	107.883	19.7344	-0.438447	5.46537
	107.903	19.7345	-0.433111	5.45568
	107.995	19.7345	-0.446253	5.4448
	108.061	19.7345	-0.470601	5.44286
	108.039	19.7345	-0.486683	5.44578
	107.959	19.7345	-0.494307	5.44767
	107.926	19.7345	-0.501166	5.44742
	107.984	19.7345	-0.487074	5.44665
	108.049	19.7345	-0.452863	5.44641
	108.06	19.7345	-0.431574	5.44658
	108.043	19.7345	-0.432922	5.44674
	108.031	19.7345	-0.440753	5.44675
	108.033	19.7345	-0.451378	5.44669
	108.038	19.7345	-0.477895	5.44667
	108.039	19.7345	-0.512774	5.44668
	108.038	19.7345	-0.522321	5.44669
	108.037	19.7345	-0.491001	5.44669
	108.037	19.7345	-0.455117	5.44669
	108.037	19.6853	-0.463893	5.44669
	108.037	19.5585	-0.498072	5.44669
	108.037	19.5061	-0.50421	5.44669
	108.06	19.6249	-0.49383	5.44669
	108.139	19.7577	-0.495045	5.44669
	108.221	19.7812	-0.484728	5.44669
	108.19	19.6964	-0.454064	5.44669
	108.076	19.5465	-0.432912	5.44669
	108.006	19.4971	-0.440927	5.44669
	108.033	19.5763	-0.47636	5.44669
	108.14	19.5851	-0.507984	5.44669
	108.252	19.5049	-0.496003	5.44669
	108.296	19.4593	-0.454131	5.44669
	108.28	19.5165	-0.428924	5.44669
	108.259	19.6134	-0.439231	5.44669
	108.256	19.5935	-0.469196	5.44669
	108.262	19.4951	-0.488598	5.44669
	108.266	19.403	-0.487739	5.44669
	108.265	19.2919	-0.472876	5.44669
	108.263	19.261	-0.45788	5.44669
	108.263	19.4325	-0.463315	5.44669
	108.263	19.6858	-0.479812	5.44669
	108.286	19.7579	-0.486197	5.44669
	108.366	19.604	-0.475361	5.44669
	108.447	19.499	-0.45947	5.44669
	108.439	19.6057	-0.463098	5.44669
	108.405	19.7522	-0.471285	5.44669
	108.415	19.7858	-0.465715	5.44669
	108.413	19.7494	-0.467122	5.44669
	108.405	19.7225	-0.478615	5.44669
	108.447	19.675	-0.484342	5.44669
	108.496	19.5093	-0.475009	5.44669
	108.507	19.2846	-0.452111	5.44669
	108.495	19.1729	-0.435282	5.44669
	108.486	19.1939	-0.4347	5.44669
	108.486	19.2405	-0.440173	5.44669
	108.49	19.2522	-0.442631	5.44669
	108.491	19.2405	-0.441708	5.44669
	108.49	19.1823	-0.440447	5.44669
	108.49	19.0558	-0.440247	5.44669
	108.49	19.0068	-0.448482	5.44669
	108.49	19.1269	-0.476861	5.44669
	108.49	19.259	-0.505499	5.44669
	108.49	19.2818	-0.494783	5.44669
	108.49	19.246	-0.454503	5.44669
	108.49	19.2232	-0.429513	5.44669
	108.49	19.2264	-0.439345	5.44669
	108.49	19.2358	-0.469035	5.44669
	108.49	19.2387	-0.480619	5.44669
	108.49	19.2365	-0.459595	5.44669
	108.49	19.2346	-0.436374	5.44669
	108.512	19.2345	-0.43249	5.44669
	108.57	19.2352	-0.446729	5.44669
	108.593	19.2355	-0.471021	5.44669
	108.54	19.2354	-0.478819	5.44669
	108.479	19.2352	-0.458134	5.44669
	108.469	19.2352	-0.436402	5.44669
	108.485	19.2353	-0.433021	5.44669
	108.518	19.2353	-0.439071	5.44669
	108.596	19.2353	-0.442766	5.44669
	108.695	19.2353	-0.442157	5.44669
	108.744	19.2845	-0.440587	5.44669
	108.734	19.4112	-0.440146	5.44669
	108.714	19.4637	-0.440519	5.44669
	108.709	19.3449	-0.440832	5.44669
	108.714	19.2121	-0.440831	5.44669
	108.718	19.1885	-0.440719	5.44669
	108.718	19.2242	-0.440672	5.44669
	108.716	19.2473	-0.440693	5.44669
	108.716	19.2442	-0.440718	5.44669
	108.716	19.2839	-0.440721	5.44669
	108.716	19.4078	-0.440713	5.44669
	108.716	19.4624	-0.44858	5.44669
	108.716	19.3947	-0.476736	5.44669
	108.716	19.3888	-0.505412	5.44669
	108.716	19.417	-0.494791	5.44669
	108.716	19.3336	-0.454537	5.44669
	108.738	19.224	-0.429525	5.44669
	108.796	19.1975	-0.431467	5.44669
	108.842	19.2238	-0.440872	5.44669
	108.868	19.2439	-0.444074	5.44669
	108.911	19.1938	-0.442064	5.44669
	108.95	19.0103	-0.440083	5.44669
	108.956	18.779	-0.439968	5.44669
	108.945	18.7202	-0.440623	5.44669
	108.939	18.9209	-0.44881	5.44669
	108.94	19.147	-0.476865	5.44669
	108.965	19.0912	-0.505384	5.44669
	109.023	18.8273	-0.494733	5.44669
	109.046	18.6621	-0.462394	5.44669
	108.992	18.6748	-0.465566	5.44669
	108.954	18.7371	-0.50405	5.44669
	109.023	18.7583	-0.523105	5.44669
	109.143	18.745	-0.49444	5.44669
	109.203	18.7319	-0.45628	5.44669
	109.191	18.7311	-0.463158	5.44669
	109.166	18.7355	-0.497351	5.44669
	109.159	18.7375	-0.504169	5.44669
	109.166	18.7369	-0.494069	5.44669
	109.171	18.7359	-0.495159	5.44669
	109.171	18.7357	-0.492562	5.44669
	109.169	18.7359	-0.482163	5.44669
	109.168	18.7361	-0.477318	5.44669
	109.168	18.6869	-0.47876	5.44669
	109.169	18.5109	-0.473181	5.44669
	109.169	18.2825	-0.453337	5.44669
	109.169	18.1729	-0.436447	5.44669
	109.169	18.1469	-0.434752	5.44669
	109.191	18.0177	-0.447652	5.44669
	109.271	17.8003	-0.470604	5.44669
	109.374	17.6787	-0.478316	5.44669
	109.424	17.6929	-0.465942	5.44669
	109.413	17.7401	-0.46471	5.44669
	109.392	17.7546	-0.469652	5.44669
	109.387	17.7438	-0.464457	5.44669
	109.393	17.7341	-0.475046	5.44669
	109.397	17.7339	-0.499369	5.44669
	109.397	17.7373	-0.492909	5.44669
	109.395	17.7387	-0.463776	5.44669
	109.394	17.7382	-0.458923	5.44669
	109.395	17.7374	-0.475918	5.44669
	109.395	17.7373	-0.486134	5.44669
	109.395	17.7375	-0.476719	5.44669
	109.395	17.7376	-0.460062	5.44669
	109.395	17.7376	-0.462863	5.44669
	109.395	17.7376	-0.470976	5.44669
	109.395	17.7375	-0.457798	5.44669
	109.395	17.7376	-0.439057	5.44669
	109.395	17.7376	-0.434253	5.44669
	109.395	17.7376	-0.446514	5.44669
	109.395	17.7376	-0.470304	5.44669
	109.417	17.7376	-0.478595	5.44669
	109.497	17.7376	-0.458295	5.44669
	109.601	17.7376	-0.436549	5.44669
	109.65	17.7376	-0.433025	5.44669
	109.617	17.7376	-0.43902	5.44669
	109.539	17.7376	-0.450614	5.44669
	109.51	17.7376	-0.47032	5.44669
	109.569	17.7376	-0.477143	5.4507
	109.634	17.7376	-0.465552	5.46104
	109.644	17.7376	-0.464963	5.46531
	109.626	17.6884	-0.469896	5.45562
	109.615	17.5124	-0.464469	5.4448
	109.617	17.3332	-0.467093	5.44287
	109.622	17.3996	-0.471175	5.44579
	109.623	17.6512	-0.456377	5.44767
	109.622	17.7583	-0.438391	5.44742
	109.621	17.6194	-0.434479	5.44664
	109.621	17.5082	-0.446846	5.44641
	109.621	17.5578	-0.470363	5.44658
	109.644	17.5271	-0.478501	5.44674
	109.723	17.3839	-0.458235	5.44675
	109.805	17.4153	-0.436557	5.44669
	109.797	17.6397	-0.44092	5.44667
	109.763	17.7479	-0.467183	5.44668
	109.795	17.5699	-0.479282	5.44669
	109.828	17.3358	-0.467564	5.44669
	109.787	17.3802	-0.465046	5.44669
	109.751	17.6421	-0.469216	5.44669
	109.794	17.8106	-0.456284	5.44669
	109.854	17.7999	-0.446919	5.44669
	109.868	17.7374	-0.462943	5.44669
	109.854	17.7153	-0.475415	5.44669
	109.843	17.7283	-0.459587	5.44669
	109.843	17.7416	-0.446092	5.44669
	109.848	17.7426	-0.461422	5.44669
	109.849	17.7382	-0.475072	5.44669
	109.848	17.7361	-0.459984	5.44669
	109.847	17.7367	-0.44638	5.44669
	109.847	17.7377	-0.469272	5.44669
	109.848	17.7379	-0.503116	5.44669
	109.848	17.7377	-0.49649	5.44669
	109.87	17.7375	-0.456066	5.44669
	109.95	17.7375	-0.437432	5.44669
	110.053	17.7868	-0.459095	5.44669
	110.081	17.9627	-0.477183	5.44669
	110.013	18.1911	-0.461697	5.44669
	109.968	18.3007	-0.438477	5.44669
	110.017	18.2775	-0.440494	5.44669
	110.082	18.2308	-0.466322	5.44669
	110.075	18.1706	-0.486944	5.44669
	110.001	18.0066	-0.495938	5.44669
	109.965	17.8364	-0.509627	5.44669
	110.02	17.8531	-0.514897	5.44669
	110.084	17.9253	-0.489059	5.44669
	110.097	17.852	-0.44908	5.44669
	110.08	17.6817	-0.437197	5.44669
	110.068	17.4709	-0.461487	5.44669
	110.069	17.2693	-0.47827	5.44669
	110.074	17.1831	-0.461302	5.44669
	110.076	17.2065	-0.437925	5.44669
	110.075	17.245	-0.432533	5.44669
	110.096	17.2525	-0.446196	5.44669
	110.176	17.2419	-0.478653	5.44669
	110.279	17.1856	-0.507064	5.44669
	110.329	17.0596	-0.494801	5.44669
	110.319	16.9608	-0.453955	5.44669
	110.297	16.9046	-0.429277	5.44669
	110.292	16.8083	-0.431571	5.44669
	110.298	16.6725	-0.441004	5.44669
	110.302	16.484	-0.444092	5.44669
	110.302	16.2795	-0.449896	5.44669
	110.3	16.1349	-0.468216	5.44669
	110.3	15.9795	-0.476517	5.44669
	110.3	15.7918	-0.466037	5.44669
	110.3	15.6916	-0.465389	5.44669
	110.3	15.7042	-0.469902	5.44669
	110.3	15.7432	-0.46432	5.44669
	110.3	15.7547	-0.467029	5.44669
	110.3	15.7456	-0.471201	5.44669
	110.3	15.6885	-0.456411	5.44669
	110.3	15.5125	-0.438396	5.44669
	110.3	15.2868	-0.434469	5.44669
	110.3	15.1785	-0.438969	5.44669
	110.3	15.2011	-0.442208	5.44669
	110.322	15.2473	-0.441959	5.44669
	110.402	15.2582	-0.448573	5.44669
	110.483	15.2464	-0.46842	5.44669
	110.476	15.1883	-0.477073	5.44669
	110.441	15.0128	-0.466198	5.44669
	110.474	14.7878	-0.47313	5.44669
	110.529	14.6794	-0.497946	5.44669
	110.545	14.7019	-0.500865	5.44669
	110.533	14.748	-0.484602	5.44669
	110.523	14.7589	-0.47538	5.44669
	110.522	14.7471	-0.477081	5.44669
	110.526	14.7383	-0.473166	5.44669
	110.528	14.6896	-0.461799	5.44669
	110.527	14.517	-0.472726	5.44669
	110.526	14.2898	-0.507219	5.44669
	110.526	14.1795	-0.521882	5.44669
	110.526	14.202	-0.50067	5.44669
	110.527	14.2487	-0.476313	5.44669
	110.527	14.2107	-0.472025	5.44669
	110.526	14.0229	-0.478629	5.44669
	110.526	13.7854	-0.475008	5.44669
	110.526	13.6763	-0.454149	5.44669
	110.526	13.7029	-0.436137	5.44669
	110.526	13.7509	-0.442205	5.44669
	110.526	13.7613	-0.467872	5.44669
	110.526	13.6993	-0.479114	5.44669
	110.549	13.5635	-0.467249	5.44669
	110.606	13.4626	-0.472844	5.44669
	110.63	13.409	-0.497453	5.44669
	110.598	13.3146	-0.492889	5.44669
	110.618	13.2278	-0.456577	5.44669
	110.711	13.1653	-0.438927	5.44669
	110.777	13.013	-0.459539	5.44669
	110.777	12.7989	-0.476838	5.44669
	110.754	12.6869	-0.461394	5.44669
	110.745	12.704	-0.446344	5.44669
	110.749	12.749	-0.468756	5.44669
	110.754	12.7123	-0.502913	5.44669
	110.755	12.5255	-0.504459	5.44669
	110.753	12.2882	-0.492206	5.44669
	110.752	12.1787	-0.502145	5.44669
	110.752	12.2051	-0.513138	5.44669
	110.753	12.2531	-0.490989	5.44669
	110.753	12.2636	-0.450515	5.44669
	110.775	12.2508	-0.429241	5.44669
	110.855	12.2417	-0.432786	5.44669
	110.958	12.2425	-0.441527	5.44669
	111.008	12.246	-0.45175	5.44669
	110.998	12.2472	-0.469906	5.44669
	110.954	12.2465	-0.476566	5.44669
	110.892	12.2457	-0.457587	5.44669
	110.873	12.2457	-0.436973	5.44669
	110.931	12.2459	-0.433455	5.44669
	110.991	12.2461	-0.439049	5.44669
	111	12.1968	-0.442603	5.44669
	110.984	12.0208	-0.442096	5.44669
	110.973	11.7924	-0.440619	5.44669
	110.975	11.6828	-0.440181	5.44669
	110.979	11.706	-0.448393	5.44669
	110.981	11.7528	-0.468976	5.44669
	110.98	11.7638	-0.48524	5.44669
	111.001	11.7026	-0.486409	5.44669
	111.081	11.5176	-0.473512	5.44669
	111.162	11.2406	-0.450748	5.44669
	111.155	10.9584	-0.435243	5.44669
	111.12	10.7052	-0.435168	5.44669
	111.153	10.4166	-0.440383	5.44669
	111.208	10.0457	-0.450423	5.44669
	111.224	9.69314	-0.469756	5.44669
	111.212	9.43307	-0.476975	5.44669
	111.201	9.21399	-0.457811	5.44669
	111.201	8.98062	-0.436922	5.44669
	111.205	8.72691	-0.433353	5.44669
	111.207	8.42061	-0.439025	5.44669
	111.206	8.04253	-0.450499	5.44669
	111.205	7.74244	-0.478141	5.44669
	111.205	7.61306	-0.505319	5.44669
	111.205	7.49609	-0.494252	5.44669
	111.205	7.26949	-0.454345	5.44669
	111.205	6.98398	-0.429636	5.44669
	111.205	6.7114	-0.439453	5.44669
	111.205	6.41577	-0.476907	5.44669
	111.205	6.04888	-0.516608	5.44669
	111.205	5.74968	-0.524279	5.44669
	111.205	5.61669	-0.490459	5.44669
	111.205	5.4979	-0.446324	5.44669
	111.205	5.27182	-0.427673	5.44669
	111.228	4.98717	-0.433619	5.44669
	111.285	4.76396	-0.442433	5.44669
	111.331	4.64407	-0.443963	5.44669
	111.335	4.50541	-0.449334	5.44669
	111.321	4.26661	-0.468026	5.44669
	111.336	3.98374	-0.476637	5.44669
	111.395	3.7658	-0.458285	5.44669
	111.445	3.64749	-0.445111	5.44669
	111.449	3.50762	-0.461474	5.44669
	111.434	3.31695	-0.475442	5.44669
	111.426	3.21002	-0.460121	5.44669
	111.429	3.17166	-0.438435	5.44669
	111.432	3.0855	-0.433166	5.44669
	111.433	2.99674	-0.44628	5.44669
	111.432	2.93049	-0.470592	5.44669
	111.454	2.82646	-0.478799	5.44669
	111.533	2.69097	-0.458278	5.44669
	111.637	2.50534	-0.436469	5.44669
	111.687	2.25272	-0.432998	5.44669
	111.676	2.02999	-0.439037	5.44669
	111.655	1.94834	-0.44276	5.44669
	111.65	1.93173	-0.442166	5.44669
	111.656	1.84567	-0.440593	5.44669
	111.66	1.74921	-0.448016	5.44669
	111.66	1.72889	-0.468672	5.44669
	111.658	1.75301	-0.485247	5.44669
	111.657	1.72087	-0.494391	5.44669
	111.658	1.54344	-0.509582	5.44669
	111.658	1.30836	-0.515428	5.44669
[truncated: 282 more rows]
