# Supplementary material for: Design of a cosmetic glove stiffness compensation mechanism for toddler-sized hand prostheses
Source: PLoS One. 2017 Aug 11;12(8):e0183233. doi: 10.1371/journal.pone.0183233 (PMC5553851; doi:10.1371/journal.pone.0183233)
Supplement: S1 Dataset — (ZIP) [file pone.0183233.s001.zip › 04 Prototype + hand measurements/RVSSIL_1.xlsx]

## Sheet: test_RVSSIL_1
LabVIEW Measurement
Writer_Version	2
Reader_Version	2
Separator	Tab
Decimal_Separator	.
Multi_Headings	No
X_Columns	No
Time_Pref	Absolute
Operator	localadmin
Date	2013-11-12
Time	00:10:22.639000
***End_of_Header***
Channels	4
Samples	10	10	10	10
Date	2013-11-12	2013-11-12	2013-11-12	2013-11-12
Time	00:10:22.639000	00:10:22.639000	00:10:22.639000	00:10:22.639000
Y_Unit_Label	mm	N	N	Pa
X_Dimension	Time	Time	Time	Time
X0	0	0	0	0
Delta_X	0.01	0.01	0.01	0.01
***End_of_Header***
X_Value	Voltage LVDT (Filtered)	Voltage Load Cell (Filtered)	Voltage Pinch Load Cell (Filtered)	Voltage Pressure (Filtered)	Comment
	117.731	7.24263	-0.653278	5.44669
	117.794	7.26566	-0.646506	5.44669
	117.791	7.31176	-0.623085	5.44669
	117.746	7.47824	-0.628565	5.44669
	117.658	7.65457	-0.664838	5.44669
	117.581	7.59035	-0.690017	5.44669
	117.594	7.3899	-0.68169	5.44669
	117.628	7.36039	-0.652563	5.44669
	117.594	7.42429	-0.64068	5.44669
	117.538	7.36396	-0.653508	5.44669
	117.522	7.30052	-0.648543	5.44669
	117.557	7.39132	-0.615986	5.44669
	117.648	7.4671	-0.600009	5.44669
	117.729	7.37059	-0.627851	5.44669
	117.695	7.23884	-0.66457	5.44669
	117.602	7.20776	-0.657382	5.44669
	117.611	7.23996	-0.62357	5.44669
	117.721	7.31343	-0.624894	5.44669
	117.798	7.48808	-0.655256	5.44669
	117.774	7.6581	-0.662449	5.44669
	117.667	7.58833	-0.645999	5.44669
	117.575	7.3878	-0.627308	5.44669
	117.588	7.40942	-0.615991	5.44669
	117.65	7.60094	-0.632158	5.44669
	117.676	7.64189	-0.668823	5.44669
	117.665	7.53677	-0.690403	5.44669
	117.674	7.42042	-0.680434	5.44669
	117.729	7.3507	-0.6519	5.44669
	117.757	7.452	-0.632978	5.44669
	117.706	7.63171	-0.633529	5.44669
	117.645	7.59041	-0.648093	5.44669
	117.611	7.34891	-0.663073	5.44669
	117.57	7.23704	-0.657737	5.44669
	117.556	7.37038	-0.641288	5.44669
	117.609	7.48094	-0.634887	5.44669
	117.665	7.38384	-0.6457	5.44669
	117.674	7.23947	-0.669457	5.44669
	117.637	7.20332	-0.686121	5.44669
	117.592	7.23787	-0.686327	5.44669
	117.627	7.31413	-0.672885	5.44669
	117.709	7.43992	-0.650235	5.44669
	117.716	7.48231	-0.634971	5.4507
	117.688	7.35964	-0.634957	5.46104
	117.696	7.27803	-0.640112	5.46531
	117.69	7.38343	-0.634364	5.45562
	117.66	7.47179	-0.613129	5.4448
	117.623	7.37536	-0.603586	5.44287
	117.591	7.28836	-0.630323	5.44579
	117.61	7.43136	-0.672198	5.44767
	117.631	7.64355	-0.692426	5.44742
	117.59	7.60245	-0.687946	5.44664
	117.558	7.3497	-0.671314	5.44641
	117.602	7.18389	-0.649001	5.44658
	117.639	7.19248	-0.642883	5.44674
	117.618	7.30233	-0.655698	5.44675
	117.637	7.45116	-0.648678	5.44669
	117.704	7.49123	-0.623135	5.44667
	117.688	7.35938	-0.627814	5.44668
	117.608	7.27475	-0.664506	5.44669
	117.616	7.38215	-0.690145	5.44669
	117.721	7.47242	-0.681861	5.44669
	117.773	7.37608	-0.65259	5.44669
	117.715	7.23925	-0.64063	5.44669
	117.643	7.20598	-0.653477	5.44669
	117.629	7.28826	-0.656419	5.44669
	117.67	7.44046	-0.652025	5.44669
	117.741	7.54093	-0.664713	5.44669
	117.763	7.53937	-0.674055	5.44669
	117.682	7.45546	-0.658108	5.44669
	117.563	7.31496	-0.645676	5.44669
	117.529	7.21998	-0.653623	5.44669
	117.623	7.26887	-0.654686	5.44669
	117.751	7.42763	-0.651247	5.44669
	117.806	7.4933	-0.665003	5.44669
	117.766	7.41781	-0.682324	5.44669
	117.683	7.40466	-0.678456	5.44669
	117.655	7.4818	-0.653951	5.44669
	117.716	7.52762	-0.634541	5.44669
	117.758	7.5208	-0.633455	5.44669
	117.711	7.50188	-0.639636	5.44669
	117.669	7.49641	-0.642569	5.44669
	117.69	7.50085	-0.649464	5.44669
	117.694	7.50466	-0.668297	5.44669
	117.686	7.55386	-0.684296	5.44669
	117.725	7.67929	-0.685975	5.44669
	117.751	7.78034	-0.681257	5.44669
	117.705	7.78854	-0.670855	5.44669
	117.669	7.75771	-0.651194	5.44669
	117.692	7.69296	-0.643966	5.44669
	117.695	7.52147	-0.663243	5.44669
	117.663	7.30049	-0.684183	5.44669
	117.645	7.24162	-0.679862	5.44669
	117.67	7.38956	-0.653879	5.44669
	117.713	7.53655	-0.641882	5.44669
	117.681	7.55568	-0.653544	5.44669
	117.602	7.51305	-0.656002	5.44669
	117.616	7.53784	-0.651827	5.44669
	117.701	7.66959	-0.656907	5.44669
	117.717	7.78197	-0.645998	5.44669
	117.691	7.79267	-0.621581	5.44669
	117.719	7.75886	-0.628116	5.44669
	117.769	7.74116	-0.665184	5.44669
	117.785	7.69662	-0.690322	5.44669
	117.752	7.57808	-0.681694	5.44669
	117.685	7.52745	-0.652457	5.44669
	117.638	7.59491	-0.640634	5.44669
	117.638	7.59933	-0.661397	5.44669
	117.676	7.5214	-0.684594	5.44669
	117.74	7.42915	-0.68069	5.4507
	117.761	7.31064	-0.65408	5.46104
	117.703	7.27676	-0.641672	5.46531
	117.665	7.40037	-0.661255	5.45562
	117.713	7.47934	-0.684165	5.4448
	117.776	7.4217	-0.688432	5.44287
	117.767	7.41126	-0.682334	5.44579
	117.672	7.48318	-0.670433	5.44767
	117.579	7.52586	-0.642764	5.44742
	117.588	7.47038	-0.607856	5.44664
	117.627	7.32602	-0.598706	5.44641
	117.618	7.21931	-0.622332	5.44658
	117.641	7.26466	-0.637864	5.44674
	117.706	7.42611	-0.620608	5.44675
	117.71	7.54335	-0.605426	5.44669
	117.687	7.59468	-0.628427	5.44667
	117.72	7.63313	-0.670749	5.44668
	117.749	7.59109	-0.692493	5.44669
	117.683	7.5043	-0.688489	5.44669
	117.591	7.42491	-0.679389	5.44669
	117.589	7.31494	-0.677049	5.44669
	117.623	7.23088	-0.679311	5.44669
	117.616	7.22426	-0.681091	5.44669
	117.642	7.2989	-0.681033	5.44669
	117.729	7.48761	-0.672505	5.44669
	117.79	7.66307	-0.651966	5.44669
	117.79	7.63977	-0.635833	5.44669
	117.769	7.51375	-0.626832	5.44669
	117.738	7.46071	-0.619415	5.44669
	117.685	7.53112	-0.625892	5.44669
	117.665	7.68543	-0.632252	5.44669
	117.72	7.791	-0.624904	5.44669
	117.756	7.79083	-0.634085	5.44669
	117.686	7.75488	-0.666455	5.44669
	117.589	7.69096	-0.688724	5.44669
	117.587	7.57083	-0.688443	5.44669
	117.623	7.52643	-0.68071	5.44669
	117.616	7.64625	-0.677618	5.44669
	117.62	7.72738	-0.67908	5.44669
	117.649	7.62279	-0.672921	5.44669
	117.664	7.53494	-0.652834	5.44669
	117.638	7.6313	-0.636049	5.44669
	117.574	7.76727	-0.634485	5.44669
	117.526	7.75098	-0.639531	5.44669
	117.547	7.59127	-0.642159	5.44669
	117.642	7.51361	-0.64933	5.44669
	117.73	7.6336	-0.668386	5.44669
	117.72	7.77583	-0.684381	5.44669
	117.66	7.80294	-0.685979	5.44669
	117.612	7.76536	-0.681229	5.44669
	117.587	7.74023	-0.678712	5.44669
	117.612	7.74311	-0.679354	5.44669
	117.656	7.75325	-0.672647	5.44669
	117.67	7.75648	-0.652622	5.44669
	117.638	7.75422	-0.643928	5.44669
	117.572	7.75213	-0.654849	5.44669
	117.548	7.75206	-0.655822	5.44669
	117.627	7.75277	-0.643417	5.44669
	117.746	7.7531	-0.636461	5.44669
	117.78	7.75298	-0.645603	5.44669
	117.687	7.75281	-0.668857	5.44268
	117.559	7.75279	-0.685904	5.43234
	117.504	7.75283	-0.68645	5.42806
	117.543	7.75286	-0.680884	5.43775
	117.626	7.75286	-0.67053	5.44858
	117.655	7.80204	-0.64332	5.4505
	117.593	7.978	-0.608054	5.44759
	117.551	8.2064	-0.598592	5.44571
	117.598	8.31598	-0.630084	5.44595
	117.64	8.29281	-0.666011	5.44673
	117.62	8.24607	-0.657191	5.44696
	117.637	8.23503	-0.615108	5.44679
	117.703	8.24707	-0.596558	5.44663
	117.71	8.25604	-0.618846	5.44663
	117.688	8.25552	-0.637166	5.44668
	117.698	8.25212	-0.621554	5.44671
	117.669	8.25087	-0.5982	5.4467
	117.602	8.25156	-0.600205	5.44668
	117.621	8.2523	-0.633947	5.44668
	117.703	8.25236	-0.667005	5.44669
	117.716	8.25212	-0.656227	5.44669
	117.69	8.252	-0.614349	5.44669
	117.719	8.25203	-0.588712	5.44669
	117.747	8.25209	-0.59097	5.44669
	117.705	8.30129	-0.6086	5.44669
	117.648	8.52643	-0.639993	5.44669
	117.613	8.97998	-0.674418	5.44669
	117.569	9.54311	-0.689911	5.44669
	117.556	10.1323	-0.678231	5.44669
	117.609	10.8015	-0.651151	5.44669
	117.643	11.4628	-0.641318	5.44669
	117.617	11.9399	-0.662147	5.44669
	117.613	12.3183	-0.676794	5.44669
	117.624	12.7171	-0.660168	5.44669
	117.585	13.1096	-0.645566	5.44669
	117.536	13.4845	-0.660715	5.44669
	117.525	13.8037	-0.682554	5.44669
	117.536	14.0487	-0.680078	5.44669
	117.545	14.2734	-0.646678	5.44669
	117.545	14.5636	-0.61393	5.44669
	117.542	14.9946	-0.624717	5.44669
	117.54	15.527	-0.666488	5.44669
	117.541	16.0625	-0.684206	5.44669
	117.542	16.5156	-0.661681	5.44669
	117.542	16.8272	-0.643557	5.44669
	117.542	17.0921	-0.659335	5.44669
	117.541	17.4834	-0.674819	5.44669
	117.541	18.0086	-0.66034	5.44669
	117.542	18.5552	-0.64634	5.44669
	117.542	19.0647	-0.660979	5.44669
	117.542	19.5022	-0.674519	5.44669
	117.542	19.8165	-0.65963	5.44669
	117.542	20.0881	-0.646149	5.44669
	117.542	20.4812	-0.661151	5.44669
	117.542	21.0048	-0.674659	5.44669
	117.542	21.5501	-0.651757	5.44669
	117.542	22.0596	-0.617943	5.44669
	117.542	22.5468	-0.624586	5.44669
	117.542	23.0373	-0.665005	5.44669
	117.542	23.5371	-0.683632	5.44669
	117.542	24.0397	-0.654097	5.44669
	117.542	24.5402	-0.615726	5.44669
	117.519	25.0387	-0.622824	5.44669
	117.462	25.488	-0.665055	5.44669
	117.416	25.8604	-0.684279	5.44669
	117.412	26.3075	-0.662221	5.44669
	117.426	26.9256	-0.635887	5.44669
	117.411	27.5576	-0.631072	5.44669
	117.374	28.0803	-0.638158	5.44669
	117.382	28.5439	-0.642797	5.44669
	117.401	29.02	-0.650085	5.44669
	117.362	29.5224	-0.668476	5.44669
	117.332	30.0311	-0.676279	5.44669
	117.377	30.5332	-0.657695	5.44669
	117.413	31.0303	-0.644712	5.44669
	117.369	31.5276	-0.661237	5.44669
	117.308	32.0268	-0.683076	5.44669
	117.294	32.5267	-0.687982	5.44669
	117.309	32.977	-0.682532	5.44669
	117.32	33.3002	-0.678547	5.44669
	117.32	33.5217	-0.678821	5.44669
	117.315	33.7353	-0.680354	5.44669
	117.314	34.0294	-0.680898	5.44669
	117.315	34.4166	-0.680582	5.44669
	117.315	34.7741	-0.680255	5.44669
	117.316	35.0304	-0.680231	5.44669
	117.315	35.2462	-0.680337	5.44669
	117.315	35.4795	-0.68039	5.44669
	117.315	35.6852	-0.672504	5.44669
	117.315	35.816	-0.652194	5.44669
	117.315	36.0147	-0.643799	5.44669
	117.315	36.4301	-0.662818	5.44669
	117.315	36.9378	-0.684064	5.44669
	117.315	37.3128	-0.687834	5.44669
	117.315	37.5352	-0.682119	5.44669
	117.315	37.7308	-0.670556	5.44669
	117.315	37.9678	-0.650762	5.44669
	117.293	38.2313	-0.643892	5.44669
	117.213	38.5405	-0.663365	5.44669
	117.132	38.9163	-0.68426	5.44669
	117.162	39.2144	-0.679851	5.44669
	117.276	39.3438	-0.653847	5.44669
	117.325	39.4614	-0.634002	5.44669
	117.239	39.6391	-0.633266	5.44669
	117.109	39.7485	-0.639748	5.44669
	117.05	39.7926	-0.642683	5.44669
	117.089	39.9294	-0.641601	5.44669
	117.173	40.1436	-0.632234	5.44669
	117.202	40.3103	-0.619577	5.44669
	117.141	40.4715	-0.624032	5.44669
	117.076	40.6539	-0.639285	5.44669
	117.088	40.7989	-0.653369	5.44669
	117.164	40.9624	-0.671058	5.44669
	117.199	41.1534	-0.684057	5.44669
	117.165	41.3012	-0.684893	5.44669
	117.158	41.4628	-0.680888	5.44669
	117.17	41.652	-0.678956	5.44669
	117.133	41.7998	-0.671706	5.44669
	117.084	41.962	-0.644498	5.44669
	117.072	42.2006	-0.616001	5.44669
	117.106	42.4751	-0.62636	5.44669
	117.172	42.6896	-0.658569	5.44669
	117.196	42.7602	-0.663318	5.44669
	117.139	42.7752	-0.653056	5.44669
	117.077	42.9137	-0.662685	5.44669
	117.067	43.1388	-0.672838	5.44669
	117.084	43.2604	-0.658319	5.44669
	117.095	43.2927	-0.646197	5.44669
	117.093	43.4202	-0.661637	5.44669
	117.089	43.6347	-0.682716	5.44669
	117.087	43.7557	-0.679818	5.44669
	117.088	43.7422	-0.646511	5.44669
	117.089	43.7447	-0.606082	5.44669
	117.089	43.9062	-0.588759	5.44669
	117.089	44.1944	-0.593937	5.44669
	117.089	44.4895	-0.609827	5.44669
	117.089	44.695	-0.639453	5.44669
	117.089	44.7545	-0.673755	5.44669
	117.089	44.768	-0.689826	5.44669
	117.089	44.8606	-0.686302	5.44669
	117.089	44.961	-0.67155	5.44669
	117.089	45.0297	-0.641813	5.44669
	117.089	45.1307	-0.61493	5.44669
	117.089	45.2149	-0.626866	5.44669
	117.089	45.2247	-0.667033	5.44669
	117.089	45.2498	-0.691541	5.44669
	117.089	45.4124	-0.689419	5.44669
	117.089	45.6438	-0.680118	5.44669
	117.089	45.7594	-0.677024	5.44669
	117.089	45.7377	-0.679041	5.44669
	117.089	45.6894	-0.680987	5.44669
	117.089	45.6772	-0.681085	5.44669
	117.089	45.6893	-0.680435	5.44669
	117.089	45.6987	-0.672257	5.44669
	117.089	45.6984	-0.644204	5.44669
	117.089	45.6949	-0.615682	5.44669
	117.089	45.6935	-0.626331	5.44669
	117.089	45.7434	-0.658671	5.44669
	117.089	45.871	-0.66337	5.44669
	117.089	45.9727	-0.645171	5.44669
	117.067	46.0296	-0.626634	5.44669
	117.009	46.1251	-0.608133	5.44669
	116.985	46.2111	-0.604247	5.44669
	117.039	46.2237	-0.632376	5.44669
	117.099	46.2001	-0.672823	5.44669
	117.088	46.2351	-0.691958	5.44669
	117.014	46.4136	-0.687527	5.44669
	116.958	46.6481	-0.679176	5.44669
	116.955	46.7593	-0.66943	5.44669
	116.974	46.7347	-0.651337	5.44669
	116.982	46.6868	-0.644533	5.44669
	117.001	46.6757	-0.655559	5.44669
	117.055	46.6882	-0.655904	5.44669
	117.078	46.7466	-0.65107	5.44669
	117.025	46.8727	-0.664496	5.44669
	116.988	46.9217	-0.682175	5.44669
	117.012	46.8016	-0.686445	5.44669
	116.995	46.7187	-0.674338	5.44669
	116.905	46.8719	-0.650802	5.44669
	116.84	47.0869	-0.642563	5.44669
	116.839	47.0925	-0.662794	5.44669
	116.861	47.0137	-0.684493	5.44669
	116.87	47.0763	-0.688022	5.44669
	116.866	47.146	-0.682045	5.44669
	116.861	47.057	-0.678329	5.44669
	116.861	46.9798	-0.678903	5.44669
	116.885	47.075	-0.672595	5.44669
	116.943	47.2068	-0.64489	5.44669
	116.967	47.1891	-0.615849	5.44669
	116.912	47.0303	-0.626157	5.44669
	116.852	46.9535	-0.666409	5.44669
	116.841	47.0736	-0.691532	5.44669
	116.858	47.2155	-0.681766	5.44669
	116.868	47.2425	-0.652057	5.44669
	116.889	47.1558	-0.640441	5.44669
	116.942	46.9547	-0.661458	5.44669
	116.965	46.7784	-0.676817	5.44669
	116.912	46.8549	-0.660423	5.44669
	116.852	47.1097	-0.645664	5.44669
	116.842	47.2638	-0.652795	5.44669
	116.858	47.2495	-0.654343	5.44669
	116.868	47.1907	-0.651398	5.44669
	116.867	47.1714	-0.665188	5.44669
	116.862	47.2335	-0.682348	5.44669
	116.861	47.4217	-0.678401	5.44669
	116.862	47.6507	-0.653919	5.44669
	116.863	47.7561	-0.642418	5.44669
	116.863	47.731	-0.661625	5.44669
	116.863	47.6849	-0.684055	5.44669
	116.863	47.724	-0.688254	5.44669
	116.863	47.9122	-0.682298	5.44669
	116.863	48.1493	-0.678352	5.44669
	116.84	48.3074	-0.678823	5.44669
	116.783	48.4568	-0.672553	5.44669
	116.759	48.6373	-0.652771	5.44669
	116.813	48.7365	-0.636153	5.44669
	116.873	48.7261	-0.634551	5.44669
	116.884	48.7376	-0.647393	5.44669
	116.868	48.9018	-0.670287	5.44669
	116.857	49.1387	-0.685867	5.44669
	116.836	49.256	-0.685926	5.44669
	116.783	49.2823	-0.672808	5.44669
	116.761	49.3596	-0.642475	5.44669
	116.814	49.449	-0.60689	5.44669
	116.851	49.5187	-0.598404	5.44669
	116.804	49.6731	-0.63042	5.44669
	116.742	49.9346	-0.674088	5.44669
	116.706	50.172	-0.685314	5.44669
	116.664	50.3057	-0.659436	5.44669
	116.629	50.4451	-0.642222	5.44669
	116.624	50.6301	-0.659574	5.44669
	116.634	50.784	-0.683264	5.44669
	116.662	50.9502	-0.688652	5.44669
	116.718	51.1393	-0.682746	5.44669
	116.74	51.2361	-0.678398	5.44669
	116.685	51.2217	-0.678683	5.44669
	116.626	51.1831	-0.680349	5.44669
	116.615	51.2216	-0.680945	5.44669
	116.632	51.3576	-0.672732	5.44669
	116.642	51.4178	-0.652092	5.44669
	116.64	51.3481	-0.635805	5.44669
	116.636	51.3393	-0.634646	5.44669
	116.635	51.4163	-0.647556	5.44669
	116.636	51.5096	-0.670322	5.44669
	116.637	51.6289	-0.685823	5.44669
	116.637	51.712	-0.678025	5.44669
	116.636	51.7148	-0.652525	5.44669
	116.636	51.6882	-0.641968	5.44669
	116.636	51.6762	-0.661931	5.44669
	116.636	51.6808	-0.676473	5.44669
	116.636	51.6869	-0.65224	5.44669
	116.636	51.6879	-0.60963	5.44669
	116.636	51.6861	-0.596073	5.44669
	116.636	51.685	-0.628468	5.44669
	116.636	51.6852	-0.666229	5.44669
	116.636	51.6856	-0.665728	5.44669
	116.636	51.6858	-0.651335	5.44669
	116.636	51.6857	-0.661106	5.44669
	116.636	51.6856	-0.680659	5.44669
	116.636	51.6856	-0.679144	5.44669
	116.636	51.6856	-0.654831	5.44669
	116.636	51.6856	-0.634665	5.44669
	116.636	51.6856	-0.633195	5.44669
	116.636	51.7348	-0.647353	5.44669
	116.636	51.9108	-0.670753	5.44669
	116.636	52.1392	-0.686076	5.44669
	116.636	52.2487	-0.677978	5.44669
	116.636	52.2256	-0.652416	5.44669
	116.636	52.1296	-0.641939	5.44669
	116.636	51.9426	-0.661958	5.44669
	116.636	51.7263	-0.684365	5.44669
	116.636	51.6257	-0.688265	5.44669
	116.636	51.6975	-0.674322	5.44669
	116.636	51.9168	-0.650149	5.44669
	116.636	52.155	-0.642295	5.44669
	116.636	52.2532	-0.655044	5.44669
	116.614	52.271	-0.656484	5.44669
	116.557	52.4008	-0.643625	5.44669
	116.533	52.6214	-0.636312	5.44669
	116.564	52.7441	-0.645467	5.44669
	116.567	52.7784	-0.668853	5.44669
	116.532	52.9065	-0.68595	5.44669
	116.49	53.1204	-0.686471	5.44669
	116.436	53.241	-0.680877	5.44669
	116.398	53.2276	-0.67839	5.44268
	116.397	53.181	-0.679344	5.43234
	116.409	53.1666	-0.680628	5.42806
	116.414	53.2263	-0.680827	5.43775
	116.412	53.4118	-0.680454	5.44858
	116.409	53.6405	-0.672357	5.4505
	116.409	53.7468	-0.652109	5.44759
	116.388	53.7221	-0.643816	5.44571
	116.331	53.6759	-0.662855	5.44595
	116.284	53.6657	-0.684073	5.44673
	116.258	53.6778	-0.679954	5.44696
	116.215	53.6866	-0.653956	5.44679
	116.198	53.6859	-0.641882	5.44663
	116.272	53.6825	-0.661387	5.44663
	116.364	53.6814	-0.684146	5.44668
	116.341	53.6821	-0.688377	5.44671
	116.248	53.6828	-0.682317	5.4467
	116.232	53.6828	-0.678317	5.44668
	116.26	53.6826	-0.67093	5.44668
	116.234	53.6825	-0.652272	5.44669
	116.183	53.7317	-0.644391	5.44669
	116.167	53.8585	-0.663038	5.44669
	116.177	53.911	-0.676075	5.44669
	116.187	53.8413	-0.659551	5.44669
	116.188	53.8845	-0.645563	5.44669
	116.184	54.0894	-0.660934	5.44669
	116.183	54.2347	-0.682647	5.44669
	116.183	54.2346	-0.680039	5.44669
	116.184	54.1847	-0.654499	5.44669
	116.184	54.1642	-0.634208	5.44669
	116.184	54.1734	-0.62525	5.44669
	116.184	54.1845	-0.619329	5.44669
	116.184	54.1859	-0.634289	5.44669
	116.184	54.1826	-0.660659	5.44669
	116.184	54.1806	-0.661367	5.44669
	116.184	54.181	-0.651495	5.44669
	116.184	54.1819	-0.662724	5.44669
	116.184	54.1821	-0.67341	5.44669
	116.184	54.1819	-0.658544	5.44669
	116.184	54.1817	-0.638218	5.44669
	116.184	54.2309	-0.633356	5.44669
	116.184	54.3578	-0.638286	5.44669
	116.184	54.4102	-0.634168	5.44669
	116.184	54.2914	-0.613696	5.44669
	116.184	54.1586	-0.596022	5.44669
	116.184	54.135	-0.594224	5.44669
	116.184	54.2199	-0.607358	5.44669
	116.184	54.419	-0.630445	5.44669
	116.184	54.6443	-0.646001	5.44669
	116.184	54.7444	-0.653853	5.44669
	116.184	54.7183	-0.668865	5.44669
	116.184	54.6738	-0.675095	5.44669
	116.184	54.6647	-0.649189	5.44669
	116.184	54.6276	-0.616711	5.44669
	116.184	54.5091	-0.624982	5.44669
	116.184	54.4558	-0.665609	5.44669
	116.184	54.5714	-0.683744	5.44669
	116.161	54.703	-0.653929	5.44669
	116.104	54.6781	-0.615616	5.44669
	116.058	54.5163	-0.622838	5.44669
	116.032	54.4408	-0.6651	5.44669
	115.989	54.5625	-0.684293	5.44669
	115.972	54.7046	-0.662211	5.44669
	116.024	54.7311	-0.643748	5.44669
	116.058	54.6441	-0.651356	5.44669
	116.011	54.4432	-0.64655	5.44669
	115.949	54.2178	-0.615916	5.44669
	115.936	54.1183	-0.600688	5.44669
	115.974	54.1447	-0.620289	5.44669
	116.042	54.1892	-0.636303	5.44669
	116.065	54.1489	-0.628551	5.44669
	116.007	54.0101	-0.626296	5.44669
	115.945	53.9494	-0.629165	5.44669
	115.936	54.069	-0.615595	5.44669
	115.975	54.1559	-0.606424	5.44669
	116.043	54.0045	-0.630628	5.44669
	116.065	53.7397	-0.663445	5.44669
	116.029	53.6064	-0.655922	5.44669
	116.025	53.6326	-0.623359	5.44669
	116.039	53.6891	-0.625324	5.44669
	116.025	53.7031	-0.663382	5.44669
	116.033	53.6889	-0.690559	5.44669
	116.066	53.6779	-0.690305	5.44669
	116.082	53.6784	-0.680838	5.44669
	116.054	53.6825	-0.66914	5.44669
	115.989	53.6348	-0.642753	5.44669
	115.942	53.458	-0.616182	5.44669
	115.941	53.2288	-0.627056	5.44669
	115.956	53.1191	-0.666667	5.44669
	115.963	53.1425	-0.691321	5.44669
	115.983	53.1894	-0.689456	5.44669
	116.036	53.2004	-0.680212	5.44669
	116.082	53.1883	-0.67705	5.44669
	116.087	53.2285	-0.679019	5.44669
	116.051	53.3558	-0.680969	5.44669
	115.986	53.4117	-0.681086	5.44669
	115.942	53.2941	-0.680442	5.44669
	115.942	53.1607	-0.672259	5.44669
	115.979	53.1364	-0.652073	5.44669
	116.042	53.172	-0.635965	5.44669
	116.064	53.1953	-0.62685	5.44669
	116.006	53.1924	-0.619375	5.44669
	115.946	53.1828	-0.63374	5.44669
	115.936	53.1799	-0.668283	5.44669
	115.953	53.1821	-0.689614	5.44669
	115.963	53.184	-0.688166	5.44669
	115.962	53.1841	-0.680278	5.44669
	115.979	53.2326	-0.677536	5.44669
	116.036	53.3591	-0.679199	5.44669
	116.06	53.4116	-0.680871	5.44669
	116.007	53.2929	-0.680981	5.44669
	115.947	53.1602	-0.680432	5.44669
	115.936	53.1366	-0.680164	5.44669
	115.952	53.1723	-0.672375	5.44669
	115.963	53.1953	-0.65222	5.44669
	115.962	53.1923	-0.643856	5.44669
	115.98	53.1828	-0.662832	5.44669
	116.036	53.2291	-0.68405	5.44669
	116.06	53.4072	-0.687823	5.44669
	116.007	53.6376	-0.68212	5.44669
	115.947	53.7472	-0.678431	5.44669
	115.936	53.7725	-0.678919	5.44669
	115.952	53.9015	-0.680436	5.44669
	115.963	54.1189	-0.673027	5.44669
	115.962	54.2407	-0.652397	5.44669
	115.957	54.2757	-0.643698	5.44669
	115.956	54.3552	-0.654833	5.44669
	115.957	54.3932	-0.648026	5.44669
	115.958	54.2851	-0.615298	5.44669
	115.958	54.1129	-0.599905	5.44669
	115.958	53.9136	-0.628052	5.44669
	115.957	53.7175	-0.672562	5.4507
	115.957	53.6295	-0.693387	5.46104
	115.957	53.6502	-0.688219	5.46531
	115.958	53.639	-0.671087	5.45562
	115.957	53.5205	-0.648809	5.4448
	115.957	53.4088	-0.635013	5.44287
	115.957	53.3937	-0.635482	5.44579
	115.957	53.4254	-0.648188	5.44767
	115.957	53.3946	-0.670289	5.44742
	115.957	53.2642	-0.685585	5.44664
	115.957	53.1545	-0.685807	5.44641
	115.957	53.1445	-0.672858	5.44658
	115.957	53.1284	-0.650409	5.44674
	115.957	53.0188	-0.642925	5.44675
	115.957	52.9618	-0.663086	5.44669
	115.957	53.0725	-0.684487	5.44667
	115.957	53.2036	-0.680045	5.44668
	115.957	53.2293	-0.653848	5.44669
	115.957	53.1951	-0.641804	5.44669
	115.957	53.1719	-0.661393	5.44669
	115.957	53.1743	-0.684176	5.44669
	115.957	53.1836	-0.680517	5.44669
	115.957	53.1375	-0.654156	5.44669
	115.957	52.9594	-0.633895	5.44669
	115.957	52.7291	-0.625241	5.44669
	115.957	52.6687	-0.619437	5.44669
	115.957	52.8684	-0.634337	5.44669
	115.957	53.1931	-0.668512	5.44669
	115.957	53.4895	-0.689497	5.44669
	115.957	53.6826	-0.688036	5.44669
	115.957	53.7364	-0.672394	5.44669
	115.957	53.752	-0.649421	5.44669
	115.957	53.8967	-0.634805	5.44669
	115.935	54.1242	-0.635177	5.44669
	115.855	54.2446	-0.640263	5.44669
	115.774	54.2755	-0.634349	5.44669
	115.782	54.4029	-0.613069	5.44669
	115.816	54.6178	-0.603566	5.44669
	115.784	54.739	-0.622465	5.44669
	115.728	54.7255	-0.644055	5.44669
	115.712	54.6787	-0.648011	5.44669
	115.724	54.6642	-0.642253	5.44669
	115.735	54.6748	-0.638475	5.44669
	115.735	54.6844	-0.631076	5.44669
	115.731	54.6355	-0.612332	5.44669
	115.73	54.4562	-0.59655	5.44669
	115.731	54.2263	-0.6028	5.44669
	115.731	54.1173	-0.627751	5.44669
	115.731	54.1412	-0.638629	5.44669
	115.731	54.1881	-0.626865	5.44669
	115.731	54.1989	-0.632632	5.44669
	115.731	54.1375	-0.665148	5.44669
	115.731	54.0018	-0.680822	5.44669
	115.731	53.95	-0.660739	5.44669
	115.731	54.0722	-0.644365	5.44669
	115.731	54.2062	-0.660008	5.44669
	115.731	54.229	-0.674814	5.44669
	115.731	54.1926	-0.660099	5.44669
	115.731	54.1695	-0.63837	5.44669
	115.731	54.222	-0.632867	5.44669
	115.731	54.3584	-0.638027	5.44669
	115.731	54.4628	-0.642104	5.44669
	115.731	54.5178	-0.649841	5.44669
	115.731	54.6115	-0.66862	5.44669
	115.731	54.6974	-0.684297	5.44669
	115.731	54.7598	-0.685861	5.44669
	115.731	54.8633	-0.681209	5.44669
	115.731	54.9015	-0.678746	5.44669
	115.731	54.785	-0.679375	5.44669
	115.731	54.6583	-0.680515	5.44669
	115.731	54.6365	-0.680769	5.44669
	115.731	54.6707	-0.68047	5.44669
	115.731	54.6926	-0.672384	5.44669
	115.709	54.6895	-0.652115	5.44669
	115.651	54.6805	-0.643809	5.44669
	115.628	54.6778	-0.654979	5.44669
	115.659	54.6799	-0.655918	5.44669
	115.662	54.6817	-0.651282	5.44669
	115.649	54.6817	-0.664579	5.44669
	115.664	54.6811	-0.674264	5.44669
	115.634	54.6808	-0.658243	5.44669
	115.565	54.6809	-0.645659	5.44669
	115.561	54.6811	-0.661439	5.44669
	115.586	54.7303	-0.682824	5.44669
	115.576	54.9062	-0.679934	5.44669
	115.582	55.0854	-0.654392	5.44669
	115.591	55.0682	-0.642071	5.44669
	115.548	54.9434	-0.661311	5.44669
	115.498	54.8395	-0.684047	5.44669
	115.487	54.7328	-0.688362	5.44669
	115.5	54.6589	-0.682347	5.44669
	115.509	54.6553	-0.670463	5.44669
	115.508	54.6293	-0.642772	5.44669
	115.505	54.464	-0.607848	5.44669
	115.504	54.2318	-0.59083	5.44669
	115.504	54.1168	-0.602047	5.44669
	115.505	54.1391	-0.629477	5.44669
	115.505	54.1874	-0.647491	5.44669
	115.505	54.1502	-0.654822	5.44669
	115.505	53.962	-0.660871	5.44669
	115.505	53.7243	-0.646543	5.44669
	115.505	53.6151	-0.620392	5.44669
	115.505	53.6417	-0.619552	5.44669
	115.505	53.6898	-0.637161	5.44669
	115.505	53.651	-0.646208	5.44669
	115.505	53.4622	-0.636085	5.44669
	115.505	53.2248	-0.611675	5.44669
	115.505	53.1159	-0.594494	5.44669
	115.505	53.1426	-0.602172	5.44669
	115.505	53.1906	-0.636089	5.44669
	115.483	53.1517	-0.675074	5.44669
	115.425	52.9629	-0.691575	5.44669
	115.379	52.7255	-0.686566	5.44669
	115.353	52.6167	-0.671039	5.44669
	115.31	52.6434	-0.641505	5.44669
	115.271	52.6422	-0.614983	5.44669
	115.265	52.4765	-0.626997	5.44669
	115.276	52.2353	-0.659198	5.44669
	115.282	52.1167	-0.663354	5.44669
	115.281	52.0915	-0.652848	5.44669
	115.301	51.9658	-0.662585	5.44669
	115.357	51.7496	-0.680741	5.44669
	115.382	51.6272	-0.686523	5.44669
	115.328	51.6407	-0.682751	5.44669
	115.268	51.6879	-0.671286	5.44669
	115.257	51.7026	-0.642973	5.44669
	115.274	51.6427	-0.615511	5.44669
	115.284	51.5063	-0.618826	5.44669
	115.283	51.4044	-0.630729	5.44669
	115.278	51.3505	-0.626785	5.44669
	115.277	51.2564	-0.627545	5.44669
	115.278	51.1698	-0.638188	5.44669
	115.279	51.1565	-0.65166	5.44669
	115.279	51.1801	-0.662861	5.44669
	115.279	51.1944	-0.656373	5.44669
	115.278	51.192	-0.648661	5.44669
	115.279	51.1859	-0.655448	5.44669
	115.279	51.1842	-0.646511	5.44669
	115.279	51.1856	-0.622315	5.44669
	115.279	51.1868	-0.62824	5.44669
	115.279	51.1868	-0.664976	5.44669
	115.279	51.1864	-0.682319	5.44669
	115.279	51.1862	-0.653558	5.44669
	115.279	51.1863	-0.608096	5.44669
	115.279	51.1864	-0.594961	5.44669
	115.279	51.1864	-0.628547	5.44669
	115.279	51.1372	-0.666657	5.44669
	115.279	50.9612	-0.665879	5.44669
	115.279	50.7328	-0.651246	5.44669
	115.279	50.6724	-0.661015	5.44669
	115.279	50.8716	-0.680653	5.44669
	115.279	51.0975	-0.687044	5.44669
	115.279	51.0422	-0.683001	5.44669
	115.279	50.7786	-0.679076	5.44669
	115.256	50.6133	-0.678876	5.44669
	115.199	50.6259	-0.672318	5.44669
	115.175	50.6881	-0.652654	5.44669
	115.229	50.6602	-0.636187	5.44669
	115.289	50.5201	-0.634607	5.44669
	115.3	50.4054	-0.639533	5.44669
	115.261	50.3967	-0.642116	5.44669
	115.171	50.4813	-0.649311	5.44669
	115.069	50.5766	-0.668394	5.44669
	115.046	50.5462	-0.68439	5.44669
	115.115	50.4441	-0.685981	5.44669
	115.159	50.3541	-0.673355	5.44669
	115.109	50.2451	-0.650555	5.44669
	115.044	50.2145	-0.642809	5.44669
	115.029	50.3852	-0.655115	5.44669
	115.046	50.589	-0.64846	5.44669
	115.058	50.5344	-0.623251	5.44669
	115.057	50.2791	-0.62794	5.44669
	115.052	50.1661	-0.664517	5.44669
	115.051	50.304	-0.682234	5.44669
	115.052	50.466	-0.661556	5.44669
	115.075	50.5442	-0.636335	5.44669
	115.132	50.6271	-0.631496	5.44669
	115.156	50.6512	-0.646047	5.44669
	115.102	50.5361	-0.670809	5.44669
	115.042	50.4642	-0.686564	5.44669
	115.031	50.5709	-0.686033	5.44669
	115.047	50.7056	-0.680475	5.44669
	115.058	50.7343	-0.678378	5.44669
	115.056	50.7	-0.679482	5.44669
	115.052	50.6757	-0.67282	5.44669
	115.051	50.727	-0.652649	5.44669
	115.052	50.9124	-0.643878	5.44669
	115.053	51.0949	-0.662689	5.44669
	115.053	51.0757	-0.683982	5.44669
	115.052	50.9981	-0.679975	5.44669
	115.052	51.07	-0.646127	5.44669
	115.052	51.1924	-0.605866	5.44669
	115.052	51.2775	-0.596676	5.44669
	115.052	51.3775	-0.622189	5.44669
	115.052	51.4553	-0.646396	5.44669
	115.052	51.5121	-0.649091	5.44669
	115.052	51.6161	-0.641873	5.44669
	115.052	51.7057	-0.645803	5.44669
	115.03	51.7168	-0.667009	5.44669
	114.973	51.6912	-0.685057	5.44669
	114.926	51.6768	-0.686752	5.44669
	114.923	51.6799	-0.681312	5.44669
	114.959	51.6864	-0.678473	5.44669
	115.024	51.6879	-0.671353	5.44669
	115.068	51.6863	-0.652393	5.44669
	115.046	51.6851	-0.644292	5.44669
	114.951	51.6851	-0.662953	5.44669
	114.842	51.6856	-0.676075	5.44669
	114.795	51.6858	-0.65171	5.44669
	114.831	51.6857	-0.609549	5.44669
	114.91	51.6856	-0.588357	5.44669
	114.96	51.6856	-0.592535	5.44669
	114.957	51.6856	-0.609383	5.44669
	114.917	51.6856	-0.639765	5.44669
	114.853	51.6856	-0.674044	5.44669
	114.811	51.6856	-0.689836	5.44669
	114.811	51.6856	-0.686203	5.44669
	114.825	51.6856	-0.679376	5.44669
	114.831	51.6856	-0.677855	5.44669
	114.828	51.6856	-0.679653	5.44669
	114.825	51.6856	-0.680948	5.44669
	114.825	51.6856	-0.672981	5.44669
	114.826	51.6856	-0.652195	5.44669
	114.826	51.6856	-0.64363	5.44669
	114.826	51.6856	-0.662746	5.44669
	114.826	51.6856	-0.684094	5.44669
	114.826	51.6856	-0.687872	5.44669
	114.826	51.6856	-0.682124	5.44669
	114.826	51.6364	-0.678415	5.44669
	114.826	51.5096	-0.678911	5.44669
	114.826	51.4572	-0.680438	5.44669
	114.826	51.5268	-0.673031	5.44669
	114.826	51.5328	-0.652398	5.44669
	114.826	51.504	-0.643697	5.44669
	114.826	51.5871	-0.662703	5.44669
	114.826	51.6476	-0.684052	5.44669
	114.826	51.5474	-0.68787	5.44669
	114.826	51.4688	-0.682139	5.44669
	114.826	51.5674	-0.678422	5.44669
	114.826	51.7011	-0.678909	5.44669
	114.826	51.7322	-0.680435	5.44669
	114.826	51.6993	-0.680901	5.44669
	114.826	51.6748	-0.672683	5.44669
	114.826	51.6762	-0.644217	5.44669
	114.826	51.6855	-0.607665	5.44669
	114.826	51.6889	-0.59811	5.44669
	114.826	51.687	-0.62215	5.44669
	114.826	51.685	-0.64587	5.44669
	114.826	51.6849	-0.648885	5.44669
	114.826	51.6855	-0.641973	5.44669
	114.826	51.6858	-0.638048	5.44669
	114.826	51.6857	-0.638867	5.44669
	114.826	51.6856	-0.648477	5.44669
	114.826	51.6856	-0.669199	5.44669
	114.826	51.6856	-0.685024	5.44669
	114.826	51.6856	-0.68596	5.44669
	114.826	51.6856	-0.673121	5.44669
	114.826	51.6856	-0.650465	5.44669
	114.804	51.6856	-0.642854	5.44669
	114.724	51.6856	-0.655166	5.44669
	114.62	51.6856	-0.656336	5.44669
	114.571	51.6856	-0.65139	5.44669
	114.581	51.6364	-0.656606	5.44669
	114.602	51.4605	-0.653897	5.44669
	114.607	51.2321	-0.641985	5.44669
	114.624	51.1225	-0.628674	5.44669
	114.678	51.1457	-0.610121	5.44669
	114.702	51.1924	-0.596484	5.44669
	114.649	51.2034	-0.595689	5.44669
	114.59	51.1914	-0.599937	5.44669
	114.579	51.1824	-0.609828	5.44669
	114.595	51.1829	-0.629442	5.44669
	114.605	51.1863	-0.644702	5.44669
	114.604	51.1876	-0.653665	5.44669
	114.6	51.1869	-0.661378	5.44669
	114.598	51.137	-0.655037	5.44669
	114.599	50.9609	-0.648629	5.44669
	114.6	50.7328	-0.66378	5.44669
	114.6	50.6233	-0.674872	5.44669
	114.6	50.6465	-0.658781	5.44669
	114.6	50.6931	-0.637797	5.44669
	114.6	50.7042	-0.633096	5.44669
	114.6	50.6921	-0.646197	5.44669
	114.6	50.6832	-0.670303	5.44669
	114.6	50.6837	-0.686298	5.44669
	114.6	50.6379	-0.686101	5.44669
	114.6	50.5124	-0.680598	5.44669
	114.577	50.4593	-0.678405	5.44669
	114.52	50.5773	-0.679449	5.44669
	114.496	50.6609	-0.680667	5.44669
	114.55	50.5087	-0.672936	5.44669
	114.61	50.2939	-0.652276	5.44669
	114.621	50.3372	-0.64368	5.44669
	114.605	50.5918	-0.654868	5.44669
	114.594	50.7576	-0.648047	5.44669
	114.596	50.7483	-0.623165	5.44669
	114.6	50.6382	-0.628051	5.44669
	114.601	50.4895	-0.656723	5.44669
	114.6	50.4496	-0.654071	5.44669
	114.599	50.5814	-0.61711	5.44669
	114.577	50.666	-0.590636	5.44669
	114.52	50.5094	-0.590795	5.44669
	114.474	50.2432	-0.599972	5.44669
	114.448	50.1111	-0.611583	5.44669
	114.427	50.1384	-0.638035	5.44669
	114.445	50.1948	-0.664666	5.44669
	114.486	50.2085	-0.653793	5.44669
	114.5	50.1449	-0.614161	5.44669
	114.47	50.0072	-0.597369	5.44669
	114.404	49.9061	-0.627393	5.44669
	114.358	49.8531	-0.673187	5.44669
	114.379	49.759	-0.693883	5.44669
	114.452	49.623	-0.688205	5.44669
	114.482	49.4828	-0.678775	5.44669
	114.426	49.4539	-0.676893	5.44669
	114.362	49.5379	-0.679463	5.44669
	114.351	49.4923	-0.681211	5.44669
	114.39	49.3305	-0.673158	5.44669
	114.481	49.3595	-0.652176	5.44669
	114.561	49.5403	-0.643559	5.44669
	114.526	49.5249	-0.662723	5.44669
	114.411	49.2939	-0.676239	5.44669
	114.341	49.128	-0.65186	5.44669
	114.37	49.178	-0.617425	5.44669
	114.454	49.3622	-0.624332	5.44669
	114.487	49.4381	-0.665083	5.44669
	114.449	49.3086	-0.691625	5.44669
	114.441	49.1631	-0.682276	5.44669
	114.476	49.1379	-0.644366	5.44669
	114.498	49.1775	-0.61218	5.44669
	114.473	49.2028	-0.624805	5.44669
	114.406	49.1993	-0.667147	5.44669
	114.358	49.1888	-0.692322	5.44669
	114.378	49.1857	-0.681835	5.44669
	114.452	49.1881	-0.651805	5.44669
	114.483	49.1902	-0.640311	5.44669
	114.448	49.1902	-0.653623	5.44669
	114.442	49.1895	-0.656593	5.44669
	114.454	49.14	-0.652046	5.44669
	114.418	49.0133	-0.656789	5.44669
	114.369	48.9119	-0.64587	5.44669
	114.379	48.8548	-0.613699	5.44669
	114.448	48.7591	-0.600001	5.44669
	114.481	48.7222	-0.62866	5.44669
	114.427	48.8857	-0.672783	5.44669
	114.385	49.0885	-0.685392	5.44669
	114.431	49.0854	-0.659933	5.44669
	114.471	49.0073	-0.642402	5.44669
	114.429	49.0733	-0.659473	5.44669
	114.367	49.1934	-0.675287	5.44669
	114.352	49.2304	-0.652617	5.44669
	114.367	49.2541	-0.61808	5.44669
	114.378	49.4064	-0.624337	5.44669
	114.378	49.6341	-0.656982	5.44669
	114.374	49.8009	-0.655501	5.44669
	114.372	49.9574	-0.617617	5.44669
	114.373	50.1377	-0.59034	5.44669
	114.374	50.2344	-0.598362	5.44669
	114.374	50.2229	-0.635976	5.44669
	114.373	50.1857	-0.676382	5.44669
	114.373	50.1745	-0.684292	5.44669
	114.351	50.1831	-0.650321	5.44669
	114.294	50.1906	-0.606038	5.44669
	114.27	50.1416	-0.595249	5.44669
	114.324	49.963	-0.6294	5.44669
	114.384	49.7334	-0.674782	5.44669
	114.395	49.6243	-0.693838	5.44669
	114.378	49.6481	-0.687619	5.44669
	114.368	49.6949	-0.670675	5.44669
	114.347	49.7058	-0.648849	5.44669
	114.272	49.6936	-0.635176	5.44669
	114.192	49.6847	-0.635536	5.44669
	114.221	49.6852	-0.640281	5.44669
	114.334	49.6395	-0.634229	5.44669
	114.405	49.4647	-0.620883	5.44669
	114.4	49.2848	-0.631741	5.44669
	114.373	49.3013	-0.666909	5.44669
	114.364	49.3768	-0.689749	5.44669
	114.37	49.305	-0.68084	5.44669
	114.375	49.1834	-0.652303	5.44669
	114.353	49.1478	-0.640873	5.44669
	114.294	49.1744	-0.661552	5.44669
	114.269	49.198	-0.676703	5.44669
	114.323	49.1984	-0.660342	5.44669
	114.384	49.1901	-0.6378	5.44669
	114.395	49.1865	-0.632542	5.44669
	114.378	49.188	-0.638094	5.44268
	114.368	49.1898	-0.634376	5.43234
	114.347	49.1901	-0.621722	5.42806
	114.294	49.1896	-0.63204	5.43775
	114.249	49.1892	-0.666736	5.44858
	114.245	49.2385	-0.681699	5.4505
	114.258	49.4146	-0.660542	5.44759
	114.243	49.643	-0.6361	5.44571
	114.183	49.7526	-0.631758	5.44595
	114.134	49.7294	-0.64624	5.44673
	114.13	49.6826	-0.662926	5.44696
	114.145	49.6716	-0.658334	5.44679
	114.152	49.7328	-0.64159	5.44663
	114.15	49.8686	-0.634801	5.44663
	114.169	49.9697	-0.645557	5.44668
	114.226	49.9742	-0.661557	5.44671
	114.25	49.8927	-0.658004	5.4467
	114.197	49.751	-0.649809	5.44668
	114.137	49.7039	-0.66322	5.44668
	114.126	49.8302	-0.682088	5.44669
	114.142	49.915	-0.678991	5.44669
	114.153	49.8097	-0.654259	5.44669
	114.174	49.671	-0.642351	5.44669
	114.227	49.6402	-0.661476	5.44669
	114.249	49.6749	-0.676146	5.44669
	114.196	49.7002	-0.660135	5.44669
	114.137	49.6984	-0.645783	5.44669
	114.126	49.6886	-0.660818	5.44669
	114.164	49.6852	-0.674649	5.44669
	114.232	49.6872	-0.651872	5.44669
	114.255	49.6893	-0.610124	5.44669
	114.197	49.6894	-0.596411	5.44669
	114.135	49.6888	-0.620563	5.44669
	114.125	49.6884	-0.645809	5.44669
	114.142	49.7377	-0.657294	5.44669
	114.153	49.9138	-0.670376	5.44669
	114.151	50.0931	-0.682376	5.44669
	114.147	50.0759	-0.684431	5.44669
	114.146	50.0002	-0.681293	5.44669
	114.147	50.0723	-0.67929	5.44669
	114.147	50.194	-0.679573	5.44669
	114.147	50.2296	-0.680404	5.44669
	114.147	50.1537	-0.680652	5.44669
	114.147	49.9541	-0.67259	5.44669
	114.147	49.7254	-0.652137	5.44669
	114.147	49.6241	-0.635874	5.44669
	114.147	49.6508	-0.626789	5.44669
	114.147	49.6961	-0.619382	5.44669
	114.147	49.7053	-0.633764	5.44669
	114.147	49.693	-0.668291	5.44669
	114.147	49.6846	-0.689609	5.44669
	114.147	49.6854	-0.68029	5.44669
	114.147	49.6888	-0.652122	5.44669
	114.147	49.6899	-0.633122	5.44669
	114.147	49.6891	-0.633511	5.44669
	114.147	49.6884	-0.648034	5.44669
	114.125	49.6884	-0.663055	5.44669
	114.067	49.6886	-0.657751	5.44669
	114.021	49.6887	-0.649171	5.44669
	114.018	49.6887	-0.655172	5.44669
	114.054	49.6887	-0.646215	5.44669
	114.119	49.6886	-0.622289	5.44669
	114.14	49.6887	-0.628335	5.44669
	114.061	49.6887	-0.665025	5.44669
	113.965	49.6887	-0.682306	5.44669
	113.966	49.6887	-0.661406	5.44669
	114.003	49.6887	-0.644117	5.44669
	113.996	49.6887	-0.651797	5.44669
	113.999	49.6887	-0.654475	5.44669
	114.028	49.6887	-0.651808	5.44669
	114.043	49.6887	-0.657442	5.44669
	114.018	49.6887	-0.646228	5.44669
	113.953	49.6887	-0.621487	5.44669
	113.906	49.6395	-0.627994	5.44669
	113.904	49.5127	-0.665167	5.44669
	113.919	49.4603	-0.690358	5.44669
	113.926	49.5299	-0.689586	5.44669
	113.924	49.5359	-0.680608	5.44669
	113.92	49.507	-0.67717	5.44669
	113.92	49.5409	-0.678928	5.44669
	113.921	49.4746	-0.680888	5.44669
	113.921	49.3221	-0.673213	5.44669
	113.921	49.3622	-0.652314	5.44669
	113.921	49.5936	-0.635727	5.44669
	113.921	49.7508	-0.626664	5.44669
	113.921	49.7463	-0.619382	5.44669
	113.921	49.6903	-0.633808	5.44669
	113.921	49.6688	-0.66831	5.44669
	113.921	49.6798	-0.68173	5.44669
	113.921	49.692	-0.659996	5.44669
	113.921	49.6932	-0.643731	5.44669
	113.921	49.6894	-0.660007	5.44669
	113.921	49.6382	-0.675039	5.44669
	113.921	49.4627	-0.652323	5.44669
	113.921	49.2352	-0.610174	5.44669
	113.921	49.1259	-0.596272	5.44669
	113.921	49.1488	-0.628358	5.44669
	113.899	49.1954	-0.666112	5.44669
	113.841	49.2064	-0.665718	5.44669
	113.795	49.2436	-0.643502	5.44669
	113.791	49.3615	-0.63297	5.44669
	113.828	49.4144	-0.644109	5.44669
	113.892	49.299	-0.669472	5.44669
	113.936	49.1675	-0.686692	5.44669
	113.914	49.1432	-0.678691	5.44669
	113.842	49.1782	-0.644625	5.44669
	113.79	49.2504	-0.605692	5.44669
	113.789	49.3743	-0.597137	5.44669
	113.806	49.4174	-0.630315	5.44669
	113.814	49.2957	-0.666624	5.44669
	113.833	49.165	-0.657366	5.44669
	113.864	49.1434	-0.622834	5.44669
	113.852	49.1791	-0.624591	5.44669
	113.833	49.2015	-0.663261	5.44669
	113.874	49.1982	-0.690769	5.44669
	113.904	49.1888	-0.690436	5.44669
	113.837	49.1861	-0.672947	5.44669
	113.721	49.1882	-0.640929	5.44669
	113.661	49.1901	-0.614063	5.44669
	113.672	49.1901	-0.618946	5.44669
	113.697	49.1895	-0.639165	5.44669
	113.704	49.1892	-0.655134	5.44669
	113.697	49.1893	-0.671841	5.44669
	113.693	49.1895	-0.683758	5.44669
	113.693	49.1895	-0.676619	5.44669
	113.695	49.1894	-0.644799	5.44669
	113.695	49.1894	-0.614373	5.44669
	113.695	49.1894	-0.62557	5.44669
	113.694	49.1894	-0.666688	5.44669
	113.694	49.1894	-0.683987	5.44669
	113.672	49.1894	-0.661519	5.44669
	113.615	49.1894	-0.643567	5.44669
	113.591	49.1894	-0.651526	5.44669
	113.645	49.1894	-0.646686	5.44669
	113.705	49.1894	-0.623783	5.44669
	113.716	49.1402	-0.628793	5.44669
	113.7	48.9643	-0.664686	5.44669
	113.689	48.7359	-0.682001	5.44669
	113.69	48.6263	-0.661398	5.44669
	113.673	48.6495	-0.644223	5.44669
	113.616	48.6962	-0.659714	5.44669
	113.569	48.7072	-0.674741	5.44669
	113.565	48.6952	-0.660173	5.44669
	113.601	48.6862	-0.646298	5.44669
	113.644	48.6868	-0.66102	5.44669
	113.608	48.6902	-0.682422	5.44669
	113.527	48.6422	-0.679914	5.44669
	113.52	48.4656	-0.654527	5.44669
	113.57	48.2364	-0.642135	5.44669
	113.598	48.176	-0.66129	5.44669
	113.57	48.3262	-0.676145	5.44669
	113.5	48.4255	-0.65233	5.44669
	113.451	48.3176	-0.609784	5.44669
	113.451	48.1728	-0.596106	5.44669
	113.467	48.0911	-0.620556	5.44268
	113.474	48.0005	-0.638044	5.43234
	113.471	47.9746	-0.629185	5.42806
	113.467	48.0424	-0.625943	5.43775
	113.467	47.989	-0.628792	5.44858
	113.468	47.7805	-0.615564	5.4505
	113.469	47.6373	-0.606544	5.44759
	113.469	47.6396	-0.622819	5.44571
	113.468	47.6896	-0.643144	5.44595
	113.468	47.7094	-0.655374	5.44673
	113.468	47.6999	-0.670519	5.44696
	113.468	47.6889	-0.683118	5.44679
	113.468	47.6876	-0.67682	5.44663
	113.468	47.691	-0.652982	5.44663
	113.468	47.6929	-0.642587	5.44668
	113.468	47.6925	-0.654158	5.44671
	113.468	47.6916	-0.656008	5.4467
	113.468	47.6422	-0.651611	5.44668
	113.468	47.4665	-0.664685	5.44668
	113.468	47.2382	-0.674191	5.44669
	113.468	47.1287	-0.650304	5.44669
	113.468	47.1518	-0.60963	5.44669
	113.446	47.1985	-0.588891	5.44669
	113.389	47.2095	-0.59273	5.44669
	113.365	47.1975	-0.601404	5.44669
	113.419	47.1885	-0.611495	5.44669
	113.479	47.189	-0.637489	5.44669
	113.489	47.1925	-0.664468	5.44669
	113.451	47.1937	-0.661775	5.44669
	113.383	47.193	-0.650304	5.44669
	113.361	47.1431	-0.662079	5.44669
	113.419	46.9671	-0.673563	5.44669
	113.458	46.7389	-0.650967	5.44669
	113.388	46.6294	-0.618001	5.44669
	113.267	46.6526	-0.61702	5.44669
	113.207	46.6993	-0.629086	5.44669
	113.219	46.7103	-0.626738	5.44669
	113.245	46.6983	-0.63598	5.44669
	113.251	46.6893	-0.666597	5.44669
	113.245	46.6898	-0.68811	5.44669
	113.24	46.644	-0.680265	5.44669
	113.24	46.4693	-0.652644	5.44669
	113.242	46.2894	-0.63335	5.44669
	113.243	46.3551	-0.62555	5.44669
	113.242	46.6066	-0.611889	5.44669
	113.242	46.7139	-0.606207	5.44669
	113.242	46.5751	-0.623992	5.44669
	113.242	46.4147	-0.635885	5.44669
	113.242	46.3375	-0.619188	5.44669
	113.242	46.2544	-0.605534	5.44669
	113.242	46.1808	-0.628977	5.44669
	113.242	46.169	-0.670941	5.44669
	113.242	46.1885	-0.692378	5.44669
	113.242	46.1515	-0.688372	5.44669
	113.242	46.0228	-0.679381	5.44669
	113.242	45.9652	-0.677087	5.44669
	113.242	46.0826	-0.671459	5.44669
	113.242	46.1674	-0.645059	5.44669
	113.242	46.016	-0.608453	5.44669
	113.242	45.7519	-0.59814	5.44669
	113.242	45.6189	-0.629754	5.44669
	113.242	45.645	-0.673903	5.44669
	113.242	45.7013	-0.685473	5.44669
	113.242	45.7153	-0.659569	5.44669
	113.242	45.7011	-0.642221	5.44669
	113.242	45.6901	-0.651655	5.44669
	113.242	45.6906	-0.655089	5.44669
	113.242	45.6947	-0.644245	5.44669
	113.242	45.6962	-0.637068	5.44669
	113.242	45.6954	-0.637692	5.44669
	113.242	45.6945	-0.640469	5.44669
	113.242	45.6944	-0.641405	5.44669
	113.242	45.6947	-0.632938	5.44669
	113.22	45.6949	-0.619942	5.44669
	113.162	45.6948	-0.623934	5.44669
	113.138	45.6948	-0.639115	5.44669
	113.192	45.6948	-0.645462	5.44669
	113.252	45.6948	-0.642947	5.44669
	113.241	45.6948	-0.647544	5.44669
	113.145	45.6948	-0.667357	5.44669
	113.053	45.6948	-0.684584	5.44669
	113.085	45.6948	-0.67856	5.44669
	113.203	45.6948	-0.65319	5.44669
	113.275	45.6948	-0.634185	5.44669
	113.246	45.6948	-0.633577	5.44669
	113.139	45.6948	-0.647684	5.44669
	113.049	45.6948	-0.670755	5.44669
	113.085	45.6948	-0.685959	5.44669
	113.205	45.6948	-0.685799	5.44669
	113.254	45.6948	-0.680592	5.44669
	113.166	45.6948	-0.67851	5.44669
	113.035	45.6948	-0.671625	5.44669
	112.977	45.6948	-0.652494	5.44669
	113.016	45.6948	-0.644237	5.44669
	113.1	45.6948	-0.655024	5.44669
	113.129	45.6948	-0.655785	5.44669
	113.068	45.6948	-0.65121	5.44669
	113.003	45.6948	-0.664597	5.44669
	112.993	45.6948	-0.682167	5.44669
	113.011	45.6948	-0.686406	5.44669
	113.022	45.6456	-0.674324	5.44669
	113.02	45.4696	-0.65081	5.44669
	113.015	45.2412	-0.634701	5.44669
	113.014	45.1316	-0.63464	5.44669
	113.015	45.1548	-0.647946	5.44669
	113.016	45.2016	-0.662616	5.44669
	113.016	45.2126	-0.649728	5.44669
	113.016	45.2006	-0.613237	5.44669
	113.016	45.1916	-0.598435	5.44669
	113.016	45.1921	-0.628169	5.44669
	113.016	45.1955	-0.665263	5.44669
	113.016	45.1968	-0.665429	5.44669
	113.016	45.1961	-0.643683	5.44669
	113.016	45.1953	-0.633148	5.44669
	113.016	45.1953	-0.644119	5.44669
	113.016	45.1955	-0.669413	5.44669
	113.016	45.1956	-0.678793	5.44669
	113.016	45.1956	-0.658415	5.44669
	113.016	45.1955	-0.64412	5.44669
	113.016	45.1955	-0.660733	5.44268
	113.016	45.1955	-0.683075	5.43234
	113.016	45.1955	-0.688161	5.42806
	113.016	45.1955	-0.682607	5.43775
	113.016	45.1955	-0.678515	5.44858
	113.016	45.1955	-0.678781	5.4505
	113.016	45.1955	-0.680348	5.44759
	113.016	45.1955	-0.68091	5.44571
	113.016	45.1955	-0.672718	5.44595
	113.016	45.1955	-0.644228	5.44673
	113.016	45.1955	-0.607657	5.44696
	113.016	45.1955	-0.590232	5.44679
	113.016	45.1955	-0.601865	5.44663
	113.016	45.1955	-0.629613	5.44663
	113.016	45.1955	-0.639742	5.44668
	113.016	45.1955	-0.618799	5.44671
	113.016	45.1955	-0.603999	5.4467
	113.016	45.1955	-0.628473	5.44668
	113.016	45.1464	-0.663404	5.44668
	112.993	45.0196	-0.664542	5.44669
	112.936	44.918	-0.651842	5.44669
	112.912	44.91	-0.653869	5.44669
	112.966	44.9903	-0.652589	5.44669
	113.004	45.0835	-0.65028	5.44669
	112.957	45.0538	-0.665343	5.44669
	112.917	44.9527	-0.68281	5.44669
	112.938	44.8629	-0.68641	5.44669
	112.92	44.7536	-0.681968	5.44669
	112.832	44.6736	-0.678869	5.44669
	112.767	44.6684	-0.671286	5.44669
	112.788	44.693	-0.652224	5.44669
	112.868	44.7049	-0.644245	5.44669
	112.901	44.7011	-0.662994	5.44669
	112.843	44.6953	-0.683979	5.44669
	112.778	44.6942	-0.687736	5.44669
	112.766	44.6958	-0.674238	5.44669
	112.806	44.6968	-0.650301	5.44669
	112.875	44.6967	-0.642389	5.44669
	112.897	44.6963	-0.655029	5.44669
	112.839	44.6962	-0.656444	5.44669
	112.777	44.6962	-0.643613	5.44669
	112.768	44.6963	-0.636322	5.44669
	112.785	44.6963	-0.645475	5.44669
	112.795	44.6963	-0.668853	5.44669
	112.793	44.6963	-0.685947	5.44669
	112.789	44.6963	-0.68647	5.44669
	112.788	44.6963	-0.673006	5.44669
	112.789	44.6963	-0.642365	5.4507
	112.79	44.6963	-0.614644	5.46104
	112.79	44.6963	-0.62655	5.46531
	112.789	44.6963	-0.667002	5.45562
	112.789	44.6963	-0.691641	5.4448
	112.789	44.6963	-0.689472	5.44287
	112.789	44.6963	-0.680104	5.44579
	112.789	44.6963	-0.676999	5.44767
	112.789	44.6963	-0.671165	5.44742
	112.789	44.6471	-0.652838	5.44664
	112.789	44.4712	-0.644545	5.44641
	112.789	44.2428	-0.662901	5.44658
	112.789	44.1332	-0.683834	5.44674
	112.789	44.2055	-0.687708	5.44675
	112.789	44.3791	-0.682148	5.44669
	112.789	44.4917	-0.678484	5.44667
	112.789	44.4876	-0.678931	5.44668
	112.789	44.3983	-0.672551	5.44669
	112.789	44.2565	-0.644862	5.44669
	112.789	44.1628	-0.615852	5.44669
	112.789	44.1636	-0.626169	5.44669
	112.789	44.1955	-0.666413	5.44669
	112.789	44.2084	-0.683659	5.44669
	112.789	44.2024	-0.653608	5.44669
	112.789	44.1953	-0.607641	5.44669
	112.789	44.1944	-0.594753	5.44669
	112.789	44.1474	-0.628622	5.44669
	112.789	43.9727	-0.674633	5.44669
	112.789	43.7932	-0.686181	5.44669
	112.789	43.8098	-0.659606	5.44669
	112.767	43.8853	-0.641985	5.44669
	112.71	43.8134	-0.651543	5.44669
	112.686	43.6918	-0.655126	5.44669
	112.717	43.6561	-0.652171	5.44669
	112.72	43.6828	-0.657362	5.44669
	112.707	43.7064	-0.646066	5.44669
	112.745	43.7068	-0.621448	5.44669
	112.794	43.6985	-0.628035	5.44669
	112.807	43.6949	-0.665198	5.44669
	112.795	43.6964	-0.690356	5.44669
	112.785	43.6983	-0.681704	5.44669
	112.786	43.6985	-0.652449	5.44669
	112.767	43.698	-0.640627	5.44669
	112.711	43.6976	-0.661397	5.44669
	112.686	43.6977	-0.684596	5.44669
	112.74	43.6978	-0.680691	5.44669
	112.8	43.6487	-0.646209	5.44669
	112.788	43.5219	-0.605645	5.44669
	112.715	43.4202	-0.596555	5.44669
	112.68	43.3631	-0.630087	5.44669
	112.736	43.2675	-0.674606	5.44669
	112.8	43.1814	-0.685649	5.44669
	112.812	43.2181	-0.659392	5.44669
	112.773	43.3685	-0.634214	5.44669
	112.704	43.4351	-0.631376	5.44669
	112.681	43.3137	-0.646751	5.44669
	112.74	43.2241	-0.671146	5.44669
	112.802	43.3748	-0.686455	5.44669
	112.811	43.6404	-0.677996	5.44669
	112.794	43.7251	-0.644418	5.44669
	112.784	43.5228	-0.605853	5.44669
	112.785	43.2378	-0.597278	5.44669
	112.79	43.1141	-0.622446	5.44669
	112.769	43.1516	-0.638419	5.44669
	112.71	43.2585	-0.6208	5.44669
	112.686	43.3958	-0.597438	5.44669
	112.739	43.4813	-0.592284	5.44669
	112.8	43.5279	-0.606041	5.44669
	112.811	43.6249	-0.638453	5.44669
	112.794	43.666	-0.674682	5.44669
	112.762	43.5039	-0.682699	5.44669
	112.683	43.2509	-0.658128	5.44669
	112.584	43.1263	-0.642604	5.44669
	112.558	43.152	-0.660198	5.44669
	112.625	43.2051	-0.68339	5.44669
	112.669	43.218	-0.688482	5.44669
	112.62	43.2044	-0.67476	5.44669
	112.555	43.145	-0.642384	5.44669
	112.54	42.9695	-0.614029	5.44669
	112.557	42.745	-0.626285	5.44669
	112.569	42.6368	-0.66711	5.44669
	112.568	42.6592	-0.683909	5.44669
	112.563	42.7051	-0.653465	5.44669
	112.561	42.7161	-0.615363	5.44669
	112.562	42.6551	-0.622897	5.44669
	112.563	42.4703	-0.665215	5.44669
	112.563	42.2424	-0.68432	5.44669
	112.563	42.1362	-0.662182	5.44669
	112.563	42.1606	-0.643726	5.44669
	112.563	42.2067	-0.651357	5.44669
	112.563	42.217	-0.654429	5.44669
	112.563	42.2049	-0.651945	5.44669
	112.563	42.1469	-0.665386	5.44669
	112.563	41.9716	-0.674366	5.44669
	112.563	41.7958	-0.657999	5.44669
	112.563	41.8634	-0.64552	5.44669
	112.563	42.1142	-0.653597	5.44669
	112.563	42.2698	-0.65473	5.44669
	112.563	42.2084	-0.643404	5.44669
	112.563	41.9739	-0.636843	5.44669
	112.585	41.7256	-0.637897	5.44669
	112.643	41.6286	-0.632764	5.44669
	112.667	41.6641	-0.621117	5.44669
	112.613	41.7115	-0.632359	5.44669
	112.553	41.7185	-0.659214	5.44669
	112.542	41.7045	-0.653576	5.44669
	112.558	41.7453	-0.623887	5.44669
	112.569	41.8736	-0.62638	5.44669
	112.567	41.9296	-0.663636	5.4507
	112.563	41.8118	-0.69029	5.46104
	112.562	41.6781	-0.690102	5.46531
	112.563	41.6539	-0.672978	5.45562
	112.563	41.6896	-0.641061	5.4448
	112.563	41.7129	-0.614108	5.44287
	112.563	41.71	-0.626789	5.44579
	112.563	41.7004	-0.667293	5.44767
	112.563	41.6975	-0.691678	5.44742
	112.563	41.6996	-0.689384	5.44664
	112.563	41.7508	-0.680054	5.44641
	112.563	41.9268	-0.67701	5.44658
	112.563	42.1053	-0.671187	5.44674
	112.563	42.0878	-0.652844	5.44675
	112.563	41.9631	-0.64454	5.44669
	112.563	41.8594	-0.662897	5.44667
	112.541	41.7528	-0.683834	5.44668
	112.483	41.6787	-0.687709	5.44669
	112.46	41.626	-0.674278	5.44669
	112.513	41.4731	-0.650328	5.44669
	112.551	41.2555	-0.642386	5.44669
	112.505	41.1421	-0.655018	5.44669
	112.465	41.1599	-0.656441	5.44669
	112.486	41.1565	-0.651486	5.44669
	112.49	40.9931	-0.656609	5.44669
	112.481	40.7536	-0.645994	5.44669
	112.498	40.6349	-0.621685	5.44669
	112.489	40.6582	-0.628161	5.44669
	112.476	40.7083	-0.665166	5.44669
	112.496	40.7206	-0.682427	5.44669
	112.49	40.708	-0.653535	5.44669
	112.477	40.6983	-0.608048	5.44669
	112.518	40.6987	-0.594949	5.44669
	112.569	40.7023	-0.620689	5.44669
	112.581	40.7037	-0.646382	5.44669
	112.546	40.703	-0.657489	5.44669
	112.457	40.7514	-0.670255	5.44669
	112.376	40.8781	-0.682255	5.44669
	112.388	40.98	-0.676553	5.44669
	112.423	41.0372	-0.653177	5.44669
	112.39	41.0837	-0.642764	5.44669
	112.334	40.9937	-0.662033	5.44669
	112.318	40.7778	-0.676232	5.44669
	112.33	40.6445	-0.659974	5.44669
	112.341	40.6536	-0.645684	5.44669
	112.341	40.7029	-0.660834	5.44669
	112.337	40.6708	-0.674691	5.44669
	112.335	40.5337	-0.659754	5.44669
	112.336	40.4216	-0.64614	5.44669
	112.337	40.3638	-0.661103	5.44669
	112.337	40.2716	-0.674642	5.44669
	112.337	40.1872	-0.659638	5.44669
	112.337	40.1742	-0.638238	5.44669
	112.337	40.197	-0.625105	5.44669
	112.337	40.211	-0.617835	5.44669
	112.337	40.2086	-0.633714	5.44669
	112.337	40.2027	-0.66882	5.44669
	112.337	40.201	-0.689848	5.44669
	112.337	40.2025	-0.680202	5.44669
	112.337	40.2036	-0.644129	5.44669
	112.337	40.2036	-0.612817	5.44669
	112.337	40.2032	-0.625156	5.44669
	112.337	40.203	-0.659197	5.44669
	112.337	40.2031	-0.656137	5.44669
	112.337	40.2032	-0.624967	5.44669
	112.315	40.2032	-0.618051	5.44669
	112.257	40.2032	-0.634905	5.44669
	112.233	40.2032	-0.653667	5.44669
	112.287	40.154	-0.664869	5.44669
	112.347	40.0272	-0.64863	5.44669
	112.358	39.9748	-0.611975	5.4507
	112.32	40.0444	-0.598296	5.46104
	112.252	40.0012	-0.628559	5.46531
	112.229	39.7964	-0.673346	5.45562
	112.287	39.6511	-0.693535	5.4448
	112.327	39.6512	-0.680132	5.44287
	112.257	39.701	-0.650659	5.44579
	112.158	39.7215	-0.632565	5.44767
	112.178	39.7124	-0.625927	5.44742
	112.271	39.652	-0.620197	5.44664
	112.267	39.4747	-0.626541	5.44641
	112.159	39.2496	-0.632246	5.44658
	112.082	39.142	-0.624671	5.44674
	112.082	39.1647	-0.63399	5.44675
	112.109	39.2598	-0.666498	5.44669
	112.12	39.3974	-0.688776	5.44667
	112.115	39.438	-0.68845	5.44668
	112.109	39.3104	-0.672823	5.44669
	112.108	39.1782	-0.649454	5.44669
	112.132	39.1579	-0.634666	5.44669
	112.191	39.1949	-0.635107	5.44669
	112.214	39.2173	-0.648154	5.44669
	112.16	39.2135	-0.662538	5.44669
	112.1	39.2039	-0.649621	5.44669
	112.089	39.2013	-0.61322	5.44669
	112.106	39.2035	-0.598466	5.44669
	112.116	39.2054	-0.628188	5.44669
	112.115	39.2054	-0.665259	5.44669
	112.11	39.2048	-0.665421	5.44669
	112.109	39.2045	-0.643681	5.44669
	112.11	39.2046	-0.625279	5.44669
	112.111	39.2047	-0.608095	5.44669
	112.111	39.2048	-0.604713	5.44669
	112.111	39.2047	-0.624714	5.44669
	112.11	39.2047	-0.64459	5.44669
	112.11	39.1555	-0.647436	5.44669
	112.111	38.9796	-0.633951	5.44669
	112.111	38.7512	-0.610344	5.44669
	112.111	38.6416	-0.602565	5.44669
	112.111	38.6648	-0.630885	5.44669
	112.111	38.7115	-0.672796	5.44669
	112.111	38.7225	-0.684606	5.44669
	112.111	38.7105	-0.651728	5.44669
	112.111	38.7015	-0.614386	5.44669
	112.111	38.702	-0.623105	5.44669
	112.111	38.7054	-0.665649	5.44669
	112.111	38.7067	-0.692299	5.44669
	112.111	38.706	-0.690228	5.44669
	112.111	38.7053	-0.680187	5.44669
	112.111	38.7052	-0.668894	5.44669
	112.111	38.6562	-0.642882	5.44669
	112.111	38.5296	-0.608452	5.44669
	112.111	38.4771	-0.598914	5.44669
	112.111	38.5959	-0.630078	5.44669
	112.111	38.6794	-0.673764	5.44669
	112.111	38.5271	-0.6853	5.44669
	112.111	38.263	-0.659546	5.44669
	112.111	38.1303	-0.642273	5.44669
	112.111	38.1565	-0.659556	5.44669
	112.111	38.2128	-0.675368	5.44669
	112.111	38.2267	-0.660492	5.44669
	112.111	38.2125	-0.638338	5.44669
	112.111	38.2016	-0.632714	5.44669
	112.111	38.2021	-0.637975	5.44669
	112.111	38.2061	-0.642136	5.44669
	112.111	38.1585	-0.642003	5.44669
	112.111	37.9817	-0.640467	5.44669
	112.111	37.8016	-0.647741	5.44669
	112.111	37.8187	-0.668322	5.44669
	112.111	37.8946	-0.684919	5.44669
	112.111	37.8719	-0.678356	5.44669
	112.111	37.9261	-0.645115	5.44669
	112.111	38.1188	-0.606017	5.44669
	112.111	38.2059	-0.597099	5.44669
	112.111	38.0304	-0.630183	5.44669
	112.088	37.7556	-0.674453	5.44669
	112.031	37.6267	-0.685551	5.44669
	112.007	37.6584	-0.659406	5.44669
	112.061	37.7155	-0.642125	5.44669
	112.121	37.7279	-0.651673	5.44669
	112.109	37.7127	-0.64726	5.44669
	112.013	37.702	-0.623971	5.44669
	111.922	37.7029	-0.628668	5.44669
	111.953	37.7071	-0.656695	5.44669
	112.072	37.7085	-0.65384	5.44669
	112.144	37.7076	-0.624894	5.44669
	112.115	37.7067	-0.626708	5.44669
	112.008	37.7067	-0.655545	5.44669
	111.895	37.707	-0.661926	5.44669
	111.851	37.7071	-0.653548	5.44669
	111.868	37.7071	-0.663385	5.44669
	111.889	37.707	-0.672957	5.44669
	111.892	37.707	-0.650249	5.44669
	111.886	37.707	-0.610045	5.44669
	111.904	37.707	-0.596955	5.44669
	111.963	37.707	-0.62869	5.44669
	112.01	37.707	-0.673879	5.44669
	112.014	37.707	-0.693712	5.44669
	111.977	37.707	-0.687887	5.44669
	111.913	37.707	-0.670832	5.44669
	111.869	37.707	-0.64882	5.44669
	111.869	37.707	-0.642979	5.44669
	111.883	37.707	-0.663673	5.44669
	111.889	37.6578	-0.684714	5.44669
	111.887	37.4818	-0.679931	5.44669
	111.883	37.2535	-0.645849	5.44669
	111.883	37.1439	-0.613635	5.44669
	111.884	37.2162	-0.617017	5.44669
	111.885	37.3897	-0.638509	5.44669
	111.884	37.4532	-0.647674	5.44669
	111.884	37.3224	-0.644091	5.44669
	111.884	37.1806	-0.639366	5.44669
	111.884	37.1576	-0.630796	5.44669
	111.884	37.1967	-0.611898	5.44669
	111.884	37.221	-0.596468	5.44669
	111.884	37.2173	-0.60292	5.44669
	111.884	37.207	-0.635701	5.44669
	111.884	37.2041	-0.674645	5.44669
	111.884	37.2065	-0.683662	5.44669
	111.884	37.2085	-0.650674	5.44669
	111.884	37.2085	-0.61428	5.44669
	111.884	37.2078	-0.623435	5.44669
	111.884	37.2075	-0.665825	5.44669
	111.884	37.2076	-0.684384	5.44669
	111.884	37.1586	-0.661992	5.44669
	111.884	36.9827	-0.643624	5.44669
	111.884	36.8034	-0.659253	5.44669
	111.884	36.8206	-0.674761	5.44669
	111.884	36.8962	-0.652475	5.44669
	111.862	36.8241	-0.610337	5.44669
	111.782	36.7024	-0.596286	5.44669
	111.701	36.6668	-0.628306	5.44669
	111.709	36.6935	-0.673956	5.44669
	111.765	36.7171	-0.68601	5.44669
	111.812	36.7175	-0.659775	5.44669
	111.838	36.7092	-0.642116	5.44669
	111.815	36.7056	-0.659409	5.44669
	111.77	36.7071	-0.683233	5.44669
	111.734	36.7089	-0.680826	5.44669
	111.708	36.66	-0.64675	5.44669
	111.75	36.5327	-0.613694	5.44669
	111.828	36.4799	-0.624592	5.44669
	111.809	36.5988	-0.666519	5.44669
	111.701	36.7317	-0.692134	5.44669
	111.629	36.7061	-0.68985	5.44669
	111.631	36.4944	-0.680087	5.44669
	111.657	36.2429	-0.676858	5.44669
	111.667	36.1364	-0.671112	5.44268
	111.662	36.1691	-0.652866	5.43234
	111.656	36.2187	-0.644576	5.42806
	111.656	36.2768	-0.662904	5.43775
	111.658	36.3896	-0.683824	5.44858
	111.659	36.433	-0.679832	5.4505
	111.658	36.3154	-0.653994	5.44759
	111.658	36.1863	-0.641941	5.44571
	111.658	36.1639	-0.661398	5.44595
	111.68	36.1987	-0.676259	5.44673
	111.738	36.2211	-0.65234	5.44696
	111.762	36.218	-0.617618	5.44679
	111.708	36.2088	-0.624243	5.44663
	111.647	36.206	-0.664977	5.44663
	111.637	36.2081	-0.683742	5.44668
	111.653	36.21	-0.654153	5.44671
	111.663	36.21	-0.61571	5.4467
	111.662	36.2094	-0.614927	5.44668
	111.68	36.2091	-0.636894	5.44668
	111.736	36.2092	-0.655612	5.44669
	111.761	36.2093	-0.672848	5.44669
	111.708	36.2094	-0.68401	5.44669
	111.648	36.1601	-0.676366	5.44669
	111.637	36.0333	-0.652475	5.44669
	111.653	35.9809	-0.634666	5.44669
	111.663	36.0997	-0.634032	5.44669
	111.662	36.2325	-0.639833	5.44669
	111.658	36.2068	-0.642446	5.44669
	111.656	35.9952	-0.649343	5.44669
	111.657	35.7929	-0.66829	5.44669
	111.658	35.8132	-0.676465	5.44669
	111.658	35.8983	-0.649968	5.44669
	111.658	35.8291	-0.616551	5.44669
	111.658	35.7052	-0.624638	5.44669
	111.658	35.6676	-0.665522	5.44669
	111.658	35.6943	-0.68383	5.44669
	111.658	35.7186	-0.661867	5.44669
	111.658	35.7192	-0.643769	5.44669
	111.658	35.7109	-0.651487	5.44669
	111.658	35.7071	-0.654469	5.44268
	111.658	35.7085	-0.651915	5.43234
	111.658	35.7105	-0.66536	5.42806
	111.658	35.7108	-0.682236	5.43775
	111.658	35.7102	-0.678293	5.44858
	111.658	35.6607	-0.653914	5.4505
	111.658	35.534	-0.642454	5.44759
	111.658	35.4325	-0.653771	5.44571
	111.658	35.3754	-0.648023	5.44595
	111.658	35.2797	-0.623545	5.44673
	111.658	35.1937	-0.628219	5.44696
	111.658	35.1811	-0.664529	5.44679
	111.658	35.254	-0.690011	5.44663
	111.658	35.3949	-0.681797	5.44663
	111.658	35.4448	-0.65261	5.44668
	111.658	35.3199	-0.632791	5.44671
	111.658	35.1855	-0.625328	5.4467
	111.636	35.1634	-0.611995	5.44668
	111.556	35.2003	-0.60633	5.44668
	111.452	35.2233	-0.631877	5.44669
	111.403	35.2198	-0.664003	5.44669
	111.435	35.2102	-0.655712	5.44669
	111.514	35.2073	-0.623072	5.44669
	111.543	35.2096	-0.617408	5.44669
	111.484	35.2116	-0.635309	5.44669
	111.419	35.2116	-0.654065	5.44669
	111.431	35.2109	-0.672763	5.44669
	111.506	35.2106	-0.676654	5.44669
	111.541	35.2107	-0.656327	5.44669
	111.486	35.2109	-0.636135	5.44669
	111.443	35.1617	-0.625401	5.44669
	111.489	34.9857	-0.618706	5.44669
	111.53	34.8064	-0.626104	5.44669
	111.487	34.8236	-0.632593	5.44669
	111.448	34.8993	-0.624971	5.44669
	111.49	34.8272	-0.633992	5.44669
	111.529	34.7055	-0.666392	5.44669
	111.486	34.6699	-0.68086	5.44669
	111.448	34.6966	-0.660313	5.44669
	111.49	34.7202	-0.636302	5.44669
	111.529	34.7205	-0.631924	5.44669
	111.486	34.7123	-0.646238	5.44669
	111.425	34.7087	-0.670737	5.44669
	111.411	34.7101	-0.686465	5.44669
	111.425	34.712	-0.686017	5.44669
	111.436	34.7123	-0.680503	5.44669
	111.436	34.7117	-0.670525	5.44669
	111.432	34.7114	-0.643453	5.44669
	111.43	34.7115	-0.615983	5.44669
	111.431	34.7116	-0.626724	5.44669
	111.432	34.7116	-0.666599	5.44669
	111.432	34.7116	-0.683539	5.44669
	111.432	34.7116	-0.653492	5.44669
	111.432	34.7116	-0.615505	5.44669
	111.432	34.7116	-0.615076	5.44669
	111.432	34.7116	-0.629159	5.44669
	111.432	34.7116	-0.62746	5.44669
	111.432	34.7116	-0.636257	5.44669
	111.432	34.7116	-0.658585	5.44669
	111.409	34.7116	-0.651927	5.44669
	111.352	34.7116	-0.615548	5.44669
	111.328	34.6624	-0.598615	5.44669
	111.382	34.5356	-0.627421	5.44669
	111.442	34.434	-0.672756	5.44669
	111.453	34.3769	-0.693692	5.44669
	111.437	34.2812	-0.688278	5.44669
	111.426	34.2444	-0.678874	5.44669
	111.428	34.4078	-0.676908	5.44669
	111.41	34.6107	-0.679435	5.44669
	111.331	34.5584	-0.681193	5.44669
	111.249	34.3043	-0.673161	5.44669
	111.278	34.1419	-0.644313	5.44669
	111.392	34.1524	-0.615406	5.44669
	111.441	34.2618	-0.626177	5.44669
	111.378	34.4098	-0.658704	5.44669
	111.328	34.4497	-0.663439	5.44669
	111.35	34.318	-0.653059	5.44669
	111.359	34.1844	-0.662643	5.44669
	111.351	34.165	-0.68069	5.44669
	111.367	34.2028	-0.686482	5.44669
	111.357	34.2252	-0.682752	5.44669
	111.345	34.2212	-0.679172	5.44669
	111.387	34.2115	-0.679005	5.44669
	111.438	34.1597	-0.680208	5.44669
	111.449	34.0352	-0.680772	5.44669
	111.437	33.9847	-0.68058	5.44669
	111.405	34.1035	-0.6803	5.44669
	111.348	34.2356	-0.68025	5.44669
	111.328	34.2588	-0.680329	5.44669
	111.383	34.2233	-0.68038	5.44669
	111.443	34.2004	-0.672502	5.44669
	111.453	34.2034	-0.652197	5.44669
	111.436	34.2129	-0.63593	5.44669
	111.426	34.2157	-0.634662	5.44669
	111.428	34.2136	-0.639647	5.44669
	111.432	34.2117	-0.642145	5.44669
	111.433	34.2116	-0.649283	5.44669
	111.41	34.2123	-0.668372	5.44669
	111.352	34.2126	-0.676521	5.44669
	111.328	34.2125	-0.657833	5.44669
	111.382	34.2123	-0.644684	5.44669
	111.42	34.2123	-0.653305	5.44669
	111.351	34.2123	-0.654905	5.44669
	111.231	34.2124	-0.651452	5.44669
	111.171	34.2124	-0.665011	5.44669
	111.205	34.2124	-0.682255	5.44669
	111.31	34.2123	-0.678424	5.44669
	111.398	34.2124	-0.653962	5.44669
	111.361	34.2124	-0.642428	5.44669
	111.265	34.2124	-0.653743	5.44669
	111.252	34.2124	-0.655891	5.44669
	111.283	34.2124	-0.65171	5.44669
	111.256	34.2124	-0.656897	5.44669
	111.205	34.2124	-0.653906	5.44669
	111.188	34.2124	-0.649756	5.44669
	111.198	34.1632	-0.664655	5.44669
	111.209	33.9872	-0.682709	5.44669
	111.209	33.7588	-0.686612	5.44669
	111.206	33.6984	-0.682089	5.44669
	111.204	33.8484	-0.678848	5.44669
	111.205	33.9475	-0.679105	5.44669
	111.206	33.8397	-0.672495	5.44669
	111.206	33.695	-0.652647	5.44669
	111.205	33.6624	-0.636122	5.44669
	111.205	33.6986	-0.634582	5.44669
	111.205	33.7251	-0.647417	5.44669
	111.205	33.7233	-0.670286	5.44669
	111.205	33.7131	-0.685858	5.44669
	111.205	33.7095	-0.685923	5.44669
	111.205	33.7116	-0.672809	5.44669
	111.205	33.7138	-0.650347	5.44669
	111.205	33.7139	-0.642916	5.44669
	111.205	33.7132	-0.663104	5.44669
	111.205	33.6637	-0.676627	5.44669
	111.205	33.537	-0.659758	5.44669
	111.205	33.4356	-0.645454	5.44669
	111.205	33.3784	-0.660814	5.44669
	111.205	33.2828	-0.682635	5.44669
	111.205	33.1967	-0.680077	5.44669
	111.205	33.1842	-0.646648	5.44669
	111.205	33.2079	-0.613918	5.44669
	111.205	33.1728	-0.624722	5.44669
	111.205	32.9943	-0.666494	5.44669
	111.205	32.809	-0.684207	5.44669
	111.205	32.8245	-0.66168	5.44669
	111.205	32.9016	-0.635686	5.44669
	111.183	32.8307	-0.63118	5.44669
	111.126	32.709	-0.646145	5.44669
	111.102	32.6238	-0.670963	5.44669
	111.133	32.4743	-0.686593	5.44669
	111.136	32.2696	-0.67812	5.44669
	111.101	32.1605	-0.644421	5.44669
	111.081	32.2246	-0.60581	5.44669
	111.085	32.3945	-0.589388	5.44669
	111.093	32.4594	-0.602168	5.44669
	111.095	32.3304	-0.63791	5.44669
	111.071	32.189	-0.675839	5.44669
	111.012	32.1654	-0.691248	5.44669
	110.966	32.2042	-0.686157	5.44669
	110.963	32.2285	-0.678854	5.44669
	110.977	32.2249	-0.669783	5.44669
	110.984	32.2147	-0.651599	5.44669
	110.982	32.2117	-0.644517	5.44669
	110.978	32.2141	-0.66333	5.44669
	110.978	32.167	-0.676153	5.44669
	110.979	31.991	-0.659479	5.44669
	110.979	31.7619	-0.645505	5.44669
	110.979	31.652	-0.653064	5.44669
	110.979	31.6753	-0.646641	5.44669
	110.979	31.7222	-0.623218	5.44669
	110.979	31.7333	-0.628572	5.44669
	110.979	31.7212	-0.656923	5.44669
	110.957	31.7122	-0.66184	5.44669
	110.899	31.7127	-0.645152	5.44669
	110.876	31.7161	-0.63504	5.44669
	110.929	31.7174	-0.636519	5.44669
	110.99	31.6675	-0.640699	5.44669
	110.978	31.54	-0.649789	5.44669
	110.882	31.4383	-0.669098	5.44669
	110.79	31.3814	-0.676645	5.44669
	110.822	31.3351	-0.649757	5.44669
	110.94	31.3758	-0.608527	5.44669
	110.99	31.4156	-0.588623	5.44669
	110.926	31.3205	-0.600881	5.44669
	110.852	31.2018	-0.637643	5.44669
	110.817	31.1757	-0.668314	5.44669
	110.78	31.2054	-0.663332	5.44669
	110.747	31.2268	-0.64959	5.44669
	110.741	31.176	-0.661226	5.44669
	110.75	30.9917	-0.68133	5.44669
	110.756	30.7604	-0.687253	5.44669
	110.755	30.6526	-0.682847	5.44669
	110.753	30.6775	-0.678938	5.44669
	110.752	30.7244	-0.678873	5.44669
	110.752	30.7348	-0.680236	5.44669
	110.753	30.7225	-0.680831	5.44669
	110.753	30.7136	-0.680595	5.44669
	110.753	30.6651	-0.672414	5.44669
	110.775	30.5418	-0.652084	5.44669
	110.833	30.4905	-0.643785	5.44669
	110.856	30.5594	-0.65498	5.44669
	110.802	30.5647	-0.648057	5.44669
	110.742	30.4866	-0.62313	5.44669
	110.732	30.394	-0.628033	5.44669
	110.748	30.2754	-0.664599	5.44669
	110.758	30.1432	-0.682235	5.44669
	110.757	29.9641	-0.661527	5.44669
	110.753	29.8115	-0.644193	5.44669
	110.751	29.8406	-0.659656	5.44669
	110.752	29.9118	-0.682598	5.44669
	110.753	29.8827	-0.688343	5.44669
	110.753	29.936	-0.682854	5.44669
	110.753	30.1306	-0.678553	5.44669
	110.753	30.2188	-0.678709	5.44669
	110.753	30.0431	-0.680305	5.44669
	110.753	29.7678	-0.673047	5.44669
	110.753	29.6388	-0.652452	5.44669
	110.753	29.6705	-0.635844	5.44669
	110.753	29.7278	-0.626664	5.44669
	110.753	29.7402	-0.61934	5.44669
	110.753	29.6758	-0.633791	5.44669
	110.753	29.5382	-0.660446	5.44669
	110.753	29.4375	-0.661455	5.44669
	110.753	29.3845	-0.651607	5.44669
	110.753	29.2903	-0.66274	5.44669
	110.753	29.2034	-0.681247	5.44669
	110.753	29.19	-0.68668	5.44669
	110.753	29.2136	-0.674766	5.44669
	110.753	29.228	-0.650898	5.44669
	110.753	29.2256	-0.63458	5.44669
	110.753	29.2195	-0.626687	5.44669
	110.753	29.267	-0.619799	5.44669
	110.753	29.3952	-0.626104	5.44669
	110.753	29.4489	-0.640076	5.44669
	110.753	29.33	-0.645093	5.44669
	110.753	29.1968	-0.642452	5.44669
	110.753	29.1731	-0.647468	5.44669
	110.753	29.2089	-0.667501	5.44669
	110.753	29.2812	-0.684672	5.44669
	110.753	29.4542	-0.678545	5.44669
	110.753	29.673	-0.645282	5.44669
	110.753	29.7797	-0.61389	5.44669
	110.753	29.7587	-0.625196	5.44669
	110.753	29.7139	-0.666703	5.44669
	110.753	29.7029	-0.691997	5.44669
	110.753	29.7143	-0.689727	5.44669
	110.753	29.723	-0.680085	5.44669
	110.753	29.7225	-0.6769	5.44669
	110.753	29.7193	-0.679001	5.44669
	110.753	29.7181	-0.681014	5.44669
	110.753	29.7187	-0.681111	5.44669
	110.753	29.7194	-0.680436	5.44669
	110.753	29.7195	-0.672248	5.44669
	110.753	29.7193	-0.65207	5.44669
	110.753	29.7192	-0.643839	5.44669
	110.753	29.7192	-0.662878	5.44669
	110.753	29.7684	-0.676204	5.44669
	110.753	29.8952	-0.659662	5.44669
	110.753	29.9968	-0.645563	5.44669
	110.753	30.054	-0.653024	5.44669
	110.753	30.1496	-0.654475	5.44669
	110.753	30.2356	-0.651372	5.44669
	110.753	30.2973	-0.657259	5.44669
	110.753	30.4005	-0.654178	5.44669
	110.753	30.4388	-0.649741	5.44669
	110.753	30.3225	-0.656682	5.44669
	110.753	30.245	-0.654515	5.44669
	110.73	30.3499	-0.650088	5.44669
	110.673	30.4366	-0.656707	5.44669
	110.627	30.3396	-0.646532	5.44669
	110.601	30.2038	-0.621876	5.44669
	110.58	30.122	-0.628049	5.44669
	110.598	29.979	-0.665052	5.44669
	110.617	29.7758	-0.69029	5.44669
	110.573	29.665	-0.689599	5.44669
	110.52	29.6787	-0.680638	5.44669
	110.508	29.7219	-0.677177	5.44669
	110.521	29.7348	-0.678921	5.44669
	110.531	29.7248	-0.680882	5.44669
	110.53	29.716	-0.681084	5.4507
	110.526	29.7159	-0.680472	5.46104
	110.525	29.719	-0.672273	5.46531
	110.526	29.7203	-0.652068	5.45562
	110.527	29.7198	-0.643829	5.4448
	110.527	29.7191	-0.662875	5.44287
	110.527	29.719	-0.676207	5.44579
	110.526	29.67	-0.659664	5.44767
	110.526	29.5433	-0.637693	5.44742
	110.527	29.4417	-0.624868	5.44664
	110.527	29.3845	-0.617929	5.44641
	110.526	29.2888	-0.633838	5.44658
	110.526	29.2028	-0.660968	5.44674
	110.526	29.1903	-0.661656	5.44675
	110.526	29.214	-0.651506	5.44669
	110.526	29.2773	-0.654755	5.44667
	110.526	29.4015	-0.65308	5.44668
	110.526	29.4478	-0.650171	5.44669
	110.526	29.3766	-0.665123	5.44669
	110.526	29.3721	-0.682757	5.44669
	110.526	29.4021	-0.678595	5.44669
	110.526	29.319	-0.653855	5.44669
	110.526	29.2089	-0.642322	5.44669
	110.526	29.1821	-0.661607	5.44669
	110.526	29.2084	-0.684082	5.44669
	110.526	29.2286	-0.688271	5.44669
	110.526	29.2278	-0.682296	5.44669
	110.526	29.2202	-0.678345	5.44669
	110.526	29.2173	-0.678821	5.44669
	110.526	29.2188	-0.680425	5.44669
	110.526	29.2204	-0.680928	5.44669
	110.526	29.2206	-0.680569	5.44669
	110.526	29.2201	-0.672369	5.44669
	110.526	29.2198	-0.644203	5.44669
	110.526	29.2199	-0.615642	5.44669
	110.526	29.22	-0.626315	5.44669
	110.526	29.22	-0.658678	5.44669
	110.526	29.1708	-0.663379	5.44669
	110.526	29.044	-0.653043	5.44669
	110.526	28.9916	-0.662657	5.44669
	110.526	29.1104	-0.672831	5.44669
	110.526	29.2432	-0.650455	5.44669
	110.526	29.2667	-0.618047	5.44669
	110.526	29.231	-0.625092	5.44669
	110.526	29.1588	-0.665181	5.44669
	110.526	29.0351	-0.683525	5.44669
[truncated: 2,022 more rows]
