# Supplementary material for: Design of a cosmetic glove stiffness compensation mechanism for toddler-sized hand prostheses
Source: PLoS One. 2017 Aug 11;12(8):e0183233. doi: 10.1371/journal.pone.0183233 (PMC5553851; doi:10.1371/journal.pone.0183233)
Supplement: S1 Dataset — (ZIP) [file pone.0183233.s001.zip › 04 Prototype + hand measurements/RVSSIL_2.xlsx]

## Sheet: test_RVSSIL_2
LabVIEW Measurement
Writer_Version	2
Reader_Version	2
Separator	Tab
Decimal_Separator	.
Multi_Headings	No
X_Columns	No
Time_Pref	Absolute
Operator	localadmin
Date	2013-11-12
Time	00:10:22.639000
***End_of_Header***
Channels	4
Samples	10	10	10	10
Date	2013-11-12	2013-11-12	2013-11-12	2013-11-12
Time	00:10:24.839000	00:10:24.839000	00:10:24.839000	00:10:24.839000
Y_Unit_Label	mm	N	N	Pa
X_Dimension	Time	Time	Time	Time
X0	0	0	0	0
Delta_X	0.01	0.01	0.01	0.01
***End_of_Header***
X_Value	Voltage LVDT (Filtered)	Voltage Load Cell (Filtered)	Voltage Pinch Load Cell (Filtered)	Voltage Pressure (Filtered)	Comment
	117.69	16.5186	-0.685911	5.45562
	117.696	16.4518	-0.686451	5.4448
	117.664	16.5128	-0.680882	5.44287
	117.645	16.668	-0.6784	5.44579
	117.67	16.7774	-0.679346	5.44767
	117.735	16.7784	-0.680626	5.44742
	117.783	16.6925	-0.680826	5.44664
	117.785	16.5502	-0.672584	5.44641
	117.747	16.5044	-0.652073	5.44658
	117.683	16.6315	-0.64372	5.44674
	117.661	16.7653	-0.654957	5.44675
	117.697	16.7864	-0.655941	5.44669
	117.678	16.7493	-0.651299	5.44667
	117.606	16.7265	-0.664579	5.45069
	117.619	16.7302	-0.682128	5.46104
	117.723	16.7398	-0.686396	5.46532
	117.795	16.7426	-0.682205	5.45562
	117.794	16.7403	-0.678973	5.4448
	117.769	16.7384	-0.679116	5.44287
	117.737	16.6892	-0.672455	5.44579
	117.662	16.5631	-0.652626	5.44767
	117.586	16.5109	-0.643998	5.44742
	117.594	16.6296	-0.662747	5.44664
	117.627	16.7622	-0.683964	5.44641
	117.593	16.7858	-0.687817	5.44658
	117.538	16.7501	-0.682148	5.44674
	117.523	16.7271	-0.678444	5.44675
	117.535	16.7301	-0.678915	5.44669
	117.568	16.7396	-0.680429	5.44667
	117.625	16.6933	-0.680897	5.44668
	117.668	16.5644	-0.680554	5.44669
	117.67	16.51	-0.680244	5.44669
	117.656	16.6288	-0.672366	5.44669
	117.65	16.7622	-0.644317	5.44669
	117.652	16.7861	-0.61569	5.44669
	117.655	16.7502	-0.626294	5.44669
	117.634	16.727	-0.666523	5.44669
	117.597	16.7301	-0.68366	5.44669
	117.608	16.7396	-0.66144	5.44669
	117.651	16.7425	-0.64365	5.44669
	117.691	16.7403	-0.65946	5.44669
	117.742	16.7384	-0.674838	5.44669
	117.778	16.7384	-0.652433	5.44669
	117.758	16.739	-0.618163	5.44669
	117.69	16.7393	-0.624437	5.44669
	117.638	16.7392	-0.664865	5.44669
	117.636	16.7391	-0.691497	5.44669
	117.653	16.739	-0.6823	5.44669
	117.661	16.7391	-0.652293	5.44669
	117.68	16.7391	-0.632479	5.44669
	117.711	16.7391	-0.633181	5.44669
	117.699	16.7391	-0.648124	5.44669
	117.658	16.7391	-0.67108	5.44669
	117.641	16.7391	-0.685939	5.44669
	117.648	16.7391	-0.685674	5.44669
	117.634	16.7391	-0.680547	5.44669
	117.6	16.7391	-0.678535	5.44669
	117.632	16.7391	-0.679522	5.44669
	117.708	16.7391	-0.672781	5.44669
	117.714	16.7391	-0.652618	5.44669
	117.688	16.7391	-0.636008	5.44669
	117.718	16.7391	-0.626674	5.44669
	117.77	16.6899	-0.619286	5.44669
	117.763	16.5631	-0.633765	5.44669
	117.694	16.5107	-0.668325	5.44669
	117.638	16.6295	-0.689623	5.44669
	117.635	16.7623	-0.688155	5.44669
	117.674	16.7858	-0.68027	5.44669
	117.741	16.7501	-0.677537	5.44669
	117.762	16.6779	-0.679202	5.44669
	117.704	16.5542	-0.680872	5.44669
	117.665	16.5112	-0.68098	5.44669
	117.691	16.5837	-0.680432	5.44669
	117.696	16.5875	-0.680164	5.44669
	117.686	16.5076	-0.672375	5.44669
	117.702	16.4147	-0.64435	5.44669
	117.671	16.2966	-0.615701	5.44669
	117.601	16.214	-0.626287	5.44669
	117.597	16.2108	-0.658646	5.44669
	117.645	16.2372	-0.663375	5.44669
	117.693	16.2983	-0.653053	5.44669
	117.722	16.4698	-0.662663	5.44669
	117.699	16.6921	-0.680701	5.4507
	117.676	16.7516	-0.686479	5.46104
	117.719	16.5542	-0.682747	5.46531
	117.752	16.3293	-0.679171	5.45562
	117.685	16.3845	-0.679006	5.4448
	117.568	16.6476	-0.680209	5.44287
	117.53	16.7636	-0.672901	5.44579
	117.621	16.5751	-0.652425	5.44767
	117.728	16.3338	-0.643755	5.44742
	117.704	16.3297	-0.654846	5.44664
	117.584	16.4186	-0.655882	5.44641
	117.53	16.3596	-0.643443	5.44658
	117.593	16.2387	-0.63645	5.44674
	117.668	16.2479	-0.645589	5.44675
	117.681	16.3993	-0.668855	5.44669
	117.639	16.476	-0.685908	5.44667
	117.568	16.3586	-0.678582	5.44668
	117.546	16.2177	-0.652728	5.44669
	117.628	16.1903	-0.641855	5.44669
	117.747	16.2273	-0.661812	5.44669
	117.802	16.2522	-0.684334	5.44669
	117.766	16.2495	-0.680433	5.44669
	117.684	16.2395	-0.646194	5.44669
	117.633	16.2363	-0.613601	5.44669
	117.614	16.2385	-0.624751	5.44669
	117.575	16.2406	-0.666619	5.44669
	117.536	16.2406	-0.69212	5.44669
	117.55	16.2399	-0.689808	5.44669
	117.618	16.2396	-0.680075	5.44669
	117.671	16.2397	-0.676867	5.44669
	117.674	16.2399	-0.678991	5.44669
	117.634	16.2399	-0.681022	5.44669
	117.569	16.2399	-0.673247	5.44669
	117.548	16.2398	-0.64441	5.44669
	117.606	16.289	-0.615416	5.44669
	117.667	16.4158	-0.626147	5.44669
	117.676	16.5175	-0.666559	5.44669
	117.637	16.5746	-0.691599	5.44669
	117.569	16.6702	-0.689611	5.44669
	117.547	16.7563	-0.680178	5.44669
	117.628	16.7688	-0.66911	5.44669
	117.747	16.7451	-0.650846	5.44669
	117.78	16.731	-0.644441	5.44669
	117.687	16.7336	-0.663566	5.44669
	117.559	16.7396	-0.684149	5.44669
	117.504	16.7413	-0.687604	5.44669
	117.521	16.7398	-0.674122	5.44669
	117.546	16.7386	-0.6503	5.44669
	117.573	16.7386	-0.64243	5.44669
	117.624	16.7391	-0.662917	5.44669
	117.665	16.7392	-0.676722	5.44669
	117.691	16.7392	-0.659864	5.44669
	117.714	16.7391	-0.645464	5.44669
	117.697	16.7391	-0.660781	5.44669
	117.678	16.7391	-0.682618	5.44669
	117.721	16.7391	-0.687952	5.44669
	117.774	16.7391	-0.682683	5.44669
	117.764	16.7391	-0.678621	5.44669
	117.693	16.7391	-0.678799	5.44669
	117.66	16.7391	-0.680318	5.44669
	117.692	16.7883	-0.673021	5.44669
	117.699	16.9151	-0.652436	5.44669
	117.687	16.9675	-0.643717	5.44669
	117.701	16.8979	-0.654826	5.44669
	117.693	16.9411	-0.655887	5.44669
	117.681	17.1459	-0.651323	5.44669
	117.723	17.2912	-0.664608	5.44669
	117.752	17.2911	-0.674261	5.44669
	117.683	17.2413	-0.658232	5.44669
	117.567	17.2208	-0.645655	5.44669
	117.531	17.2791	-0.65357	5.44669
	117.599	17.417	-0.654671	5.44669
	117.67	17.4709	-0.65126	5.44669
	117.702	17.3979	-0.665013	5.44669
	117.717	17.4392	-0.682324	5.44669
	117.694	17.5952	-0.686323	5.44669
	117.676	17.6146	-0.674234	5.44669
	117.721	17.5622	-0.650802	5.44669
	117.775	17.631	-0.6426	5.44669
	117.787	17.7431	-0.66281	5.44669
	117.751	17.7758	-0.684487	5.44669
	117.683	17.7513	-0.688014	5.44669
	117.661	17.7297	-0.682044	5.44669
	117.696	17.7294	-0.678331	5.44669
	117.7	17.7369	-0.678904	5.44669
	117.664	17.7402	-0.680465	5.44669
	117.621	17.7389	-0.680915	5.44669
	117.589	17.7372	-0.672678	5.44669
	117.609	17.7861	-0.65208	5.44669
	117.654	17.9134	-0.64369	5.44669
	117.692	18.0153	-0.662812	5.44669
	117.719	18.0724	-0.67623	5.44669
	117.698	18.1679	-0.651825	5.44669
	117.655	18.2539	-0.617413	5.44669
	117.618	18.2665	-0.62434	5.44669
	117.591	18.2428	-0.665091	5.44669
	117.634	18.2287	-0.691626	5.44669
	117.734	18.2313	-0.690145	5.44669
	117.795	18.2865	-0.680392	5.44669
	117.768	18.4642	-0.67688	5.44669
	117.665	18.6911	-0.678884	5.44669
	117.576	18.7995	-0.673101	5.44669
	117.589	18.8255	-0.65298	5.44669
	117.65	19.0043	-0.643916	5.44669
	117.675	19.3978	-0.662587	5.44669
	117.665	19.7478	-0.683926	5.44669
	117.651	19.8923	-0.687858	5.44669
	117.627	19.9978	-0.674308	5.44669
	117.596	20.2142	-0.642417	5.44669
	117.632	20.4995	-0.614203	5.44669
	117.709	20.7265	-0.618476	5.44669
	117.715	20.8477	-0.638918	5.44669
	117.665	20.9856	-0.655198	5.44669
	117.616	21.2236	-0.671955	5.44669
	117.565	21.5064	-0.683783	5.44669
	117.53	21.7246	-0.684459	5.44669
	117.53	21.843	-0.680804	5.44669
	117.541	21.9828	-0.671204	5.44669
	117.545	22.2226	-0.651501	5.44669
	117.543	22.5547	-0.643971	5.44669
	117.541	22.9483	-0.663136	5.44669
	117.541	23.2948	-0.676265	5.44669
	117.541	23.5443	-0.659595	5.44669
	117.542	23.7611	-0.645514	5.44669
	117.542	24.0465	-0.660897	5.44669
	117.541	24.4289	-0.674778	5.44669
	117.541	24.7875	-0.659768	5.44669
	117.541	25.046	-0.646115	5.44669
	117.542	25.2131	-0.653217	5.44669
	117.542	25.319	-0.65436	5.44669
	117.542	25.4719	-0.651255	5.44669
	117.542	25.7216	-0.665122	5.44669
	117.542	26.0531	-0.682371	5.44669
	117.542	26.443	-0.686305	5.44669
	117.542	26.739	-0.68208	5.44669
	117.542	26.8624	-0.671083	5.44669
	117.542	27.0276	-0.650997	5.44669
	117.542	27.3826	-0.635932	5.44669
	117.542	27.7708	-0.635089	5.44669
	117.542	28.1004	-0.647697	5.44669
	117.542	28.4912	-0.670223	5.44669
	117.542	28.9932	-0.677861	5.44669
	117.542	29.481	-0.657737	5.44669
	117.542	29.8188	-0.644167	5.44669
	117.542	30.0331	-0.660994	5.44669
	117.542	30.2385	-0.683168	5.44669
	117.542	30.5317	-0.688107	5.44669
	117.542	30.9215	-0.682552	5.44669
	117.542	31.2803	-0.678511	5.44669
	117.542	31.5363	-0.678799	5.44669
	117.542	31.7515	-0.672486	5.44669
	117.542	32.0338	-0.652752	5.44669
	117.542	32.4156	-0.644039	5.44669
	117.542	32.775	-0.66272	5.44669
	117.542	33.034	-0.683938	5.44669
	117.542	33.2502	-0.687816	5.44669
	117.542	33.532	-0.682157	5.44669
	117.542	33.9623	-0.678449	5.44669
	117.542	34.4484	-0.678914	5.44669
	117.542	34.8093	-0.680427	5.44669
	117.542	35.0336	-0.680896	5.44669
	117.542	35.2349	-0.672684	5.4507
	117.542	35.4737	-0.644219	5.46104
	117.519	35.7359	-0.615536	5.46531
	117.462	36.0439	-0.626265	5.45562
	117.438	36.4196	-0.666565	5.4448
	117.492	36.7674	-0.691559	5.44287
	117.552	37.0237	-0.689593	5.44579
	117.563	37.2429	-0.680184	5.44767
	117.524	37.4777	-0.67699	5.44742
	117.434	37.7319	-0.671133	5.44664
	117.332	37.9887	-0.652828	5.44641
	117.286	38.2397	-0.636682	5.44658
	117.298	38.4874	-0.634752	5.44674
	117.319	38.6865	-0.647289	5.44675
	117.323	38.8095	-0.670172	5.44669
	117.339	38.958	-0.685855	5.44667
	117.415	39.1506	-0.685962	5.44668
	117.497	39.3045	-0.680697	5.44669
	117.468	39.468	-0.670625	5.44669
	117.355	39.6559	-0.651297	5.44669
	117.284	39.8024	-0.63622	5.44669
	117.289	39.9645	-0.627233	5.44669
	117.316	40.2037	-0.619445	5.44669
	117.325	40.4783	-0.625762	5.44669
	117.319	40.7419	-0.640058	5.44669
	117.313	40.9884	-0.653078	5.44669
	117.313	41.1826	-0.670661	5.44669
	117.315	41.2547	-0.683994	5.44669
	117.316	41.2775	-0.685008	5.44669
	117.316	41.4188	-0.673088	5.44669
	117.315	41.6423	-0.650789	5.44669
	117.315	41.8114	-0.643002	5.44669
	117.315	41.9703	-0.662983	5.44669
	117.315	42.1508	-0.684416	5.44669
	117.315	42.2467	-0.687923	5.44669
	117.315	42.2841	-0.682031	5.44669
	117.315	42.4229	-0.678358	5.44669
	117.315	42.6403	-0.671049	5.44669
	117.315	42.7585	-0.652307	5.44669
	117.315	42.7428	-0.644364	5.44669
	117.315	42.7454	-0.663014	5.44669
	117.315	42.9077	-0.683946	5.44669
	117.293	43.147	-0.679844	5.44669
	117.235	43.266	-0.653956	5.44669
	117.212	43.2921	-0.641921	5.44669
	117.243	43.418	-0.661403	5.44669
	117.246	43.6339	-0.684139	5.44669
	117.233	43.7561	-0.688368	5.44669
	117.248	43.7427	-0.682316	5.44669
	117.241	43.6955	-0.670448	5.44669
	117.229	43.6809	-0.650647	5.44669
	117.271	43.6915	-0.643882	5.44669
	117.322	43.7504	-0.663402	5.44669
	117.333	43.9266	-0.676409	5.44669
	117.298	44.1517	-0.659561	5.44669
	117.231	44.2598	-0.645449	5.44669
	117.208	44.2372	-0.660882	5.44669
	117.243	44.2404	-0.682666	5.44669
	117.225	44.4055	-0.680065	5.44669
	117.154	44.6457	-0.654503	5.44669
	117.144	44.7641	-0.642071	5.44669
	117.168	44.7404	-0.661272	5.44669
	117.137	44.6903	-0.68403	5.44669
	117.086	44.7273	-0.688369	5.44669
	117.072	44.9159	-0.674485	5.44669
	117.083	45.154	-0.65018	5.44669
	117.115	45.2632	-0.64225	5.44669
	117.172	45.2363	-0.662885	5.44669
	117.193	45.1882	-0.684642	5.44669
	117.137	45.1779	-0.688052	5.44669
	117.1	45.2399	-0.682005	5.44669
	117.148	45.425	-0.678301	5.44669
	117.21	45.6526	-0.678906	5.44669
	117.224	45.7586	-0.680476	5.44669
	117.186	45.7834	-0.68092	5.44669
	117.117	45.9134	-0.672676	5.44669
	117.072	46.1807	-0.652078	5.44669
	117.073	46.4783	-0.64369	5.44669
	117.088	46.7415	-0.662813	5.44669
	117.094	46.9796	-0.684101	5.44669
	117.091	47.1705	-0.687851	5.44669
	117.088	47.2442	-0.674243	5.44669
	117.088	47.2688	-0.650262	5.44669
	117.089	47.3611	-0.642371	5.44669
	117.089	47.4573	-0.662906	5.44669
	117.089	47.5245	-0.684608	5.44669
	117.089	47.6263	-0.688031	5.44669
	117.089	47.7605	-0.682008	5.44669
	117.089	47.9464	-0.67831	5.44669
	117.089	48.1996	-0.678908	5.44669
	117.089	48.4716	-0.672604	5.44669
	117.089	48.6799	-0.652762	5.44669
	117.089	48.7488	-0.644002	5.44669
	117.089	48.7653	-0.662701	5.44669
	117.089	48.905	-0.683943	5.44669
	117.089	49.1301	-0.687825	5.44669
	117.089	49.2513	-0.682158	5.44669
	117.089	49.2833	-0.670575	5.44669
	117.089	49.411	-0.650756	5.44669
	117.089	49.6255	-0.643883	5.44669
	117.089	49.7957	-0.663363	5.44669
	117.089	49.9582	-0.684263	5.44669
	117.089	50.1891	-0.687723	5.44669
	117.089	50.4601	-0.682002	5.44669
	117.089	50.7251	-0.670546	5.44669
	117.089	50.9735	-0.642929	5.44669
	117.089	51.168	-0.607885	5.44669
	117.089	51.2888	-0.59866	5.44669
	117.089	51.438	-0.630173	5.44669
	117.089	51.6317	-0.673894	5.44669
	117.089	51.7858	-0.685321	5.44669
	117.089	51.9982	-0.659508	5.44669
	117.089	52.3618	-0.64225	5.44669
	117.067	52.6876	-0.65956	5.44669
	117.009	52.8326	-0.675378	5.44669
	116.985	52.947	-0.660495	5.44669
	117.039	53.1177	-0.638335	5.44669
	117.099	53.2746	-0.632712	5.44669
	117.11	53.4471	-0.645846	5.44669
	117.094	53.6377	-0.670292	5.44669
	117.083	53.733	-0.686419	5.44669
	117.085	53.7173	-0.686156	5.44669
	117.089	53.6788	-0.680578	5.44669
	117.09	53.6686	-0.678377	5.44669
	117.089	53.678	-0.679445	5.44669
	117.089	53.6856	-0.680675	5.44669
	117.089	53.7346	-0.680811	5.44669
	117.067	53.8586	-0.67256	5.44669
	116.987	53.91	-0.652068	5.44669
	116.883	53.7917	-0.643727	5.44669
	116.834	53.6595	-0.654961	5.44669
	116.844	53.636	-0.65594	5.44669
	116.888	53.6716	-0.651297	5.44669
	116.95	53.6945	-0.656707	5.44669
	116.991	53.6915	-0.653973	5.44669
	116.99	53.682	-0.649851	5.44669
	116.954	53.6792	-0.664671	5.44268
	116.913	53.6813	-0.682681	5.43234
	116.927	53.6832	-0.686595	5.42806
	116.951	53.6833	-0.682091	5.43775
	116.911	53.6826	-0.678855	5.44858
	116.857	53.6823	-0.679107	5.4505
	116.844	53.6332	-0.680364	5.44759
	116.857	53.4574	-0.67293	5.44571
	116.867	53.2291	-0.652382	5.44595
	116.866	53.1194	-0.643727	5.44673
	116.863	53.1426	-0.66272	5.44696
	116.861	53.1893	-0.684049	5.44679
	116.862	53.2004	-0.687862	5.44663
	116.863	53.1391	-0.682136	5.44663
	116.863	52.9542	-0.670553	5.44668
	116.863	52.7263	-0.650755	5.44671
	116.863	52.6202	-0.64389	5.4467
	116.863	52.6446	-0.663367	5.44668
	116.863	52.6906	-0.684262	5.44668
	116.863	52.7009	-0.687721	5.44669
	116.863	52.6396	-0.682002	5.44669
	116.863	52.4549	-0.678417	5.44669
	116.863	52.2272	-0.678955	5.44669
	116.863	52.121	-0.680456	5.44669
	116.863	52.1453	-0.673023	5.44669
	116.863	52.1914	-0.652388	5.44669
	116.863	52.2017	-0.643696	5.44669
	116.863	52.1896	-0.662706	5.44669
	116.863	52.1317	-0.684054	5.44669
	116.863	52.0055	-0.687869	5.44669
	116.863	51.9565	-0.682138	5.44669
	116.863	52.0765	-0.670551	5.44669
	116.863	52.2085	-0.650753	5.44669
	116.863	52.1822	-0.64389	5.44669
	116.863	52.0196	-0.663368	5.44669
	116.863	51.9444	-0.684262	5.44669
	116.863	52.0664	-0.687721	5.44669
	116.863	52.2086	-0.682002	5.44669
	116.863	52.235	-0.678417	5.44669
	116.863	52.1971	-0.678955	5.44669
	116.863	52.1721	-0.680456	5.44669
	116.84	52.126	-0.673023	5.44669
	116.783	51.9602	-0.652388	5.44669
	116.759	51.7841	-0.643696	5.44669
	116.791	51.799	-0.662706	5.44669
	116.793	51.8726	-0.684054	5.44669
	116.78	51.8004	-0.687869	5.44669
	116.818	51.6794	-0.682138	5.44669
	116.868	51.6441	-0.670551	5.44669
	116.88	51.6707	-0.650753	5.44669
	116.868	51.6942	-0.64389	5.44669
	116.836	51.6945	-0.663368	5.44669
	116.757	51.6863	-0.684262	5.44669
	116.657	51.6335	-0.687721	5.44669
	116.631	51.459	-0.682002	5.44669
	116.72	51.2325	-0.678417	5.44669
	116.822	51.1232	-0.678955	5.44669
	116.797	51.195	-0.680456	5.44669
	116.678	51.3682	-0.680893	5.44669
	116.603	51.4809	-0.680543	5.44669
	116.609	51.5261	-0.680241	5.44669
	116.659	51.6128	-0.680239	5.44669
	116.726	51.6993	-0.680346	5.44669
	116.744	51.7153	-0.680391	5.44669
	116.706	51.6928	-0.680372	5.44669
	116.703	51.678	-0.680348	5.44669
	116.718	51.6799	-0.672474	5.44669
	116.682	51.6859	-0.644326	5.44669
	116.632	51.6878	-0.607785	5.44669
	116.619	51.6864	-0.598121	5.44669
	116.631	51.6852	-0.629983	5.44669
	116.64	51.6851	-0.674006	5.44669
	116.64	51.6856	-0.693306	5.44669
	116.636	51.6858	-0.679801	5.44669
	116.635	51.6857	-0.650602	5.44669
	116.636	51.6856	-0.64053	5.44669
	116.637	51.6856	-0.654142	5.44669
	116.637	51.6856	-0.656733	5.44669
	116.636	51.6856	-0.64405	5.44669
	116.636	51.6856	-0.636402	5.44669
	116.659	51.6856	-0.645353	5.44669
	116.716	51.6856	-0.668774	5.44669
	116.74	51.7348	-0.685957	5.44669
	116.686	51.8616	-0.678631	5.44669
	116.626	51.9632	-0.652732	5.44669
	116.615	52.0203	-0.641839	5.44669
	116.631	52.116	-0.661804	5.44669
	116.642	52.202	-0.684336	5.44669
	116.64	52.2145	-0.688308	5.44669
	116.636	52.1909	-0.682221	5.44669
	116.635	52.1276	-0.678301	5.44669
	116.636	51.9542	-0.678829	5.44669
	116.637	51.7318	-0.680444	5.44669
	116.637	51.6239	-0.673063	5.44669
	116.636	51.6456	-0.644538	5.44669
	116.636	51.6911	-0.615535	5.44669
	116.636	51.7022	-0.626151	5.44669
	116.636	51.6906	-0.666518	5.44669
	116.636	51.6818	-0.69158	5.44669
	116.636	51.6822	-0.689618	5.44669
	116.636	51.6856	-0.680187	5.4507
	116.636	51.6868	-0.676982	5.46104
	116.636	51.6861	-0.678999	5.46531
	116.636	51.6854	-0.680984	5.45562
	116.636	51.6362	-0.681099	5.4448
	116.636	51.4604	-0.680442	5.44287
	116.636	51.2321	-0.680125	5.44579
	116.636	51.1225	-0.672356	5.44767
	116.636	51.1456	-0.652226	5.44742
	116.636	51.1924	-0.643865	5.44664
	116.636	51.1542	-0.662834	5.44641
	116.636	50.9662	-0.684047	5.44658
	116.636	50.7289	-0.687821	5.44674
	116.636	50.6198	-0.68212	5.44675
	116.636	50.6956	-0.678431	5.44669
	116.636	50.8703	-0.678919	5.44667
	116.636	50.9823	-0.680436	5.44668
	116.636	50.9775	-0.680898	5.44669
	116.636	50.8881	-0.680552	5.44669
	116.636	50.7465	-0.680243	5.44669
	116.636	50.653	-0.680237	5.44669
	116.636	50.6537	-0.672473	5.44669
	116.636	50.6856	-0.644365	5.44669
	116.636	50.7476	-0.615672	5.44669
	116.636	50.9176	-0.62627	5.44669
	116.636	51.1389	-0.658648	5.44669
	116.636	51.2968	-0.663383	5.44669
	116.636	51.4518	-0.653055	5.44669
	116.636	51.6347	-0.662661	5.44669
	116.636	51.7329	-0.672829	5.44669
	116.636	51.7213	-0.658323	5.44669
	116.636	51.6834	-0.638332	5.44669
	116.636	51.7211	-0.633482	5.44669
	116.636	51.9058	-0.646169	5.44669
	116.636	52.142	-0.670154	5.44669
	116.636	52.2517	-0.686246	5.44669
	116.636	52.275	-0.686132	5.44669
	116.636	52.403	-0.68063	5.44669
	116.636	52.5717	-0.670537	5.44669
	116.636	52.5671	-0.651283	5.44669
	116.636	52.4514	-0.644117	5.44669
	116.636	52.396	-0.663274	5.44669
	116.636	52.4618	-0.684142	5.44669
	116.636	52.615	-0.687704	5.44669
	116.636	52.7217	-0.674166	5.44669
	116.636	52.7225	-0.650283	5.44669
	116.636	52.6865	-0.642407	5.44669
	116.636	52.6714	-0.662914	5.44669
	116.636	52.6779	-0.676728	5.44669
	116.636	52.6368	-0.659868	5.44669
	116.636	52.4619	-0.645464	5.44669
	116.636	52.2311	-0.660779	5.44669
	116.636	52.1693	-0.682617	5.44669
	116.636	52.3195	-0.687952	5.44669
	116.636	52.4685	-0.682683	5.44669
	116.636	52.5369	-0.678621	5.44669
	116.636	52.5711	-0.678798	5.44669
	116.636	52.4721	-0.680318	5.44669
	116.636	52.2567	-0.680891	5.44669
	116.636	52.1761	-0.680591	5.44669
	116.636	52.3624	-0.680262	5.44669
	116.636	52.6394	-0.680231	5.44669
	116.636	52.7654	-0.680335	5.44669
	116.636	52.7317	-0.680389	5.44669
	116.636	52.724	-0.680375	5.44669
	116.636	52.8884	-0.68035	5.44669
	116.636	53.1322	-0.680344	5.44669
	116.636	53.2524	-0.680351	5.44669
	116.636	53.2281	-0.680356	5.44669
	116.636	53.1772	-0.680355	5.44669
	116.636	53.1648	-0.680354	5.44669
	116.636	53.1777	-0.680353	5.44669
	116.636	53.1876	-0.680353	5.44669
	116.636	53.1871	-0.680354	5.44669
	116.636	53.1834	-0.672483	5.44669
	116.636	53.182	-0.644327	5.44669
	116.636	53.1827	-0.607782	5.44669
	116.636	53.2327	-0.59812	5.44669
	116.614	53.4088	-0.629983	5.44669
	116.557	53.6369	-0.674007	5.44669
	116.533	53.7464	-0.693306	5.44669
	116.564	53.7232	-0.687671	5.44669
	116.567	53.6765	-0.678757	5.44669
	116.532	53.6655	-0.677075	5.44669
	116.512	53.6775	-0.679546	5.44669
	116.516	53.6865	-0.681181	5.44669
	116.502	53.686	-0.680987	5.44669
	116.469	53.6826	-0.680325	5.44669
	116.478	53.6813	-0.680116	5.44669
	116.497	53.682	-0.680264	5.44669
	116.457	53.6828	-0.6804	5.44669
	116.404	53.6828	-0.680405	5.44669
	116.392	53.6826	-0.680358	5.44669
	116.405	53.6825	-0.680337	5.44669
	116.414	53.6825	-0.680345	5.44669
	116.414	53.6826	-0.680356	5.44669
	116.41	53.6826	-0.680357	5.44669
	116.409	53.6826	-0.680354	5.44669
	116.409	53.6825	-0.680352	5.44669
	116.41	53.6826	-0.680353	5.44669
	116.41	53.6826	-0.672483	5.44669
	116.41	53.6826	-0.652198	5.44669
	116.41	53.6826	-0.643809	5.44669
	116.41	53.6826	-0.66282	5.44669
	116.41	53.6826	-0.684062	5.44669
	116.41	53.6334	-0.679961	5.44669
	116.41	53.4574	-0.653964	5.44669
	116.41	53.229	-0.634012	5.44669
	116.388	53.1194	-0.633229	5.44669
	116.308	53.1426	-0.6476	5.44669
	116.227	53.1893	-0.662973	5.44669
	116.257	53.2004	-0.65	5.44669
	116.371	53.2375	-0.621095	5.44669
	116.419	53.3553	-0.618618	5.44669
	116.334	53.4575	-0.63652	5.44669
	116.204	53.518	-0.654142	5.44669
	116.145	53.6149	-0.664495	5.44669
	116.161	53.7002	-0.656175	5.44669
	116.188	53.712	-0.647998	5.44669
	116.194	53.6883	-0.663111	5.44669
	116.186	53.6744	-0.674816	5.44669
	116.181	53.6771	-0.658996	5.44669
	116.182	53.6832	-0.645778	5.44669
	116.184	53.7339	-0.661221	5.44669
	116.184	53.9084	-0.682691	5.44669
	116.184	54.1356	-0.687826	5.44669
	116.184	54.2452	-0.682604	5.44669
	116.184	54.2225	-0.670762	5.44669
	116.184	54.1759	-0.650676	5.44669
	116.184	54.214	-0.643783	5.44669
	116.184	54.4019	-0.66335	5.44669
	116.184	54.5901	-0.684293	5.44669
	116.184	54.5232	-0.67987	5.44669
	116.184	54.3174	-0.653843	5.44669
	116.184	54.2866	-0.641864	5.44669
	116.184	54.4011	-0.66142	5.44669
	116.184	54.5177	-0.684166	5.44669
	116.184	54.6335	-0.688373	5.44669
	116.184	54.7067	-0.682309	5.44669
	116.184	54.7067	-0.678314	5.44669
	116.184	54.6824	-0.678803	5.44669
	116.184	54.6724	-0.680429	5.44669
	116.184	54.6769	-0.680936	5.44669
	116.184	54.7316	-0.680571	5.44669
	116.184	54.9082	-0.680237	5.44669
	116.184	55.1349	-0.680228	5.44669
	116.161	55.2436	-0.680342	5.44669
	116.104	55.2206	-0.680393	5.44669
	116.08	55.1743	-0.680374	5.44669
	116.112	55.1634	-0.672477	5.44669
	116.115	55.1753	-0.644318	5.44669
	116.079	55.2334	-0.615651	5.44669
	116.037	55.4088	-0.626278	5.44669
	115.983	55.6338	-0.66653	5.44669
	115.968	55.7422	-0.69154	5.44669
	116.046	55.6705	-0.681726	5.44669
	116.14	55.4977	-0.652037	5.44669
	116.115	55.4343	-0.640447	5.44669
	115.999	55.5158	-0.661468	5.44669
	115.948	55.4814	-0.68469	5.44669
	116.01	55.2761	-0.680705	5.44669
	116.061	55.1274	-0.654052	5.44669
	116.017	55.1263	-0.641655	5.44669
	115.951	55.1276	-0.661258	5.44669
	115.934	54.9729	-0.676302	5.44669
	115.95	54.7354	-0.660278	5.44669
	115.985	54.6145	-0.645787	5.44669
	116.042	54.5869	-0.660769	5.44669
	116.061	54.4611	-0.682498	5.44669
	116.006	54.2457	-0.680035	5.44669
	115.946	54.1237	-0.65455	5.44669
	115.959	54.137	-0.642102	5.44669
	116.033	54.1841	-0.661268	5.44669
	116.067	54.1987	-0.684018	5.44669
	116.011	54.1881	-0.688365	5.44669
	115.947	54.1784	-0.682358	5.44669
	115.935	54.1781	-0.678338	5.44669
	115.952	54.2307	-0.678795	5.44669
	115.963	54.3589	-0.680417	5.44669
	115.962	54.4108	-0.680934	5.44669
	115.957	54.2912	-0.680574	5.44669
	115.956	54.1583	-0.68024	5.44669
	115.957	54.135	-0.680227	5.44669
	115.958	54.1708	-0.680341	5.44669
	115.958	54.1939	-0.680393	5.44669
	115.958	54.1908	-0.680375	5.44669
	115.957	54.1812	-0.680348	5.44669
	115.957	54.1784	-0.680344	5.44669
	115.957	54.1314	-0.672481	5.44669
	115.958	53.9573	-0.652201	5.44669
	115.957	53.729	-0.64381	5.44669
	115.957	53.6187	-0.66282	5.44669
	115.98	53.6908	-0.684061	5.44669
	116.037	53.8644	-0.687832	5.44669
	116.061	53.9772	-0.682119	5.44669
	116.007	54.0224	-0.678427	5.44669
	115.947	54.1582	-0.678918	5.44669
	115.959	54.4207	-0.680437	5.44669
	116.032	54.7142	-0.680899	5.44669
	116.066	54.9773	-0.680552	5.44669
	116.011	55.2169	-0.680243	5.44669
	115.947	55.4576	-0.680237	5.44669
	115.912	55.6578	-0.680344	5.44669
	115.872	55.7345	-0.680391	5.44669
	115.86	55.7079	-0.672502	5.44669
	115.912	55.6715	-0.652193	5.44669
	115.968	55.6168	-0.635929	5.44669
	115.955	55.4515	-0.634663	5.44669
	115.882	55.1804	-0.647519	5.44669
	115.827	54.8937	-0.6703	5.44669
	115.824	54.6858	-0.677956	5.44669
	115.865	54.6222	-0.649879	5.44669
	115.93	54.657	-0.615983	5.44669
	115.951	54.6923	-0.624432	5.44669
	115.893	54.6451	-0.665638	5.44669
	115.855	54.4575	-0.691822	5.44669
	115.903	54.2234	-0.682162	5.44669
	115.966	54.1156	-0.652119	5.44669
	115.98	54.1416	-0.640326	5.44669
	115.941	54.1888	-0.653517	5.44669
	115.872	54.1991	-0.648673	5.44669
	115.85	54.2357	-0.623908	5.44669
	115.908	54.4028	-0.628139	5.44669
	115.947	54.6319	-0.656497	5.44669
	115.877	54.745	-0.661816	5.44669
	115.779	54.723	-0.653164	5.44669
	115.776	54.7247	-0.663264	5.44669
	115.834	54.8889	-0.680913	5.44669
	115.864	55.1293	-0.686354	5.44669
	115.834	55.2481	-0.682619	5.44669
	115.762	55.2245	-0.679162	5.44669
	115.714	55.1743	-0.679048	5.44669
	115.714	55.2112	-0.68023	5.44669
	115.73	55.3999	-0.680766	5.44669
	115.737	55.638	-0.68057	5.44669
	115.734	55.7471	-0.680298	5.44669
	115.73	55.7203	-0.680253	5.44669
	115.73	55.6722	-0.680331	5.44669
	115.731	55.6619	-0.68038	5.44669
	115.732	55.6747	-0.672502	5.44669
	115.731	55.6838	-0.652197	5.44669
	115.731	55.683	-0.643801	5.44669
	115.731	55.7286	-0.662818	5.44669
	115.731	55.9034	-0.684063	5.44669
	115.731	56.1325	-0.687834	5.44669
	115.731	56.2429	-0.682119	5.44669
	115.709	56.2197	-0.678427	5.44669
	115.651	56.1728	-0.678918	5.44669
	115.628	56.1616	-0.680437	5.44669
	115.682	56.1737	-0.680899	5.44669
	115.742	56.1827	-0.672682	5.44669
	115.752	56.1822	-0.652087	5.44669
	115.736	56.1788	-0.643692	5.44669
	115.726	56.1283	-0.66281	5.44669
	115.727	56.0022	-0.684099	5.44669
	115.731	55.9014	-0.67998	5.44669
	115.733	55.8443	-0.653958	5.44669
	115.732	55.7484	-0.641873	5.44669
	115.731	55.6623	-0.653512	5.44669
	115.731	55.6498	-0.655992	5.44669
	115.731	55.6735	-0.651834	5.44669
	115.731	55.6876	-0.664784	5.44669
	115.731	55.685	-0.682024	5.44669
	115.731	55.6789	-0.686279	5.44669
	115.731	55.6773	-0.682193	5.44669
	115.731	55.6788	-0.67901	5.44669
	115.731	55.68	-0.679136	5.44669
	115.731	55.68	-0.680321	5.44669
	115.731	55.6795	-0.672902	5.44669
	115.731	55.6793	-0.652385	5.44669
	115.731	55.6794	-0.635867	5.44669
	115.709	55.6795	-0.626698	5.44669
	115.651	55.6795	-0.619346	5.44669
	115.628	55.6795	-0.633781	5.44669
	115.682	55.6795	-0.668311	5.44669
	115.719	55.6303	-0.689611	5.44669
	115.673	55.5035	-0.688155	5.44669
	115.633	55.4511	-0.680274	5.44669
	115.676	55.5699	-0.677538	5.44669
	115.738	55.7519	-0.679201	5.44669
	115.753	55.9022	-0.680871	5.44669
	115.738	55.9681	-0.68098	5.44669
	115.704	56.0022	-0.672561	5.44669
	115.647	56.1009	-0.652008	5.44669
	115.628	56.1964	-0.643701	5.44669
	115.661	56.2118	-0.662843	5.44669
	115.663	56.186	-0.684109	5.44669
	115.626	56.1208	-0.679973	5.44669
	115.584	55.9965	-0.653952	5.44669
	115.531	55.9016	-0.641873	5.44669
	115.493	55.8464	-0.661385	5.44669
	115.492	55.7492	-0.684148	5.44669
	115.504	55.6618	-0.680508	5.44669
	115.509	55.6985	-0.654162	5.44669
	115.507	55.8494	-0.641771	5.44669
	115.504	55.9161	-0.661267	5.44669
	115.504	55.7947	-0.684135	5.44669
	115.505	55.6557	-0.680544	5.44669
	115.505	55.6305	-0.654182	5.44669
	115.505	55.6677	-0.641766	5.44669
	115.505	55.692	-0.661258	5.44669
	115.505	55.7381	-0.684133	5.44669
	115.505	55.855	-0.688417	5.44669
	115.505	55.9043	-0.682339	5.44669
	115.505	55.7878	-0.678311	5.44669
	115.505	55.657	-0.678791	5.44669
	115.505	55.6335	-0.672554	5.44669
	115.505	55.6685	-0.652783	5.44669
	115.505	55.6913	-0.644028	5.44669
	115.505	55.6883	-0.662704	5.44669
	115.505	55.679	-0.676064	5.44669
	115.505	55.6762	-0.651794	5.44669
	115.505	55.6783	-0.617459	5.44669
	115.505	55.6802	-0.62437	5.44669
	115.505	55.6802	-0.665087	5.44669
	115.505	55.6796	-0.683743	5.44669
	115.505	55.6793	-0.661985	5.44669
	115.505	55.6794	-0.643849	5.44669
	115.483	55.6303	-0.659349	5.44669
	115.403	55.4544	-0.682592	5.44669
	115.322	55.2751	-0.68845	5.44669
	115.352	55.2923	-0.6829	5.44669
	115.466	55.3679	-0.678535	5.44669
	115.514	55.2959	-0.678685	5.44669
	115.451	55.1741	-0.680301	5.44669
	115.379	55.1385	-0.680924	5.44669
	115.344	55.1653	-0.680611	5.44669
	115.328	55.1889	-0.672388	5.44669
	115.352	55.1892	-0.652067	5.44669
	115.371	55.181	-0.643787	5.44669
	115.326	55.1282	-0.662858	5.44669
	115.271	54.9537	-0.684085	5.44669
	115.26	54.7271	-0.687828	5.44669
	115.273	54.6178	-0.674239	5.44669
	115.283	54.6404	-0.650269	5.44669
	115.282	54.6869	-0.642375	5.44669
	115.279	54.6979	-0.662905	5.44669
	115.277	54.6369	-0.684607	5.44669
	115.278	54.452	-0.68803	5.44669
	115.279	54.224	-0.682008	5.44669
	115.279	54.1178	-0.67831	5.44669
	115.279	54.1423	-0.678908	5.44669
	115.279	54.1883	-0.680474	5.44669
	115.279	54.1494	-0.680918	5.44669
	115.279	53.9614	-0.680547	5.44669
	115.279	53.7242	-0.680234	5.44669
	115.279	53.6153	-0.680235	5.44669
	115.279	53.6418	-0.680346	5.44669
	115.279	53.6898	-0.680393	5.44669
	115.279	53.7001	-0.680373	5.44669
	115.279	53.6873	-0.672477	5.44669
	115.279	53.6783	-0.652189	5.44669
	115.279	53.6791	-0.643807	5.44669
	115.279	53.6334	-0.662823	5.44669
	115.279	53.4587	-0.676193	5.44669
	115.279	53.2295	-0.651806	5.44669
	115.279	53.1192	-0.617418	5.44669
	115.279	53.1423	-0.624349	5.44669
	115.279	53.1893	-0.665093	5.44669
	115.279	53.1513	-0.691623	5.44669
	115.279	52.9632	-0.690143	5.44669
	115.279	52.7258	-0.680392	5.44669
	115.279	52.6167	-0.676881	5.44669
	115.279	52.6433	-0.678884	5.44669
	115.279	52.6913	-0.680972	5.44669
	115.279	52.6525	-0.681135	5.44669
	115.256	52.4637	-0.680461	5.4507
	115.199	52.2263	-0.680121	5.46104
	115.175	52.1175	-0.680218	5.46531
	115.207	52.1442	-0.680379	5.45562
	115.209	52.1921	-0.680413	5.4448
	115.196	52.2024	-0.672498	5.44287
	115.234	52.1896	-0.652184	5.44579
	115.261	52.1806	-0.643797	5.44767
	115.216	52.1814	-0.66282	5.44742
	115.158	52.1849	-0.684066	5.44664
	115.145	52.1861	-0.687834	5.44641
	115.16	52.1854	-0.682118	5.44658
	115.17	52.1846	-0.678426	5.44674
	115.192	52.1846	-0.678918	5.44675
	115.245	52.1848	-0.680437	5.44669
	115.268	52.1849	-0.680899	5.44667
	115.192	52.1849	-0.680552	5.44668
	115.075	52.1848	-0.680243	5.44669
	115.041	52.1848	-0.672366	5.44669
	115.111	52.1357	-0.652188	5.44669
	115.159	51.9597	-0.643846	5.44669
	115.111	51.7313	-0.662839	5.44669
	115.044	51.6709	-0.676186	5.44669
	115.029	51.8209	-0.659667	5.44669
	115.046	51.92	-0.645572	5.44669
	115.058	51.8122	-0.660896	5.44669
	115.057	51.6674	-0.682628	5.44669
	115.052	51.6349	-0.680044	5.44669
	115.051	51.6711	-0.654508	5.44669
	115.052	51.6976	-0.642081	5.44669
	115.053	51.6958	-0.661274	5.44669
	115.053	51.7348	-0.684028	5.44669
	115.052	51.858	-0.688367	5.44669
	115.052	51.9617	-0.682355	5.44669
	115.052	52.021	-0.670465	5.44669
	115.052	52.1168	-0.65064	5.44669
	115.052	52.2021	-0.643873	5.44669
	115.052	52.2635	-0.663401	5.44669
	115.052	52.4159	-0.684282	5.44669
	115.052	52.6303	-0.679847	5.44669
	115.052	52.7425	-0.645967	5.44669
	115.052	52.7254	-0.605844	5.44669
	115.052	52.6802	-0.596724	5.44669
	115.052	52.6677	-0.630087	5.44669
	115.03	52.6786	-0.674546	5.44669
	114.973	52.6876	-0.693495	5.44669
	114.949	52.6875	-0.679688	5.44669
	115.003	52.7335	-0.650487	5.44669
	115.063	52.9081	-0.640522	5.44669
	115.073	53.0879	-0.66205	5.44669
	115.057	53.0714	-0.677036	5.44669
	115.025	52.9959	-0.660304	5.44669
	114.968	53.0678	-0.645537	5.44669
	114.927	53.1402	-0.660655	5.44669
	114.902	53.049	-0.682539	5.44669
	114.858	52.9699	-0.687964	5.44669
	114.818	53.0652	-0.674845	5.44669
	114.812	53.1976	-0.650475	5.44669
	114.823	53.2294	-0.642246	5.44669
	114.852	53.1972	-0.662778	5.44669
	114.908	53.1727	-0.684599	5.44669
	114.929	53.1739	-0.680201	5.44669
	114.875	53.1831	-0.646003	5.44669
	114.815	53.1374	-0.613604	5.44669
	114.805	52.9596	-0.62482	5.44669
	114.821	52.7292	-0.658776	5.44669
	114.831	52.6194	-0.656081	5.44669
	114.83	52.6432	-0.625093	5.44669
	114.826	52.6903	-0.625995	5.44669
	114.824	52.7013	-0.655176	5.44669
	114.825	52.6891	-0.662025	5.44669
	114.826	52.6801	-0.65372	5.44669
	114.826	52.6806	-0.655552	5.44669
	114.826	52.6841	-0.652626	5.44669
	114.826	52.6853	-0.649698	5.44669
	114.826	52.6846	-0.665086	5.44669
	114.826	52.6839	-0.675039	5.44669
	114.826	52.6838	-0.650517	5.44669
	114.826	52.684	-0.609417	5.44669
	114.826	52.6842	-0.596597	5.44669
	114.826	52.6841	-0.628763	5.44669
	114.826	52.6841	-0.674037	5.44669
	114.826	52.6841	-0.685881	5.44669
	114.826	52.6841	-0.659692	5.44669
	114.826	52.7333	-0.642128	5.44669
	114.826	52.8601	-0.659443	5.44669
	114.826	52.9125	-0.683243	5.44669
	114.826	52.7937	-0.688689	5.44669
	114.826	52.6609	-0.682769	5.44669
	114.826	52.6373	-0.678395	5.44669
	114.826	52.673	-0.678673	5.44669
	114.826	52.6961	-0.680346	5.44669
	114.826	52.6931	-0.680947	5.44669
	114.826	52.6836	-0.680605	5.44669
	114.826	52.6807	-0.680248	5.44669
	114.826	52.732	-0.68022	5.44669
	114.826	52.8607	-0.672464	5.44669
	114.826	52.9132	-0.644367	5.44669
	114.826	52.7937	-0.607806	5.44669
	114.826	52.6607	-0.598115	5.44669
	114.826	52.6372	-0.629973	5.44669
	114.826	52.6731	-0.666133	5.44669
	114.826	52.6962	-0.665153	5.44669
	114.826	52.7423	-0.651129	5.44669
	114.826	52.9087	-0.661224	5.44669
	114.826	53.1342	-0.680782	5.44669
	114.826	53.246	-0.679154	5.44669
	114.826	53.2247	-0.654791	5.44669
	114.826	53.178	-0.642516	5.44669
	114.826	53.1663	-0.661356	5.44669
	114.826	53.1781	-0.683908	5.44669
	114.826	53.1872	-0.680417	5.44669
	114.826	53.1376	-0.654209	5.44669
	114.826	53.0074	-0.641823	5.44669
	114.826	52.9537	-0.661272	5.44669
	114.826	53.024	-0.684119	5.44669
	114.804	52.9815	-0.688406	5.44669
	114.724	52.7768	-0.682339	5.44669
	114.643	52.6313	-0.678315	5.44669
	114.651	52.5821	-0.678793	5.44669
	114.685	52.4559	-0.680424	5.44669
	114.652	52.2481	-0.680938	5.44669
	114.597	52.1294	-0.672702	5.44669
	114.581	52.1414	-0.652082	5.44669
	114.593	52.1867	-0.643682	5.44669
	114.604	52.1519	-0.662808	5.44669
	114.604	52.015	-0.676231	5.44669
	114.6	51.9041	-0.659697	5.44669
	114.598	51.8466	-0.645569	5.44669
	114.599	51.7541	-0.660884	5.44669
	114.6	51.6696	-0.682624	5.44669
	114.6	51.6565	-0.687918	5.44669
	114.6	51.6794	-0.682666	5.44669
	114.6	51.6934	-0.678626	5.44669
	114.6	51.6911	-0.678807	5.44669
	114.6	51.6359	-0.680319	5.44669
	114.6	51.4583	-0.680889	5.44669
	114.6	51.2313	-0.68059	5.44669
	114.6	51.1229	-0.680262	5.44669
	114.6	51.1461	-0.680231	5.44669
	114.6	51.1924	-0.672464	5.44669
	114.6	51.2033	-0.652234	5.44669
	114.6	51.1913	-0.635959	5.44669
	114.6	51.1824	-0.634661	5.44669
	114.6	51.1338	-0.647508	5.44669
	114.6	51.0104	-0.670296	5.4507
	114.6	50.9592	-0.68583	5.46104
	114.6	51.0773	-0.678037	5.46531
	114.6	51.2093	-0.652528	5.45562
	114.6	51.2328	-0.634094	5.4448
	114.6	51.1974	-0.633774	5.44287
	114.6	51.1744	-0.647799	5.44579
	114.6	51.1774	-0.670733	5.44767
	114.6	51.1869	-0.685909	5.44742
	114.6	51.1898	-0.685785	5.44664
	114.6	51.1876	-0.680604	5.45042
	114.577	51.1857	-0.670649	5.46094
	114.52	51.1856	-0.65134	5.46537
	114.496	51.1863	-0.63623	5.45568
	114.55	51.1866	-0.635092	5.4448
	114.61	51.1865	-0.639721	5.44286
	114.621	51.1863	-0.642023	5.44578
	114.605	51.1863	-0.649205	5.44767
	114.572	51.1864	-0.668383	5.44742
	114.516	51.1372	-0.684423	5.44665
	114.496	50.9612	-0.678128	5.44641
	114.529	50.7328	-0.653066	5.44658
	114.509	50.6724	-0.642158	5.44674
	114.415	50.8224	-0.661819	5.44675
	114.349	50.9216	-0.684229	5.44669
	114.372	50.8138	-0.688258	5.44667
	114.474	50.669	-0.682238	5.44668
	114.565	50.6364	-0.678326	5.44669
	114.553	50.6727	-0.678833	5.44669
	114.491	50.6991	-0.680437	5.44669
	114.443	50.6973	-0.680929	5.44669
	114.397	50.6379	-0.680565	5.44669
	114.364	50.4584	-0.680237	5.44669
	114.362	50.2321	-0.68023	5.44669
	114.372	50.1247	-0.672472	5.44669
	114.377	50.148	-0.652238	5.44669
	114.398	50.194	-0.643829	5.44669
	114.475	50.1555	-0.662815	5.44669
	114.556	49.9676	-0.676181	5.44669
	114.526	49.7796	-0.651804	5.44669
	114.435	49.8465	-0.617421	5.44669
	114.444	50.1015	-0.624351	5.44669
	114.531	50.259	-0.665092	5.44669
	114.549	50.2462	-0.691623	5.44669
	114.502	50.1867	-0.690143	5.44669
	114.449	50.1666	-0.680392	5.44669
	114.395	50.1794	-0.676881	5.44669
	114.361	50.2411	-0.671013	5.44669
	114.362	50.4178	-0.644946	5.44669
	114.373	50.642	-0.616434	5.44669
	114.377	50.7496	-0.618512	5.44669
	114.375	50.7271	-0.630269	5.44669
	114.373	50.6813	-0.626704	5.44669
	114.372	50.6213	-0.635545	5.44669
	114.373	50.5062	-0.666427	5.44669
	114.374	50.4134	-0.680323	5.44669
	114.374	50.3558	-0.660075	5.44669
	114.373	50.2568	-0.644265	5.44669
	114.373	50.1696	-0.660202	5.44669
	114.373	50.1577	-0.682802	5.44669
	114.373	50.1821	-0.688234	5.44669
	114.373	50.1962	-0.682736	5.44669
	114.373	50.1935	-0.678542	5.44669
	114.373	50.1381	-0.678747	5.44669
	114.373	49.9605	-0.680324	5.44669
	114.373	49.7336	-0.673042	5.44669
	114.373	49.6253	-0.652442	5.44669
	114.373	49.6484	-0.643712	5.44669
	114.351	49.6947	-0.662693	5.44669
	114.294	49.7056	-0.684043	5.44669
	114.27	49.6444	-0.687869	5.44669
	114.324	49.5088	-0.682142	5.44669
	114.384	49.4569	-0.678423	5.44669
	114.395	49.5299	-0.678908	5.44669
	114.378	49.4879	-0.680434	5.44669
	114.368	49.2824	-0.680901	5.44669
	114.369	49.1364	-0.680554	5.44669
	114.374	49.1364	-0.680243	5.44669
	114.375	49.1864	-0.680236	5.44669
	114.374	49.2071	-0.680344	5.44669
	114.373	49.1979	-0.680391	5.44669
	114.373	49.1867	-0.680373	5.44669
	114.351	49.2345	-0.680348	5.44669
	114.294	49.3646	-0.680344	5.44669
	114.27	49.419	-0.672481	5.44669
	114.324	49.2998	-0.64433	5.44669
	114.384	49.1662	-0.607784	5.44669
	114.395	49.1916	-0.59812	5.44669
	114.378	49.4035	-0.629983	5.44669
	114.368	49.6551	-0.674006	5.44669
	114.369	49.7616	-0.693306	5.44669
	114.351	49.7289	-0.687672	5.44669
	114.273	49.6792	-0.670887	5.44669
	114.168	49.6704	-0.648919	5.44669
	114.14	49.7335	-0.643001	5.44669
	114.23	49.8693	-0.663647	5.44669
	114.355	49.9206	-0.684695	5.44669
	114.388	49.798	-0.687803	5.44669
	114.314	49.6642	-0.674011	5.44669
	114.243	49.6414	-0.650183	5.44669
	114.212	49.7271	-0.64242	5.44669
	114.176	49.9261	-0.662955	5.44669
	114.142	50.102	-0.684612	5.44669
	114.135	50.0752	-0.688014	5.44669
	114.144	49.9476	-0.682	5.44669
	114.15	49.8951	-0.678312	5.44669
	114.149	49.9172	-0.678912	5.44669
	114.147	49.9448	-0.672604	5.44669
	114.146	49.9485	-0.652761	5.44669
	114.169	49.9403	-0.636131	5.44669
	114.249	49.9847	-0.626674	5.44669
	114.331	50.1124	-0.619243	5.44669
	114.3	50.2161	-0.633746	5.44669
	114.209	50.2246	-0.660462	5.44669
	114.195	50.1929	-0.661477	5.44669
	114.224	50.1277	-0.651611	5.44669
	114.197	49.9564	-0.654863	5.44669
	114.146	49.7848	-0.653087	5.44669
	114.13	49.8035	-0.642265	5.44669
	114.14	49.8771	-0.63695	5.44669
	114.15	49.8036	-0.646217	5.44669
	114.151	49.682	-0.668941	5.44669
	114.148	49.647	-0.67785	5.44669
	114.146	49.7231	-0.650317	5.44669
	114.147	49.9225	-0.608334	5.44669
	114.147	50.1511	-0.596214	5.44669
	114.147	50.2524	-0.628988	5.44669
	114.147	50.2749	-0.666396	5.44669
	114.147	50.3564	-0.665613	5.44669
	114.147	50.3997	-0.651228	5.44669
	114.147	50.2932	-0.661102	5.44669
	114.147	50.1688	-0.680696	5.44669
	114.147	50.1444	-0.687031	5.44669
	114.147	50.1768	-0.68298	5.44669
	114.147	50.1987	-0.679072	5.44669
	114.147	50.1964	-0.678882	5.44669
	114.147	50.1876	-0.680192	5.44669
	114.147	50.1848	-0.672938	5.44669
	114.147	50.1867	-0.652446	5.44669
	114.147	50.1885	-0.643751	5.44669
	114.147	50.1394	-0.662708	5.44669
	114.147	50.012	-0.684035	5.44669
	114.147	49.9101	-0.687861	5.44669
	114.147	49.9022	-0.682141	5.44669
	114.147	49.9335	-0.678426	5.44669
	114.147	49.9	-0.67891	5.44669
	114.147	49.7686	-0.680434	5.44669
	114.125	49.6595	-0.6809	5.44669
	114.045	49.65	-0.680554	5.44669
	113.964	49.7324	-0.680243	5.44669
	113.972	49.9253	-0.680236	5.44669
	114.028	50.0998	-0.672473	5.44669
	114.075	50.0254	-0.652236	5.44669
	114.124	49.7721	-0.643828	5.44268
	114.135	49.618	-0.654944	5.43234
	114.079	49.6316	-0.655897	5.42806
	114.022	49.6902	-0.643414	5.43775
	113.992	49.7097	-0.636433	5.44858
	113.972	49.6969	-0.645592	5.4505
	114.016	49.6847	-0.668863	5.44759
	114.092	49.6841	-0.68591	5.44571
	114.094	49.6882	-0.686451	5.44595
	114.043	49.6901	-0.680882	5.44673
	113.995	49.6894	-0.6784	5.44696
	113.944	49.6885	-0.671475	5.44679
	113.91	49.6883	-0.644599	5.44663
	113.909	49.6886	-0.616125	5.44663
	113.92	49.6888	-0.626376	5.44668
	113.925	49.6887	-0.658532	5.44671
	113.923	49.6887	-0.655425	5.4467
	113.92	49.6886	-0.624905	5.44668
	113.92	49.6887	-0.626149	5.44668
	113.921	49.6887	-0.663178	5.44669
	113.921	49.6395	-0.682309	5.44669
	113.921	49.5127	-0.662063	5.44669
	113.921	49.4111	-0.644392	5.44669
	113.921	49.4031	-0.651678	5.44669
	113.921	49.4343	-0.654327	5.44669
	113.921	49.4007	-0.651788	5.44669
	113.921	49.2693	-0.657486	5.44669
	113.921	49.1602	-0.646254	5.44669
	113.921	49.1508	-0.613612	5.44669
	113.921	49.1839	-0.599828	5.44669
	113.921	49.2009	-0.628619	5.44669
	113.921	49.1962	-0.672827	5.44669
	113.921	49.1882	-0.693296	5.44669
	113.921	49.2357	-0.688087	5.44669
	113.921	49.4138	-0.678935	5.44669
	113.921	49.6437	-0.669131	5.44669
	113.921	49.7531	-0.651297	5.44669
	113.921	49.7294	-0.644622	5.44669
	113.921	49.6824	-0.663481	5.44669
	113.921	49.6715	-0.676179	5.44669
	113.921	49.6837	-0.659436	5.44669
	113.921	49.6927	-0.645478	5.44669
	113.921	49.6921	-0.653068	5.44669
	113.921	49.6887	-0.654524	5.44669
	113.921	49.6874	-0.651376	5.44669
	113.899	49.6882	-0.657244	5.44669
	113.841	49.6889	-0.65417	5.44669
	113.795	49.6889	-0.649743	5.44669
	113.791	49.6887	-0.664556	5.44669
	113.828	49.6886	-0.682672	5.44669
	113.87	49.6886	-0.686632	5.44669
	113.857	49.6887	-0.68211	5.44669
	113.811	49.6887	-0.67885	5.44669
	113.792	49.6887	-0.671227	5.44669
	113.8	49.7379	-0.652206	5.44669
	113.788	49.8646	-0.644258	5.44669
	113.732	49.9171	-0.655135	5.44669
	113.683	49.7982	-0.655824	5.44669
	113.677	49.6655	-0.651187	5.44669
	113.692	49.6419	-0.664573	5.44669
	113.7	49.6776	-0.682166	5.44669
	113.698	49.7499	-0.678543	5.44669
	113.694	49.8736	-0.654043	5.44669
	113.693	49.9165	-0.64242	5.44669
	113.694	49.7948	-0.653711	5.44669
	113.695	49.6643	-0.655881	5.44669
	113.695	49.6426	-0.651717	5.44669
	113.695	49.6784	-0.664775	5.44669
	113.672	49.7008	-0.674191	5.44669
	113.615	49.6974	-0.650272	5.44669
	113.591	49.688	-0.609616	5.44669
	113.645	49.6853	-0.596767	5.44669
	113.705	49.6875	-0.628764	5.44669
	113.716	49.6894	-0.673976	5.44669
	113.7	49.6894	-0.693727	5.44669
	113.689	49.6887	-0.687858	5.44669
	113.691	49.6884	-0.678686	5.44669
	113.695	49.6886	-0.669108	5.44669
	113.696	49.6887	-0.651376	5.44669
	113.695	49.6887	-0.644664	5.44669
	113.672	49.6887	-0.6556	5.44669
	113.614	49.6887	-0.655875	5.44669
	113.569	49.6887	-0.651043	5.44669
	113.543	49.6395	-0.664495	5.44669
	113.5	49.4635	-0.682184	5.44669
	113.46	49.2351	-0.686449	5.44669
	113.455	49.1255	-0.682207	5.44669
	113.466	49.1487	-0.678956	5.44669
	113.494	49.1954	-0.671237	5.44669
	113.551	49.2065	-0.652173	5.44669
	113.572	49.1944	-0.644241	5.44669
	113.517	49.1855	-0.66301	5.44669
	113.457	49.186	-0.683988	5.44669
	113.447	49.1894	-0.679863	5.44669
	113.463	49.1906	-0.646078	5.44669
	113.474	49.1408	-0.605885	5.44669
	113.472	48.9641	-0.596701	5.44669
	113.468	48.7356	-0.622193	5.44669
	113.467	48.6263	-0.638518	5.44669
	113.468	48.6496	-0.628802	5.44669
	113.469	48.6963	-0.633484	5.44669
	113.469	48.7072	-0.656946	5.44669
	113.468	48.646	-0.660096	5.44669
	113.468	48.5103	-0.652282	5.44669
	113.468	48.4092	-0.663506	5.44669
	113.468	48.3554	-0.681328	5.44669
	113.468	48.261	-0.678571	5.44669
	113.468	48.1743	-0.654353	5.44669
	113.468	48.1611	-0.642539	5.44669
	113.468	48.1847	-0.661521	5.44669
	113.446	48.199	-0.676098	5.44669
	113.389	48.1966	-0.660099	5.44669
	113.365	48.1905	-0.645784	5.44669
	113.419	48.1888	-0.660832	5.44669
	113.456	48.1902	-0.682525	5.44669
	113.41	48.1914	-0.680024	5.44669
	113.347	48.1422	-0.654536	5.44669
	113.333	47.9658	-0.6421	5.44669
	113.371	47.7373	-0.653401	5.44669
	113.44	47.6278	-0.655865	5.44669
	113.485	47.651	-0.65182	5.44669
	113.485	47.6978	-0.664824	5.44669
	113.447	47.7088	-0.682046	5.44669
	113.361	47.6967	-0.686274	5.44669
	113.26	47.6878	-0.682183	5.44669
	113.214	47.6883	-0.679008	5.44669
	113.225	47.6917	-0.671268	5.44669
	113.245	47.6929	-0.652167	5.44669
	113.249	47.6922	-0.644228	5.44669
	113.244	47.6915	-0.663007	5.44669
	113.24	47.6915	-0.67612	5.44669
	113.241	47.6917	-0.659581	5.44669
	113.242	47.6918	-0.645559	5.44669
	113.243	47.6918	-0.660922	5.44669
	113.242	47.6917	-0.682643	5.44669
	113.242	47.6425	-0.687912	5.44669
	113.242	47.4666	-0.682657	5.44669
	113.242	47.2382	-0.678624	5.44669
	113.242	47.1286	-0.678809	5.44669
	113.242	47.1518	-0.680321	5.44669
	113.242	47.1985	-0.680889	5.44669
	113.242	47.2095	-0.672719	5.44669
	113.242	47.1975	-0.652106	5.44669
	113.242	47.1885	-0.635816	5.44669
	113.242	47.189	-0.634646	5.44669
	113.242	47.1925	-0.639682	5.44669
	113.242	47.1937	-0.642165	5.44669
	113.242	47.1438	-0.649279	5.44669
	113.242	47.0163	-0.668363	5.44669
	113.242	46.9638	-0.676518	5.44669
	113.242	47.0829	-0.657836	5.44669
	113.242	47.1666	-0.644686	5.44669
	113.242	47.0633	-0.661176	5.44669
	113.242	46.9259	-0.68306	5.44669
	113.242	46.8457	-0.687997	5.44669
	113.242	46.7531	-0.682544	5.44669
	113.242	46.6766	-0.678547	5.44669
	113.242	46.667	-0.678817	5.44669
	113.242	46.6885	-0.672481	5.44669
	113.242	46.7006	-0.652744	5.44669
	113.242	46.6981	-0.644038	5.44669
	113.242	46.6926	-0.662722	5.44669
	113.242	46.6913	-0.676068	5.44669
	113.22	46.6926	-0.65966	5.44268
	113.14	46.6937	-0.645611	5.43234
	113.036	46.6937	-0.653044	5.42806
	112.987	46.6441	-0.646596	5.43775
	112.997	46.5171	-0.623205	5.44858
	113.041	46.4648	-0.620713	5.4505
	113.125	46.5345	-0.636647	5.44759
	113.201	46.4913	-0.653451	5.44571
	113.189	46.2864	-0.67203	5.44595
	113.155	46.1411	-0.676565	5.44673
	113.167	46.1412	-0.65655	5.44696
	113.143	46.1911	-0.644131	5.44679
	113.078	46.2116	-0.653529	5.44663
	113.095	46.2024	-0.655196	5.44663
	113.177	46.1913	-0.651494	5.44668
	113.19	46.1899	-0.664925	5.44671
	113.164	46.1933	-0.682204	5.4467
	113.171	46.1952	-0.686304	5.44668
	113.142	46.1948	-0.68214	5.44668
	113.054	46.1939	-0.678979	5.44669
	112.993	46.1937	-0.671271	5.44669
	112.994	46.1939	-0.644308	5.44669
	113.015	46.1941	-0.616076	5.44669
	113.023	46.1941	-0.626459	5.44669
	113.019	46.194	-0.666455	5.44669
	113.015	46.194	-0.691444	5.44669
	113.014	46.194	-0.681713	5.44669
	113.015	46.194	-0.644195	5.44669
	113.016	46.194	-0.612308	5.44669
	113.016	46.194	-0.62492	5.44669
	113.016	46.194	-0.667149	5.44669
	113.016	46.1448	-0.692282	5.44669
	113.016	46.0181	-0.689688	5.44669
	113.016	45.9164	-0.679967	5.44669
	113.016	45.8593	-0.676865	5.44669
	113.016	45.7636	-0.679028	5.44669
	113.016	45.6776	-0.681038	5.44669
	113.016	45.6651	-0.681111	5.44669
	113.016	45.6888	-0.680428	5.44669
	113.016	45.7029	-0.672244	5.44669
	113.016	45.7003	-0.652072	5.44669
	113.016	45.6942	-0.64384	5.44669
	113.016	45.6926	-0.662878	5.44669
	113.016	45.6941	-0.684075	5.44669
	113.016	45.6953	-0.687817	5.44669
	113.016	45.6952	-0.674238	5.44669
	113.016	45.6948	-0.650273	5.44669
	113.016	45.6946	-0.642377	5.44669
	113.016	45.6947	-0.662905	5.44669
	113.016	45.6948	-0.676735	5.44669
	113.016	45.6948	-0.659874	5.44669
	113.016	45.6948	-0.645464	5.44669
	113.016	45.6948	-0.660777	5.44669
	112.993	45.6948	-0.682616	5.44669
	112.914	45.6948	-0.687953	5.44669
	112.832	45.6948	-0.682683	5.44669
	112.862	45.6456	-0.678621	5.44669
	112.977	45.4696	-0.678798	5.44669
	113.047	45.2412	-0.680318	5.44669
	113.042	45.1316	-0.680891	5.44669
	113.015	45.1548	-0.680591	5.44669
	112.984	45.2016	-0.680262	5.44669
	112.932	45.2126	-0.67236	5.44669
	112.914	45.2006	-0.644308	5.44669
	112.968	45.1424	-0.615689	5.44669
	113.026	45.0161	-0.618426	5.44669
	113.014	44.9179	-0.638369	5.44669
	112.918	44.862	-0.654986	5.44669
	112.805	44.7657	-0.672062	5.44669
	112.757	44.6789	-0.676033	5.44669
	112.771	44.6663	-0.656316	5.44669
	112.794	44.6902	-0.644222	5.44669
	112.798	44.7045	-0.661521	5.44669
	112.791	44.7019	-0.68337	5.44669
	112.787	44.6957	-0.680133	5.44669
	112.788	44.6941	-0.654282	5.44669
	112.789	44.6956	-0.641954	5.44669
	112.79	44.6968	-0.661302	5.44669
	112.79	44.6968	-0.684084	5.44669
	112.789	44.6963	-0.688381	5.44669
	112.789	44.6962	-0.682341	5.44669
	112.812	44.6962	-0.678325	5.44669
	112.869	44.6963	-0.678796	5.44669
	112.893	44.6963	-0.680422	5.44669
	112.839	44.6963	-0.673065	5.44669
	112.779	44.6471	-0.644547	5.44669
	112.768	44.5203	-0.615538	5.44669
	112.784	44.4679	-0.626149	5.44669
	112.795	44.5867	-0.666516	5.44669
	112.793	44.6703	-0.69158	5.44669
	112.789	44.5179	-0.689619	5.44669
	112.788	44.2538	-0.680188	5.44669
	112.789	44.1211	-0.676982	5.44669
	112.79	44.0982	-0.678999	5.44669
	112.767	43.9785	-0.673114	5.44669
	112.71	43.764	-0.652944	5.44669
	112.686	43.6402	-0.643897	5.44669
	112.74	43.6525	-0.662592	5.44669
	112.8	43.6997	-0.676064	5.44669
	112.811	43.6656	-0.659704	5.44669
	112.794	43.5283	-0.63776	5.44669
	112.784	43.4661	-0.624881	5.44669
	112.785	43.5846	-0.617911	5.44669
	112.79	43.7206	-0.633826	5.44669
	112.791	43.6965	-0.66884	5.44669
	112.768	43.5335	-0.689817	5.44268
	112.709	43.4572	-0.688053	5.43234
	112.686	43.5298	-0.680158	5.42806
	112.74	43.4963	-0.677526	5.43775
	112.8	43.2945	-0.679237	5.44858
	112.788	43.147	-0.680891	5.4505
	112.715	43.1451	-0.680975	5.44759
	112.68	43.1949	-0.680423	5.44571
	112.736	43.2161	-0.680162	5.44595
	112.8	43.2073	-0.680248	5.44673
	112.812	43.196	-0.680378	5.44696
	112.773	43.1452	-0.67253	5.44679
	112.704	42.9726	-0.652209	5.44663
	112.659	42.7462	-0.643796	5.44663
	112.638	42.6362	-0.65494	5.44668
	112.596	42.6586	-0.655907	5.44671
	112.578	42.7051	-0.651291	5.4467
	112.629	42.7163	-0.664587	5.44668
	112.664	42.7044	-0.682135	5.44668
	112.639	42.6955	-0.686396	5.44669
	112.635	42.6959	-0.682202	5.44669
	112.645	42.6993	-0.678973	5.44669
	112.607	42.6514	-0.671246	5.44669
	112.558	42.4747	-0.652171	5.44669
	112.546	42.2456	-0.644237	5.44669
	112.558	42.136	-0.663009	5.44669
	112.589	42.1594	-0.676118	5.44669
	112.646	42.2062	-0.659579	5.44669
	112.667	42.2172	-0.645559	5.44669
	112.634	42.2051	-0.660922	5.44669
	112.632	42.2453	-0.682643	5.44669
	112.646	42.3726	-0.687912	5.44669
	112.608	42.4285	-0.682657	5.44669
	112.558	42.3109	-0.678624	5.44669
	112.546	42.2267	-0.678809	5.44669
	112.558	42.3291	-0.680321	5.44669
	112.567	42.4172	-0.680889	5.44669
	112.567	42.3217	-0.672719	5.44669
	112.563	42.186	-0.652106	5.44669
	112.562	42.1037	-0.643686	5.44669
	112.563	41.9605	-0.662801	5.44669
	112.563	41.7574	-0.684097	5.44669
	112.563	41.6467	-0.687854	5.44669
	112.563	41.6604	-0.674245	5.44669
	112.563	41.7036	-0.642392	5.44669
	112.563	41.6673	-0.614215	5.44669
	112.563	41.4813	-0.626361	5.44669
	112.563	41.2441	-0.667075	5.44669
	112.563	41.1344	-0.691739	5.44669
	112.563	41.1607	-0.689487	5.44669
	112.563	41.1596	-0.680076	5.44669
	112.563	41.0433	-0.676982	5.44669
	112.563	40.9781	-0.679039	5.44669
	112.541	41.0879	-0.681001	5.44669
	112.483	41.1721	-0.681092	5.44669
	112.46	41.0233	-0.680433	5.44669
	112.513	40.7604	-0.680124	5.44669
	112.574	40.627	-0.672359	5.44669
	112.584	40.7017	-0.644357	5.44669
	112.546	40.8846	-0.61571	5.44669
	112.478	40.9512	-0.626288	5.44669
	112.456	40.8183	-0.658643	5.44669
	112.514	40.6746	-0.663374	5.44669
	112.575	40.6515	-0.653053	5.44669
	112.585	40.6913	-0.654793	5.44669
	112.568	40.7159	-0.652546	5.44669
	112.557	40.712	-0.642063	5.44669
	112.559	40.7017	-0.637058	5.44669
	112.563	40.6987	-0.646334	5.44669
	112.565	40.7011	-0.661081	5.44669
	112.541	40.7524	-0.657528	5.44669
	112.483	40.8792	-0.649779	5.44669
	112.459	40.9309	-0.655506	5.44669
	112.491	40.8117	-0.654009	5.44669
	112.494	40.6791	-0.650293	5.44669
	112.481	40.6557	-0.656973	5.44669
	112.518	40.6914	-0.654441	5.44669
	112.568	40.7145	-0.649953	5.44669
	112.58	40.7114	-0.656677	5.44669
	112.568	40.6527	-0.654438	5.44669
	112.559	40.523	-0.642186	5.44669
	112.56	40.522	-0.628566	5.44669
	112.563	40.7695	-0.617875	5.44669
	112.564	40.9547	-0.6325	5.44669
	112.564	40.8588	-0.660426	5.44669
	112.541	40.69	-0.654034	5.44669
	112.483	40.6927	-0.623648	5.44669
	112.437	40.8584	-0.626117	5.44669
	112.411	40.9926	-0.663611	5.44669
	112.39	41.0004	-0.690373	5.44669
	112.409	40.9083	-0.690146	5.44669
	112.449	40.7612	-0.680837	5.44669
	112.486	40.6662	-0.677067	5.44669
	112.513	40.6684	-0.678803	5.44669
	112.471	40.7013	-0.673002	5.44669
	112.371	40.6649	-0.652966	5.44669
	112.332	40.4826	-0.643946	5.44669
	112.416	40.2469	-0.654734	5.44669
	112.521	40.1366	-0.647896	5.44669
	112.498	40.162	-0.62315	5.44669
	112.402	40.21	-0.628098	5.44669
	112.383	40.2207	-0.664619	5.44669
	112.412	40.2081	-0.690091	5.44669
	112.409	40.199	-0.689669	5.44669
	112.438	40.1997	-0.680738	5.44669
	112.525	40.2032	-0.669324	5.44669
	112.585	40.2044	-0.650737	5.44669
	112.585	40.2037	-0.644319	5.44669
	112.564	40.203	-0.663553	5.44669
	112.534	40.2029	-0.684187	5.44669
	112.458	40.2031	-0.687624	5.44669
	112.381	40.2033	-0.681987	5.44669
	112.412	40.2032	-0.678446	5.44669
	112.502	40.2032	-0.678973	5.44669
	112.515	40.2032	-0.680453	5.44669
	112.485	40.2032	-0.680886	5.44669
	112.513	40.2032	-0.67267	5.44669
	112.542	40.2032	-0.652087	5.44669
	112.501	40.2032	-0.643696	5.44669
	112.466	40.2032	-0.662812	5.44669
	112.488	40.2032	-0.684098	5.44669
	112.468	40.2032	-0.68785	5.44669
	112.378	40.2032	-0.682114	5.44669
	112.336	40.2032	-0.678418	5.44669
	112.416	40.2032	-0.671045	5.44669
	112.519	40.2032	-0.644413	5.44669
	112.498	40.2032	-0.6162	5.44669
	112.38	40.2032	-0.626474	5.44669
	112.304	40.2032	-0.658546	5.44669
	112.309	40.154	-0.663267	5.44669
	112.359	40.0272	-0.645173	5.44669
	112.427	40.024	-0.626671	5.44669
	112.445	40.2696	-0.616018	5.44669
	112.385	40.5039	-0.632396	5.44669
	112.324	40.5355	-0.668913	5.44669
	112.315	40.4194	-0.690356	5.44669
	112.332	40.254	-0.688253	5.44669
	112.343	40.16	-0.68005	5.44669
	112.341	40.169	-0.67741	5.44268
	112.336	40.2045	-0.679227	5.43234
	112.335	40.2159	-0.680928	5.42806
	112.336	40.2081	-0.680994	5.43775
	112.337	40.2007	-0.680418	5.44858
	112.337	40.2004	-0.672282	5.4505
	112.337	40.2029	-0.652091	5.44759
	112.337	40.2041	-0.643835	5.44571
	112.337	40.2036	-0.662869	5.44595
	112.337	40.2031	-0.684073	5.44673
	112.337	40.1538	-0.679948	5.44696
	112.337	39.978	-0.646084	5.44679
	112.337	39.7497	-0.605857	5.44663
	112.337	39.6893	-0.596688	5.44663
	112.337	39.8392	-0.622197	5.44668
	112.337	39.9383	-0.646396	5.44671
	112.337	39.8306	-0.656959	5.4467
	112.337	39.6858	-0.670027	5.44668
	112.337	39.6533	-0.682349	5.44668
	112.337	39.6895	-0.684544	5.44669
	112.337	39.716	-0.681349	5.44669
	112.315	39.7141	-0.679273	5.44669
	112.257	39.7039	-0.679546	5.44669
	112.211	39.7003	-0.680399	5.44669
	112.207	39.7024	-0.68066	5.44669
	112.244	39.7046	-0.680466	5.44669
	112.308	39.7048	-0.680292	5.44669
	112.352	39.7041	-0.672417	5.44669
	112.353	39.7037	-0.652192	5.44669
	112.338	39.7038	-0.64383	5.44669
	112.309	39.704	-0.65496	5.44669
	112.232	39.704	-0.655903	5.44669
	112.154	39.704	-0.651282	5.44669
	112.163	39.7039	-0.664585	5.44669
	112.196	39.7039	-0.682137	5.44669
	112.185	39.7039	-0.686397	5.44669
	112.187	39.6548	-0.682202	5.44669
	112.195	39.4788	-0.671101	5.44669
	112.153	39.2504	-0.650961	5.44669
	112.104	39.1408	-0.643781	5.44669
	112.093	39.164	-0.663248	5.44669
	112.106	39.2107	-0.684251	5.44669
	112.115	39.2218	-0.687759	5.44669
	112.114	39.2097	-0.682021	5.44669
	112.11	39.2008	-0.670541	5.44669
	112.109	39.2013	-0.650791	5.44669
	112.11	39.2047	-0.643909	5.44669
	112.111	39.2059	-0.663362	5.44669
	112.111	39.2052	-0.676382	5.44669
	112.111	39.2045	-0.651693	5.44669
	112.11	39.2044	-0.617304	5.44669
	112.11	39.1555	-0.61647	5.44669
	112.111	39.0288	-0.636975	5.44669
	112.111	38.9272	-0.655097	5.44669
	112.111	38.87	-0.672604	5.4507
	112.111	38.7743	-0.67622	5.46104
	112.111	38.7375	-0.656202	5.46531
	112.111	38.8518	-0.644107	5.45562
	112.111	38.977	-0.661514	5.4448
	112.111	38.9991	-0.683407	5.44287
	112.111	38.9162	-0.688022	5.44579
	112.111	38.7678	-0.682431	5.44767
	112.111	38.6691	-0.67849	5.44742
	112.111	38.6701	-0.670963	5.44664
	112.111	38.7039	-0.652223	5.44641
	112.111	38.7175	-0.636489	5.44658
	112.111	38.7111	-0.627016	5.44674
	112.111	38.7036	-0.619258	5.44675
	112.111	38.7027	-0.633632	5.44669
	112.111	38.705	-0.668279	5.44667
	112.111	38.6571	-0.68178	5.44668
	112.111	38.4808	-0.660027	5.44669
	112.111	38.2519	-0.643727	5.44669
	112.111	38.1421	-0.659994	5.44669
	112.111	38.1655	-0.682906	5.44669
	112.111	38.2123	-0.680481	5.44669
	112.088	38.2233	-0.654593	5.44669
	112.031	38.2113	-0.641961	5.44669
	112.007	38.2023	-0.653323	5.44669
	112.039	38.2028	-0.655882	5.44669
	112.019	38.157	-0.643984	5.44669
	111.948	37.9823	-0.636677	5.44669
	111.962	37.8024	-0.645492	5.44669
	112.044	37.8189	-0.668734	5.44669
	112.058	37.8944	-0.678021	5.44669
	112.033	37.8226	-0.658333	5.44669
	112.04	37.701	-0.64436	5.44669
	112.032	37.6653	-0.660862	5.44669
	112.002	37.692	-0.683044	5.44669
	111.965	37.7156	-0.688102	5.44669
	111.912	37.7159	-0.682594	5.4507
	111.873	37.7077	-0.670659	5.46104
	111.87	37.7041	-0.650637	5.46531
	111.883	37.7055	-0.643803	5.45562
	111.889	37.7074	-0.655502	5.4448
	111.887	37.7077	-0.65614	5.44287
	111.884	37.7071	-0.643318	5.44579
	111.883	37.7068	-0.636306	5.44767
	111.884	37.7069	-0.645573	5.44742
	111.885	37.707	-0.6689	5.44664
	111.884	37.7071	-0.678061	5.44641
	111.884	37.707	-0.658291	5.44658
	111.884	37.707	-0.644328	5.44674
	111.884	37.6578	-0.660864	5.44675
	111.884	37.4818	-0.683056	5.44669
	111.884	37.3026	-0.688106	5.44667
	111.884	37.3198	-0.674721	5.44668
	111.884	37.3954	-0.650372	5.44669
	111.884	37.3234	-0.642247	5.44669
	111.862	37.2016	-0.662815	5.44669
	111.804	37.166	-0.684614	5.44669
	111.781	37.1928	-0.688065	5.44669
	111.835	37.2164	-0.682021	5.44669
	111.895	37.2167	-0.670432	5.44669
	111.905	37.2085	-0.650745	5.44669
	111.867	37.2049	-0.643929	5.44669
	111.777	37.2063	-0.655516	5.44669
	111.697	37.2082	-0.64823	5.44669
	111.709	37.2085	-0.623012	5.44669
	111.767	37.2079	-0.627922	5.44669
	111.813	37.2076	-0.664595	5.44669
	111.838	37.2076	-0.682273	5.44669
	111.814	37.2078	-0.661544	5.44669
	111.792	37.1586	-0.636316	5.44669
	111.814	37.0318	-0.631492	5.44669
	111.811	36.9302	-0.646052	5.44669
	111.778	36.873	-0.670812	5.44669
	111.738	36.7774	-0.686563	5.44669
	111.707	36.6914	-0.686031	5.44669
	111.726	36.6788	-0.680475	5.44669
	111.748	36.7025	-0.678378	5.44669
	111.706	36.7166	-0.679482	5.44669
	111.652	36.7141	-0.67282	5.44669
	111.639	36.708	-0.644778	5.44669
	111.652	36.7063	-0.615722	5.44669
	111.662	36.7078	-0.626144	5.44669
	111.662	36.709	-0.666449	5.44669
	111.658	36.709	-0.691553	5.44669
	111.657	36.7086	-0.681761	5.44669
	111.657	36.7084	-0.644176	5.44669
	111.658	36.7085	-0.612283	5.44669
	111.658	36.7086	-0.624916	5.44669
	111.658	36.6594	-0.659286	5.44669
	111.658	36.5326	-0.664131	5.44669
	111.658	36.4309	-0.653142	5.44669
	111.658	36.423	-0.662432	5.44669
	111.658	36.4541	-0.672702	5.44669
	111.658	36.4697	-0.658352	5.44669
	111.658	36.5143	-0.638389	5.44669
	111.658	36.5845	-0.633496	5.44669
	111.658	36.5086	-0.638284	5.44669
	111.658	36.2902	-0.641988	5.44669
	111.658	36.1509	-0.641831	5.44669
	111.658	36.1583	-0.632577	5.44669
	111.658	36.2091	-0.611768	5.44669
	111.658	36.1782	-0.603651	5.44669
	111.658	35.9918	-0.630834	5.44669
	111.658	35.7525	-0.672389	5.44669
	111.636	35.6421	-0.692325	5.44669
	111.578	35.6688	-0.687835	5.44669
	111.554	35.7173	-0.679175	5.44669
	111.586	35.7278	-0.677191	5.44669
	111.589	35.7149	-0.679447	5.44669
	111.576	35.7058	-0.681097	5.44669
	111.613	35.7065	-0.673117	5.44669
	111.663	35.7101	-0.652199	5.44669
	111.653	35.7113	-0.635713	5.44669
	111.561	35.7106	-0.63457	5.44669
	111.471	35.7098	-0.647557	5.44669
	111.479	35.7098	-0.670349	5.44669
	111.517	35.6608	-0.685834	5.44669
	111.508	35.5342	-0.685891	5.44669
	111.509	35.4817	-0.680675	5.44669
	111.516	35.5513	-0.678512	5.44669
	111.497	35.5081	-0.671596	5.44669
	111.505	35.3032	-0.64461	5.44669
	111.518	35.158	-0.616087	5.44669
	111.499	35.1581	-0.626356	5.44669
	111.505	35.2079	-0.666408	5.44669
	111.517	35.2284	-0.68359	5.44669
	111.476	35.2192	-0.653581	5.44669
	111.425	35.2081	-0.615525	5.44669
	111.414	35.2067	-0.622923	5.44669
	111.427	35.2101	-0.657298	5.44669
	111.436	35.212	-0.664006	5.44669
	111.435	35.2116	-0.653796	5.44669
	111.454	35.2107	-0.66275	5.44669
	111.51	35.2105	-0.680473	5.44669
	111.535	35.1615	-0.686352	5.44669
	111.482	35.0349	-0.674904	5.44669
	111.421	34.9825	-0.651072	5.44669
	111.411	35.1012	-0.642475	5.44669
	111.449	35.234	-0.662662	5.44669
	111.517	35.2576	-0.684469	5.44669
	111.539	35.1727	-0.680188	5.44669
	111.481	34.9736	-0.646043	5.44669
	111.42	34.7975	-0.613625	5.44669
	111.41	34.8734	-0.624815	5.44669
	111.427	35.1278	-0.666637	5.44669
	111.437	35.2328	-0.692105	5.44669
	111.436	35.0919	-0.689796	5.44669
	111.431	34.9315	-0.680075	5.44669
	111.43	34.855	-0.676872	5.44669
	111.431	34.7722	-0.678993	5.44669
	111.432	34.6985	-0.681021	5.44669
	111.432	34.6865	-0.673246	5.44669
	111.432	34.7061	-0.65228	5.44669
	111.432	34.7182	-0.635701	5.44669
	111.432	34.7163	-0.634536	5.44669
	111.432	34.7112	-0.647547	5.44669
	111.432	34.7097	-0.670357	5.44669
	111.409	34.7109	-0.685841	5.44669
	111.352	34.712	-0.685891	5.44669
	111.328	34.712	-0.680672	5.44669
	111.382	34.7116	-0.678511	5.44669
	111.442	34.7115	-0.679467	5.44669
	111.453	34.7115	-0.680637	5.44669
	111.437	34.7116	-0.680787	5.44669
	111.426	34.7116	-0.680434	5.44669
	111.405	34.7116	-0.680233	5.44669
	111.33	34.7116	-0.680274	5.44669
	111.228	34.7116	-0.672492	5.44669
	111.177	34.7116	-0.65223	5.44669
	111.187	34.7116	-0.643819	5.44669
	111.23	34.7116	-0.662813	5.44669
	111.293	34.7116	-0.684055	5.44669
	111.311	34.6624	-0.679961	5.44669
	111.276	34.5356	-0.653966	5.44669
	111.295	34.434	-0.634013	5.44669
	111.367	34.3769	-0.633229	5.44669
	111.376	34.2812	-0.647599	5.44669
	111.33	34.1952	-0.670844	5.44669
	111.281	34.1827	-0.686026	5.44669
	111.228	34.2063	-0.685795	5.44669
	111.194	34.2204	-0.680567	5.44669
	111.193	34.2179	-0.67063	5.44669
	111.205	34.2118	-0.651345	5.44669
	111.209	34.2102	-0.64411	5.44669
	111.207	34.2116	-0.663249	5.44669
	111.205	34.2128	-0.684134	5.44669
	111.204	34.2128	-0.68771	5.44669
	111.205	34.2124	-0.682042	5.44669
	111.206	34.2122	-0.678438	5.44669
	111.206	34.1631	-0.671079	5.44669
	111.205	34.0364	-0.652291	5.44669
	111.205	33.9348	-0.644346	5.44669
	111.205	33.8776	-0.663012	5.44669
	111.205	33.782	-0.683951	5.44669
	111.205	33.696	-0.687717	5.44669
	111.205	33.6834	-0.682111	5.44669
	111.205	33.7071	-0.678464	5.44669
	111.205	33.7704	-0.678936	5.44669
	111.205	33.8946	-0.680431	5.44669
	111.205	33.941	-0.68089	5.44669
	111.205	33.8205	-0.68055	5.44669
	111.205	33.6892	-0.680245	5.44669
	111.205	33.6669	-0.680238	5.44669
	111.205	33.7025	-0.672473	5.44669
	111.205	33.7252	-0.652235	5.44669
	111.205	33.7219	-0.643828	5.44669
	111.205	33.7125	-0.662815	5.44669
	111.205	33.7097	-0.684053	5.44669
	111.205	33.7119	-0.68783	5.44669
	111.205	33.7138	-0.682122	5.44669
	111.205	33.6646	-0.670558	5.44669
	111.205	33.488	-0.650762	5.44669
	111.205	33.2593	-0.643891	5.44669
	111.205	33.1499	-0.663365	5.44669
	111.205	33.1732	-0.684261	5.44669
	111.205	33.22	-0.687722	5.44669
	111.205	33.2309	-0.674132	5.44669
	111.205	33.2189	-0.650262	5.44669
	111.205	33.2099	-0.64241	5.44669
	111.205	33.2104	-0.662922	5.44669
	111.183	33.2139	-0.684601	5.44669
	111.126	33.1659	-0.680151	5.44669
	111.102	33.0384	-0.653851	5.44669
	111.156	32.9361	-0.633897	5.44669
	111.216	32.8789	-0.633221	5.44669
	111.227	32.7835	-0.647637	5.44669
	111.21	32.6976	-0.662991	5.44669
	111.178	32.685	-0.649994	5.44669
	111.122	32.7086	-0.621086	5.44669
	111.102	32.7227	-0.618616	5.44669
	111.157	32.671	-0.636522	5.44669
	111.216	32.4889	-0.654144	5.44669
	111.226	32.3081	-0.664494	5.44669
	111.21	32.3759	-0.656174	5.44669
	111.2	32.5795	-0.647998	5.44669
	111.201	32.609	-0.663111	5.44669
	111.183	32.4949	-0.674816	5.44669
	111.127	32.3788	-0.658996	5.44669
	111.08	32.3124	-0.637907	5.44669
	111.076	32.3658	-0.625195	5.44669
	111.09	32.4181	-0.61799	5.44669
	111.097	32.3236	-0.625877	5.44669
	111.117	32.25	-0.640623	5.44669
	111.171	32.3487	-0.653274	5.44669
	111.194	32.4314	-0.670542	5.44669
	111.142	32.335	-0.683875	5.44669
	111.082	32.2008	-0.685	5.44669
	111.049	32.2179	-0.680998	5.44669
	111.03	32.3773	-0.678964	5.44669
	111.052	32.4546	-0.679541	5.44669
	111.07	32.3345	-0.680507	5.44669
	111.026	32.1924	-0.680707	5.44669
	110.972	32.1654	-0.680447	5.44669
	110.96	32.2029	-0.680267	5.44669
	110.974	32.228	-0.680284	5.44669
	110.984	32.2251	-0.680355	5.44669
	110.983	32.215	-0.680379	5.44669
	110.979	32.2118	-0.680364	5.44669
	110.978	32.214	-0.680349	5.44669
	110.979	32.2161	-0.680348	5.44669
	110.979	32.2162	-0.680353	5.44669
	110.979	32.1663	-0.672485	5.44669
	110.979	32.0392	-0.652199	5.44669
	110.979	31.9377	-0.643808	5.44669
	110.979	31.8807	-0.66282	5.44669
	110.979	31.7851	-0.676191	5.44669
	110.979	31.699	-0.659677	5.44669
	110.979	31.6865	-0.645574	5.44669
	110.979	31.7101	-0.660894	5.44669
	110.979	31.7243	-0.682626	5.44669
	110.979	31.7217	-0.687915	5.44669
	110.979	31.7156	-0.682664	5.44669
	110.979	31.714	-0.678626	5.44669
	110.979	31.7154	-0.678807	5.44669
	110.979	31.7167	-0.672449	5.44669
	110.979	31.7166	-0.652733	5.44669
	110.957	31.7162	-0.644045	5.44669
	110.899	31.716	-0.662729	5.44669
	110.876	31.7161	-0.683939	5.44669
	110.929	31.7162	-0.687813	5.44669
	110.99	31.7162	-0.674284	5.44669
	111	31.7162	-0.650293	5.44669
	110.984	31.7162	-0.642369	5.44669
	110.974	31.667	-0.662894	5.44669
	110.953	31.491	-0.684604	5.44669
	110.877	31.2626	-0.688033	5.44669
	110.797	31.153	-0.682011	5.44669
	110.804	31.1762	-0.67831	5.44669
	110.86	31.223	-0.678907	5.44669
	110.907	31.234	-0.680474	5.44669
	110.933	31.2219	-0.673047	5.44669
	110.887	31.1638	-0.652392	5.44669
	110.808	31.0375	-0.643689	5.44669
	110.805	30.9393	-0.662701	5.44669
	110.834	30.8834	-0.684054	5.44669
	110.826	30.7871	-0.687871	5.44669
	110.83	30.7003	-0.682138	5.44669
	110.861	30.6877	-0.678421	5.44669
	110.876	30.7116	-0.678909	5.44669
	110.849	30.7259	-0.680435	5.44669
	110.785	30.7233	-0.680901	5.44669
	110.738	30.7171	-0.680554	5.44669
	110.736	30.6663	-0.680243	5.44669
	110.774	30.541	-0.680236	5.44669
	110.838	30.4898	-0.672473	5.44669
	110.859	30.6086	-0.652236	5.44669
	110.824	30.7409	-0.643828	5.44669
	110.821	30.7643	-0.662815	5.44669
	110.835	30.7287	-0.684053	5.44669
	110.798	30.7057	-0.68783	5.44669
	110.748	30.7088	-0.682122	5.44669
	110.736	30.7182	-0.678429	5.44669
	110.747	30.6719	-0.678918	5.44669
	110.757	30.543	-0.672565	5.44669
	110.756	30.4394	-0.652743	5.44669
	110.753	30.3822	-0.644008	5.44669
	110.752	30.2873	-0.654839	5.44669
	110.752	30.2507	-0.655789	5.44669
	110.753	30.3649	-0.651277	5.44669
	110.753	30.4408	-0.664623	5.44669
	110.753	30.3361	-0.674284	5.44669
	110.775	30.2008	-0.658235	5.44669
	110.832	30.1712	-0.645648	5.44669
	110.856	30.2052	-0.661437	5.44669
	110.802	30.2298	-0.682827	5.44669
	110.742	30.2279	-0.687806	5.44669
	110.732	30.2184	-0.682547	5.44669
	110.748	30.2643	-0.678616	5.44669
	110.758	30.393	-0.670974	5.44669
	110.757	30.4475	-0.644313	5.44669
	110.753	30.3288	-0.616183	5.44669
	110.751	30.1954	-0.618632	5.44669
	110.752	30.1715	-0.638279	5.44669
	110.753	30.2073	-0.654875	5.44669
	110.753	30.2305	-0.672047	5.44669
	110.753	30.2275	-0.683937	5.44669
	110.753	30.218	-0.684491	5.44669
	110.753	30.215	-0.680763	5.44669
	110.753	30.2172	-0.679046	5.44669
	110.753	30.17	-0.679659	5.44669
	110.753	29.994	-0.680527	5.44669
	110.753	29.765	-0.680673	5.44669
	110.753	29.6551	-0.680426	5.44669
	110.753	29.6784	-0.68027	5.44669
	110.753	29.7253	-0.672422	5.44669
	110.753	29.7363	-0.652202	5.44669
	110.753	29.7243	-0.643832	5.44669
	110.753	29.7153	-0.662828	5.44669
	110.753	29.7158	-0.684057	5.44669
	110.753	29.7192	-0.679956	5.44669
	110.753	29.7204	-0.646093	5.44669
	110.753	29.7197	-0.613728	5.44669
	110.753	29.719	-0.61697	5.44669
	110.753	29.719	-0.638456	5.44669
	110.753	29.7192	-0.65554	5.44669
	110.753	29.7193	-0.664392	5.44669
	110.753	29.7193	-0.655635	5.44669
	110.753	29.7192	-0.647808	5.44669
	110.753	29.7192	-0.663224	5.44669
	110.753	29.7684	-0.67493	5.44669
	110.753	29.8952	-0.659004	5.44669
	110.753	29.9476	-0.64574	5.44669
	110.753	29.878	-0.661202	5.44669
	110.753	29.872	-0.674825	5.44669
	110.73	29.9009	-0.659679	5.44669
	110.673	29.8178	-0.646061	5.44669
	110.649	29.7081	-0.661097	5.44669
	110.681	29.6815	-0.682538	5.44669
	110.661	29.7077	-0.679935	5.44669
	110.568	29.7279	-0.646624	5.44669
	110.525	29.727	-0.613958	5.44669
	110.605	29.7194	-0.624748	5.44669
	110.708	29.7166	-0.666491	5.44669
	110.71	29.718	-0.692067	5.44669
	110.649	29.6705	-0.689832	5.44669
[truncated: 1,952 more rows]
