# Supplementary material for: Design of a cosmetic glove stiffness compensation mechanism for toddler-sized hand prostheses
Source: PLoS One. 2017 Aug 11;12(8):e0183233. doi: 10.1371/journal.pone.0183233 (PMC5553851; doi:10.1371/journal.pone.0183233)
Supplement: S1 Dataset — (ZIP) [file pone.0183233.s001.zip › 04 Prototype + hand measurements/RVSSIL_3.xlsx]

## Sheet: test_RVSSIL_3
LabVIEW Measurement
Writer_Version	2
Reader_Version	2
Separator	Tab
Decimal_Separator	.
Multi_Headings	No
X_Columns	No
Time_Pref	Absolute
Operator	localadmin
Date	2013-11-12
Time	00:10:22.639000
***End_of_Header***
Channels	4
Samples	10	10	10	10
Date	2013-11-12	2013-11-12	2013-11-12	2013-11-12
Time	00:10:25.639000	00:10:25.639000	00:10:25.639000	00:10:25.639000
Y_Unit_Label	mm	N	N	Pa
X_Dimension	Time	Time	Time	Time
X0	0	0	0	0
Delta_X	0.01	0.01	0.01	0.01
***End_of_Header***
X_Value	Voltage LVDT (Filtered)	Voltage Load Cell (Filtered)	Voltage Pinch Load Cell (Filtered)	Voltage Pressure (Filtered)	Comment
	117.671	0.763543	-0.676187	5.44669
	117.692	0.763543	-0.659667	5.44669
	117.713	0.763543	-0.645572	5.44669
	117.673	0.763543	-0.660896	5.44669
	117.576	0.763543	-0.682628	5.44669
	117.538	0.763543	-0.687915	5.44669
	117.621	0.763543	-0.682664	5.44669
	117.725	0.763543	-0.670755	5.44669
	117.725	0.763543	-0.650652	5.44669
	117.686	0.763543	-0.643775	5.44669
	117.714	0.763543	-0.663356	5.44669
	117.747	0.763543	-0.684298	5.44669
	117.684	0.763543	-0.687741	5.44669
	117.57	0.763543	-0.681997	5.44669
	117.531	0.763543	-0.670538	5.44669
	117.599	0.763543	-0.650798	5.44669
	117.647	0.763543	-0.643913	5.44669
	117.622	0.763543	-0.663362	5.44669
	117.636	0.763543	-0.67638	5.44669
	117.724	0.763543	-0.659563	5.44669
	117.768	0.763543	-0.64546	5.44669
	117.712	0.763543	-0.660886	5.44669
	117.644	0.763543	-0.682663	5.44669
	117.631	0.763543	-0.687934	5.44669
	117.649	0.763543	-0.674788	5.44669
	117.661	0.763543	-0.650462	5.44669
	117.682	0.763543	-0.63439	5.44669
	117.734	0.812733	-0.634633	5.44669
	117.779	0.939509	-0.648054	5.44669
	117.783	0.991941	-0.670535	5.44669
	117.77	0.873123	-0.685735	5.44669
	117.741	0.740368	-0.685783	5.44669
	117.685	0.716804	-0.680665	5.44669
	117.642	0.752508	-0.670675	5.44669
	117.617	0.775582	-0.651329	5.44669
	117.595	0.772516	-0.644087	5.44669
	117.613	0.763023	-0.663246	5.44669
	117.654	0.760136	-0.684141	5.44669
	117.668	0.762301	-0.687714	5.44669
	117.638	0.764234	-0.682042	5.44669
	117.573	0.764274	-0.678437	5.44669
	117.526	0.763604	-0.671079	5.44669
	117.547	0.763309	-0.652291	5.44669
	117.62	0.763423	-0.636476	5.44669
	117.65	0.763576	-0.626986	5.44669
	117.616	0.7636	-0.619251	5.44669
	117.632	0.763555	-0.633639	5.44669
	117.725	0.763528	-0.668285	5.44669
	117.792	0.763533	-0.689651	5.44669
	117.792	0.763544	-0.68031	5.44669
	117.747	0.763547	-0.644245	5.44669
	117.68	0.763544	-0.612827	5.44669
	117.66	0.763542	-0.62512	5.44669
	117.697	0.763542	-0.667048	5.44669
	117.7	0.763543	-0.692169	5.44669
	117.686	0.763543	-0.689676	5.44669
	117.723	0.763543	-0.680002	5.44669
	117.773	0.763543	-0.676884	5.44669
	117.763	0.763543	-0.679024	5.44669
	117.693	0.763543	-0.68103	5.44669
	117.638	0.763543	-0.673239	5.44669
	117.635	0.763543	-0.652274	5.44669
	117.652	0.763543	-0.643572	5.44669
	117.661	0.763543	-0.662694	5.44669
	117.68	0.763543	-0.684093	5.44669
	117.711	0.763543	-0.68789	5.44669
	117.677	0.763543	-0.682132	5.44669
	117.6	0.763543	-0.670541	5.44669
	117.617	0.763543	-0.650751	5.44669
	117.724	0.763543	-0.643893	5.44669
	117.774	0.763543	-0.663369	5.44669
	117.715	0.763543	-0.684262	5.44669
	117.643	0.763543	-0.67985	5.44669
	117.629	0.763543	-0.645975	5.44669
	117.671	0.763543	-0.613717	5.44669
	117.741	0.763543	-0.617007	5.44669
	117.763	0.763543	-0.638475	5.44669
	117.704	0.763543	-0.647664	5.44669
	117.642	0.763543	-0.644098	5.44669
	117.61	0.812733	-0.647244	5.44669
	117.593	0.939509	-0.658951	5.44669
	117.637	0.991941	-0.656311	5.44669
	117.713	0.873123	-0.650026	5.44669
	117.692	0.740368	-0.663913	5.44669
	117.606	0.716804	-0.682301	5.44669
	117.592	0.752508	-0.686705	5.44669
	117.641	0.775582	-0.674402	5.44669
	117.693	0.772516	-0.650737	5.44669
	117.724	0.763023	-0.634642	5.44669
	117.7	0.760136	-0.62677	5.44669
	117.676	0.762301	-0.619812	5.44669
	117.719	0.764234	-0.62608	5.44669
	117.752	0.764274	-0.63219	5.44669
	117.685	0.763604	-0.624811	5.44669
	117.59	0.763309	-0.634068	5.44669
	117.588	0.763423	-0.666481	5.44669
	117.623	0.763576	-0.688741	5.44669
	117.616	0.7636	-0.688441	5.44669
	117.62	0.763555	-0.680703	5.44669
	117.649	0.763528	-0.677616	5.44669
	117.686	0.763533	-0.679081	5.44669
	117.74	0.763544	-0.680793	5.44669
	117.78	0.763547	-0.68099	5.44669
	117.759	0.763544	-0.680464	5.44669
	117.667	0.763542	-0.680173	5.44669
	117.558	0.763542	-0.680239	5.44669
	117.533	0.763543	-0.68037	5.44669
	117.603	0.763543	-0.680401	5.44669
	117.649	0.763543	-0.680368	5.44669
	117.599	0.763543	-0.680343	5.44669
	117.533	0.763543	-0.680344	5.44669
	117.541	0.763543	-0.680353	5.44669
	117.615	0.763543	-0.680357	5.44669
	117.651	0.812733	-0.680355	5.44669
	117.618	0.939509	-0.680353	5.44669
	117.633	0.991941	-0.672482	5.44669
	117.724	0.873123	-0.652198	5.44669
	117.769	0.740368	-0.643809	5.44669
	117.69	0.716804	-0.66282	5.44669
	117.586	0.752508	-0.684062	5.44669
	117.607	0.775582	-0.687832	5.44669
	117.725	0.772516	-0.682119	5.44669
	117.778	0.763023	-0.678427	5.44669
	117.716	0.760136	-0.678918	5.44669
	117.664	0.762301	-0.680437	5.44669
	117.686	0.764234	-0.680899	5.44669
	117.694	0.764274	-0.680552	5.44669
	117.665	0.763604	-0.680243	5.44669
	117.623	0.763309	-0.680237	5.44669
	117.59	0.763423	-0.680344	5.44669
	117.609	0.763576	-0.680391	5.44669
	117.654	0.7636	-0.672502	5.44669
	117.692	0.763555	-0.652193	5.44669
	117.741	0.812718	-0.635929	5.44669
	117.756	0.939498	-0.634663	5.44669
	117.701	1.04113	-0.647519	5.44669
	117.666	1.09828	-0.6703	5.44669
	117.714	1.14473	-0.685827	5.44669
	117.754	1.10397	-0.685905	5.44669
	117.71	1.01488	-0.680683	5.44669
	117.67	0.983256	-0.678511	5.44669
	117.713	1.04948	-0.671592	5.44669
	117.774	1.14522	-0.65248	5.44669
	117.789	1.12158	-0.644243	5.44669
	117.752	1.07128	-0.662902	5.44669
	117.661	1.15599	-0.683941	5.44669
	117.558	1.27396	-0.687753	5.44669
	117.535	1.30349	-0.682129	5.44669
	117.627	1.27555	-0.678459	5.44669
	117.728	1.25361	-0.678928	5.44669
	117.724	1.25439	-0.680429	5.44669
	117.685	1.26252	-0.680892	5.44669
	117.691	1.26565	-0.672681	5.44669
	117.689	1.26407	-0.644219	5.44669
	117.661	1.2623	-0.615537	5.44669
	117.646	1.26212	-0.618394	5.44669
	117.671	1.26267	-0.63841	5.44669
	117.735	1.26297	-0.655014	5.44669
	117.783	1.2629	-0.672059	5.44669
	117.785	1.26276	-0.676021	5.44669
	117.747	1.26273	-0.656313	5.44669
	117.683	1.26276	-0.644224	5.44669
	117.639	1.31198	-0.661524	5.44669
	117.617	1.43876	-0.68337	5.44669
	117.596	1.49118	-0.680132	5.44669
	117.614	1.42155	-0.654281	5.44669
	117.631	1.46476	-0.641955	5.44669
	117.611	1.66959	-0.661302	5.44669
	117.614	1.81488	-0.684084	5.44669
	117.626	1.81478	-0.688381	5.44669
	117.586	1.71578	-0.682341	5.44669
	117.535	1.56848	-0.670454	5.44669
	117.524	1.5252	-0.650641	5.44669
	117.536	1.65515	-0.636006	5.44669
	117.568	1.83851	-0.635247	5.44669
	117.625	2.03467	-0.647736	5.44669
	117.645	2.22546	-0.670184	5.44669
	117.59	2.31236	-0.685701	5.44669
	117.53	2.29309	-0.685894	5.44669
	117.543	2.25606	-0.672853	5.44669
	117.617	2.2477	-0.650376	5.44669
	117.651	2.3066	-0.642913	5.44669
	117.595	2.48961	-0.663092	5.44669
	117.531	2.7667	-0.684494	5.44669
	117.519	3.04953	-0.687916	5.44669
	117.536	3.2538	-0.682001	5.44669
	117.547	3.3172	-0.678348	5.44669
	117.546	3.28357	-0.678927	5.44669
	117.541	3.24891	-0.680469	5.44669
	117.54	3.24666	-0.680909	5.44669
	117.541	3.30728	-0.680545	5.44669
	117.542	3.48883	-0.680236	5.44669
	117.542	3.71551	-0.680236	5.44669
	117.542	3.82239	-0.672475	5.44669
	117.541	3.79869	-0.652237	5.44669
	117.541	3.75269	-0.643827	5.44669
	117.542	3.74215	-0.654944	5.44669
	117.542	3.75414	-0.655897	5.44669
	117.542	3.76291	-0.643415	5.44669
	117.542	3.81152	-0.636433	5.44669
	117.542	3.98412	-0.645592	5.44669
	117.542	4.21132	-0.668863	5.44669
	117.542	4.32159	-0.68591	5.44669
	117.542	4.29913	-0.67858	5.44669
	117.542	4.25245	-0.652727	5.44669
	117.542	4.24118	-0.633984	5.44669
	117.542	4.20391	-0.633657	5.44669
	117.542	4.08614	-0.647789	5.44669
	117.542	3.98406	-0.670771	5.4507
	117.542	3.92351	-0.685928	5.46104
	117.542	3.82661	-0.68578	5.46531
	117.542	3.79047	-0.680595	5.45562
	117.542	3.95464	-0.678518	5.4448
	117.542	4.20676	-0.679498	5.44287
	117.542	4.3794	-0.672777	5.44579
	117.542	4.48034	-0.652625	5.44767
	117.542	4.52916	-0.643883	5.44742
	117.542	4.57369	-0.654829	5.44664
	117.542	4.73205	-0.655829	5.44641
	117.542	5.00419	-0.651298	5.44658
	117.542	5.29375	-0.656747	5.44674
	117.542	5.55179	-0.653989	5.44675
	117.519	5.7415	-0.649844	5.44669
	117.439	5.80766	-0.656792	5.44667
	117.358	5.82955	-0.654525	5.44668
	117.388	5.97254	-0.642182	5.44669
	117.48	6.24632	-0.636404	5.44669
	117.493	6.54205	-0.646018	5.44669
	117.464	6.80209	-0.669051	5.44669
	117.469	7.03963	-0.677967	5.44669
	117.44	7.28048	-0.650327	5.44669
	117.353	7.53072	-0.616167	5.44669
	117.293	7.78371	-0.62435	5.44669
	117.293	8.08371	-0.657667	5.44669
	117.314	8.5086	-0.663654	5.44669
	117.323	8.98589	-0.653518	5.44669
	117.319	9.34504	-0.654888	5.44669
	117.314	9.62091	-0.65242	5.44669
	117.314	9.99987	-0.641977	5.44669
	117.315	10.516	-0.637066	5.44669
	117.316	11.0632	-0.646368	5.44669
	117.316	11.6253	-0.668963	5.44669
	117.315	12.2892	-0.685676	5.44669
	117.315	13.0072	-0.686317	5.44669
	117.315	13.5668	-0.673039	5.44669
	117.315	13.8703	-0.650303	5.44669
	117.315	14.1451	-0.642816	5.44669
	117.293	14.6499	-0.663078	5.44669
	117.235	15.236	-0.684522	5.44669
	117.212	15.672	-0.680063	5.44669
	117.243	16.0492	-0.653843	5.44669
	117.224	16.5096	-0.641795	5.44669
	117.153	17.0343	-0.65352	5.44669
	117.167	17.5085	-0.648152	5.44669
	117.271	17.8329	-0.623688	5.44669
	117.321	18.0955	-0.628233	5.44669
	117.24	18.4814	-0.664484	5.44669
	117.133	18.9559	-0.689987	5.44669
	117.131	19.3278	-0.689674	5.44669
	117.17	19.5608	-0.680777	5.44669
	117.143	19.7128	-0.677209	5.44669
	117.088	19.8215	-0.678885	5.44669
	117.07	20.0301	-0.672985	5.44669
	117.082	20.4575	-0.65293	5.44669
	117.092	21.0159	-0.643937	5.44669
	117.093	21.514	-0.662613	5.44669
	117.089	21.836	-0.683929	5.44669
	117.088	22.04	-0.68785	5.44669
	117.088	22.2959	-0.682174	5.44669
	117.089	22.7201	-0.670573	5.44669
	117.089	23.2128	-0.65075	5.44669
	117.089	23.5787	-0.643881	5.44669
	117.089	23.8519	-0.663365	5.44669
	117.089	24.2273	-0.684264	5.44669
	117.089	24.6937	-0.687723	5.44669
	117.089	25.066	-0.682002	5.44669
	117.089	25.302	-0.678417	5.44669
	117.089	25.5534	-0.678955	5.44669
	117.089	25.9643	-0.680456	5.44669
	117.089	26.4531	-0.680893	5.44669
	117.089	26.8712	-0.680543	5.44669
	117.089	27.2738	-0.680241	5.44669
	117.089	27.7018	-0.680239	5.44669
	117.089	28.0976	-0.672475	5.44669
	117.089	28.5618	-0.652235	5.44669
	117.089	29.1788	-0.635956	5.44669
	117.089	29.755	-0.634659	5.44669
	117.067	30.1486	-0.647508	5.44669
	117.009	30.4627	-0.670297	5.44669
	116.985	30.8055	-0.68583	5.44669
	117.017	31.2374	-0.685907	5.44669
	117.02	31.655	-0.680683	5.44669
	116.984	31.8807	-0.67851	5.44669
	116.942	32.1051	-0.671592	5.44669
	116.911	32.6057	-0.65248	5.44669
	116.953	33.157	-0.644243	5.44669
	117.033	33.4244	-0.662902	5.44669
	117.015	33.5219	-0.683941	5.44669
	116.906	33.6932	-0.687753	5.44669
	116.833	34.012	-0.682129	5.44669
	116.836	34.4244	-0.678459	5.44669
	116.862	34.7835	-0.678928	5.44669
	116.872	35.0316	-0.672559	5.44669
	116.867	35.2433	-0.652737	5.44669
	116.861	35.4779	-0.644007	5.44669
	116.861	35.6855	-0.662712	5.44669
	116.862	35.7675	-0.676075	5.44669
	116.863	35.7405	-0.659666	5.44669
	116.863	35.702	-0.645611	5.44669
	116.863	35.745	-0.660913	5.44669
	116.862	35.9321	-0.682621	5.44669
	116.863	36.1674	-0.687906	5.44669
	116.863	36.2759	-0.682662	5.44669
	116.863	36.299	-0.678628	5.44669
	116.863	36.3782	-0.678809	5.44669
	116.863	36.4695	-0.68032	5.44669
	116.863	36.5392	-0.680888	5.44669
	116.863	36.693	-0.68059	5.44669
	116.863	36.9543	-0.680262	5.44669
	116.863	37.1917	-0.680231	5.44669
	116.863	37.3256	-0.680335	5.44669
	116.863	37.4651	-0.680389	5.44669
	116.863	37.65	-0.680375	5.44669
	116.863	37.7547	-0.68035	5.4507
	116.863	37.7941	-0.672474	5.46104
	116.863	37.9307	-0.644325	5.46531
	116.863	38.1464	-0.615655	5.45562
	116.863	38.3139	-0.626277	5.4448
	116.863	38.4749	-0.666528	5.44287
	116.863	38.6569	-0.683669	5.44579
	116.863	38.8018	-0.661442	5.44767
	116.863	38.9654	-0.635777	5.44742
	116.863	39.2056	-0.631303	5.44664
	116.863	39.4803	-0.646164	5.44641
	116.863	39.6942	-0.670927	5.44658
	116.863	39.7646	-0.686571	5.44674
	116.863	39.7797	-0.685994	5.44675
	116.84	39.9183	-0.680456	5.44669
	116.783	40.1435	-0.670513	5.44667
	116.737	40.265	-0.651335	5.44668
	116.711	40.248	-0.636276	5.44669
	116.69	40.2488	-0.635113	5.44669
	116.708	40.46	-0.647584	5.44669
	116.749	40.8758	-0.670167	5.44669
	116.785	41.2727	-0.685748	5.44669
	116.813	41.5351	-0.678048	5.44669
	116.771	41.6902	-0.652562	5.44669
	116.693	41.7405	-0.641975	5.44669
	116.711	41.719	-0.661921	5.44669
	116.797	41.694	-0.676466	5.44268
	116.79	41.7407	-0.65224	5.43234
	116.706	41.9246	-0.617503	5.42806
	116.688	42.1572	-0.62423	5.43775
	116.712	42.3149	-0.665013	5.44858
	116.685	42.4657	-0.691632	5.4505
	116.635	42.647	-0.690175	5.44759
	116.62	42.746	-0.680402	5.44571
	116.63	42.7844	-0.676874	5.44595
	116.64	42.9226	-0.671007	5.44673
	116.64	43.1393	-0.652816	5.44696
	116.659	43.2575	-0.644592	5.44679
	116.715	43.2421	-0.662929	5.44663
	116.739	43.1955	-0.683828	5.44663
	116.686	43.1818	-0.687696	5.44668
	116.626	43.1927	-0.682145	5.44671
	116.615	43.2513	-0.678486	5.4467
	116.631	43.4273	-0.671063	5.44668
	116.642	43.6524	-0.644396	5.44668
	116.64	43.7606	-0.616187	5.44669
	116.636	43.738	-0.618604	5.44669
	116.635	43.7412	-0.638266	5.44669
	116.636	43.9062	-0.647009	5.44669
	116.637	44.1464	-0.643898	5.44669
	116.637	44.2649	-0.647393	5.44669
	116.636	44.2412	-0.666956	5.44669
	116.636	44.1911	-0.676599	5.44669
	116.636	44.228	-0.65837	5.44669
	116.636	44.4167	-0.644881	5.44669
	116.636	44.6548	-0.661068	5.44669
	116.636	44.7639	-0.682945	5.44669
	116.636	44.7371	-0.687987	5.44669
	116.636	44.689	-0.67471	5.44669
	116.636	44.6787	-0.65041	5.44669
	116.636	44.6915	-0.642267	5.44669
	116.636	44.7006	-0.66281	5.44669
	116.636	44.749	-0.684605	5.44669
	116.636	44.9214	-0.688063	5.44669
	116.636	45.1486	-0.682023	5.44268
	116.636	45.2589	-0.670434	5.43234
	116.636	45.2365	-0.650745	5.42806
	116.636	45.1898	-0.643928	5.43775
	116.636	45.2277	-0.663387	5.44858
	116.636	45.4156	-0.684256	5.4505
	116.636	45.653	-0.679841	5.44759
	116.636	45.7621	-0.645974	5.44571
	116.636	45.7356	-0.613719	5.44595
	116.636	45.6876	-0.624879	5.44673
	116.636	45.6772	-0.66663	5.44696
	116.636	45.69	-0.692079	5.44679
	116.636	45.699	-0.689787	5.44663
	116.636	45.6983	-0.680081	5.44663
	116.636	45.6947	-0.669006	5.44668
	116.614	45.6935	-0.650837	5.44671
	116.534	45.6943	-0.644474	5.4467
	116.431	45.695	-0.663582	5.44668
	116.381	45.6951	-0.684144	5.44668
	116.392	45.6948	-0.687596	5.44669
	116.413	45.6947	-0.681991	5.44669
	116.44	45.6947	-0.678457	5.44669
	116.492	45.6948	-0.678976	5.44669
	116.512	45.6948	-0.68045	5.44669
	116.458	45.6948	-0.680884	5.44669
	116.4	45.6948	-0.67267	5.44669
	116.389	45.6948	-0.652088	5.44669
	116.405	45.6948	-0.643696	5.44669
	116.415	45.6948	-0.662812	5.44669
	116.414	45.6948	-0.684098	5.44669
	116.41	45.6948	-0.68785	5.44669
	116.409	45.6948	-0.682114	5.44669
	116.41	45.6948	-0.678418	5.44669
	116.41	45.6948	-0.678916	5.44669
	116.41	45.6948	-0.680439	5.44669
	116.41	45.6948	-0.6809	5.44669
	116.41	45.6948	-0.672681	5.44669
	116.41	45.6948	-0.652087	5.44669
	116.41	45.6948	-0.643691	5.44669
	116.41	45.6948	-0.662811	5.44669
	116.41	45.6948	-0.684099	5.44669
	116.41	45.6948	-0.687851	5.44669
	116.41	45.6948	-0.682114	5.44669
	116.41	45.6948	-0.670547	5.44669
	116.41	45.6948	-0.65076	5.44669
	116.41	45.6456	-0.636023	5.44669
	116.41	45.4696	-0.635211	5.44669
	116.41	45.2412	-0.639845	5.44669
	116.41	45.1316	-0.642032	5.44669
	116.41	45.1548	-0.649165	5.44669
	116.41	45.2016	-0.668363	5.44669
	116.41	45.2126	-0.684429	5.44669
	116.41	45.2006	-0.686008	5.44669
	116.41	45.1916	-0.681223	5.44669
	116.41	45.1921	-0.6787	5.44669
	116.41	45.1955	-0.679351	5.44669
	116.41	45.1968	-0.680521	5.44669
	116.41	45.1961	-0.68078	5.44669
	116.41	45.2445	-0.680473	5.44669
	116.41	45.4204	-0.672381	5.44669
	116.41	45.6491	-0.652113	5.44669
	116.41	45.7588	-0.643809	5.44669
	116.41	45.7847	-0.662851	5.44669
	116.388	45.9139	-0.684074	5.44669
	116.33	46.1313	-0.679956	5.44669
	116.284	46.2529	-0.646086	5.44669
	116.281	46.2387	-0.605855	5.44669
	116.317	46.1914	-0.596686	5.44669
	116.359	46.2262	-0.630068	5.44669
	116.324	46.4129	-0.666681	5.44669
	116.22	46.651	-0.665349	5.44669
	116.156	46.7608	-0.651016	5.44669
	116.16	46.7343	-0.653236	5.44669
	116.184	46.6861	-0.652618	5.44669
	116.192	46.6756	-0.650517	5.44669
	116.187	46.6884	-0.657561	5.44669
	116.205	46.6975	-0.654608	5.44669
	116.262	46.6968	-0.649814	5.44669
	116.309	46.6932	-0.66443	5.44669
	116.336	46.692	-0.682594	5.44669
	116.379	46.6927	-0.686644	5.44669
	116.395	46.7427	-0.682143	5.44669
	116.321	46.9187	-0.67886	5.44669
	116.207	47.1468	-0.67909	5.44669
	116.151	47.2563	-0.680355	5.44669
	116.163	47.2332	-0.672932	5.44669
	116.187	47.1865	-0.644515	5.44669
	116.192	47.2246	-0.615572	5.44669
	116.209	47.4126	-0.626174	5.44669
	116.262	47.65	-0.666515	5.44669
	116.286	47.7591	-0.69157	5.44669
	116.233	47.7325	-0.689615	5.44669
	116.174	47.7337	-0.68019	5.44669
	116.163	47.8993	-0.676984	5.44669
	116.179	48.1405	-0.678999	5.44669
	116.189	48.2591	-0.673113	5.44669
	116.188	48.2352	-0.652943	5.44669
	116.184	48.2341	-0.643897	5.44669
	116.182	48.3978	-0.662592	5.44669
	116.183	48.5898	-0.676064	5.44669
	116.184	48.5331	-0.659704	5.44669
	116.184	48.2811	-0.645631	5.44669
	116.184	48.1211	-0.653037	5.44669
	116.184	48.1319	-0.654456	5.44669
	116.184	48.1914	-0.651359	5.44669
	116.184	48.2122	-0.665131	5.44669
	116.184	48.1505	-0.682338	5.44669
	116.184	47.9619	-0.686287	5.44669
	116.184	47.7327	-0.682085	5.44669
	116.184	47.6272	-0.678962	5.44669
	116.184	47.6524	-0.679154	5.44669
	116.184	47.6986	-0.680346	5.44669
	116.184	47.7086	-0.680777	5.44669
	116.184	47.6964	-0.680534	5.44669
	116.184	47.6877	-0.680279	5.44669
	116.184	47.6884	-0.680258	5.44669
	116.184	47.6918	-0.68034	5.44669
	116.184	47.6929	-0.680382	5.44669
	116.184	47.6922	-0.68037	5.44669
	116.184	47.6915	-0.68035	5.44669
	116.184	47.6915	-0.680346	5.44669
	116.184	47.6917	-0.680352	5.44669
	116.184	47.6918	-0.680355	5.44669
	116.184	47.6918	-0.680355	5.44669
	116.184	47.6917	-0.680353	5.44669
	116.184	47.6917	-0.680353	5.44669
	116.184	47.6917	-0.680353	5.44669
	116.184	47.6917	-0.680354	5.44669
	116.184	47.6917	-0.672483	5.44669
	116.184	47.6917	-0.652198	5.44669
	116.184	47.6917	-0.643809	5.44669
	116.184	47.6917	-0.66282	5.44669
	116.184	47.6917	-0.684062	5.44669
	116.184	47.6917	-0.687832	5.44669
	116.161	47.6917	-0.682119	5.44669
	116.104	47.6917	-0.678427	5.44669
	116.08	47.6917	-0.678918	5.44669
	116.134	47.6917	-0.680437	5.44669
	116.194	47.6917	-0.680899	5.44669
	116.205	47.6917	-0.680552	5.44669
	116.189	47.6917	-0.680243	5.44669
	116.178	47.6425	-0.680237	5.44669
	116.18	47.5158	-0.680344	5.44669
	116.184	47.4141	-0.680391	5.44669
	116.185	47.357	-0.680373	5.44669
	116.184	47.2613	-0.680348	5.44669
	116.183	47.1753	-0.680344	5.44669
	116.183	47.1628	-0.680352	5.44669
	116.184	47.1865	-0.672485	5.44669
	116.184	47.2498	-0.6522	5.44669
	116.184	47.4232	-0.635938	5.44669
	116.184	47.6455	-0.634664	5.44669
	116.184	47.7534	-0.639646	5.44669
	116.184	47.7317	-0.634272	5.44669
	116.184	47.637	-0.621127	5.44669
	116.184	47.45	-0.631827	5.44669
	116.184	47.2332	-0.666858	5.44669
	116.184	47.1324	-0.689697	5.44669
	116.184	47.2043	-0.688707	5.44669
	116.184	47.4237	-0.680475	5.44669
	116.184	47.6619	-0.677426	5.44669
	116.184	47.7601	-0.679083	5.44669
	116.184	47.7287	-0.680862	5.44669
	116.184	47.6333	-0.681018	5.44669
	116.184	47.4495	-0.680451	5.44669
	116.184	47.2343	-0.680158	5.44669
	116.184	47.133	-0.680237	5.44669
	116.184	47.155	-0.680374	5.44669
	116.184	47.1983	-0.680404	5.44669
	116.184	47.2083	-0.672496	5.44669
	116.184	47.1971	-0.652186	5.44669
	116.184	47.1888	-0.643799	5.44669
	116.184	47.1893	-0.66282	5.44669
	116.184	47.2417	-0.684065	5.44669
	116.184	47.4188	-0.687833	5.44669
	116.184	47.6465	-0.682119	5.44669
	116.184	47.8046	-0.678426	5.44669
	116.184	48.0065	-0.671047	5.44669
	116.184	48.4136	-0.652281	5.44669
	116.161	48.9166	-0.644354	5.44669
	116.082	49.2434	-0.663019	5.44669
	116	49.3412	-0.683951	5.44669
	116.008	49.4357	-0.679844	5.44669
	116.043	49.6149	-0.653954	5.44669
	116.01	49.7333	-0.64192	5.44669
	115.977	49.7313	-0.661404	5.44669
	116.018	49.6903	-0.684139	5.44669
	116.054	49.6742	-0.688368	5.44669
	116.011	49.682	-0.682316	5.44669
	115.951	49.691	-0.670448	5.44669
	115.937	49.6428	-0.650647	5.44669
	115.973	49.4641	-0.643882	5.44669
	116.042	49.2342	-0.663402	5.44669
	116.065	49.1249	-0.684279	5.44669
	116.007	49.1488	-0.687716	5.44669
	115.945	49.1957	-0.681993	5.44669
	115.936	49.2066	-0.678416	5.44669
	115.953	49.1944	-0.678958	5.44669
	115.963	49.1854	-0.680457	5.44669
	115.962	49.186	-0.680893	5.44669
	115.979	49.1894	-0.680543	5.44669
	116.036	49.1906	-0.680241	5.44669
	116.06	49.1899	-0.680239	5.44669
	116.03	49.1892	-0.680346	5.44669
	116.027	49.1892	-0.680391	5.44669
	116.04	49.1894	-0.680372	5.44669
	116.024	49.1895	-0.672477	5.44669
	116.032	49.1895	-0.652189	5.44669
	116.044	49.2386	-0.635936	5.44669
	116.024	49.4146	-0.634667	5.44669
	116.031	49.6922	-0.647518	5.44669
	116.043	49.9777	-0.670298	5.44669
	116.002	50.2321	-0.685827	5.44669
	115.951	50.4709	-0.685905	5.44669
	115.94	50.6651	-0.680684	5.44669
	115.952	50.74	-0.678511	5.44669
	115.962	50.7148	-0.679463	5.44669
	115.961	50.7287	-0.680635	5.44669
	115.957	50.8992	-0.680788	5.44669
	115.956	51.0887	-0.680435	5.44669
	115.957	51.0286	-0.680233	5.44669
	115.958	50.776	-0.680274	5.44669
	115.958	50.617	-0.680363	5.44669
	115.958	50.6776	-0.680386	5.44669
	115.957	50.913	-0.680364	5.44669
	115.957	51.2111	-0.680346	5.44669
	115.957	51.4841	-0.680347	5.44669
	115.957	51.6767	-0.680353	5.44669
	115.957	51.788	-0.680356	5.44669
	115.957	51.9339	-0.680355	5.44669
	115.957	52.1296	-0.680353	5.44669
	115.935	52.2365	-0.680353	5.44669
	115.855	52.2238	-0.672483	5.44669
	115.774	52.1825	-0.644327	5.44669
	115.782	52.1699	-0.615653	5.44669
	115.839	52.1794	-0.626275	5.44669
	115.863	52.1879	-0.666528	5.44669
	115.832	52.188	-0.683669	5.44669
	115.762	52.1851	-0.661442	5.44669
	115.714	52.1838	-0.643648	5.44669
	115.714	52.1843	-0.659458	5.44669
	115.73	52.185	-0.682709	5.44669
	115.737	52.1851	-0.680589	5.44669
	115.734	52.1849	-0.654708	5.44669
	115.73	52.1848	-0.641971	5.44669
	115.73	52.1848	-0.661157	5.44669
	115.731	52.1849	-0.684018	5.44669
	115.732	52.2341	-0.688405	5.44669
	115.731	52.3608	-0.682375	5.44669
	115.731	52.4624	-0.678331	5.44669
	115.731	52.5196	-0.678787	5.44669
	115.731	52.6152	-0.680416	5.44669
	115.731	52.7012	-0.680937	5.44669
	115.731	52.7138	-0.672705	5.44669
	115.731	52.6901	-0.652084	5.44669
	115.731	52.676	-0.643682	5.44669
	115.731	52.6786	-0.662808	5.44669
	115.731	52.6846	-0.684101	5.44669
	115.731	52.6863	-0.687853	5.44669
	115.731	52.6848	-0.682114	5.44669
	115.731	52.6836	-0.678417	5.44669
	115.731	52.6836	-0.678916	5.44669
	115.731	52.6349	-0.680439	5.44669
	115.731	52.4591	-0.6809	5.44669
	115.731	52.2798	-0.680552	5.44669
	115.731	52.3461	-0.680242	5.44669
	115.731	52.5976	-0.680236	5.44669
	115.731	52.7048	-0.680344	5.44669
	115.731	52.5167	-0.67252	5.44669
	115.731	52.2295	-0.652217	5.44669
	115.731	52.0999	-0.643803	5.44669
	115.731	52.1357	-0.65494	5.44669
	115.731	52.1948	-0.655904	5.44669
	115.731	52.2065	-0.651289	5.44669
	115.731	52.1904	-0.664588	5.44669
	115.731	52.1795	-0.682135	5.44669
	115.731	52.1806	-0.686396	5.44669
	115.731	52.185	-0.682202	5.44669
	115.731	52.2356	-0.678972	5.44669
	115.731	52.4106	-0.679117	5.44669
	115.731	52.6381	-0.680326	5.44669
	115.731	52.7476	-0.680782	5.44669
	115.731	52.7248	-0.680543	5.44669
	115.731	52.6782	-0.680281	5.44669
	115.731	52.6671	-0.680256	5.44669
	115.731	52.6791	-0.680339	5.44669
	115.731	52.688	-0.680382	5.44669
	115.709	52.6383	-0.680371	5.44669
	115.651	52.5082	-0.680351	5.44669
	115.628	52.4545	-0.680346	5.44669
	115.682	52.574	-0.680351	5.44669
	115.742	52.7075	-0.680355	5.44669
	115.752	52.7803	-0.680355	5.44669
	115.714	52.9203	-0.680354	5.44669
	115.624	53.1255	-0.680353	5.44669
	115.544	53.2382	-0.680353	5.44669
	115.556	53.2246	-0.680354	5.44669
	115.614	53.1807	-0.672483	5.44669
	115.66	53.1675	-0.644327	5.44669
	115.685	53.1776	-0.615653	5.44669
	115.639	53.1865	-0.626275	5.44669
	115.537	53.1867	-0.666528	5.44669
	115.477	53.1836	-0.69154	5.44669
	115.483	53.1822	-0.681727	5.44669
	115.506	53.1828	-0.652037	5.44669
	115.535	53.1835	-0.640447	5.44669
	115.588	53.1836	-0.661468	5.44669
	115.607	53.1834	-0.68469	5.44669
	115.553	53.1832	-0.688576	5.44669
	115.494	53.1833	-0.682208	5.44669
	115.484	53.1833	-0.6782	5.44669
	115.5	53.1833	-0.678791	5.44669
	115.51	53.1833	-0.672594	5.44669
	115.509	53.1833	-0.644929	5.44669
	115.505	53.1833	-0.607995	5.44669
	115.503	53.1833	-0.597995	5.44669
	115.504	53.1833	-0.629855	5.44669
	115.505	53.1833	-0.673997	5.44669
	115.505	53.1833	-0.693347	5.44669
	115.505	53.1833	-0.687692	5.44669
	115.505	53.1833	-0.678751	5.44669
	115.505	53.1341	-0.677065	5.44669
	115.505	52.9582	-0.679544	5.44669
	115.505	52.7298	-0.681183	5.44669
	115.505	52.6694	-0.680989	5.44669
	115.505	52.8193	-0.680325	5.44669
	115.483	52.9185	-0.680116	5.44669
	115.425	52.8107	-0.680264	5.44669
	115.401	52.6659	-0.680401	5.44669
	115.455	52.6334	-0.680405	5.44669
	115.515	52.6696	-0.680358	5.44669
	115.526	52.6961	-0.680337	5.44669
	115.488	52.6943	-0.680345	5.44669
	115.42	52.6841	-0.680356	5.44669
	115.375	52.6805	-0.672487	5.44669
	115.353	52.6826	-0.652199	5.44669
	115.334	52.6847	-0.643808	5.44669
	115.373	52.6849	-0.654949	5.44669
	115.47	52.6842	-0.655906	5.44669
	115.508	52.6838	-0.651287	5.44669
	115.447	52.6348	-0.664586	5.44669
	115.401	52.5081	-0.682135	5.44669
	115.425	52.4557	-0.686396	5.44669
	115.432	52.5745	-0.682202	5.44669
	115.402	52.6581	-0.678972	5.44669
	115.36	52.5548	-0.679117	5.44669
	115.305	52.4175	-0.680326	5.44669
	115.266	52.3373	-0.680782	5.44669
	115.265	52.2447	-0.672672	5.44669
	115.277	52.1682	-0.644254	5.44669
	115.283	52.1094	-0.607685	5.44669
	115.281	51.9549	-0.598105	5.44669
	115.278	51.7879	-0.622141	5.44669
	115.278	51.8517	-0.645868	5.44669
	115.278	52.0486	-0.656758	5.44669
	115.279	52.0276	-0.670131	5.44669
	115.279	51.7885	-0.674593	5.44669
	115.279	51.6703	-0.656399	5.44669
	115.279	51.8002	-0.644768	5.44669
	115.279	51.9116	-0.661721	5.44669
	115.279	51.816	-0.683259	5.44669
	115.279	51.672	-0.680015	5.44669
	115.279	51.6355	-0.654272	5.44669
	115.279	51.6697	-0.641992	5.44669
	115.279	51.6968	-0.661321	5.44669
	115.279	51.696	-0.684079	5.44669
	115.279	51.686	-0.688372	5.44669
	115.279	51.6821	-0.682339	5.44669
	115.279	51.684	-0.678327	5.44669
	115.279	51.6862	-0.678798	5.44669
	115.279	51.6372	-0.680422	5.44669
	115.279	51.5098	-0.680935	5.44669
	115.279	51.457	-0.680573	5.44669
	115.279	51.5759	-0.680239	5.44669
	115.279	51.6596	-0.680227	5.44669
	115.279	51.5073	-0.680342	5.44669
	115.279	51.2431	-0.680393	5.44669
	115.279	51.1104	-0.680374	5.44669
	115.279	51.1367	-0.680348	5.44669
	115.279	51.1929	-0.680344	5.44669
	115.279	51.2068	-0.680351	5.44669
	115.279	51.1926	-0.680356	5.44669
	115.279	51.1817	-0.680355	5.44669
	115.279	51.1822	-0.680353	5.44669
	115.279	51.1863	-0.680353	5.44669
	115.279	51.1878	-0.680353	5.44669
	115.279	51.187	-0.672483	5.44669
	115.256	51.1861	-0.652198	5.44669
	115.177	51.186	-0.635938	5.44669
	115.095	51.1863	-0.634665	5.44669
	115.103	51.1865	-0.647517	5.44669
	115.137	51.1864	-0.670299	5.44669
	115.127	51.1864	-0.677957	5.44669
	115.129	51.1372	-0.649879	5.44669
	115.137	51.0104	-0.615983	5.44669
	115.117	50.958	-0.624432	5.44669
	115.125	51.0768	-0.665638	5.44669
	115.139	51.2096	-0.691822	5.44669
	115.097	51.2331	-0.690032	5.44669
	115.046	51.1974	-0.672404	5.44669
	115.035	51.1743	-0.648716	5.4507
	115.047	51.1774	-0.634506	5.46104
	115.057	51.1869	-0.635302	5.46531
	115.056	51.1898	-0.640422	5.45562
	115.052	51.1876	-0.642241	5.4448
	115.051	51.1857	-0.649048	5.44287
	115.052	51.1856	-0.668239	5.44579
	115.053	51.2355	-0.684419	5.44767
	115.053	51.3626	-0.686048	5.44742
	115.052	51.4641	-0.681244	5.44664
	115.052	51.4719	-0.678694	5.44641
	115.052	51.4407	-0.679341	5.44658
	115.052	51.4744	-0.672648	5.44674
	115.052	51.6057	-0.652627	5.44675
	115.052	51.7148	-0.64393	5.44669
	115.052	51.7243	-0.662718	5.44667
	115.052	51.6911	-0.683976	5.44668
	115.052	51.6741	-0.687832	5.44669
	115.052	51.6788	-0.68215	5.44669
	115.052	51.6869	-0.67844	5.44669
	115.052	51.6885	-0.678912	5.44669
	115.052	51.6864	-0.68043	5.44669
	115.052	51.6849	-0.680898	5.44669
	115.052	51.685	-0.680554	5.44669
	115.052	51.6856	-0.680244	5.44669
	115.052	51.6858	-0.672366	5.44669
	115.052	51.6857	-0.652188	5.44669
	115.052	51.6856	-0.643846	5.44669
	115.052	51.6856	-0.662839	5.44669
	115.052	51.6856	-0.684056	5.44669
	115.03	51.6856	-0.687823	5.44669
	114.973	51.6856	-0.682117	5.44669
	114.949	51.6856	-0.67843	5.44669
	115.003	51.6856	-0.67892	5.44669
	115.063	51.6856	-0.680437	5.44669
	115.051	51.6856	-0.680898	5.44669
	114.978	51.6856	-0.680552	5.44669
	114.943	51.6856	-0.672372	5.44669
	114.999	51.6856	-0.652081	5.44669
	115.041	51.6856	-0.643799	5.44669
	114.973	51.6856	-0.662858	5.44669
	114.875	51.6856	-0.684081	5.44669
	114.893	51.7348	-0.687827	5.44669
	115.009	51.8616	-0.68211	5.44669
	115.062	51.914	-0.678425	5.44669
	114.978	51.8444	-0.67105	5.44669
	114.869	51.8384	-0.644412	5.44669
	114.867	51.8673	-0.616198	5.44669
	114.929	51.7842	-0.626473	5.4507
	114.96	51.6745	-0.666417	5.46104
	114.951	51.6478	-0.683553	5.46531
	114.937	51.6741	-0.661433	5.45562
	114.912	51.6942	-0.643686	5.4448
	114.858	51.6933	-0.659477	5.44287
	114.815	51.6858	-0.682704	5.44579
	114.811	51.6829	-0.688451	5.44767
	114.824	51.6844	-0.682861	5.44742
	114.831	51.6861	-0.678518	5.44664
	114.829	51.6862	-0.678692	5.44641
	114.848	51.6857	-0.68031	5.44658
	114.905	51.6854	-0.680926	5.44674
	114.929	51.6855	-0.680609	5.44675
	114.876	51.6856	-0.680257	5.44669
	114.816	51.6857	-0.672352	5.44667
	114.805	51.6856	-0.652177	5.44668
	114.821	51.6856	-0.643847	5.44669
	114.831	51.6856	-0.662843	5.44669
	114.83	51.6856	-0.684058	5.44669
	114.826	51.6364	-0.687822	5.44669
	114.824	51.5096	-0.682116	5.44669
	114.825	51.4572	-0.67843	5.44669
	114.826	51.576	-0.671049	5.44669
	114.826	51.7088	-0.652281	5.44669
	114.826	51.7323	-0.644353	5.44669
	114.826	51.6966	-0.663019	5.44669
	114.826	51.6736	-0.683951	5.44669
	114.826	51.6766	-0.687715	5.44669
	114.826	51.6861	-0.68211	5.44669
	114.826	51.689	-0.678465	5.44669
	114.826	51.6377	-0.678937	5.44669
	114.826	51.4598	-0.672561	5.44669
	114.826	51.2313	-0.644863	5.44669
	114.826	51.1224	-0.61585	5.44669
	114.826	51.1459	-0.618296	5.44669
	114.826	51.1925	-0.638257	5.44669
	114.826	51.2034	-0.654985	5.44669
	114.826	51.1913	-0.672101	5.44669
	114.826	51.1824	-0.68392	5.44669
	114.826	51.1829	-0.676594	5.4507
	114.826	51.1864	-0.652602	5.46104
	114.826	51.1384	-0.634638	5.46531
	114.804	50.9617	-0.633975	5.45562
	114.746	50.7326	-0.64769	5.4448
	114.722	50.623	-0.670616	5.44287
	114.754	50.6464	-0.685899	5.44579
	114.757	50.6932	-0.685823	5.44767
	114.721	50.7042	-0.672753	5.44742
	114.679	50.6921	-0.650359	5.44664
	114.625	50.6832	-0.63507	5.44641
	114.61	50.6837	-0.634955	5.44658
	114.666	50.6379	-0.647946	5.44674
	114.724	50.4632	-0.670375	5.44675
	114.733	50.2341	-0.685707	5.44669
	114.695	50.1238	-0.677957	5.44667
	114.628	50.1469	-0.652538	5.44668
	114.583	50.2431	-0.641997	5.44669
	114.584	50.381	-0.661939	5.44669
	114.599	50.3722	-0.676466	5.44669
	114.605	50.1175	-0.660105	5.44669
	114.602	49.9329	-0.637785	5.44669
	114.621	50.0315	-0.63262	5.44669
	114.678	50.2013	-0.646003	5.44669
	114.703	50.2472	-0.66252	5.44669
	114.65	50.2077	-0.658249	5.44669
	114.589	50.1751	-0.64957	5.44669
	114.579	50.1263	-0.663033	5.44669
	114.595	50.0113	-0.682095	5.44669
	114.605	49.9637	-0.686931	5.44669
	114.604	50.0803	-0.682441	5.44669
	114.6	50.2104	-0.671011	5.44669
	114.598	50.2337	-0.642968	5.44669
	114.599	50.1988	-0.615607	5.44669
	114.6	50.1761	-0.618868	5.44669
	114.6	50.1299	-0.638583	5.44669
	114.6	49.9632	-0.654919	5.44669
	114.6	49.7377	-0.671957	5.44669
	114.6	49.626	-0.683883	5.44669
	114.6	49.6473	-0.684501	5.44669
	114.577	49.694	-0.680786	5.44669
	114.52	49.7057	-0.679053	5.44669
	114.496	49.7431	-0.671783	5.44669
	114.55	49.8608	-0.652367	5.44669
	114.61	49.9136	-0.636257	5.44669
	114.621	49.7982	-0.634738	5.44669
	114.582	49.6667	-0.647434	5.44669
	114.492	49.6425	-0.670238	5.44669
	114.412	49.6774	-0.685831	5.44669
	114.447	49.7004	-0.685929	5.44669
	114.562	49.6484	-0.680692	5.44669
	114.632	49.5123	-0.678506	5.44669
	114.603	49.4077	-0.679458	5.44669
	114.519	49.3527	-0.680635	5.44669
	114.464	49.259	-0.68079	5.44669
	114.467	49.173	-0.680436	5.44669
	114.509	49.1598	-0.672362	5.44669
	114.551	49.1832	-0.652118	5.44669
	114.536	49.1974	-0.643818	5.44669
	114.511	49.195	-0.662852	5.44669
	114.551	49.1889	-0.684072	5.44669
	114.583	49.1872	-0.687825	5.44669
	114.539	49.1887	-0.682113	5.44669
	114.48	49.1407	-0.678427	5.44669
	114.444	48.9647	-0.671049	5.44669
	114.423	48.7851	-0.652282	5.44669
	114.445	48.8021	-0.644353	5.44669
	114.487	48.927	-0.663018	5.44669
	114.523	49.031	-0.683951	5.44669
	114.55	49.1377	-0.687715	5.44669
	114.508	49.2116	-0.68211	5.44669
	114.43	49.2151	-0.678465	5.44669
	114.448	49.192	-0.671066	5.44669
	114.534	49.1813	-0.652276	5.44669
	114.527	49.1851	-0.644345	5.44669
	114.421	49.2397	-0.663017	5.44669
	114.345	49.4166	-0.683954	5.44669
	114.346	49.6434	-0.687717	5.44669
	114.394	49.752	-0.682109	5.44669
	114.463	49.729	-0.678464	5.44669
	114.481	49.6335	-0.671066	5.44669
	114.422	49.4958	-0.652276	5.44669
	114.361	49.4061	-0.644345	5.44669
	114.352	49.4071	-0.663017	5.44669
	114.347	49.4377	-0.683953	5.44669
	114.3	49.4007	-0.687717	5.44669
	114.274	49.2681	-0.682109	5.44669
	114.323	49.1597	-0.678464	5.44669
	114.382	49.151	-0.671066	5.44669
	114.394	49.1842	-0.652276	5.44669
	114.379	49.201	-0.636474	5.44669
	114.368	49.1961	-0.626991	5.44669
	114.369	49.1881	-0.619253	5.44669
	114.351	49.1865	-0.633638	5.44669
	114.295	49.1887	-0.668284	5.44669
	114.27	49.1901	-0.68178	5.44669
	114.323	49.19	-0.660025	5.44669
	114.384	49.1402	-0.643726	5.44669
	114.395	49.0133	-0.659994	5.44669
	114.379	48.961	-0.682906	5.44669
	114.368	49.0307	-0.680481	5.44669
	114.369	48.9875	-0.654592	5.44669
	114.374	48.7826	-0.641961	5.44669
	114.375	48.6373	-0.661194	5.44669
	114.374	48.6374	-0.684037	5.44669
	114.373	48.6872	-0.6884	5.44669
	114.373	48.7078	-0.682366	5.44669
	114.373	48.6986	-0.678329	5.44669
	114.374	48.6875	-0.678789	5.44669
	114.351	48.6861	-0.680418	5.44669
	114.294	48.7386	-0.680936	5.44669
	114.248	48.9165	-0.680575	5.44669
	114.244	49.1445	-0.680239	5.44669
	114.28	49.2532	-0.672356	5.44669
	114.345	49.2298	-0.652186	5.44669
	114.389	49.1833	-0.643848	5.44669
	114.367	49.1724	-0.662841	5.44669
	114.272	49.1845	-0.684056	5.44669
	114.185	49.1934	-0.679952	5.44669
	114.218	49.1928	-0.653962	5.44669
	114.313	49.1895	-0.634014	5.44669
	114.304	49.1882	-0.633231	5.44669
	114.194	49.1889	-0.6476	5.44669
	114.117	49.1896	-0.670843	5.44669
	114.119	49.1897	-0.686026	5.44669
	114.146	49.1895	-0.685795	5.44669
	114.157	49.1893	-0.672696	5.44669
	114.152	49.2386	-0.642474	5.44669
	114.146	49.3654	-0.606929	5.44669
	114.145	49.4178	-0.598421	5.44669
	114.147	49.299	-0.630413	5.44669
	114.148	49.1663	-0.674079	5.44669
	114.148	49.1427	-0.693184	5.44669
	114.147	49.1784	-0.687594	5.44669
	114.147	49.2015	-0.678768	5.44669
	114.147	49.1984	-0.677107	5.44669
	114.147	49.1889	-0.679556	5.44669
	114.147	49.186	-0.681173	5.44669
	114.147	49.1882	-0.68098	5.44669
	114.147	49.1409	-0.680325	5.44669
	114.147	49.0142	-0.672248	5.44669
	114.147	48.9119	-0.65211	5.44669
	114.147	48.8545	-0.643855	5.44669
	114.147	48.7589	-0.662871	5.44669
	114.147	48.6731	-0.684066	5.44669
	114.147	48.6606	-0.687816	5.44669
	114.147	48.6842	-0.682111	5.44669
	114.147	48.6983	-0.678429	5.44669
	114.147	48.6957	-0.671051	5.44669
	114.147	48.6896	-0.652282	5.44669
	114.147	48.688	-0.644353	5.44669
	114.147	48.6895	-0.663018	5.44669
	114.147	48.6907	-0.683951	5.44669
	114.147	48.6907	-0.687715	5.44669
	114.147	48.6902	-0.68211	5.44669
	114.147	48.7392	-0.678465	5.44669
	114.147	48.9153	-0.678937	5.44669
	114.147	49.1438	-0.680431	5.44669
	114.147	49.2534	-0.68089	5.44669
	114.147	49.2302	-0.67268	5.44669
	114.147	49.1834	-0.65209	5.44669
	114.147	49.1724	-0.643693	5.44669
	114.147	49.1844	-0.66281	5.44669
	114.147	49.1934	-0.676228	5.44669
	114.147	49.1929	-0.659695	5.44669
	114.147	49.1895	-0.645569	5.44669
	114.147	49.2374	-0.660885	5.44669
	114.147	49.4141	-0.682624	5.44669
	114.147	49.594	-0.687917	5.44669
	114.147	49.5277	-0.682666	5.44669
	114.147	49.3251	-0.678626	5.44669
	114.147	49.3446	-0.678807	5.44669
	114.147	49.536	-0.672449	5.44669
	114.147	49.5284	-0.644863	5.44669
	114.147	49.2969	-0.61589	5.44669
	114.147	49.128	-0.626184	5.44669
	114.147	49.1277	-0.666406	5.44669
	114.147	49.1858	-0.683651	5.44669
	114.147	49.2099	-0.661478	5.44669
	114.125	49.1993	-0.64367	5.44669
	114.067	49.1863	-0.659454	5.44669
	114.044	49.1846	-0.6827	5.44669
	114.097	49.1885	-0.688458	5.44669
	114.158	49.1908	-0.682865	5.44669
	114.168	49.1903	-0.678517	5.44669
	114.152	49.1401	-0.67869	5.44669
	114.142	49.0131	-0.672439	5.44669
	114.143	48.9117	-0.6449	5.44669
	114.147	48.904	-0.615909	5.44669
	114.149	48.9843	-0.626179	5.44669
	114.148	49.1266	-0.658526	5.44669
	114.125	49.2236	-0.663364	5.44669
	114.067	49.2241	-0.653091	5.44669
	114.021	49.1915	-0.662683	5.44669
	113.996	49.1779	-0.680696	5.44669
	113.952	49.1839	-0.678599	5.44669
	113.935	49.1912	-0.654589	5.44669
	113.987	49.1921	-0.634758	5.44669
	114.022	49.1899	-0.625448	5.44669
	113.974	49.1395	-0.619217	5.44669
	113.913	48.9638	-0.634171	5.44669
	113.899	48.7359	-0.660649	5.44669
	113.915	48.6265	-0.661405	5.44669
	113.926	48.6495	-0.651514	5.44669
	113.925	48.7454	-0.662719	5.44669
	113.921	48.8832	-0.681271	5.44669
	113.919	48.9236	-0.686698	5.44669
	113.92	48.7958	-0.674765	5.44669
	113.921	48.6636	-0.650891	5.44669
	113.921	48.6434	-0.642449	5.44669
	113.921	48.6804	-0.662715	5.44669
	113.921	48.7028	-0.684501	5.44669
	113.921	48.699	-0.688053	5.44669
	113.921	48.7386	-0.682056	5.44669
	113.921	48.8627	-0.678322	5.44669
	113.921	48.9666	-0.678896	5.44669
	113.921	49.0257	-0.680465	5.44669
	113.921	49.0721	-0.673047	5.44669
	113.921	49.0307	-0.652395	5.44669
	113.921	48.9905	-0.63582	5.44669
	113.921	49.0858	-0.634545	5.44669
	113.921	49.2046	-0.647509	5.44669
	113.921	49.1815	-0.670338	5.44669
	113.921	49.0251	-0.685847	5.44669
	113.899	48.9512	-0.6859	5.44669
	113.841	49.0716	-0.672804	5.44669
	113.817	49.2126	-0.650353	5.44669
	113.849	49.2391	-0.642921	5.44669
	113.829	49.1525	-0.655233	5.44669
	113.759	49.0009	-0.656341	5.44669
	113.75	48.9514	-0.651368	5.44669
	113.774	49.0803	-0.664465	5.44669
	113.765	49.2162	-0.682056	5.44669
	113.772	49.2375	-0.686406	5.44669
	113.781	49.1998	-0.682235	5.44669
	113.76	49.1766	-0.678982	5.44669
	113.767	49.1804	-0.679109	5.44669
	113.781	49.1902	-0.68032	5.44669
	113.74	49.193	-0.680781	5.44669
	113.711	49.1414	-0.680545	5.44669
	113.757	49.0127	-0.680282	5.44669
	113.793	48.9603	-0.680255	5.44669
	113.748	49.0798	-0.680338	5.44669
	113.688	49.2129	-0.680382	5.44669
	113.673	49.1871	-0.680371	5.44669
	113.688	48.9753	-0.680351	5.44669
	113.699	48.773	-0.680346	5.44669
	113.699	48.8425	-0.680351	5.44669
	113.695	49.0544	-0.680355	5.44669
	113.693	49.0376	-0.680355	5.44669
	113.694	48.7949	-0.680354	5.44669
	113.695	48.6246	-0.680353	5.44669
	113.695	48.6277	-0.680353	5.44669
	113.695	48.6877	-0.680354	5.44669
	113.694	48.7114	-0.680354	5.44669
	113.695	48.7492	-0.680354	5.44669
	113.695	48.8627	-0.680353	5.44669
	113.695	48.9137	-0.680353	5.44669
	113.695	48.7989	-0.680354	5.44669
	113.695	48.6684	-0.680354	5.44669
	113.695	48.6443	-0.680354	5.44669
	113.672	48.679	-0.680354	5.44669
	113.593	48.7019	-0.680354	5.44669
	113.511	48.6991	-0.680354	5.44669
	113.541	48.6898	-0.680354	5.44669
	113.655	48.6869	-0.672483	5.44669
	113.726	48.689	-0.652198	5.44669
	113.698	48.6909	-0.643809	5.44669
	113.614	48.6417	-0.66282	5.44669
	113.559	48.5143	-0.684062	5.44669
	113.539	48.4616	-0.687832	5.44669
	113.501	48.5313	-0.682119	5.44669
	113.485	48.4882	-0.678427	5.44669
	113.535	48.2834	-0.678918	5.44669
	113.568	48.1381	-0.672566	5.44669
	113.521	48.1382	-0.652743	5.44669
	113.483	48.188	-0.644007	5.44669
	113.527	48.2085	-0.66271	5.44669
	113.566	48.1994	-0.683945	5.44669
	113.523	48.1882	-0.687822	5.44669
	113.462	48.1868	-0.682157	5.44669
	113.447	48.1902	-0.678446	5.44669
	113.462	48.1921	-0.678913	5.44669
	113.473	48.1917	-0.680428	5.44669
	113.473	48.1909	-0.673026	5.44669
	113.468	48.1907	-0.644528	5.44669
	113.467	48.1909	-0.615544	5.44669
	113.468	48.191	-0.626158	5.44669
	113.469	48.191	-0.666518	5.44669
	113.469	48.1418	-0.691577	5.44669
	113.468	48.015	-0.689617	5.44669
	113.468	47.9134	-0.680188	5.44669
	113.468	47.8562	-0.676983	5.44669
	113.468	47.7606	-0.678999	5.44669
	113.468	47.6746	-0.680984	5.44669
	113.468	47.662	-0.681099	5.44669
	113.468	47.6857	-0.680442	5.44669
	113.468	47.6998	-0.680125	5.44669
	113.468	47.7464	-0.680227	5.44669
	113.468	47.8671	-0.680381	5.44669
	113.468	47.9179	-0.68041	5.44669
	113.468	47.8006	-0.680367	5.44669
	113.468	47.669	-0.680339	5.44669
	113.468	47.6454	-0.680343	5.44669
	113.468	47.6807	-0.672483	5.44669
	113.468	47.7036	-0.652202	5.44669
	113.468	47.7006	-0.64381	5.44669
	113.468	47.6912	-0.662819	5.44669
	113.468	47.6884	-0.684061	5.44669
	113.468	47.6905	-0.687832	5.44669
	113.468	47.6924	-0.68212	5.44669
	113.468	47.6924	-0.678427	5.44669
	113.468	47.6918	-0.678918	5.44669
	113.468	47.6915	-0.680437	5.44669
	113.468	47.6916	-0.680899	5.44669
	113.468	47.6918	-0.672682	5.44669
	113.468	47.6918	-0.644217	5.44669
	113.468	47.6425	-0.615536	5.44669
	113.468	47.5157	-0.626265	5.44669
	113.446	47.4633	-0.666566	5.44669
	113.389	47.533	-0.691559	5.44669
	113.365	47.4897	-0.681722	5.44669
	113.396	47.2849	-0.652028	5.44669
	113.399	47.1396	-0.640445	5.44669
	113.386	47.1397	-0.66147	5.44669
	113.401	47.1895	-0.684692	5.44669
	113.371	47.2101	-0.688576	5.44669
	113.302	47.2009	-0.682207	5.44669
	113.298	47.1898	-0.6782	5.44669
	113.345	47.1884	-0.670921	5.44669
	113.371	47.1917	-0.652309	5.44669
	113.365	47.1936	-0.64441	5.44669
	113.354	47.1932	-0.663033	5.44669
	113.329	47.1924	-0.683937	5.44669
	113.296	47.1922	-0.687704	5.44669
	113.31	47.1924	-0.68211	5.44669
	113.33	47.1926	-0.678469	5.44669
	113.289	47.1925	-0.678939	5.44669
	113.236	47.1925	-0.680431	5.44669
	113.246	47.1925	-0.673018	5.44669
	113.339	47.1925	-0.652395	5.44669
	113.43	47.1925	-0.643701	5.44669
	113.399	47.1925	-0.662705	5.44669
	113.303	47.1433	-0.684052	5.44669
	113.289	46.9673	-0.687869	5.44669
	113.319	46.7881	-0.682138	5.44669
	113.292	46.8545	-0.678422	5.44669
	113.241	47.1061	-0.678909	5.44669
	113.225	47.2132	-0.680435	5.44669
	113.235	47.0251	-0.680901	5.44669
	113.245	46.7379	-0.680554	5.44669
	113.246	46.6575	-0.672372	5.44669
	113.242	46.8692	-0.65208	5.44669
	113.241	47.1567	-0.643799	5.44669
	113.241	47.2289	-0.662858	5.44669
	113.242	47.0628	-0.684081	5.44669
	113.242	46.9527	-0.687827	5.44669
	113.242	47.0616	-0.674239	5.44669
	113.242	47.1616	-0.642399	5.44669
	113.242	47.0688	-0.606349	5.44669
	113.242	46.9792	-0.590334	5.44669
	113.242	47.0706	-0.602373	5.44669
	113.242	47.2051	-0.629789	5.44669
	113.242	47.2392	-0.639635	5.44669
	113.242	47.1581	-0.626562	5.44669
	113.242	46.9569	-0.632148	5.44669
	113.242	46.7293	-0.665053	5.44669
	113.242	46.629	-0.688825	5.44669
	113.242	46.6558	-0.688984	5.44669
	113.242	46.7008	-0.6809	5.44669
	113.242	46.7098	-0.677506	5.44669
	113.242	46.6975	-0.678965	5.44669
	113.242	46.6892	-0.680784	5.44669
	113.242	46.69	-0.681027	5.44669
	113.242	46.6934	-0.680483	5.44669
	113.242	46.6944	-0.680168	5.44669
	113.242	46.6937	-0.68023	5.44669
	113.242	46.693	-0.680368	5.44669
	113.242	46.693	-0.680403	5.44669
	113.242	46.6932	-0.680369	5.44669
	113.242	46.6933	-0.672472	5.44669
	113.242	46.6933	-0.652188	5.44669
	113.242	46.6932	-0.643808	5.44669
	113.242	46.6932	-0.654953	5.44669
	113.242	46.6932	-0.655908	5.44669
	113.242	46.6933	-0.651286	5.44669
	113.242	46.6933	-0.664585	5.44669
	113.242	46.6933	-0.682135	5.44669
	113.242	46.6932	-0.686397	5.44669
	113.242	46.6933	-0.682203	5.44669
	113.242	46.6933	-0.678972	5.44669
	113.22	46.6933	-0.679117	5.44669
	113.14	46.6933	-0.680326	5.44669
	113.059	46.6933	-0.680782	5.44669
	113.089	46.6933	-0.680543	5.44669
	113.203	46.6441	-0.680281	5.44669
	113.274	46.4681	-0.680256	5.44669
	113.246	46.2397	-0.680339	5.44669
	113.162	46.1301	-0.680382	5.44669
	113.129	46.1533	-0.680371	5.44669
	113.188	46.2	-0.680351	5.44669
	113.254	46.2111	-0.680346	5.44669
	113.265	46.199	-0.680351	5.44669
	113.225	46.1901	-0.680355	5.44669
	113.134	46.1906	-0.680355	5.44669
	113.032	46.194	-0.680354	5.44669
	112.987	46.1952	-0.680353	5.44669
	112.999	46.1945	-0.680353	5.44669
	113.019	46.1446	-0.680354	5.44669
	113.023	45.9686	-0.680354	5.44669
	113.018	45.7896	-0.680354	5.44669
	113.014	45.8561	-0.680353	5.44669
	113.014	46.0585	-0.680353	5.44669
	113.016	46.0388	-0.680354	5.44669
	113.016	45.7982	-0.680354	5.44669
	113.016	45.6299	-0.680354	5.44669
	113.016	45.633	-0.680354	5.44669
	113.016	45.6923	-0.680354	5.44669
	113.016	45.7158	-0.680354	5.44669
	113.016	45.7044	-0.680354	5.44669
	113.016	45.6914	-0.680354	5.44669
	113.016	45.6899	-0.680354	5.44669
	113.016	45.694	-0.680354	5.44669
	113.016	45.647	-0.672483	5.44669
	113.016	45.5197	-0.652198	5.44669
	113.016	45.4171	-0.635938	5.44669
	113.016	45.4089	-0.634665	5.44669
	113.016	45.4403	-0.639646	5.44669
	113.016	45.4069	-0.642143	5.44669
	112.993	45.3247	-0.649282	5.4507
	112.936	45.3423	-0.668372	5.46104
	112.912	45.3853	-0.684392	5.46531
	112.966	45.2996	-0.685989	5.45562
	113.026	45.233	-0.681229	5.4448
	113.015	45.3316	-0.678709	5.44287
	112.941	45.4117	-0.671482	5.44579
	112.884	45.3142	-0.652363	5.44767
	112.882	45.1806	-0.644234	5.44742
	112.901	45.149	-0.655069	5.44664
	112.887	45.1817	-0.655805	5.44641
	112.848	45.2063	-0.651202	5.44658
	112.856	45.205	-0.656716	5.44674
	112.875	45.1465	-0.646139	5.44675
	112.859	45.0163	-0.621708	5.44669
	112.886	44.9165	-0.628119	5.44667
	112.955	44.8614	-0.66514	5.44668
	112.959	44.7659	-0.690302	5.44669
	112.912	44.6793	-0.689572	5.44669
	112.865	44.6664	-0.680622	5.44669
	112.813	44.7393	-0.67718	5.44669
	112.778	44.8804	-0.678927	5.44669
	112.799	44.9303	-0.680884	5.44669
	112.868	44.8053	-0.681083	5.44669
	112.919	44.7201	-0.68047	5.44669
	112.943	44.874	-0.672273	5.44669
	112.962	45.0901	-0.652068	5.44669
	112.92	45.0468	-0.643829	5.44669
	112.823	44.7917	-0.662875	5.44669
	112.763	44.6749	-0.684077	5.44669
	112.79	44.811	-0.679948	5.44669
	112.869	44.9245	-0.646082	5.44669
	112.901	44.8276	-0.613727	5.44669
	112.842	44.6823	-0.624843	5.44669
	112.777	44.6457	-0.666613	5.44669
	112.766	44.6804	-0.692084	5.44669
	112.784	44.7077	-0.681925	5.44669
	112.795	44.6575	-0.651927	5.44669
	112.794	44.4715	-0.64033	5.44669
	112.789	44.2884	-0.653587	5.44669
	112.788	44.3075	-0.656572	5.44669
	112.789	44.3853	-0.65205	5.44669
	112.79	44.3135	-0.664669	5.44669
	112.79	44.1911	-0.674028	5.44669
	112.789	44.1551	-0.658112	5.44669
	112.789	44.1819	-0.637817	5.44669
	112.789	44.1565	-0.633342	5.44669
	112.789	43.9809	-0.646293	5.44669
	112.789	43.7442	-0.670256	5.44669
	112.767	43.631	-0.686244	5.44669
	112.71	43.6556	-0.686095	5.44669
	112.686	43.6551	-0.680615	5.44669
	112.74	43.4904	-0.678414	5.44669
	112.778	43.2494	-0.671576	5.44669
	112.709	43.1306	-0.644637	5.44669
	112.611	43.1543	-0.608234	5.44669
	112.608	43.2046	-0.598199	5.44669
	112.644	43.2169	-0.629856	5.44669
	112.616	43.2041	-0.666054	5.44669
	112.562	43.1944	-0.665161	5.44669
	112.567	43.1949	-0.65116	5.44669
	112.636	43.1493	-0.661234	5.44669
	112.67	43.0239	-0.680775	5.44669
	112.617	42.9216	-0.687018	5.44669
	112.553	42.8636	-0.675075	5.44669
	112.541	42.7679	-0.650907	5.44669
	112.557	42.6822	-0.634475	5.44669
	112.569	42.6698	-0.63451	5.44669
	112.567	42.6934	-0.640101	5.44669
	112.563	42.7074	-0.642389	5.44669
	112.561	42.7049	-0.649223	5.44669
	112.562	42.6988	-0.66826	5.44669
	112.563	42.6972	-0.684366	5.44669
	112.563	42.6495	-0.686018	5.44669
	112.563	42.5239	-0.68125	5.44669
	112.563	42.4222	-0.678708	5.44669
	112.563	42.3646	-0.679344	5.44669
	112.563	42.2196	-0.680516	5.44669
	112.541	41.9577	-0.68078	5.44669
	112.483	41.7169	-0.680475	5.44669
	112.46	41.631	-0.680253	5.44669
	112.513	41.6683	-0.680268	5.44669
	112.574	41.7124	-0.680354	5.44669
	112.584	41.7174	-0.680384	5.44669
	112.568	41.6545	-0.672495	5.44669
	112.535	41.5202	-0.652193	5.44669
	112.479	41.4695	-0.643802	5.44669
	112.46	41.5917	-0.662819	5.44669
	112.515	41.6761	-0.684064	5.44669
	112.574	41.5228	-0.687833	5.44669
	112.584	41.2581	-0.682119	5.44669
	112.568	41.1255	-0.678427	5.44669
	112.535	41.152	-0.678918	5.44669
	112.479	41.2083	-0.680437	5.44669
	112.46	41.2222	-0.673028	5.44669
	112.493	41.2079	-0.652397	5.44669
	112.494	41.197	-0.643698	5.44669
	112.458	41.1975	-0.662703	5.44669
	112.416	41.2016	-0.684052	5.44669
	112.363	41.2031	-0.687869	5.44669
	112.347	41.2023	-0.682138	5.44669
	112.403	41.2014	-0.670551	5.44669
	112.439	41.2013	-0.650753	5.44669
	112.391	41.2016	-0.64389	5.44669
	112.351	41.2018	-0.663368	5.44669
	112.395	41.2017	-0.684262	5.44669
	112.434	41.2016	-0.687721	5.44669
	112.414	41.2016	-0.682002	5.44669
	112.433	41.2016	-0.678417	5.44669
	112.521	41.2017	-0.671085	5.44669
	112.586	41.2017	-0.6523	5.44669
	112.586	41.2017	-0.636478	5.44669
	112.542	41.2017	-0.634854	5.44669
	112.453	41.2017	-0.639534	5.44669
	112.376	41.2017	-0.642029	5.44669
	112.389	41.2017	-0.649274	5.44669
	112.424	41.2017	-0.660539	5.44669
	112.39	41.2017	-0.656255	5.44669
	112.334	41.2017	-0.649438	5.44669
	112.318	41.2017	-0.663686	5.44669
	112.33	41.2017	-0.674545	5.44669
	112.363	41.2017	-0.658678	5.44669
	112.421	41.1525	-0.645741	5.44669
	112.441	40.9765	-0.661319	5.44669
	112.385	40.7481	-0.682745	5.44669
	112.326	40.6385	-0.687814	5.44669
	112.316	40.6617	-0.674709	5.44669
	112.332	40.7084	-0.650471	5.44669
	112.342	40.6703	-0.642293	5.44669
	112.341	40.4823	-0.662799	5.44669
	112.337	40.2449	-0.684591	5.44669
	112.335	40.185	-0.680191	5.44669
	112.336	40.3876	-0.653872	5.44669
	112.359	40.664	-0.641762	5.44669
	112.417	40.7839	-0.661367	5.44669
	112.44	40.7479	-0.68418	5.44669
	112.386	40.643	-0.688398	5.44669
	112.326	40.5059	-0.682314	5.44669
	112.316	40.4691	-0.670437	5.44669
	112.332	40.5489	-0.650643	5.44669
	112.342	40.5536	-0.643884	5.44669
	112.341	40.5206	-0.663405	5.44268
	112.337	40.6024	-0.68428	5.43234
	112.358	40.6638	-0.687716	5.42806
	112.438	40.5645	-0.681993	5.43775
	112.52	40.4367	-0.678416	5.44858
	112.49	40.3591	-0.671087	5.4505
	112.376	40.3134	-0.652302	5.44759
	112.305	40.3618	-0.644348	5.44571
	112.311	40.4046	-0.663009	5.44595
	112.337	40.3079	-0.683949	5.44673
	112.369	40.1876	-0.679847	5.44696
	112.42	40.2105	-0.653956	5.44679
	112.439	40.3675	-0.64192	5.44663
	112.384	40.4908	-0.661403	5.44663
	112.348	40.4971	-0.684139	5.44668
	112.396	40.4083	-0.688368	5.44671
	112.458	40.3122	-0.682316	5.4467
	112.472	40.3437	-0.678319	5.44668
	112.456	40.4466	-0.670932	5.44668
	112.445	40.5365	-0.652271	5.44669
	112.423	40.6452	-0.644391	5.44669
	112.37	40.7249	-0.663038	5.44669
	112.326	40.681	-0.683946	5.44669
	112.321	40.5298	-0.679835	5.44669
	112.334	40.4655	-0.653952	5.44669
	112.341	40.5881	-0.634051	5.44669
	112.34	40.7266	-0.63325	5.44669
	112.336	40.7513	-0.647594	5.44669
	112.336	40.6648	-0.670834	5.44669
	112.336	40.4647	-0.678153	5.44669
	112.337	40.2395	-0.657642	5.44669
	112.337	40.1398	-0.644024	5.44669
	112.337	40.166	-0.660967	5.44669
	112.337	40.2105	-0.683208	5.44669
	112.337	40.2195	-0.680262	5.44669
	112.337	40.2074	-0.654393	5.44669
	112.337	40.1992	-0.641955	5.44669
	112.337	40.2	-0.653392	5.44669
	112.337	40.2033	-0.655912	5.44669
	112.337	40.2044	-0.651843	5.44669
	112.337	40.2036	-0.664817	5.44669
	112.337	40.203	-0.682034	5.44669
	112.337	40.2029	-0.686272	5.44669
	112.337	40.2032	-0.682186	5.44669
	112.337	40.2033	-0.671139	5.44669
	112.337	40.2032	-0.643112	5.44669
	112.337	40.2032	-0.615621	5.44669
	112.337	40.154	-0.626694	5.44669
	112.337	40.0272	-0.658844	5.44669
	112.315	39.9256	-0.655443	5.44669
	112.257	39.8685	-0.624801	5.44669
	112.233	39.7728	-0.6261	5.44669
	112.287	39.6868	-0.663194	5.44669
	112.347	39.6743	-0.690205	5.44669
	112.358	39.6979	-0.682352	5.44669
	112.342	39.712	-0.652774	5.44669
	112.309	39.7095	-0.640533	5.44669
	112.253	39.7034	-0.653371	5.44669
	112.234	39.7017	-0.656409	5.44669
	112.266	39.7032	-0.652059	5.44669
	112.246	39.6552	-0.66473	5.44669
	112.152	39.5284	-0.681922	5.44669
	112.086	39.4264	-0.686255	5.44669
	112.109	39.3691	-0.682219	5.44669
	112.189	39.2735	-0.67903	5.44669
	112.222	39.1876	-0.679135	5.44669
	112.164	39.1751	-0.680313	5.44669
	112.099	39.1987	-0.68077	5.44669
	112.087	39.2128	-0.680542	5.44669
	112.105	39.2102	-0.680285	5.44268
	112.117	39.2042	-0.680258	5.43234
	112.115	39.2025	-0.680338	5.42806
	112.11	39.204	-0.680381	5.43775
	112.109	39.2052	-0.680371	5.44858
	112.11	39.156	-0.680351	5.4505
	112.111	38.9796	-0.680346	5.44759
	112.111	38.751	-0.680351	5.44571
	112.111	38.6415	-0.672484	5.44595
	112.11	38.6648	-0.652199	5.44673
	112.11	38.7115	-0.643809	5.44696
	112.111	38.7225	-0.66282	5.44679
	112.111	38.7105	-0.684061	5.44663
	112.111	38.7015	-0.687832	5.44663
	112.111	38.6528	-0.682119	5.44668
	112.111	38.4803	-0.678427	5.44671
	112.111	38.2531	-0.678918	5.4467
	112.111	38.1429	-0.672566	5.44668
	112.111	38.1653	-0.652743	5.44668
	112.111	38.212	-0.636137	5.44669
	112.111	38.2233	-0.634554	5.44669
	112.088	38.1621	-0.6474	5.44669
	112.031	37.9772	-0.670289	5.44669
	112.007	37.7492	-0.685865	5.44669
	112.061	37.6431	-0.685925	5.44669
	112.099	37.6675	-0.680678	5.44669
	112.052	37.7135	-0.678501	5.44669
	111.99	37.7238	-0.679461	5.44669
	111.976	37.7117	-0.680638	5.44669
	112.013	37.703	-0.68079	5.44669
	112.082	37.7036	-0.680435	5.44669
	112.105	37.707	-0.680233	5.44669
	112.047	37.7082	-0.680274	5.44669
	111.985	37.7075	-0.672492	5.44669
	111.976	37.7068	-0.65223	5.44669
	112.015	37.7067	-0.643819	5.44669
	112.083	37.6578	-0.662813	5.44669
	112.105	37.4819	-0.684055	5.44669
	112.024	37.3027	-0.679961	5.44669
	111.906	37.3198	-0.646095	5.44669
	111.85	37.3954	-0.613728	5.44669
	111.863	37.3234	-0.624839	5.44669
	111.888	37.2508	-0.666611	5.44669
	111.893	37.342	-0.684214	5.44669
	111.887	37.4212	-0.661641	5.44669
	111.882	37.3751	-0.643538	5.44669
	111.882	37.3695	-0.65147	5.44669
	111.884	37.3901	-0.654544	5.44669
	111.885	37.3034	-0.651953	5.44669
	111.885	37.1952	-0.665349	5.44669
	111.884	37.1704	-0.682218	5.44669
	111.884	37.1969	-0.68616	5.44669
	111.884	37.2165	-0.682074	5.44669
	111.884	37.2153	-0.679003	5.44669
	111.884	37.2078	-0.679175	5.44669
	111.884	37.2051	-0.68034	5.44669
	111.862	37.2066	-0.680767	5.44669
	111.782	37.2082	-0.672661	5.44669
	111.679	37.2084	-0.652126	5.44669
	111.651	37.1587	-0.643715	5.44669
	111.742	37.0316	-0.654936	5.44669
	111.866	36.9301	-0.655934	5.44669
	111.921	36.9222	-0.651303	5.44669
	111.905	36.9534	-0.664583	5.44669
	111.88	36.969	-0.674258	5.44669
	111.875	37.0136	-0.658239	5.44669
	111.86	37.0837	-0.645659	5.44669
	111.785	37.0078	-0.66144	5.44669
	111.703	36.7894	-0.682825	5.44669
	111.709	36.6501	-0.687804	5.44669
	111.765	36.6575	-0.682547	5.44669
	111.79	36.7083	-0.678616	5.44669
	111.781	36.7266	-0.678845	5.44669
	111.769	36.7162	-0.680339	5.44669
	111.744	36.7053	-0.680884	5.44669
	111.69	36.7045	-0.680581	5.44669
	111.646	36.708	-0.68026	5.44669
	111.643	36.7097	-0.672363	5.44669
	111.656	36.7092	-0.652181	5.44669
	111.663	36.7084	-0.643844	5.44669
	111.661	36.7082	-0.662841	5.44669
	111.657	36.7085	-0.684058	5.44669
	111.657	36.7086	-0.687823	5.44669
	111.658	36.6594	-0.682117	5.44669
	111.658	36.5326	-0.678429	5.44669
	111.658	36.4801	-0.67892	5.44669
	111.658	36.5498	-0.680437	5.44669
	111.658	36.5066	-0.673027	5.44669
	111.658	36.3017	-0.652397	5.44669
	111.658	36.1564	-0.635827	5.44669
	111.658	36.1565	-0.634548	5.44669
	111.658	36.2063	-0.647507	5.44669
	111.658	36.2269	-0.670336	5.44669
	111.658	36.2177	-0.685846	5.44669
	111.658	36.2066	-0.6859	5.44669
	111.658	36.2052	-0.672804	5.44669
	111.658	36.2085	-0.650353	5.44669
	111.658	36.2104	-0.64292	5.44669
	111.658	36.21	-0.655233	5.44669
	111.658	36.2092	-0.656341	5.44669
	111.658	36.209	-0.651368	5.44669
	111.658	36.2092	-0.664465	5.44669
	111.658	36.2094	-0.682056	5.44669
	111.658	36.1602	-0.686406	5.44669
	111.658	35.9841	-0.682235	5.44669
	111.658	35.8049	-0.678982	5.44669
	111.658	35.8713	-0.679109	5.44669
	111.658	36.0737	-0.68032	5.44669
	111.658	36.0541	-0.680781	5.44669
	111.658	35.8135	-0.680545	5.44669
	111.658	35.6452	-0.680282	5.44669
	111.658	35.6975	-0.680255	5.44669
	111.658	35.8836	-0.680338	5.44669
	111.636	35.9594	-0.680382	5.44669
	111.578	35.8293	-0.680371	5.44669
	111.532	35.6835	-0.680351	5.44669
	111.529	35.6585	-0.680346	5.44669
	111.543	35.6982	-0.680351	5.44669
	111.55	35.7235	-0.680355	5.44669
	111.548	35.7199	-0.680355	5.44669
	111.522	35.7094	-0.680354	5.44669
	111.464	35.7063	-0.680353	5.44669
	111.419	35.6595	-0.680353	5.44669
	111.438	35.5349	-0.680354	5.44669
	111.532	35.4825	-0.680354	5.44669
	111.62	35.5514	-0.680354	5.44669
	111.588	35.557	-0.680353	5.44669
	111.47	35.5283	-0.672483	5.44669
	111.399	35.6116	-0.652198	5.44669
	111.405	35.7213	-0.643809	5.4507
	111.455	35.7478	-0.66282	5.46104
	111.521	35.7216	-0.684062	5.46531
	111.539	35.6522	-0.679961	5.45562
	111.502	35.4772	-0.646093	5.4448
	111.499	35.3055	-0.613727	5.44287
	111.514	35.3256	-0.616969	5.44579
	111.477	35.3997	-0.630585	5.44767
	111.427	35.326	-0.627385	5.44742
	111.414	35.2533	-0.635718	5.44664
	111.426	35.345	-0.666257	5.44641
	111.458	35.4244	-0.688061	5.44658
	111.515	35.3291	-0.688235	5.44674
	111.535	35.1966	-0.680859	5.44675
	111.48	35.1647	-0.677755	5.44669
	111.421	35.1969	-0.679084	5.44667
	111.411	35.2214	-0.672875	5.44668
	111.427	35.2202	-0.644943	5.44669
	111.437	35.211	-0.615772	5.44669
	111.436	35.2076	-0.618235	5.44669
	111.431	35.2094	-0.63826	5.44669
	111.43	35.2114	-0.655008	5.44669
	111.431	35.2116	-0.67211	5.44669
	111.432	35.2109	-0.683916	5.44669
	111.432	35.2106	-0.68446	5.44669
	111.432	35.2107	-0.680757	5.44669
	111.432	35.2108	-0.679055	5.44669
	111.432	35.2109	-0.679665	5.44669
	111.432	35.2108	-0.680526	5.44669
	111.432	35.2108	-0.680671	5.44669
	111.409	35.2108	-0.680425	5.44669
	111.352	35.2108	-0.6724	5.44669
	111.328	35.2108	-0.652138	5.44669
	111.382	35.2108	-0.635942	5.44669
	111.42	35.1616	-0.634688	5.44669
	111.373	34.9857	-0.647525	5.44669
	111.311	34.8065	-0.670294	5.44669
	111.274	34.8728	-0.685822	5.44669
	111.255	35.1244	-0.685905	5.44669
	111.278	35.2315	-0.680685	5.44669
	111.297	35.0434	-0.678511	5.44669
	111.253	34.7563	-0.679463	5.44669
	111.198	34.6267	-0.680635	5.44669
	111.186	34.6624	-0.680788	5.44669
	111.222	34.7215	-0.680435	5.44669
	111.29	34.7333	-0.680233	5.44669
	111.313	34.7172	-0.680274	5.44669
	111.277	34.7062	-0.680363	5.44669
	111.296	34.7074	-0.680386	5.44669
	111.367	34.7117	-0.680364	5.44669
	111.354	34.664	-0.680346	5.44669
	111.273	34.5362	-0.680347	5.44669
	111.28	34.4829	-0.680353	5.44669
	111.384	34.6017	-0.672485	5.44669
	111.437	34.7347	-0.652199	5.44669
	111.379	34.7584	-0.643808	5.44669
	111.307	34.7227	-0.66282	5.44669
	111.271	34.6503	-0.684062	5.44669
	111.232	34.5266	-0.687832	5.44669
	111.199	34.4837	-0.682119	5.44669
	111.216	34.6054	-0.678427	5.44669
	111.283	34.736	-0.678918	5.44669
	111.334	34.7576	-0.680437	5.44669
	111.337	34.7219	-0.680899	5.44669
	111.298	34.6503	-0.680552	5.44669
	111.233	34.4777	-0.680243	5.44669
	111.19	34.3079	-0.672366	5.44669
	111.19	34.377	-0.652188	5.44669
	111.205	34.6264	-0.643846	5.44669
	111.211	34.7808	-0.662839	5.44669
	111.208	34.7195	-0.676186	5.44669
	111.205	34.5346	-0.659667	5.44669
	111.204	34.4624	-0.645572	5.44669
	111.205	34.5445	-0.660896	5.44669
	111.206	34.5627	-0.682628	5.44669
	111.206	34.4853	-0.687915	5.44669
	111.205	34.3884	-0.682664	5.44669
	111.205	34.2678	-0.678626	5.44669
	111.205	34.1854	-0.670937	5.44669
	111.205	34.1342	-0.652164	5.44669
	111.205	33.9849	-0.636473	5.44669
	111.205	33.719	-0.634901	5.44669
	111.205	33.4288	-0.647425	5.44669
	111.205	33.2175	-0.662306	5.44669
	111.205	33.1537	-0.657653	5.44669
	111.205	33.1406	-0.649396	5.44669
	111.205	33.0004	-0.663172	5.44669
	111.183	32.7738	-0.682215	5.44669
	111.126	32.6523	-0.686932	5.44669
	111.08	32.6206	-0.674528	5.44669
	111.054	32.4932	-0.642838	5.44669
	111.01	32.2787	-0.614301	5.44669
	110.971	32.1576	-0.618367	5.44669
	110.966	32.171	-0.638838	5.44669
	110.999	32.2177	-0.655203	5.44669
	111.062	32.2322	-0.671986	5.44669
	111.085	32.2216	-0.683794	5.44669
	111.028	32.212	-0.684453	5.44669
	110.968	32.2118	-0.680798	5.44669
	110.958	32.2151	-0.679074	5.44669
	110.974	32.2166	-0.679659	5.44669
	110.985	32.216	-0.680517	5.44669
	110.983	32.1661	-0.672798	5.44669
	110.979	31.99	-0.652272	5.44669
	110.977	31.7618	-0.643727	5.44669
	110.979	31.6523	-0.66276	5.44669
	110.979	31.6755	-0.684065	5.44669
	110.979	31.7222	-0.687855	5.44669
	110.979	31.7332	-0.674257	5.44669
	110.979	31.7212	-0.650267	5.44669
	110.979	31.7122	-0.642368	5.44669
	110.979	31.7127	-0.662903	5.44669
	110.979	31.7161	-0.684608	5.44669
	110.979	31.6682	-0.680161	5.44669
	110.979	31.4915	-0.653853	5.44669
	110.979	31.2624	-0.641765	5.44669
	110.979	31.202	-0.661375	5.44669
	110.979	31.3521	-0.684182	5.44669
	110.979	31.4514	-0.688396	5.44669
	110.957	31.3436	-0.682313	5.44669
	110.899	31.1988	-0.678308	5.44669
	110.876	31.1662	-0.678799	5.44669
	110.929	31.1533	-0.680429	5.44669
	110.99	31.0038	-0.680938	5.44669
	110.978	30.7736	-0.680571	5.44669
	110.882	30.6538	-0.680237	5.44268
	110.768	30.6734	-0.680227	5.43234
	110.72	30.7222	-0.672471	5.42806
	110.735	30.7354	-0.652238	5.43775
	110.757	30.6743	-0.643829	5.44858
	110.761	30.5379	-0.662815	5.4505
	110.755	30.4856	-0.676181	5.44759
	110.751	30.5588	-0.659674	5.44571
	110.751	30.5661	-0.637706	5.44595
	110.753	30.4874	-0.63274	5.44673
	110.753	30.443	-0.646081	5.44696
	110.753	30.5002	-0.670381	5.44679
	110.753	30.5966	-0.686372	5.44663
	110.753	30.5274	-0.686105	5.44663
	110.753	30.3023	-0.680573	5.44668
	110.753	30.1579	-0.678393	5.44671
	110.753	30.1655	-0.679453	5.4467
	110.753	30.169	-0.672802	5.44668
	110.753	30.0121	-0.652652	5.44668
	110.73	29.7729	-0.636014	5.44669
	110.673	29.652	-0.634535	5.44669
	110.649	29.6743	-0.647435	5.44669
	110.703	29.7247	-0.67031	5.44669
	110.763	29.7375	-0.685861	5.44669
	110.774	29.725	-0.685916	5.44669
	110.758	29.7151	-0.680676	5.44669
	110.747	29.7155	-0.678504	5.44669
	110.749	29.7191	-0.679463	5.44669
	110.731	29.7205	-0.680638	5.44669
	110.675	29.7198	-0.680789	5.44669
	110.65	29.719	-0.680435	5.44669
	110.703	29.7189	-0.680233	5.44669
	110.763	29.7192	-0.680274	5.44669
	110.774	29.7193	-0.672492	5.44669
	110.758	29.7193	-0.65223	5.44669
	110.747	29.7192	-0.643819	5.44669
	110.726	29.7192	-0.662813	5.44669
	110.673	29.7192	-0.676184	5.44669
	110.651	29.7192	-0.659676	5.44669
	110.681	29.7192	-0.645577	5.44669
	110.661	29.7192	-0.660895	5.44669
	110.59	29.67	-0.682626	5.44669
	110.605	29.5433	-0.687915	5.44669
	110.686	29.4416	-0.682664	5.44669
	110.678	29.3845	-0.670755	5.44669
	110.574	29.2889	-0.650652	5.44669
	110.499	29.2028	-0.643775	5.44669
	110.499	29.1903	-0.663355	5.44669
	110.525	29.214	-0.684298	5.44669
	110.536	29.1789	-0.687741	5.44669
	110.531	29.0496	-0.681997	5.44669
	110.525	28.9419	-0.678408	5.44669
	110.524	28.9322	-0.678953	5.44669
	110.526	29.014	-0.680458	5.44669
	110.527	29.1084	-0.680895	5.44669
	110.527	29.0295	-0.680543	5.44669
	110.526	28.8012	-0.68024	5.44669
	110.526	28.6588	-0.680239	5.44669
	110.526	28.6684	-0.680346	5.44669
	110.527	28.7212	-0.680391	5.44669
	110.527	28.7396	-0.680372	5.44669
	110.526	28.7285	-0.680348	5.44669
	110.526	28.7173	-0.680345	5.44669
	110.526	28.7166	-0.672481	5.44669
	110.526	28.7202	-0.6522	5.44669
	110.526	28.722	-0.64381	5.44669
	110.549	28.7215	-0.66282	5.44669
	110.606	28.7206	-0.684061	5.44669
	110.63	28.7204	-0.687832	5.44669
	110.576	28.7207	-0.682119	5.44669
	110.516	28.7208	-0.678427	5.44669
	110.505	28.7208	-0.678918	5.44669
	110.521	28.7208	-0.680437	5.44669
	110.532	28.7207	-0.680899	5.44669
	110.531	28.7699	-0.680552	5.44669
	110.526	28.8967	-0.680243	5.44669
	110.525	28.9983	-0.680237	5.44669
	110.526	29.0555	-0.680344	5.44669
	110.527	29.1511	-0.680391	5.44669
	110.527	29.2371	-0.680373	5.44669
	110.527	29.2005	-0.680348	5.44669
	110.526	29.0009	-0.680344	5.44669
	110.526	28.7584	-0.680352	5.4507
	110.527	28.7005	-0.680356	5.46104
	110.527	28.8566	-0.680355	5.46531
	110.526	28.9574	-0.680353	5.45562
	110.526	28.8481	-0.680353	5.4448
	110.526	28.7021	-0.680353	5.44287
	110.526	28.6696	-0.680354	5.44579
	110.526	28.7063	-0.680354	5.44767
	110.526	28.7329	-0.680354	5.44742
	110.526	28.731	-0.672483	5.44664
	110.526	28.7207	-0.652198	5.44641
	110.526	28.7171	-0.643809	5.44658
	110.526	28.7192	-0.66282	5.44674
	110.526	28.7214	-0.684062	5.44675
	110.526	28.6724	-0.687832	5.44669
	110.526	28.4957	-0.682119	5.44667
	110.526	28.267	-0.678427	5.44668
	110.526	28.1575	-0.678918	5.44669
	110.526	28.23	-0.680437	5.44669
	110.526	28.4036	-0.680899	5.44669
	110.504	28.467	-0.680552	5.44669
	110.424	28.3361	-0.680243	5.44669
	110.343	28.1944	-0.680237	5.44669
	110.373	28.1713	-0.680344	5.44669
	110.487	28.2105	-0.680391	5.44669
	110.536	28.2348	-0.680373	5.44669
	110.451	28.231	-0.680348	5.44669
	110.343	28.2208	-0.680344	5.4507
	110.364	28.2178	-0.672481	5.46104
	110.483	28.2202	-0.6522	5.46531
	110.538	28.2223	-0.63594	5.45562
	110.475	28.2223	-0.626794	5.4448
	110.4	28.2216	-0.619361	5.44287
	110.365	28.2213	-0.633753	5.44579
	110.327	28.2214	-0.668294	5.44767
	110.317	28.2216	-0.689614	5.44742
	110.369	28.2216	-0.688162	5.44664
	110.401	28.2215	-0.680276	5.44641
	110.353	28.1723	-0.669666	5.44658
	110.314	28.0455	-0.651044	5.44674
	110.381	27.9931	-0.644326	5.44675
	110.5	28.1119	-0.663447	5.44669
	110.538	28.1955	-0.676269	5.44667
	110.447	28.0431	-0.659487	5.44668
	110.318	27.779	-0.645467	5.44669
	110.262	27.6463	-0.660916	5.44669
	110.279	27.6726	-0.682674	5.44669
	110.305	27.7288	-0.687927	5.44669
	110.31	27.7427	-0.682652	5.44669
	110.325	27.7285	-0.678617	5.44669
	110.4	27.7176	-0.678808	5.44669
	110.482	27.7181	-0.680323	5.44669
	110.453	27.7222	-0.68089	5.44669
	110.34	27.7237	-0.680589	5.44669
	110.269	27.7229	-0.680261	5.44669
	110.274	27.722	-0.67236	5.44669
	110.301	27.722	-0.65218	5.44669
	110.31	27.7222	-0.643844	5.44669
	110.304	27.7224	-0.662842	5.44669
	110.298	27.7223	-0.676187	5.44669
	110.298	27.7223	-0.659667	5.44669
	110.3	27.7223	-0.645572	5.44669
	110.301	27.7223	-0.660896	5.44669
	110.301	27.7223	-0.682628	5.44669
	110.3	27.7223	-0.680044	5.44669
	110.3	27.7223	-0.654508	5.44669
	110.3	27.7223	-0.642081	5.44669
	110.3	27.6731	-0.653403	5.44669
	110.3	27.5463	-0.655872	5.44669
	110.3	27.4939	-0.651822	5.44669
	110.3	27.5635	-0.664822	5.44669
	110.3	27.5203	-0.682044	5.44669
	110.3	27.3155	-0.686274	5.44669
	110.3	27.1702	-0.682184	5.44669
	110.3	27.1703	-0.679008	5.44669
	110.278	27.2201	-0.679138	5.44669
	110.22	27.2406	-0.680323	5.44669
	110.197	27.2315	-0.680773	5.44669
	110.251	27.2203	-0.68054	5.44669
	110.311	27.2189	-0.680283	5.44669
	110.321	27.2223	-0.672387	5.44669
	110.305	27.2242	-0.652183	5.44669
	110.272	27.2238	-0.643836	5.44669
	110.216	27.223	-0.662837	5.44669
	110.197	27.2227	-0.684059	5.44669
	110.252	27.1738	-0.679954	5.44669
	110.289	26.998	-0.653962	5.44669
	110.219	26.7696	-0.641884	5.44669
	110.099	26.6599	-0.661386	5.44669
	110.039	26.6831	-0.676274	5.44669
	110.051	26.7298	-0.65235	5.44669
	110.077	26.7409	-0.617617	5.44669
	110.083	26.6796	-0.624238	5.44669
	110.077	26.5439	-0.664976	5.44669
	110.072	26.4428	-0.691614	5.44669
	110.072	26.4382	-0.69018	5.44669
	110.074	26.4706	-0.680411	5.44669
	110.075	26.4363	-0.676876	5.44669
	110.074	26.3043	-0.678875	5.44669
	110.074	26.1951	-0.68097	5.44669
	110.074	26.1859	-0.681137	5.44669
	110.074	26.2192	-0.680463	5.44669
	110.074	26.2361	-0.680121	5.44669
	110.074	26.2313	-0.680217	5.44669
	110.074	26.2233	-0.680379	5.44669
	110.074	26.1725	-0.680413	5.44669
	110.074	26.0478	-0.680369	5.44669
	110.074	25.9477	-0.672468	5.44669
	110.074	25.9396	-0.652186	5.44669
	110.074	25.9702	-0.643809	5.44669
	110.074	25.9856	-0.662824	5.44669
	110.074	25.9811	-0.684063	5.44669
	110.074	25.9246	-0.67996	5.44669
	110.074	25.7963	-0.653963	5.44669
	110.052	25.7459	-0.641882	5.44669
	109.994	25.866	-0.661385	5.44669
	109.97	25.9495	-0.676274	5.44669
	110.002	25.8457	-0.660222	5.44669
	110.005	25.7082	-0.645773	5.44669
	109.992	25.6773	-0.660783	5.44669
	110.007	25.7116	-0.682509	5.44669
	109.999	25.7367	-0.687905	5.44669
	109.987	25.735	-0.682702	5.44669
	110.029	25.7253	-0.678645	5.44669
	110.081	25.7219	-0.678802	5.44669
	110.092	25.7239	-0.680311	5.44669
	110.057	25.726	-0.680887	5.4507
	109.99	25.6769	-0.680592	5.46104
[truncated: 1,772 more rows]
