# Supplementary material for: Design of a cosmetic glove stiffness compensation mechanism for toddler-sized hand prostheses
Source: PLoS One. 2017 Aug 11;12(8):e0183233. doi: 10.1371/journal.pone.0183233 (PMC5553851; doi:10.1371/journal.pone.0183233)
Supplement: S1 Dataset — (ZIP) [file pone.0183233.s001.zip › 04 Prototype + hand measurements/RVSSIL_4.xlsx]

## Sheet: test_RVSSIL_4
LabVIEW Measurement
Writer_Version	2
Reader_Version	2
Separator	Tab
Decimal_Separator	.
Multi_Headings	No
X_Columns	No
Time_Pref	Absolute
Operator	localadmin
Date	2013-11-12
Time	00:10:22.639000
***End_of_Header***
Channels	4
Samples	10	10	10	10
Date	2013-11-12	2013-11-12	2013-11-12	2013-11-12
Time	00:10:26.539000	00:10:26.539000	00:10:26.539000	00:10:26.539000
Y_Unit_Label	mm	N	N	Pa
X_Dimension	Time	Time	Time	Time
X0	0	0	0	0
Delta_X	0.01	0.01	0.01	0.01
***End_of_Header***
X_Value	Voltage LVDT (Filtered)	Voltage Load Cell (Filtered)	Voltage Pinch Load Cell (Filtered)	Voltage Pressure (Filtered)	Comment
	117.74	3.94959	-0.678757	5.44669
	117.686	3.85698	-0.678984	5.44669
	117.665	3.74442	-0.672477	5.44669
	117.697	3.71995	-0.652682	5.44669
	117.699	3.74809	-0.644014	5.44669
	117.685	3.76832	-0.662734	5.44669
	117.723	3.76675	-0.683953	5.44669
	117.773	3.75889	-0.687817	5.44669
	117.785	3.80535	-0.674281	5.44669
	117.751	3.93378	-0.650291	5.44669
	117.684	3.98787	-0.642369	5.44669
	117.638	3.86916	-0.662895	5.44669
	117.638	3.73586	-0.684605	5.44669
	117.676	3.71203	-0.688033	5.44669
	117.74	3.79701	-0.68201	5.44669
	117.783	3.94699	-0.67831	5.44669
	117.761	3.99638	-0.678908	5.44669
	117.689	3.86803	-0.680474	5.44669
	117.659	3.73237	-0.680918	5.44669
	117.716	3.71097	-0.680547	5.44669
	117.779	3.7978	-0.680234	5.44669
	117.768	3.9477	-0.672364	5.44669
	117.693	3.99639	-0.652191	5.44669
	117.658	3.86778	-0.635977	5.44669
	117.714	3.73226	-0.634684	5.44669
	117.779	3.71101	-0.647511	5.44669
	117.791	3.74867	-0.670289	5.44669
	117.773	3.82093	-0.685826	5.44669
	117.762	3.99313	-0.678037	5.44669
	117.741	4.16256	-0.65253	5.44669
	117.688	4.09341	-0.641965	5.44669
	117.666	3.84416	-0.661929	5.44669
	117.719	3.73898	-0.684343	5.44669
	117.778	3.92708	-0.680396	5.44669
	117.766	4.21356	-0.654046	5.44669
	117.693	4.29367	-0.641762	5.44669
	117.659	4.0821	-0.661305	5.44669
	117.714	3.79474	-0.684154	5.44669
	117.779	3.67342	-0.688409	5.44669
	117.768	3.76187	-0.674457	5.44669
	117.671	3.94631	-0.650154	5.44669
	117.579	4.05782	-0.642249	5.44669
	117.61	4.04938	-0.662893	5.44669
	117.707	3.95866	-0.684646	5.44669
	117.721	3.86695	-0.688051	5.44669
	117.691	3.90098	-0.674132	5.44669
	117.717	3.95421	-0.642275	5.44669
	117.768	3.91622	-0.606335	5.44669
	117.785	3.97214	-0.598243	5.44669
	117.775	4.12182	-0.630549	5.44669
	117.765	4.1333	-0.6742	5.44669
	117.764	4.07995	-0.693186	5.44669
	117.767	4.10192	-0.687552	5.44669
	117.769	4.08857	-0.67875	5.44669
	117.746	4.0194	-0.669243	5.44669
	117.688	3.93715	-0.65141	5.44669
	117.664	3.81971	-0.64463	5.44669
	117.696	3.73353	-0.655573	5.44669
	117.699	3.72869	-0.648005	5.44669
	117.686	3.80482	-0.622897	5.44669
	117.723	3.99353	-0.627954	5.44669
	117.773	4.16846	-0.664649	5.44669
	117.785	4.09574	-0.690155	5.44669
	117.773	3.89223	-0.689685	5.44669
	117.742	3.86446	-0.680722	5.44669
	117.662	3.93018	-0.677182	5.44669
	117.562	3.86999	-0.678893	5.44669
	117.536	3.75677	-0.680869	5.44669
	117.626	3.7205	-0.673218	5.44669
	117.75	3.74394	-0.652323	5.44669
	117.782	3.76638	-0.6436	5.44669
	117.686	3.76742	-0.662688	5.44669
	117.558	3.75986	-0.684081	5.44669
	117.526	3.75633	-0.687887	5.44669
	117.601	3.75754	-0.674265	5.44669
	117.672	3.7593	-0.650259	5.44669
	117.703	3.75961	-0.642362	5.44669
	117.716	3.75911	-0.662903	5.44669
	117.693	3.80798	-0.684611	5.44669
	117.676	3.9348	-0.688032	5.44669
	117.721	3.98736	-0.682008	5.44669
	117.753	3.86859	-0.678309	5.44669
	117.707	3.7358	-0.678908	5.44669
	117.669	3.71221	-0.680474	5.44669
	117.691	3.74791	-0.680918	5.44669
	117.695	3.771	-0.680547	5.44669
	117.686	3.76794	-0.672363	5.44669
	117.724	3.75844	-0.652079	5.44669
	117.773	3.75555	-0.635931	5.44669
	117.785	3.75772	-0.634704	5.44669
	117.773	3.80884	-0.647536	5.44669
	117.764	3.93566	-0.670293	5.44669
	117.742	4.03661	-0.677947	5.44669
	117.666	4.04427	-0.657748	5.44669
	117.586	3.96406	-0.644141	5.44669
	117.615	3.82183	-0.660979	5.44669
	117.728	3.7248	-0.6753	5.44669
	117.799	3.77346	-0.659958	5.44669
	117.772	3.93285	-0.646009	5.44669
	117.688	3.99886	-0.660976	5.44669
	117.633	3.9233	-0.682506	5.44669
	117.612	3.95918	-0.687836	5.44669
	117.597	4.11387	-0.682674	5.44669
	117.638	4.08539	-0.678658	5.44669
	117.712	3.85815	-0.678817	5.44669
	117.714	3.69851	-0.680313	5.44669
	117.686	3.7498	-0.680882	5.44669
	117.718	3.93232	-0.68059	5.44669
	117.77	4.00706	-0.680264	5.44669
	117.786	3.92692	-0.672362	5.44669
	117.774	3.95779	-0.652179	5.44669
	117.764	4.112	-0.643844	5.44669
	117.764	4.0851	-0.662842	5.44669
	117.768	3.8587	-0.676187	5.44669
	117.769	3.69884	-0.651797	5.44669
	117.768	3.70055	-0.609546	5.44669
	117.768	3.75621	-0.596196	5.44669
	117.768	3.82782	-0.628549	5.44669
	117.768	3.99334	-0.67409	5.44669
	117.746	4.1602	-0.68598	5.44669
	117.666	4.09235	-0.659714	5.44669
	117.585	3.84455	-0.642102	5.44669
	117.615	3.73953	-0.659424	5.44669
	117.729	3.87798	-0.683245	5.44669
	117.799	3.98825	-0.688696	5.44669
	117.794	3.88921	-0.682772	5.44669
	117.767	3.74413	-0.670523	5.44669
	117.736	3.70837	-0.642645	5.44669
	117.684	3.74334	-0.615645	5.44669
	117.666	3.77045	-0.62687	5.44669
	117.72	3.76933	-0.66678	5.44669
	117.779	3.75922	-0.691434	5.44669
	117.788	3.75538	-0.689464	5.44669
	117.772	3.75737	-0.680175	5.44669
	117.762	3.75956	-0.669161	5.44669
	117.764	3.80897	-0.642998	5.44669
	117.768	3.93505	-0.616277	5.44669
	117.769	4.03631	-0.627009	5.44669
	117.768	4.09355	-0.666614	5.44669
	117.767	4.14017	-0.691315	5.44669
	117.767	4.09945	-0.681602	5.44669
	117.768	4.0595	-0.652065	5.44669
	117.746	4.15462	-0.640503	5.44669
	117.688	4.27328	-0.661481	5.44669
	117.664	4.2994	-0.684676	5.44669
	117.696	4.26979	-0.680694	5.44669
	117.699	4.24836	-0.646182	5.44669
	117.663	4.24995	-0.613503	5.44669
	117.643	4.25824	-0.624714	5.44669
	117.669	4.26114	-0.666638	5.44669
	117.735	4.25942	-0.68427	5.44669
	117.761	4.25766	-0.661655	5.44669
	117.683	4.25754	-0.643523	5.44669
	117.564	4.25811	-0.65933	5.44669
	117.529	4.25839	-0.6827	5.44669
	117.6	4.25831	-0.688502	5.44669
	117.649	4.25817	-0.682884	5.44669
	117.623	4.25814	-0.678509	5.44669
	117.613	4.25818	-0.67868	5.44669
	117.644	4.25821	-0.672437	5.44669
	117.664	4.30739	-0.652774	5.44669
	117.662	4.43416	-0.644066	5.44669
	117.654	4.53578	-0.662723	5.44669
	117.652	4.54374	-0.68393	5.44669
	117.654	4.46342	-0.687811	5.44669
	117.655	4.32104	-0.682157	5.44669
	117.655	4.27318	-0.678451	5.44669
	117.655	4.44865	-0.678914	5.44669
	117.677	4.70969	-0.680427	5.44669
	117.734	4.83285	-0.673025	5.44669
	117.781	4.75453	-0.652399	5.44669
	117.784	4.57369	-0.6437	5.44669
	117.77	4.50927	-0.662703	5.44669
	117.741	4.64233	-0.684051	5.44669
	117.685	4.78532	-0.687869	5.44669
	117.643	4.75892	-0.682139	5.44669
	117.64	4.59248	-0.678422	5.44669
	117.675	4.51558	-0.678909	5.44669
	117.739	4.6383	-0.680435	5.44669
	117.783	4.78138	-0.680901	5.44669
	117.784	4.80789	-0.680554	5.44669
	117.769	4.76975	-0.672372	5.44669
	117.763	4.74461	-0.65208	5.44669
	117.743	4.74767	-0.643799	5.44669
	117.689	4.7579	-0.654987	5.44669
	117.666	4.7611	-0.655925	5.44669
	117.718	4.7588	-0.651282	5.44669
	117.778	4.7567	-0.664577	5.44669
	117.766	4.80583	-0.682133	5.44669
	117.671	4.98251	-0.686399	5.44669
	117.579	5.21124	-0.674333	5.44669
	117.611	5.36989	-0.650817	5.44669
	117.729	5.52251	-0.642571	5.44669
	117.801	5.70414	-0.662793	5.44669
	117.772	5.85192	-0.68449	5.44669
	117.687	6.01678	-0.68015	5.44669
	117.632	6.20741	-0.653891	5.44669
	117.612	6.35461	-0.641784	5.44669
	117.575	6.51603	-0.661369	5.44669
	117.536	6.75462	-0.684173	5.44669
	117.528	7.0293	-0.688394	5.44669
	117.538	7.24388	-0.682315	5.44669
	117.567	7.31452	-0.678309	5.44669
	117.624	7.28024	-0.678799	5.44669
	117.667	7.29194	-0.680429	5.44669
	117.67	7.51388	-0.673067	5.44669
	117.634	7.93028	-0.652416	5.44669
	117.57	8.32363	-0.635822	5.44669
	117.526	8.58432	-0.634538	5.44669
	117.526	8.78909	-0.647505	5.44669
	117.541	9.01624	-0.670339	5.44669
	117.547	9.22324	-0.685848	5.44669
	117.544	9.35683	-0.6859	5.44669
	117.541	9.55618	-0.672803	5.44669
	117.563	9.9217	-0.650353	5.44669
	117.621	10.3021	-0.642921	5.44669
	117.645	10.5755	-0.663104	5.44669
	117.591	10.7902	-0.684496	5.44669
	117.531	11.017	-0.687913	5.44669
	117.52	11.2695	-0.674128	5.44669
	117.536	11.5284	-0.650192	5.44669
	117.547	11.7809	-0.642383	5.44669
	117.546	12.0284	-0.662935	5.44669
	117.541	12.2762	-0.684617	5.44669
	117.54	12.5749	-0.688024	5.44669
	117.541	12.952	-0.682002	5.44669
	117.542	13.3035	-0.670439	5.44669
	117.542	13.561	-0.650755	5.44669
	117.542	13.7301	-0.64393	5.44669
	117.541	13.8373	-0.663384	5.44669
	117.541	14.0391	-0.684255	5.44669
	117.542	14.4151	-0.687712	5.44669
	117.542	14.7989	-0.682001	5.44669
	117.542	15.0701	-0.670549	5.44669
	117.542	15.2334	-0.650802	5.44669
	117.542	15.3333	-0.643911	5.44669
	117.542	15.4849	-0.663359	5.44669
	117.542	15.7363	-0.684251	5.44669
	117.542	16.0198	-0.679849	5.44669
	117.542	16.2827	-0.653849	5.44669
	117.542	16.5258	-0.634004	5.44669
	117.542	16.768	-0.633266	5.44669
	117.542	17.066	-0.647618	5.44669
	117.542	17.4447	-0.670838	5.44669
	117.542	17.748	-0.678147	5.44669
	117.542	17.8293	-0.657638	5.44669
	117.542	17.8188	-0.644024	5.44669
	117.542	17.9431	-0.660969	5.44669
	117.542	18.2206	-0.683208	5.44669
	117.542	18.5246	-0.688132	5.44669
	117.542	18.7375	-0.682548	5.44669
	117.542	18.8463	-0.6785	5.44669
	117.542	18.9839	-0.678796	5.44669
	117.542	19.2262	-0.68036	5.44669
	117.542	19.5109	-0.68091	5.44669
	117.542	19.7776	-0.680584	5.44669
	117.542	20.0218	-0.672382	5.44669
	117.542	20.2631	-0.652074	5.44669
	117.542	20.5604	-0.643792	5.44669
	117.542	20.9391	-0.662858	5.44669
	117.542	21.2918	-0.676212	5.44669
	117.519	21.5492	-0.659672	5.44669
	117.462	21.7671	-0.637694	5.44669
	117.438	22.0501	-0.632736	5.44669
	117.47	22.4804	-0.646083	5.44669
	117.472	22.966	-0.670384	5.44669
	117.437	23.2775	-0.686372	5.44669
	117.395	23.3751	-0.686104	5.44669
	117.363	23.475	-0.680573	5.44669
	117.383	23.6565	-0.670523	5.44669
	117.428	23.8231	-0.643427	5.44669
	117.466	23.9959	-0.615973	5.44669
	117.492	24.2323	-0.626729	5.44669
	117.449	24.5021	-0.666605	5.44669
	117.371	24.7646	-0.691411	5.44669
	117.368	25.0124	-0.681646	5.44669
	117.396	25.2074	-0.652049	5.44669
	117.365	25.3287	-0.64048	5.44669
	117.313	25.4779	-0.661478	5.44669
	117.297	25.7207	-0.684682	5.44669
	117.331	26.0014	-0.688569	5.44669
	117.399	26.2171	-0.682207	5.44669
	117.445	26.3352	-0.678202	5.44669
	117.445	26.4758	-0.670921	5.44669
	117.429	26.6668	-0.652309	5.44669
	117.445	26.7737	-0.64441	5.44669
	117.483	26.8118	-0.663033	5.44669
	117.475	26.9472	-0.683937	5.44669
	117.433	27.2119	-0.687704	5.44669
	117.392	27.5066	-0.68211	5.44669
	117.341	27.7202	-0.670598	5.44669
	117.304	27.7833	-0.650783	5.44669
	117.302	27.7954	-0.636015	5.44669
	117.314	27.9354	-0.6352	5.44669
	117.319	28.2114	-0.647713	5.44669
	117.317	28.5091	-0.66232	5.44669
	117.315	28.7692	-0.657557	5.44669
	117.314	29.0061	-0.649351	5.44669
	117.315	29.2466	-0.663187	5.44669
	117.315	29.497	-0.682237	5.44669
	117.315	29.7009	-0.686936	5.44669
	117.315	29.825	-0.682392	5.44669
	117.315	29.9722	-0.67886	5.44669
	117.315	30.2132	-0.679002	5.44669
	117.315	30.4939	-0.680318	5.44669
	117.315	30.7101	-0.680819	5.44669
	117.315	30.8777	-0.680561	5.44669
	117.315	31.1942	-0.672404	5.44669
	117.315	31.6135	-0.644221	5.44669
	117.315	31.8791	-0.607766	5.44669
	117.315	32.0209	-0.598151	5.44669
	117.315	32.2111	-0.630002	5.44669
	117.315	32.4728	-0.674004	5.44669
	117.315	32.7484	-0.693298	5.44669
	117.315	33.0045	-0.687669	5.44669
	117.315	33.2477	-0.678759	5.44669
	117.293	33.4922	-0.669206	5.44669
	117.235	33.742	-0.651391	5.44669
	117.189	34.0427	-0.644635	5.44669
	117.163	34.4198	-0.663453	5.44669
	117.142	34.7707	-0.684033	5.44669
	117.161	35.0771	-0.679724	5.44669
	117.179	35.4223	-0.653875	5.44669
	117.158	35.7581	-0.641929	5.44669
	117.162	36.0203	-0.661436	5.44669
	117.196	36.2462	-0.68415	5.44669
	117.213	36.4817	-0.688361	5.44669
	117.186	36.7338	-0.674439	5.44669
	117.121	36.9896	-0.650163	5.44669
	117.073	37.1916	-0.64226	5.44669
	117.072	37.313	-0.662894	5.44669
	117.087	37.4598	-0.684643	5.44669
	117.094	37.6523	-0.688049	5.44669
	117.092	37.7575	-0.674133	5.44669
	117.088	37.7453	-0.650146	5.44669
	117.11	37.7539	-0.642361	5.44669
	117.168	37.9175	-0.662943	5.44669
	117.193	38.1552	-0.684628	5.44669
	117.139	38.3223	-0.688025	5.44669
	117.078	38.4753	-0.681999	5.44669
	117.068	38.654	-0.678308	5.44669
	117.084	38.8005	-0.678911	5.44669
	117.094	38.9166	-0.680476	5.44669
	117.093	38.9811	-0.680918	5.44669
	117.089	39.0268	-0.680546	5.44669
	117.087	39.1801	-0.680234	5.44669
	117.088	39.4497	-0.680235	5.44669
	117.089	39.6908	-0.680346	5.44669
	117.089	39.7741	-0.680393	5.44669
	117.089	39.7849	-0.680372	5.44669
	117.111	39.9171	-0.680348	5.44669
	117.169	40.1411	-0.672474	5.44669
	117.192	40.2645	-0.652196	5.44669
	117.139	40.2978	-0.643811	5.44669
	117.078	40.4252	-0.662822	5.44669
	117.068	40.6392	-0.684061	5.44669
	117.084	40.8093	-0.679961	5.44669
	117.094	40.9719	-0.646093	5.44669
	117.093	41.1537	-0.605856	5.44669
	117.089	41.2488	-0.596684	5.44669
	117.087	41.2853	-0.630066	5.44669
	117.088	41.375	-0.674552	5.44669
	117.089	41.4658	-0.693505	5.44669
	117.089	41.5317	-0.67969	5.44669
	117.089	41.6348	-0.650485	5.44669
	117.089	41.7701	-0.64052	5.44669
	117.089	41.9559	-0.66205	5.44669
	117.089	42.1595	-0.677037	5.44669
	117.089	42.2555	-0.660305	5.44669
	117.089	42.2355	-0.645537	5.44669
	117.089	42.1949	-0.660655	5.44669
	117.089	42.2345	-0.682539	5.44669
	117.089	42.4209	-0.687964	5.44669
	117.089	42.6571	-0.682716	5.44669
	117.089	42.7662	-0.67863	5.44669
	117.089	42.7893	-0.678791	5.44669
	117.089	42.8683	-0.680311	5.44669
	117.089	42.9594	-0.680891	5.44669
	117.067	43.0293	-0.672723	5.44669
	117.009	43.1339	-0.652107	5.44669
	116.985	43.2192	-0.643685	5.44669
	117.039	43.2774	-0.662801	5.44669
	117.099	43.4285	-0.676227	5.44669
	117.11	43.6436	-0.659698	5.44669
	117.094	43.8056	-0.645571	5.44669
	117.083	43.9645	-0.660885	5.44669
	117.085	44.1476	-0.682623	5.44669
	117.089	44.2446	-0.687917	5.44669
	117.09	44.2323	-0.674795	5.44669
	117.067	44.1946	-0.65047	5.44669
	117.009	44.1835	-0.642262	5.44669
	116.985	44.1923	-0.662786	5.44669
	117.039	44.2491	-0.684597	5.44669
	117.1	44.4251	-0.688068	5.44669
	117.11	44.6508	-0.682028	5.44669
	117.072	44.7593	-0.678305	5.44669
	116.981	44.7366	-0.678899	5.44669
	116.879	44.6904	-0.680472	5.44669
	116.856	44.6795	-0.68092	5.44669
	116.948	44.6913	-0.680549	5.44669
	117.049	44.7494	-0.680234	5.44669
	117.023	44.8757	-0.680234	5.44669
	116.904	44.9247	-0.672475	5.44669
	116.829	44.8539	-0.644367	5.44669
	116.835	44.8486	-0.607802	5.44669
	116.863	44.8782	-0.598114	5.44669
	116.873	44.7951	-0.629974	5.44669
	116.867	44.7344	-0.674005	5.44669
	116.861	44.8344	-0.685438	5.44669
	116.86	44.9131	-0.651647	5.44669
	116.862	44.8637	-0.614057	5.44669
	116.863	44.906	-0.622996	5.44669
	116.885	45.1033	-0.665721	5.44669
	116.942	45.2457	-0.692367	5.44669
	116.966	45.2471	-0.690231	5.44669
	116.912	45.199	-0.680164	5.44669
	116.852	45.1786	-0.668884	5.44669
	116.841	45.1872	-0.650756	5.44669
	116.858	45.2473	-0.644484	5.44669
	116.868	45.4247	-0.663615	5.44669
	116.867	45.6499	-0.684155	5.44669
	116.862	45.7576	-0.687588	5.44669
	116.861	45.7348	-0.681984	5.44669
	116.862	45.6888	-0.670586	5.44669
	116.863	45.7272	-0.650823	5.44669
	116.863	45.915	-0.643906	5.44669
	116.863	46.1522	-0.66335	5.44669
	116.863	46.3105	-0.684249	5.44669
	116.863	46.4599	-0.687722	5.44669
	116.863	46.6404	-0.682007	5.44669
	116.863	46.7396	-0.678419	5.44669
	116.863	46.7292	-0.678954	5.44669
	116.863	46.6915	-0.680455	5.44669
	116.863	46.6797	-0.680893	5.44669
	116.863	46.7374	-0.680544	5.44669
	116.863	46.9211	-0.672371	5.44669
	116.863	47.1497	-0.644213	5.44669
	116.863	47.2567	-0.615645	5.44669
	116.863	47.2323	-0.626313	5.44669
	116.863	47.2352	-0.666547	5.44669
	116.863	47.4007	-0.683664	5.44669
	116.863	47.6413	-0.661433	5.44669
	116.863	47.7596	-0.643646	5.44669
	116.863	47.7358	-0.659461	5.44669
	116.863	47.7349	-0.682711	5.44669
	116.863	47.8986	-0.68846	5.44669
	116.84	48.1398	-0.682862	5.44669
	116.783	48.259	-0.678515	5.44669
	116.759	48.2846	-0.67082	5.44669
	116.813	48.4102	-0.652155	5.44669
	116.873	48.6262	-0.644382	5.44669
	116.884	48.7485	-0.663075	5.44669
	116.868	48.7351	-0.683965	5.44669
	116.835	48.6879	-0.687701	5.44669
	116.779	48.7224	-0.682099	5.44669
	116.759	48.8599	-0.670595	5.44669
	116.815	48.922	-0.650786	5.44669
	116.874	48.8034	-0.643888	5.44669
	116.884	48.6182	-0.663355	5.44669
	116.867	48.4171	-0.684258	5.44669
	116.857	48.225	-0.687724	5.44669
	116.859	48.1393	-0.682004	5.44669
	116.863	48.1595	-0.678418	5.44669
	116.842	48.1965	-0.678955	5.44669
	116.783	48.2045	-0.680456	5.44669
	116.759	48.1947	-0.680893	5.44669
	116.813	48.1877	-0.680543	5.44669
	116.873	48.1883	-0.680241	5.44669
	116.862	48.191	-0.680239	5.44669
	116.788	48.1919	-0.680345	5.44669
	116.754	48.1422	-0.680391	5.44669
	116.809	47.9656	-0.680372	5.44669
	116.873	47.7372	-0.680348	5.44669
	116.885	47.6278	-0.680345	5.44669
	116.868	47.6511	-0.680352	5.44669
	116.857	47.6978	-0.680356	5.44669
	116.858	47.7088	-0.680355	5.44669
	116.863	47.6967	-0.680353	5.44669
	116.842	47.6878	-0.680353	5.44669
	116.783	47.6391	-0.680353	5.44669
	116.759	47.5157	-0.680354	5.44669
	116.79	47.4645	-0.680354	5.44669
	116.771	47.5335	-0.680354	5.44669
	116.701	47.4895	-0.680353	5.44669
	116.715	47.2846	-0.680353	5.44669
	116.818	47.1396	-0.680354	5.44669
	116.89	47.1398	-0.680354	5.44669
	116.867	47.1896	-0.680354	5.44669
	116.784	47.2592	-0.680354	5.44669
	116.75	47.426	-0.680354	5.44669
	116.809	47.6925	-0.672483	5.44669
	116.875	47.9766	-0.652198	5.44669
	116.864	48.1852	-0.643809	5.44669
	116.788	48.25	-0.66282	5.44669
	116.753	48.2646	-0.684062	5.44669
	116.786	48.405	-0.687832	5.44669
	116.771	48.6803	-0.674249	5.44669
	116.702	48.9776	-0.650272	5.44669
	116.715	49.1885	-0.642373	5.44669
	116.795	49.2496	-0.662903	5.44669
	116.81	49.2618	-0.684607	5.44669
	116.786	49.4025	-0.688031	5.44669
	116.814	49.6296	-0.674138	5.44669
	116.842	49.8004	-0.650155	5.44669
	116.778	49.9587	-0.642363	5.44669
	116.686	50.1384	-0.662941	5.44669
	116.684	50.2342	-0.684626	5.44669
	116.718	50.2718	-0.688025	5.44669
	116.688	50.4108	-0.682	5.44669
	116.635	50.6773	-0.678308	5.44669
	116.618	50.9222	-0.678911	5.44669
	116.629	51.0082	-0.680476	5.44669
	116.64	51.0187	-0.680918	5.44669
	116.64	51.1007	-0.680546	5.44669
	116.637	51.2468	-0.680234	5.44669
	116.635	51.4447	-0.680235	5.44669
	116.636	51.6495	-0.680346	5.44669
	116.637	51.7417	-0.680393	5.44669
	116.637	51.7196	-0.680372	5.44669
	116.636	51.6796	-0.680348	5.44669
	116.636	51.6709	-0.680344	5.44669
	116.636	51.6816	-0.680352	5.44669
	116.636	51.6891	-0.680356	5.44669
	116.636	51.7377	-0.680355	5.44669
	116.636	51.8615	-0.680353	5.44669
	116.636	51.913	-0.680353	5.44669
	116.636	51.844	-0.680353	5.44669
	116.636	51.8386	-0.680354	5.44669
	116.636	51.8675	-0.680354	5.44669
	116.636	51.7842	-0.672483	5.44669
	116.636	51.7236	-0.652198	5.44669
	116.636	51.873	-0.643809	5.44669
	116.636	52.0784	-0.66282	5.44669
	116.636	52.0814	-0.684062	5.44669
	116.636	52.0049	-0.687832	5.44669
	116.636	52.0694	-0.682119	5.44669
	116.636	52.1391	-0.678427	5.44669
	116.636	52.0494	-0.678918	5.44669
	116.636	51.9719	-0.680437	5.44669
	116.636	52.0673	-0.680899	5.44669
	116.636	52.1992	-0.680552	5.44669
	116.636	52.2307	-0.680243	5.44669
	116.614	52.1495	-0.680237	5.44669
	116.557	51.9491	-0.680344	5.44669
	116.533	51.7219	-0.680391	5.44669
	116.587	51.6216	-0.680373	5.44669
	116.647	51.6973	-0.680348	5.44669
	116.658	51.869	-0.680344	5.44669
	116.641	51.9797	-0.680352	5.44669
	116.631	52.0246	-0.680356	5.44669
	116.632	52.1119	-0.680355	5.44669
	116.637	52.1988	-0.680353	5.44669
	116.616	52.2146	-0.680353	5.44669
	116.557	52.1429	-0.680353	5.44669
	116.533	51.9521	-0.680354	5.44669
	116.586	51.7255	-0.680354	5.44669
	116.647	51.622	-0.672483	5.44669
	116.635	51.6471	-0.652198	5.44669
	116.562	51.6924	-0.643809	5.44669
	116.505	51.7022	-0.66282	5.44669
	116.481	51.6902	-0.684062	5.44669
	116.464	51.6324	-0.687832	5.44669
	116.484	51.4572	-0.674249	5.44669
	116.523	51.2321	-0.650272	5.44669
	116.559	51.1237	-0.642373	5.44669
	116.586	51.1461	-0.662903	5.44669
	116.567	51.1922	-0.684607	5.44669
	116.524	51.2032	-0.688031	5.44669
	116.509	51.1914	-0.682009	5.44669
	116.539	51.1825	-0.67831	5.44669
	116.606	51.183	-0.671037	5.44669
	116.652	51.1863	-0.652319	5.44669
	116.631	51.1876	-0.644373	5.44669
	116.535	51.1377	-0.663014	5.44669
	116.425	50.961	-0.683942	5.44669
	116.378	50.7326	-0.687713	5.44669
	116.392	50.6232	-0.682112	5.44669
	116.436	50.6465	-0.678466	5.44669
	116.498	50.6932	-0.678937	5.44669
	116.516	50.7534	-0.680431	5.44669
	116.458	50.9173	-0.673019	5.44669
	116.398	51.1367	-0.652395	5.44669
	116.389	51.2468	-0.643701	5.44669
	116.406	51.2271	-0.662705	5.44669
	116.416	51.1816	-0.684052	5.44669
	116.414	51.219	-0.687869	5.44669
	116.41	51.4063	-0.682138	5.44669
	116.409	51.5944	-0.678422	5.44669
	116.41	51.5278	-0.678909	5.44669
	116.41	51.3221	-0.680435	5.44669
	116.41	51.3405	-0.680901	5.44669
	116.41	51.5816	-0.680554	5.44669
	116.41	51.7015	-0.680243	5.44669
	116.41	51.5716	-0.680236	5.44669
	116.41	51.4597	-0.680344	5.44669
	116.41	51.555	-0.67252	5.44669
	116.41	51.6499	-0.652217	5.44669
	116.41	51.5106	-0.643803	5.44669
	116.388	51.248	-0.662811	5.44669
	116.33	51.1113	-0.68406	5.44669
	116.307	51.1353	-0.687834	5.44669
	116.36	51.192	-0.682121	5.44669
	116.421	51.207	-0.678427	5.44669
	116.409	51.193	-0.678917	5.44669
	116.335	51.1818	-0.680436	5.44669
	116.301	51.1821	-0.680899	5.4507
	116.334	51.2354	-0.680552	5.46104
	116.341	51.3638	-0.672372	5.46531
	116.307	51.4154	-0.652081	5.45562
	116.264	51.2957	-0.643799	5.4448
	116.232	51.2121	-0.662858	5.44287
	116.274	51.3647	-0.684081	5.44579
	116.376	51.5798	-0.687827	5.44767
	116.438	51.5856	-0.68211	5.44742
	116.41	51.5069	-0.678425	5.44664
	116.307	51.5695	-0.67892	5.44641
	116.196	51.6883	-0.680438	5.44658
	116.152	51.7261	-0.680898	5.44674
	116.167	51.7013	-0.680552	5.44675
	116.188	51.7269	-0.680243	5.44669
	116.192	51.9019	-0.680237	5.44667
	116.185	52.1382	-0.680344	5.44668
	116.182	52.2515	-0.680391	5.44669
	116.182	52.2271	-0.680373	5.44669
	116.184	52.1785	-0.680348	5.44669
	116.184	52.1671	-0.680344	5.44669
	116.184	52.2289	-0.680352	5.44669
	116.184	52.4141	-0.680356	5.44669
	116.184	52.5928	-0.680355	5.44669
	116.184	52.5228	-0.680353	5.44669
	116.184	52.27	-0.680353	5.44669
	116.184	52.1144	-0.680353	5.44669
	116.184	52.1273	-0.680354	5.44669
	116.161	52.1861	-0.680354	5.44669
	116.104	52.2059	-0.680354	5.44669
	116.08	52.1932	-0.680353	5.44669
	116.134	52.1809	-0.680353	5.44669
	116.194	52.1802	-0.680354	5.44669
	116.205	52.1843	-0.680354	5.44669
	116.189	52.1863	-0.680354	5.44669
	116.178	52.1856	-0.680354	5.44669
	116.18	52.1847	-0.680354	5.44669
	116.184	52.1353	-0.680354	5.44669
	116.185	51.9596	-0.680354	5.44669
	116.184	51.7806	-0.680354	5.44669
	116.183	51.7977	-0.680354	5.44669
	116.183	51.8733	-0.680354	5.44669
	116.184	51.8012	-0.680354	5.44669
	116.184	51.6795	-0.680354	5.44669
	116.184	51.6439	-0.680354	5.44669
	116.184	51.7198	-0.680354	5.44669
	116.184	51.8702	-0.680354	5.44669
	116.161	51.9721	-0.680354	5.44669
	116.082	52.021	-0.680354	5.44669
	116	52.1131	-0.680354	5.44669
	116.008	52.2006	-0.680354	5.44669
	116.043	52.215	-0.680354	5.44669
	116.01	52.1916	-0.680354	5.44669
	115.955	52.1769	-0.680354	5.44669
	115.939	52.1791	-0.680354	5.44669
	115.951	52.1853	-0.680354	5.44669
	115.961	52.1871	-0.672483	5.44669
	115.962	52.1856	-0.652198	5.44669
	115.958	52.1844	-0.643809	5.44669
	115.956	52.1844	-0.66282	5.44669
	115.957	52.1848	-0.684062	5.44669
	115.958	52.185	-0.687832	5.44669
	115.958	52.1849	-0.682119	5.44669
	115.958	52.1356	-0.678427	5.44669
	115.957	52.0088	-0.678918	5.44669
	115.957	51.9073	-0.680437	5.44669
	115.957	51.8501	-0.680899	5.44669
	115.957	51.7545	-0.680552	5.44669
	115.957	51.6685	-0.680243	5.44669
	115.957	51.6559	-0.680237	5.44669
	115.957	51.6796	-0.680344	5.44669
	115.957	51.6937	-0.680391	5.44669
	115.957	51.6911	-0.680373	5.44669
	115.957	51.6359	-0.680348	5.44669
	115.957	51.5074	-0.680344	5.44669
	115.957	51.4565	-0.680352	5.44669
	115.957	51.5765	-0.680356	5.44669
	115.957	51.7092	-0.680355	5.44669
	115.957	51.7324	-0.680353	5.44669
	115.957	51.6473	-0.672482	5.44669
	115.957	51.4975	-0.652198	5.44669
	115.957	51.4483	-0.643809	5.44669
	115.957	51.5766	-0.66282	5.44669
	115.957	51.7122	-0.684062	5.44669
	115.957	51.7336	-0.687832	5.44669
	115.957	51.6959	-0.682119	5.44669
	115.957	51.6728	-0.678427	5.44669
	115.957	51.6766	-0.678918	5.44669
	115.957	51.7356	-0.680437	5.44669
	115.957	51.9143	-0.673028	5.44669
	115.957	52.1404	-0.652397	5.44669
	115.957	52.248	-0.635827	5.44669
	115.957	52.2248	-0.634548	5.44669
	115.957	52.1788	-0.647507	5.44669
	115.957	52.168	-0.670336	5.44669
	115.957	52.18	-0.685847	5.44669
	115.957	52.1888	-0.6859	5.44669
	115.957	52.1882	-0.680675	5.44669
	115.957	52.1849	-0.678508	5.44669
	115.957	52.1837	-0.679465	5.44669
	115.957	52.1843	-0.680637	5.44669
	115.957	52.1359	-0.672917	5.44669
	115.957	51.96	-0.652279	5.44669
	115.957	51.6821	-0.643688	5.44669
	115.957	51.3965	-0.662741	5.44669
	115.957	51.1913	-0.6762	5.44669
	115.957	51.1285	-0.659709	5.44669
	115.957	51.1627	-0.645584	5.44669
	115.957	51.1974	-0.660887	5.44669
	115.957	51.1995	-0.682619	5.44669
	115.957	51.1879	-0.687915	5.44669
	115.957	51.1824	-0.682667	5.44669
	115.957	51.1841	-0.678627	5.44669
	115.957	51.1869	-0.678807	5.44669
	115.957	51.1874	-0.680319	5.44669
	115.957	51.1866	-0.680889	5.44669
	115.957	51.1861	-0.672719	5.44669
	115.957	51.1862	-0.652107	5.44669
	115.957	51.1864	-0.643686	5.44669
	115.957	51.1864	-0.662801	5.44669
	115.957	51.1864	-0.684097	5.44669
	115.957	51.1864	-0.687854	5.44669
	115.957	51.2356	-0.682116	5.44669
	115.957	51.4115	-0.678418	5.44669
	115.957	51.6399	-0.678915	5.44669
	115.957	51.7987	-0.680439	5.44669
	115.957	51.9515	-0.6809	5.44669
	115.957	52.1331	-0.680552	5.44669
	115.957	52.2809	-0.680242	5.44669
	115.957	52.4457	-0.680236	5.44669
	115.957	52.6363	-0.680344	5.44669
	115.935	52.7344	-0.680391	5.44669
	115.878	52.7198	-0.680373	5.44669
	115.854	52.6316	-0.680348	5.44669
	115.908	52.494	-0.680344	5.44669
	115.946	52.4509	-0.680352	5.44669
	115.899	52.5775	-0.680356	5.44669
	115.837	52.7102	-0.680355	5.44669
	115.823	52.731	-0.680353	5.44669
	115.838	52.6941	-0.680353	5.44669
	115.849	52.6716	-0.680353	5.44669
	115.871	52.6753	-0.680354	5.44669
	115.902	52.6848	-0.680354	5.44669
	115.867	52.6875	-0.680354	5.44669
	115.768	52.6853	-0.680353	5.44669
	115.705	52.6833	-0.680353	5.44669
	115.708	52.6834	-0.680354	5.44669
	115.753	52.684	-0.680354	5.44669
	115.819	52.6843	-0.680354	5.44669
	115.838	52.6842	-0.680354	5.44669
	115.779	52.684	-0.680354	5.44669
	115.719	52.7332	-0.680354	5.44669
	115.71	52.86	-0.680354	5.44669
	115.727	52.9125	-0.680354	5.44669
	115.737	52.7937	-0.680354	5.44669
	115.735	52.7101	-0.680354	5.44669
	115.731	52.8133	-0.680354	5.44669
	115.73	52.9014	-0.680354	5.44669
	115.731	52.8057	-0.680354	5.44669
	115.732	52.7191	-0.680354	5.44669
	115.732	52.862	-0.680354	5.44669
	115.731	53.1232	-0.680354	5.44669
	115.731	53.2088	-0.680354	5.44669
	115.731	53.0085	-0.680354	5.44669
	115.731	52.724	-0.680354	5.44669
	115.731	52.5998	-0.680354	5.44669
	115.731	52.6369	-0.680354	5.44669
	115.731	52.6946	-0.672483	5.44669
	115.731	52.7545	-0.652198	5.44669
	115.731	52.9144	-0.643809	5.44669
	115.731	53.1322	-0.66282	5.44669
	115.731	53.2431	-0.684062	5.44669
	115.731	53.2242	-0.687832	5.44669
	115.731	53.1788	-0.682119	5.44669
	115.731	53.1668	-0.678427	5.44669
	115.731	53.178	-0.678918	5.44669
	115.731	53.1869	-0.680437	5.44669
	115.731	53.1867	-0.680899	5.44669
	115.731	53.1835	-0.680552	5.4507
	115.731	53.1822	-0.680243	5.46104
	115.731	53.1828	-0.680237	5.46531
	115.731	53.1835	-0.680344	5.45562
	115.731	53.1836	-0.680391	5.4448
	115.731	53.1834	-0.680373	5.44287
	115.731	53.2324	-0.680348	5.44579
	115.731	53.4084	-0.680344	5.44767
	115.731	53.5877	-0.680352	5.44742
	115.731	53.5705	-0.680356	5.44664
	115.731	53.4949	-0.680355	5.44641
	115.731	53.567	-0.680353	5.44658
	115.731	53.6887	-0.680353	5.44674
	115.731	53.7243	-0.680353	5.44675
	115.731	53.6976	-0.680354	5.44669
	115.731	53.674	-0.680354	5.44667
	115.731	53.6736	-0.680354	5.44668
	115.731	53.6819	-0.680353	5.44669
	115.731	53.6854	-0.680353	5.44669
	115.731	53.684	-0.680354	5.44669
	115.731	53.6821	-0.680354	5.44669
	115.731	53.6819	-0.680354	5.44669
	115.731	53.6824	-0.680354	5.44669
	115.731	53.6827	-0.680354	5.4507
	115.731	53.6827	-0.680354	5.46104
	115.731	53.6825	-0.680354	5.46531
	115.709	53.6825	-0.680354	5.45562
	115.651	53.6825	-0.672483	5.4448
	115.628	53.6826	-0.652198	5.44287
	115.682	53.6826	-0.643809	5.44579
	115.742	53.6826	-0.66282	5.44767
	115.73	53.6826	-0.684062	5.44742
	115.634	53.6826	-0.687832	5.44664
	115.52	53.6826	-0.674249	5.44641
	115.494	53.6826	-0.650272	5.44658
	115.566	53.6826	-0.642373	5.44674
	115.635	53.6826	-0.662903	5.44675
	115.643	53.6826	-0.684607	5.44669
	115.6	53.6826	-0.688031	5.44667
	115.531	53.6826	-0.682009	5.44668
	115.488	53.6826	-0.67831	5.44669
	115.489	53.7317	-0.678908	5.44669
	115.527	53.9077	-0.680474	5.44669
	115.59	54.0869	-0.680918	5.44669
	115.611	54.0697	-0.680547	5.44669
	115.554	53.9941	-0.680234	5.44669
	115.493	54.0662	-0.680235	5.44669
	115.484	54.1879	-0.680346	5.44669
	115.5	54.2235	-0.680393	5.44669
	115.511	54.1968	-0.680373	5.44669
	115.509	54.1732	-0.680348	5.44669
	115.505	54.222	-0.680344	5.44669
	115.503	54.4063	-0.680352	5.44669
	115.482	54.589	-0.672485	5.44669
	115.425	54.5212	-0.6522	5.44669
	115.402	54.317	-0.643808	5.44669
	115.455	54.2872	-0.662819	5.44669
	115.515	54.4015	-0.684061	5.44669
	115.526	54.4685	-0.687832	5.44669
	115.51	54.4082	-0.682119	5.44669
	115.499	54.2531	-0.678427	5.44669
	115.501	54.1436	-0.678918	5.44669
	115.505	54.1424	-0.680437	5.44669
	115.506	54.13	-0.680899	5.44669
	115.505	54.0188	-0.672682	5.44669
	115.505	53.9106	-0.652088	5.44669
	115.505	53.8451	-0.643692	5.44669
	115.505	53.7483	-0.66281	5.44669
	115.505	53.6648	-0.676228	5.44669
	115.505	53.6537	-0.659696	5.44669
	115.483	53.6771	-0.645569	5.44669
	115.425	53.6906	-0.660885	5.44669
	115.379	53.6879	-0.682624	5.44669
	115.375	53.6327	-0.687918	5.44669
	115.39	53.5044	-0.682666	5.44669
	115.374	53.4043	-0.678626	5.44669
	115.315	53.3483	-0.678807	5.44669
	115.288	53.2526	-0.68032	5.44669
	115.341	53.2154	-0.680889	5.44669
	115.402	53.3294	-0.68059	5.44669
	115.413	53.4056	-0.680262	5.44669
	115.375	53.301	-0.680231	5.44669
	115.307	53.1657	-0.680335	5.44669
	115.262	53.136	-0.680389	5.44669
	115.263	53.1701	-0.680375	5.44669
	115.278	53.1946	-0.68035	5.44669
	115.284	53.1928	-0.680344	5.44669
	115.281	53.1341	-0.680351	5.44669
	115.278	52.9548	-0.680356	5.44669
	115.277	52.7284	-0.680355	5.44669
	115.278	52.6208	-0.680354	5.44669
	115.279	52.6441	-0.680353	5.44669
	115.279	52.641	-0.680353	5.44669
	115.279	52.5249	-0.680354	5.44669
	115.279	52.4114	-0.680354	5.44669
	115.279	52.3454	-0.680354	5.44669
	115.279	52.2503	-0.680353	5.44669
	115.279	52.1677	-0.680353	5.44669
	115.279	52.1564	-0.680354	5.44669
	115.279	52.1793	-0.680354	5.44669
	115.279	52.1927	-0.680354	5.44669
	115.279	52.1901	-0.680354	5.44669
	115.279	52.1843	-0.680354	5.44669
	115.279	52.1827	-0.680354	5.44669
	115.279	52.135	-0.680354	5.44669
	115.279	52.0093	-0.680354	5.44669
	115.279	51.9569	-0.680354	5.44669
	115.279	52.0753	-0.680354	5.44669
	115.279	52.2079	-0.680354	5.44669
	115.279	52.1823	-0.680354	5.44669
	115.279	51.9708	-0.680354	5.44669
	115.279	51.7193	-0.680354	5.44669
	115.279	51.6127	-0.680354	5.44669
	115.279	51.6454	-0.680354	5.44669
	115.279	51.695	-0.680354	5.44669
	115.256	51.7039	-0.680354	5.44669
	115.199	51.7391	-0.680354	5.44669
	115.175	51.8569	-0.680354	5.44669
	115.229	51.9105	-0.680354	5.44669
	115.289	51.8446	-0.680354	5.44669
	115.3	51.8397	-0.680354	5.44669
	115.284	51.8678	-0.680354	5.44669
	115.273	51.7839	-0.680354	5.44669
	115.275	51.6742	-0.680354	5.44669
	115.279	51.6478	-0.680354	5.44669
	115.28	51.6741	-0.680354	5.44669
	115.279	51.6943	-0.680354	5.44669
	115.256	51.6933	-0.680354	5.44669
	115.176	51.6366	-0.680354	5.44669
	115.073	51.4578	-0.680354	5.44669
	115.023	51.2309	-0.680354	5.44669
	115.056	51.0737	-0.680354	5.44669
	115.135	50.9703	-0.680354	5.44669
	115.186	50.9641	-0.680354	5.44669
	115.206	51.0445	-0.680354	5.44669
	115.223	50.9893	-0.680354	5.44669
	115.183	50.8248	-0.680354	5.44669
	115.086	50.8068	-0.680354	5.44669
	115.027	50.8628	-0.680354	5.44669
	115.03	50.795	-0.680354	5.44669
	115.052	50.682	-0.680354	5.44669
	115.06	50.6486	-0.680354	5.44669
	115.056	50.6239	-0.680354	5.44669
	115.051	50.519	-0.680354	5.44669
	115.051	50.467	-0.680354	5.44669
	115.052	50.5782	-0.680354	5.44669
	115.053	50.7077	-0.680354	5.44669
	115.053	50.7325	-0.680354	5.44669
	115.052	50.6986	-0.680354	5.44669
	115.052	50.6757	-0.680354	5.44669
	115.075	50.6783	-0.672483	5.44669
	115.132	50.6875	-0.652198	5.44669
	115.156	50.6904	-0.643809	5.44669
	115.102	50.6884	-0.66282	5.44669
	115.042	50.6865	-0.684062	5.44669
	115.031	50.6864	-0.687832	5.44669
	115.047	50.6871	-0.682119	5.44669
	115.058	50.6874	-0.678427	5.44669
	115.056	50.6873	-0.678918	5.44669
	115.052	50.6871	-0.680437	5.44669
	115.051	50.6871	-0.680899	5.44669
	115.052	50.6871	-0.672682	5.44669
	115.053	50.6872	-0.652088	5.44669
	115.053	50.6871	-0.643692	5.44669
	115.052	50.6871	-0.66281	5.44669
	115.052	50.6871	-0.684099	5.44669
	115.052	50.7363	-0.687851	5.44669
	115.052	50.9123	-0.674243	5.44669
	115.052	51.1407	-0.650263	5.44669
	115.052	51.2503	-0.642371	5.44669
	115.052	51.2271	-0.662906	5.44669
	115.052	51.1804	-0.684608	5.44669
	115.052	51.1693	-0.688031	5.44669
	115.052	51.1814	-0.682008	5.44669
	115.052	51.2395	-0.67831	5.44669
	115.052	51.415	-0.678908	5.44669
	115.052	51.64	-0.680474	5.44669
	115.052	51.7483	-0.680918	5.44669
	115.052	51.7258	-0.680547	5.44669
	115.03	51.6798	-0.680234	5.44669
	114.973	51.6688	-0.680235	5.44669
	114.949	51.6806	-0.680346	5.44669
	115.003	51.6895	-0.680393	5.44669
	115.063	51.689	-0.680373	5.44669
	115.073	51.6857	-0.680348	5.44669
	115.035	51.6844	-0.680344	5.44669
	114.967	51.6851	-0.680352	5.44669
	114.945	51.6858	-0.680356	5.44669
	115.003	51.6859	-0.680355	5.44669
	115.064	51.6857	-0.680353	5.44669
	115.074	51.6855	-0.680353	5.44669
	115.035	51.6856	-0.680353	5.44669
	114.944	51.6856	-0.680354	5.44669
	114.843	51.6856	-0.672483	5.44669
	114.797	51.6856	-0.652198	5.44669
	114.831	51.6856	-0.635938	5.4507
	114.909	51.6364	-0.634665	5.46104
	114.959	51.5096	-0.647517	5.46531
	114.957	51.408	-0.670299	5.45562
	114.94	51.3509	-0.685827	5.4448
	114.933	51.3044	-0.685906	5.44287
	114.936	51.3452	-0.680684	5.44579
	114.963	51.3851	-0.67851	5.44767
	115.02	51.3391	-0.679463	5.44742
	115.065	51.3472	-0.680635	5.44664
	115.068	51.3736	-0.680788	5.44641
	115.032	51.2844	-0.680435	5.44658
	114.945	51.173	-0.672363	5.44674
	114.866	51.1479	-0.652119	5.44675
	114.877	51.1753	-0.643818	5.44669
	114.912	51.1955	-0.662852	5.44667
	114.879	51.1941	-0.684072	5.44668
	114.845	51.1864	-0.687825	5.44669
	114.909	51.1836	-0.682113	5.44669
	115.003	51.1852	-0.678427	5.44669
	115.005	51.1869	-0.67892	5.44669
	114.949	51.187	-0.680438	5.44669
	114.898	51.1865	-0.680898	5.44669
	114.848	51.1862	-0.680552	5.44669
	114.815	51.1863	-0.680243	5.44669
	114.815	51.1864	-0.680237	5.44669
	114.825	51.1864	-0.672473	5.44669
	114.83	51.1864	-0.652236	5.44669
	114.828	51.1864	-0.643828	5.44669
	114.825	51.1864	-0.662815	5.44669
	114.847	51.1864	-0.684053	5.44669
	114.906	51.1864	-0.679959	5.44669
	114.93	51.1864	-0.653966	5.44669
	114.876	51.1864	-0.641884	5.44669
	114.816	51.1864	-0.661384	5.44669
	114.805	51.1864	-0.684144	5.44669
	114.821	51.1864	-0.688377	5.44669
	114.831	51.1864	-0.682318	5.44669
	114.83	51.1864	-0.678317	5.44669
	114.826	51.1864	-0.678801	5.44669
	114.824	51.1864	-0.680427	5.44669
	114.825	51.1864	-0.680936	5.44669
	114.826	51.1372	-0.680571	5.44669
	114.826	51.0104	-0.680238	5.44669
	114.826	50.958	-0.680228	5.44669
	114.826	51.0276	-0.680342	5.44669
	114.826	50.9844	-0.680393	5.44669
	114.826	50.7796	-0.672504	5.44669
	114.826	50.6343	-0.652193	5.44669
	114.826	50.6344	-0.643799	5.44669
	114.826	50.6842	-0.662818	5.44669
	114.826	50.7047	-0.684064	5.44669
	114.826	50.6956	-0.687834	5.44669
	114.826	50.6844	-0.682119	5.44669
	114.826	50.7322	-0.678427	5.44669
	114.826	50.9115	-0.678918	5.44669
	114.826	51.1418	-0.680437	5.44669
	114.826	51.251	-0.680899	5.44669
	114.826	51.227	-0.680552	5.44669
	114.826	51.1801	-0.680243	5.44669
	114.826	51.1692	-0.680237	5.44669
	114.826	51.1814	-0.680344	5.44669
	114.826	51.2396	-0.680391	5.44669
	114.826	51.415	-0.680373	5.4507
	114.826	51.5907	-0.672477	5.46104
	114.826	51.5231	-0.652189	5.46531
	114.826	51.3215	-0.643807	5.45562
	114.826	51.2926	-0.662823	5.4448
	114.826	51.4065	-0.676193	5.44287
	114.826	51.5222	-0.659676	5.44579
	114.826	51.5885	-0.645574	5.44767
	114.826	51.5352	-0.660894	5.44742
	114.826	51.4338	-0.682626	5.44664
	114.826	51.3523	-0.687915	5.44641
	114.826	51.2466	-0.682664	5.44658
	114.826	51.1651	-0.678626	5.44674
	114.804	51.158	-0.678807	5.44675
	114.746	51.1824	-0.68032	5.44669
	114.722	51.1948	-0.680889	5.44667
	114.776	51.1422	-0.68059	5.44668
	114.837	50.9603	-0.680262	5.44669
	114.825	50.7307	-0.680231	5.44669
	114.729	50.6227	-0.680335	5.44669
	114.637	50.6469	-0.680389	5.44669
	114.646	50.6936	-0.680375	5.44669
	114.685	50.7042	-0.68035	5.44669
	114.654	50.692	-0.680344	5.44669
	114.62	50.6339	-0.680351	5.44669
	114.66	50.4586	-0.680356	5.44669
	114.718	50.2336	-0.680355	5.44669
	114.755	50.1252	-0.680353	5.44669
	114.777	50.1477	-0.680353	5.44669
	114.754	50.1937	-0.680353	5.44669
	114.735	50.2047	-0.680354	5.44669
	114.756	50.1929	-0.680354	5.44669
	114.731	50.184	-0.680354	5.44669
	114.639	50.1845	-0.680353	5.44669
	114.576	50.1879	-0.680353	5.44669
	114.577	50.1891	-0.672483	5.44669
	114.599	50.1884	-0.652198	5.44669
	114.63	50.1877	-0.643809	5.44669
	114.683	50.1876	-0.66282	5.44669
	114.702	50.1879	-0.684062	5.44669
	114.648	50.1388	-0.687832	5.44669
	114.589	49.9628	-0.682119	5.44669
	114.579	49.7835	-0.678427	5.44669
	114.595	49.8499	-0.678918	5.44669
	114.605	50.1015	-0.680437	5.44669
	114.604	50.2578	-0.680899	5.44669
	114.599	50.1965	-0.680552	5.44669
	114.598	50.0109	-0.680243	5.44669
	114.621	49.9385	-0.680237	5.44669
	114.68	50.0699	-0.680344	5.44669
	114.704	50.1658	-0.680391	5.44669
	114.649	50.0633	-0.672502	5.44669
	114.589	49.9219	-0.652193	5.44669
	114.578	49.8889	-0.635929	5.44669
	114.595	49.9729	-0.634663	5.44669
	114.605	50.0766	-0.647519	5.44669
	114.604	50.0007	-0.6703	5.44669
	114.599	49.7704	-0.685827	5.44669
	114.598	49.6261	-0.685905	5.44669
	114.599	49.6356	-0.680683	5.44669
	114.6	49.6891	-0.678511	5.44669
	114.6	49.7077	-0.679463	5.44669
	114.6	49.6965	-0.680635	5.44669
	114.6	49.6852	-0.680788	5.44669
	114.6	49.6844	-0.680435	5.44669
	114.6	49.6881	-0.680233	5.44669
	114.6	49.69	-0.680274	5.44669
	114.6	49.6894	-0.680363	5.44669
	114.6	49.6885	-0.680386	5.44669
	114.6	49.6883	-0.680364	5.44669
	114.6	49.6886	-0.680346	5.44669
	114.577	49.6887	-0.680347	5.44669
	114.498	49.6887	-0.680353	5.44669
	114.416	49.7379	-0.680356	5.44669
	114.447	49.8646	-0.680355	5.44669
	114.538	49.9171	-0.680353	5.44669
	114.552	49.7983	-0.680353	5.44669
	114.522	49.6655	-0.680353	5.44669
	114.55	49.6419	-0.680354	5.44669
	114.601	49.6776	-0.672483	5.44669
	114.617	49.6515	-0.652198	5.44669
	114.607	49.5217	-0.643809	5.44669
	114.574	49.4106	-0.654949	5.44669
	114.516	49.3505	-0.655906	5.44669
	114.496	49.257	-0.651287	5.44669
	114.529	49.173	-0.664586	5.44669
	114.531	49.1605	-0.682135	5.44669
	114.517	49.1835	-0.686396	5.44669
	114.555	49.1973	-0.682202	5.44669
	114.605	49.1948	-0.678972	5.44669
	114.617	49.1889	-0.679117	5.44669
	114.605	49.1873	-0.680326	5.44669
	114.574	49.1887	-0.680782	5.44669
	114.516	49.1899	-0.680543	5.44669
	114.496	49.1899	-0.680281	5.44669
	114.551	49.1895	-0.680256	5.44669
	114.588	49.1893	-0.680339	5.44669
	114.541	49.1894	-0.680382	5.44669
	114.501	49.1895	-0.6725	5.44669
	114.545	49.1895	-0.652195	5.44669
	114.584	49.1894	-0.643801	5.44669
	114.541	49.1894	-0.662818	5.44669
	114.48	49.2386	-0.684063	5.44669
	114.443	49.3654	-0.687833	5.44669
	114.4	49.4178	-0.682119	5.44669
	114.366	49.3482	-0.678427	5.44669
	114.362	49.3422	-0.678918	5.44669
	114.371	49.3711	-0.680437	5.44669
	114.377	49.288	-0.680899	5.44669
	114.376	49.1783	-0.680552	5.44669
	114.373	49.1517	-0.680243	5.44669
	114.373	49.1779	-0.680237	5.44669
	114.373	49.1981	-0.680344	5.44669
	114.374	49.1972	-0.680391	5.44669
	114.374	49.1896	-0.680373	5.44669
	114.373	49.1868	-0.672477	5.44669
	114.373	49.1882	-0.652189	5.44669
	114.373	49.1899	-0.643807	5.44669
	114.373	49.19	-0.662823	5.44669
	114.373	49.1895	-0.684063	5.44669
	114.373	49.1401	-0.687832	5.44669
	114.373	48.9642	-0.682119	5.44669
	114.373	48.7359	-0.678427	5.44669
	114.373	48.6263	-0.678918	5.44669
	114.351	48.6495	-0.680437	5.44669
	114.294	48.6962	-0.680899	5.44669
	114.27	48.7072	-0.680552	5.44669
	114.301	48.6952	-0.680243	5.44669
	114.304	48.6862	-0.680237	5.44669
	114.291	48.6868	-0.680344	5.44669
	114.329	48.6902	-0.680391	5.44669
	114.356	48.6914	-0.672502	5.44669
	114.288	48.6907	-0.652193	5.44669
	114.195	48.69	-0.6438	5.44669
	114.216	48.6899	-0.662818	5.44669
	114.308	48.641	-0.684064	5.44669
	114.303	48.4651	-0.687834	5.44669
	114.218	48.2367	-0.682119	5.44669
	114.22	48.1271	-0.678427	5.44669
	114.302	48.1502	-0.678918	5.44669
	114.321	48.197	-0.672566	5.44669
	114.298	48.208	-0.652743	5.44669
	114.326	48.196	-0.644007	5.44669
	114.375	48.187	-0.66271	5.44669
	114.39	48.1875	-0.683945	5.44669
	114.358	48.1909	-0.687822	5.44669
	114.268	48.1922	-0.682157	5.44669
	114.186	48.1915	-0.678446	5.44669
	114.198	48.1907	-0.678913	5.44669
	114.256	48.1415	-0.680428	5.44669
	114.302	47.9658	-0.680897	5.44669
	114.35	47.7867	-0.680555	5.44669
	114.383	47.853	-0.672374	5.44669
	114.363	48.1045	-0.652081	5.44669
	114.295	48.2609	-0.643798	5.44669
	114.266	48.2487	-0.662857	5.44669
	114.322	48.1408	-0.684081	5.44669
	114.362	47.9448	-0.687827	5.44669
	114.316	47.729	-0.68211	5.44669
	114.253	47.6318	-0.678425	5.44669
	114.238	47.7048	-0.67892	5.44669
	114.276	47.9234	-0.680438	5.44669
	114.345	48.1117	-0.680898	5.44669
	114.391	48.0339	-0.680552	5.44669
	114.367	47.8235	-0.680243	5.44669
	114.294	47.7947	-0.680237	5.44669
	114.264	47.9116	-0.680344	5.44669
	114.299	48.0286	-0.680391	5.44669
	114.283	48.1436	-0.680373	5.44669
	114.19	48.2164	-0.680348	5.44669
	114.123	48.2165	-0.680344	5.44669
	114.123	48.2415	-0.680352	5.44669
	114.168	48.4076	-0.680356	5.44669
	114.257	48.6404	-0.680355	5.44669
	114.334	48.7554	-0.680353	5.44669
	114.299	48.7329	-0.680353	5.44669
	114.184	48.6845	-0.680353	5.44669
	114.137	48.6234	-0.680354	5.44669
	114.201	48.4597	-0.680354	5.44669
	114.251	48.2406	-0.680354	5.44669
	114.206	48.1307	-0.680353	5.44669
	114.163	48.1503	-0.672483	5.44669
	114.204	48.1957	-0.652198	5.44669
	114.244	48.2075	-0.643809	5.44669
	114.202	48.147	-0.66282	5.44669
	114.141	47.9621	-0.684062	5.44669
	114.126	47.7832	-0.687832	5.44669
	114.141	47.8037	-0.682119	5.44669
	114.174	47.9297	-0.678427	5.44669
	114.231	47.9838	-0.678918	5.44669
	114.251	47.963	-0.672566	5.44669
	114.195	47.9353	-0.652743	5.44669
	114.136	47.9311	-0.644007	5.44669
	114.126	47.9884	-0.66271	5.44669
	114.142	48.1201	-0.683945	5.44669
	114.153	48.27	-0.687822	5.44669
	114.151	48.4027	-0.682157	5.44669
	114.147	48.4726	-0.678446	5.44669
	114.146	48.5638	-0.678913	5.44669
	114.147	48.7912	-0.680428	5.44669
	114.147	48.9371	-0.680897	5.44669
	114.147	48.8322	-0.680555	5.44669
	114.147	48.6737	-0.680245	5.44669
	114.147	48.6347	-0.680236	5.44669
	114.147	48.6731	-0.680343	5.44669
	114.147	48.7028	-0.680391	5.44669
	114.147	48.6524	-0.680373	5.44669
	114.147	48.5145	-0.680348	5.44669
	114.147	48.4087	-0.672474	5.44669
	114.147	48.3537	-0.652196	5.44669
	114.147	48.2605	-0.643811	5.44669
	114.147	48.1747	-0.662822	5.44669
	114.147	48.1614	-0.684061	5.44669
	114.147	48.1847	-0.687831	5.44669
	114.147	48.1989	-0.682119	5.44669
	114.147	48.1965	-0.678427	5.44669
	114.147	48.1905	-0.671047	5.44669
	114.147	48.1888	-0.64441	5.44669
	114.147	48.1902	-0.616198	5.44669
	114.147	48.1914	-0.618603	5.44669
	114.147	48.1914	-0.638262	5.44669
	114.147	48.191	-0.654878	5.44669
	114.147	48.1908	-0.664184	5.44669
	114.147	48.2401	-0.655783	5.44669
	114.147	48.4161	-0.647944	5.44669
	114.147	48.6445	-0.663228	5.44669
	114.147	48.7541	-0.682755	5.44669
	114.147	48.7309	-0.687138	5.44669
	114.125	48.6842	-0.682293	5.44669
	114.067	48.6731	-0.678747	5.44669
	114.044	48.6852	-0.67899	5.44669
	114.097	48.6942	-0.680353	5.44669
	114.158	48.6936	-0.680838	5.44669
	114.168	48.6902	-0.680557	5.44669
	114.152	48.689	-0.672396	5.44669
	114.142	48.6897	-0.652089	5.44669
	114.121	48.6904	-0.643794	5.44669
	114.045	48.6905	-0.662853	5.44669
	113.943	48.6902	-0.68408	5.44669
	113.892	48.6901	-0.687828	5.44669
	113.902	48.6901	-0.682111	5.44669
	113.923	48.6902	-0.670554	5.44669
	113.929	48.6902	-0.650764	5.44669
	113.923	48.6902	-0.643893	5.44669
	113.919	48.6902	-0.663365	5.44669
	113.919	48.6902	-0.68426	5.44669
	113.921	48.6902	-0.687721	5.44669
	113.921	48.641	-0.682002	5.44669
	113.921	48.465	-0.678418	5.44669
	113.921	48.2858	-0.678955	5.44669
	113.921	48.3522	-0.672585	5.44669
	113.921	48.6038	-0.644867	5.44669
	113.921	48.7601	-0.615843	5.44669
	113.921	48.748	-0.626163	5.44669
	113.921	48.6892	-0.666414	5.44669
	113.921	48.6692	-0.683661	5.44669
	113.921	48.6817	-0.653609	5.44669
	113.921	48.6941	-0.615511	5.44669
	113.921	48.6948	-0.622908	5.44669
	113.921	48.6907	-0.665167	5.44669
	113.921	48.6888	-0.692167	5.44669
	113.899	48.6894	-0.690344	5.44669
	113.841	48.6904	-0.680283	5.44669
	113.817	48.6905	-0.676764	5.44669
	113.849	48.6903	-0.678874	5.44669
	113.852	48.6901	-0.681009	5.44669
	113.816	48.6901	-0.681154	5.44669
	113.796	48.6902	-0.680456	5.44669
	113.822	48.6902	-0.680112	5.44669
	113.888	48.6902	-0.680216	5.44669
	113.914	48.6902	-0.680382	5.44669
	113.858	48.7394	-0.680414	5.44669
	113.819	48.8662	-0.680369	5.44669
	113.866	48.9186	-0.680338	5.44669
	113.929	48.7998	-0.680342	5.44669
	113.921	48.667	-0.672483	5.44669
	113.825	48.6926	-0.652202	5.44669
	113.71	48.8551	-0.64381	5.44669
	113.661	48.9306	-0.662819	5.44669
	113.676	48.8087	-0.684061	5.44669
	113.721	48.6665	-0.687832	5.44669
	113.783	48.6401	-0.68212	5.44669
	113.8	48.6779	-0.678427	5.44669
	113.742	48.7521	-0.678918	5.44669
	113.682	48.9251	-0.680437	5.44669
	113.673	49.1433	-0.680899	5.44669
	113.69	49.2497	-0.672682	5.44669
	113.7	49.2288	-0.652088	5.44669
	113.699	49.1841	-0.643692	5.44669
	113.694	49.1732	-0.66281	5.44669
	113.693	49.1845	-0.684099	5.44669
	113.694	49.144	-0.687851	5.44669
	113.695	48.9676	-0.682114	5.44669
	113.695	48.7359	-0.670547	5.44669
	113.695	48.6743	-0.65076	5.44669
	113.694	48.8249	-0.643894	5.44669
	113.695	48.9248	-0.663367	5.44669
	113.695	48.8171	-0.68426	5.44669
	113.695	48.6721	-0.687721	5.44669
	113.695	48.6394	-0.682002	5.44669
	113.695	48.6757	-0.678418	5.44669
	113.695	48.7022	-0.678955	5.44669
	113.672	48.7004	-0.680456	5.44669
	113.615	48.6902	-0.680893	5.44669
	113.591	48.6866	-0.680543	5.44669
	113.623	48.6887	-0.680241	5.44669
	113.603	48.6908	-0.672368	5.44669
	113.532	48.691	-0.65219	5.44669
	113.524	48.6903	-0.643846	5.44669
	113.57	48.69	-0.662839	5.44669
	113.596	48.6409	-0.684056	5.44669
	113.592	48.4651	-0.687823	5.44669
	113.603	48.2367	-0.682118	5.44669
	113.635	48.1271	-0.67843	5.44669
	113.626	48.1502	-0.678919	5.44669
	113.586	48.197	-0.680436	5.44669
	113.546	48.208	-0.680898	5.44669
	113.495	48.196	-0.680552	5.44669
	113.457	48.1378	-0.680243	5.44669
	113.455	48.0116	-0.680237	5.44669
	113.467	47.9133	-0.680344	5.44669
	113.472	47.8574	-0.680391	5.44669
	113.47	47.7611	-0.680373	5.44669
	113.468	47.6744	-0.680348	5.44669
	113.467	47.6618	-0.680344	5.44669
	113.468	47.6857	-0.680352	5.44669
	113.469	47.6999	-0.680356	5.44669
	113.468	47.6973	-0.680355	5.44669
	113.468	47.6912	-0.680353	5.44669
	113.468	47.6895	-0.672482	5.44669
	113.468	47.691	-0.652198	5.44669
	113.468	47.6922	-0.643809	5.44669
	113.468	47.643	-0.66282	5.44669
	113.468	47.4666	-0.684062	5.44669
	113.468	47.238	-0.687832	5.44669
	113.468	47.1285	-0.682119	5.44669
	113.468	47.1518	-0.678427	5.44669
	113.468	47.1985	-0.678918	5.44669
	113.468	47.2095	-0.680437	5.44669
	113.468	47.1975	-0.680899	5.44669
	113.468	47.1393	-0.680552	5.44669
	113.468	46.9639	-0.680243	5.44669
	113.468	46.7389	-0.680237	5.44669
	113.468	46.6306	-0.680344	5.44669
	113.468	46.653	-0.680391	5.44669
	113.468	46.6991	-0.672502	5.44669
	113.468	46.71	-0.644322	5.44669
	113.468	46.6982	-0.615644	5.44669
	113.468	46.6894	-0.626273	5.44669
	113.468	46.6899	-0.666531	5.44669
	113.468	46.6932	-0.691542	5.44669
	113.468	46.6944	-0.689598	5.44669
	113.446	46.6938	-0.680192	5.44669
	113.389	46.693	-0.676991	5.44669
	113.365	46.693	-0.679001	5.44669
	113.419	46.6932	-0.680982	5.44669
	113.479	46.6441	-0.681097	5.44669
	113.489	46.5173	-0.680442	5.44669
	113.473	46.4648	-0.680126	5.44669
	113.463	46.5837	-0.680227	5.44669
	113.442	46.6672	-0.680381	5.44669
	113.366	46.564	-0.68041	5.44669
	113.287	46.4267	-0.680367	5.44669
	113.293	46.3957	-0.680339	5.44669
	113.327	46.4299	-0.680343	5.44669
	113.294	46.455	-0.680354	5.44669
	113.239	46.4533	-0.680358	5.44669
	113.245	46.3945	-0.680355	5.44669
	113.337	46.2642	-0.680353	5.44669
	113.429	46.1646	-0.680353	5.44669
	113.399	46.1587	-0.680353	5.44669
	113.281	46.19	-0.680354	5.44669
	113.231	46.2049	-0.680354	5.44669
	113.295	46.2	-0.680353	5.44669
	113.346	46.1927	-0.680353	5.44669
	113.301	46.1913	-0.680353	5.44669
	113.258	46.1934	-0.680354	5.44669
	113.299	46.1947	-0.680354	5.44669
	113.338	46.1945	-0.680354	5.44669
	113.297	46.194	-0.680354	5.44669
	113.259	46.1938	-0.680354	5.44669
	113.301	46.1939	-0.680354	5.44669
	113.339	46.1941	-0.680354	5.44669
	113.296	46.1941	-0.680354	5.44669
	113.236	46.194	-0.680354	5.44669
	113.221	46.194	-0.680354	5.44669
	113.235	46.194	-0.680354	5.44669
	113.247	46.194	-0.680354	5.44669
	113.246	46.194	-0.680354	5.44669
	113.242	46.194	-0.680354	5.44669
	113.24	46.194	-0.680354	5.44669
	113.241	46.194	-0.680354	5.44669
	113.242	46.194	-0.680354	5.44669
	113.242	46.194	-0.680354	5.44669
	113.264	46.1448	-0.672483	5.44669
	113.322	46.0181	-0.652198	5.44669
	113.345	45.9164	-0.643809	5.44669
	113.292	45.8593	-0.66282	5.44669
	113.232	45.8128	-0.684062	5.44669
	113.221	45.8536	-0.687832	5.44669
	113.237	45.8935	-0.682119	5.44669
	113.247	45.7983	-0.678427	5.44669
	113.246	45.6797	-0.678918	5.44669
	113.242	45.6536	-0.680437	5.44669
	113.24	45.6832	-0.680899	5.44669
	113.241	45.7046	-0.680552	5.44669
	113.242	45.703	-0.680243	5.44669
	113.242	45.6947	-0.680237	5.44669
	113.242	45.6918	-0.680344	5.44669
	113.242	45.6936	-0.680391	5.44669
	113.242	45.6953	-0.680373	5.44669
	113.242	45.6954	-0.680348	5.44669
	113.242	45.6949	-0.680344	5.44669
	113.242	45.6946	-0.680352	5.44669
	113.242	45.6947	-0.680356	5.44669
	113.242	45.6948	-0.680355	5.44669
	113.242	45.6948	-0.680353	5.44669
	113.242	45.6948	-0.680353	5.44669
	113.242	45.6948	-0.680353	5.44669
	113.242	45.6948	-0.680354	5.44669
	113.242	45.6948	-0.680354	5.44669
	113.242	45.6948	-0.672483	5.44669
	113.242	45.6948	-0.652198	5.44669
	113.242	45.6948	-0.643809	5.44669
	113.242	45.6948	-0.66282	5.44669
	113.242	45.6948	-0.684062	5.44669
	113.242	45.6948	-0.687832	5.44669
	113.242	45.6948	-0.682119	5.44669
	113.242	45.6948	-0.678427	5.44669
	113.242	45.6948	-0.678918	5.44669
	113.242	45.6456	-0.680437	5.44669
	113.242	45.5188	-0.680899	5.44669
	113.242	45.4172	-0.680552	5.44669
	113.22	45.36	-0.680243	5.44669
	113.162	45.2644	-0.680237	5.44669
	113.138	45.2276	-0.680344	5.44669
	113.17	45.3418	-0.680391	5.44669
	113.173	45.4671	-0.680373	5.44669
	113.16	45.4892	-0.680348	5.44669
	113.197	45.4555	-0.680344	5.44669
	113.225	45.4338	-0.680352	5.44669
	113.179	45.3875	-0.680356	5.44669
	113.144	45.2697	-0.672484	5.44669
	113.188	45.1708	-0.652198	5.44669
	113.227	45.1608	-0.643808	5.44669
	113.161	45.1901	-0.66282	5.44669
	113.065	45.2057	-0.684062	5.44669
	113.084	45.2017	-0.687832	5.44669
	113.199	45.1945	-0.682119	5.44669
	113.251	45.1929	-0.678427	5.44669
	113.168	45.1948	-0.678918	5.44669
	113.037	45.1962	-0.680437	5.44669
	112.999	45.1961	-0.680899	5.44669
	113.073	45.1955	-0.680552	5.44669
	113.124	45.1954	-0.680243	5.44669
	113.075	45.1955	-0.680237	5.44669
	113.008	45.1956	-0.680344	5.44669
	112.992	45.1956	-0.680391	5.44669
	113.031	45.1464	-0.672502	5.44669
	113.101	44.9704	-0.652193	5.44669
	113.124	44.742	-0.6438	5.44669
	113.065	44.6324	-0.662818	5.44669
	113.004	44.6556	-0.684064	5.44669
	113.016	44.7023	-0.687834	5.44669
	113.091	44.7134	-0.682119	5.44669
	113.125	44.7013	-0.678427	5.44669
	113.069	44.6923	-0.678918	5.44669
	113.005	44.6929	-0.680437	5.44669
	112.993	44.6963	-0.680899	5.44669
	113.01	44.6975	-0.680552	5.44669
	113.021	44.6968	-0.680243	5.44669
	113.02	44.6961	-0.680237	5.44669
	113.015	44.696	-0.672473	5.44669
	113.014	44.6471	-0.644365	5.44669
	113.015	44.4712	-0.615672	5.44669
	113.016	44.2428	-0.62627	5.44669
	113.016	44.1332	-0.666519	5.44669
	113.016	44.1563	-0.691538	5.44669
	113.016	44.2031	-0.6896	5.44669
	113.016	44.2141	-0.680195	5.44669
	113.016	44.2021	-0.676991	5.44669
	113.016	44.1931	-0.67113	5.44669
	113.016	44.1936	-0.652826	5.44669
	113.016	44.197	-0.644553	5.44669
	113.016	44.1983	-0.662908	5.44669
	113.016	44.1976	-0.683834	5.44669
	113.016	44.1969	-0.679835	5.44669
	113.016	44.1968	-0.653992	5.44669
	113.016	44.197	-0.641939	5.44669
	113.016	44.1972	-0.661398	5.44669
	113.016	44.1971	-0.68413	5.44669
	113.016	44.1971	-0.688366	5.44669
	113.016	44.1971	-0.682319	5.44669
	113.016	44.1971	-0.678321	5.44669
	113.016	44.1479	-0.678802	5.44669
	113.016	44.0211	-0.680426	5.44669
	113.016	43.9195	-0.680935	5.44669
	113.016	43.8623	-0.680571	5.44669
	113.016	43.7667	-0.680238	5.44669
	112.993	43.6807	-0.680228	5.44669
	112.914	43.6681	-0.680342	5.44669
	112.832	43.6918	-0.672523	5.44669
	112.862	43.7059	-0.652219	5.44669
	112.954	43.7034	-0.643803	5.44669
	112.968	43.6973	-0.66281	5.44669
	112.916	43.6956	-0.676189	5.44669
	112.886	43.6971	-0.659679	5.44669
	112.891	43.6983	-0.645576	5.44669
	112.904	43.6983	-0.660894	5.44268
	112.907	43.6979	-0.682625	5.43234
	112.904	43.6977	-0.687915	5.42806
	112.924	43.6978	-0.682665	5.43775
	112.959	43.6979	-0.678626	5.44858
	112.949	43.6979	-0.678807	5.4505
	112.929	43.6978	-0.68032	5.44759
	112.946	43.6978	-0.680889	5.44571
	112.919	43.6978	-0.68059	5.44595
	112.828	43.6978	-0.680262	5.44673
	112.766	43.6486	-0.680231	5.44696
	112.789	43.5219	-0.680335	5.44679
	112.868	43.4694	-0.680389	5.44663
	112.923	43.5883	-0.680375	5.44663
	112.922	43.721	-0.68035	5.44668
	112.881	43.7446	-0.680344	5.44671
	112.816	43.7089	-0.680351	5.4467
	112.774	43.6366	-0.680356	5.44668
	112.774	43.4637	-0.680355	5.44668
	112.789	43.2448	-0.680354	5.44669
	112.795	43.1381	-0.672482	5.44669
	112.792	43.1591	-0.652198	5.44669
	112.789	43.2039	-0.643809	5.44669
	112.788	43.2149	-0.66282	5.44669
	112.789	43.2036	-0.684062	5.44669
	112.79	43.1949	-0.687832	5.44669
	112.79	43.1953	-0.682119	5.44669
	112.789	43.1985	-0.678427	5.44669
	112.789	43.1998	-0.678918	5.44669
	112.789	43.1991	-0.680437	5.44669
	112.789	43.1984	-0.680899	5.44669
	112.789	43.1983	-0.680552	5.44669
	112.789	43.1986	-0.680243	5.44669
	112.789	43.1987	-0.680237	5.44669
	112.789	43.1986	-0.680344	5.44669
	112.789	43.1986	-0.680391	5.44669
	112.789	43.1986	-0.680373	5.44669
	112.789	43.1986	-0.680348	5.44669
	112.789	43.1986	-0.680344	5.44669
	112.789	43.1986	-0.680352	5.44669
	112.789	43.1986	-0.680356	5.44669
	112.789	43.1986	-0.680355	5.44669
	112.789	43.1986	-0.680353	5.44669
	112.789	43.1986	-0.680353	5.44669
	112.789	43.1986	-0.680353	5.44669
	112.789	43.1494	-0.680354	5.44669
	112.789	43.0226	-0.680354	5.44669
	112.789	42.921	-0.680354	5.44669
	112.789	42.8639	-0.680353	5.44669
	112.789	42.7682	-0.680353	5.44669
	112.789	42.7314	-0.680354	5.44669
	112.789	42.8456	-0.680354	5.44669
	112.789	42.9709	-0.680354	5.44669
	112.789	42.993	-0.680354	5.44669
	112.789	42.9101	-0.680354	5.44669
	112.789	42.7617	-0.680354	5.44669
	112.789	42.663	-0.680354	5.44669
	112.789	42.7131	-0.680354	5.44669
	112.789	42.8737	-0.680354	5.44669
	112.767	42.9397	-0.680354	5.44669
	112.71	42.8145	-0.680354	5.44669
	112.686	42.6743	-0.680354	5.44669
	112.74	42.6498	-0.672483	5.44669
	112.8	42.6878	-0.652198	5.44669
	112.811	42.7122	-0.643809	5.44669
	112.794	42.7088	-0.66282	5.44669
	112.784	42.6988	-0.684062	5.44669
	112.785	42.6957	-0.687832	5.44669
	112.79	42.6981	-0.674249	5.44669
	112.791	42.7001	-0.650272	5.44669
	112.768	42.7001	-0.642373	5.44669
	112.709	42.6994	-0.662903	5.44669
	112.686	42.6991	-0.684607	5.44669
	112.74	42.6992	-0.688031	5.44669
	112.8	42.6994	-0.682009	5.44669
	112.811	42.6994	-0.67831	5.44669
	112.794	42.6994	-0.678908	5.44669
	112.784	42.6993	-0.680474	5.44669
	112.785	42.6994	-0.680918	5.44669
	112.79	42.6994	-0.680547	5.44669
	112.791	42.6994	-0.680234	5.44669
	112.79	42.6994	-0.680235	5.44669
	112.789	42.6994	-0.680346	5.44669
	112.767	42.6994	-0.680393	5.44669
	112.71	42.6994	-0.680373	5.44669
	112.686	42.6994	-0.680348	5.44669
	112.717	42.6994	-0.680344	5.44669
	112.72	42.6994	-0.680352	5.44669
	112.707	42.6502	-0.680356	5.44669
	112.722	42.5234	-0.680355	5.44669
	112.692	42.4218	-0.680353	5.44669
	112.601	42.3646	-0.680353	5.44669
	112.539	42.269	-0.680353	5.44669
	112.541	42.183	-0.680354	5.44669
	112.585	42.1704	-0.680354	5.44669
	112.651	42.1941	-0.680354	5.44669
	112.67	42.2082	-0.680353	5.44669
	112.612	42.1565	-0.680353	5.44669
	112.573	42.0236	-0.680354	5.44669
	112.621	41.9203	-0.680354	5.44669
	112.662	41.9139	-0.680354	5.44669
	112.619	41.9954	-0.672483	5.44669
	112.557	42.0886	-0.652198	5.44669
	112.542	42.0584	-0.643809	5.44669
	112.557	41.9571	-0.66282	5.44669
	112.568	41.8674	-0.684062	5.44669
	112.568	41.7583	-0.687832	5.44669
	112.563	41.6782	-0.682119	5.44669
	112.562	41.673	-0.678427	5.44669
	112.562	41.6976	-0.678918	5.44669
	112.563	41.7095	-0.680437	5.44669
	112.586	41.7057	-0.680899	5.44669
	112.643	41.6998	-0.680552	5.44669
	112.667	41.6988	-0.680243	5.44669
	112.613	41.7004	-0.680237	5.44669
	112.553	41.7014	-0.680344	5.44669
	112.542	41.7013	-0.680391	5.44669
	112.558	41.7009	-0.680373	5.44669
	112.569	41.7007	-0.680348	5.44669
	112.567	41.7008	-0.680344	5.44669
	112.563	41.7009	-0.680352	5.44669
	112.562	41.6517	-0.680356	5.44669
	112.563	41.5249	-0.680355	5.44669
	112.563	41.4233	-0.680353	5.44669
	112.563	41.3661	-0.680353	5.44669
	112.563	41.2705	-0.680353	5.44669
	112.563	41.1845	-0.680354	5.44669
	112.563	41.172	-0.680354	5.44669
	112.563	41.1956	-0.680354	5.44669
	112.563	41.2097	-0.680353	5.44669
	112.541	41.2072	-0.680353	5.44669
	112.483	41.2011	-0.672483	5.44669
	112.46	41.1503	-0.652198	5.44669
	112.491	41.025	-0.643809	5.44669
	112.472	40.9245	-0.66282	5.44669
	112.379	40.8674	-0.684062	5.44669
	112.335	40.8205	-0.687832	5.44669
	112.415	40.8611	-0.682119	5.44669
	112.541	40.9011	-0.678427	5.44669
	112.578	40.806	-0.671047	5.44669
	112.506	40.6874	-0.652281	5.44669
	112.433	40.6612	-0.644354	5.44669
	112.424	40.6908	-0.655148	5.44669
	112.467	40.7123	-0.655796	5.44669
	112.537	40.7107	-0.65117	5.44669
	112.558	40.7024	-0.664576	5.44669
	112.499	40.6503	-0.674302	5.44669
	112.46	40.5252	-0.65826	5.44669
	112.508	40.4746	-0.645652	5.44669
	112.571	40.5935	-0.66143	5.44669
	112.563	40.7257	-0.682823	5.44669
	112.467	40.749	-0.687807	5.44669
	112.375	40.7133	-0.682549	5.44669
	112.383	40.6904	-0.678616	5.44669
	112.444	40.6935	-0.678844	5.44669
	112.471	40.703	-0.680339	5.44669
	112.461	40.7058	-0.680884	5.44669
	112.469	40.6545	-0.680581	5.44669
	112.525	40.5258	-0.68026	5.44669
	112.575	40.4733	-0.680234	5.44669
	112.558	40.5928	-0.680336	5.44669
	112.486	40.7258	-0.680389	5.44669
	112.455	40.7001	-0.680374	5.44669
	112.488	40.4883	-0.68035	5.44669
	112.494	40.2368	-0.680344	5.44669
	112.46	40.1795	-0.680351	5.44669
	112.417	40.339	-0.680356	5.44669
	112.362	40.441	-0.680355	5.44669
	112.347	40.3311	-0.680353	5.44669
	112.426	40.1843	-0.680353	5.44669
	112.519	40.1518	-0.680353	5.44669
	112.494	40.1886	-0.680354	5.44669
	112.378	40.2154	-0.680354	5.44669
	112.327	40.2627	-0.680354	5.44669
	112.412	40.4283	-0.680353	5.44669
	112.52	40.6531	-0.680353	5.44669
	112.5	40.7648	-0.680354	5.44669
	112.38	40.7438	-0.680354	5.44669
	112.303	40.6972	-0.672483	5.44669
	112.331	40.6855	-0.652198	5.44669
	112.417	40.6972	-0.643809	5.44669
	112.451	40.7062	-0.66282	5.44669
	112.391	40.6567	-0.676191	5.44669
	112.324	40.4774	-0.659676	5.44669
	112.313	40.2477	-0.645574	5.44669
	112.332	40.1388	-0.660894	5.44669
	112.343	40.1627	-0.682626	5.44669
	112.341	40.2095	-0.687915	5.44669
	112.337	40.2203	-0.682664	5.44669
	112.357	40.2081	-0.678626	5.44669
	112.416	40.1992	-0.678807	5.44669
	112.463	40.1998	-0.68032	5.44669
	112.467	40.2032	-0.673018	5.44669
	112.43	40.2044	-0.652434	5.44669
	112.365	40.2037	-0.643717	5.44669
	112.321	40.203	-0.654827	5.44669
	112.321	40.2029	-0.655887	5.44669
	112.336	40.2031	-0.651323	5.44669
	112.342	40.2033	-0.664607	5.44669
	112.339	40.154	-0.682132	5.44669
	112.358	40.0272	-0.686387	5.44669
	112.415	39.9748	-0.6822	5.44669
	112.44	40.0444	-0.678975	5.44669
	112.387	40.0012	-0.679118	5.44669
	112.327	39.7964	-0.680326	5.44669
	112.316	39.7003	-0.680781	5.44669
	112.332	39.8763	-0.680542	5.44669
	112.365	40.1545	-0.680281	5.44669
	112.421	40.2847	-0.672385	5.44669
	112.44	40.2031	-0.652183	5.44669
	112.407	39.9693	-0.643837	5.44669
	112.406	39.7776	-0.662837	5.44669
	112.419	39.8594	-0.684059	5.44669
	112.382	40.1219	-0.687825	5.44669
	112.332	40.2773	-0.682117	5.44669
	112.32	40.2609	-0.678429	5.44669
	112.332	40.2007	-0.678919	5.44669
	112.341	40.1816	-0.680437	5.44669
	112.34	40.195	-0.680898	5.44669
	112.337	40.2074	-0.680552	5.44669
	112.336	40.2079	-0.672372	5.44669
	112.336	40.2036	-0.64421	5.44669
	112.337	40.2017	-0.615643	5.44669
	112.337	40.2024	-0.626313	5.44669
	112.337	40.2034	-0.666547	5.44669
	112.337	40.2035	-0.691535	5.44669
	112.337	40.1541	-0.689589	5.44669
	112.337	39.9779	-0.680191	5.44669
	112.337	39.7496	-0.676994	5.44669
	112.337	39.6892	-0.679003	5.44669
	112.337	39.8392	-0.680982	5.44669
	112.337	39.9384	-0.681097	5.44669
	112.337	39.8306	-0.680442	5.44669
	112.337	39.6858	-0.680126	5.44669
	112.337	39.6532	-0.680227	5.44669
	112.337	39.6895	-0.680381	5.44669
	112.337	39.716	-0.68041	5.44669
	112.337	39.7141	-0.680367	5.44669
	112.337	39.7039	-0.680339	5.44669
	112.337	39.7003	-0.680343	5.44669
	112.337	39.7024	-0.680354	5.44669
	112.337	39.7046	-0.680358	5.44669
	112.337	39.7048	-0.680355	5.44669
	112.315	39.7041	-0.680353	5.44669
	112.257	39.7037	-0.680353	5.44669
	112.233	39.7038	-0.680353	5.44669
	112.287	39.6548	-0.680354	5.44669
	112.347	39.4789	-0.680354	5.44669
	112.358	39.2012	-0.680353	5.44669
	112.342	38.9156	-0.672483	5.44669
	112.331	38.7104	-0.652198	5.44669
	112.333	38.6476	-0.635938	5.44669
	112.337	38.6818	-0.634665	5.44669
	112.338	38.7165	-0.647517	5.44669
	112.337	38.7678	-0.670299	5.44669
	112.337	38.9322	-0.685827	5.44669
	112.336	39.2042	-0.685906	5.44669
	112.337	39.4915	-0.672813	5.44669
	112.337	39.6995	-0.650355	5.44669
	112.337	39.7628	-0.642918	5.44669
	112.337	39.7279	-0.663102	5.44669
	112.337	39.6927	-0.684496	5.44669
	112.337	39.6907	-0.687914	5.44669
	112.337	39.6532	-0.681999	5.44669
	112.337	39.4829	-0.678348	5.44669
	112.337	39.2527	-0.678927	5.44669
	112.337	39.1403	-0.672598	5.44669
	112.337	39.163	-0.652753	5.44669
	112.337	39.2105	-0.644	5.44669
	112.337	39.222	-0.662703	5.44669
	112.337	39.2591	-0.683944	5.44669
	112.337	39.3767	-0.687825	5.44669
	112.337	39.4296	-0.682158	5.44669
	112.337	39.3142	-0.678446	5.44669
	112.337	39.1828	-0.678912	5.44669
	112.337	39.1585	-0.680428	5.44669
	112.337	39.1935	-0.680897	5.44669
	112.337	39.2657	-0.680555	5.44669
	112.337	39.4388	-0.680245	5.44669
	112.337	39.6578	-0.680236	5.44669
	112.337	39.7645	-0.680343	5.44669
	112.337	39.7434	-0.680391	5.44669
	112.337	39.6986	-0.680373	5.44669
	112.315	39.6876	-0.680348	5.44669
	112.257	39.699	-0.672474	5.44669
	112.211	39.6585	-0.652196	5.44669
	112.185	39.4821	-0.643811	5.44669
	112.164	39.2505	-0.662822	5.44669
	112.183	39.1889	-0.684061	5.44669
	112.223	39.3886	-0.679961	5.44669
	112.237	39.6153	-0.653964	5.44669
	112.23	39.56	-0.641882	5.44669
	112.221	39.2962	-0.653514	5.44669
	112.198	39.1308	-0.655989	5.44669
	112.143	39.1435	-0.651832	5.44669
	112.099	39.2057	-0.664785	5.44669
	112.095	39.227	-0.674154	5.44669
	112.108	39.2137	-0.658124	5.44669
	112.115	39.1514	-0.645648	5.44669
	112.113	38.9746	-0.661476	5.44669
	112.11	38.7506	-0.682844	5.44669
	112.109	38.6431	-0.687799	5.44669
	112.11	38.6656	-0.682538	5.44669
	112.111	38.7113	-0.670744	5.44669
	112.111	38.7222	-0.650692	5.44669
	112.111	38.7104	-0.643796	5.44669
	112.11	38.6524	-0.66335	5.44669
	112.11	38.477	-0.684288	5.44669
	112.111	38.2519	-0.687738	5.44669
	112.111	38.1435	-0.674129	5.44669
	112.111	38.166	-0.650255	5.44669
	112.111	38.212	-0.634538	5.44669
	112.111	38.223	-0.634769	5.44669
	112.111	38.2112	-0.648058	5.44669
	112.111	38.2024	-0.662618	5.44669
	112.111	38.1537	-0.657559	5.44669
	112.111	37.981	-0.649246	5.44669
	112.111	37.8031	-0.663142	5.44669
	112.111	37.8196	-0.682256	5.44669
	112.111	37.8945	-0.68696	5.44669
	112.111	37.8223	-0.682396	5.44669
	112.088	37.7008	-0.678853	5.44669
	112.031	37.6654	-0.678998	5.44669
	112.007	37.6921	-0.680319	5.44669
	112.061	37.7156	-0.680821	5.44669
	112.099	37.7159	-0.680562	5.44669
	112.03	37.7077	-0.680275	5.44669
	111.91	37.7041	-0.672376	5.44669
	111.85	37.6564	-0.652181	5.44669
	111.884	37.5315	-0.64384	5.44669
	111.967	37.4793	-0.662839	5.44669
	112.019	37.5484	-0.684059	5.44669
	112.017	37.5048	-0.687824	5.44669
	111.975	37.3001	-0.682117	5.44669
	111.911	37.1549	-0.678429	5.44669
	111.869	37.1551	-0.678919	5.44669
	111.869	37.2048	-0.680437	5.44669
	111.884	37.2253	-0.680898	5.44669
	111.889	37.2162	-0.672681	5.44669
	111.887	37.205	-0.644217	5.44669
	111.883	37.2036	-0.615536	5.44669
	111.883	37.207	-0.626266	5.44669
	111.906	37.2089	-0.658695	5.44669
	111.964	37.1593	-0.655533	5.44669
	111.988	37.0317	-0.624892	5.44669
	111.934	36.9299	-0.626106	5.44669
	111.874	36.9221	-0.663164	5.44669
	111.863	37.0026	-0.69019	5.44669
	111.879	37.0958	-0.690228	5.44669
	111.89	37.0168	-0.680937	5.44669
	111.888	36.7889	-0.677079	5.44669
	111.862	36.6467	-0.678773	5.44669
	111.803	36.6563	-0.680855	5.44669
	111.78	36.709	-0.681125	5.44669
	111.835	36.7273	-0.680498	5.44669
	111.895	36.7163	-0.68014	5.44669
	111.905	36.7051	-0.680213	5.44669
	111.889	36.7043	-0.68037	5.44669
	111.856	36.708	-0.680411	5.44669
	111.8	36.7098	-0.680371	5.44669
	111.759	36.6601	-0.67247	5.44669
	111.734	36.5324	-0.644316	5.44669
	111.69	36.4306	-0.615653	5.44669
	111.672	36.4229	-0.626279	5.44669
	111.724	36.5034	-0.66653	5.44669
	111.781	36.5966	-0.691539	5.44669
	111.791	36.5668	-0.689597	5.44669
	111.754	36.4656	-0.680193	5.44669
	111.686	36.3758	-0.676992	5.44669
	111.664	36.2666	-0.67113	5.44669
	111.722	36.1866	-0.652826	5.44669
	111.761	36.1814	-0.644552	5.44669
	111.735	36.206	-0.662908	5.44669
	111.752	36.2179	-0.683834	5.44669
	111.819	36.1649	-0.687705	5.44669
	111.805	36.0323	-0.682147	5.44669
	111.702	35.9788	-0.678484	5.44669
	111.631	36.0992	-0.678932	5.44669
	111.632	36.233	-0.680422	5.44669
	111.657	36.2564	-0.680888	5.44669
	111.667	36.2203	-0.680553	5.44669
	111.662	36.1971	-0.680247	5.44669
	111.657	36.1511	-0.680238	5.44669
	111.656	35.9847	-0.680343	5.44669
	111.658	35.8084	-0.68039	5.44669
	111.659	35.8234	-0.680373	5.44669
	111.658	35.897	-0.680348	5.44669
	111.658	35.8249	-0.680345	5.44669
	111.658	35.7039	-0.680352	5.44669
	111.658	35.6686	-0.680356	5.44669
	111.658	35.6952	-0.680355	5.44669
	111.658	35.7186	-0.672483	5.44669
	111.658	35.7189	-0.652197	5.44669
	111.658	35.7107	-0.643808	5.44669
	111.658	35.7072	-0.66282	5.44669
	111.658	35.7086	-0.684062	5.44669
	111.658	35.7105	-0.687832	5.44669
	111.658	35.7107	-0.674248	5.44669
	111.658	35.7102	-0.650272	5.44669
	111.658	35.7099	-0.642373	5.44669
	111.658	35.7099	-0.662903	5.44669
	111.658	35.7101	-0.684607	5.44669
	111.658	35.6609	-0.688031	5.44669
	111.658	35.5341	-0.682009	5.44669
	111.658	35.4817	-0.67044	5.44669
	111.658	35.5513	-0.650753	5.44669
	111.658	35.5573	-0.643929	5.44669
	111.658	35.4792	-0.663384	5.44669
	111.636	35.3864	-0.684255	5.44669
	111.578	35.2676	-0.687712	5.44669
	111.554	35.1847	-0.682	5.44669
	111.608	35.2308	-0.67842	5.44669
	111.646	35.3842	-0.671086	5.44669
	111.577	35.4485	-0.6523	5.44669
	111.48	35.3252	-0.636477	5.44669
	111.499	35.1864	-0.634854	5.44669
	111.592	35.1618	-0.647404	5.44669
	111.588	35.1993	-0.670184	5.44669
	111.502	35.1743	-0.685819	5.44669
	111.483	34.9951	-0.685943	5.44669
	111.507	34.7567	-0.680702	5.44669
	111.48	34.6441	-0.678505	5.44669
	111.431	34.7188	-0.679454	5.44669
	111.415	34.9435	-0.680634	5.44669
	111.425	35.1338	-0.680791	5.44669
	111.435	35.0546	-0.680437	5.44669
	111.435	34.7938	-0.672362	5.44669
	111.432	34.6381	-0.652118	5.44669
	111.431	34.6538	-0.635947	5.44669
[truncated: 2,532 more rows]
