# Supplementary material for: Design of a cosmetic glove stiffness compensation mechanism for toddler-sized hand prostheses
Source: PLoS One. 2017 Aug 11;12(8):e0183233. doi: 10.1371/journal.pone.0183233 (PMC5553851; doi:10.1371/journal.pone.0183233)
Supplement: S1 Dataset — (ZIP) [file pone.0183233.s001.zip › 04 Prototype + hand measurements/RVSSIL_5.xlsx]

## Sheet: test_RVSSIL_5
LabVIEW Measurement
Writer_Version	2
Reader_Version	2
Separator	Tab
Decimal_Separator	.
Multi_Headings	No
X_Columns	No
Time_Pref	Absolute
Operator	localadmin
Date	2013-11-12
Time	00:10:22.639000
***End_of_Header***
Channels	4
Samples	10	10	10	10
Date	2013-11-12	2013-11-12	2013-11-12	2013-11-12
Time	00:10:27.039000	00:10:27.039000	00:10:27.039000	00:10:27.039000
Y_Unit_Label	mm	N	N	Pa
X_Dimension	Time	Time	Time	Time
X0	0	0	0	0
Delta_X	0.01	0.01	0.01	0.01
***End_of_Header***
X_Value	Voltage LVDT (Filtered)	Voltage Load Cell (Filtered)	Voltage Pinch Load Cell (Filtered)	Voltage Pressure (Filtered)	Comment
	117.765	0.668671	-0.687834	5.44669
	117.769	0.602289	-0.682119	5.44669
	117.769	0.350714	-0.678427	5.44669
	117.768	0.194393	-0.678918	5.44669
	117.767	0.206532	-0.680437	5.44669
	117.768	0.26531	-0.680899	5.44669
	117.768	0.334509	-0.680552	5.44669
	117.768	0.448726	-0.680243	5.44669
	117.768	0.488778	-0.672366	5.44669
	117.768	0.369238	-0.652188	5.44669
	117.768	0.289771	-0.643846	5.44669
	117.746	0.444146	-0.662839	5.44669
	117.688	0.658426	-0.684056	5.44669
	117.664	0.61415	-0.679952	5.44669
	117.718	0.359331	-0.653962	5.44669
	117.778	0.242978	-0.641885	5.44669
	117.789	0.379181	-0.661386	5.44669
	117.773	0.492534	-0.684145	5.44669
	117.74	0.395586	-0.688376	5.44669
	117.684	0.250291	-0.682318	5.44669
	117.665	0.213693	-0.678317	5.44669
	117.72	0.248393	-0.67093	5.44669
	117.779	0.27568	-0.652271	5.44669
	117.789	0.274735	-0.644391	5.44669
	117.772	0.313824	-0.655167	5.44669
	117.762	0.436703	-0.64792	5.44669
	117.764	0.491093	-0.623006	5.44669
	117.768	0.374481	-0.628029	5.44669
	117.769	0.241954	-0.664642	5.44669
	117.768	0.217701	-0.682254	5.44669
	117.767	0.302226	-0.653649	5.44669
	117.767	0.452165	-0.616028	5.44669
	117.768	0.55089	-0.62311	5.44669
	117.768	0.549394	-0.665068	5.44669
	117.768	0.466141	-0.692053	5.44669
	117.768	0.325892	-0.690332	5.44669
	117.768	0.279965	-0.680318	5.44669
	117.768	0.406304	-0.676783	5.44669
	117.768	0.490707	-0.678869	5.44669
	117.768	0.385174	-0.681001	5.44669
	117.746	0.246578	-0.673281	5.44669
	117.688	0.265029	-0.644432	5.44669
	117.664	0.426577	-0.615413	5.44669
	117.696	0.504244	-0.626137	5.44669
	117.699	0.383596	-0.666556	5.44669
	117.685	0.241099	-0.691601	5.44669
	117.723	0.214103	-0.689613	5.44669
	117.773	0.251832	-0.680178	5.44268
	117.785	0.276975	-0.67698	5.43234
	117.773	0.323245	-0.679001	5.42806
	117.764	0.439854	-0.680986	5.43775
	117.764	0.489065	-0.681099	5.44858
	117.768	0.372511	-0.680441	5.4505
	117.769	0.29104	-0.680125	5.44759
	117.768	0.443514	-0.680227	5.44571
	117.768	0.65771	-0.680382	5.44595
	117.745	0.614074	-0.68041	5.44673
	117.688	0.359554	-0.680367	5.44696
	117.664	0.193908	-0.680339	5.44679
	117.718	0.203187	-0.680343	5.44663
	117.778	0.264082	-0.672483	5.44663
	117.789	0.285994	-0.652202	5.44668
	117.773	0.32267	-0.64381	5.44671
	117.762	0.436408	-0.654949	5.4467
	117.764	0.487826	-0.648034	5.44668
	117.768	0.373217	-0.623131	5.44668
	117.747	0.242586	-0.628041	5.44669
	117.689	0.218415	-0.656731	5.44669
	117.642	0.25311	-0.654078	5.44669
	117.638	0.325167	-0.62498	5.44669
	117.675	0.449148	-0.62666	5.44669
	117.739	0.492275	-0.655494	5.44669
	117.783	0.370553	-0.654051	5.44669
	117.784	0.239888	-0.617538	5.44669
	117.769	0.267423	-0.598693	5.44669
	117.763	0.479148	-0.626747	5.44669
	117.743	0.729965	-0.672446	5.44669
	117.689	0.786994	-0.693802	5.44669
	117.666	0.578471	-0.688434	5.44669
	117.696	0.300598	-0.6789	5.44669
	117.698	0.182171	-0.676864	5.44669
	117.685	0.219275	-0.679407	5.44669
	117.723	0.274999	-0.673327	5.44669
	117.773	0.284849	-0.645017	5.44669
	117.785	0.26912	-0.615642	5.44669
	117.773	0.259023	-0.626025	5.44669
	117.764	0.260383	-0.658557	5.44669
	117.764	0.264542	-0.663431	5.44669
	117.768	0.2658	-0.645237	5.44669
	117.769	0.264849	-0.634511	5.44669
	117.768	0.264003	-0.644138	5.44669
	117.768	0.263987	-0.668937	5.44669
	117.768	0.313471	-0.678587	5.44669
	117.768	0.440375	-0.658498	5.44669
	117.768	0.492757	-0.644228	5.44669
	117.768	0.373872	-0.660748	5.44669
	117.768	0.241108	-0.675173	5.44669
	117.768	0.217563	-0.652115	5.44669
	117.768	0.253278	-0.61791	5.44669
	117.768	0.325541	-0.616574	5.44669
	117.746	0.498435	-0.636802	5.44669
	117.688	0.717339	-0.654988	5.44669
	117.664	0.774843	-0.672619	5.44669
	117.718	0.577868	-0.676265	5.44669
	117.778	0.304665	-0.656216	5.44669
	117.789	0.184089	-0.644097	5.44669
	117.773	0.267823	-0.661505	5.44669
	117.74	0.450014	-0.683407	5.44268
	117.684	0.513077	-0.688025	5.43234
	117.665	0.378966	-0.682433	5.42806
	117.697	0.23602	-0.670619	5.43775
	117.699	0.262812	-0.642806	5.44858
	117.685	0.478592	-0.607808	5.45451
	117.701	0.682181	-0.598671	5.46194
	117.693	0.611815	-0.622334	5.46433
	117.682	0.349903	-0.645748	5.45489
	117.723	0.190667	-0.656639	5.44484
	117.774	0.20526	-0.662253	5.44315
	117.785	0.266102	-0.654347	5.44589
	117.773	0.286103	-0.648029	5.44761
	117.764	0.272807	-0.663774	5.44736
	117.742	0.260122	-0.675082	5.44664
	117.688	0.259533	-0.658872	5.44643
	117.666	0.263795	-0.645631	5.4466
	117.696	0.31498	-0.653333	5.44674
	117.698	0.441076	-0.65458	5.44674
	117.685	0.492514	-0.643435	5.44669
	117.723	0.373522	-0.63691	5.44667
	117.773	0.241047	-0.645784	5.44668
	117.785	0.217663	-0.668774	5.44669
	117.773	0.302532	-0.677934	5.44669
	117.764	0.501498	-0.658282	5.44669
	117.764	0.677616	-0.64437	5.44669
	117.768	0.601755	-0.660885	5.44669
	117.769	0.347311	-0.68305	5.44669
	117.768	0.242347	-0.688096	5.44669
	117.745	0.38319	-0.682589	5.44669
	117.688	0.543627	-0.67853	5.44669
	117.642	0.620114	-0.670923	5.44669
	117.638	0.653714	-0.644322	5.44669
	117.675	0.60069	-0.616205	5.44669
	117.739	0.560217	-0.618638	5.44669
	117.783	0.659491	-0.638274	5.44669
	117.784	0.730882	-0.647	5.44669
	117.769	0.62956	-0.643892	5.44669
	117.763	0.54655	-0.647393	5.44669
	117.765	0.643769	-0.666958	5.44669
	117.769	0.729196	-0.684471	5.44669
	117.769	0.634449	-0.678654	5.44669
	117.768	0.549198	-0.653269	5.44669
	117.767	0.643141	-0.642056	5.44669
	117.745	0.777182	-0.661704	5.44669
	117.688	0.810133	-0.684217	5.44669
	117.664	0.777906	-0.688294	5.44669
	117.718	0.75295	-0.682257	5.44669
	117.756	0.753994	-0.678321	5.44669
	117.709	0.763307	-0.678824	5.44669
	117.669	0.766838	-0.672564	5.44669
	117.69	0.765007	-0.652776	5.44669
	117.694	0.762985	-0.636151	5.44669
	117.663	0.762789	-0.634548	5.44669
	117.645	0.763426	-0.639522	5.44669
	117.67	0.763762	-0.642132	5.44669
	117.713	0.763677	-0.649322	5.44669
	117.703	0.763521	-0.660522	5.44669
	117.682	0.763487	-0.656231	5.44669
	117.72	0.812717	-0.649434	5.44669
	117.773	0.988712	-0.663693	5.44669
	117.764	1.21711	-0.68242	5.44669
	117.671	1.32668	-0.686833	5.44669
	117.58	1.3035	-0.682284	5.44669
	117.589	1.25676	-0.678851	5.44669
	117.626	1.24573	-0.671166	5.44669
	117.595	1.25777	-0.64431	5.44669
	117.539	1.26674	-0.616114	5.44669
	117.545	1.26622	-0.626474	5.44669
	117.614	1.26281	-0.658577	5.44669
	117.649	1.26157	-0.66328	5.44669
	117.595	1.26226	-0.645167	5.44669
	117.531	1.26299	-0.634535	5.44669
	117.519	1.26305	-0.644173	5.44669
	117.536	1.26282	-0.668943	5.44669
	117.547	1.2627	-0.686448	5.44669
	117.546	1.26273	-0.686647	5.44669
	117.564	1.31198	-0.672903	5.44669
	117.62	1.43877	-0.650129	5.44669
	117.644	1.54037	-0.642791	5.44669
	117.592	1.59751	-0.663129	5.44669
	117.531	1.69315	-0.684553	5.44669
	117.52	1.77917	-0.680057	5.44669
	117.536	1.7917	-0.645959	5.44669
	117.547	1.76804	-0.613636	5.44669
	117.546	1.75394	-0.624849	5.44669
	117.541	1.80567	-0.666648	5.44669
	117.54	1.93853	-0.692097	5.44669
	117.541	2.0418	-0.689788	5.44669
	117.542	2.04828	-0.680075	5.44268
	117.542	2.01595	-0.676874	5.43234
	117.542	2.04955	-0.678994	5.42806
	117.541	2.18134	-0.68102	5.43775
	117.541	2.2906	-0.681116	5.44858
	117.542	2.29998	-0.672565	5.4505
	117.542	2.26673	-0.644091	5.44759
	117.542	2.24973	-0.607654	5.44571
	117.542	2.25447	-0.59815	5.44595
	117.542	2.2625	-0.630042	5.44673
	117.542	2.31338	-0.67402	5.44696
	117.542	2.48719	-0.693291	5.44679
	117.542	2.71409	-0.68766	5.44663
	117.542	2.82381	-0.678758	5.44663
	117.542	2.80122	-0.677079	5.44668
	117.542	2.75468	-0.679548	5.44671
	117.542	2.79271	-0.68118	5.4467
	117.542	2.98059	-0.680986	5.44668
	117.542	3.16876	-0.680325	5.44668
	117.542	3.15109	-0.680117	5.44669
	117.542	3.0721	-0.680265	5.44669
	117.542	3.14293	-0.6804	5.44669
	117.542	3.31452	-0.672534	5.44669
	117.519	3.52681	-0.652203	5.44669
	117.439	3.72854	-0.643792	5.44669
	117.358	3.8143	-0.654941	5.44669
	117.366	3.79066	-0.655908	5.44669
	117.4	3.75221	-0.64342	5.44669
	117.39	3.79399	-0.636431	5.44669
	117.415	3.98058	-0.637719	5.44669
	117.48	4.21606	-0.640707	5.44669
	117.462	4.37403	-0.641495	5.44669
	117.358	4.52396	-0.640762	5.44669
	117.288	4.70471	-0.640175	5.44669
	117.289	4.85308	-0.640189	5.44669
	117.314	5.0185	-0.648275	5.44669
	117.324	5.20915	-0.668644	5.44669
	117.319	5.35616	-0.684864	5.44669
	117.314	5.5175	-0.68609	5.44669
	117.313	5.70692	-0.681103	5.44669
	117.315	5.85487	-0.678621	5.44669
	117.316	6.01703	-0.671489	5.44669
	117.316	6.20647	-0.644527	5.44669
	117.315	6.35413	-0.608219	5.44669
	117.315	6.51617	-0.598232	5.44669
	117.315	6.75484	-0.629875	5.44669
	117.315	6.98016	-0.673921	5.44669
	117.315	7.06786	-0.693309	5.44669
	117.315	7.13527	-0.687703	5.44669
	117.315	7.39582	-0.678769	5.44669
	117.315	7.71949	-0.677069	5.44669
	117.315	7.84941	-0.679539	5.44669
	117.315	7.85175	-0.68118	5.44669
	117.315	7.96409	-0.680989	5.44669
	117.315	8.23203	-0.680326	5.44669
	117.315	8.5362	-0.672245	5.44669
	117.315	8.75267	-0.644238	5.44669
	117.315	8.86279	-0.6157	5.44669
	117.315	8.99974	-0.626327	5.44669
	117.315	9.2413	-0.666533	5.44669
	117.293	9.52593	-0.691524	5.44669
	117.235	9.79282	-0.689589	5.44669
	117.189	10.0864	-0.672324	5.44669
	117.186	10.4544	-0.640969	5.44669
	117.2	10.804	-0.614301	5.44669
	117.185	11.0639	-0.626902	5.44669
	117.125	11.2839	-0.667271	5.44669
	117.076	11.5178	-0.691628	5.44669
	117.071	11.7713	-0.6815	5.44669
	117.086	12.0282	-0.651911	5.44669
	117.094	12.2795	-0.632604	5.44669
	117.092	12.5764	-0.633369	5.44669
	117.088	13.0006	-0.640288	5.44669
	117.088	13.4787	-0.642873	5.44669
	117.089	13.8384	-0.64936	5.44669
	117.089	14.1143	-0.668145	5.44669
	117.089	14.4438	-0.684269	5.44669
	117.089	14.7347	-0.686018	5.44669
	117.089	14.8775	-0.673414	5.44669
	117.089	15.0526	-0.650567	5.44669
	117.089	15.4049	-0.642793	5.44669
	117.089	15.7885	-0.662974	5.44669
	117.089	16.0679	-0.684487	5.44669
	117.089	16.284	-0.687955	5.44669
	117.089	16.5092	-0.68202	5.44669
	117.089	16.7606	-0.678342	5.44669
	117.089	17.0196	-0.678917	5.44669
	117.089	17.2725	-0.680467	5.44669
	117.089	17.5202	-0.680911	5.44669
	117.089	17.7678	-0.680547	5.44669
	117.089	18.0665	-0.680236	5.44669
	117.089	18.4435	-0.680236	5.44669
	117.089	18.7951	-0.672475	5.44669
	117.089	19.1018	-0.652237	5.44669
	117.089	19.4469	-0.643828	5.44669
	117.089	19.7825	-0.662814	5.44669
	117.089	20.0447	-0.684052	5.44669
	117.089	20.2706	-0.68783	5.44669
	117.067	20.5553	-0.682122	5.44669
	117.009	20.9343	-0.678429	5.44669
	116.985	21.2424	-0.678918	5.44669
	117.039	21.3749	-0.680436	5.44669
	117.099	21.4902	-0.680898	5.44669
	117.11	21.6659	-0.680552	5.44669
	117.094	21.8245	-0.680243	5.44669
	117.083	22.0452	-0.680237	5.44669
	117.085	22.4107	-0.680344	5.44669
	117.067	22.7835	-0.680391	5.44669
	117.011	23.0537	-0.672502	5.44669
	116.986	23.2698	-0.652193	5.44669
	117.017	23.4983	-0.6438	5.44669
	117.019	23.7018	-0.662818	5.44669
	117.007	23.8335	-0.684064	5.44669
	117.044	23.9841	-0.679963	5.44669
	117.094	24.1745	-0.653964	5.44669
	117.084	24.2775	-0.641882	5.44669
	117.014	24.3143	-0.661384	5.44669
	116.981	24.4504	-0.684145	5.44669
	117.036	24.716	-0.680506	5.44669
	117.099	25.0107	-0.654163	5.44669
	117.111	25.2241	-0.641772	5.44669
	117.072	25.3362	-0.653397	5.44669
	116.981	25.426	-0.65598	5.44669
	116.879	25.4917	-0.65187	5.44669
	116.834	25.5472	-0.664804	5.44669
	116.846	25.7042	-0.674149	5.44669
	116.866	25.9719	-0.658115	5.44669
	116.892	26.2601	-0.645646	5.44669
	116.967	26.5191	-0.661479	5.44669
	117.066	26.7097	-0.682846	5.44669
	117.116	26.8251	-0.687799	5.4507
	117.085	26.9735	-0.682538	5.46104
	116.985	27.1687	-0.670743	5.46531
	116.876	27.2746	-0.650692	5.45562
	116.831	27.3108	-0.643796	5.4448
	116.868	27.4457	-0.655479	5.44287
	116.947	27.711	-0.656133	5.44579
	116.974	28.006	-0.643323	5.44767
	116.914	28.2688	-0.636311	5.44742
	116.85	28.5077	-0.645574	5.44664
	116.84	28.7482	-0.668898	5.44641
	116.858	29.0469	-0.685931	5.44658
	116.869	29.4266	-0.686447	5.44674
	116.867	29.73	-0.680873	5.44675
	116.862	29.811	-0.678397	5.44669
	116.861	29.8004	-0.679348	5.44667
	116.862	29.9247	-0.680628	5.44668
	116.863	30.2023	-0.680826	5.44669
	116.863	30.5063	-0.680454	5.44669
	116.863	30.7192	-0.680228	5.44669
	116.863	30.8279	-0.680265	5.44669
	116.863	30.9656	-0.680361	5.44669
	116.863	31.1587	-0.680388	5.44669
	116.863	31.3166	-0.680365	5.44669
	116.863	31.4817	-0.680346	5.44669
	116.863	31.6687	-0.680346	5.44669
	116.863	31.7652	-0.680353	5.44669
	116.863	31.8005	-0.680356	5.44669
	116.863	31.9382	-0.680355	5.44669
	116.863	32.1559	-0.680353	5.44669
	116.863	32.3238	-0.680353	5.44669
	116.863	32.4842	-0.680353	5.44669
	116.863	32.6659	-0.680354	5.44669
	116.863	32.8109	-0.680354	5.44669
	116.863	32.9745	-0.680354	5.44669
	116.863	33.1657	-0.680353	5.44669
	116.863	33.2643	-0.672483	5.44669
	116.863	33.2499	-0.652198	5.44669
	116.863	33.2107	-0.643809	5.44669
	116.863	33.1997	-0.66282	5.44669
	116.863	33.2583	-0.684062	5.44669
	116.863	33.4421	-0.679961	5.44669
	116.863	33.6704	-0.653964	5.44669
	116.863	33.8264	-0.634012	5.44669
	116.863	33.978	-0.625358	5.44669
	116.863	34.2094	-0.619444	5.44669
	116.84	34.4845	-0.634299	5.44669
	116.783	34.751	-0.668493	5.44669
	116.759	34.9986	-0.689503	5.44669
	116.791	35.2414	-0.680174	5.44669
	116.793	35.4888	-0.652111	5.44669
	116.78	35.6908	-0.633159	5.44669
	116.796	35.7659	-0.625659	5.44669
	116.766	35.7871	-0.619874	5.44669
	116.674	35.9267	-0.634372	5.44669
	116.613	36.1501	-0.668371	5.44669
	116.614	36.3197	-0.689426	5.44669
	116.658	36.4789	-0.688056	5.44669
	116.724	36.7085	-0.680298	5.44669
	116.743	36.9803	-0.677584	5.44669
	116.685	37.246	-0.679211	5.44669
	116.624	37.4944	-0.680859	5.44669
	116.615	37.6887	-0.680971	5.44669
	116.632	37.8093	-0.680432	5.44669
	116.642	37.9586	-0.680167	5.44669
	116.64	38.2016	-0.680247	5.44669
	116.636	38.4824	-0.680375	5.44669
	116.635	38.698	-0.6804	5.44669
	116.636	38.7669	-0.680365	5.44669
	116.637	38.7315	-0.680342	5.44669
	116.637	38.6942	-0.680344	5.44669
	116.636	38.6914	-0.680354	5.44669
	116.636	38.7036	-0.680357	5.44669
	116.636	38.7097	-0.680355	5.44669
	116.636	38.7079	-0.680353	5.44669
	116.636	38.705	-0.680353	5.44669
	116.636	38.7044	-0.680353	5.44669
	116.636	38.7052	-0.680354	5.44669
	116.636	38.7549	-0.680354	5.4507
	116.636	38.8816	-0.680353	5.46104
	116.636	38.9339	-0.680353	5.46531
	116.636	38.815	-0.672483	5.45562
	116.636	38.6823	-0.652198	5.4448
	116.636	38.6588	-0.643809	5.44287
	116.636	38.6945	-0.66282	5.44579
	116.636	38.7175	-0.684062	5.44767
	116.636	38.7144	-0.687832	5.44742
	116.636	38.705	-0.682119	5.44664
	116.636	38.7021	-0.678427	5.44641
	116.636	38.7042	-0.678918	5.44658
	116.636	38.7062	-0.680437	5.44674
	116.636	38.7062	-0.680899	5.44675
	116.636	38.7055	-0.680552	5.44669
	116.636	38.7052	-0.680243	5.44667
	116.636	38.7545	-0.680237	5.44668
	116.636	38.9307	-0.680344	5.44669
	116.636	39.1591	-0.67252	5.44669
	116.636	39.2686	-0.652217	5.44669
	116.636	39.2454	-0.643803	5.44669
	116.636	39.1987	-0.662811	5.44669
	116.636	39.1877	-0.68406	5.44669
	116.636	39.1997	-0.687834	5.44669
	116.636	39.2087	-0.682121	5.44669
	116.636	39.2082	-0.670556	5.44669
	116.636	39.2539	-0.650762	5.44669
	116.636	39.4287	-0.643892	5.44669
	116.636	39.6577	-0.663365	5.44669
	116.636	39.7681	-0.684261	5.44669
	116.636	39.7449	-0.687721	5.44669
	116.636	39.698	-0.682002	5.44669
	116.636	39.6868	-0.670547	5.44669
	116.636	39.6989	-0.642929	5.44669
	116.636	39.7571	-0.615755	5.44669
	116.636	39.8834	-0.626815	5.44669
	116.636	39.9324	-0.666718	5.44669
	116.636	39.8615	-0.691428	5.44669
	116.636	39.8562	-0.681612	5.44669
	116.636	39.8858	-0.652029	5.44669
	116.636	39.852	-0.640484	5.44669
	116.636	39.918	-0.661486	5.44669
	116.636	40.1197	-0.684684	5.44669
	116.636	40.2555	-0.688567	5.44669
	116.636	40.2525	-0.682206	5.44669
	116.636	40.2049	-0.678202	5.44669
	116.636	40.1863	-0.678793	5.44669
	116.636	40.2447	-0.672594	5.44669
	116.636	40.4311	-0.652799	5.44669
	116.636	40.6606	-0.644021	5.44669
	116.636	40.767	-0.662695	5.44669
	116.636	40.742	-0.683934	5.44669
	116.636	40.6957	-0.679952	5.44669
	116.636	40.6855	-0.654005	5.44669
	116.636	40.6977	-0.641903	5.44669
	116.614	40.7557	-0.653508	5.44669
	116.534	40.9309	-0.655979	5.44669
	116.431	41.1068	-0.65183	5.44669
	116.381	41.0392	-0.664787	5.44669
	116.392	40.7883	-0.682027	5.44669
	116.413	40.6327	-0.686279	5.44669
	116.418	40.6449	-0.682192	5.44669
	116.412	40.7035	-0.67901	5.44669
	116.408	40.7234	-0.679136	5.44669
	116.408	40.7108	-0.680321	5.44669
	116.41	40.6985	-0.680773	5.44669
	116.411	40.6978	-0.680541	5.44669
	116.41	40.7019	-0.680283	5.44669
	116.41	40.7038	-0.680257	5.44669
	116.432	40.7032	-0.672468	5.44669
	116.512	40.7022	-0.644355	5.44669
	116.593	40.7021	-0.61567	5.44669
	116.563	40.7023	-0.626272	5.44669
	116.449	40.7025	-0.666521	5.44669
	116.378	40.7025	-0.691538	5.44669
	116.384	40.7024	-0.689599	5.44669
	116.411	40.6532	-0.680194	5.44669
	116.42	40.5264	-0.676992	5.44669
	116.414	40.474	-0.679	5.44669
	116.408	40.5928	-0.680982	5.44669
	116.408	40.7256	-0.681097	5.44669
	116.41	40.7492	-0.680442	5.44669
	116.411	40.7135	-0.680126	5.44669
	116.41	40.7396	-0.680227	5.44669
	116.41	40.9186	-0.680381	5.44669
	116.41	41.1565	-0.68041	5.44669
	116.41	41.269	-0.680367	5.44669
	116.41	41.2928	-0.680339	5.44669
	116.41	41.3709	-0.680343	5.44669
	116.41	41.4615	-0.680354	5.44669
	116.41	41.5313	-0.672487	5.44669
	116.41	41.6362	-0.644329	5.44669
	116.41	41.7708	-0.615652	5.44669
	116.41	41.9557	-0.626274	5.44669
	116.41	42.1592	-0.666528	5.44669
	116.41	42.3046	-0.69154	5.44669
	116.41	42.4607	-0.689598	5.44669
	116.41	42.6485	-0.680193	5.44669
	116.41	42.7484	-0.676991	5.44669
	116.41	42.7849	-0.679001	5.44669
	116.41	42.9219	-0.680982	5.44669
	116.41	43.1389	-0.681097	5.44669
	116.41	43.2575	-0.672571	5.44669
	116.41	43.2422	-0.651971	5.44669
	116.388	43.2448	-0.643682	5.44669
	116.33	43.3577	-0.654977	5.44669
	116.307	43.421	-0.648092	5.44669
	116.338	43.3117	-0.623145	5.44669
	116.319	43.179	-0.628027	5.44669
	116.248	43.1521	-0.65672	5.44669
	116.262	43.1864	-0.654079	5.44669
	116.365	43.2101	-0.624985	5.44669
	116.438	43.2077	-0.626661	5.44669
	116.436	43.1984	-0.663364	5.44669
	116.389	43.1952	-0.690076	5.44669
	116.321	43.1973	-0.690109	5.44669
	116.302	43.1992	-0.680927	5.44669
	116.362	43.2485	-0.677117	5.44669
	116.423	43.4238	-0.678793	5.44669
	116.432	43.6519	-0.672979	5.44669
	116.392	43.7616	-0.652961	5.44669
	116.324	43.7386	-0.643952	5.44669
	116.303	43.7411	-0.654738	5.44669
	116.361	43.8568	-0.655767	5.44669
	116.4	43.9704	-0.651304	5.44669
	116.33	44.0365	-0.664642	5.44669
	116.231	44.1317	-0.682153	5.44669
	116.229	44.2143	-0.686384	5.44669
	116.265	44.2747	-0.682191	5.44669
	116.237	44.4277	-0.678972	5.44669
	116.183	44.6428	-0.679121	5.44669
	116.165	44.7549	-0.680328	5.44669
	116.177	44.7868	-0.680781	5.44669
	116.187	44.9176	-0.680542	5.44669
	116.21	45.1827	-0.67241	5.44669
	116.264	45.4791	-0.652101	5.44669
	116.286	45.6933	-0.643794	5.44669
	116.233	45.7561	-0.662849	5.44669
	116.173	45.7186	-0.684079	5.44669
	116.163	45.6826	-0.687829	5.44669
	116.179	45.6811	-0.682112	5.44669
	116.189	45.7426	-0.678425	5.44669
	116.188	45.9242	-0.671049	5.44669
	116.184	46.1506	-0.644412	5.44669
	116.182	46.2574	-0.616198	5.44669
	116.183	46.2829	-0.626473	5.44669
	116.184	46.4129	-0.666417	5.44669
	116.184	46.6308	-0.691423	5.44669
	116.161	46.7523	-0.689588	5.44669
	116.104	46.7871	-0.68023	5.44669
	116.08	46.9158	-0.66914	5.44669
	116.134	47.1298	-0.65084	5.44669
	116.172	47.2502	-0.644428	5.44669
	116.103	47.2367	-0.663562	5.44669
	116.005	47.2393	-0.684152	5.44669
	116.025	47.4009	-0.687606	5.44669
	116.118	47.6399	-0.681992	5.44669
	116.114	47.759	-0.678454	5.44669
	116.006	47.7361	-0.678974	5.44669
	115.929	47.686	-0.680451	5.44669
	115.929	47.6735	-0.680884	5.44669
	115.956	47.6861	-0.680541	5.44669
	115.967	47.6958	-0.680243	5.44669
	115.962	47.6954	-0.680241	5.44669
	115.956	47.6918	-0.672475	5.44669
	115.955	47.6904	-0.652235	5.44669
	115.957	47.6912	-0.643827	5.44669
	115.958	47.6427	-0.662815	5.44669
	115.958	47.5161	-0.684053	5.44669
	115.957	47.4142	-0.68783	5.44669
	115.957	47.3569	-0.682122	5.44669
	115.957	47.2613	-0.678429	5.44669
	115.958	47.1753	-0.678918	5.44669
	115.958	47.1628	-0.680436	5.44669
	115.957	47.1865	-0.673028	5.44669
	115.957	47.2006	-0.652397	5.44669
	115.957	47.198	-0.643698	5.44669
	115.957	47.1919	-0.662703	5.44669
	115.957	47.1903	-0.684052	5.44669
	115.957	47.1918	-0.687869	5.44669
	115.98	47.193	-0.682138	5.44669
	116.037	47.1929	-0.678422	5.44669
	116.061	47.1925	-0.678909	5.44669
	116.007	47.1923	-0.680435	5.44669
	115.947	47.1432	-0.680901	5.44669
	115.936	46.9674	-0.680554	5.44669
	115.952	46.739	-0.680243	5.44669
	115.963	46.6786	-0.680236	5.44669
	115.962	46.8285	-0.680344	5.44669
	115.957	46.9768	-0.67252	5.44669
	115.956	46.9958	-0.652217	5.44669
	115.957	46.9035	-0.643803	5.44669
	115.958	46.7521	-0.662811	5.44669
	115.958	46.6556	-0.68406	5.44669
	115.958	46.7077	-0.687834	5.44669
	115.957	46.9176	-0.682121	5.44669
	115.957	47.1097	-0.678427	5.44669
	115.957	47.0858	-0.671046	5.44669
	115.958	47.0028	-0.652281	5.44669
	115.957	47.0741	-0.644354	5.44669
	115.957	47.1982	-0.663019	5.44669
	115.957	47.2842	-0.683951	5.44669
	115.957	47.4331	-0.687715	5.44669
	115.957	47.6374	-0.68211	5.44669
	115.957	47.7957	-0.670594	5.44669
	115.957	47.9077	-0.650781	5.44669
	115.957	47.9662	-0.643886	5.44669
	115.957	48.0109	-0.663356	5.44669
	115.957	48.1167	-0.684258	5.44669
	115.957	48.2114	-0.687724	5.44669
	115.935	48.2239	-0.674133	5.44669
	115.878	48.1972	-0.650262	5.44669
	115.854	48.1818	-0.64241	5.44669
	115.908	48.2341	-0.662922	5.44669
	115.968	48.3676	-0.684602	5.44669
	115.979	48.471	-0.688022	5.44669
	115.962	48.5265	-0.682007	5.44669
	115.952	48.6208	-0.678313	5.44669
	115.931	48.6577	-0.67891	5.44669
	115.878	48.4947	-0.680474	5.44669
	115.855	48.2428	-0.680917	5.44669
	115.886	48.1191	-0.672676	5.44669
	115.888	48.1447	-0.652079	5.44669
	115.875	48.1975	-0.64369	5.44669
	115.913	48.2102	-0.662813	5.44669
	115.963	48.1967	-0.684101	5.44669
	115.952	48.1865	-0.687851	5.44669
	115.883	48.1871	-0.682113	5.44669
	115.828	48.1909	-0.678418	5.44669
	115.802	48.1431	-0.678916	5.44669
	115.785	48.0156	-0.680439	5.44669
	115.827	47.9623	-0.6809	5.44669
	115.924	48.0811	-0.680552	5.44669
	115.961	48.2141	-0.680242	5.44669
	115.877	48.2378	-0.680236	5.44669
	115.752	48.202	-0.680344	5.44669
	115.694	48.2281	-0.67252	5.44669
	115.732	48.3579	-0.652217	5.44669
	115.815	48.4199	-0.643803	5.44669
	115.844	48.304	-0.662811	5.44669
	115.783	48.169	-0.676189	5.44669
	115.718	48.1435	-0.659679	5.44669
	115.708	48.1792	-0.637705	5.44669
	115.749	48.2029	-0.632738	5.44669
	115.817	48.2002	-0.64608	5.44669
	115.839	48.2398	-0.670381	5.44669
	115.78	48.4127	-0.686373	5.44669
	115.719	48.6432	-0.686105	5.44669
	115.709	48.7548	-0.680573	5.44669
	115.727	48.7317	-0.678393	5.44669
	115.737	48.6842	-0.671582	5.44669
	115.735	48.6237	-0.652517	5.44669
	115.731	48.4599	-0.644262	5.44669
	115.73	48.2406	-0.655026	5.44669
	115.731	48.1306	-0.655777	5.44669
	115.732	48.1503	-0.651206	5.44669
	115.754	48.1958	-0.656727	5.44669
	115.811	48.2075	-0.654014	5.44669
	115.835	48.1962	-0.649861	5.44669
	115.781	48.1873	-0.664661	5.44669
	115.721	48.1876	-0.674803	5.44669
	115.71	48.1417	-0.650569	5.44669
	115.726	48.0162	-0.617394	5.44669
	115.737	47.9631	-0.624778	5.44669
	115.735	48.0812	-0.665281	5.44669
	115.731	48.2139	-0.69155	5.44669
	115.73	48.2377	-0.682174	5.44669
	115.731	48.2021	-0.652221	5.44669
	115.731	48.2282	-0.640365	5.44669
	115.732	48.4071	-0.661368	5.44669
	115.731	48.6942	-0.684677	5.44669
	115.731	48.9826	-0.688606	5.44669
	115.731	49.1857	-0.682225	5.44669
	115.731	49.2466	-0.678196	5.44669
	115.731	49.2124	-0.678784	5.44669
	115.731	49.1783	-0.680463	5.44669
	115.731	49.2258	-0.673086	5.44669
	115.731	49.4131	-0.652412	5.44669
	115.731	49.6469	-0.635813	5.44669
	115.731	49.7547	-0.634536	5.44669
	115.731	49.7289	-0.647507	5.44669
	115.731	49.6817	-0.66247	5.44669
	115.731	49.6714	-0.657693	5.44669
	115.731	49.6839	-0.649355	5.44669
	115.731	49.6928	-0.66314	5.44669
	115.731	49.6921	-0.682216	5.44669
	115.731	49.7378	-0.686944	5.44669
	115.731	49.9126	-0.682403	5.44669
	115.731	50.1417	-0.678862	5.44669
	115.731	50.252	-0.678999	5.44669
	115.731	50.2289	-0.680316	5.44669
	115.731	50.1819	-0.680819	5.44669
	115.731	50.1708	-0.680562	5.44669
	115.731	50.1828	-0.672404	5.44669
	115.731	50.2411	-0.652091	5.44669
	115.731	50.4165	-0.643792	5.44669
	115.709	50.5923	-0.662851	5.44669
	115.651	50.5247	-0.684081	5.44669
	115.628	50.323	-0.687829	5.44669
	115.682	50.3434	-0.674241	5.44669
	115.719	50.584	-0.642399	5.44669
	115.673	50.7521	-0.614219	5.44669
	115.61	50.7488	-0.62636	5.44669
	115.596	50.6895	-0.667073	5.44669
	115.612	50.6662	-0.683868	5.44669
	115.623	50.6775	-0.653461	5.44669
	115.622	50.6906	-0.607505	5.44669
	115.618	50.692	-0.594748	5.44669
	115.616	50.688	-0.620798	5.44669
	115.595	50.6858	-0.646499	5.44669
	115.539	50.6863	-0.649629	5.44669
	115.493	50.6873	-0.642062	5.44669
	115.511	50.6875	-0.645691	5.44669
	115.605	50.6872	-0.666896	5.44669
	115.693	50.6871	-0.685049	5.44669
	115.661	50.7363	-0.686789	5.44669
	115.566	50.8631	-0.68133	5.44669
	115.552	50.9156	-0.670596	5.44669
	115.582	50.7967	-0.65106	5.44669
	115.578	50.664	-0.644002	5.44669
	115.584	50.6404	-0.663306	5.44669
	115.613	50.6761	-0.684196	5.44669
	115.627	50.6992	-0.687716	5.44669
	115.624	50.6961	-0.682023	5.44669
	115.617	50.6866	-0.678428	5.44669
	115.593	50.6837	-0.678953	5.44669
	115.538	50.6859	-0.680451	5.44669
	115.493	50.6878	-0.680892	5.44669
	115.489	50.6879	-0.680545	5.44669
	115.503	50.6872	-0.680242	5.44669
	115.51	50.6869	-0.680239	5.44669
	115.508	50.687	-0.680345	5.44669
	115.504	50.6872	-0.680391	5.44669
	115.504	50.6872	-0.680372	5.44669
	115.505	50.6872	-0.672477	5.44669
	115.505	50.6871	-0.652189	5.44669
	115.505	50.6871	-0.643807	5.44669
	115.505	50.6871	-0.654952	5.44669
	115.505	50.6871	-0.655908	5.44669
	115.505	50.6871	-0.651287	5.44669
	115.483	50.6871	-0.664585	5.44669
	115.425	50.6871	-0.682135	5.44669
	115.401	50.6871	-0.686396	5.44669
	115.455	50.6871	-0.682203	5.44669
	115.515	50.6379	-0.671102	5.44669
	115.526	50.462	-0.650961	5.44669
	115.51	50.2828	-0.643781	5.44669
	115.499	50.3	-0.663248	5.44669
	115.501	50.3756	-0.684251	5.44669
	115.505	50.3035	-0.687759	5.44669
	115.506	50.1818	-0.682021	5.44669
	115.483	50.1462	-0.678412	5.44669
	115.403	50.1729	-0.678946	5.44669
	115.321	50.1965	-0.680454	5.44669
	115.352	50.1968	-0.673025	5.44669
	115.444	50.1886	-0.652389	5.44669
	115.457	50.185	-0.643696	5.44669
	115.428	50.1864	-0.662705	5.44669
	115.432	50.1883	-0.676183	5.44669
	115.404	50.1886	-0.659714	5.44669
	115.339	50.188	-0.645593	5.44669
	115.336	50.1877	-0.660888	5.44669
	115.36	50.1878	-0.674746	5.44669
	115.327	50.1879	-0.659758	5.44669
	115.275	50.188	-0.646122	5.44669
	115.261	50.1879	-0.661094	5.44669
	115.272	50.1879	-0.682515	5.44669
	115.282	50.1879	-0.687798	5.44669
	115.282	50.2371	-0.682654	5.44669
	115.301	50.3639	-0.670793	5.44669
	115.357	50.4163	-0.650671	5.44669
	115.382	50.2975	-0.64377	5.44669
	115.328	50.1647	-0.663346	5.44669
	115.291	50.1904	-0.684296	5.44669
	115.337	50.3528	-0.687743	5.44669
	115.377	50.4283	-0.681999	5.44669
	115.334	50.3065	-0.678408	5.44669
	115.272	50.1642	-0.678953	5.44669
	115.257	50.1378	-0.680458	5.44669
	115.272	50.1756	-0.680895	5.44669
	115.283	50.2006	-0.680543	5.44669
	115.283	50.1976	-0.68024	5.44669
	115.279	50.1874	-0.680239	5.44669
	115.277	50.1843	-0.680346	5.44669
	115.278	50.1865	-0.680391	5.44669
	115.279	50.1886	-0.680372	5.44669
	115.279	50.1887	-0.680348	5.44669
	115.279	50.188	-0.680345	5.44669
	115.279	50.1385	-0.680352	5.44669
	115.279	50.0118	-0.680356	5.44669
	115.279	49.9595	-0.680355	5.44669
	115.279	50.0784	-0.680353	5.44669
	115.279	50.1619	-0.680353	5.44669
	115.279	50.0587	-0.680353	5.44669
	115.279	49.9213	-0.680354	5.44669
	115.279	49.8903	-0.680354	5.44669
	115.279	49.9737	-0.672483	5.44669
	115.279	50.1256	-0.652198	5.44669
	115.279	50.2255	-0.643809	5.44669
	115.256	50.2238	-0.66282	5.44669
	115.199	50.1401	-0.684062	5.44669
	115.175	49.9505	-0.687832	5.44669
	115.229	49.7287	-0.682119	5.44669
	115.289	49.676	-0.678427	5.44669
	115.3	49.8759	-0.678918	5.44669
	115.284	50.0995	-0.680437	5.44669
	115.273	50.0921	-0.673028	5.44669
	115.275	50.0047	-0.652397	5.44669
	115.279	50.0192	-0.635827	5.44669
	115.28	50.0148	-0.634548	5.44669
	115.279	50.0013	-0.647507	5.44669
	115.278	50.0945	-0.670336	5.44669
	115.256	50.203	-0.685847	5.44669
	115.199	50.2255	-0.6859	5.44669
	115.175	50.198	-0.680675	5.44669
	115.229	50.1787	-0.678508	5.44669
	115.267	50.1805	-0.679465	5.44669
	115.22	50.188	-0.672766	5.44669
	115.158	50.1906	-0.652632	5.44669
	115.144	50.1398	-0.64389	5.44669
	115.182	50.0114	-0.6627	5.44669
	115.228	49.9097	-0.676112	5.44669
	115.216	49.9023	-0.651815	5.44669
	115.191	49.9829	-0.617451	5.44669
	115.207	50.1252	-0.624359	5.44669
	115.181	50.2221	-0.665085	5.44669
	115.114	50.2226	-0.691617	5.44669
	115.109	50.19	-0.690143	5.44669
	115.133	50.1764	-0.680394	5.44669
	115.101	50.2315	-0.676882	5.44669
	115.049	50.3656	-0.678884	5.44669
	115.035	50.4682	-0.680972	5.44669
	115.046	50.474	-0.681135	5.44669
	115.056	50.3924	-0.680461	5.44669
	115.056	50.2994	-0.680121	5.44669
	115.053	50.3297	-0.680218	5.44669
	115.051	50.3818	-0.680379	5.44669
	115.074	50.2955	-0.680413	5.44669
	115.132	50.1762	-0.680369	5.44669
	115.156	50.1467	-0.680339	5.44669
	115.124	50.1751	-0.680342	5.44669
	115.121	50.1972	-0.680354	5.44669
	115.157	50.1964	-0.672487	5.44669
	115.177	50.1881	-0.6522	5.44669
	115.151	50.185	-0.635937	5.44669
	115.085	50.1866	-0.634664	5.44669
	115.037	50.1884	-0.647517	5.44669
	115.035	50.1886	-0.670299	5.44669
	115.051	50.188	-0.677957	5.44669
	115.058	50.1877	-0.65775	5.4507
	115.055	50.1878	-0.644139	5.46104
	115.052	50.1879	-0.660977	5.46531
	115.051	50.188	-0.683171	5.45562
	115.052	50.2371	-0.688114	5.4448
	115.053	50.3639	-0.682554	5.44287
	115.053	50.4163	-0.678509	5.44579
	115.052	50.2975	-0.678798	5.44767
	115.052	50.2139	-0.672487	5.44742
	115.052	50.3171	-0.652753	5.44664
	115.052	50.4053	-0.64404	5.44641
	115.052	50.3095	-0.66272	5.44658
	115.052	50.2229	-0.683937	5.44674
	115.052	50.3166	-0.687816	5.44273
	115.052	50.451	-0.674286	5.43234
	115.052	50.5334	-0.650293	5.42804
	115.052	50.5788	-0.642369	5.43774
	115.052	50.5285	-0.662894	5.44858
	115.052	50.4851	-0.684604	5.4505
	115.03	50.5821	-0.688033	5.44759
	114.973	50.7028	-0.682011	5.4457
	114.949	50.7291	-0.67831	5.44595
	115.003	50.6497	-0.678907	5.44673
	115.063	50.4519	-0.680474	5.44696
	115.073	50.2744	-0.680918	5.44679
	115.057	50.3492	-0.680547	5.44663
	115.025	50.6037	-0.680234	5.44663
	114.946	50.7583	-0.680235	5.44668
	114.847	50.7444	-0.680346	5.44671
	114.799	50.6855	-0.680393	5.4467
	114.808	50.666	-0.680373	5.44668
	114.828	50.6789	-0.680348	5.44668
	114.856	50.6912	-0.680344	5.44669
	114.908	50.6918	-0.680352	5.44669
	114.928	50.6876	-0.672485	5.44669
	114.874	50.6857	-0.6522	5.44669
	114.815	50.6864	-0.643808	5.44669
	114.805	50.6873	-0.662819	5.44669
	114.821	50.6875	-0.676191	5.44669
	114.831	50.6872	-0.651806	5.44669
	114.83	50.687	-0.617419	5.44669
	114.826	50.6871	-0.624349	5.44669
	114.825	50.6871	-0.665092	5.44669
	114.825	50.6872	-0.691623	5.44669
	114.826	50.6871	-0.690143	5.44669
	114.826	50.6871	-0.680392	5.44669
	114.826	50.6871	-0.676881	5.44669
	114.826	50.6379	-0.678884	5.44669
	114.826	50.5112	-0.680972	5.44669
	114.826	50.4587	-0.681135	5.44669
	114.826	50.5776	-0.67259	5.44669
	114.826	50.7103	-0.651965	5.44669
	114.826	50.7339	-0.643673	5.44669
	114.826	50.6982	-0.662846	5.44669
	114.826	50.6751	-0.684121	5.44669
	114.826	50.6782	-0.679977	5.44669
	114.826	50.6877	-0.653949	5.44669
	114.826	50.6905	-0.641871	5.44669
	114.826	50.6884	-0.661385	5.44669
	114.826	50.7356	-0.676278	5.44669
	114.826	50.8624	-0.660223	5.44669
	114.826	50.9155	-0.645772	5.44669
	114.826	50.797	-0.660782	5.44669
	114.826	50.6641	-0.682509	5.44669
	114.826	50.6404	-0.687906	5.44669
	114.826	50.676	-0.682702	5.44669
	114.826	50.6992	-0.678645	5.44669
	114.826	50.6961	-0.678802	5.44669
	114.826	50.6866	-0.680311	5.44669
	114.826	50.6837	-0.680887	5.44669
	114.826	50.6859	-0.680592	5.44669
	114.826	50.6878	-0.680264	5.44669
	114.826	50.6879	-0.680231	5.44669
	114.826	50.6872	-0.672463	5.44669
	114.826	50.6869	-0.652233	5.44669
	114.826	50.687	-0.64383	5.44669
	114.826	50.6872	-0.662817	5.44669
	114.826	50.6872	-0.676182	5.44669
	114.826	50.6872	-0.659674	5.44669
	114.826	50.6871	-0.637706	5.44669
	114.826	50.6379	-0.63274	5.44669
	114.826	50.462	-0.646081	5.44669
	114.826	50.2336	-0.670381	5.44669
	114.804	50.124	-0.686372	5.44669
	114.746	50.098	-0.678234	5.44669
	114.722	50.018	-0.652418	5.44669
	114.754	49.9766	-0.641849	5.44669
	114.757	50.0833	-0.66192	5.44669
	114.721	50.2071	-0.684381	5.44669
	114.702	50.182	-0.688286	5.44669
	114.728	50.0229	-0.682196	5.44669
	114.771	49.9487	-0.678298	5.44669
	114.74	50.0699	-0.678836	5.44669
	114.66	50.2114	-0.672578	5.44669
	114.652	50.2378	-0.644906	5.44669
	114.702	50.2001	-0.615862	5.44669
	114.729	50.1753	-0.618286	5.44669
	114.701	50.1782	-0.638249	5.44669
	114.632	50.1884	-0.654985	5.44669
	114.583	50.1915	-0.672104	5.44669
	114.582	50.1401	-0.683921	5.44669
	114.599	49.962	-0.684464	5.44669
	114.606	49.7336	-0.680757	5.44669
	114.603	49.6247	-0.679054	5.44669
	114.599	49.6482	-0.679664	5.44669
	114.598	49.6948	-0.680527	5.44669
	114.599	49.7057	-0.680671	5.44669
	114.6	49.6936	-0.680425	5.44669
	114.6	49.6847	-0.680271	5.44669
	114.6	49.6852	-0.680293	5.44669
	114.6	49.6395	-0.680358	5.44669
	114.6	49.5139	-0.680377	5.44669
	114.6	49.4608	-0.680362	5.44669
	114.6	49.5789	-0.680349	5.44669
	114.6	49.6624	-0.680349	5.44669
	114.6	49.5594	-0.680353	5.44669
	114.6	49.4714	-0.680355	5.44669
	114.6	49.5671	-0.680354	5.44669
	114.6	49.7029	-0.680353	5.44669
	114.6	49.7359	-0.672482	5.44669
	114.6	49.7031	-0.652198	5.44669
	114.6	49.6779	-0.635938	5.44669
	114.6	49.679	-0.634665	5.44669
	114.6	49.6393	-0.647517	5.44669
	114.6	49.516	-0.670299	5.44669
	114.6	49.4617	-0.685827	5.44669
	114.6	49.5785	-0.685906	5.44669
	114.6	49.6619	-0.680684	5.44669
	114.6	49.5101	-0.67851	5.44669
	114.6	49.2464	-0.679463	5.44669
	114.6	49.1628	-0.680635	5.44669
	114.6	49.3157	-0.680788	5.44669
	114.6	49.4243	-0.680435	5.44669
	114.6	49.3195	-0.680233	5.44669
	114.6	49.1725	-0.680274	5.44669
	114.6	49.1381	-0.680363	5.44669
	114.6	49.1742	-0.680386	5.44669
	114.6	49.2014	-0.680364	5.44669
	114.6	49.1998	-0.680346	5.44669
	114.6	49.1895	-0.680347	5.44669
	114.6	49.1858	-0.680353	5.44669
	114.6	49.1879	-0.680356	5.44669
	114.6	49.1901	-0.680355	5.44669
	114.6	49.1903	-0.680353	5.44669
	114.6	49.1895	-0.680353	5.44669
	114.577	49.1892	-0.680353	5.44669
	114.52	49.1893	-0.680354	5.44669
	114.496	49.1895	-0.680354	5.44669
	114.55	49.1895	-0.680353	5.44669
	114.588	49.1894	-0.680353	5.44669
	114.541	49.1894	-0.680354	5.44669
	114.479	49.1894	-0.680354	5.44669
	114.443	49.1894	-0.680354	5.44669
	114.423	49.1894	-0.680354	5.44669
	114.468	49.1894	-0.680354	5.44669
	114.545	49.1894	-0.680354	5.44669
	114.524	49.1894	-0.680354	5.44669
	114.416	49.1402	-0.672483	5.44669
	114.344	49.0135	-0.652198	5.44669
	114.347	48.961	-0.643809	5.44669
	114.395	49.0307	-0.66282	5.44669
	114.462	49.0366	-0.684062	5.44669
	114.481	48.9586	-0.687832	5.44669
	114.422	48.8657	-0.682119	5.44669
	114.361	48.747	-0.678427	5.44669
	114.352	48.6641	-0.678918	5.44669
	114.369	48.661	-0.680437	5.44669
	114.379	48.6876	-0.680899	5.44669
	114.377	48.6995	-0.680552	5.44669
	114.373	48.6458	-0.680243	5.44669
	114.372	48.4638	-0.680237	5.44669
	114.373	48.2836	-0.680344	5.44669
	114.374	48.3517	-0.680391	5.44669
	114.374	48.5552	-0.680373	5.44669
	114.373	48.5354	-0.672477	5.44669
	114.373	48.3436	-0.652189	5.44669
	114.373	48.3019	-0.643807	5.44669
	114.373	48.3576	-0.662823	5.44669
	114.373	48.2981	-0.676193	5.44669
	114.373	48.1888	-0.659676	5.44669
	114.373	48.1539	-0.645574	5.44669
	114.373	48.1765	-0.660894	5.44669
	114.373	48.2473	-0.682626	5.44669
	114.373	48.4243	-0.687915	5.44669
	114.373	48.6454	-0.682664	5.44669
	114.373	48.7516	-0.670755	5.44669
	114.373	48.7295	-0.650652	5.44669
	114.373	48.6845	-0.643775	5.44669
	114.373	48.6738	-0.663356	5.44669
	114.373	48.6853	-0.684298	5.44669
	114.373	48.694	-0.687741	5.44669
	114.373	48.6935	-0.681997	5.44669
	114.373	48.6902	-0.678408	5.44669
	114.373	48.689	-0.678953	5.44669
	114.373	48.6897	-0.680458	5.44669
	114.373	48.6904	-0.680895	5.44669
	114.373	48.6905	-0.680543	5.44268
	114.373	48.6902	-0.67237	5.43234
	114.373	48.7393	-0.652083	5.42806
	114.373	48.8661	-0.643801	5.43775
	114.373	48.9678	-0.662858	5.44858
	114.373	48.9758	-0.68408	5.4505
	114.373	48.9446	-0.687826	5.44759
	114.351	48.9782	-0.68211	5.44571
	114.294	49.1095	-0.670555	5.44595
	114.27	49.2186	-0.650765	5.44673
	114.301	49.2281	-0.643893	5.44696
	114.282	49.1949	-0.663365	5.44679
	114.189	49.1779	-0.68426	5.44663
	114.123	49.1827	-0.679851	5.44663
	114.123	49.1907	-0.653847	5.44668
	114.146	49.1924	-0.641873	5.44671
	114.155	49.1902	-0.661422	5.4467
	114.151	49.1887	-0.684164	5.44668
	114.146	49.1889	-0.680501	5.44668
	114.145	49.1894	-0.654154	5.44669
	114.147	49.1896	-0.64177	5.44669
	114.148	49.1895	-0.66127	5.44669
	114.147	49.1402	-0.684137	5.44669
	114.147	48.9642	-0.688414	5.44669
	114.147	48.7359	-0.682337	5.44669
	114.147	48.6263	-0.678311	5.44669
	114.147	48.6495	-0.678792	5.44268
	114.147	48.6962	-0.672554	5.43234
	114.147	48.6581	-0.652783	5.42806
	114.147	48.4701	-0.644028	5.43775
	114.147	48.2819	-0.662704	5.44858
	114.147	48.2996	-0.683935	5.4505
	114.147	48.3786	-0.68782	5.44759
	114.147	48.3078	-0.682159	5.44571
	114.147	48.1854	-0.678448	5.44595
	114.147	48.149	-0.678912	5.44673
	114.147	48.1757	-0.680427	5.44696
	114.147	48.1995	-0.680896	5.44679
	114.147	48.2	-0.680555	5.44663
	114.147	48.1917	-0.680245	5.44663
	114.147	48.1881	-0.680236	5.44668
	114.147	48.1895	-0.680343	5.44671
	114.147	48.1914	-0.680391	5.4467
	114.147	48.1917	-0.680373	5.44668
	114.147	48.1911	-0.672478	5.44668
	114.147	48.1908	-0.652189	5.44669
	114.147	48.1908	-0.643807	5.44669
	114.147	48.191	-0.654952	5.44669
	114.147	48.191	-0.655908	5.44669
	114.147	48.191	-0.651287	5.44669
	114.147	48.1909	-0.664585	5.44669
	114.147	48.1909	-0.674264	5.44669
	114.147	48.2401	-0.658241	5.44669
	114.147	48.3669	-0.637787	5.44669
	114.147	48.4685	-0.633283	5.44669
	114.147	48.5257	-0.64628	5.44669
	114.147	48.6213	-0.670271	5.44669
	114.147	48.7074	-0.686256	5.44669
	114.147	48.7691	-0.686095	5.44669
	114.147	48.8722	-0.680611	5.44268
	114.147	48.9105	-0.678413	5.43234
	114.147	48.7942	-0.679448	5.42806
	114.147	48.6184	-0.672793	5.43775
	114.147	48.4697	-0.65265	5.44858
	114.147	48.4515	-0.643888	5.4505
	114.147	48.5922	-0.662693	5.44759
	114.147	48.6727	-0.68398	5.44571
	114.147	48.5112	-0.687843	5.44595
	114.147	48.2444	-0.682153	5.44673
	114.147	48.1139	-0.678437	5.44696
	114.147	48.1419	-0.67891	5.44679
	114.147	48.2474	-0.68043	5.44663
	114.147	48.3874	-0.673028	5.44663
	114.147	48.4746	-0.652399	5.44668
	114.147	48.5209	-0.643699	5.44671
	114.147	48.6172	-0.662703	5.4467
	114.147	48.7073	-0.684051	5.44668
	114.147	48.7213	-0.687869	5.44668
	114.147	48.746	-0.682139	5.44669
	114.147	48.8578	-0.678422	5.44669
	114.147	48.9127	-0.678909	5.44669
	114.147	48.8003	-0.680435	5.44669
	114.147	48.6693	-0.680901	5.44669
	114.147	48.6442	-0.680554	5.44669
	114.147	48.6787	-0.680243	5.44669
	114.147	48.7018	-0.680236	5.44669
	114.147	48.6991	-0.680344	5.44669
	114.147	48.6406	-0.680391	5.44669
	114.147	48.4617	-0.680373	5.44669
	114.147	48.2354	-0.680348	5.44669
	114.147	48.1277	-0.680344	5.44669
	114.147	48.151	-0.680352	5.44669
	114.147	48.197	-0.680356	5.44669
	114.147	48.2078	-0.680355	5.44669
	114.147	48.1959	-0.680353	5.44669
	114.147	48.187	-0.680353	5.44669
	114.147	48.1384	-0.680353	5.44669
	114.147	48.015	-0.680354	5.44669
	114.147	47.9638	-0.672483	5.44669
	114.147	48.0819	-0.652198	5.44669
	114.147	48.2139	-0.643809	5.44669
	114.147	48.1882	-0.654949	5.44669
	114.147	47.9768	-0.655906	5.44669
	114.147	47.7746	-0.651287	5.44669
	114.147	47.8441	-0.664586	5.44669
	114.147	48.1051	-0.682135	5.44669
	114.125	48.3134	-0.686396	5.44669
	114.067	48.4751	-0.682202	5.44669
	114.044	48.6428	-0.678972	5.44669
	114.097	48.7324	-0.679117	5.44669
	114.158	48.7224	-0.680326	5.44669
	114.146	48.6883	-0.680782	5.44669
	114.05	48.7271	-0.680543	5.44669
	113.936	48.9109	-0.680281	5.44669
	113.91	49.1462	-0.672385	5.44669
	113.982	49.256	-0.652183	5.44669
	114.051	49.2304	-0.643837	5.44669
	114.059	49.1826	-0.662837	5.44669
	114.016	49.1719	-0.676188	5.44669
	113.947	49.1845	-0.659669	5.44669
	113.904	49.1936	-0.645572	5.44669
	113.905	49.1929	-0.660896	5.44669
	113.921	49.1894	-0.682627	5.44669
	113.926	49.1882	-0.687915	5.44669
	113.923	49.1889	-0.682664	5.44669
	113.92	49.1897	-0.678626	5.44669
	113.92	49.1897	-0.670937	5.44669
	113.921	49.1895	-0.652164	5.44669
	113.921	49.1893	-0.644344	5.44669
	113.921	49.1894	-0.663056	5.44669
	113.921	49.1894	-0.68397	5.44669
	113.921	49.1895	-0.679839	5.44669
	113.921	49.1894	-0.653945	5.44669
	113.921	49.1894	-0.641918	5.44669
	113.921	49.1894	-0.661406	5.44669
	113.921	49.1894	-0.684141	5.44669
	113.921	49.1894	-0.688368	5.44669
	113.921	49.1894	-0.674445	5.44669
	113.921	49.1894	-0.650163	5.44669
	113.921	49.1894	-0.634387	5.44669
	113.921	49.1894	-0.634738	5.44669
	113.921	49.1894	-0.648099	5.44669
	113.921	49.1894	-0.670516	5.44669
	113.921	49.1894	-0.685712	5.44669
	113.921	49.1894	-0.68578	5.44669
	113.921	49.1894	-0.680672	5.44669
	113.921	49.1894	-0.67855	5.44669
	113.921	49.1894	-0.679484	5.44669
	113.921	49.1894	-0.68063	5.44669
	113.899	49.1894	-0.680778	5.44669
	113.841	49.1894	-0.680433	5.44669
	113.817	49.1894	-0.672365	5.44669
	113.871	49.1894	-0.65212	5.44669
	113.909	49.1402	-0.643818	5.44669
	113.862	49.0135	-0.662852	5.44669
	113.822	48.961	-0.684071	5.44669
	113.843	49.0799	-0.687825	5.44669
	113.825	49.2126	-0.682113	5.44669
	113.759	49.2362	-0.678427	5.44669
	113.752	49.2005	-0.67892	5.44669
	113.775	49.1774	-0.680438	5.44669
	113.743	49.1805	-0.680898	5.44669
	113.714	49.19	-0.680552	5.44669
	113.757	49.1928	-0.680243	5.44669
	113.814	49.1907	-0.680237	5.44669
	113.828	49.1887	-0.680344	5.44669
	113.791	49.1887	-0.680391	5.44669
	113.723	49.1894	-0.680373	5.44669
	113.678	49.1897	-0.672477	5.44669
	113.701	49.1896	-0.652189	5.44669
	113.796	49.1894	-0.635936	5.44669
	113.883	49.1894	-0.634667	5.44669
	113.85	49.1894	-0.647518	5.44669
	113.733	49.1894	-0.670298	5.44669
	113.662	49.1894	-0.685827	5.44669
	113.668	49.1894	-0.685905	5.44669
	113.695	49.1894	-0.680684	5.44669
	113.704	49.1894	-0.67064	5.44669
	113.698	49.1894	-0.651307	5.44669
	113.693	49.1894	-0.63622	5.44669
	113.692	49.1402	-0.635099	5.44669
	113.694	49.0135	-0.647599	5.44669
	113.695	48.961	-0.670178	5.44669
	113.695	49.0307	-0.685748	5.44669
	113.694	48.9875	-0.678044	5.44669
	113.694	48.7826	-0.65256	5.44669
	113.695	48.6865	-0.634105	5.44669
	113.695	48.8134	-0.633767	5.44669
	113.695	48.9156	-0.647792	5.44669
	113.695	48.8173	-0.670733	5.44669
	113.695	48.6754	-0.685911	5.44669
	113.695	48.6407	-0.677916	5.44669
	113.695	48.675	-0.644578	5.44669
	113.695	48.7015	-0.613819	5.44669
	113.695	48.7003	-0.625417	5.44669
	113.695	48.6904	-0.66682	5.44669
	113.695	48.6867	-0.684097	5.44669
	113.695	48.6886	-0.661517	5.44669
	113.695	48.74	-0.643528	5.44669
	113.695	48.867	-0.65151	5.44669
	113.695	48.9187	-0.654564	5.44669
	113.695	48.7995	-0.651947	5.44669
	113.695	48.6669	-0.657469	5.44669
	113.695	48.6435	-0.64619	5.44669
	113.672	48.6792	-0.621462	5.44669
	113.615	48.7023	-0.627997	5.44669
	113.591	48.6992	-0.665177	5.44669
	113.645	48.6897	-0.690361	5.44669
	113.705	48.6868	-0.689584	5.44669
	113.693	48.689	-0.680606	5.44669
	113.598	48.6909	-0.67717	5.44669
	113.484	48.6909	-0.678929	5.44669
	113.435	48.6411	-0.680888	5.44669
	113.472	48.4648	-0.681084	5.44669
	113.552	48.2365	-0.680469	5.44669
	113.58	48.1271	-0.680142	5.44669
	113.52	48.1503	-0.680224	5.44669
	113.456	48.197	-0.672504	5.44669
	113.446	48.208	-0.652253	5.44669
	113.463	48.196	-0.643824	5.44669
	113.474	48.187	-0.662807	5.44669
	113.473	48.1383	-0.67618	5.44669
	113.468	47.9658	-0.659676	5.44669
	113.467	47.7386	-0.645578	5.44669
	113.468	47.6283	-0.653025	5.44669
	113.469	47.6508	-0.65447	5.44669
	113.469	47.6975	-0.651369	5.44669
	113.468	47.7087	-0.665131	5.44669
	113.468	47.6968	-0.674464	5.44669
	113.468	47.6878	-0.65813	5.44669
	113.468	47.6883	-0.645541	5.44669
	113.468	47.6917	-0.661429	5.44669
	113.468	47.6929	-0.682862	5.44669
	113.468	47.6922	-0.687824	5.44669
	113.468	47.6423	-0.682542	5.44669
	113.468	47.4663	-0.670737	5.44669
	113.468	47.2381	-0.650687	5.44669
	113.468	47.1287	-0.643796	5.44669
	113.468	47.201	-0.663352	5.44669
	113.468	47.3745	-0.684289	5.44669
	113.468	47.4379	-0.687738	5.44669
	113.468	47.3071	-0.674128	5.44669
	113.468	47.1654	-0.650255	5.44669
	113.468	47.1423	-0.642409	5.44669
	113.468	47.1814	-0.662924	5.44669
	113.468	47.2057	-0.684603	5.44669
	113.468	47.202	-0.688022	5.44669
	113.468	47.1918	-0.674136	5.44669
	113.468	47.1888	-0.650157	5.44669
	113.468	47.1912	-0.634494	5.44669
	113.468	47.1441	-0.634785	5.44669
	113.468	46.9681	-0.64021	5.44669
	113.468	46.739	-0.642336	5.44669
	113.468	46.6291	-0.649163	5.44669
	113.468	46.6524	-0.668254	5.44669
	113.468	46.6993	-0.684384	5.44669
	113.468	46.7104	-0.686028	5.44669
	113.468	46.6983	-0.681248	5.44669
	113.468	46.6893	-0.678703	5.44669
	113.468	46.6898	-0.679343	5.44669
	113.468	46.6932	-0.680517	5.44669
	113.468	46.6945	-0.680781	5.44669
	113.468	46.6446	-0.680475	5.44669
	113.468	46.4679	-0.680252	5.44669
	113.468	46.2394	-0.680268	5.44669
	113.468	46.1301	-0.680354	5.44669
	113.468	46.1534	-0.680384	5.44669
	113.468	46.2001	-0.680366	5.44669
	113.468	46.2111	-0.680348	5.44669
	113.468	46.199	-0.680347	5.44669
	113.468	46.19	-0.680353	5.44669
	113.468	46.1906	-0.680356	5.44669
	113.468	46.194	-0.680355	5.44669
	113.468	46.1952	-0.680353	5.44669
	113.446	46.1945	-0.672482	5.44669
	113.389	46.1938	-0.652198	5.44669
	113.342	46.1937	-0.635938	5.44669
	113.339	46.194	-0.626794	5.44669
	113.375	46.1941	-0.61149	5.44669
	113.417	46.1941	-0.605598	5.44669
	113.404	46.194	-0.631749	5.44669
	113.38	46.194	-0.66421	5.44669
	113.397	46.194	-0.663715	5.44669
	113.394	46.194	-0.643339	5.44669
	113.361	46.194	-0.633613	5.44669
	113.322	46.194	-0.644437	5.44669
	113.291	46.194	-0.669381	5.44669
	113.332	46.194	-0.686537	5.44669
	113.412	46.194	-0.686529	5.44669
	113.394	46.1448	-0.672822	5.44669
	113.285	46.0181	-0.650137	5.44669
	113.213	45.9164	-0.642824	5.44669
	113.215	45.9085	-0.66314	5.44669
	113.241	45.9396	-0.684546	5.44669
	113.251	45.9552	-0.687921	5.44669
	113.268	45.9506	-0.681985	5.44669
	113.32	45.894	-0.678339	5.44669
	113.366	45.7657	-0.678929	5.44669
	113.371	45.6661	-0.680473	5.44669
	113.336	45.6595	-0.673039	5.44669
	113.271	45.6905	-0.652389	5.44669
	113.226	45.7056	-0.643691	5.44669
	113.248	45.7008	-0.662703	5.44669
	113.321	45.6935	-0.684054	5.44669
	113.351	45.6921	-0.687871	5.44669
	113.294	45.6941	-0.682138	5.44669
	113.231	45.6955	-0.678421	5.44669
	113.22	45.6953	-0.671038	5.44669
	113.237	45.6948	-0.652279	5.44669
	113.248	45.6946	-0.644356	5.44669
	113.246	45.6947	-0.663021	5.44669
	113.242	45.6948	-0.683951	5.44669
	113.24	45.6948	-0.687714	5.44669
	113.241	45.6948	-0.682109	5.44669
	113.242	45.6948	-0.678465	5.44669
	113.242	45.6948	-0.678937	5.44669
	113.242	45.6948	-0.680431	5.44669
	113.242	45.6948	-0.68089	5.44669
	113.242	45.6948	-0.68055	5.44669
	113.242	45.6948	-0.672375	5.44669
	113.242	45.6948	-0.652083	5.44669
	113.242	45.6948	-0.643799	5.44669
	113.242	45.6948	-0.654986	5.44669
	113.242	45.6948	-0.648054	5.44669
	113.242	45.6948	-0.623126	5.44669
	113.242	45.6948	-0.628032	5.44669
	113.242	45.6948	-0.6646	5.44669
	113.242	45.6948	-0.690107	5.44669
	113.242	45.6948	-0.689683	5.44669
	113.242	45.6948	-0.680738	5.44669
	113.242	45.6948	-0.67719	5.44669
	113.242	45.6948	-0.67889	5.44669
	113.242	45.6948	-0.680865	5.44669
	113.242	45.6948	-0.681088	5.44669
	113.242	45.6948	-0.680479	5.44669
	113.242	45.6456	-0.680145	5.44669
	113.22	45.5188	-0.680222	5.44669
	113.162	45.4664	-0.680372	5.44669
	113.138	45.5852	-0.680408	5.44669
	113.192	45.718	-0.68037	5.44669
	113.252	45.6923	-0.67247	5.44669
	113.241	45.5298	-0.652187	5.44669
	113.167	45.4543	-0.643808	5.44669
	113.133	45.5762	-0.662824	5.44669
	113.188	45.7185	-0.684063	5.44669
	113.253	45.6957	-0.687831	5.44669
	113.265	45.5311	-0.682118	5.44669
	113.225	45.4537	-0.678427	5.44669
	113.156	45.5755	-0.678918	5.44669
	113.112	45.7184	-0.680437	5.44669
	113.113	45.7452	-0.680899	5.44669
	113.128	45.658	-0.680552	5.44669
	113.112	45.5061	-0.680243	5.44669
	113.074	45.4074	-0.680237	5.44669
	113.104	45.3605	-0.672473	5.44669
	113.204	45.2681	-0.644365	5.44669
	113.269	45.1798	-0.607802	5.44669
	113.266	45.1651	-0.598114	5.44669
	113.22	45.1887	-0.622104	5.44669
	113.154	45.2035	-0.637979	5.44669
	113.113	45.2013	-0.628608	5.44669
	113.092	45.1951	-0.633595	5.44669
	113.049	45.1933	-0.664932	5.44669
	113.008	45.1948	-0.68039	5.44669
	113.002	45.196	-0.652764	5.44669
	113.013	45.196	-0.61632	5.44669
	113.019	45.1956	-0.623547	5.44669
	113.018	45.1954	-0.665147	5.44669
	113.015	45.1955	-0.691931	5.44669
	113.015	45.1956	-0.682382	5.44669
	113.015	45.1956	-0.652173	5.44669
	113.016	45.1956	-0.6324	5.44669
	113.016	45.1955	-0.63319	5.44669
	113.016	45.1955	-0.640286	5.44669
	113.016	45.1955	-0.642935	5.44669
	113.016	45.1955	-0.649387	5.44669
	113.016	45.1464	-0.668134	5.44669
	113.016	45.0196	-0.684255	5.44669
	113.016	44.9671	-0.686016	5.44669
	113.016	45.0368	-0.681289	5.44669
	113.016	44.9936	-0.678725	5.44669
	113.016	44.7887	-0.671467	5.44669
	113.016	44.6434	-0.652351	5.44669
	113.016	44.6435	-0.644234	5.44669
	113.016	44.6934	-0.655073	5.44669
	113.016	44.7139	-0.655807	5.44669
	113.016	44.7047	-0.651201	5.44669
	113.016	44.6936	-0.664585	5.44669
	113.016	44.643	-0.682166	5.44669
	113.016	44.4704	-0.686409	5.44669
	113.016	44.2931	-0.682197	5.44669
	113.016	44.3099	-0.678966	5.44669
	113.016	44.3847	-0.679116	5.44669
	113.016	44.3124	-0.680328	5.44669
	113.016	44.1909	-0.680783	5.44669
	113.016	44.1554	-0.680542	5.44669
	112.993	44.1821	-0.68028	5.44669
	112.936	44.2057	-0.680256	5.44669
	112.89	44.206	-0.680339	5.44669
	112.864	44.1978	-0.680382	5.44669
	112.843	44.1942	-0.680371	5.44669
	112.861	44.1956	-0.680351	5.44669
	112.879	44.1975	-0.680346	5.44669
	112.836	44.1978	-0.680351	5.44669
	112.783	44.1972	-0.680355	5.44669
	112.793	44.1969	-0.680355	5.44669
	112.864	44.1969	-0.672483	5.44669
	112.92	44.1971	-0.652197	5.44669
	112.923	44.1479	-0.643808	5.44669
	112.882	43.9719	-0.66282	5.44669
	112.817	43.7435	-0.684062	5.44669
	112.796	43.6339	-0.687832	5.44669
	112.854	43.6571	-0.682119	5.44669
	112.892	43.7039	-0.678427	5.44669
	112.844	43.7149	-0.678918	5.44669
	112.781	43.7028	-0.680437	5.44669
	112.767	43.6939	-0.680899	5.44669
	112.783	43.6944	-0.680552	5.44669
	112.795	43.6978	-0.680243	5.44669
	112.794	43.699	-0.680237	5.44669
	112.789	43.6984	-0.680344	5.44669
	112.788	43.6976	-0.680391	5.44669
	112.789	43.6976	-0.680373	5.44669
	112.79	43.6978	-0.680348	5.44669
	112.79	43.6979	-0.680344	5.44669
	112.789	43.6979	-0.680352	5.44669
	112.789	43.6978	-0.680356	5.44669
	112.789	43.6978	-0.680355	5.44669
	112.789	43.6978	-0.672483	5.44669
	112.767	43.6978	-0.652197	5.44669
	112.71	43.6486	-0.643808	5.44669
	112.686	43.4727	-0.66282	5.44669
	112.74	43.2443	-0.684062	5.44669
	112.8	43.1347	-0.687832	5.44669
	112.811	43.1579	-0.682119	5.44669
	112.794	43.2046	-0.670556	5.44669
	112.784	43.2157	-0.642892	5.44669
	112.763	43.2036	-0.615736	5.44669
	112.71	43.1946	-0.61895	5.44268
	112.687	43.1952	-0.638571	5.43234
	112.74	43.1986	-0.654885	5.42806
	112.777	43.1998	-0.671947	5.43775
	112.73	43.1991	-0.676021	5.44858
	112.691	43.1984	-0.656352	5.4505
	112.734	43.1983	-0.644241	5.44759
	112.796	43.1494	-0.661517	5.44571
	112.811	43.0227	-0.683361	5.44595
	112.774	42.9211	-0.688001	5.44673
	112.705	42.8639	-0.682439	5.44696
	112.659	42.8174	-0.678501	5.44679
	112.66	42.9074	-0.678835	5.44663
	112.676	43.074	-0.680376	5.44663
	112.682	43.0313	-0.680903	5.44668
	112.679	42.843	-0.680576	5.44671
	112.675	42.8601	-0.680251	5.4467
	112.675	43.0946	-0.672361	5.44668
	112.654	43.2613	-0.652183	5.44668
	112.597	43.2104	-0.643846	5.44669
	112.551	43.0255	-0.662841	5.44669
	112.547	42.9497	-0.684057	5.44669
	112.561	43.0302	-0.687823	5.44669
	112.568	42.9999	-0.682117	5.44669
	112.566	42.7966	-0.67843	5.44669
	112.563	42.6474	-0.671049	5.44669
	112.562	42.6453	-0.652281	5.44669
	112.563	42.6955	-0.644353	5.44669
	112.563	42.7171	-0.663019	5.44669
	112.563	42.7081	-0.683951	5.44669
	112.563	42.6968	-0.687715	5.44669
	112.563	42.646	-0.68211	5.44669
	112.563	42.4734	-0.678465	5.44669
	112.563	42.247	-0.678937	5.44669
	112.563	42.137	-0.672561	5.44669
	112.563	42.1593	-0.652734	5.44669
	112.563	42.2058	-0.644005	5.44669
	112.563	42.2171	-0.662712	5.44669
	112.563	42.2052	-0.676076	5.44669
	112.563	42.1962	-0.659667	5.44669
	112.563	42.1967	-0.645611	5.44669
	112.563	42.2001	-0.660913	5.44669
	112.563	42.1521	-0.682621	5.44669
	112.563	42.0247	-0.687906	5.44669
	112.563	41.9715	-0.682662	5.44669
	112.563	42.0903	-0.678628	5.44669
	112.563	42.1741	-0.678809	5.44669
	112.563	42.0218	-0.68032	5.44669
	112.563	41.7577	-0.680888	5.44669
	112.563	41.6741	-0.672719	5.44669
	112.563	41.8271	-0.652107	5.44669
	112.541	41.985	-0.643686	5.44669
	112.483	42.0069	-0.662801	5.44669
	112.46	41.9616	-0.676226	5.44669
	112.513	41.935	-0.659698	5.44669
	112.574	41.9401	-0.645571	5.44669
	112.584	42.0008	-0.660885	5.44669
	112.568	42.0815	-0.682623	5.44669
	112.558	42.0043	-0.687917	5.44669
	112.559	41.8308	-0.682666	5.44669
	112.563	41.8169	-0.678626	5.44669
	112.565	41.8777	-0.678807	5.44669
	112.564	41.8105	-0.680319	5.44669
	112.563	41.7453	-0.680889	5.44669
	112.563	41.887	-0.672719	5.44669
	112.563	42.1401	-0.652107	5.44669
	112.563	42.2719	-0.635816	5.44669
	112.563	42.2493	-0.634646	5.44669
	112.563	42.1948	-0.647552	5.44669
	112.563	42.1804	-0.662449	5.44669
	112.563	42.1445	-0.657668	5.44669
	112.563	41.9793	-0.649352	5.44669
	112.563	41.7507	-0.663148	5.44669
	112.541	41.6372	-0.682221	5.44669
	112.461	41.6588	-0.686943	5.44669
	112.358	41.7063	-0.682401	5.44669
	112.308	41.669	-0.678861	5.44669
	112.318	41.4811	-0.671129	5.44669
	112.34	41.2434	-0.652161	5.44669
	112.345	41.1342	-0.644274	5.44669
	112.339	41.1608	-0.663028	5.44669
	112.357	41.2089	-0.683983	5.44669
	112.415	41.2193	-0.687725	5.44669
	112.463	41.2065	-0.682102	5.44669
	112.489	41.1974	-0.678458	5.44669
	112.532	41.1982	-0.678937	5.44669
	112.548	41.2017	-0.680434	5.44669
	112.474	41.2029	-0.680891	5.44669
	112.36	41.2022	-0.68055	5.44669
	112.304	41.2014	-0.672374	5.44669
	112.316	41.2014	-0.652083	5.44669
	112.362	41.2016	-0.635928	5.44669
	112.448	41.2017	-0.634702	5.44669
	112.545	41.2017	-0.647536	5.44669
	112.59	41.2016	-0.670293	5.44669
	112.58	41.2016	-0.685818	5.44669
	112.56	41.2017	-0.685904	5.44669
	112.556	41.2017	-0.680686	5.44669
	112.539	41.2017	-0.678512	5.44669
	112.485	41.2017	-0.679463	5.44669
	112.461	41.2017	-0.672764	5.44669
	112.491	41.2017	-0.652632	5.44669
	112.471	41.2017	-0.643891	5.44669
	112.379	41.2017	-0.654829	5.44669
	112.335	41.2017	-0.655827	5.44669
	112.393	41.2017	-0.651296	5.44669
	112.439	41.2017	-0.664618	5.44669
	112.394	41.2017	-0.682145	5.44669
	112.33	41.2017	-0.686389	5.44669
	112.314	41.2017	-0.682196	5.44669
	112.33	41.2017	-0.678972	5.44669
	112.342	41.1525	-0.671248	5.44669
	112.341	40.9765	-0.644301	5.44669
	112.337	40.7481	-0.616081	5.44669
	112.335	40.6385	-0.626464	5.44669
	112.336	40.6617	-0.666455	5.44669
	112.337	40.6592	-0.691442	5.44669
	112.337	40.4943	-0.689583	5.44669
	112.337	40.2539	-0.680221	5.44669
	112.337	40.1353	-0.677009	5.44669
	112.337	40.159	-0.678998	5.44669
	112.337	40.2092	-0.680974	5.44669
	112.337	40.2214	-0.673225	5.44669
	112.337	40.2087	-0.652288	5.44669
	112.337	40.199	-0.643583	5.44669
	112.337	40.1503	-0.662693	5.44669
	112.337	40.0271	-0.676218	5.44669
	112.337	39.9761	-0.659733	5.44669
	112.337	40.0942	-0.645588	5.44669
	112.337	40.2261	-0.653009	5.44669
	112.337	40.2004	-0.65446	5.44669
	112.337	40.0382	-0.651371	5.44669
	112.337	39.9628	-0.665135	5.44669
	112.337	40.0355	-0.682336	5.44669
	112.315	40.0017	-0.686285	5.44669
	112.257	39.7998	-0.682085	5.44669
	112.233	39.6523	-0.678963	5.44669
	112.265	39.6505	-0.679154	5.44669
	112.268	39.7003	-0.680345	5.44669
	112.254	39.7215	-0.680776	5.44669
	112.292	39.7126	-0.680533	5.44669
	112.342	39.7013	-0.680279	5.44669
	112.332	39.6998	-0.680258	5.44669
	112.262	39.7031	-0.68034	5.44669
	112.207	39.6559	-0.680382	5.44669
	112.182	39.4796	-0.68037	5.44669
	112.164	39.2503	-0.68035	5.44669
	112.206	39.1405	-0.680346	5.44669
	112.303	39.1639	-0.672481	5.44669
	112.363	39.2108	-0.6522	5.44669
	112.359	39.2218	-0.64381	5.44669
	112.314	39.2097	-0.66282	5.44669
	112.227	39.2007	-0.67619	5.44669
	112.15	39.2013	-0.659676	5.44669
	112.163	39.2047	-0.645574	5.44669
	112.197	39.2059	-0.660894	5.44669
	112.185	39.2052	-0.682626	5.44669
	112.187	39.2045	-0.680044	5.44669
	112.195	39.2044	-0.654509	5.44669
	112.176	39.2047	-0.642081	5.44669
	112.184	39.2048	-0.661274	5.44669
	112.197	39.2048	-0.684028	5.44669
	112.178	39.2539	-0.688367	5.44669
	112.206	39.4298	-0.682356	5.44669
	112.276	39.6583	-0.678336	5.44669
	112.259	39.7679	-0.678796	5.44669
	112.176	39.7447	-0.680418	5.44669
	112.162	39.6979	-0.680934	5.44669
	112.188	39.6869	-0.680574	5.44669
	112.159	39.6989	-0.680239	5.44669
	112.109	39.7079	-0.680227	5.44669
	112.093	39.7074	-0.680341	5.44669
	112.104	39.704	-0.680393	5.44669
	112.114	39.7027	-0.672504	5.44669
	112.114	39.7034	-0.652193	5.44669
	112.111	39.7042	-0.643799	5.44669
	112.109	39.655	-0.654947	5.44669
	112.11	39.528	-0.655909	5.44669
	112.111	39.4263	-0.651289	5.44669
	112.111	39.4184	-0.664586	5.44669
	112.111	39.4987	-0.682135	5.44669
	112.11	39.5919	-0.686396	5.44669
	112.11	39.513	-0.682203	5.44669
	112.111	39.2851	-0.678972	5.44669
	112.111	39.1429	-0.679117	5.44669
	112.111	39.1525	-0.680326	5.44669
	112.111	39.2052	-0.680782	5.44669
	112.111	39.2235	-0.672672	5.44669
	112.111	39.2124	-0.652125	5.44669
	112.111	39.2013	-0.643711	5.44669
	112.111	39.2005	-0.662805	5.44669
	112.111	39.2042	-0.68409	5.44669
	112.111	39.206	-0.679978	5.44669
	112.111	39.1562	-0.653961	5.44669
	112.111	39.0286	-0.641875	5.44669
	112.088	38.9268	-0.661382	5.44669
	112.031	38.8699	-0.684147	5.44669
	112.007	38.7744	-0.680508	5.44669
	112.061	38.6884	-0.654163	5.44669
	112.121	38.6758	-0.641771	5.44669
	112.132	38.6994	-0.661267	5.44669
	112.116	38.7135	-0.684135	5.44669
	112.083	38.711	-0.680544	5.44669
	112.027	38.7049	-0.654182	5.44669
	112.007	38.7033	-0.641766	5.44669
	112.062	38.6556	-0.661258	5.44669
	112.122	38.4808	-0.676262	5.44669
	112.131	38.3016	-0.660262	5.44669
	112.115	38.3183	-0.645794	5.44669
	112.105	38.3938	-0.660778	5.44669
	112.084	38.3218	-0.682499	5.44669
	112.009	38.2001	-0.687903	5.44669
	111.906	38.1645	-0.682704	5.44669
	111.878	38.1913	-0.670776	5.44669
	111.945	38.1656	-0.650646	5.44669
	112.012	38.0392	-0.643765	5.44669
	112.021	37.9785	-0.655483	5.44669
	112.002	38.0446	-0.656145	5.44669
	111.991	38.052	-0.651198	5.44669
	111.971	37.9758	-0.664463	5.44669
	111.918	37.8832	-0.674245	5.44669
	111.896	37.764	-0.658276	5.44669
	111.971	37.6807	-0.637809	5.44669
	112.065	37.6777	-0.63328	5.44669
	112.042	37.7044	-0.646271	5.44669
	111.926	37.7164	-0.670269	5.44669
	111.852	37.7119	-0.678387	5.44669
	111.879	37.7057	-0.657941	5.44669
	111.964	37.7047	-0.644066	5.44669
	111.998	37.7065	-0.660879	5.44669
	111.938	37.7076	-0.683156	5.44669
	111.872	37.7074	-0.688142	5.44669
	111.861	37.707	-0.674701	5.44669
	111.879	37.7068	-0.64248	5.44669
	111.89	37.7069	-0.61409	5.44669
	111.889	37.707	-0.626277	5.44669
	111.884	37.707	-0.667085	5.44669
	111.883	37.707	-0.691772	5.44669
	111.884	37.707	-0.689497	5.44669
	111.885	37.707	-0.680068	5.44669
	111.885	37.707	-0.676975	5.44669
	111.862	37.707	-0.679038	5.44669
	111.804	37.707	-0.673133	5.44669
	111.781	37.707	-0.652938	5.44669
	111.835	37.707	-0.643887	5.44669
	111.895	37.707	-0.66259	5.44669
	111.905	37.707	-0.683937	5.44669
	111.867	37.707	-0.687862	5.44669
	111.799	37.707	-0.682176	5.44669
	111.777	37.707	-0.67057	5.44669
	111.813	37.707	-0.650748	5.44669
	111.817	37.6578	-0.643881	5.44669
	111.78	37.4818	-0.663366	5.44669
	111.737	37.2535	-0.684264	5.44669
	111.683	37.1439	-0.679852	5.44669
	111.646	37.167	-0.653846	5.44669
	111.645	37.2138	-0.634001	5.44669
	111.657	37.2248	-0.633266	5.44669
	111.662	37.1636	-0.647619	5.44669
	111.66	36.9787	-0.670839	5.44669
	111.657	36.8	-0.686017	5.44669
	111.657	36.8698	-0.685793	5.44669
	111.658	37.1226	-0.680569	5.44669
	111.658	37.229	-0.678502	5.44669
	111.658	37.0402	-0.6795	5.44669
	111.658	36.7529	-0.680654	5.4507
	111.658	36.6236	-0.680783	5.46104
	111.658	36.6594	-0.672556	5.46531
	111.658	36.7185	-0.652076	5.45562
	111.658	36.7302	-0.643732	5.4448
	111.658	36.7141	-0.662831	5.44287
	111.658	36.7031	-0.684094	5.44579
	111.658	36.6551	-0.687841	5.44767
	111.658	36.5327	-0.682112	5.44742
	111.658	36.4325	-0.678421	5.44664
	111.658	36.3744	-0.678918	5.44641
	111.658	36.2779	-0.672568	5.44658
	111.658	36.1918	-0.652744	5.44674
	111.658	36.1796	-0.636136	5.44675
	111.658	36.2034	-0.634554	5.44669
	111.658	36.2174	-0.6474	5.44667
	111.658	36.2148	-0.662418	5.44668
	111.658	36.2087	-0.657709	5.44669
	111.658	36.2071	-0.64938	5.44669
	111.658	36.2086	-0.663145	5.44669
	111.658	36.2098	-0.674339	5.44669
	111.658	36.2098	-0.658784	5.44669
	111.658	36.2093	-0.645859	5.44669
	111.658	36.2091	-0.66133	5.44669
	111.658	36.2092	-0.682708	5.44669
	111.658	36.2093	-0.687794	5.44669
	111.658	36.2093	-0.682585	5.44669
	111.658	36.2093	-0.678636	5.44669
	111.636	36.2093	-0.67884	5.44669
	111.578	36.2093	-0.68033	5.44669
	111.532	36.2093	-0.680882	5.44669
	111.506	36.2093	-0.680583	5.44669
	111.463	36.2093	-0.680262	5.44669
	111.424	36.2093	-0.680234	5.44669
	111.418	36.1601	-0.680336	5.44669
	111.429	36.0333	-0.680389	5.44669
	111.458	35.9317	-0.680375	5.44669
	111.514	35.8746	-0.68035	5.44669
	111.557	35.7789	-0.680344	5.44669
	111.56	35.6929	-0.680351	5.44669
	111.547	35.6804	-0.680356	5.44669
	111.54	35.704	-0.680355	5.44669
	111.52	35.7181	-0.672483	5.44669
	111.466	35.7156	-0.652197	5.44669
	111.42	35.7095	-0.643808	5.44669
	111.416	35.7079	-0.66282	5.44669
	111.429	35.7093	-0.684062	5.44669
	111.436	35.7105	-0.679961	5.44669
	111.434	35.7105	-0.653964	5.44669
	111.431	35.7101	-0.634012	5.44669
	111.43	35.7099	-0.633229	5.44669
	111.431	35.6608	-0.6476	5.44669
	111.432	35.4849	-0.670844	5.44669
	111.432	35.2565	-0.686026	5.44669
	111.432	35.1469	-0.685795	5.44669
	111.432	35.1701	-0.680567	5.44669
	111.432	35.2168	-0.678501	5.44669
	111.432	35.2279	-0.67163	5.44669
	111.432	35.2158	-0.644628	5.44669
	111.432	35.2069	-0.616082	5.44669
	111.432	35.2074	-0.618477	5.44669
	111.432	35.2108	-0.638251	5.44669
	111.432	35.212	-0.654918	5.44669
	111.432	35.2113	-0.672075	5.44669
	111.432	35.2106	-0.683933	5.44669
	111.409	35.2106	-0.684479	5.44669
	111.352	35.2108	-0.680759	5.44669
	111.328	35.2109	-0.679049	5.44669
	111.382	35.2109	-0.671791	5.44669
	111.442	35.2108	-0.652372	5.44669
	111.453	35.2108	-0.644127	5.44669
	111.437	35.26	-0.662892	5.44669
	111.426	35.3868	-0.683978	5.44669
	111.405	35.4884	-0.679901	5.44669
	111.352	35.4964	-0.653968	5.44669
	111.33	35.416	-0.641906	5.44669
	111.383	35.3229	-0.653522	5.44669
	111.442	35.3526	-0.655984	5.44669
	111.453	35.4045	-0.643956	5.44669
	111.437	35.3183	-0.628758	5.44669
	111.404	35.1992	-0.617326	5.44669
	111.348	35.1697	-0.632202	5.44669
	111.306	35.198	-0.660496	5.44669
	111.281	35.2201	-0.65417	5.44669
	111.237	35.1701	-0.623679	5.44669
	111.197	34.9859	-0.618211	5.44669
	111.214	34.8036	-0.63543	5.44669
	111.282	34.8224	-0.65383	5.44669
	111.335	34.8998	-0.672622	5.44669
	111.36	34.8279	-0.684549	5.44669
	111.378	34.7056	-0.684543	5.44669
	111.336	34.6697	-0.680567	5.44669
	111.261	34.6965	-0.671075	5.44669
	111.259	34.7202	-0.651531	5.44669
	111.287	34.7206	-0.644029	5.44669
	111.255	34.7123	-0.66315	5.44669
	111.225	34.7087	-0.684121	5.44669
	111.267	34.7101	-0.68774	5.44669
	111.325	34.712	-0.68206	5.44669
	111.361	34.6631	-0.678435	5.44669
	111.382	34.5358	-0.678942	5.44669
	111.338	34.4338	-0.672573	5.44669
	111.238	34.3767	-0.652738	5.44669
	111.201	34.2812	-0.636132	5.44669
	111.263	34.1952	-0.634554	5.44669
	111.309	34.1827	-0.639531	5.44669
	111.285	34.2063	-0.634263	5.44669
	111.3	34.2204	-0.621164	5.44669
	111.366	34.2179	-0.631846	5.44669
	111.374	34.2118	-0.666853	5.44669
	111.33	34.161	-0.689688	5.44669
	111.304	33.9865	-0.688705	5.44669
	111.309	33.7593	-0.680477	5.44669
	111.297	33.6497	-0.677428	5.44669
	111.265	33.6724	-0.679083	5.44669
	111.274	33.719	-0.680861	5.44669
	111.292	33.7793	-0.681018	5.44669
	111.252	33.9433	-0.680451	5.44669
	111.2	34.2119	-0.672288	5.44669
	111.187	34.498	-0.652082	5.44669
	111.222	34.7066	-0.643829	5.44669
	111.289	34.7215	-0.654999	5.44669
	111.313	34.5598	-0.65592	5.44669
	111.255	34.4228	-0.651275	5.44669
	111.194	34.3635	-0.664576	5.44669
	111.184	34.2796	-0.682135	5.44669
	111.201	34.1993	-0.6864	5.44669
	111.211	34.1849	-0.682204	5.44669
	111.209	34.255	-0.678972	5.44669
	111.205	34.4446	-0.679116	5.44669
	111.204	34.6712	-0.672455	5.44669
	111.205	34.726	-0.644756	5.44669
	111.228	34.5743	-0.615842	5.44669
	111.285	34.4764	-0.626202	5.44669
	111.309	34.5854	-0.66643	5.44669
	111.255	34.681	-0.691525	5.44669
	111.195	34.5864	-0.681755	5.44669
	111.184	34.4975	-0.652055	5.44669
	111.2	34.5899	-0.632573	5.44669
	111.211	34.7246	-0.633305	5.44669
	111.209	34.7092	-0.648143	5.44669
	111.205	34.5011	-0.663173	5.44669
	111.204	34.1983	-0.657762	5.44669
	111.205	33.9137	-0.641263	5.44669
	111.206	33.6686	-0.634868	5.44669
	111.206	33.4826	-0.645701	5.44669
	111.205	33.4133	-0.669465	5.44669
	111.205	33.3889	-0.686123	5.44669
	111.205	33.2951	-0.686326	5.44669
	111.205	33.149	-0.680754	5.44669
	111.205	32.9553	-0.678391	5.44669
	111.205	32.7522	-0.679388	5.44669
	111.205	32.6593	-0.680646	5.44669
	111.205	32.6804	-0.672949	5.44669
	111.205	32.7695	-0.652289	5.44669
	111.205	32.9544	-0.63581	5.44669
	111.205	33.1723	-0.634579	5.44669
	111.205	33.2251	-0.647526	5.44669
	111.205	33.0265	-0.670333	5.44669
	111.205	32.7543	-0.685838	5.44669
	111.205	32.6839	-0.685898	5.44669
	111.205	32.8453	-0.680676	5.44669
	111.205	32.9528	-0.670639	5.44669
	111.205	32.8937	-0.643439	5.44669
	111.205	32.9216	-0.615936	5.44669
	111.205	33.0672	-0.626709	5.44669
	111.205	33.0869	-0.666609	5.44669
	111.205	33.0384	-0.69142	5.44669
	111.183	33.1087	-0.689518	5.44669
	111.103	33.1708	-0.680203	5.44669
	111	33.0759	-0.677024	5.44669
	110.972	32.9497	-0.679011	5.44669
	111.04	32.8712	-0.680975	5.44669
	111.108	32.7754	-0.681091	5.44669
	111.116	32.6477	-0.672571	5.44669
	111.074	32.4624	-0.651973	5.44669
	111.006	32.2564	-0.643683	5.44669
	110.962	32.1592	-0.662848	5.44669
	110.986	32.1304	-0.676247	5.44669
	111.058	31.9956	-0.65969	5.44669
	111.088	31.7769	-0.637689	5.44669
	111.031	31.7059	-0.632727	5.44669
	110.968	31.8479	-0.646082	5.44669
	110.957	31.9967	-0.670386	5.44669
	110.974	32.0679	-0.686374	5.44669
	110.985	32.1526	-0.686104	5.44669
	110.983	32.2291	-0.680572	5.44669
	110.979	32.2415	-0.678393	5.44669
	110.977	32.2212	-0.679454	5.44669
	110.978	32.2085	-0.680673	5.44669
	111.002	32.1613	-0.680807	5.44669
	111.059	32.0398	-0.672559	5.44669
	111.083	31.9889	-0.652069	5.44669
	111.029	32.1065	-0.643727	5.44669
	110.969	32.2382	-0.654961	5.44669
	110.958	32.2126	-0.65594	5.44669
	110.974	32.0505	-0.651297	5.44669
	110.985	31.9751	-0.664578	5.44669
	110.983	32.0477	-0.674258	5.44669
	110.979	32.0631	-0.658241	5.44669
	110.978	31.9879	-0.64566	5.44669
	110.979	31.8929	-0.653569	5.44669
	110.979	31.8215	-0.654669	5.44669
	110.979	31.8653	-0.651259	5.44669
	110.979	31.9153	-0.665014	5.44669
	110.979	31.8234	-0.682325	5.44669
	110.979	31.7024	-0.686323	5.44669
	110.979	31.6742	-0.682105	5.44669
	110.979	31.7038	-0.678957	5.44669
	110.979	31.7259	-0.679145	5.44669
	110.979	31.7247	-0.680343	5.44669
	110.979	31.7163	-0.680779	5.44669
	110.979	31.7132	-0.680535	5.44669
	110.979	31.7149	-0.680278	5.44669
	110.979	31.7167	-0.672387	5.44669
	110.979	31.7168	-0.652184	5.44669
	110.979	31.7163	-0.643837	5.44669
	110.979	31.716	-0.662837	5.44669
	110.979	31.7161	-0.684059	5.44669
	110.979	31.7162	-0.687825	5.44669
	110.979	31.7162	-0.682117	5.44669
	110.979	31.7162	-0.678429	5.44669
	110.979	31.7162	-0.678919	5.44669
	110.979	31.7162	-0.680437	5.44669
	110.979	31.667	-0.680898	5.44669
	110.979	31.5402	-0.680552	5.44669
[truncated: 2,122 more rows]
