# Supplementary material for: Design of a cosmetic glove stiffness compensation mechanism for toddler-sized hand prostheses
Source: PLoS One. 2017 Aug 11;12(8):e0183233. doi: 10.1371/journal.pone.0183233 (PMC5553851; doi:10.1371/journal.pone.0183233)
Supplement: S1 Dataset — (ZIP) [file pone.0183233.s001.zip › 04 Prototype + hand measurements/VSTSIL20_1.xlsx]

## Sheet: VSTSIL20_1
LabVIEW Measurement
Writer_Version	2
Reader_Version	2
Separator	Tab
Decimal_Separator	.
Multi_Headings	No
X_Columns	No
Time_Pref	Absolute
Operator	localadmin
Date	2013-11-18
Time	00:14:24.504000
***End_of_Header***
Channels	4
Samples	10	10	10	10
Date	2013-11-18	2013-11-18	2013-11-18	2013-11-18
Time	00:15:40.504000	00:15:40.504000	00:15:40.504000	00:15:40.504000
Y_Unit_Label	mm	N	N	Pa
X_Dimension	Time	Time	Time	Time
X0	0	0	0	0
Delta_X	0.01	0.01	0.01	0.01
***End_of_Header***
X_Value	Voltage LVDT (Filtered)	Voltage Load Cell (Filtered)	Voltage Pinch Load Cell (Filtered)	Voltage Pressure (Filtered)	Comment
	111.205	-0.234929	-0.121189	5.44669
	111.205	-0.234929	-0.12906	5.44669
	111.205	-0.234929	-0.149345	5.44669
	111.205	-0.234929	-0.157734	5.44669
	111.205	-0.234929	-0.138723	5.44268
	111.205	-0.234929	-0.117481	5.43234
	111.205	-0.234929	-0.113711	5.42806
	111.205	-0.234929	-0.119423	5.43775
	111.205	-0.234929	-0.130986	5.44858
	111.205	-0.234929	-0.15078	5.4505
	111.205	-0.234929	-0.157651	5.44759
	111.205	-0.234929	-0.138177	5.44571
	111.205	-0.234929	-0.117282	5.44595
	111.205	-0.234929	-0.113821	5.44673
	111.205	-0.234929	-0.11954	5.44696
	111.205	-0.234929	-0.130996	5.44679
	111.205	-0.234929	-0.158614	5.44663
	111.205	-0.234929	-0.185787	5.44663
	111.205	-0.234929	-0.174728	5.44668
	111.205	-0.234929	-0.134825	5.44671
	111.183	-0.234929	-0.110115	5.4467
	111.126	-0.234929	-0.112059	5.44668
	111.102	-0.234929	-0.121358	5.44668
	111.156	-0.234929	-0.124514	5.44669
	111.194	-0.234929	-0.122523	5.44669
	111.147	-0.234929	-0.120566	5.44669
	111.107	-0.234929	-0.120454	5.44669
	111.15	-0.234929	-0.121103	5.44669
	111.212	-0.234929	-0.121414	5.44669
	111.227	-0.234929	-0.121314	5.44669
	111.212	-0.234929	-0.121162	5.44669
	111.2	-0.234929	-0.121133	5.44669
	111.201	-0.234929	-0.129046	5.44669
	111.205	-0.234929	-0.149359	5.44669
	111.207	-0.234929	-0.157745	5.44669
	111.206	-0.234929	-0.138722	5.44669
	111.205	-0.234929	-0.117477	5.44669
	111.205	-0.234929	-0.113709	5.44669
	111.205	-0.234929	-0.119424	5.44669
	111.183	-0.234929	-0.123116	5.44669
	111.126	-0.234929	-0.122625	5.44669
	111.102	-0.234929	-0.121106	5.44669
	111.156	-0.234929	-0.120644	5.44669
	111.216	-0.234929	-0.12099	5.44669
	111.227	-0.234929	-0.1213	5.44669
	111.188	-0.234929	-0.121306	5.44669
	111.12	-0.234929	-0.121199	5.44669
	111.075	-0.234929	-0.121152	5.44669
	111.076	-0.234929	-0.12117	5.44669
	111.114	-0.234929	-0.121194	5.44669
	111.177	-0.234929	-0.121198	5.44669
	111.221	-0.234929	-0.121191	5.44669
	111.221	-0.234929	-0.121187	5.44669
	111.206	-0.234929	-0.121187	5.44669
	111.2	-0.234929	-0.121189	5.44669
	111.203	-0.234929	-0.12119	5.44669
	111.206	-0.234929	-0.121189	5.44669
	111.207	-0.234929	-0.121189	5.44669
	111.206	-0.234929	-0.121189	5.44669
	111.205	-0.234929	-0.121189	5.44669
	111.205	-0.234929	-0.121189	5.44669
	111.205	-0.234929	-0.121189	5.44669
	111.205	-0.234929	-0.121189	5.44669
	111.205	-0.234929	-0.121189	5.44669
	111.205	-0.234929	-0.121189	5.44669
	111.205	-0.234929	-0.121189	5.44669
	111.205	-0.234929	-0.121189	5.44669
	111.205	-0.234929	-0.121189	5.44669
	111.205	-0.234929	-0.121189	5.44669
	111.205	-0.234929	-0.121189	5.44669
	111.205	-0.234929	-0.121189	5.44669
	111.183	-0.234929	-0.121189	5.44669
	111.126	-0.234929	-0.121189	5.44669
	111.102	-0.234929	-0.121189	5.44669
	111.156	-0.234929	-0.121189	5.44669
	111.216	-0.234929	-0.121189	5.44669
	111.227	-0.234929	-0.12906	5.44669
	111.188	-0.234929	-0.149345	5.44669
	111.12	-0.234929	-0.157734	5.44669
	111.075	-0.234929	-0.138723	5.44669
	111.076	-0.234929	-0.117481	5.44669
	111.114	-0.234929	-0.113711	5.44669
	111.177	-0.234929	-0.119423	5.44669
	111.221	-0.234929	-0.123115	5.44669
	111.221	-0.234929	-0.122625	5.44669
	111.206	-0.234929	-0.121106	5.44669
	111.2	-0.234929	-0.120644	5.44669
	111.203	-0.234929	-0.12099	5.44669
	111.206	-0.234929	-0.1213	5.44669
	111.207	-0.234929	-0.121306	5.44669
	111.206	-0.234929	-0.121199	5.44669
	111.205	-0.234929	-0.121152	5.44669
	111.205	-0.234929	-0.12117	5.44669
	111.205	-0.234929	-0.121194	5.44669
	111.205	-0.234929	-0.121198	5.44669
	111.205	-0.234929	-0.121191	5.44669
	111.183	-0.234929	-0.121187	5.44669
	111.126	-0.234929	-0.121187	5.44669
	111.102	-0.234929	-0.12906	5.44669
	111.156	-0.234929	-0.149345	5.44669
	111.216	-0.234929	-0.157734	5.44669
	111.227	-0.234929	-0.138722	5.44669
	111.188	-0.234929	-0.117481	5.44669
	111.12	-0.234929	-0.113711	5.44669
	111.098	-0.234929	-0.119423	5.44669
	111.134	-0.234929	-0.123115	5.44669
	111.138	-0.234929	-0.122625	5.44669
	111.124	-0.234929	-0.121106	5.44669
	111.16	-0.234929	-0.120644	5.44669
	111.21	-0.234929	-0.12099	5.44669
	111.222	-0.234929	-0.1213	5.44669
	111.188	-0.234929	-0.121306	5.44669
	111.122	-0.234929	-0.121199	5.44669
	111.098	-0.234929	-0.121152	5.44669
	111.156	-0.234929	-0.12117	5.44669
	111.217	-0.234929	-0.121194	5.44669
	111.227	-0.234929	-0.121198	5.44669
	111.21	-0.234929	-0.121191	5.44669
	111.177	-0.234929	-0.121187	5.44669
	111.099	-0.234929	-0.121187	5.44669
	111	-0.234929	-0.121189	5.44669
	110.974	-0.234929	-0.12119	5.44669
	111.063	-0.234929	-0.121189	5.44669
	111.187	-0.234929	-0.121189	5.44669
	111.242	-0.234929	-0.121189	5.44669
	111.226	-0.234929	-0.121189	5.44669
	111.201	-0.234929	-0.121189	5.44669
	111.196	-0.234929	-0.121189	5.44669
	111.203	-0.234929	-0.121189	5.44669
	111.208	-0.234929	-0.121189	5.44669
	111.207	-0.234929	-0.121189	5.44669
	111.205	-0.234929	-0.121189	5.44669
	111.205	-0.234929	-0.121189	5.44669
	111.205	-0.234929	-0.121189	5.44669
	111.205	-0.234929	-0.121189	5.44669
	111.206	-0.234929	-0.12906	5.44669
	111.183	-0.234929	-0.149345	5.44669
	111.103	-0.234929	-0.157734	5.44669
	111.022	-0.234929	-0.138723	5.44669
	111.03	-0.234929	-0.117481	5.44669
	111.064	-0.234929	-0.113711	5.44669
	111.031	-0.185739	-0.119423	5.44669
	110.999	-0.009773	-0.123115	5.44669
	111.04	0.218625	-0.122625	5.44669
	111.076	0.328204	-0.121106	5.44669
	111.033	0.30503	-0.120644	5.44669
	110.973	0.258291	-0.12099	5.44669
	110.958	0.247255	-0.1213	5.44669
	110.973	0.259294	-0.121306	5.44669
	110.984	0.268267	-0.121199	5.44669
	110.983	0.316938	-0.121152	5.44669
	110.979	0.489496	-0.12117	5.44669
	110.978	0.667461	-0.121194	5.44669
	110.978	0.650957	-0.121198	5.44669
	110.979	0.576081	-0.121191	5.44669
	110.957	0.64822	-0.121187	5.44669
	110.877	0.769705	-0.121187	5.44669
	110.796	0.854378	-0.121189	5.44669
	110.804	1.00365	-0.12119	5.44669
	110.838	1.20851	-0.121189	5.44669
	110.805	1.31776	-0.121189	5.44669
	110.75	1.30282	-0.121189	5.44669
	110.734	1.25965	-0.121189	5.44669
	110.746	1.24718	-0.121189	5.44669
	110.757	1.30654	-0.121189	5.44669
	110.757	1.4912	-0.121189	5.44669
	110.753	1.71963	-0.121189	5.44669
	110.751	1.82613	-0.121189	5.44669
	110.752	1.80166	-0.121189	5.44669
	110.753	1.80466	-0.121189	5.44669
	110.731	1.92109	-0.121189	5.44669
	110.673	2.03485	-0.121189	5.44669
	110.627	2.10076	-0.121189	5.44669
	110.623	2.19576	-0.121189	5.44669
	110.66	2.32759	-0.121189	5.44669
	110.724	2.51489	-0.121189	5.44669
	110.746	2.72033	-0.121189	5.4507
	110.666	2.81652	-0.121189	5.46104
	110.548	2.79595	-0.121189	5.46531
	110.492	2.75506	-0.121189	5.45562
	110.506	2.79474	-0.121189	5.4448
	110.53	2.98131	-0.121189	5.44287
	110.535	3.26672	-0.121189	5.44579
	110.529	3.55178	-0.121189	5.44767
	110.524	3.75402	-0.12906	5.44742
	110.525	3.81578	-0.149345	5.44664
	110.527	3.78218	-0.157734	5.44641
	110.527	3.74812	-0.138723	5.44658
	110.527	3.74611	-0.117481	5.44674
	110.526	3.80661	-0.113711	5.44675
	110.526	3.98804	-0.119423	5.44669
	110.526	4.2147	-0.123115	5.44667
	110.527	4.3708	-0.122625	5.44668
	110.527	4.52309	-0.121106	5.44669
	110.526	4.70549	-0.120644	5.44669
	110.526	4.80452	-0.12099	5.44669
	110.526	4.84252	-0.1213	5.44669
	110.526	4.98052	-0.121306	5.44669
	110.526	5.24649	-0.121199	5.44669
	110.526	5.54071	-0.121152	5.44669
	110.526	5.75371	-0.12117	5.44669
	110.526	5.81672	-0.121194	5.44669
	110.526	5.82901	-0.121198	5.44669
	110.526	5.96909	-0.121191	5.44669
	110.526	6.24507	-0.121187	5.44669
	110.526	6.54275	-0.121187	5.44669
	110.504	6.80283	-0.121189	5.44669
	110.447	7.03969	-0.12119	5.44669
	110.401	7.28024	-0.121189	5.44669
	110.397	7.5306	-0.12906	5.44669
	110.411	7.73455	-0.149345	5.44669
	110.396	7.85861	-0.157734	5.44669
	110.336	8.00586	-0.138723	5.44669
	110.309	8.24678	-0.117481	5.44669
	110.385	8.52748	-0.113711	5.44669
	110.481	8.79295	-0.119423	5.44669
	110.481	9.08731	-0.123115	5.44669
	110.422	9.4562	-0.130496	5.44669
	110.371	9.75668	-0.149262	5.44669
	110.322	9.93869	-0.157189	5.44669
	110.29	10.2329	-0.138524	5.44669
	110.289	10.6872	-0.117592	5.44669
	110.299	11.0816	-0.113828	5.44669
	110.304	11.3309	-0.119433	5.44669
	110.302	11.5309	-0.123078	5.44669
	110.3	11.7601	-0.122606	5.44669
	110.299	12.068	-0.121111	5.44669
	110.3	12.4555	-0.120653	5.44669
	110.3	12.8082	-0.120992	5.44669
	110.3	13.1116	-0.129168	5.44669
	110.3	13.4549	-0.14946	5.44669
	110.3	13.7909	-0.157744	5.44669
	110.3	14.0539	-0.146556	5.44669
	110.3	14.2801	-0.145618	5.44669
	110.3	14.5646	-0.150261	5.44669
	110.3	14.9434	-0.136966	5.44669
	110.3	15.3007	-0.119409	5.44669
	110.3	15.6092	-0.115144	5.44669
	110.3	15.953	-0.119339	5.44669
	110.3	16.2874	-0.122571	5.44669
	110.3	16.5987	-0.122427	5.44669
	110.3	17.0011	-0.121217	5.44669
	110.3	17.4652	-0.120761	5.44669
	110.3	17.8269	-0.121	5.44669
	110.3	18.1085	-0.121262	5.44669
	110.3	18.4398	-0.121287	5.44669
	110.3	18.7785	-0.121204	5.44669
	110.3	19.0962	-0.121161	5.44669
	110.278	19.4504	-0.121172	5.44669
	110.22	19.7859	-0.129063	5.44669
	110.197	20.094	-0.149352	5.44669
	110.228	20.4946	-0.157736	5.44669
	110.231	20.9592	-0.146592	5.44669
	110.218	21.3216	-0.145635	5.44669
	110.233	21.5542	-0.150256	5.44669
	110.203	21.7585	-0.136957	5.44669
	110.134	22.0447	-0.119408	5.44669
	110.13	22.432	-0.115146	5.44669
	110.155	22.7923	-0.11934	5.44669
	110.123	23.099	-0.12257	5.44669
	110.071	23.441	-0.122426	5.44669
	110.056	23.7753	-0.121217	5.44669
	110.068	24.0872	-0.120761	5.44669
	110.078	24.4898	-0.121	5.44669
	110.078	24.9539	-0.121262	5.44669
	110.074	25.3154	-0.121287	5.44669
	110.073	25.5478	-0.129075	5.44669
	110.073	25.7523	-0.149316	5.44669
	110.074	26.0387	-0.157717	5.44669
	110.074	26.4751	-0.138725	5.44669
	110.052	26.9621	-0.117488	5.44669
	109.994	27.3212	-0.113713	5.44669
	109.948	27.5444	-0.119422	5.44669
	109.944	27.6968	-0.123114	5.44669
	109.981	27.8092	-0.122625	5.44669
	110.023	27.97	-0.121107	5.44669
	110.01	28.2207	-0.120644	5.44669
	109.964	28.5007	-0.12099	5.44669
	109.923	28.7624	-0.1213	5.44669
	109.874	29.0062	-0.121306	5.44669
	109.86	29.1999	-0.121199	5.44669
	109.937	29.2728	-0.121152	5.44669
	110.029	29.2961	-0.12117	5.44669
	110.005	29.4373	-0.121194	5.44669
	109.889	29.6606	-0.121198	5.44669
	109.815	29.7805	-0.121191	5.44669
	109.82	29.7634	-0.121187	5.44669
	109.848	29.7648	-0.121187	5.44669
	109.857	29.9271	-0.121189	5.44669
	109.852	30.216	-0.12119	5.44669
	109.846	30.5112	-0.121189	5.44669
	109.845	30.7164	-0.121189	5.44669
	109.847	30.825	-0.121189	5.44669
	109.848	30.9653	-0.121189	5.44669
	109.848	31.1596	-0.121189	5.44669
	109.848	31.2679	-0.121189	5.44669
	109.847	31.3056	-0.121189	5.44669
	109.848	31.4401	-0.121189	5.44669
	109.848	31.6064	-0.121189	5.44669
	109.848	31.5986	-0.121189	5.44669
	109.825	31.5315	-0.121189	5.44669
	109.746	31.6038	-0.121189	5.44669
	109.664	31.7718	-0.121189	5.44669
	109.694	31.982	-0.121189	5.44669
	109.786	32.2334	-0.121189	5.44669
	109.777	32.5452	-0.121189	5.44669
	109.668	32.9261	-0.121189	5.44669
	109.592	33.2254	-0.121189	5.44669
	109.593	33.3535	-0.121189	5.44669
	109.62	33.4701	-0.12906	5.44669
	109.631	33.6971	-0.149345	5.44669
	109.626	33.9829	-0.157734	5.44669
	109.62	34.2554	-0.138723	5.44669
	109.619	34.5018	-0.117481	5.44669
	109.621	34.6927	-0.113711	5.44669
	109.622	34.8127	-0.119423	5.44669
	109.622	34.9629	-0.123115	5.44669
	109.621	35.1573	-0.122625	5.44669
	109.621	35.3113	-0.121106	5.44669
	109.621	35.4742	-0.120644	5.44669
	109.621	35.6618	-0.12099	5.44669
	109.621	35.7592	-0.1213	5.44669
	109.621	35.7455	-0.121306	5.44669
	109.621	35.7071	-0.121199	5.44669
	109.621	35.7453	-0.121152	5.44669
	109.621	35.9304	-0.12117	5.44669
	109.621	36.1666	-0.121194	5.44669
	109.621	36.2761	-0.121198	5.44669
	109.621	36.2994	-0.121191	5.44669
	109.621	36.4275	-0.121187	5.44669
	109.621	36.6453	-0.121187	5.44669
	109.621	36.8168	-0.12906	5.44669
	109.621	36.9786	-0.149345	5.44669
	109.621	37.2087	-0.157734	5.44669
	109.621	37.4305	-0.138722	5.44669
	109.621	37.5198	-0.117481	5.44669
	109.599	37.5399	-0.113711	5.44669
	109.542	37.6248	-0.119423	5.44669
	109.496	37.7195	-0.123115	5.44669
	109.47	37.7887	-0.122625	5.44669
	109.426	37.941	-0.128977	5.44669
	109.387	38.1527	-0.1488	5.44669
	109.382	38.2637	-0.157535	5.44669
	109.392	38.2471	-0.138833	5.44669
	109.399	38.2517	-0.117598	5.44669
	109.398	38.4153	-0.11372	5.44669
	109.395	38.6543	-0.119386	5.44669
	109.394	38.7728	-0.123096	5.44669
	109.395	38.7496	-0.130501	5.44669
	109.395	38.7488	-0.149271	5.44669
	109.395	38.9125	-0.157191	5.44669
	109.395	39.1535	-0.138521	5.44669
	109.395	39.2727	-0.11759	5.44669
	109.395	39.2491	-0.113828	5.44669
	109.395	39.248	-0.119434	5.44669
	109.395	39.4115	-0.123078	5.44669
	109.395	39.6527	-0.122606	5.44669
	109.395	39.772	-0.121111	5.44669
	109.395	39.7484	-0.120653	5.44669
	109.395	39.698	-0.120992	5.44669
	109.395	39.6856	-0.121297	5.44669
	109.395	39.6984	-0.121304	5.44669
	109.395	39.7081	-0.121199	5.44669
	109.395	39.7077	-0.121152	5.44669
	109.395	39.7532	-0.12117	5.44669
	109.395	39.9278	-0.121194	5.44669
	109.395	40.1569	-0.121198	5.44669
	109.395	40.2673	-0.121191	5.44669
	109.395	40.2442	-0.121187	5.44669
	109.395	40.1972	-0.121188	5.44669
	109.373	40.186	-0.121189	5.44669
	109.315	40.1981	-0.12119	5.44669
	109.269	40.158	-0.121189	5.44669
	109.266	40.0307	-0.121189	5.44669
	109.302	39.9748	-0.121189	5.44669
	109.367	40.0924	-0.121189	5.44669
	109.411	40.2258	-0.121189	5.44669
	109.388	40.2501	-0.12906	5.44669
	109.294	40.2145	-0.149345	5.44669
	109.184	40.1912	-0.157734	5.44669
	109.137	40.1449	-0.138723	5.44669
	109.151	40.0277	-0.117481	5.44669
	109.173	39.929	-0.113711	5.44669
	109.177	39.8697	-0.119423	5.44669
	109.171	39.7721	-0.123115	5.44669
	109.167	39.6861	-0.122625	5.44669
	109.167	39.6742	-0.121106	5.44669
	109.169	39.6982	-0.120644	5.44669
	109.169	39.7121	-0.12099	5.44669
	109.169	39.7094	-0.1213	5.44669
	109.169	39.7033	-0.121306	5.44669
	109.169	39.7017	-0.121199	5.44669
	109.169	39.7032	-0.121152	5.44669
	109.169	39.7044	-0.12117	5.44669
	109.146	39.7044	-0.121194	5.44669
	109.089	39.704	-0.121198	5.44669
	109.065	39.7038	-0.121191	5.44669
	109.119	39.7039	-0.121187	5.44669
	109.179	39.704	-0.121187	5.44669
	109.19	39.704	-0.121189	5.44669
	109.151	39.704	-0.12119	5.44669
	109.084	39.7039	-0.121189	5.44669
	109.061	39.7039	-0.121189	5.44669
	109.097	39.7039	-0.121189	5.44669
	109.101	39.7039	-0.121189	5.44669
	109.065	39.7039	-0.121189	5.44669
	109.044	39.7039	-0.121189	5.44669
	109.048	39.7039	-0.12906	5.44669
	109.034	39.7039	-0.149345	5.44669
	108.979	39.7039	-0.157734	5.44669
	108.931	39.7039	-0.138723	5.44669
	108.925	39.7039	-0.117481	5.44669
	108.94	39.7039	-0.113711	5.44669
	108.947	39.7039	-0.119423	5.44669
	108.946	39.7039	-0.123115	5.44669
	108.942	39.7039	-0.122625	5.44669
	108.941	39.7039	-0.121106	5.44669
	108.942	39.7039	-0.120644	5.44669
	108.943	39.7039	-0.12099	5.44669
	108.943	39.7039	-0.1213	5.44669
	108.942	39.7039	-0.121306	5.44669
	108.942	39.7039	-0.121199	5.44669
	108.942	39.7039	-0.121152	5.44669
	108.942	39.7039	-0.12117	5.44669
	108.942	39.7039	-0.121194	5.44669
	108.942	39.7039	-0.121198	5.44669
	108.942	39.7039	-0.121191	5.44669
	108.92	39.7039	-0.121187	5.44669
	108.84	39.7039	-0.121187	5.44669
	108.737	39.7039	-0.121189	5.44669
	108.709	39.7039	-0.12119	5.44669
	108.8	39.7039	-0.121189	5.44669
	108.902	39.7039	-0.121189	5.44669
	108.877	39.6548	-0.121189	5.44669
	108.758	39.528	-0.121189	5.44669
	108.683	39.4755	-0.121189	5.44669
	108.688	39.5944	-0.121189	5.44669
	108.717	39.6779	-0.121189	5.44669
	108.726	39.5255	-0.121189	5.44669
	108.72	39.2614	-0.121189	5.44669
	108.714	39.178	-0.121189	5.44669
	108.714	39.331	-0.121189	5.44669
	108.716	39.4396	-0.121189	5.44669
	108.717	39.3347	-0.121189	5.44669
	108.717	39.1878	-0.121189	5.44669
	108.716	39.1533	-0.121189	5.44669
	108.716	39.1895	-0.121189	5.44669
	108.716	39.2167	-0.121189	5.44669
	108.694	39.2151	-0.121189	5.44669
	108.636	39.2048	-0.121189	5.44669
	108.613	39.2011	-0.121189	5.44669
	108.666	39.2031	-0.121189	5.44669
	108.727	39.2054	-0.12906	5.44669
	108.737	39.2055	-0.149345	5.44669
	108.699	39.2048	-0.157734	5.44669
	108.631	39.2045	-0.138723	5.44669
	108.586	39.2046	-0.117481	5.44669
	108.565	39.2047	-0.113711	5.44669
	108.545	39.2048	-0.119423	5.44669
	108.562	39.2539	-0.123115	5.44669
	108.58	39.3807	-0.122625	5.44669
	108.536	39.4823	-0.121106	5.44669
	108.483	39.5394	-0.120644	5.44669
	108.471	39.6351	-0.12099	5.44669
	108.485	39.7211	-0.1213	5.44669
	108.494	39.7336	-0.121306	5.44669
	108.494	39.7592	-0.121199	5.44669
	108.49	39.921	-0.121152	5.44669
	108.489	40.152	-0.12117	5.44669
	108.489	40.2676	-0.121194	5.44669
	108.49	40.2461	-0.121198	5.44669
	108.49	40.1979	-0.121191	5.44669
	108.49	40.1857	-0.121187	5.44669
	108.49	40.1977	-0.121187	5.44669
	108.49	40.2071	-0.121189	5.44669
	108.49	40.256	-0.12119	5.44669
	108.49	40.4284	-0.121189	5.44669
	108.49	40.6555	-0.121189	5.44669
	108.49	40.7658	-0.121189	5.44669
	108.49	40.7433	-0.121189	5.44669
	108.49	40.6967	-0.121189	5.44669
	108.49	40.7346	-0.121189	5.44669
	108.49	40.9225	-0.121189	5.44669
	108.49	41.1599	-0.121189	5.44669
	108.49	41.269	-0.121189	5.44669
	108.468	41.2424	-0.121189	5.44669
	108.41	41.1944	-0.121189	5.44669
	108.386	41.1841	-0.121189	5.44669
	108.44	41.1969	-0.121189	5.44669
	108.478	41.2059	-0.121189	5.44669
	108.409	41.2051	-0.121189	5.44669
	108.312	41.2016	-0.121189	5.44669
	108.309	41.2004	-0.121189	5.44669
	108.345	41.2011	-0.121189	5.44669
	108.316	41.2511	-0.12906	5.44669
	108.285	41.4271	-0.149345	5.44669
	108.325	41.6552	-0.157734	5.44669
	108.382	41.7647	-0.138723	5.44669
	108.419	41.7416	-0.117481	5.44669
	108.44	41.6949	-0.113711	5.44669
	108.396	41.6839	-0.119423	5.44669
	108.296	41.6959	-0.123115	5.44669
	108.237	41.7048	-0.122625	5.44669
	108.242	41.7043	-0.121106	5.44669
	108.264	41.7009	-0.120644	5.44669
	108.272	41.6997	-0.12099	5.44669
	108.267	41.7004	-0.1213	5.44669
	108.24	41.7011	-0.121306	5.44669
	108.16	41.7012	-0.12907	5.44669
	108.08	41.7009	-0.149307	5.44669
	108.111	41.7008	-0.157715	5.44669
	108.202	41.7008	-0.138728	5.44669
	108.215	41.7009	-0.11749	5.44669
	108.164	41.7009	-0.113713	5.44669
	108.111	41.7009	-0.127292	5.44669
	108.059	41.7009	-0.151269	5.44669
	108.026	41.7009	-0.15917	5.44669
	108.026	41.7009	-0.13864	5.44669
	108.037	41.7009	-0.116936	5.44669
	108.041	41.7009	-0.113512	5.44669
	108.039	41.7009	-0.119534	5.44669
	108.037	41.7009	-0.123232	5.44669
	108.036	41.7009	-0.122635	5.44669
	108.037	41.7009	-0.121069	5.44669
	108.038	41.7009	-0.128496	5.44669
	108.037	41.7009	-0.149151	5.44669
	108.037	41.7009	-0.157854	5.44669
	108.037	41.7009	-0.138841	5.44669
	108.037	41.6517	-0.117488	5.44669
	108.015	41.5249	-0.113672	5.44669
	107.958	41.4233	-0.119404	5.44669
	107.934	41.3662	-0.123121	5.44669
	107.988	41.2705	-0.122634	5.44669
	108.048	41.1845	-0.121108	5.44669
	108.036	41.172	-0.128512	5.44669
	107.963	41.1956	-0.149144	5.44669
	107.928	41.2097	-0.157845	5.44669
	107.961	41.2072	-0.13884	5.4507
	107.946	41.2011	-0.117491	5.46104
	107.854	41.1995	-0.121544	5.46531
	107.81	41.1517	-0.14756	5.45562
	107.867	40.977	-0.159666	5.4448
	107.913	40.7486	-0.140167	5.44287
	107.869	40.6385	-0.1174	5.44579
	107.804	40.6615	-0.113163	5.44767
	107.789	40.7084	-0.127094	5.44742
	107.804	40.7195	-0.151382	5.44664
	107.816	40.7075	-0.167158	5.44641
	107.816	40.6985	-0.166805	5.44658
	107.811	40.699	-0.153443	5.44674
	107.809	40.7024	-0.131026	5.44675
	107.81	40.7036	-0.115831	5.44669
	107.789	40.6538	-0.115763	5.44667
	107.732	40.4771	-0.120871	5.44668
	107.685	40.2486	-0.122992	5.44669
	107.681	40.1884	-0.122059	5.44669
	107.696	40.3385	-0.120913	5.44669
	107.703	40.4376	-0.120764	5.44669
	107.701	40.3298	-0.121109	5.44669
	107.675	40.185	-0.121307	5.44669
	107.639	40.1525	-0.121267	5.44669
	107.651	40.1887	-0.12118	5.44669
	107.672	40.2644	-0.121158	5.44669
	107.632	40.3893	-0.121179	5.44669
	107.579	40.4316	-0.121196	5.44669
	107.566	40.3091	-0.121196	5.44669
	107.579	40.1785	-0.121189	5.44669
	107.589	40.2063	-0.121187	5.44669
	107.588	40.3689	-0.121188	5.44669
	107.585	40.4929	-0.12119	5.44669
	107.583	40.4975	-0.12119	5.44669
	107.584	40.4569	-0.121189	5.44669
	107.585	40.4878	-0.12906	5.44669
	107.585	40.6213	-0.149345	5.44669
	107.585	40.6831	-0.157734	5.44669
	107.585	40.5658	-0.138723	5.44669
	107.585	40.4796	-0.117481	5.44669
	107.585	40.5811	-0.113711	5.44669
	107.585	40.7187	-0.119423	5.44669
	107.585	40.7504	-0.123115	5.44669
	107.585	40.7164	-0.122625	5.44669
	107.585	40.6912	-0.121106	5.44669
	107.585	40.6927	-0.120644	5.44669
	107.585	40.7024	-0.12099	5.44669
	107.585	40.7058	-0.1213	5.44669
	107.585	40.7039	-0.121306	5.44669
	107.585	40.7018	-0.121199	5.44669
	107.585	40.7016	-0.129022	5.44669
	107.585	40.7023	-0.149326	5.44669
	107.585	40.7026	-0.157739	5.44669
	107.585	40.7026	-0.138732	5.44669
	107.585	40.7516	-0.117483	5.44669
	107.585	40.8783	-0.113708	5.44669
	107.585	40.9308	-0.119422	5.44669
	107.585	40.812	-0.123116	5.44669
	107.585	40.6793	-0.122626	5.44669
	107.585	40.6557	-0.121106	5.44669
	107.585	40.6914	-0.120644	5.44669
	107.585	40.7145	-0.12099	5.44669
	107.585	40.7114	-0.1213	5.44669
	107.585	40.7019	-0.121306	5.44669
	107.585	40.699	-0.121199	5.44669
	107.562	40.7012	-0.129022	5.44669
	107.483	40.7031	-0.149326	5.44669
	107.379	40.7032	-0.157739	5.44669
	107.329	40.7025	-0.138732	5.44669
	107.362	40.7022	-0.117483	5.44669
	107.441	40.7023	-0.113708	5.44669
	107.47	40.7025	-0.119422	5.44669
	107.41	40.7025	-0.130986	5.44669
	107.346	40.7024	-0.150781	5.44669
	107.336	40.7024	-0.157651	5.44669
	107.353	40.7024	-0.138177	5.44669
	107.364	40.7024	-0.117282	5.44669
	107.363	40.7024	-0.113821	5.44669
	107.358	40.7024	-0.127411	5.44669
	107.357	40.7024	-0.151281	5.44669
	107.358	40.7516	-0.159132	5.44669
	107.359	40.9276	-0.13862	5.44669
	107.359	41.156	-0.116941	5.44669
	107.336	41.2656	-0.113521	5.44669
	107.256	41.2424	-0.119536	5.44669
	107.153	41.1956	-0.12323	5.44669
	107.103	41.1846	-0.122633	5.44669
	107.114	41.1966	-0.121069	5.44669
	107.135	41.2056	-0.120626	5.44669
	107.14	41.2051	-0.120996	5.44669
	107.134	41.2017	-0.121309	5.44669
	107.13	41.2496	-0.121308	5.44669
	107.131	41.3771	-0.121196	5.44669
	107.132	41.4795	-0.12115	5.44669
	107.133	41.4875	-0.12117	5.44669
	107.132	41.4069	-0.121195	5.44669
	107.132	41.2644	-0.121198	5.44669
	107.132	41.1674	-0.121191	5.44669
	107.132	41.167	-0.121187	5.44669
	107.132	41.1996	-0.121187	5.44669
	107.132	41.2132	-0.121189	5.44669
	107.132	41.2072	-0.12119	5.44669
	107.11	41.1999	-0.121189	5.44669
	107.03	41.1989	-0.121189	5.44669
	106.949	41.2011	-0.121189	5.44669
	106.957	41.2024	-0.121189	5.44669
	106.991	41.2022	-0.121189	5.44669
	106.981	41.2016	-0.121189	5.44669
	106.983	41.1523	-0.121189	5.44669
	107.013	40.9764	-0.121189	5.44669
	107.028	40.7481	-0.121189	5.44669
	107.025	40.6386	-0.121189	5.44669
	107.018	40.6617	-0.121189	5.44669
	106.994	40.7084	-0.121189	5.44669
	106.938	40.7195	-0.121189	5.44669
	106.894	40.7074	-0.121189	5.44669
	106.89	40.6985	-0.121189	5.44669
	106.904	40.699	-0.121189	5.44669
	106.911	40.7024	-0.121189	5.44669
	106.909	40.7036	-0.121189	5.44669
	106.905	40.7029	-0.121189	5.44669
	106.905	40.653	-0.121189	5.44669
	106.906	40.477	-0.121189	5.44669
	106.906	40.2488	-0.121189	5.44669
	106.906	40.1394	-0.121189	5.44669
	106.906	40.1625	-0.121189	5.44669
	106.906	40.2092	-0.121189	5.44669
	106.906	40.2202	-0.121189	5.44669
	106.906	40.2082	-0.121189	5.44669
	106.906	40.2484	-0.121189	5.44669
	106.906	40.4249	-0.121189	5.44669
	106.906	40.6567	-0.121189	5.44669
	106.884	40.7675	-0.121189	5.44669
	106.804	40.7437	-0.121189	5.44669
	106.7	40.647	-0.121189	5.44669
	106.651	40.5091	-0.121189	5.44669
	106.661	40.469	-0.121189	5.44669
	106.682	40.5477	-0.121189	5.44669
	106.687	40.5039	-0.121189	5.44669
	106.682	40.2956	-0.121189	5.44669
	106.678	40.1491	-0.121189	5.44669
	106.678	40.1499	-0.12906	5.44669
	106.68	40.2004	-0.149345	5.44669
	106.68	40.221	-0.157734	5.44669
	106.68	40.2116	-0.138723	5.44669
	106.679	40.2004	-0.117481	5.44669
	106.679	40.1498	-0.113711	5.44669
	106.68	40.0265	-0.119423	5.44669
	106.68	39.9268	-0.123115	5.44669
	106.68	39.8692	-0.122625	5.44669
	106.68	39.7727	-0.121106	5.44669
	106.68	39.6865	-0.120644	5.44669
	106.68	39.6742	-0.12099	5.44669
	106.68	39.698	-0.12917	5.44669
	106.68	39.7121	-0.149462	5.44669
	106.68	39.7095	-0.157744	5.44669
	106.68	39.7034	-0.138685	5.44669
	106.68	39.7017	-0.117462	5.44669
	106.68	39.7032	-0.113716	5.44669
	106.68	39.6552	-0.119432	5.44669
	106.68	39.5284	-0.123117	5.44669
	106.68	39.4264	-0.122622	5.44669
	106.68	39.3691	-0.121104	5.44669
	106.68	39.2735	-0.120644	5.44669
	106.657	39.1876	-0.120991	5.44669
	106.577	39.1751	-0.1213	5.44669
	106.474	39.1987	-0.121306	5.44669
	106.447	39.2128	-0.121199	5.44669
	106.537	39.2102	-0.121152	5.44669
	106.639	39.2042	-0.12117	5.44669
	106.614	39.2025	-0.121195	5.44669
	106.495	39.1548	-0.121198	5.44669
	106.42	39.0292	-0.121191	5.44669
	106.426	38.9768	-0.121187	5.44669
	106.454	39.046	-0.121187	5.44669
	106.441	39.0026	-0.121189	5.44669
	106.378	38.7978	-0.12119	5.44669
	106.348	38.6526	-0.121189	5.44669
	106.401	38.6527	-0.121189	5.44669
	106.463	38.7025	-0.121189	5.44669
	106.453	38.6738	-0.121189	5.44669
	106.379	38.4887	-0.121189	5.44669
	106.322	38.2	-0.121189	5.44669
	106.297	37.9131	-0.121189	5.44669
	106.258	37.7112	-0.121189	5.44669
	106.221	37.6503	-0.121189	5.44669
	106.214	37.7333	-0.121189	5.44669
	106.224	37.8939	-0.121189	5.44669
	106.23	37.9974	-0.121189	5.44669
	106.229	38.0432	-0.121189	5.44669
	106.227	38.1335	-0.121189	5.44669
	106.226	38.172	-0.12906	5.44669
	106.227	38.0604	-0.149345	5.44669
	106.227	37.9848	-0.157734	5.44669
	106.227	38.0396	-0.138723	5.44669
	106.227	37.9985	-0.117481	5.44669
	106.227	37.7998	-0.121581	5.44669
	106.227	37.6564	-0.147579	5.44669
	106.227	37.7042	-0.15966	5.44669
	106.227	37.9288	-0.140158	5.44669
	106.227	38.1777	-0.117398	5.44669
	106.205	38.2785	-0.113166	5.44669
	106.147	38.2444	-0.127095	5.44669
	106.123	38.1962	-0.151381	5.44669
	106.155	38.1884	-0.159287	5.44669
	106.135	38.2023	-0.138649	5.44669
	106.043	38.2109	-0.116898	5.44669
	105.977	38.2096	-0.113493	5.44669
	105.999	38.206	-0.119539	5.44669
	106.079	38.2049	-0.123241	5.44669
	106.112	38.2058	-0.122636	5.44669
	106.054	38.2065	-0.121066	5.44669
	105.989	38.2065	-0.120623	5.44669
	105.978	38.2063	-0.120996	5.44669
	105.995	38.2061	-0.121309	5.44669
	106.007	38.2062	-0.121308	5.44669
	106.005	38.2063	-0.121196	5.44669
	106	38.2063	-0.12115	5.44669
	105.999	38.2062	-0.12117	5.44669
	106	38.2062	-0.121195	5.44669
	106.001	38.2062	-0.121198	5.44669
	106.001	38.2062	-0.121191	5.44669
	106.001	38.2062	-0.121187	5.44669
	106.001	38.2062	-0.129058	5.44669
	106.001	38.157	-0.149345	5.44669
	106.001	38.0303	-0.157735	5.44669
	106.001	37.9778	-0.138723	5.44669
	106.001	38.0967	-0.117481	5.44669
	106.001	38.2294	-0.113711	5.44669
	106.001	38.253	-0.119423	5.44669
	105.978	38.2173	-0.123116	5.44669
	105.921	38.2434	-0.122625	5.44669
	105.875	38.3732	-0.128977	5.44669
	105.871	38.4352	-0.1488	5.44669
	105.885	38.3192	-0.157535	5.44669
	105.892	38.1843	-0.146704	5.44669
	105.89	38.1588	-0.145754	5.44669
	105.865	38.1945	-0.150265	5.44669
	105.807	38.2182	-0.136919	5.44669
	105.761	38.1663	-0.119388	5.44669
	105.758	37.9807	-0.115152	5.44669
	105.772	37.7492	-0.119349	5.44669
	105.779	37.6418	-0.122572	5.44669
	105.777	37.667	-0.122424	5.44669
	105.774	37.7138	-0.121215	5.44669
	105.773	37.7241	-0.120761	5.44669
	105.774	37.7118	-0.121001	5.44669
	105.775	37.7029	-0.121262	5.44669
	105.775	37.7036	-0.121287	5.44669
	105.774	37.707	-0.121204	5.44669
	105.774	37.7082	-0.121161	5.44669
	105.774	37.6583	-0.121172	5.44669
	105.774	37.5308	-0.121192	5.44669
	105.774	37.4783	-0.121197	5.44669
	105.774	37.5482	-0.121191	5.44669
	105.774	37.5051	-0.121187	5.44669
	105.774	37.3002	-0.121188	5.44669
	105.774	37.1549	-0.121189	5.44669
	105.752	37.155	-0.12119	5.44669
	105.695	37.2048	-0.121189	5.44669
	105.649	37.1762	-0.121189	5.44669
	105.623	36.991	-0.121189	5.44669
	105.602	36.7515	-0.121189	5.44669
	105.642	36.6405	-0.121189	5.44669
	105.74	36.667	-0.121189	5.44669
	105.778	36.7157	-0.121189	5.44669
	105.694	36.6771	-0.121189	5.44669
	105.591	36.4883	-0.121189	5.44669
	105.591	36.2507	-0.121189	5.44669
	105.63	36.1419	-0.121189	5.44669
	105.602	36.1686	-0.121189	5.44669
	105.569	36.2166	-0.121189	5.44669
	105.609	36.2269	-0.121189	5.44669
	105.644	36.2141	-0.121189	5.44669
	105.624	36.2051	-0.121189	5.44669
	105.621	36.2058	-0.121189	5.44669
	105.653	36.1602	-0.121189	5.44669
	105.671	35.9854	-0.121189	5.44669
	105.646	35.7563	-0.121189	5.44669
	105.581	35.6459	-0.121189	5.44669
	105.533	35.6691	-0.121189	5.44669
	105.531	35.716	-0.121189	5.44669
	105.547	35.7272	-0.121189	5.44669
	105.554	35.7151	-0.12906	5.44669
	105.551	35.7061	-0.149345	5.44669
	105.547	35.6574	-0.157734	5.44669
	105.547	35.5341	-0.138723	5.44669
	105.548	35.4337	-0.117481	5.44669
	105.548	35.3758	-0.113711	5.44669
	105.548	35.2795	-0.119423	5.44669
	105.548	35.1934	-0.123115	5.44669
	105.548	35.1811	-0.122625	5.44669
	105.548	35.2049	-0.121106	5.44669
	105.548	35.1698	-0.120644	5.44669
	105.548	34.9912	-0.12099	5.44669
	105.548	34.7567	-0.1213	5.44669
	105.526	34.6455	-0.121306	5.44669
	105.468	34.6701	-0.121199	5.44669
	105.422	34.7181	-0.129022	5.44669
	105.419	34.7291	-0.149326	5.44669
	105.433	34.6674	-0.157739	5.44669
	105.418	34.4823	-0.138732	5.44669
	105.358	34.3037	-0.117483	5.44669
	105.309	34.3244	-0.121579	5.44669
	105.304	34.4013	-0.147577	5.44669
	105.319	34.3285	-0.167531	5.44669
	105.327	34.206	-0.168314	5.44669
	105.325	34.1703	-0.153943	5.44669
	105.321	34.1973	-0.13857	5.44669
	105.32	34.1718	-0.151543	5.44669
	105.321	34.0454	-0.180448	5.44669
	105.322	33.9846	-0.175054	5.44669
	105.322	34.0999	-0.136867	5.44669
	105.322	34.1849	-0.110856	5.44669
	105.322	34.0344	-0.111644	5.44669
	105.322	33.7705	-0.12092	5.44669
	105.322	33.6373	-0.124478	5.44669
	105.322	33.6632	-0.122664	5.44669
	105.322	33.7195	-0.120638	5.44669
	105.322	33.7336	-0.120434	5.44669
	105.322	33.7194	-0.121069	5.44669
	105.322	33.7085	-0.129278	5.44669
	105.3	33.7089	-0.149479	5.44669
	105.242	33.713	-0.157713	5.44669
	105.218	33.7146	-0.138666	5.44669
	105.25	33.6646	-0.117465	5.44669
	105.253	33.4877	-0.113724	5.44669
	105.239	33.2592	-0.119435	5.44669
	105.255	33.1499	-0.123115	5.44669
	105.225	33.1733	-0.122621	5.44669
	105.133	33.22	-0.121104	5.44669
	105.072	33.2309	-0.120645	5.44669
	105.073	33.2189	-0.120991	5.44669
	105.095	33.2099	-0.1213	5.44669
	105.103	33.2104	-0.121306	5.44669
	105.099	33.1647	-0.121199	5.44669
	105.094	32.9899	-0.121152	5.44669
	105.094	32.7608	-0.12117	5.44669
	105.095	32.6505	-0.121195	5.44669
	105.096	32.6736	-0.121198	5.44669
	105.096	32.7206	-0.121191	5.44669
	105.095	32.7318	-0.121187	5.44669
	105.095	32.7197	-0.121187	5.44669
	105.095	32.6615	-0.121189	5.44669
	105.096	32.486	-0.12119	5.44669
	105.096	32.2611	-0.12906	5.44669
	105.096	32.1527	-0.149345	5.44669
	105.095	32.1752	-0.157734	5.44669
	105.096	32.2212	-0.138723	5.44669
	105.096	32.2322	-0.117481	5.44669
	105.096	32.2204	-0.113711	5.44669
	105.096	32.2115	-0.119423	5.44669
	105.096	32.212	-0.123115	5.44669
	105.096	32.2154	-0.122625	5.44268
	105.096	32.2166	-0.121106	5.43234
	105.096	32.1667	-0.120644	5.42806
	105.096	32.0392	-0.12099	5.43775
	105.096	31.9376	-0.1213	5.44858
	105.096	31.8806	-0.121306	5.4505
	105.096	31.8343	-0.121199	5.44759
	105.096	31.875	-0.121152	5.44571
	105.073	31.9149	-0.12117	5.44595
	105.016	31.8197	-0.129065	5.44673
	104.992	31.7011	-0.149354	5.44696
	105.024	31.675	-0.157736	5.44679
	105.004	31.7046	-0.13872	5.44663
	104.933	31.726	-0.117479	5.44663
	104.947	31.7244	-0.113711	5.44668
	105.029	31.7161	-0.119424	5.44671
	105.021	31.7132	-0.123116	5.4467
	104.916	31.715	-0.130495	5.44668
	104.841	31.7167	-0.149261	5.44668
	104.842	31.7168	-0.157189	5.44669
	104.868	31.7163	-0.138524	5.44669
	104.878	31.716	-0.117592	5.44669
	104.874	31.7161	-0.113828	5.44669
	104.868	31.7162	-0.119433	5.44669
	104.867	31.667	-0.123078	5.44669
	104.869	31.491	-0.122606	5.44669
	104.87	31.2626	-0.121111	5.44669
	104.87	31.153	-0.120653	5.44669
	104.869	31.1762	-0.120992	5.44669
	104.869	31.223	-0.121297	5.44669
	104.869	31.234	-0.121304	5.44669
	104.869	31.2219	-0.121199	5.44669
	104.869	31.1638	-0.121152	5.44669
	104.869	30.9883	-0.12117	5.44669
	104.869	30.7633	-0.121194	5.44669
	104.869	30.655	-0.121198	5.44669
	104.869	30.6775	-0.121191	5.44669
	104.869	30.7235	-0.121187	5.44669
	104.869	30.7345	-0.121188	5.44669
	104.869	30.7227	-0.121189	5.44669
	104.869	30.7138	-0.12119	5.44669
	104.869	30.6651	-0.121189	5.44669
	104.869	30.5417	-0.121189	5.44669
	104.869	30.4413	-0.121189	5.44669
	104.869	30.3835	-0.121189	5.44669
	104.869	30.2871	-0.121189	5.44669
	104.869	30.201	-0.121189	5.44669
	104.869	30.1887	-0.121189	5.44669
	104.847	30.2125	-0.121189	5.44669
	104.789	30.2266	-0.121189	5.44669
	104.743	30.224	-0.121189	5.44669
	104.74	30.2179	-0.121189	5.44669
	104.754	30.1671	-0.121189	5.44669
	104.761	29.9926	-0.121189	5.44669
	104.781	29.7654	-0.121189	5.44669
	104.813	29.6558	-0.121189	5.44669
	104.779	29.6785	-0.121189	5.44669
	104.68	29.7251	-0.121189	5.44669
	104.616	29.7362	-0.121189	5.44669
	104.62	29.7243	-0.121189	5.44669
	104.643	29.7153	-0.121189	5.44669
	104.651	29.7158	-0.121189	5.44669
	104.646	29.7192	-0.121189	5.44669
	104.641	29.7204	-0.121189	5.44669
	104.641	29.7197	-0.121189	5.44669
	104.643	29.719	-0.121189	5.44669
	104.643	29.719	-0.121189	5.44669
	104.643	29.7192	-0.121189	5.44669
	104.643	29.7193	-0.121189	5.44669
	104.643	29.7193	-0.121189	5.44669
	104.643	29.7192	-0.121189	5.44669
	104.643	29.7192	-0.121189	5.44669
	104.643	29.7192	-0.121189	5.44669
	104.643	29.7192	-0.121189	5.44669
	104.643	29.7192	-0.121189	5.44669
	104.643	29.67	-0.121189	5.44669
	104.643	29.4941	-0.12906	5.44669
	104.621	29.2657	-0.149345	5.44669
	104.563	29.1561	-0.157734	5.44669
	104.539	29.1793	-0.138723	5.44669
	104.593	29.226	-0.117481	5.44669
	104.653	29.237	-0.113711	5.44669
	104.642	29.225	-0.119423	5.44669
	104.568	29.216	-0.123115	5.44669
	104.512	29.1674	-0.122625	5.44669
	104.509	28.9948	-0.121106	5.44669
	104.528	28.7676	-0.120644	5.44669
	104.514	28.6574	-0.128861	5.44669
	104.476	28.6798	-0.149455	5.44669
	104.483	28.7265	-0.157851	5.44669
	104.502	28.6886	-0.138732	5.44669
	104.464	28.5007	-0.117444	5.44669
	104.411	28.2633	-0.113692	5.44669
	104.399	28.1542	-0.119429	5.44669
	104.411	28.1807	-0.123125	5.44669
	104.421	28.2287	-0.122627	5.44669
	104.42	28.2391	-0.121104	5.44669
	104.417	28.2263	-0.120642	5.44669
	104.415	28.2173	-0.120991	5.44669
	104.416	28.218	-0.1213	5.44669
	104.417	28.2216	-0.121306	5.44669
	104.417	28.2228	-0.121199	5.44669
	104.417	28.222	-0.121152	5.44669
	104.394	28.1721	-0.12117	5.44669
	104.337	27.9961	-0.129065	5.44669
	104.313	27.7679	-0.157224	5.44669
	104.367	27.6585	-0.185891	5.44669
	104.427	27.6816	-0.175265	5.44669
	104.438	27.7283	-0.135013	5.44669
	104.399	27.7393	-0.110003	5.44669
	104.331	27.7273	-0.111946	5.44669
	104.287	27.7183	-0.129221	5.44669
	104.265	27.7188	-0.152707	5.44669
	104.223	27.7223	-0.159086	5.44669
	104.183	27.6743	-0.138094	5.44669
	104.177	27.4976	-0.116737	5.4507
	104.187	27.2685	-0.113622	5.46104
	104.194	27.1589	-0.119651	5.46531
	104.193	27.1823	-0.123242	5.45562
	104.19	27.2291	-0.122597	5.4448
	104.189	27.2401	-0.121049	5.44287
	104.19	27.1789	-0.12063	5.44579
	104.191	27.0431	-0.121005	5.44767
	104.191	26.942	-0.121311	5.44742
	104.19	26.8883	-0.121306	5.44664
	104.19	26.7939	-0.121195	5.44641
	104.19	26.7072	-0.12115	5.44658
	104.19	26.6939	-0.129042	5.44674
	104.19	26.7175	-0.149351	5.44675
	104.19	26.7319	-0.157743	5.44669
	104.19	26.7294	-0.138724	5.44667
	104.19	26.7233	-0.117479	5.44668
	104.19	26.7216	-0.113709	5.44669
	104.19	26.6739	-0.119424	5.44669
	104.19	26.4991	-0.123116	5.44669
	104.19	26.2707	-0.122625	5.44669
	104.168	26.1607	-0.121106	5.44669
	104.111	26.1837	-0.120644	5.44669
	104.065	26.2305	-0.12099	5.44669
	104.039	26.2417	-0.1213	5.44669
	104.018	26.2296	-0.121306	5.44669
	104.058	26.2206	-0.121199	5.44669
	104.134	26.1719	-0.121152	5.44669
	104.115	25.9994	-0.12117	5.44669
	104.007	25.7722	-0.121194	5.44669
	103.935	25.662	-0.121198	5.44669
	103.938	25.6844	-0.121191	5.44669
	103.964	25.7311	-0.121187	5.44669
	103.973	25.7424	-0.121187	5.44669
	103.968	25.7304	-0.121189	5.44669
	103.962	25.7214	-0.12119	5.44669
	103.962	25.7219	-0.121189	5.44669
	103.964	25.6761	-0.121189	5.44669
	103.965	25.5014	-0.121189	5.44669
	103.964	25.2723	-0.121189	5.44669
	103.964	25.162	-0.121189	5.44669
	103.964	25.1851	-0.121189	5.44669
	103.964	25.2321	-0.121189	5.44669
	103.964	25.2432	-0.121189	5.44669
	103.964	25.2312	-0.121189	5.44669
	103.964	25.2221	-0.121189	5.44669
	103.964	25.2226	-0.121189	5.44669
	103.964	25.2261	-0.121189	5.44669
	103.964	25.1781	-0.121189	5.44669
	103.964	25.0015	-0.121189	5.44669
	103.964	24.8215	-0.121189	5.44669
	103.964	24.8387	-0.121189	5.44669
	103.964	24.9145	-0.121189	5.44669
	103.964	24.8425	-0.121189	5.44669
	103.964	24.7208	-0.121189	5.44669
	103.964	24.6851	-0.121189	5.44669
	103.964	24.7119	-0.121189	5.44669
	103.964	24.7355	-0.121189	5.44669
	103.942	24.6866	-0.121189	5.44669
	103.884	24.5024	-0.121189	5.44669
	103.861	24.2704	-0.121189	5.44669
	103.914	24.1623	-0.121189	5.44669
	103.952	24.1873	-0.121189	5.44669
	103.883	24.2343	-0.121189	5.44669
	103.763	24.2448	-0.121189	5.44669
	103.726	24.2325	-0.121189	5.44669
	103.817	24.2235	-0.121189	5.44669
	103.924	24.2242	-0.121189	5.44669
	103.9	24.2277	-0.121189	5.44669
	103.78	24.1797	-0.121189	5.44669
	103.704	24.0522	-0.121189	5.44669
	103.71	23.9498	-0.121189	5.44669
	103.738	23.8926	-0.121189	5.44669
	103.748	23.8464	-0.121189	5.44669
	103.742	23.8873	-0.121189	5.44669
	103.736	23.9272	-0.121189	5.44669
	103.736	23.8319	-0.121189	5.44669
	103.737	23.7133	-0.121189	5.44669
	103.738	23.6872	-0.12906	5.44669
	103.738	23.7168	-0.149345	5.44669
	103.738	23.7382	-0.157734	5.44669
	103.738	23.7366	-0.138723	5.44669
	103.738	23.6792	-0.117481	5.44669
	103.738	23.5003	-0.113711	5.44669
	103.738	23.3228	-0.119423	5.44669
	103.738	23.3418	-0.123115	5.44669
	103.738	23.4175	-0.122625	5.44669
	103.738	23.3448	-0.121106	5.44669
	103.738	23.2228	-0.120644	5.44669
	103.738	23.1873	-0.12099	5.44669
	103.738	23.2142	-0.1213	5.44669
	103.738	23.2378	-0.121306	5.44669
	103.738	23.2381	-0.121199	5.44669
	103.715	23.2298	-0.121152	5.44669
	103.636	23.1771	-0.12117	5.44669
	103.532	23.0026	-0.121194	5.44669
	103.483	22.776	-0.121198	5.44669
	103.493	22.6667	-0.121191	5.44669
	103.514	22.6893	-0.121187	5.44669
	103.519	22.7358	-0.121187	5.44669
	103.514	22.6977	-0.121189	5.44669
	103.51	22.5098	-0.12119	5.44669
	103.51	22.2725	-0.121189	5.44669
	103.511	22.1634	-0.121189	5.44669
	103.512	22.1899	-0.121189	5.44669
	103.512	22.2379	-0.121189	5.44669
	103.511	22.1991	-0.121189	5.44669
	103.511	22.0103	-0.121189	5.44669
	103.489	21.7729	-0.121189	5.44669
	103.432	21.6641	-0.121189	5.44669
	103.408	21.6908	-0.121189	5.44669
	103.462	21.7387	-0.121189	5.44669
	103.522	21.749	-0.121189	5.44669
	103.51	21.7362	-0.121189	5.44669
	103.437	21.7272	-0.12906	5.44669
	103.38	21.728	-0.157215	5.44669
	103.356	21.7315	-0.19376	5.44669
	103.317	21.6835	-0.203423	5.44669
	103.279	21.5068	-0.171559	5.44669
	103.272	21.2777	-0.127536	5.44669
	103.282	21.168	-0.108237	5.44669
	103.289	21.1423	-0.113871	5.44669
	103.288	21.0132	-0.130656	5.44669
	103.285	20.845	-0.152624	5.44669
	103.284	20.8501	-0.158542	5.44669
	103.285	20.9167	-0.137896	5.44669
	103.285	20.8451	-0.116848	5.44669
	103.285	20.7268	-0.113739	5.44669
	103.285	20.6925	-0.119661	5.44669
	103.285	20.7185	-0.123205	5.44669
	103.285	20.6922	-0.122578	5.44669
	103.285	20.5165	-0.121055	5.44669
	103.285	20.2801	-0.120639	5.44669
	103.285	20.167	-0.121007	5.44669
	103.285	20.1916	-0.121308	5.44669
	103.285	20.2402	-0.121304	5.44669
	103.285	20.2515	-0.121195	5.44669
	103.285	20.2389	-0.121151	5.44669
	103.285	20.2296	-0.129042	5.44669
	103.285	20.2302	-0.149351	5.44669
	103.285	20.2337	-0.157743	5.44669
	103.263	20.1858	-0.138724	5.44669
	103.183	20.0091	-0.117479	5.44669
	103.08	19.78	-0.113709	5.44669
	103.052	19.6703	-0.119424	5.44669
	103.142	19.6937	-0.123116	5.44669
	103.245	19.7406	-0.122625	5.44669
	103.22	19.7516	-0.121106	5.44669
	103.1	19.7395	-0.120644	5.44669
	103.025	19.7305	-0.12099	5.44669
	103.031	19.7311	-0.1213	5.44669
	103.059	19.7345	-0.121306	5.44669
	103.069	19.7357	-0.121199	5.44669
	103.063	19.735	-0.121152	5.44669
	103.057	19.7343	-0.12117	5.44669
	103.057	19.7342	-0.121194	5.44669
	103.059	19.7345	-0.121198	5.44669
	103.06	19.7346	-0.121191	5.44669
	103.059	19.7346	-0.121187	5.44669
	103.059	19.7345	-0.121187	5.44669
	103.059	19.7345	-0.121189	5.44669
	103.059	19.7345	-0.12119	5.44669
	103.059	19.7345	-0.121189	5.44669
	103.059	19.7345	-0.121189	5.44669
	103.059	19.7345	-0.121189	5.44669
	103.059	19.7345	-0.121189	5.44669
	103.059	19.7345	-0.121189	5.44669
	103.059	19.7345	-0.121189	5.44669
	103.059	19.6853	-0.121189	5.44669
	103.059	19.5094	-0.121189	5.44669
	103.059	19.281	-0.121189	5.44669
	103.059	19.1714	-0.121189	5.44669
	103.059	19.1946	-0.121189	5.44669
	103.059	19.2413	-0.121189	5.44669
	103.059	19.2523	-0.121189	5.44669
	103.059	19.2403	-0.121189	5.44669
	103.059	19.2313	-0.121189	5.44669
	103.037	19.2318	-0.121189	5.44669
	102.979	19.2352	-0.121189	5.44669
	102.933	19.2365	-0.121189	5.44669
	102.929	19.2358	-0.121189	5.44669
	102.944	19.2351	-0.121189	5.44669
	102.951	19.1858	-0.121189	5.44669
	102.949	19.0101	-0.12906	5.44669
	102.923	18.7818	-0.149345	5.44669
	102.865	18.7214	-0.157734	5.44669
	102.82	18.8713	-0.138723	5.44669
	102.839	18.9704	-0.125352	5.44669
	102.91	18.8627	-0.141866	5.44669
	102.941	18.7179	-0.155968	5.44669
	102.885	18.6853	-0.140649	5.44669
	102.821	18.7216	-0.118917	5.44669
	102.81	18.748	-0.113628	5.44669
	102.827	18.7462	-0.118878	5.44669
	102.838	18.736	-0.130787	5.44669
	102.837	18.7324	-0.150891	5.44669
	102.832	18.7345	-0.157768	5.44669
	102.831	18.7859	-0.138187	5.44669
	102.832	18.9128	-0.117245	5.44669
	102.833	19.0137	-0.113802	5.44669
	102.833	19.1197	-0.119546	5.44669
	102.833	19.3914	-0.123134	5.44669
	102.832	19.706	-0.122589	5.44669
	102.833	19.8773	-0.121084	5.44669
	102.833	20.0064	-0.120648	5.4507
	102.833	20.2231	-0.121	5.46104
	102.833	20.5494	-0.121302	5.46531
	102.833	20.9487	-0.121304	5.45562
	102.833	21.2998	-0.121197	5.4448
	102.833	21.5491	-0.121152	5.44287
	102.833	21.7642	-0.121171	5.44579
	102.833	22.0489	-0.121195	5.44767
	102.833	22.4317	-0.121198	5.44742
	102.833	22.7907	-0.121191	5.44664
	102.833	23.0492	-0.121187	5.44641
	102.81	23.2161	-0.121188	5.44658
	102.731	23.2729	-0.121189	5.44674
	102.627	23.2498	-0.12119	5.44675
	102.6	23.2219	-0.121189	5.44669
	102.668	23.2187	-0.121189	5.44667
	102.713	23.2274	-0.121189	5.44668
	102.664	23.2321	-0.121189	5.44669
	102.598	23.231	-0.121189	5.44669
	102.583	23.2289	-0.121189	5.44669
	102.6	23.1792	-0.121189	5.44669
	102.612	23.0038	-0.121189	5.44669
	102.611	22.7758	-0.121189	5.44669
	102.606	22.6662	-0.121189	5.44669
	102.605	22.6892	-0.121189	5.44669
	102.606	22.7359	-0.121189	5.44669
	102.607	22.747	-0.121189	5.44669
	102.607	22.7349	-0.121189	5.44669
	102.606	22.6768	-0.121189	5.44669
	102.606	22.5013	-0.121189	5.44669
	102.606	22.3255	-0.121189	5.44669
	102.606	22.344	-0.121189	5.44669
	102.606	22.4189	-0.121189	5.44669
	102.606	22.3461	-0.121189	5.44669
	102.606	22.2243	-0.121189	5.44669
	102.606	22.1889	-0.121189	5.44669
	102.606	22.2158	-0.121189	5.44669
	102.606	22.2393	-0.121189	5.44669
	102.606	22.2396	-0.121189	5.44669
	102.606	22.1822	-0.121189	5.44669
	102.606	22.0518	-0.121189	5.44669
	102.606	22.0008	-0.121189	5.44669
	102.606	22.0723	-0.121189	5.44669
	102.606	22.0294	-0.121189	5.44669
	102.606	21.824	-0.121189	5.44669
	102.606	21.6784	-0.121189	5.44669
	102.606	21.6786	-0.121189	5.44669
	102.606	21.7777	-0.121189	5.44669
	102.606	21.925	-0.121189	5.44669
	102.606	21.9683	-0.121189	5.44669
	102.606	21.8383	-0.121189	5.44669
	102.606	21.7041	-0.121189	5.44669
	102.606	21.6839	-0.121189	5.44669
	102.606	21.7216	-0.121189	5.44669
	102.606	21.7442	-0.121189	5.44669
	102.606	21.7403	-0.121189	5.44669
	102.606	21.7306	-0.121189	5.44669
	102.606	21.728	-0.121189	5.44669
	102.606	21.7303	-0.121189	5.44669
	102.606	21.7322	-0.121189	5.44669
	102.606	21.7322	-0.12906	5.44669
	102.606	21.7315	-0.149345	5.44669
	102.606	21.7312	-0.165605	5.44669
	102.606	21.7313	-0.166878	5.44669
	102.606	21.7315	-0.154026	5.44669
	102.606	21.7315	-0.131244	5.44669
	102.606	21.7315	-0.115715	5.44669
	102.606	21.7314	-0.115637	5.44669
	102.606	21.7314	-0.120859	5.44669
	102.606	21.7315	-0.123032	5.44669
	102.606	21.7315	-0.12995	5.44669
	102.606	21.7315	-0.149063	5.44669
	102.606	21.6823	-0.157299	5.44669
	102.606	21.5555	-0.146511	5.44669
	102.606	21.5031	-0.145757	5.44669
	102.606	21.6219	-0.150335	5.44669
	102.606	21.7546	-0.136947	5.44669
	102.606	21.7782	-0.119375	5.44669
	102.606	21.7425	-0.115136	5.44669
	102.606	21.7194	-0.119347	5.44669
	102.606	21.7225	-0.122577	5.44669
	102.606	21.6828	-0.122426	5.44669
	102.606	21.5589	-0.129085	5.44669
	102.606	21.5043	-0.148915	5.44669
	102.606	21.6212	-0.157545	5.44669
	102.606	21.7047	-0.138796	5.44669
	102.606	21.6022	-0.117579	5.44669
	102.606	21.5143	-0.113726	5.44669
	102.606	21.61	-0.119395	5.44669
	102.606	21.7456	-0.130969	5.44669
	102.606	21.7787	-0.150783	5.44669
	102.606	21.7459	-0.157658	5.44669
	102.606	21.7207	-0.13818	5.44669
	102.606	21.7218	-0.117281	5.44669
	102.606	21.7312	-0.121691	5.44669
	102.606	21.7348	-0.147696	5.44669
	102.606	21.7329	-0.167541	5.44669
	102.606	21.7801	-0.168276	5.44669
	102.606	21.9067	-0.153924	5.44669
	102.606	22.0089	-0.130704	5.44669
	102.606	22.0664	-0.115526	5.44669
	102.606	22.1128	-0.115749	5.44669
	102.606	22.0227	-0.120974	5.44669
	102.584	21.8068	-0.12304	5.44669
	102.527	21.6736	-0.129913	5.44669
	102.48	21.6827	-0.149044	5.44669
	102.477	21.7319	-0.157305	5.44669
	102.513	21.7491	-0.13865	5.44669
	102.556	21.7387	-0.117603	5.44669
	102.52	21.7282	-0.121658	5.44669
	102.439	21.6783	-0.147568	5.44669
	102.432	21.5058	-0.159628	5.44669
	102.482	21.2791	-0.140149	5.44669
	102.532	21.169	-0.117405	5.44669
	102.584	21.1914	-0.113172	5.44669
	102.595	21.2379	-0.119225	5.44669
	102.516	21.2492	-0.123224	5.44669
	102.402	21.2373	-0.122741	5.44669
	102.369	21.1791	-0.121116	5.44669
	102.462	21.0528	-0.120607	5.44669
	102.567	20.9546	-0.120971	5.44669
	102.542	20.8987	-0.121305	5.44669
	102.422	20.8024	-0.121315	5.44669
	102.346	20.7156	-0.129072	5.44669
	102.352	20.703	-0.149305	5.44669
	102.403	20.7269	-0.157713	5.44669
	102.47	20.7411	-0.138728	5.44669
	102.51	20.7386	-0.117491	5.44669
	102.53	20.7324	-0.113713	5.44669
	102.551	20.7308	-0.119421	5.44669
	102.534	20.7323	-0.123114	5.44669
	102.495	20.7335	-0.122625	5.44268
	102.48	20.7334	-0.128977	5.43234
	102.487	20.733	-0.156671	5.42806
	102.495	20.7328	-0.185691	5.43775
	102.496	20.7329	-0.175378	5.44858
	102.494	20.733	-0.143002	5.4505
	102.515	20.733	-0.138168	5.44759
	102.55	20.733	-0.148452	5.44571
	102.539	20.733	-0.138864	5.44595
	102.497	20.733	-0.120848	5.44673
	102.457	20.733	-0.115072	5.44696
	102.429	20.733	-0.118797	5.44679
	102.471	20.733	-0.122369	5.44663
	102.55	20.733	-0.122535	5.44663
	102.532	20.733	-0.121334	5.44668
	102.423	20.733	-0.120771	5.44671
	102.351	20.733	-0.128834	5.4467
	102.376	20.733	-0.149398	5.44668
	102.482	20.733	-0.157837	5.44668
	102.595	20.733	-0.138747	5.44669
	102.617	20.733	-0.117455	5.44669
	102.521	20.733	-0.113691	5.44669
	102.396	20.733	-0.119425	5.44669
	102.343	20.6838	-0.130994	5.44669
	102.382	20.557	-0.150783	5.44669
	102.465	20.4554	-0.157649	5.44669
	102.515	20.3982	-0.138176	5.44669
	102.512	20.3026	-0.125153	5.44669
	102.493	20.2658	-0.141977	5.44669
	102.487	20.38	-0.156086	5.44669
	102.49	20.4561	-0.140659	5.44669
	102.517	20.3514	-0.118879	5.44669
	102.552	20.2161	-0.121479	5.44669
	102.517	20.1865	-0.147039	5.44669
	102.417	20.2205	-0.159471	5.44669
	102.353	20.1959	-0.140271	5.44669
	102.357	20.018	-0.117512	5.44669
	102.402	19.7801	-0.113174	5.44669
	102.49	19.6672	-0.119187	5.44669
	102.589	19.6924	-0.123207	5.44669
	102.634	19.7411	-0.122747	5.44669
	102.623	19.7031	-0.121125	5.44669
	102.603	19.5145	-0.120608	5.44669
	102.599	19.2276	-0.120969	5.44669
	102.604	18.9427	-0.121303	5.44669
	102.608	18.6918	-0.121315	5.44669
	102.608	18.4051	-0.121201	5.44669
	102.606	18.0342	-0.12902	5.44669
	102.606	17.7302	-0.149324	5.44669
	102.606	17.5966	-0.157739	5.44669
	102.606	17.4792	-0.138732	5.44669
	102.606	17.3032	-0.117483	5.44669
	102.606	17.1943	-0.113708	5.44669
	102.606	17.1991	-0.119422	5.44669
	102.606	17.2379	-0.123116	5.44669
	102.606	17.2521	-0.122626	5.44669
	102.606	17.2443	-0.121106	5.44669
	102.606	17.2359	-0.120644	5.44669
	102.606	17.2352	-0.12099	5.44669
	102.606	17.2379	-0.1213	5.44669
	102.606	17.2393	-0.121306	5.44669
	102.606	17.2389	-0.121199	5.44669
	102.606	17.2382	-0.129022	5.44669
	102.606	17.2381	-0.149326	5.44669
	102.606	17.2383	-0.157739	5.44669
	102.606	17.1892	-0.138732	5.44669
	102.606	17.0132	-0.125354	5.44669
	102.606	16.7848	-0.141864	5.4507
	102.606	16.6752	-0.155967	5.46104
	102.606	16.6984	-0.140649	5.46531
	102.606	16.7451	-0.118917	5.45562
	102.606	16.7561	-0.121499	5.4448
	102.606	16.6949	-0.147034	5.44287
	102.629	16.51	-0.159461	5.44579
	102.686	16.2821	-0.140269	5.44767
	102.732	16.1759	-0.117515	5.44742
	102.758	16.2003	-0.113175	5.44664
	102.779	16.2464	-0.127058	5.44641
	102.761	16.2567	-0.151362	5.44658
	102.72	16.2446	-0.159292	5.44674
	102.684	16.2359	-0.138658	5.44675
	102.634	16.1873	-0.1169	5.44669
	102.596	16.0147	-0.11349	5.44667
	102.615	15.7875	-0.119538	5.44668
	102.684	15.6772	-0.123242	5.44669
	102.736	15.6997	-0.122637	5.44669
	102.76	15.7464	-0.121066	5.44669
	102.801	15.7576	-0.120623	5.44669
	102.839	15.7457	-0.120996	5.44669
	102.846	15.7367	-0.121309	5.44669
	102.836	15.7372	-0.121308	5.44669
	102.829	15.7406	-0.121196	5.44669
	102.83	15.6926	-0.12115	5.44669
	102.833	15.516	-0.12117	5.44669
	102.834	15.2377	-0.121195	5.44669
	102.833	14.9521	-0.121198	5.44669
	102.832	14.6979	-0.121191	5.44669
	102.832	14.4592	-0.129057	5.44669
	102.833	14.2158	-0.149343	5.44669
	102.833	13.9649	-0.157734	5.44669
	102.833	13.7617	-0.138723	5.44669
	102.833	13.6874	-0.117481	5.44669
	102.833	13.716	-0.113711	5.44669
	102.833	13.7525	-0.119423	5.44669
	102.833	13.7573	-0.130986	5.44669
	102.833	13.7462	-0.15078	5.44669
	102.855	13.6907	-0.157651	5.44669
	102.912	13.516	-0.138177	5.44669
	102.936	13.2904	-0.125153	5.44669
	102.882	13.1815	-0.141977	5.44669
	102.844	13.204	-0.156085	5.44669
	102.891	13.201	-0.140659	5.44669
	102.953	13.0853	-0.118879	5.44669
	102.99	12.9719	-0.113608	5.44669
	103.032	12.9058	-0.118884	5.44669
	103.066	12.8107	-0.122926	5.44669
	103.071	12.728	-0.122737	5.44669
	103.061	12.6675	-0.121221	5.44669
	103.056	12.5145	-0.120652	5.44669
	103.057	12.2995	-0.120953	5.44669
	103.059	12.1873	-0.121281	5.44669
	103.06	12.2047	-0.121312	5.44669
	103.059	12.2499	-0.121208	5.44669
	103.059	12.2623	-0.121153	5.44669
	103.059	12.2515	-0.121168	5.44669
	103.081	12.2424	-0.121193	5.44669
	103.139	12.2425	-0.129069	5.44669
	103.162	12.2458	-0.157218	5.44268
	103.109	12.2471	-0.185887	5.43234
	103.071	12.2465	-0.175266	5.42806
	103.117	12.1966	-0.135015	5.44176
	103.157	12.0205	-0.110003	5.46293
	103.114	11.7924	-0.111945	5.46912
	103.075	11.6829	-0.12135	5.45652
	103.14	11.7061	-0.124551	5.44381
	103.258	11.7527	-0.122542	5.44214
	103.319	11.7638	-0.120561	5.44583
	103.308	11.7517	-0.120445	5.44795
	103.283	11.7428	-0.121101	5.44752
	103.276	11.7433	-0.121417	5.44659
	103.282	11.7467	-0.121316	5.44635
	103.287	11.7479	-0.121161	5.44658
	103.287	11.7473	-0.121133	5.44676
	103.285	11.7465	-0.121175	5.44676
	103.285	11.7957	-0.121204	5.44669
	103.285	11.9227	-0.1212	5.44666
	103.285	11.9752	-0.121189	5.44668
	103.285	11.8564	-0.121185	5.44669
	103.285	11.7236	-0.121188	5.44669
	103.285	11.7492	-0.12119	5.44669
	103.285	11.9608	-0.12119	5.44669
	103.285	12.2123	-0.121189	5.44669
	103.307	12.3188	-0.121189	5.44669
	103.387	12.2862	-0.121189	5.44669
	103.491	12.2365	-0.121189	5.44669
	103.54	12.2277	-0.121189	5.44669
	103.508	12.2416	-0.12906	5.44669
	103.429	12.2507	-0.149345	5.44669
	103.4	12.2495	-0.157734	5.44669
	103.46	12.2458	-0.138723	5.44669
	103.501	12.2446	-0.117481	5.44669
	103.454	12.2455	-0.113711	5.44669
	103.413	12.2462	-0.119423	5.44669
	103.456	12.2463	-0.123115	5.44669
	103.518	12.246	-0.130496	5.44669
	103.533	12.2459	-0.149262	5.44669
	103.518	12.2459	-0.157189	5.44669
	103.507	12.246	-0.138524	5.44669
	103.507	12.246	-0.117592	5.44669
	103.534	12.246	-0.113828	5.44669
	103.593	12.2952	-0.119433	5.44669
	103.616	12.4219	-0.123078	5.44669
	103.561	12.4744	-0.122606	5.44669
	103.523	12.4047	-0.121111	5.44669
	103.57	12.448	-0.120653	5.44669
	103.632	12.6528	-0.120992	5.44669
	103.669	12.7981	-0.121297	5.44669
	103.711	12.798	-0.121304	5.44669
	103.745	12.7482	-0.121199	5.44669
	103.75	12.7276	-0.121152	5.44669
	103.74	12.7368	-0.12117	5.44669
	103.734	12.7971	-0.129065	5.44669
	103.736	12.9745	-0.149354	5.44669
	103.738	13.1995	-0.157736	5.44669
	103.739	13.258	-0.13872	5.44669
	103.738	13.1084	-0.117479	5.44669
	103.738	13.0101	-0.113711	5.44669
	103.738	13.1181	-0.119424	5.44669
	103.738	13.2627	-0.123116	5.44669
	103.738	13.2951	-0.122625	5.44669
	103.738	13.2589	-0.128977	5.44669
	103.738	13.2324	-0.1488	5.44669
	103.76	13.2343	-0.157535	5.44669
	103.818	13.2445	-0.138833	5.44669
	103.864	13.2481	-0.125469	5.44669
	103.867	13.246	-0.141876	5.44669
	103.853	13.2438	-0.155931	5.44669
	103.868	13.2928	-0.14063	5.44669
	103.928	13.4695	-0.118922	5.44669
	103.977	13.649	-0.113637	5.44669
	103.982	13.6318	-0.11888	5.44669
	103.967	13.556	-0.122914	5.44669
	103.959	13.628	-0.122734	5.44669
	103.961	13.7498	-0.121223	5.44669
	103.965	13.7854	-0.120654	5.44669
	103.965	13.7587	-0.120953	5.44669
	103.942	13.7351	-0.12128	5.44669
	103.884	13.7347	-0.121311	5.44669
	103.86	13.743	-0.121208	5.44669
	103.914	13.7466	-0.129024	5.44669
	103.975	13.7943	-0.149323	5.44669
	103.985	13.9684	-0.157738	5.44669
	103.969	14.1965	-0.138732	5.44669
	103.959	14.3067	-0.117484	5.44669
	103.96	14.2838	-0.113709	5.4507
	103.964	14.237	-0.119422	5.46104
	103.966	14.2258	-0.123115	5.46531
	103.965	14.2378	-0.122626	5.45562
	103.964	14.2469	-0.128977	5.4448
	103.964	14.2464	-0.148799	5.44287
	103.964	14.2921	-0.157535	5.44579
	103.964	14.4669	-0.138833	5.44767
	103.964	14.6959	-0.117598	5.44742
	103.964	14.8063	-0.11372	5.44664
	103.964	14.7831	-0.119386	5.44641
	103.986	14.7362	-0.123096	5.44658
	104.044	14.725	-0.12263	5.44674
	104.068	14.7371	-0.121115	5.44675
	104.014	14.7461	-0.120646	5.44669
	103.954	14.7948	-0.120988	5.44667
	103.965	14.9673	-0.121298	5.44668
	104.061	15.1945	-0.121306	5.44669
	104.175	15.3048	-0.1212	5.44669
	104.201	15.2823	-0.121152	5.44669
	104.129	15.2356	-0.12117	5.44669
	104.06	15.2244	-0.121194	5.44669
	104.053	15.2363	-0.121198	5.44669
	104.095	15.2453	-0.121191	5.44669
	104.164	15.294	-0.129058	5.44669
	104.207	15.4666	-0.149343	5.44669
	104.206	15.6937	-0.157734	5.44669
	104.191	15.804	-0.138723	5.44669
	104.185	15.7816	-0.117481	5.44669
	104.188	15.7349	-0.113711	5.44669
	104.191	15.7236	-0.119423	5.44669
	104.192	15.7355	-0.123115	5.44669
	104.191	15.7445	-0.122625	5.44669
	104.19	15.7441	-0.121106	5.44669
	104.19	15.7407	-0.120644	5.44669
	104.19	15.7394	-0.12099	5.44669
	104.19	15.7401	-0.1213	5.44669
	104.19	15.7408	-0.129177	5.44669
	104.213	15.7901	-0.157225	5.44669
	104.292	15.9658	-0.185852	5.44669
	104.396	16.1941	-0.175248	5.44669
	104.423	16.3037	-0.13502	5.44669
	104.355	16.2806	-0.110012	5.44669
	104.288	16.2339	-0.111947	5.44669
	104.279	16.2228	-0.129218	5.44669
	104.321	16.2348	-0.152705	5.44669
	104.39	16.2438	-0.159087	5.44669
	104.434	16.2433	-0.138095	5.44669
	104.432	16.2891	-0.116737	5.44669
	104.417	16.4146	-0.113622	5.44669
	104.411	16.5169	-0.119651	5.44669
	104.414	16.5748	-0.123242	5.44669
	104.418	16.6705	-0.122597	5.44669
	104.418	16.7563	-0.121049	5.44669
	104.417	16.8179	-0.128501	5.44669
	104.416	16.9702	-0.14916	5.44669
	104.416	17.1846	-0.157856	5.44669
	104.417	17.2967	-0.138839	5.44669
	104.417	17.2796	-0.117487	5.44669
	104.417	17.2345	-0.113672	5.44669
	104.417	17.222	-0.119405	5.44669
	104.417	17.2328	-0.123122	5.44669
	104.417	17.2418	-0.122634	5.44669
	104.417	17.2417	-0.128978	5.44669
	104.439	17.2385	-0.156668	5.44669
	104.496	17.2372	-0.185689	5.44669
	104.52	17.287	-0.175378	5.44669
	104.466	17.4637	-0.135132	5.44669
	104.428	17.6922	-0.110013	5.44669
	104.498	17.8015	-0.119778	5.44669
	104.595	17.7782	-0.149486	5.44669
	104.598	17.7315	-0.161101	5.44669
	104.562	17.7205	-0.140084	5.44669
	104.568	17.7326	-0.116855	5.44669
	104.564	17.7415	-0.112964	5.44669
	104.558	17.741	-0.119333	5.44669
	104.6	17.7376	-0.123343	5.44669
	104.65	17.7364	-0.122752	5.44669
	104.66	17.737	-0.121078	5.44669
	104.648	17.7378	-0.120587	5.44669
	104.639	17.787	-0.120976	5.44669
	104.64	17.9136	-0.121314	5.44669
	104.643	17.9659	-0.121317	5.44669
	104.644	17.8471	-0.121198	5.44669
	104.643	17.7144	-0.121148	5.44669
	104.643	17.6908	-0.121168	5.44669
	104.643	17.7757	-0.121195	5.44669
	104.643	17.9748	-0.121199	5.44669
	104.643	18.2001	-0.121191	5.44669
	104.643	18.3002	-0.121186	5.44669
	104.643	18.2741	-0.121187	5.44669
	104.643	18.2295	-0.121189	5.44669
	104.643	18.2204	-0.12119	5.44669
	104.643	18.2325	-0.121189	5.44669
	104.643	18.2408	-0.121189	5.44669
	104.665	18.24	-0.121189	5.44669
	104.745	18.2367	-0.121189	5.44669
	104.826	18.2356	-0.121189	5.44669
	104.796	18.2363	-0.121189	5.44669
	104.682	18.2862	-0.121189	5.44669
	104.611	18.4622	-0.121189	5.44669
	104.617	18.6904	-0.121189	5.44669
	104.666	18.7999	-0.121189	5.44669
	104.755	18.7767	-0.121189	5.44669
	104.83	18.73	-0.121189	5.44669
	104.817	18.719	-0.12906	5.44669
	104.782	18.731	-0.149345	5.44669
	104.817	18.74	-0.157734	5.44669
	104.873	18.7887	-0.138723	5.44669
	104.866	18.9612	-0.117481	5.44669
	104.796	19.1884	-0.113711	5.44669
	104.762	19.2987	-0.119423	5.44669
	104.815	19.2762	-0.123115	5.44669
	104.879	19.2295	-0.122625	5.44669
	104.892	19.2675	-0.121106	5.44669
	104.875	19.4061	-0.120644	5.44669
	104.864	19.5168	-0.12099	5.44669
	104.865	19.5735	-0.1213	5.44669
	104.869	19.6657	-0.121306	5.44669
	104.871	19.7505	-0.121199	5.44669
	104.87	19.7637	-0.121152	5.44669
	104.869	19.7407	-0.12117	5.44669
	104.869	19.7267	-0.121194	5.44669
	104.869	19.729	-0.121198	5.44669
	104.869	19.735	-0.121191	5.44669
	104.869	19.7367	-0.121187	5.44669
	104.869	19.7844	-0.121187	5.44669
	104.869	19.91	-0.12906	5.44669
	104.869	19.9625	-0.149345	5.44669
	104.869	19.8933	-0.157734	5.44669
	104.869	19.9366	-0.138722	5.44669
	104.869	20.1414	-0.117481	5.44669
	104.869	20.2866	-0.113711	5.44669
	104.869	20.3357	-0.119423	5.44669
	104.892	20.4619	-0.123115	5.44669
	104.949	20.6697	-0.122625	5.44669
	104.995	20.7885	-0.121106	5.44669
	105.021	20.7764	-0.120644	5.44669
	105.064	20.7803	-0.12099	5.44669
	105.103	20.8927	-0.1213	5.44669
	105.109	20.9552	-0.121306	5.44669
	105.098	20.895	-0.121199	5.44669
	105.092	20.9385	-0.121152	5.44669
	105.093	21.1401	-0.12117	5.44669
	105.096	21.284	-0.121194	5.44669
	105.097	21.2844	-0.121198	5.44669
	105.096	21.2845	-0.121191	5.44669
	105.095	21.3909	-0.121187	5.44669
	105.095	21.5014	-0.121187	5.44669
	105.095	21.5696	-0.121189	5.44669
	105.096	21.6667	-0.12119	5.44669
	105.096	21.7494	-0.121189	5.44669
	105.095	21.76	-0.121189	5.44669
	105.095	21.7367	-0.121189	5.44669
	105.096	21.7235	-0.121189	5.44669
	105.096	21.7262	-0.121189	5.44669
	105.096	21.7321	-0.121189	5.44669
	105.096	21.7336	-0.121189	5.44669
	105.118	21.7321	-0.121189	5.44669
	105.175	21.731	-0.121189	5.44669
	105.221	21.731	-0.121189	5.44669
	105.225	21.7314	-0.121189	5.44669
	105.211	21.7316	-0.121189	5.44669
	105.226	21.7315	-0.121189	5.44669
	105.286	21.7314	-0.121189	5.44669
	105.335	21.7314	-0.121189	5.44669
	105.339	21.7314	-0.121189	5.44669
	105.324	21.7807	-0.121189	5.44669
	105.317	21.9074	-0.121189	5.44669
	105.319	22.009	-0.121189	5.44669
	105.322	22.0662	-0.121189	5.44669
	105.345	22.1618	-0.121189	5.44669
	105.402	22.2478	-0.121189	5.44669
	105.447	22.3096	-0.12906	5.44669
	105.451	22.4619	-0.149345	5.44669
	105.437	22.6762	-0.157734	5.44669
	105.43	22.7883	-0.138723	5.44669
	105.432	22.8204	-0.117481	5.44669
	105.458	22.9021	-0.113711	5.44669
	105.516	22.9912	-0.119423	5.44669
	105.561	23.01	-0.123115	5.44669
	105.564	22.9878	-0.122625	5.44669
	105.55	23.0213	-0.121106	5.44669
	105.543	23.1495	-0.120644	5.44669
	105.545	23.2572	-0.12099	5.44669
	105.549	23.2673	-0.1213	5.44669
	105.549	23.2348	-0.121306	5.44669
	105.548	23.2671	-0.121199	5.44669
	105.548	23.4476	-0.121152	5.44669
	105.548	23.6839	-0.129041	5.44669
	105.548	23.7952	-0.14935	5.44669
	105.548	23.7699	-0.157743	5.44669
	105.548	23.7217	-0.138724	5.44669
	105.548	23.7108	-0.117479	5.44669
	105.548	23.7234	-0.113709	5.44669
	105.548	23.7326	-0.119424	5.44669
	105.57	23.7319	-0.123116	5.44669
	105.65	23.7776	-0.122625	5.44669
	105.754	23.9031	-0.121106	5.44669
	105.803	24.0055	-0.120644	5.44669
	105.793	24.0634	-0.12099	5.44669
	105.772	24.1591	-0.1213	5.44669
	105.767	24.2448	-0.121306	5.44669
	105.772	24.3064	-0.121199	5.44669
	105.776	24.4588	-0.121152	5.44669
	105.776	24.6731	-0.12117	5.44669
	105.774	24.7853	-0.121194	5.44669
	105.774	24.7681	-0.121198	5.44669
	105.774	24.723	-0.121191	5.44669
	105.774	24.7105	-0.121187	5.44669
	105.775	24.7706	-0.121187	5.44669
	105.774	24.9555	-0.121189	5.44669
	105.774	25.1838	-0.12119	5.44669
	105.774	25.2902	-0.121189	5.44669
	105.774	25.2657	-0.121189	5.44669
	105.774	25.2195	-0.121189	5.44669
	105.797	25.2584	-0.121189	5.44669
	105.854	25.4465	-0.121189	5.44669
	105.9	25.6837	-0.121189	5.44669
	105.926	25.7926	-0.121189	5.44669
	105.969	25.766	-0.121189	5.44669
	106.008	25.7181	-0.121189	5.44669
	106.014	25.757	-0.121189	5.44669
	105.981	25.8965	-0.121189	5.44669
	105.917	25.958	-0.12906	5.44669
	105.895	25.7892	-0.149345	5.44669
	105.951	25.477	-0.157734	5.44669
	106.012	25.2238	-0.138723	5.44669
	106.022	25.1015	-0.117481	5.44669
	106.005	24.9725	-0.113711	5.44669
	105.995	24.7878	-0.119423	5.44669
	105.997	24.6795	-0.123115	5.44669
	106.001	24.6385	-0.122625	5.44669
	106.002	24.5517	-0.121106	5.44669
	106.001	24.4636	-0.120644	5.44669
	106	24.3979	-0.12099	5.44669
	106	24.2938	-0.1213	5.44669
	106.001	24.2073	-0.121306	5.44669
	106.001	24.1976	-0.121199	5.44669
	106.001	24.2226	-0.121152	5.44669
	106.001	24.2362	-0.12117	5.44669
	106.001	24.233	-0.121194	5.44669
	106.001	24.1776	-0.121198	5.44669
	106.001	24.0494	-0.121191	5.44669
	106.001	23.9494	-0.121187	5.44669
	106.001	23.9426	-0.121187	5.44669
	106.001	23.9737	-0.121189	5.44669
	106.001	23.9396	-0.12119	5.44669
	106.023	23.8081	-0.121189	5.44669
	106.08	23.6991	-0.121189	5.44669
	106.126	23.6898	-0.121189	5.44669
	106.152	23.6737	-0.121189	5.44669
	106.196	23.5147	-0.121189	5.44669
	106.235	23.2816	-0.121189	5.44669
	106.24	23.164	-0.121189	5.44669
	106.23	23.1855	-0.121189	5.44669
	106.223	23.1852	-0.121189	5.44669
	106.224	23.071	-0.121189	5.44669
	106.227	23.0064	-0.121189	5.44669
	106.228	23.1156	-0.121189	5.44669
	106.227	23.2487	-0.121189	5.44669
	106.227	23.2758	-0.12906	5.44669
	106.227	23.1923	-0.149345	5.44669
	106.227	22.9925	-0.157734	5.44669
	106.227	22.7664	-0.146593	5.44669
	106.227	22.6663	-0.145637	5.44669
	106.227	22.6926	-0.150256	5.44669
	106.227	22.7373	-0.136957	5.44669
	106.227	22.7463	-0.119407	5.44669
	106.227	22.7342	-0.115146	5.44669
	106.227	22.6767	-0.11934	5.44669
	106.227	22.5016	-0.12257	5.44669
	106.227	22.2765	-0.122426	5.44669
	106.227	22.168	-0.121217	5.44669
	106.227	22.1904	-0.120761	5.44669
	106.249	22.1873	-0.121	5.44669
	106.329	22.0715	-0.129133	5.44669
	106.41	21.9581	-0.149442	5.44669
	106.38	21.8921	-0.157749	5.44669
	106.266	21.7969	-0.138694	5.44669
	106.195	21.7143	-0.117464	5.44669
	106.223	21.703	-0.113714	5.44669
	106.329	21.7259	-0.119431	5.44669
	106.442	21.7393	-0.130988	5.44669
	106.486	21.7367	-0.150779	5.44669
	106.47	21.7309	-0.157649	5.44669
	106.448	21.7293	-0.146048	5.44669
	106.445	21.7308	-0.145438	5.44669
	106.452	21.7319	-0.158237	5.44669
	106.455	21.7319	-0.165229	5.44669
	106.455	21.7315	-0.155962	5.44669
	106.453	21.7313	-0.132642	5.44669
	106.453	21.6822	-0.115613	5.44669
	106.453	21.5063	-0.115097	5.44669
	106.453	21.3271	-0.120669	5.44669
	106.453	21.3443	-0.123145	5.44669
	106.453	21.4199	-0.122194	5.44669
	106.476	21.3478	-0.120915	5.44669
	106.533	21.2261	-0.128588	5.44669
	106.557	21.1905	-0.149244	5.44669
	106.525	21.2172	-0.15786	5.44669
	106.545	21.2408	-0.138811	5.44669
	106.615	21.2412	-0.117473	5.44669
	106.624	21.2329	-0.113676	5.44669
	106.6	21.2293	-0.119412	5.44669
	106.631	21.2308	-0.123123	5.44669
	106.682	21.2326	-0.122632	5.44669
	106.697	21.2329	-0.121106	5.44669
	106.686	21.2324	-0.120642	5.44669
	106.676	21.232	-0.120989	5.44669
	106.676	21.2321	-0.1213	5.44669
	106.679	21.2322	-0.121307	5.44669
	106.681	21.2323	-0.12907	5.44669
	106.68	21.2322	-0.149307	5.44669
	106.679	21.183	-0.165586	5.44669
	106.679	21.0562	-0.166883	5.44669
	106.679	21.0038	-0.154035	5.44669
	106.68	21.1226	-0.131246	5.44669
	106.68	21.2554	-0.115713	5.44669
	106.68	21.279	-0.123506	5.44669
	106.68	21.1941	-0.149015	5.44669
	106.68	20.995	-0.159578	5.44669
	106.68	20.7697	-0.139613	5.44669
	106.68	20.6696	-0.117199	5.44669
	106.68	20.6957	-0.113276	5.44669
	106.68	20.7894	-0.127212	5.44669
	106.68	20.9253	-0.151391	5.44669
	106.702	21.0149	-0.159249	5.44669
	106.782	21.0637	-0.13863	5.44669
	106.885	21.111	-0.116904	5.44669
	106.935	21.0243	-0.113502	5.44669
	106.924	20.8587	-0.119541	5.44669
	106.903	20.9007	-0.123239	5.44669
	106.898	21.1375	-0.122635	5.44669
	106.904	21.2963	-0.121066	5.44669
	106.908	21.2413	-0.120624	5.44669
	106.907	21.0575	-0.120996	5.44669
	106.906	20.9344	-0.121309	5.44669
	106.905	20.8885	-0.121308	5.44669
	106.906	20.8053	-0.129067	5.44669
	106.906	20.7696	-0.149305	5.44669
	106.906	20.9292	-0.157715	5.44669
	106.906	21.1792	-0.138729	5.44669
	106.906	21.2542	-0.11749	5.44669
	106.906	21.0535	-0.121583	5.44669
	106.906	20.7724	-0.147576	5.44669
	106.906	20.6499	-0.159659	5.44669
	106.906	20.6864	-0.140158	5.44669
	106.928	20.7434	-0.117399	5.44669
	106.986	20.7539	-0.113166	5.44669
	107.032	20.7381	-0.127095	5.44669
	107.035	20.7277	-0.151381	5.44669
	107.021	20.6798	-0.159287	5.44669
	107.014	20.508	-0.138649	5.44669
	107.016	20.2809	-0.116898	5.44669
	107.042	20.1704	-0.113493	5.44669
	107.1	20.1927	-0.119539	5.44669
	107.145	20.2394	-0.123241	5.44669
	107.148	20.2016	-0.130507	5.44669
	107.134	20.0629	-0.149222	5.44669
	107.127	20.0014	-0.157168	5.44669
	107.129	20.0715	-0.138529	5.44669
	107.133	20.0317	-0.117601	5.44669
	107.133	19.8773	-0.11383	5.44669
	107.132	19.8581	-0.119431	5.44669
	107.132	19.9099	-0.123076	5.44669
	107.154	19.89	-0.122606	5.44669
	107.234	19.9048	-0.121112	5.44669
	107.338	19.9739	-0.120653	5.44669
	107.365	20.0555	-0.120992	5.44669
	107.275	20.1236	-0.121297	5.44669
	107.172	20.0339	-0.121304	5.44669
	107.197	19.8105	-0.121199	5.44669
	107.317	19.674	-0.121152	5.44669
	107.392	19.6844	-0.12117	5.44669
	107.386	19.7354	-0.129065	5.44669
	107.358	19.7527	-0.149354	5.44669
	107.348	19.7418	-0.157736	5.44669
	107.354	19.7311	-0.146591	5.44669
	107.36	19.7305	-0.145635	5.44669
	107.361	19.734	-0.150256	5.44669
	107.359	19.7357	-0.136957	5.44669
	107.358	19.7352	-0.119408	5.44669
	107.358	19.7344	-0.123017	5.44669
	107.358	19.7342	-0.147496	5.44669
	107.359	19.7344	-0.159115	5.44669
	107.381	19.6854	-0.13996	5.44669
	107.438	19.5586	-0.125379	5.44669
	107.462	19.5061	-0.141438	5.44669
	107.43	19.5757	-0.155779	5.44669
	107.45	19.5817	-0.140722	5.44669
	107.543	19.5037	-0.119015	5.44669
	107.609	19.4108	-0.113643	5.44669
	107.609	19.2921	-0.11885	5.44669
	107.586	19.2091	-0.122899	5.44669
	107.577	19.2061	-0.122738	5.44669
	107.581	19.2327	-0.12123	5.44669
	107.586	19.2446	-0.120656	5.44669
	107.587	19.2401	-0.128822	5.44669
	107.585	19.234	-0.149435	5.44669
	107.584	19.233	-0.157856	5.44669
	107.584	19.2348	-0.138742	5.44669
	107.585	19.2359	-0.117446	5.44669
	107.585	19.1865	-0.12156	5.44669
	107.585	19.0101	-0.147582	5.44669
	107.585	18.7816	-0.15967	5.44669
	107.585	18.6721	-0.140161	5.44669
	107.585	18.6954	-0.117396	5.44669
	107.585	18.7421	-0.113164	5.44669
	107.585	18.7531	-0.119225	5.44669
	107.585	18.741	-0.123227	5.44669
	107.585	18.7321	-0.122742	5.44669
	107.585	18.7326	-0.121116	5.44669
	107.607	18.736	-0.120606	5.44669
	107.664	18.7372	-0.120971	5.44669
	107.688	18.7366	-0.121305	5.44669
	107.657	18.6866	-0.121315	5.44669
	107.654	18.5598	-0.121201	5.44669
	107.689	18.5076	-0.121149	5.44669
	107.731	18.6265	-0.121168	5.44669
	107.785	18.7101	-0.121195	5.44669
	107.823	18.6068	-0.121199	5.44669
	107.824	18.4695	-0.121191	5.44669
	107.812	18.3893	-0.121187	5.44669
[truncated: 542 more rows]
