# Supplementary material for: Design of a cosmetic glove stiffness compensation mechanism for toddler-sized hand prostheses
Source: PLoS One. 2017 Aug 11;12(8):e0183233. doi: 10.1371/journal.pone.0183233 (PMC5553851; doi:10.1371/journal.pone.0183233)
Supplement: S1 Dataset — (ZIP) [file pone.0183233.s001.zip › 04 Prototype + hand measurements/VSTSIL20_2.xlsx]

## Sheet: VSTSIL20_2
LabVIEW Measurement
Writer_Version	2
Reader_Version	2
Separator	Tab
Decimal_Separator	.
Multi_Headings	No
X_Columns	No
Time_Pref	Absolute
Operator	localadmin
Date	2013-11-18
Time	00:14:24.504000
***End_of_Header***
Channels	4
Samples	10	10	10	10
Date	2013-11-18	2013-11-18	2013-11-18	2013-11-18
Time	00:15:40.204000	00:15:40.204000	00:15:40.204000	00:15:40.204000
Y_Unit_Label	mm	N	N	Pa
X_Dimension	Time	Time	Time	Time
X0	0	0	0	0
Delta_X	0.01	0.01	0.01	0.01
***End_of_Header***
X_Value	Voltage LVDT (Filtered)	Voltage Load Cell (Filtered)	Voltage Pinch Load Cell (Filtered)	Voltage Pressure (Filtered)	Comment
	111.205	-0.611718	-0.12119	5.44669
	111.205	-0.748479	-0.121189	5.44669
	111.205	-0.781765	-0.12906	5.44669
	111.205	-0.74871	-0.149345	5.44669
	111.205	-0.72329	-0.157734	5.44669
	111.205	-0.724432	-0.138723	5.44669
	111.205	-0.684762	-0.117481	5.44669
	111.205	-0.56157	-0.113711	5.44669
	111.205	-0.458064	-0.119423	5.44669
	111.205	-0.448044	-0.123115	5.44669
	111.205	-0.528173	-0.122625	5.44669
	111.205	-0.671206	-0.121106	5.44669
	111.205	-0.768599	-0.120644	5.44669
	111.205	-0.769	-0.12099	5.44669
	111.205	-0.736205	-0.1213	5.44669
	111.205	-0.722588	-0.121306	5.44669
	111.205	-0.728583	-0.121199	5.44669
	111.205	-0.73594	-0.121152	5.44669
	111.205	-0.736892	-0.12117	5.44669
	111.205	-0.734676	-0.121194	5.44669
	111.205	-0.733409	-0.121198	5.44669
	111.205	-0.684476	-0.121191	5.44669
	111.205	-0.558259	-0.129057	5.44669
	111.205	-0.505969	-0.149343	5.44669
	111.205	-0.575458	-0.157734	5.44669
	111.205	-0.581329	-0.138723	5.44669
	111.205	-0.503274	-0.117481	5.44669
	111.205	-0.459654	-0.113711	5.44669
	111.205	-0.516917	-0.119423	5.44669
	111.205	-0.662357	-0.123115	5.44669
	111.205	-0.768892	-0.122625	5.44669
	111.205	-0.772268	-0.121106	5.44669
	111.205	-0.737469	-0.120644	5.44669
	111.205	-0.721956	-0.12099	5.44669
	111.205	-0.678678	-0.1213	5.44669
	111.205	-0.5599	-0.121306	5.44669
	111.205	-0.508718	-0.121199	5.44669
	111.205	-0.625216	-0.121152	5.44669
	111.205	-0.756555	-0.129041	5.44669
	111.205	-0.73116	-0.14935	5.44669
	111.205	-0.569282	-0.157743	5.44669
	111.205	-0.444754	-0.138724	5.44669
	111.205	-0.39053	-0.117479	5.44669
	111.205	-0.35345	-0.113709	5.44669
	111.205	-0.446287	-0.119424	5.44669
	111.205	-0.660035	-0.123116	5.44669
	111.205	-0.791364	-0.130496	5.44669
	111.205	-0.782243	-0.149261	5.44669
	111.205	-0.733618	-0.157189	5.44669
	111.205	-0.6676	-0.146395	5.44669
	111.205	-0.551107	-0.145747	5.44669
	111.205	-0.508971	-0.150373	5.44669
	111.205	-0.628447	-0.136967	5.44669
	111.205	-0.757819	-0.11937	5.44669
	111.205	-0.779731	-0.115127	5.44669
	111.205	-0.744539	-0.119346	5.44669
	111.205	-0.673075	-0.122579	5.44669
	111.205	-0.54952	-0.122428	5.44669
	111.205	-0.45717	-0.121214	5.44669
	111.205	-0.451953	-0.120759	5.44669
	111.205	-0.480937	-0.121	5.44669
	111.205	-0.445479	-0.121263	5.44669
	111.205	-0.363302	-0.121287	5.44669
	111.205	-0.430835	-0.121204	5.44669
	111.205	-0.650053	-0.121161	5.44669
	111.205	-0.792674	-0.121172	5.44669
	111.205	-0.786339	-0.121192	5.44669
	111.205	-0.734868	-0.121197	5.44669
	111.205	-0.715858	-0.121191	5.44669
	111.205	-0.726238	-0.121187	5.44669
	111.205	-0.73735	-0.121188	5.44669
	111.205	-0.738316	-0.121189	5.44669
	111.205	-0.734771	-0.12119	5.44669
	111.205	-0.683753	-0.121189	5.44669
	111.205	-0.557472	-0.121189	5.44669
	111.205	-0.505897	-0.121189	5.44669
	111.205	-0.575707	-0.12906	5.44669
	111.205	-0.581459	-0.149345	5.44669
	111.205	-0.50324	-0.157734	5.44669
	111.205	-0.459593	-0.138723	5.44669
	111.205	-0.516904	-0.117481	5.44669
	111.205	-0.662373	-0.113711	5.44669
	111.205	-0.768904	-0.119423	5.44669
	111.205	-0.772267	-0.123115	5.44669
	111.205	-0.737465	-0.122625	5.44669
	111.205	-0.721954	-0.121106	5.44669
	111.205	-0.72787	-0.120644	5.44669
	111.205	-0.735867	-0.12099	5.44669
	111.205	-0.737115	-0.12917	5.44669
	111.205	-0.685605	-0.149462	5.44669
	111.205	-0.557415	-0.157744	5.44669
	111.205	-0.456024	-0.138685	5.44669
	111.205	-0.448667	-0.117462	5.44669
	111.205	-0.529158	-0.113716	5.44669
	111.205	-0.622207	-0.119432	5.44669
	111.205	-0.592364	-0.123117	5.44669
	111.205	-0.540422	-0.122622	5.44669
	111.205	-0.626645	-0.121104	5.44669
	111.205	-0.745835	-0.120644	5.44669
	111.205	-0.775345	-0.120991	5.44669
	111.205	-0.74696	-0.1213	5.44669
	111.205	-0.724839	-0.121306	5.44669
	111.205	-0.725703	-0.121199	5.44669
	111.205	-0.733934	-0.121152	5.44669
	111.205	-0.687885	-0.12117	5.44669
	111.205	-0.5595	-0.121195	5.44669
	111.205	-0.505278	-0.121198	5.44669
	111.205	-0.623917	-0.121191	5.44669
	111.205	-0.757234	-0.121187	5.44669
	111.205	-0.781097	-0.121187	5.44669
	111.205	-0.745319	-0.121189	5.44669
	111.205	-0.722107	-0.12119	5.44669
	111.205	-0.725142	-0.121189	5.44669
	111.205	-0.73467	-0.121189	5.44669
	111.205	-0.737583	-0.121189	5.44669
	111.205	-0.735417	-0.121189	5.44669
	111.205	-0.684284	-0.121189	5.44669
	111.205	-0.508275	-0.121189	5.44669
	111.205	-0.32974	-0.121189	5.44669
	111.205	-0.396422	-0.121189	5.44669
	111.205	-0.59869	-0.121189	5.44669
	111.205	-0.578889	-0.121189	5.44669
	111.205	-0.338329	-0.121189	5.44669
	111.205	-0.170016	-0.121189	5.44669
	111.205	-0.17321	-0.121189	5.44669
	111.205	-0.232503	-0.121189	5.44669
	111.205	-0.255906	-0.121189	5.44669
	111.205	-0.244587	-0.121189	5.44669
	111.205	-0.231519	-0.12906	5.44669
	111.205	-0.230068	-0.149345	5.44669
	111.205	-0.234105	-0.157734	5.44669
	111.205	-0.236311	-0.138723	5.44669
	111.205	-0.235801	-0.117481	5.44669
	111.205	-0.234803	-0.113711	5.44669
	111.205	-0.234566	-0.119423	5.44669
	111.205	-0.234822	-0.123115	5.44669
	111.205	-0.235013	-0.122625	5.44669
	111.183	-0.235002	-0.128977	5.44669
	111.103	-0.23493	-0.1488	5.44669
	111	-0.185713	-0.157535	5.44669
	110.95	-0.058952	-0.138833	5.44669
	110.961	-0.006536	-0.117598	5.44669
	110.982	-0.076164	-0.121591	5.44669
	110.987	-0.032949	-0.147541	5.44669
	111.004	0.171888	-0.159641	5.44669
	111.057	0.31717	-0.140164	5.44669
	111.081	0.317068	-0.117407	5.44669
	111.029	0.267263	-0.113168	5.44669
	110.969	0.246736	-0.119222	5.44669
	110.958	0.255888	-0.123224	5.44669
	110.974	0.267025	-0.122742	5.44669
	110.984	0.268438	-0.121116	5.44669
	110.983	0.314262	-0.120607	5.44669
	110.979	0.439124	-0.120971	5.44669
	110.978	0.541142	-0.121305	5.44669
	110.979	0.549945	-0.129186	5.44669
	110.979	0.519027	-0.149356	5.44669
	110.957	0.5524	-0.157694	5.44669
	110.899	0.683581	-0.138702	5.44669
	110.875	0.792678	-0.117487	5.44669
	110.929	0.802201	-0.11372	5.44669
	110.99	0.769068	-0.119426	5.44669
	110.978	0.801257	-0.123113	5.44669
	110.882	0.981921	-0.122623	5.44669
	110.768	1.16915	-0.121106	5.44669
	110.72	1.15364	-0.120645	5.44669
	110.735	1.07589	-0.120991	5.44669
	110.757	1.14647	-0.1213	5.44669
	110.761	1.26832	-0.121306	5.44669
	110.755	1.30452	-0.121199	5.44669
	110.751	1.27798	-0.129022	5.44669
	110.751	1.25426	-0.149326	5.44669
	110.753	1.2538	-0.16561	5.44669
	110.753	1.31123	-0.166887	5.44669
	110.753	1.49082	-0.154028	5.44669
	110.753	1.7178	-0.131242	5.44669
	110.753	1.8255	-0.115714	5.44669
	110.753	1.80204	-0.115637	5.4507
	110.753	1.75585	-0.128731	5.46104
	110.753	1.79434	-0.151188	5.46531
	110.753	1.9331	-0.158625	5.45562
	110.73	2.04355	-0.138441	5.4448
	110.651	2.10014	-0.117046	5.44287
	110.547	2.19241	-0.113629	5.44579
	110.52	2.27721	-0.119544	5.44767
	110.588	2.29043	-0.123195	5.44742
	110.655	2.31668	-0.122615	5.44664
	110.664	2.4786	-0.121074	5.44641
	110.622	2.70931	-0.120634	5.44658
	110.553	2.82486	-0.120998	5.44674
	110.509	2.85255	-0.121306	5.44675
	110.511	2.98036	-0.121306	5.44669
	110.526	3.19653	-0.121197	5.44667
	110.532	3.36734	-0.121151	5.44668
	110.529	3.52953	-0.12117	5.44669
	110.526	3.71085	-0.121195	5.44669
	110.525	3.80591	-0.121198	5.44669
	110.526	3.79344	-0.121191	5.44669
	110.527	3.80554	-0.121187	5.44267
	110.527	3.97071	-0.121188	5.43234
	110.526	4.20782	-0.121189	5.42806
	110.526	4.37408	-0.12119	5.43775
	110.526	4.52691	-0.121189	5.44858
	110.527	4.70593	-0.121189	5.4505
	110.527	4.80335	-0.121189	5.44759
	110.526	4.84187	-0.121189	5.44571
	110.526	4.98067	-0.121189	5.44595
	110.526	5.19759	-0.121189	5.44673
	110.526	5.36482	-0.121189	5.44696
	110.526	5.52524	-0.121189	5.44679
	110.526	5.70709	-0.121189	5.44663
	110.526	5.85219	-0.121189	5.44663
	110.526	6.06504	-0.121189	5.44668
	110.526	6.43208	-0.121189	5.44671
	110.526	6.75911	-0.121189	5.4467
	110.526	6.90343	-0.121189	5.44668
	110.526	7.01703	-0.121189	5.44668
	110.504	7.23691	-0.121189	5.44669
	110.424	7.5208	-0.121189	5.44669
	110.343	7.7459	-0.121189	5.44669
	110.373	7.86686	-0.121189	5.44669
	110.487	8.00528	-0.121189	5.44669
	110.558	8.24361	-0.121189	5.44669
	110.53	8.52636	-0.121189	5.44669
	110.424	8.79361	-0.121189	5.44669
	110.311	9.03879	-0.121189	5.44669
	110.267	9.28028	-0.121189	5.44669
	110.284	9.57726	-0.121189	5.44669
	110.305	9.95577	-0.121189	5.44669
	110.308	10.3086	-0.121189	5.44669
	110.302	10.6152	-0.121189	5.44669
	110.298	11.0091	-0.121189	5.44669
	110.299	11.4713	-0.121189	5.44669
	110.3	11.8352	-0.121189	5.44669
	110.301	12.1184	-0.121189	5.44669
	110.3	12.4987	-0.12906	5.44669
	110.3	13.0129	-0.149345	5.44669
	110.3	13.5095	-0.165605	5.44669
	110.3	13.8958	-0.166878	5.44669
	110.3	14.2827	-0.154026	5.44669
	110.3	14.7153	-0.131244	5.44669
	110.3	15.1188	-0.115715	5.44669
	110.3	15.4861	-0.115637	5.44669
	110.3	15.7983	-0.120859	5.44669
	110.3	16.0922	-0.123032	5.44669
	110.3	16.446	-0.12208	5.44669
	110.3	16.7898	-0.120907	5.44669
	110.3	17.0523	-0.120755	5.44669
	110.3	17.2263	-0.121107	5.44669
	110.3	17.3338	-0.121309	5.44669
	110.3	17.4848	-0.121269	5.44669
	110.3	17.684	-0.12118	5.44669
	110.3	17.8397	-0.121157	5.44669
	110.3	18.0509	-0.121179	5.44669
	110.3	18.4134	-0.121196	5.44669
	110.3	18.7883	-0.121196	5.44669
	110.3	19.0605	-0.121189	5.44669
	110.3	19.2766	-0.121187	5.44669
	110.278	19.5045	-0.121188	5.44669
	110.22	19.7569	-0.12119	5.44669
	110.174	20.0154	-0.12119	5.44669
	110.148	20.2678	-0.121189	5.44669
	110.105	20.6138	-0.121189	5.44669
	110.066	21.1643	-0.121189	5.44669
	110.06	21.7439	-0.121189	5.44669
	110.071	22.1609	-0.121189	5.44669
	110.078	22.5324	-0.121189	5.44669
	110.076	22.9972	-0.121189	5.44669
	110.074	23.4766	-0.121189	5.44669
	110.073	23.8241	-0.121189	5.44669
	110.074	24.0947	-0.121189	5.44669
	110.074	24.4756	-0.121189	5.44669
	110.074	24.9944	-0.121189	5.44669
	110.052	25.4928	-0.121189	5.44669
	109.994	25.8782	-0.121189	5.44669
	109.97	26.2641	-0.121189	5.44669
	110.024	26.6966	-0.121189	5.44669
	110.084	27.1004	-0.121189	5.44669
	110.095	27.4679	-0.121189	5.44669
	110.079	27.7308	-0.121189	5.44669
	110.068	27.7995	-0.121189	5.44669
	110.048	27.7981	-0.121189	5.44669
	109.972	27.9307	-0.121189	5.44669
	109.87	28.1593	-0.121189	5.44669
	109.842	28.3336	-0.121189	5.44669
	109.909	28.4929	-0.121189	5.44669
	109.954	28.6717	-0.121189	5.44669
	109.905	28.7668	-0.12906	5.44669
	109.839	28.7552	-0.149345	5.44669
	109.825	28.7676	-0.157734	5.44669
	109.841	28.9327	-0.138723	5.44669
	109.853	29.1696	-0.117481	5.44669
	109.852	29.2866	-0.113711	5.44669
	109.848	29.3127	-0.119423	5.44669
	109.846	29.4393	-0.123115	5.44669
	109.847	29.6556	-0.122625	5.44669
	109.848	29.7777	-0.121106	5.44669
	109.848	29.764	-0.120644	5.44669
	109.848	29.7169	-0.12099	5.44669
	109.848	29.7023	-0.1213	5.44669
	109.848	29.7621	-0.121306	5.44669
	109.848	29.9478	-0.121199	5.44669
	109.848	30.2256	-0.121152	5.44669
	109.848	30.5078	-0.12117	5.44669
	109.848	30.7116	-0.121194	5.44669
	109.848	30.8242	-0.121198	5.44669
	109.848	30.9175	-0.129062	5.44669
	109.848	30.9845	-0.149342	5.44669
	109.848	31.0394	-0.157732	5.44669
	109.848	31.1464	-0.138723	5.44669
	109.825	31.2872	-0.117482	5.44669
	109.768	31.474	-0.113711	5.44669
	109.744	31.676	-0.119423	5.44669
	109.798	31.771	-0.123115	5.44669
	109.858	31.8003	-0.122625	5.44669
	109.869	31.9361	-0.121106	5.44669
	109.83	32.2043	-0.120644	5.44669
	109.74	32.5002	-0.12099	5.44669
	109.66	32.7623	-0.1213	5.44669
	109.672	33.0006	-0.121306	5.44669
	109.708	33.2411	-0.121199	5.44669
	109.674	33.4909	-0.121152	5.44669
	109.618	33.7438	-0.12117	5.44669
	109.602	34.044	-0.121194	5.44669
	109.615	34.4197	-0.121198	5.44669
	109.625	34.721	-0.121191	5.44669
	109.625	34.8026	-0.121187	5.44669
	109.622	34.7929	-0.121187	5.44669
	109.62	34.9174	-0.121189	5.44669
	109.621	35.1456	-0.12119	5.44669
	109.622	35.3226	-0.121189	5.44669
	109.622	35.4831	-0.121189	5.44669
	109.621	35.6615	-0.121189	5.44669
	109.621	35.756	-0.12906	5.44669
	109.621	35.7934	-0.149345	5.44669
	109.621	35.9329	-0.157734	5.44669
	109.621	36.1504	-0.138723	5.44669
	109.621	36.3177	-0.117481	5.44669
	109.621	36.4779	-0.113711	5.44669
	109.621	36.6596	-0.119423	5.44669
	109.599	36.8048	-0.123115	5.44669
	109.519	36.9685	-0.122625	5.44669
	109.416	37.1596	-0.121106	5.44669
	109.388	37.3074	-0.120644	5.44669
	109.479	37.4689	-0.12099	5.44669
	109.603	37.6581	-0.1213	5.44669
	109.636	37.7567	-0.121306	5.44669
	109.54	37.7429	-0.121199	5.44669
	109.411	37.704	-0.121152	5.44669
	109.357	37.7421	-0.12117	5.44669
	109.374	37.9273	-0.121194	5.44669
	109.4	38.1635	-0.121198	5.44669
	109.405	38.3223	-0.121191	5.44669
	109.397	38.4723	-0.121187	5.44669
	109.393	38.6528	-0.121187	5.44669
	109.393	38.7518	-0.121189	5.44669
	109.395	38.7413	-0.12119	5.44669
	109.396	38.7528	-0.121189	5.44669
	109.395	38.9171	-0.121189	5.44669
	109.395	39.154	-0.121189	5.44669
	109.395	39.2713	-0.121189	5.44669
	109.395	39.2484	-0.121189	5.44669
	109.395	39.199	-0.121189	5.44669
	109.395	39.1867	-0.121189	5.44669
	109.395	39.2484	-0.121189	5.44669
	109.395	39.434	-0.12906	5.44669
	109.395	39.6619	-0.149345	5.44669
	109.395	39.7679	-0.165605	5.44669
	109.395	39.7434	-0.166878	5.44669
	109.395	39.6974	-0.161897	5.44669
	109.395	39.6871	-0.1594	5.44669
	109.395	39.6992	-0.15226	5.44669
	109.395	39.708	-0.13317	5.44669
	109.395	39.7073	-0.117151	5.44669
	109.395	39.7039	-0.115554	5.44669
	109.395	39.7027	-0.120314	5.44669
	109.395	39.7035	-0.122834	5.44669
	109.395	39.7042	-0.12219	5.44669
	109.395	39.7042	-0.121024	5.44669
	109.395	39.704	-0.120764	5.44669
	109.395	39.7039	-0.12107	5.44669
	109.395	39.7039	-0.12129	5.44669
	109.373	39.704	-0.121274	5.44669
	109.293	39.704	-0.121189	5.44669
	109.189	39.704	-0.121159	5.44669
	109.162	39.7039	-0.121177	5.44669
	109.252	39.7039	-0.121195	5.44669
	109.355	39.7039	-0.121196	5.44669
	109.352	39.7039	-0.12119	5.44669
	109.29	39.7039	-0.121187	5.44669
	109.239	39.7039	-0.121188	5.44669
	109.213	39.7039	-0.121189	5.44669
	109.238	39.7039	-0.12119	5.44669
	109.261	39.7039	-0.121189	5.44669
	109.217	39.7039	-0.121189	5.44669
	109.162	39.7039	-0.12906	5.44669
	109.149	39.7039	-0.149345	5.44669
	109.163	39.7039	-0.157734	5.44669
	109.173	39.7039	-0.146593	5.44669
	109.173	39.7039	-0.145637	5.44669
	109.169	39.6548	-0.150256	5.44669
	109.167	39.4788	-0.136957	5.44669
	109.168	39.2504	-0.119407	5.44669
	109.169	39.19	-0.115146	5.44669
	109.169	39.34	-0.11934	5.44669
	109.169	39.4391	-0.12257	5.44669
	109.169	39.3313	-0.122426	5.44669
	109.169	39.1865	-0.121217	5.44669
	109.169	39.154	-0.120761	5.44669
	109.169	39.2394	-0.121	5.44669
	109.169	39.3927	-0.121262	5.44669
	109.169	39.4433	-0.121287	5.44669
	109.169	39.3143	-0.121204	5.44669
	109.169	39.1779	-0.121161	5.44669
	109.169	39.1565	-0.129043	5.44669
	109.169	39.1943	-0.149348	5.44669
	109.169	39.2176	-0.157741	5.44669
	109.146	39.2138	-0.138725	5.44669
	109.089	39.2039	-0.117479	5.44669
	109.065	39.2012	-0.113709	5.44669
	109.119	39.2035	-0.119423	5.44669
	109.179	39.2055	-0.130987	5.44669
	109.19	39.2055	-0.150781	5.44669
	109.174	39.2048	-0.157651	5.44669
	109.163	39.2045	-0.138177	5.44669
	109.165	39.1554	-0.117282	5.44669
	109.169	38.9796	-0.113821	5.44669
	109.17	38.8004	-0.11954	5.44669
	109.169	38.8667	-0.123125	5.44669
	109.168	39.1183	-0.122587	5.44669
	109.168	39.2254	-0.128958	5.44669
	109.169	39.0373	-0.156676	5.44669
	109.169	38.7993	-0.1857	5.44669
	109.169	38.8457	-0.17538	5.44669
	109.169	39.1099	-0.135129	5.44669
	109.169	39.2786	-0.110011	5.44669
	109.169	39.2671	-0.111908	5.44669
	109.146	39.2043	-0.121331	5.44669
	109.067	39.1823	-0.124557	5.44669
	108.963	39.1955	-0.122551	5.44669
	108.936	39.2088	-0.120563	5.44669
	109.004	39.2097	-0.120443	5.44669
	109.049	39.2054	-0.121099	5.44669
	109	39.2032	-0.121417	5.44669
	108.957	39.2039	-0.121316	5.44669
	108.999	39.2049	-0.121162	5.44669
	109.039	39.2051	-0.121132	5.44669
	109.02	39.2048	-0.121175	5.44669
	109.016	39.2046	-0.121204	5.44669
	109.025	39.2046	-0.1212	5.44669
	108.985	39.2047	-0.121189	5.44669
	108.937	39.2047	-0.121185	5.44669
	108.926	39.2047	-0.121188	5.44669
	108.938	39.2539	-0.12119	5.44669
	108.946	39.3807	-0.12119	5.44669
	108.946	39.4823	-0.121189	5.44669
	108.942	39.5394	-0.121189	5.44669
	108.941	39.6351	-0.121189	5.44669
	108.942	39.6719	-0.121189	5.44669
	108.943	39.5577	-0.12906	5.44669
	108.92	39.4324	-0.149345	5.44669
	108.863	39.4103	-0.157734	5.44669
	108.817	39.4932	-0.146593	5.44669
	108.813	39.6417	-0.145637	5.44669
	108.849	39.7404	-0.150256	5.44669
	108.914	39.7394	-0.136957	5.44669
	108.936	39.6563	-0.119407	5.44669
	108.878	39.516	-0.115146	5.44669
	108.818	39.4208	-0.11934	5.44669
	108.786	39.3711	-0.12257	5.44669
	108.745	39.2764	-0.122426	5.44669
	108.709	39.188	-0.121217	5.44669
	108.704	39.1742	-0.120761	5.44669
	108.714	39.1982	-0.128871	5.44268
	108.719	39.2129	-0.157288	5.43234
	108.718	39.2105	-0.185987	5.42806
	108.716	39.2042	-0.175283	5.43775
	108.715	39.2025	-0.134986	5.44858
	108.716	39.2039	-0.109985	5.4505
	108.716	39.2052	-0.111948	5.44759
	108.716	39.2052	-0.129228	5.44571
	108.716	39.2047	-0.152709	5.44595
	108.716	39.2046	-0.159085	5.44673
	108.716	39.2046	-0.138093	5.44696
	108.716	39.2047	-0.116737	5.44679
	108.716	39.2047	-0.113623	5.44663
	108.716	39.2047	-0.119651	5.44663
	108.694	39.2047	-0.123242	5.44668
	108.636	39.1555	-0.122597	5.44671
	108.59	39.0287	-0.12892	5.4467
	108.587	38.9763	-0.148786	5.44668
	108.601	39.0951	-0.15755	5.44668
	108.586	39.2279	-0.138844	5.44267
	108.548	39.2514	-0.117597	5.43234
	108.556	39.1666	-0.113716	5.42806
	108.576	39.0167	-0.119384	5.43775
	108.537	38.9673	-0.123097	5.44858
	108.485	39.0957	-0.122631	5.4505
	108.472	39.2313	-0.121115	5.44759
	108.484	39.2527	-0.120646	5.44571
	108.494	39.2151	-0.128859	5.44595
	108.494	39.1919	-0.149454	5.44673
	108.49	39.1957	-0.157851	5.44696
	108.489	39.2055	-0.138733	5.44679
	108.489	39.2082	-0.117444	5.44663
	108.49	39.2059	-0.121562	5.44663
	108.49	39.2532	-0.147584	5.44668
	108.49	39.4291	-0.16754	5.44671
	108.49	39.6582	-0.168316	5.4467
	108.49	39.7681	-0.15394	5.44668
	108.49	39.7448	-0.130697	5.44668
	108.49	39.6979	-0.115517	5.44669
	108.49	39.6868	-0.115748	5.44669
	108.49	39.6989	-0.120976	5.44669
	108.49	39.7079	-0.123042	5.44669
	108.49	39.7566	-0.122042	5.44669
	108.49	39.9291	-0.120888	5.44669
	108.49	40.1563	-0.12076	5.44669
	108.49	40.2666	-0.121116	5.44669
	108.49	40.2441	-0.121311	5.44669
	108.49	40.1974	-0.129137	5.44669
	108.49	40.2354	-0.149334	5.44669
	108.49	40.3741	-0.157702	5.44669
	108.49	40.4355	-0.138713	5.44669
	108.49	40.3654	-0.117489	5.44669
	108.49	40.4052	-0.113717	5.44669
	108.49	40.6088	-0.119423	5.44669
	108.49	40.7548	-0.123113	5.44669
	108.49	40.7554	-0.130495	5.44669
	108.468	40.7548	-0.149262	5.44669
	108.388	40.91	-0.157189	5.44669
	108.307	41.0983	-0.138524	5.44669
	108.337	41.0923	-0.125462	5.44669
	108.451	41.0181	-0.141983	5.44669
	108.522	41.0868	-0.155978	5.44669
	108.516	41.2066	-0.140611	5.44669
	108.467	41.2426	-0.126768	5.44669
	108.378	41.2167	-0.149659	5.44669
	108.28	41.1934	-0.183588	5.44669
	108.236	41.1928	-0.176997	5.44669
	108.247	41.2009	-0.136558	5.44669
	108.267	41.2045	-0.110035	5.44669
	108.271	41.2031	-0.11928	5.44669
	108.265	41.2013	-0.14927	5.44669
	108.262	41.201	-0.161188	5.44669
	108.262	41.2507	-0.140197	5.44669
	108.264	41.427	-0.116871	5.44669
	108.264	41.6553	-0.112931	5.44669
	108.264	41.7648	-0.119314	5.44669
	108.263	41.7416	-0.123347	5.44669
	108.263	41.6949	-0.122761	5.44669
	108.264	41.6839	-0.121081	5.44669
	108.264	41.6959	-0.120585	5.44669
	108.264	41.7049	-0.120975	5.44669
	108.264	41.7043	-0.121314	5.44669
	108.241	41.7009	-0.121318	5.44669
	108.162	41.6997	-0.121199	5.44669
	108.058	41.7004	-0.129018	5.44669
	108.008	41.7011	-0.149324	5.44669
	108.019	41.652	-0.15774	5.44669
	108.04	41.4758	-0.138733	5.44669
	108.045	41.2473	-0.117483	5.44669
	108.04	41.1377	-0.113708	5.44669
	108.035	41.1609	-0.119422	5.44669
	108.036	41.2077	-0.123116	5.44669
	108.037	41.2187	-0.122626	5.44669
	108.038	41.2067	-0.121106	5.44669
	108.038	41.1977	-0.120644	5.44669
	108.037	41.1982	-0.12099	5.44669
	108.037	41.2016	-0.1213	5.44669
	108.037	41.2029	-0.121306	5.44669
	108.037	41.2022	-0.121199	5.44669
	108.037	41.2014	-0.121152	5.44669
	108.037	41.2014	-0.12117	5.44669
	108.037	41.2016	-0.121194	5.44669
	108.037	41.2017	-0.121198	5.44669
	108.037	41.2017	-0.121191	5.44669
	108.037	41.2016	-0.121187	5.44669
	108.015	41.2016	-0.129058	5.44268
	107.958	41.2017	-0.149345	5.43234
	107.911	41.2017	-0.157735	5.42806
	107.908	41.2017	-0.138723	5.43775
	107.922	41.2017	-0.117481	5.44858
	107.907	41.2017	-0.113711	5.4505
	107.847	41.2017	-0.127294	5.44759
	107.798	41.2017	-0.151271	5.44571
	107.793	41.1525	-0.15917	5.44595
	107.809	40.9765	-0.138639	5.44673
	107.816	40.7481	-0.116936	5.44696
	107.814	40.6385	-0.113512	5.44679
	107.81	40.6617	-0.119534	5.44663
	107.81	40.7084	-0.123232	5.44663
	107.811	40.7195	-0.130505	5.44668
	107.811	40.7074	-0.149224	5.44671
	107.811	40.6985	-0.15717	5.4467
	107.811	40.6498	-0.138529	5.44668
	107.811	40.4772	-0.117601	5.44668
	107.789	40.2501	-0.11383	5.44669
	107.731	40.1398	-0.119431	5.44669
	107.707	40.1622	-0.123076	5.44669
	107.761	40.2089	-0.122606	5.44669
	107.821	40.2202	-0.121112	5.44669
	107.832	40.2083	-0.120653	5.44669
	107.794	40.1501	-0.128863	5.44669
	107.703	40.0238	-0.149453	5.44669
	107.601	39.9255	-0.157849	5.44669
	107.556	39.9188	-0.138732	5.44669
	107.568	39.9985	-0.125315	5.44669
	107.588	40.1401	-0.141847	5.44669
	107.592	40.2371	-0.155973	5.44669
	107.587	40.2378	-0.140658	5.44669
	107.583	40.2053	-0.118919	5.44669
	107.583	40.1917	-0.113625	5.44669
	107.585	40.1976	-0.118877	5.44669
	107.585	40.2049	-0.122917	5.44669
	107.585	40.2059	-0.130607	5.44669
	107.585	40.2037	-0.149379	5.44669
	107.585	40.2024	-0.157199	5.44669
	107.585	40.2027	-0.138486	5.44669
	107.585	40.2032	-0.117572	5.44669
	107.585	40.2526	-0.113833	5.44669
	107.585	40.3792	-0.127313	5.44669
	107.585	40.4315	-0.151235	5.44669
	107.585	40.3127	-0.159148	5.44669
	107.585	40.18	-0.138643	5.44669
	107.585	40.1565	-0.124816	5.44669
	107.585	40.1922	-0.14167	5.44669
	107.585	40.2152	-0.156077	5.44669
	107.585	40.2122	-0.140764	5.44669
	107.585	40.2027	-0.118926	5.44669
	107.585	40.1998	-0.113591	5.44669
	107.585	40.2511	-0.118859	5.44669
	107.585	40.3798	-0.122922	5.44669
	107.585	40.4815	-0.122744	5.44669
	107.585	40.4888	-0.121225	5.44669
	107.585	40.4082	-0.120651	5.44669
	107.585	40.2659	-0.120951	5.44669
	107.585	40.169	-0.121281	5.44669
	107.562	40.1685	-0.121312	5.44669
	107.483	40.2011	-0.121208	5.44669
	107.401	40.2147	-0.121153	5.44669
	107.409	40.2087	-0.129038	5.44669
	107.443	40.2014	-0.149348	5.44669
	107.411	40.2005	-0.157743	5.44669
	107.356	40.2027	-0.138725	5.44669
	107.34	40.2039	-0.117479	5.44669
	107.352	40.2037	-0.113709	5.44669
	107.362	40.2031	-0.127294	5.44669
	107.362	40.203	-0.151272	5.44669
	107.359	40.2523	-0.15917	5.44669
	107.357	40.4284	-0.138639	5.44669
	107.358	40.6568	-0.116936	5.44669
	107.359	40.7171	-0.121383	5.44669
	107.359	40.5672	-0.147689	5.44669
	107.358	40.468	-0.159777	5.44669
	107.358	40.5758	-0.140168	5.44669
	107.358	40.6714	-0.11736	5.44669
	107.358	40.5772	-0.113146	5.44669
	107.358	40.4885	-0.127101	5.44669
	107.358	40.5808	-0.151391	5.44669
	107.358	40.7154	-0.159289	5.44669
	107.358	40.7492	-0.138647	5.44669
	107.336	40.7171	-0.116897	5.44669
	107.279	40.6919	-0.113493	5.44669
	107.233	40.742	-0.11954	5.44669
	107.207	40.9273	-0.123242	5.44669
	107.163	41.1593	-0.122636	5.44669
	107.124	41.267	-0.121066	5.44669
	107.119	41.2418	-0.120623	5.44669
	107.129	41.1949	-0.120996	5.44669
	107.136	41.1845	-0.121309	5.44669
	107.135	41.1969	-0.129179	5.44669
	107.132	41.2058	-0.149352	5.44669
	107.131	41.2051	-0.157695	5.44669
	107.132	41.2016	-0.138704	5.44669
	107.132	41.2004	-0.117487	5.44669
	107.132	41.2012	-0.11372	5.44669
	107.132	41.2019	-0.119425	5.44669
	107.132	41.2019	-0.123113	5.44669
	107.132	41.2017	-0.122623	5.44669
	107.132	41.2016	-0.121106	5.44669
	107.132	41.2016	-0.120645	5.44669
	107.132	41.2017	-0.120991	5.44669
	107.132	41.2017	-0.1213	5.44669
	107.11	41.2017	-0.129177	5.44669
	107.052	41.2017	-0.149354	5.44669
	107.006	41.2017	-0.157697	5.44669
	107.003	41.2017	-0.138703	5.44669
	107.017	41.2017	-0.117486	5.44669
	107.002	41.2017	-0.11372	5.44669
	106.942	41.2017	-0.119425	5.44669
	106.893	41.2017	-0.123113	5.44669
	106.888	41.1525	-0.122623	5.44669
	106.903	40.9765	-0.128977	5.44669
	106.911	40.7481	-0.1488	5.44669
	106.909	40.6385	-0.157536	5.44669
	106.905	40.6617	-0.146704	5.44669
	106.905	40.7084	-0.145753	5.44669
	106.905	40.7195	-0.150265	5.44669
	106.906	40.7074	-0.136919	5.44669
	106.906	40.6493	-0.119388	5.44669
	106.906	40.4738	-0.115152	5.44669
	106.906	40.2488	-0.119349	5.44669
	106.906	40.1405	-0.122572	5.44669
	106.906	40.163	-0.122424	5.44669
	106.906	40.209	-0.121215	5.44669
	106.906	40.22	-0.120761	5.44669
	106.906	40.2082	-0.121001	5.44669
	106.906	40.1501	-0.121262	5.44669
	106.906	40.0238	-0.121287	5.44669
	106.906	39.9747	-0.121204	5.44669
	106.884	40.0948	-0.121161	5.44669
	106.826	40.2269	-0.121172	5.44669
	106.802	40.2497	-0.121192	5.44669
	106.834	40.2139	-0.121197	5.44669
	106.837	40.1911	-0.121191	5.44669
	106.823	40.1943	-0.121187	5.44669
	106.839	40.1546	-0.121188	5.44669
	106.809	39.9814	-0.121189	5.44669
	106.717	39.7509	-0.12119	5.44669
	106.656	39.6885	-0.121189	5.44669
	106.657	39.8385	-0.121189	5.44669
	106.679	39.9875	-0.121189	5.44669
	106.687	40.0068	-0.121189	5.44669
	106.705	39.9635	-0.121189	5.44669
	106.758	39.988	-0.121189	5.44669
	106.781	40.0706	-0.121189	5.44669
	106.729	40.0072	-0.121189	5.44669
	106.67	39.7895	-0.121189	5.44669
	106.659	39.6461	-0.12906	5.44669
	106.674	39.6515	-0.149345	5.44669
	106.685	39.7029	-0.157734	5.44669
	106.684	39.7222	-0.138723	5.44669
	106.679	39.712	-0.117481	5.44669
	106.678	39.7008	-0.121581	5.44669
	106.679	39.6998	-0.147579	5.44669
	106.68	39.7033	-0.15966	5.44669
	106.68	39.7052	-0.140158	5.44669
	106.68	39.7047	-0.117398	5.44669
	106.679	39.7038	-0.113166	5.44669
	106.679	39.7036	-0.119225	5.44669
	106.68	39.7039	-0.123226	5.44669
	106.68	39.704	-0.122742	5.44669
	106.68	39.704	-0.121116	5.44669
	106.68	39.7039	-0.120607	5.44669
	106.68	39.7039	-0.128842	5.44669
	106.657	39.7039	-0.14946	5.44669
	106.6	39.704	-0.165731	5.44669
	106.576	39.6548	-0.16689	5.44669
	106.608	39.528	-0.153986	5.44669
	106.61	39.4264	-0.131223	5.44669
	106.597	39.3692	-0.115721	5.44669
	106.635	39.2736	-0.115647	5.44669
	106.662	39.1876	-0.120861	5.44669
	106.595	39.175	-0.12303	5.44669
	106.479	39.1987	-0.122078	5.44669
	106.443	39.1636	-0.120907	5.44669
	106.511	38.9851	-0.120755	5.44669
	106.559	38.7506	-0.121108	5.44669
	106.512	38.6394	-0.121309	5.44669
	106.446	38.664	-0.121268	5.44669
	106.43	38.6628	-0.12118	5.44669
	106.446	38.547	-0.121157	5.44669
	106.459	38.4821	-0.121179	5.44669
	106.458	38.5918	-0.121196	5.44669
	106.453	38.6759	-0.121196	5.44669
	106.452	38.5271	-0.121189	5.44669
	106.453	38.2642	-0.121187	5.44669
	106.454	38.1308	-0.121188	5.44669
	106.454	38.1563	-0.12119	5.44669
	106.453	38.2125	-0.12119	5.44669
	106.453	38.1775	-0.121189	5.44669
	106.453	37.9874	-0.121189	5.44669
	106.431	37.7973	-0.121189	5.44669
	106.351	37.8149	-0.121189	5.44669
	106.248	37.9438	-0.121189	5.44669
	106.198	38	-0.121189	5.44669
	106.208	37.9791	-0.121189	5.44669
	106.23	37.9998	-0.121189	5.44669
	106.235	38.1221	-0.121189	5.44669
	106.229	38.2319	-0.121189	5.44669
	106.225	38.245	-0.121189	5.44669
	106.225	38.213	-0.121189	5.44669
	106.227	38.1953	-0.121189	5.44669
	106.228	38.1992	-0.121189	5.44669
	106.227	38.158	-0.121189	5.44669
	106.227	38.0332	-0.121189	5.44669
	106.227	37.9295	-0.121189	5.44669
	106.227	37.92	-0.121189	5.44669
	106.227	38.0004	-0.121189	5.44669
	106.227	38.1434	-0.121189	5.44669
	106.227	38.2407	-0.121189	5.44669
	106.205	38.241	-0.121189	5.44669
	106.125	38.2083	-0.121189	5.44669
	106.021	38.1947	-0.121189	5.44669
	105.972	38.2007	-0.121189	5.44669
	105.982	38.208	-0.121189	5.44669
	106.003	38.209	-0.121189	5.44669
	106.008	38.2067	-0.121189	5.44669
	106.003	38.2055	-0.121189	5.44669
	105.999	38.2057	-0.121189	5.44669
	105.999	38.2063	-0.121189	5.44669
	106.001	38.2064	-0.121189	5.44669
	106.001	38.1571	-0.121189	5.44669
	106.001	37.981	-0.121189	5.44669
	106.001	37.8018	-0.121189	5.44669
	106.001	37.8191	-0.121189	5.44669
	106.001	37.8947	-0.121189	5.44669
	106.001	37.8226	-0.12906	5.44669
	106.001	37.7009	-0.149345	5.44669
	106.001	37.7145	-0.157734	5.44669
	106.001	37.868	-0.138723	5.44669
	106.001	37.9932	-0.117481	5.44669
	106.001	38.0507	-0.113711	5.44669
	106.001	38.1381	-0.119423	5.44669
	105.978	38.2205	-0.123115	5.44669
	105.921	38.2345	-0.122625	5.44669
	105.875	38.2127	-0.121106	5.44669
	105.849	38.1989	-0.120644	5.44669
	105.806	38.25	-0.12099	5.44669
	105.767	38.3826	-0.1213	5.44669
	105.783	38.4367	-0.121306	5.44669
	105.851	38.3166	-0.121199	5.44669
	105.882	38.1826	-0.129022	5.44669
	105.827	38.1591	-0.157196	5.44669
	105.764	38.1952	-0.185895	5.44669
	105.752	38.2184	-0.175277	5.44669
	105.769	38.2153	-0.135016	5.44669
	105.78	38.1565	-0.11	5.44669
	105.779	37.9776	-0.111943	5.44669
	105.774	37.7514	-0.12135	5.44669
	105.773	37.6438	-0.124552	5.44669
	105.774	37.667	-0.122542	5.44669
	105.775	37.7131	-0.120561	5.44669
	105.775	37.6746	-0.120445	5.44669
	105.774	37.4867	-0.121101	5.44669
	105.774	37.2987	-0.121417	5.44669
	105.774	37.3165	-0.121316	5.44669
	105.774	37.3954	-0.121161	5.44669
	105.774	37.3246	-0.121133	5.44669
	105.774	37.2022	-0.121175	5.44669
	105.774	37.1166	-0.121204	5.44669
	105.752	36.9673	-0.1212	5.44669
	105.695	36.7628	-0.121189	5.44669
	105.671	36.6537	-0.129056	5.44669
	105.702	36.6685	-0.149343	5.44669
	105.683	36.7117	-0.157735	5.44669
	105.612	36.6749	-0.138723	5.44669
	105.604	36.4888	-0.117481	5.44669
	105.628	36.2517	-0.11371	5.44669
	105.596	36.1421	-0.119423	5.44669
	105.546	36.1192	-0.123116	5.44669
	105.531	35.9912	-0.122625	5.44669
	105.542	35.7733	-0.121106	5.44669
	105.552	35.651	-0.120644	5.44669
	105.552	35.6651	-0.12099	5.44669
	105.548	35.7126	-0.1213	5.44669
	105.547	35.678	-0.121306	5.44669
	105.547	35.4912	-0.121199	5.44669
	105.548	35.2531	-0.121152	5.44669
	105.548	35.1433	-0.12117	5.44669
	105.526	35.1206	-0.121194	5.44669
	105.468	34.9929	-0.121198	5.44669
	105.445	34.7749	-0.121191	5.44669
	105.476	34.6525	-0.121187	5.44669
	105.457	34.6174	-0.121187	5.44669
	105.364	34.4889	-0.121189	5.44669
	105.298	34.2751	-0.12119	5.44669
	105.298	34.1547	-0.12906	5.44669
	105.32	34.1682	-0.149345	5.44669
	105.33	34.2147	-0.165605	5.44669
	105.326	34.1799	-0.166878	5.44669
	105.321	33.9934	-0.154026	5.44669
	105.32	33.7554	-0.131244	5.44669
	105.321	33.6456	-0.115715	5.44669
	105.322	33.6721	-0.115637	5.44669
	105.322	33.7203	-0.120859	5.44669
	105.322	33.7308	-0.123032	5.44669
	105.322	33.6688	-0.12208	5.44669
	105.322	33.5329	-0.120907	5.44669
	105.322	33.432	-0.120755	5.44669
	105.322	33.3784	-0.121107	5.44669
	105.3	33.284	-0.121309	5.44669
	105.22	33.1972	-0.121269	5.44669
	105.116	33.184	-0.12118	5.44669
	105.089	33.2076	-0.121157	5.44669
	105.157	33.1727	-0.121179	5.44669
	105.202	32.9943	-0.121196	5.44669
	105.153	32.7598	-0.121196	5.44669
	105.087	32.6485	-0.121189	5.44669
	105.073	32.624	-0.121187	5.44669
	105.089	32.496	-0.121188	5.44669
	105.101	32.2786	-0.12119	5.44669
	105.1	32.1566	-0.12119	5.44669
	105.096	32.1706	-0.121189	5.44669
	105.094	32.2179	-0.121189	5.44669
	105.095	32.2325	-0.121189	5.44669
	105.096	32.1725	-0.121189	5.44669
	105.096	31.9868	-0.121189	5.44669
	105.096	31.7582	-0.121189	5.44669
	105.095	31.652	-0.121189	5.44669
	105.095	31.6766	-0.121189	5.44669
	105.096	31.7228	-0.121189	5.44669
	105.096	31.7331	-0.121189	5.44669
	105.096	31.7209	-0.121189	5.44669
	105.073	31.7122	-0.12906	5.44669
	105.016	31.7128	-0.149345	5.44669
	104.97	31.7162	-0.157734	5.44669
	104.966	31.7174	-0.146593	5.44669
	105.002	31.7167	-0.145637	5.44669
	105.045	31.716	-0.150256	5.44669
	105.009	31.7159	-0.136957	5.4507
	104.906	31.7161	-0.119407	5.46104
	104.841	31.6671	-0.115146	5.46531
	104.846	31.4911	-0.11934	5.45562
	104.869	31.2626	-0.12257	5.4448
	104.878	31.153	-0.122426	5.44287
	104.873	31.1762	-0.121217	5.44579
	104.868	31.223	-0.120761	5.44767
	104.867	31.234	-0.121	5.44742
	104.869	31.2219	-0.121262	5.44664
	104.87	31.213	-0.121287	5.44641
	104.87	31.2135	-0.121204	5.44658
	104.869	31.2169	-0.121161	5.44674
	104.869	31.2181	-0.121172	5.44675
	104.869	31.2175	-0.121192	5.44669
	104.869	31.1675	-0.121197	5.44667
	104.869	30.9915	-0.129062	5.44668
	104.869	30.7633	-0.149343	5.44669
	104.869	30.6539	-0.157733	5.44669
	104.869	30.677	-0.138723	5.44669
	104.869	30.7237	-0.117482	5.44669
	104.869	30.7347	-0.113711	5.44669
	104.869	30.7227	-0.119423	5.44669
	104.869	30.7137	-0.123115	5.44669
	104.869	30.7143	-0.122625	5.44669
	104.869	30.7177	-0.121106	5.44669
	104.869	30.7189	-0.120644	5.44669
	104.869	30.7182	-0.12099	5.44669
	104.869	30.7175	-0.1213	5.44669
	104.869	30.6682	-0.121306	5.44669
	104.869	30.4925	-0.121199	5.44669
	104.869	30.3134	-0.121152	5.44669
	104.869	30.3306	-0.12117	5.44669
	104.869	30.4061	-0.121194	5.44669
	104.847	30.334	-0.129069	5.44669
	104.789	30.1631	-0.149347	5.44669
	104.766	29.9516	-0.157732	5.44669
	104.82	29.7991	-0.138721	5.44669
	104.88	29.8399	-0.117481	5.44669
	104.868	29.9158	-0.121582	5.44669
	104.794	29.8355	-0.147579	5.44669
	104.738	29.7102	-0.15966	5.44669
	104.713	29.676	-0.140158	5.44669
	104.697	29.7047	-0.117398	5.44669
	104.716	29.7285	-0.113166	5.44669
	104.734	29.7283	-0.119225	5.44669
	104.69	29.7197	-0.131097	5.44669
	104.636	29.7162	-0.150897	5.44669
	104.624	29.7178	-0.157661	5.44669
	104.66	29.7197	-0.13814	5.44669
	104.727	29.7199	-0.125134	5.44669
	104.75	29.6702	-0.141982	5.44669
	104.693	29.5431	-0.156094	5.44669
	104.631	29.4907	-0.14066	5.44669
	104.621	29.5605	-0.118877	5.44669
	104.638	29.5173	-0.113607	5.44669
	104.626	29.3124	-0.118884	5.44669
	104.567	29.1671	-0.122926	5.44669
	104.539	29.1672	-0.122737	5.44669
	104.592	29.217	-0.12122	5.44669
	104.653	29.2376	-0.120652	5.44669
	104.642	29.2284	-0.120953	5.44669
	104.569	29.1681	-0.121281	5.44669
	104.512	29.0399	-0.121312	5.44669
	104.487	28.9416	-0.121208	5.44669
	104.448	28.8864	-0.121153	5.44669
	104.41	28.7904	-0.121168	5.44669
	104.404	28.6543	-0.121193	5.44669
	104.414	28.4656	-0.121198	5.44669
	104.42	28.2611	-0.129062	5.44669
	104.419	28.1658	-0.157213	5.44669
	104.416	28.1864	-0.185888	5.44669
	104.416	28.227	-0.175268	5.44669
	104.416	28.2364	-0.135015	5.44669
	104.417	28.2258	-0.110003	5.44669
	104.417	28.218	-0.111945	5.44669
	104.417	28.2185	-0.12135	5.44669
	104.417	28.2215	-0.124551	5.44669
	104.417	28.1734	-0.122542	5.44669
	104.417	28.046	-0.120561	5.44669
	104.417	27.9437	-0.120445	5.44669
	104.417	27.8865	-0.121101	5.44669
	104.417	27.7911	-0.121417	5.44669
	104.394	27.7052	-0.121316	5.44669
	104.337	27.6926	-0.121161	5.44669
	104.313	27.7163	-0.121133	5.44669
	104.367	27.7303	-0.121175	5.44669
	104.405	27.6786	-0.129074	5.44669
	104.336	27.4966	-0.149356	5.44669
	104.238	27.2665	-0.157734	5.44669
	104.236	27.1584	-0.138718	5.44669
	104.271	27.1828	-0.12535	5.44669
	104.243	27.2295	-0.141867	5.44669
	104.189	27.2401	-0.155969	5.44669
	104.172	27.2279	-0.140649	5.44669
	104.183	27.219	-0.126787	5.44669
	104.194	27.1704	-0.141783	5.44669
	104.194	26.9979	-0.155423	5.44669
	104.191	26.7707	-0.14045	5.44669
	104.189	26.6604	-0.119027	5.44669
	104.19	26.6829	-0.113744	5.44669
	104.191	26.7296	-0.118888	5.44669
	104.191	26.7408	-0.122879	5.44669
	104.19	26.7289	-0.122716	5.44669
	104.19	26.7199	-0.121228	5.44669
	104.19	26.622	-0.120663	5.44669
	104.19	26.3226	-0.120955	5.44669
	104.19	26.0431	-0.121278	5.44669
	104.19	26.0516	-0.12131	5.44669
	104.19	26.2068	-0.121208	5.44669
	104.19	26.2279	-0.121154	5.44669
	104.19	26.0767	-0.121168	5.44669
	104.19	25.94	-0.121193	5.44669
	104.168	25.9261	-0.121198	5.44669
	104.111	26.0164	-0.121192	5.44669
	104.065	26.1159	-0.121187	5.44669
	104.039	26.0361	-0.121187	5.44669
	103.995	25.8056	-0.121189	5.44669
	103.956	25.6626	-0.12119	5.44669
	103.951	25.6728	-0.121189	5.44669
	103.984	25.726	-0.121189	5.44669
	104.047	25.7444	-0.12906	5.44669
	104.092	25.7331	-0.149345	5.44669
	104.093	25.7218	-0.157734	5.44669
	104.056	25.7211	-0.146593	5.44669
	103.992	25.7248	-0.145637	5.44669
	103.949	25.7266	-0.150256	5.44669
	103.949	25.6769	-0.136957	5.44669
	103.963	25.5	-0.119407	5.44669
	103.969	25.2715	-0.115146	5.44669
	103.967	25.1621	-0.11934	5.44669
	103.963	25.1855	-0.12257	5.44669
	103.963	25.2322	-0.122426	5.44669
	103.964	25.2432	-0.121217	5.44669
	103.964	25.2311	-0.120761	5.44669
	103.964	25.2221	-0.128871	5.44669
	103.964	25.2227	-0.149418	5.44669
	103.964	25.2261	-0.157832	5.44669
	103.964	25.2273	-0.138738	5.44669
	103.964	25.2266	-0.125323	5.44669
	103.964	25.2259	-0.141849	5.44669
	103.964	25.1766	-0.155971	5.44669
	103.964	25.0009	-0.148527	5.44669
	103.964	24.7726	-0.147074	5.44669
	103.964	24.663	-0.158041	5.44669
	103.964	24.6861	-0.164566	5.44669
	103.964	24.7329	-0.155754	5.44669
	103.964	24.7439	-0.132791	5.44669
	103.964	24.7319	-0.115749	5.44669
	103.964	24.6737	-0.115102	5.44669
	103.964	24.4983	-0.120623	5.44669
	103.964	24.2733	-0.123124	5.44669
	103.964	24.1649	-0.122202	5.44669
	103.964	24.1874	-0.120926	5.44669
	103.942	24.1842	-0.120719	5.44669
	103.884	24.0684	-0.128957	5.44669
	103.838	24.0042	-0.149468	5.44669
	103.835	24.065	-0.157823	5.44669
	103.849	24.0223	-0.138716	5.44669
	103.834	23.8208	-0.117447	5.44669
	103.774	23.6767	-0.113699	5.44669
	103.725	23.6761	-0.119431	5.44669
	103.72	23.7252	-0.123123	5.44669
	103.735	23.7457	-0.122625	5.44669
	103.743	23.6876	-0.121104	5.44669
	103.741	23.5006	-0.120643	5.44669
	103.737	23.2708	-0.120991	5.44669
	103.736	23.1645	-0.1213	5.44669
	103.737	23.1896	-0.121306	5.44669
	103.738	23.2359	-0.121199	5.44669
	103.738	23.2461	-0.121152	5.44669
	103.738	23.2339	-0.12117	5.44669
	103.738	23.2251	-0.121195	5.44669
	103.738	23.2258	-0.121198	5.44669
	103.738	23.2292	-0.121191	5.44669
	103.738	23.2304	-0.121187	5.44669
	103.738	23.2297	-0.121187	5.44669
	103.738	23.2289	-0.121189	5.44669
	103.715	23.1797	-0.12119	5.44669
	103.636	23.004	-0.121189	5.44669
	103.554	22.7757	-0.121189	5.44669
	103.585	22.6661	-0.121189	5.44669
	103.676	22.6892	-0.121189	5.44669
	103.667	22.7359	-0.121189	5.44669
	103.558	22.747	-0.121189	5.44669
	103.482	22.7349	-0.121189	5.44669
	103.483	22.726	-0.12906	5.44669
	103.51	22.6773	-0.149345	5.44669
	103.521	22.5047	-0.157734	5.44669
	103.516	22.2776	-0.138723	5.44669
	103.51	22.1673	-0.117481	5.44669
	103.509	22.1898	-0.113711	5.44669
	103.511	22.2364	-0.119423	5.44669
	103.512	22.2477	-0.123115	5.44669
	103.512	22.1866	-0.122625	5.44669
	103.511	22.0016	-0.121106	5.44669
	103.511	21.7737	-0.120644	5.44669
	103.511	21.6675	-0.12099	5.44669
	103.512	21.6919	-0.1213	5.4507
	103.512	21.738	-0.121306	5.46104
	103.511	21.7483	-0.121199	5.46531
	103.511	21.7362	-0.121152	5.45562
	103.489	21.7275	-0.12117	5.4448
	103.432	21.6789	-0.121194	5.44287
	103.408	21.5063	-0.129069	5.44579
	103.44	21.2791	-0.149347	5.44767
	103.442	21.1688	-0.157732	5.44742
	103.407	21.1913	-0.146592	5.44664
	103.387	21.238	-0.145637	5.44641
	103.391	21.2492	-0.150256	5.44658
	103.377	21.2373	-0.136957	5.44674
	103.322	21.2283	-0.119407	5.44675
	103.273	21.1796	-0.115146	5.44669
	103.268	21.007	-0.127211	5.44667
	103.282	20.7799	-0.150726	5.44668
	103.29	20.7188	-0.158971	5.44669
	103.288	20.868	-0.13875	5.44669
	103.285	20.9671	-0.117053	5.44268
	103.284	20.8596	-0.113522	5.43234
	103.285	20.7149	-0.119496	5.42806
	103.285	20.6331	-0.123213	5.43775
	103.285	20.4933	-0.12264	5.44858
	103.285	20.2914	-0.121078	5.4505
	103.285	20.18	-0.120627	5.44759
	103.285	20.193	-0.120993	5.44571
	103.285	20.2361	-0.121307	5.44595
	103.263	20.2001	-0.121308	5.44673
	103.205	20.0634	-0.121197	5.44696
	103.182	19.953	-0.12115	5.44679
	103.236	19.8957	-0.12117	5.44663
	103.273	19.8031	-0.129066	5.44663
	103.227	19.7184	-0.149354	5.44668
	103.164	19.7054	-0.157736	5.44671
	103.128	19.7283	-0.146591	5.4467
	103.086	19.7423	-0.145635	5.44668
	103.051	19.74	-0.150256	5.44668
	103.047	19.734	-0.136958	5.44669
	103.079	19.7324	-0.119408	5.44669
	103.142	19.7338	-0.115146	5.44669
	103.165	19.735	-0.11934	5.44669
	103.108	19.735	-0.12257	5.44669
	103.047	19.7345	-0.122426	5.44669
	103.037	19.7344	-0.129087	5.44669
	103.054	19.7344	-0.148916	5.44669
	103.065	19.7345	-0.157545	5.44669
	103.063	19.7345	-0.138796	5.44669
	103.059	19.7345	-0.117579	5.44669
	103.057	19.7345	-0.113726	5.44669
	103.058	19.6853	-0.119395	5.44669
	103.059	19.5094	-0.123098	5.44669
	103.059	19.281	-0.122628	5.44669
	103.059	19.1714	-0.121113	5.44669
	103.059	19.1945	-0.120646	5.44669
	103.059	19.2413	-0.120989	5.44669
	103.059	19.2523	-0.121298	5.44669
	103.059	19.2403	-0.121306	5.44669
	103.059	19.2313	-0.121199	5.44669
	103.059	19.2318	-0.121152	5.44669
	103.059	19.2352	-0.12117	5.44669
	103.059	19.2365	-0.121194	5.44669
	103.059	19.2358	-0.121198	5.44669
	103.037	19.1859	-0.129062	5.44669
	102.979	19.0098	-0.149342	5.44669
	102.955	18.7817	-0.157732	5.44669
	102.987	18.6722	-0.138723	5.44669
	102.99	18.7446	-0.117482	5.44669
	102.954	18.918	-0.113711	5.44669
	102.912	18.9815	-0.119423	5.44669
	102.858	18.8506	-0.123115	5.44669
	102.821	18.7089	-0.122625	5.44669
	102.819	18.6859	-0.121106	5.44669
	102.831	18.725	-0.120644	5.44669
	102.837	18.7493	-0.12099	5.44669
	102.857	18.7455	-0.1213	5.44669
	102.912	18.7353	-0.121306	5.44669
	102.935	18.7324	-0.121199	5.44669
	102.882	18.7839	-0.121152	5.44669
	102.822	18.962	-0.12117	5.44669
	102.812	19.2396	-0.121194	5.44669
	102.828	19.6228	-0.121198	5.44669
	102.838	20.2288	-0.129062	5.44669
	102.837	20.9737	-0.149342	5.44669
	102.832	21.6124	-0.157732	5.44669
	102.831	22.0453	-0.146593	5.44669
	102.832	22.3629	-0.145637	5.44669
	102.833	22.7439	-0.150256	5.44669
	102.811	23.1494	-0.136957	5.44669
	102.753	23.339	-0.119407	5.44669
	102.729	23.2989	-0.123017	5.44669
	102.783	23.2186	-0.147496	5.44669
	102.821	23.1998	-0.159115	5.44669
	102.752	23.2206	-0.13996	5.44669
	102.632	23.236	-0.125379	5.44669
	102.572	23.2351	-0.141438	5.44669
	102.584	23.2292	-0.155779	5.44669
	102.609	23.2271	-0.140722	5.44669
	102.616	23.2283	-0.119015	5.44669
	102.609	23.2295	-0.113643	5.44669
	102.604	23.2296	-0.11885	5.44669
	102.604	23.2292	-0.122899	5.44669
	102.606	23.1798	-0.122738	5.44669
	102.607	23.0039	-0.12123	5.44669
	102.607	22.7756	-0.120656	5.44669
	102.606	22.6661	-0.120951	5.44669
	102.606	22.6892	-0.121279	5.44669
	102.606	22.7359	-0.121311	5.44669
	102.606	22.6978	-0.121208	5.44669
	102.606	22.559	-0.121154	5.44669
	102.606	22.4484	-0.121168	5.44669
	102.606	22.3917	-0.121193	5.44669
	102.606	22.3487	-0.121198	5.44669
	102.606	22.3907	-0.121192	5.44669
	102.606	22.4299	-0.129058	5.44669
	102.584	22.334	-0.149343	5.44669
	102.527	22.2153	-0.157734	5.44669
	102.503	22.1894	-0.138723	5.44669
	102.534	22.17	-0.117481	5.44669
	102.537	22.0154	-0.113711	5.44669
	102.502	21.7854	-0.119423	5.44669
	102.46	21.6675	-0.123115	5.44669
	102.428	21.6878	-0.122625	5.44669
	102.448	21.6871	-0.121106	5.44669
	102.493	21.5239	-0.120644	5.44669
	102.508	21.2344	-0.12099	5.44669
	102.477	20.9393	-0.1213	5.44669
	102.433	20.6851	-0.121306	5.44669
	102.444	20.4498	-0.121199	5.44669
	102.467	20.257	-0.121152	5.44669
	102.429	20.1323	-0.12117	5.44669
	102.375	19.9808	-0.121194	5.44669
	102.362	19.7875	-0.121198	5.44669
	102.374	19.6836	-0.121191	5.44669
	102.384	19.6967	-0.121187	5.44669
	102.384	19.6879	-0.121187	5.44669
	102.38	19.524	-0.121189	5.44669
	102.379	19.2862	-0.12119	5.44669
	102.379	19.1684	-0.121189	5.44669
	102.38	19.1914	-0.121189	5.44669
	102.38	19.2411	-0.12906	5.44669
	102.358	19.2533	-0.157215	5.44669
	102.3	19.2408	-0.18589	5.44669
	102.276	19.2312	-0.175268	5.44669
	102.33	19.2316	-0.135014	5.44669
	102.391	19.2352	-0.110003	5.44669
	102.401	19.2365	-0.119816	5.44669
	102.385	19.2358	-0.149505	5.44669
	102.375	19.2351	-0.168967	5.44669
	102.376	19.1858	-0.168231	5.44669
	102.358	19.0101	-0.153398	5.44669
	102.28	18.7818	-0.1305	5.44669
	102.175	18.6722	-0.115627	5.44669
	102.124	18.6953	-0.115864	5.44669
	102.157	18.742	-0.128856	5.44669
	102.236	18.7531	-0.15116	5.44669
	102.265	18.6919	-0.158568	5.44669
	102.206	18.5069	-0.138427	5.44669
	102.164	18.279	-0.117061	5.44669
	102.211	18.1729	-0.11364	5.44669
	102.252	18.1481	-0.119543	5.44669
	102.209	18.0182	-0.123191	5.44669
	102.17	17.8493	-0.122614	5.44669
	102.212	17.8544	-0.121075	5.44669
	102.251	17.9212	-0.120635	5.44669
	102.231	17.8498	-0.120998	5.44669
	102.25	17.7315	-0.121306	5.44669
	102.316	17.697	-0.121306	5.44669
	102.3	17.7231	-0.121197	5.44669
	102.22	17.7459	-0.121151	5.44669
	102.206	17.7462	-0.12117	5.44669
	102.231	17.7382	-0.121195	5.44669
	102.225	17.7348	-0.121198	5.44669
	102.232	17.7362	-0.121191	5.44669
	102.262	17.738	-0.121187	5.44669
	102.299	17.7382	-0.121188	5.44669
	102.352	17.7377	-0.121189	5.44669
	102.369	17.7374	-0.129061	5.44669
	102.292	17.7374	-0.149345	5.44669
	102.176	17.7376	-0.157734	5.44669
	102.12	17.7376	-0.138722	5.44669
	102.133	17.6884	-0.117481	5.44669
	102.179	17.5616	-0.113711	5.44669
	102.265	17.5092	-0.119423	5.44669
	102.34	17.5788	-0.123115	5.44669
	102.305	17.5848	-0.122625	5.44669
	102.191	17.5067	-0.121106	5.44669
	102.122	17.4139	-0.120644	5.44669
	102.128	17.3443	-0.12099	5.44669
	102.154	17.3882	-0.1213	5.44669
	102.163	17.4376	-0.121306	5.44669
	102.157	17.3453	-0.121199	5.44669
	102.152	17.2245	-0.121152	5.44669
	102.174	17.1964	-0.12117	5.44669
	102.233	17.226	-0.121194	5.44669
	102.258	17.2481	-0.121198	5.44669
	102.204	17.2468	-0.121191	5.44669
	102.165	17.2384	-0.121187	5.44669
	102.212	17.2353	-0.129058	5.44669
	102.252	17.2371	-0.149345	5.44669
	102.231	17.2389	-0.157735	5.44669
	102.249	17.239	-0.138723	5.44669
	102.316	17.2384	-0.125352	5.44669
	102.323	17.2381	-0.141866	5.44669
	102.278	17.2382	-0.155968	5.44669
	102.23	17.2384	-0.140649	5.44669
	102.177	17.2384	-0.118917	5.44669
	102.142	17.2383	-0.113628	5.44669
	102.164	17.2383	-0.118878	5.44669
	102.233	17.2383	-0.122917	5.44669
	102.261	17.2383	-0.130606	5.44669
	102.205	17.2383	-0.149378	5.44669
	102.165	17.2383	-0.157199	5.44669
	102.211	17.2383	-0.138486	5.44669
	102.252	17.1891	-0.125443	5.44669
	102.209	17.0132	-0.141988	5.44669
	102.17	16.7848	-0.155987	5.44669
	102.212	16.6752	-0.148484	5.44669
	102.251	16.6492	-0.147051	5.44669
	102.231	16.52	-0.150176	5.44669
	102.25	16.2534	-0.136421	5.44669
	102.338	15.9558	-0.119211	5.44669
	102.402	15.7416	-0.115255	5.44669
	102.403	15.6301	-0.119455	5.44669
	102.382	15.4918	-0.12258	5.44669
	102.372	15.2993	-0.122389	5.44669
	102.376	15.1419	-0.121198	5.44669
	102.381	14.9769	-0.128637	5.44669
	102.382	14.7896	-0.149164	5.44669
	102.38	14.6438	-0.16568	5.44669
	102.38	14.4818	-0.166973	5.44669
	102.38	14.2425	-0.154039	5.44669
	102.402	13.9677	-0.131216	5.44669
	102.46	13.7533	-0.115699	5.44669
	102.506	13.6828	-0.11564	5.44669
	102.532	13.7171	-0.120866	5.44669
	102.553	13.7053	-0.123034	5.44669
	102.534	13.5326	-0.122078	5.44669
	102.516	13.2922	-0.120906	5.44669
	102.559	13.1764	-0.120755	5.44669
	102.613	13.2013	-0.121108	5.44669
	102.625	13.2509	-0.12918	5.44669
	102.612	13.2626	-0.149424	5.44669
	102.602	13.2497	-0.157725	5.44669
	102.603	13.2402	-0.13869	5.44669
	102.606	13.2408	-0.117471	5.44669
	102.608	13.2444	-0.113718	5.44669
	102.607	13.2457	-0.11943	5.44669
	102.606	13.2942	-0.123116	5.44669
	102.606	13.4202	-0.122623	5.44669
	102.606	13.4726	-0.121105	5.44669
	102.606	13.354	-0.120644	5.44669
	102.606	13.2214	-0.120991	5.44669
	102.606	13.1978	-0.1213	5.44669
	102.629	13.2334	-0.121306	5.44669
	102.686	13.2565	-0.121199	5.44669
	102.71	13.2534	-0.121152	5.44669
	102.656	13.2439	-0.12117	5.44669
	102.596	13.241	-0.121194	5.44669
	102.585	13.2432	-0.121198	5.44669
	102.601	13.2943	-0.129062	5.44669
	102.634	13.4211	-0.149342	5.44669
	102.712	13.4729	-0.157732	5.44669
	102.812	13.3538	-0.138723	5.44669
	102.86	13.2211	-0.117482	5.44669
	102.85	13.1977	-0.113711	5.44669
	102.83	13.2335	-0.119423	5.44669
	102.825	13.2565	-0.123115	5.44669
	102.83	13.2042	-0.130496	5.44669
	102.834	13.0188	-0.149262	5.44669
	102.834	12.7875	-0.157189	5.44669
	102.833	12.6801	-0.138524	5.44669
	102.832	12.7052	-0.117592	5.44669
	102.832	12.752	-0.113828	5.44669
	102.833	12.7623	-0.119433	5.44669
	102.833	12.75	-0.123078	5.44669
	102.833	12.6919	-0.122606	5.44669
	102.833	12.5166	-0.121111	5.44669
	102.833	12.3409	-0.120653	5.44669
	102.833	12.3593	-0.120992	5.44669
	102.855	12.4833	-0.121297	5.44669
	102.935	12.5865	-0.121304	5.44669
	103.038	12.6439	-0.121199	5.44669
	103.088	12.5422	-0.121152	5.44669
	103.055	12.3175	-0.12117	5.44669
	102.976	12.1847	-0.129065	5.44669
	102.925	12.1971	-0.149354	5.44669
	102.927	12.2968	-0.157736	5.44669
	102.968	12.4401	-0.13872	5.44669
	103.032	12.5306	-0.117479	5.44669
	103.074	12.528	-0.113711	5.44669
	103.074	12.4472	-0.119424	5.44669
	103.06	12.3084	-0.123116	5.44669
	103.054	12.213	-0.122625	5.44669
	103.056	12.1627	-0.121106	5.44669
	103.06	12.0678	-0.120644	5.44669
	103.06	11.9796	-0.12099	5.44669
	103.059	11.9659	-0.12917	5.44669
	103.059	11.9899	-0.149462	5.44669
	103.059	11.9553	-0.157744	5.44669
	103.059	11.8753	-0.138685	5.44669
	103.059	11.8942	-0.117462	5.44669
	103.059	11.937	-0.113716	5.44669
	103.059	11.8999	-0.119432	5.44669
	103.081	11.9108	-0.123117	5.44669
	103.161	11.9351	-0.130493	5.44669
	103.264	11.8441	-0.14926	5.44669
	103.314	11.7327	-0.157189	5.44669
	103.304	11.7082	-0.146395	5.44669
	103.282	11.7359	-0.145747	5.44669
	103.277	11.7559	-0.150372	5.44669
	103.283	11.7545	-0.136966	5.44669
	103.287	11.7467	-0.11937	5.44669
	103.287	11.744	-0.115127	5.4507
	103.285	11.7456	-0.119346	5.46104
	103.285	11.7472	-0.122579	5.46531
	103.285	11.7474	-0.122428	5.45562
	103.285	11.7468	-0.121214	5.4448
	103.285	11.7465	-0.120759	5.44287
	103.285	11.7466	-0.121	5.44579
	103.285	11.7468	-0.121263	5.44767
	103.285	11.7468	-0.121287	5.44742
	103.285	11.7467	-0.121204	5.44664
	103.285	11.7467	-0.121161	5.44641
	103.285	11.7467	-0.121172	5.44658
	103.285	11.7467	-0.121192	5.44674
	103.285	11.7467	-0.121197	5.44675
	103.307	11.7467	-0.121191	5.44669
	103.365	11.7467	-0.121187	5.44667
	103.411	11.7467	-0.121188	5.44668
	103.437	11.7467	-0.121189	5.44669
	103.458	11.7467	-0.12119	5.44669
	103.439	11.7467	-0.121189	5.44669
	103.421	11.7959	-0.121189	5.44669
	103.465	11.9719	-0.121189	5.44669
	103.518	12.2003	-0.121189	5.44669
	103.53	12.3099	-0.121189	5.44669
	103.517	12.2867	-0.121189	5.44669
	103.507	12.24	-0.121189	5.44669
	103.508	12.2289	-0.121189	5.44669
	103.511	12.241	-0.121189	5.44669
	103.513	12.2499	-0.121189	5.44669
	103.512	12.2494	-0.121189	5.44669
	103.534	12.246	-0.121189	5.44669
	103.591	12.294	-0.121189	5.44669
	103.615	12.4214	-0.12906	5.44669
	103.584	12.4746	-0.149345	5.44669
	103.581	12.405	-0.157734	5.44669
	103.616	12.448	-0.138723	5.44669
	103.658	12.6527	-0.117481	5.44669
	103.712	12.798	-0.113711	5.44669
	103.75	12.798	-0.119423	5.44669
	103.751	12.7482	-0.123115	5.44669
	103.717	12.7276	-0.122625	5.44669
	103.654	12.7368	-0.121106	5.44669
	103.632	12.7971	-0.120644	5.44669
	103.689	12.9745	-0.12099	5.44669
	103.749	13.1995	-0.1213	5.44669
	103.759	13.258	-0.121306	5.44669
	103.742	13.1084	-0.121199	5.44669
	103.732	13.0101	-0.121152	5.44669
	103.756	13.1181	-0.12117	5.44669
	103.818	13.2627	-0.121194	5.44669
	103.843	13.2951	-0.121198	5.44669
	103.81	13.2589	-0.129062	5.44669
	103.807	13.2324	-0.149342	5.44669
	103.842	13.2835	-0.157732	5.44669
	103.884	13.4204	-0.138723	5.44669
	103.938	13.5256	-0.117482	5.44669
	103.976	13.5807	-0.113711	5.44669
	103.977	13.6742	-0.119423	5.44669
	103.965	13.76	-0.123115	5.44669
	103.96	13.7733	-0.122625	5.44669
	103.962	13.7499	-0.121106	5.44669
	103.965	13.7357	-0.120644	5.44669
	103.965	13.7381	-0.12099	5.44669
	103.964	13.7934	-0.1213	5.44669
	103.964	13.971	-0.121306	5.44669
	103.964	14.198	-0.121199	5.44669
	103.964	14.3063	-0.121152	5.44669
	103.964	14.2832	-0.12117	5.4507
	103.964	14.2369	-0.121194	5.46104
	103.964	14.226	-0.121198	5.46531
	103.964	14.2872	-0.121191	5.45562
	103.964	14.472	-0.121187	5.4448
	103.964	14.6999	-0.121187	5.44287
	103.964	14.8061	-0.121189	5.44579
	103.964	14.7817	-0.12119	5.44767
	103.964	14.7848	-0.121189	5.44742
	103.986	14.9013	-0.12906	5.44664
	104.044	15.015	-0.149345	5.44641
	104.068	15.0809	-0.157734	5.44658
	104.036	15.1759	-0.138723	5.44674
	104.056	15.2585	-0.117481	5.44675
	104.148	15.2699	-0.113711	5.44669
	104.214	15.2469	-0.119423	5.44667
	104.214	15.2335	-0.123115	5.44668
	104.192	15.2361	-0.122625	5.44669
	104.182	15.2912	-0.121106	5.44669
	104.187	15.4195	-0.120644	5.44669
	104.192	15.4705	-0.128861	5.44669
	104.192	15.3997	-0.149455	5.44669
	104.191	15.4429	-0.157851	5.44669
	104.19	15.6482	-0.138732	5.44669
	104.19	15.7936	-0.117444	5.44669
	104.19	15.7935	-0.113692	5.44669
	104.19	15.7436	-0.119429	5.44669
	104.19	15.723	-0.123125	5.44669
	104.19	15.7322	-0.130497	5.44669
	104.19	15.7433	-0.149259	5.44669
	104.19	15.7448	-0.157187	5.44669
	104.19	15.7906	-0.138524	5.44669
	104.213	15.9154	-0.117592	5.44669
	104.27	15.9683	-0.113828	5.44669
	104.316	15.8995	-0.127304	5.44669
	104.342	15.8937	-0.151233	5.44669
	104.385	15.9716	-0.159151	5.44669
	104.424	16.0643	-0.138645	5.44669
	104.43	16.183	-0.116945	5.44669
	104.419	16.266	-0.113514	5.44669
	104.413	16.3182	-0.119532	5.44669
	104.414	16.4676	-0.123231	5.44669
	104.417	16.6841	-0.122635	5.44669
	104.418	16.8473	-0.121069	5.44669
	104.417	17.0063	-0.120625	5.44669
	104.416	17.1889	-0.120996	5.44669
	104.416	17.2857	-0.121309	5.44669
	104.417	17.2734	-0.121308	5.44669
	104.417	17.2358	-0.121197	5.44669
	104.417	17.2739	-0.12115	5.44669
	104.417	17.4095	-0.12117	5.44669
	104.439	17.5187	-0.121195	5.44669
	104.519	17.576	-0.121198	5.44669
	104.6	17.6689	-0.121191	5.44669
	104.57	17.7538	-0.121187	5.44669
	104.456	17.7668	-0.121187	5.44669
	104.385	17.7437	-0.121189	5.44669
	104.39	17.7297	-0.12119	5.44669
	104.417	17.7321	-0.121189	5.44669
	104.448	17.7381	-0.121189	5.44669
	104.523	17.7397	-0.121189	5.44669
	104.62	17.7383	-0.12906	5.44669
	104.67	17.7371	-0.157215	5.44669
	104.661	17.7371	-0.18589	5.44669
	104.641	17.7375	-0.175267	5.44669
	104.636	17.7869	-0.135014	5.44669
	104.641	17.9628	-0.117873	5.44669
	104.667	18.1911	-0.147971	5.44669
	104.724	18.3007	-0.18605	5.44669
	104.747	18.2775	-0.178629	5.44669
	104.714	18.2308	-0.136367	5.44669
	104.712	18.2198	-0.109374	5.44669
	104.725	18.2318	-0.119072	5.44669
	104.71	18.2899	-0.149417	5.44669
	104.718	18.4654	-0.161324	5.44669
	104.752	18.6904	-0.140202	5.44669
	104.789	18.7987	-0.124696	5.44669
	104.842	18.7762	-0.141066	5.44669
	104.881	18.7794	-0.155866	5.44669
	104.883	18.9444	-0.148761	5.44669
	104.871	19.1846	-0.14721	5.44669
	104.865	19.303	-0.150144	5.44669
	104.867	19.2794	-0.136351	5.44669
	104.87	19.2293	-0.119193	5.44669
	104.87	19.217	-0.115272	5.44669
	104.869	19.2297	-0.119469	5.44669
	104.869	19.2886	-0.12258	5.44669
	104.869	19.4641	-0.122384	5.44669
	104.869	19.6889	-0.121196	5.44669
	104.869	19.7971	-0.120767	5.44669
	104.869	19.7747	-0.12101	5.44669
	104.869	19.7287	-0.129135	5.44669
	104.869	19.7178	-0.14944	5.44669
	104.869	19.7295	-0.157747	5.44669
	104.869	19.7384	-0.146565	5.44669
	104.869	19.7379	-0.14562	5.44669
	104.869	19.7837	-0.158129	5.44669
	104.869	19.9093	-0.16512	5.44669
	104.869	20.0116	-0.155954	5.44669
	104.869	20.0695	-0.132678	5.44669
	104.869	20.1652	-0.115631	5.44669
	104.869	20.2509	-0.115092	5.44669
	104.869	20.3125	-0.120661	5.44669
	104.869	20.4157	-0.123143	5.44669
	104.869	20.5033	-0.122197	5.44669
	104.869	20.563	-0.120917	5.44669
	104.869	20.6647	-0.128588	5.44669
	104.892	20.7523	-0.149244	5.44669
	104.949	20.7634	-0.15786	5.44669
	104.995	20.7877	-0.138811	5.44669
	105.021	20.9496	-0.117474	5.44669
	105.064	21.181	-0.113676	5.44669
	105.103	21.2968	-0.119412	5.44669
	105.109	21.2752	-0.123123	5.44669
	105.098	21.2269	-0.122632	5.44669
	105.092	21.2147	-0.121106	5.44669
	105.093	21.2267	-0.120642	5.44669
	105.096	21.2854	-0.120989	5.44669
	105.097	21.461	-0.1213	5.44669
	105.096	21.6859	-0.121307	5.44669
	105.095	21.7941	-0.121199	5.44669
	105.095	21.7716	-0.121152	5.44669
	105.095	21.7256	-0.12117	5.44669
	105.096	21.7147	-0.121194	5.44669
	105.118	21.7265	-0.121198	5.44669
	105.198	21.7353	-0.121191	5.44669
	105.301	21.7348	-0.121187	5.44669
	105.328	21.7315	-0.121187	5.44669
	105.238	21.7303	-0.121189	5.44669
	105.136	21.7309	-0.129061	5.44669
	105.161	21.7317	-0.149345	5.44669
	105.28	21.7317	-0.165605	5.44669
	105.355	21.7315	-0.166878	5.44669
	105.35	21.7314	-0.154026	5.44669
	105.321	21.7314	-0.131244	5.44669
	105.312	21.7807	-0.115715	5.44669
	105.318	21.9566	-0.115637	5.44669
	105.324	22.185	-0.120859	5.44669
	105.324	22.2946	-0.123032	5.44669
	105.322	22.3206	-0.12208	5.44669
	105.321	22.4498	-0.120907	5.44669
	105.344	22.6672	-0.120755	5.44669
	105.402	22.7888	-0.121107	5.44669
	105.448	22.7746	-0.121309	5.44669
	105.451	22.7273	-0.121269	5.44669
	105.437	22.7129	-0.12118	5.44669
	105.43	22.7237	-0.121157	5.44669
	105.432	22.7334	-0.121179	5.44669
	105.458	22.7828	-0.121196	5.44669
	105.516	22.9554	-0.121196	5.44669
	105.561	23.1823	-0.121189	5.44669
	105.564	23.2925	-0.121187	5.44669
	105.55	23.27	-0.129059	5.44669
	105.543	23.2234	-0.149345	5.44669
	105.545	23.2122	-0.165605	5.44669
	105.549	23.2241	-0.166878	5.44669
	105.549	23.2331	-0.154026	5.44669
	105.548	23.2818	-0.131244	5.44669
	105.548	23.4544	-0.123586	5.44669
	105.548	23.6815	-0.143793	5.44669
	105.548	23.7918	-0.157404	5.44669
	105.548	23.7693	-0.140566	5.44669
	105.548	23.7227	-0.118372	5.44669
	105.548	23.7114	-0.113429	5.44669
	105.548	23.7233	-0.118989	5.44669
	105.57	23.7323	-0.123034	5.44669
	105.628	23.781	-0.122745	5.44669
	105.652	23.9044	-0.129056	5.44669
	105.62	23.9556	-0.14879	5.44669
	105.617	23.8866	-0.157503	5.44669
	105.653	23.9306	-0.138823	5.44669
	105.695	24.1355	-0.117605	5.44669
	105.749	24.2805	-0.113727	5.44669
	105.786	24.2803	-0.119386	5.44669
	105.788	24.2305	-0.123094	5.44669
	105.776	24.2593	-0.122629	5.44669
	105.77	24.4444	-0.121115	5.44669
	105.772	24.6839	-0.120646	5.44669
	105.775	24.7949	-0.120988	5.44669
	105.775	24.7684	-0.121298	5.44669
	105.775	24.7197	-0.129177	5.44669
	105.774	24.7583	-0.149355	5.44669
	105.774	24.9471	-0.157697	5.44669
	105.774	25.1847	-0.138703	5.44669
	105.774	25.2935	-0.117486	5.44669
	105.774	25.2668	-0.11372	5.44669
	105.774	25.268	-0.127296	5.44669
	105.774	25.4337	-0.151269	5.44669
	105.774	25.6257	-0.159168	5.44669
	105.797	25.6175	-0.13864	5.44669
	105.854	25.5411	-0.116937	5.44669
	105.878	25.5605	-0.113512	5.44669
	105.846	25.5542	-0.119534	5.44669
	105.844	25.5382	-0.123232	5.44669
	105.879	25.631	-0.122635	5.44669
	105.921	25.691	-0.121069	5.44669
	105.975	25.538	-0.120625	5.44669
	106.013	25.2329	-0.120996	5.44669
	106.014	24.9279	-0.121309	5.44669
	106.002	24.7243	-0.121308	5.44669
	105.996	24.6199	-0.121196	5.44669
	105.998	24.4808	-0.12115	5.44669
	106.001	24.2854	-0.12117	5.44669
	106.002	24.1763	-0.121195	5.44669
	106.001	24.1879	-0.129069	5.44669
	106	24.2296	-0.149346	5.44669
	106	24.2426	-0.157732	5.44669
	106.001	24.2332	-0.138721	5.44669
	106.001	24.1755	-0.125352	5.44669
	106.001	23.9992	-0.141867	5.44669
	106.001	23.7738	-0.155969	5.44669
	106.001	23.6655	-0.140649	5.44669
	106.001	23.6882	-0.118917	5.44669
	106.001	23.7343	-0.121498	5.44669
	106.001	23.7452	-0.147034	5.44669
	106.023	23.7334	-0.167332	5.44669
	106.103	23.6753	-0.168424	5.44669
	106.184	23.4998	-0.15406	5.44669
	106.176	23.2748	-0.130709	5.44669
	106.142	23.1665	-0.115479	5.44669
	106.152	23.189	-0.115728	5.44669
	106.128	23.235	-0.120981	5.44669
	106.063	23.2459	-0.123051	5.44669
	106.081	23.2341	-0.122044	5.44669
	106.162	23.2253	-0.120886	5.44669
	106.175	23.2258	-0.120758	5.44669
	106.149	23.1799	-0.121117	5.44669
	106.178	23.0544	-0.121312	5.44669
	106.229	23.0013	-0.121266	5.44669
	106.244	23.1194	-0.121178	5.44669
	106.233	23.2029	-0.121157	5.44669
	106.224	23.0999	-0.12118	5.44669
	106.223	23.0119	-0.121197	5.44669
	106.227	23.0584	-0.121196	5.44669
	106.228	23.0182	-0.121189	5.44669
	106.228	22.8228	-0.121187	5.44669
	106.227	22.6805	-0.121188	5.44669
	106.227	22.6784	-0.12119	5.44669
	106.227	22.7263	-0.12119	5.44669
	106.227	22.7468	-0.121189	5.44669
	106.227	22.7383	-0.121189	5.44669
	106.227	22.7274	-0.121189	5.44669
	106.227	22.7259	-0.121189	5.44669
	106.227	22.7291	-0.121189	5.44669
	106.227	22.731	-0.121189	5.44669
	106.227	22.6815	-0.121189	5.44669
	106.249	22.5047	-0.121189	5.44669
	106.329	22.2761	-0.121189	5.44669
	106.41	22.1667	-0.121189	5.44669
	106.402	22.1408	-0.121189	5.44669
	106.368	22.0116	-0.121189	5.44669
	106.401	21.7942	-0.121189	5.44669
	106.434	21.6725	-0.121189	5.44669
	106.392	21.6868	-0.121189	5.44669
	106.357	21.734	-0.121189	5.44669
	106.4	21.6993	-0.121189	5.44669
	106.46	21.5125	-0.121189	5.44669
	106.474	21.2745	-0.121189	5.44669
	106.46	21.1647	-0.121189	5.44669
	106.448	21.1912	-0.121189	5.44669
	106.449	21.2394	-0.121189	5.44669
	106.453	21.2499	-0.121189	5.44669
	106.455	21.2371	-0.121189	5.44669
	106.454	21.228	-0.121189	5.44669
	106.453	21.2287	-0.121189	5.44669
	106.475	21.2323	-0.121189	5.44669
	106.533	21.2335	-0.121189	5.44669
	106.557	21.2327	-0.121189	5.44669
	106.525	21.232	-0.121189	5.44669
	106.545	21.2319	-0.121189	5.44669
	106.638	21.2322	-0.121189	5.44669
	106.703	21.2323	-0.121189	5.44669
	106.681	21.1831	-0.12906	5.44669
	106.601	21.0562	-0.149345	5.44669
	106.568	21.0038	-0.157734	5.44669
	106.626	21.1226	-0.138723	5.44669
	106.691	21.2554	-0.117481	5.44669
	106.703	21.279	-0.113711	5.44669
	106.685	21.2433	-0.119423	5.44669
	106.674	21.2202	-0.123115	5.44669
	106.675	21.2232	-0.122625	5.44669
	106.68	21.2327	-0.121106	5.44669
	106.681	21.2356	-0.120644	5.44669
	106.68	21.2335	-0.12099	5.44669
	106.679	21.1823	-0.1213	5.44669
	106.679	21.0555	-0.121306	5.44669
	106.68	21.0038	-0.12907	5.44669
	106.68	21.1229	-0.149307	5.44669
	106.68	21.2555	-0.157715	5.44669
	106.68	21.2789	-0.138728	5.44669
	106.68	21.2432	-0.11749	5.44669
	106.68	21.2202	-0.113713	5.44669
	106.68	21.2233	-0.119421	5.44669
	106.68	21.2327	-0.123114	5.44669
	106.702	21.2356	-0.122625	5.44669
	106.759	21.1843	-0.121107	5.44669
	106.783	21.0064	-0.120644	5.44669
	106.729	20.7779	-0.12099	5.44669
	106.691	20.669	-0.1213	5.44669
	106.738	20.6925	-0.121306	5.44669
	106.778	20.7883	-0.121199	5.44669
	106.735	20.9752	-0.121152	5.44669
	106.673	21.1915	-0.12117	5.44669
	106.68	21.2921	-0.121194	5.44669
	106.775	21.2695	-0.121198	5.44669
	106.89	21.2262	-0.121191	5.44669
	106.939	21.2164	-0.121187	5.44669
	106.924	21.2277	-0.121187	5.44669
	106.902	21.236	-0.121189	5.44669
	106.897	21.2354	-0.12119	5.44669
	106.904	21.2322	-0.121189	5.44669
	106.908	21.2311	-0.121189	5.44669
	106.907	21.1826	-0.121189	5.44669
	106.906	21.0565	-0.121189	5.44669
	106.905	20.9549	-0.121189	5.44669
	106.906	20.8975	-0.121189	5.44669
	106.906	20.8018	-0.121189	5.44669
	106.906	20.7158	-0.12906	5.44669
	106.906	20.6541	-0.149345	5.44669
	106.906	20.551	-0.157734	5.44669
	106.906	20.5127	-0.138723	5.44669
	106.928	20.6289	-0.117481	5.44669
	106.986	20.7556	-0.113711	5.4507
	107.009	20.7775	-0.119423	5.46104
	106.956	20.6941	-0.123115	5.46531
	106.895	20.4963	-0.122625	5.45562
	106.907	20.2709	-0.121106	5.4448
	107.003	20.1704	-0.120644	5.44287
	107.117	20.1963	-0.12099	5.44579
	107.165	20.2409	-0.1213	5.44767
	107.15	20.2501	-0.121306	5.44742
	107.128	20.2381	-0.121199	5.44664
	107.124	20.2297	-0.121152	5.44641
	107.13	20.2305	-0.12117	5.44658
	107.134	20.2338	-0.121194	5.44674
	107.134	20.2349	-0.121198	5.44675
	107.132	20.2342	-0.121191	5.44669
	107.132	20.1843	-0.121187	5.44667
	107.132	20.0083	-0.121187	5.44668
	107.132	19.7802	-0.121189	5.44669
	107.132	19.6707	-0.12119	5.44669
	107.132	19.6938	-0.121189	5.44669
	107.154	19.7405	-0.121189	5.44669
	107.234	19.7515	-0.121189	5.44669
	107.315	19.7395	-0.121189	5.44669
	107.308	19.7306	-0.121189	5.44669
	107.273	19.7311	-0.121189	5.44669
	107.306	19.7345	-0.121189	5.44669
	107.361	19.7357	-0.121189	5.44669
	107.377	19.735	-0.121189	5.44669
	107.365	19.7343	-0.121189	5.44669
	107.355	19.7342	-0.12906	5.44669
	107.354	19.7837	-0.149345	5.44669
	107.358	19.9597	-0.157734	5.44669
	107.36	20.1881	-0.138723	5.44669
	107.359	20.2976	-0.117481	5.44669
	107.358	20.2744	-0.113711	5.44669
	107.358	20.2277	-0.127294	5.44669
	107.358	20.2167	-0.151271	5.44669
	107.359	20.2287	-0.15917	5.44669
	107.358	20.2377	-0.138639	5.44669
	107.358	20.2372	-0.116936	5.44669
	107.358	20.2338	-0.113512	5.44669
	107.381	20.2325	-0.119534	5.44669
	107.438	20.2332	-0.123232	5.44669
	107.484	20.234	-0.122635	5.44669
	107.51	20.1848	-0.121069	5.44669
	107.531	20.0578	-0.120625	5.44669
	107.49	19.9561	-0.120996	5.44669
	107.415	19.899	-0.121309	5.44669
	107.434	19.8034	-0.121308	5.44669
	107.542	19.7174	-0.121196	5.44669
	107.614	19.7048	-0.12115	5.44669
	107.611	19.7285	-0.12117	5.44669
	107.585	19.7426	-0.121195	5.44669
	107.576	19.74	-0.121198	5.44669
	107.581	19.734	-0.121191	5.44669
	107.586	19.6831	-0.121187	5.44669
	107.587	19.5578	-0.121187	5.44669
	107.585	19.5066	-0.121189	5.44669
	107.584	19.5762	-0.12119	5.44669
	107.584	19.5326	-0.121189	5.44669
	107.585	19.3275	-0.121189	5.44669
	107.585	19.1823	-0.121189	5.44669
	107.585	19.1825	-0.121189	5.44669
	107.585	19.1832	-0.121189	5.44669
	107.585	19.0277	-0.121189	5.44669
	107.607	18.7901	-0.121189	5.44669
	107.664	18.6694	-0.121189	5.44669
	107.688	18.642	-0.121189	5.44669
	107.634	18.5653	-0.121189	5.44669
	107.596	18.4767	-0.121189	5.44669
	107.643	18.4071	-0.121189	5.44669
	107.706	18.3016	-0.121189	5.44669
	107.742	18.2159	-0.121189	5.44669
	107.784	18.1578	-0.121189	5.44669
	107.819	18.0069	-0.121189	5.44669
	107.823	17.7919	-0.121189	5.44669
	107.813	17.679	-0.121189	5.44669
	107.808	17.696	-0.121189	5.44669
	107.809	17.6921	-0.121189	5.44669
	107.811	17.5288	-0.121189	5.44669
	107.834	17.2896	-0.121189	5.44669
	107.913	17.1709	-0.121189	5.44669
	108.016	17.1942	-0.121189	5.44669
	108.066	17.2442	-0.121189	5.44669
	108.056	17.2565	-0.121189	5.44669
	108.035	17.2439	-0.121189	5.44669
	108.03	17.2342	-0.121189	5.44669
	108.035	17.2838	-0.121189	5.44669
	108.039	17.4634	-0.12906	5.44669
	108.039	17.6932	-0.149345	5.44669
	108.037	17.802	-0.157734	5.44669
	108.037	17.7781	-0.138723	5.44669
	108.037	17.7313	-0.117481	5.44669
	108.037	17.7205	-0.113711	5.44669
	108.037	17.7326	-0.119423	5.44669
	108.037	17.7908	-0.123115	5.44669
	108.037	17.9662	-0.122625	5.44669
	108.037	18.2403	-0.121106	5.44669
	108.037	18.4754	-0.120644	5.44669
	108.037	18.5054	-0.12099	5.44669
	108.037	18.3406	-0.1213	5.44669
	108.037	18.1968	-0.121306	5.44669
	108.037	18.1851	-0.121199	5.44669
	108.037	18.2788	-0.121152	5.44669
	108.037	18.4774	-0.12117	5.44669
	108.037	18.6994	-0.121194	5.44669
	108.037	18.7982	-0.129069	5.44669
	108.037	18.7728	-0.149347	5.44669
	108.037	18.729	-0.157732	5.44669
	108.037	18.7199	-0.138721	5.44669
	108.037	18.7318	-0.117481	5.44669
	108.037	18.6908	-0.113711	5.44669
	108.037	18.514	-0.119424	5.44669
	108.037	18.2332	-0.123115	5.44669
	108.037	17.9466	-0.130495	5.44669
	108.037	17.7421	-0.149262	5.44669
	108.037	17.6799	-0.157189	5.44669
	108.037	17.7141	-0.138524	5.44669
	108.037	17.7486	-0.117592	5.44669
	108.037	17.7998	-0.113828	5.44669
	108.037	17.9151	-0.119433	5.44669
	108.037	17.962	-0.123078	5.44669
	108.037	17.8449	-0.122606	5.44669
	108.037	17.7149	-0.121111	5.44669
	108.037	17.6918	-0.120653	5.44669
	108.037	17.7268	-0.120992	5.44669
	108.037	17.7494	-0.129168	5.44669
	108.06	17.7463	-0.14946	5.44669
	108.117	17.6879	-0.157744	5.44669
	108.141	17.5091	-0.138686	5.44669
	108.109	17.2828	-0.117462	5.44669
	108.129	17.1751	-0.113716	5.44669
	108.222	17.1983	-0.119432	5.44669
	108.288	17.2444	-0.123117	5.44669
	108.287	17.2552	-0.122623	5.44669
	108.265	17.2432	-0.121104	5.44669
	108.278	17.1852	-0.128515	5.44669
	108.34	17.059	-0.149147	5.44669
	108.391	16.9607	-0.157845	5.44669
	108.417	16.9048	-0.138839	5.44669
	108.437	16.8085	-0.117491	5.44669
	108.417	16.7217	-0.121544	5.44669
	108.399	16.7091	-0.14756	5.44669
	108.443	16.7822	-0.159666	5.44669
	108.497	16.9724	-0.140167	5.44669
	108.509	17.1982	-0.1174	5.44669
	108.495	17.3017	-0.113163	5.44669
	108.485	17.326	-0.127094	5.44669
	108.486	17.4567	-0.151382	5.44669
	108.49	17.6753	-0.159287	5.44669
	108.469	17.7969	-0.138649	5.44669
	108.411	17.7823	-0.124769	5.44669
	108.386	17.784	-0.141648	5.44669
	108.44	17.8964	-0.156084	5.44669
	108.5	17.9598	-0.140775	5.44669
	108.511	17.8506	-0.118928	5.44669
	108.495	17.7181	-0.113588	5.44669
	108.484	17.7403	-0.118857	5.44669
	108.486	17.9505	-0.122922	5.44669
	108.49	18.1534	-0.122745	5.44669
	108.491	18.0847	-0.121225	5.44669
	108.49	17.8237	-0.120651	5.44669
	108.49	17.6643	-0.120951	5.44669
	108.49	17.6785	-0.121281	5.44669
	108.49	17.7392	-0.121312	5.44669
	108.49	17.7101	-0.121208	5.44669
	108.49	17.5209	-0.121153	5.44669
[truncated: 642 more rows]
