# Supplementary material for: Design of a cosmetic glove stiffness compensation mechanism for toddler-sized hand prostheses
Source: PLoS One. 2017 Aug 11;12(8):e0183233. doi: 10.1371/journal.pone.0183233 (PMC5553851; doi:10.1371/journal.pone.0183233)
Supplement: S1 Dataset — (ZIP) [file pone.0183233.s001.zip › 04 Prototype + hand measurements/VSTSIL20_3.xlsx]

## Sheet: VSTSIL20_3
LabVIEW Measurement
Writer_Version	2
Reader_Version	2
Separator	Tab
Decimal_Separator	.
Multi_Headings	No
X_Columns	No
Time_Pref	Absolute
Operator	localadmin
Date	2013-11-18
Time	00:14:24.504000
***End_of_Header***
Channels	4
Samples	10	10	10	10
Date	2013-11-18	2013-11-18	2013-11-18	2013-11-18
Time	00:15:41.204000	00:15:41.204000	00:15:41.204000	00:15:41.204000
Y_Unit_Label	mm	N	N	Pa
X_Dimension	Time	Time	Time	Time
X0	0	0	0	0
Delta_X	0.01	0.01	0.01	0.01
***End_of_Header***
X_Value	Voltage LVDT (Filtered)	Voltage Load Cell (Filtered)	Voltage Pinch Load Cell (Filtered)	Voltage Pressure (Filtered)	Comment
	111.205	-0.23418	-0.121152	5.44669
	111.205	-0.234822	-0.12117	5.44669
	111.205	-0.23515	-0.121194	5.44669
	111.205	-0.23506	-0.121198	5.44669
	111.205	-0.234905	-0.121191	5.44669
	111.205	-0.234872	-0.121187	5.44669
	111.205	-0.234914	-0.129058	5.44669
	111.205	-0.234943	-0.149345	5.44669
	111.205	-0.23494	-0.157735	5.44669
	111.205	-0.185738	-0.138723	5.44669
	111.205	-0.058959	-0.117481	5.44669
	111.205	-0.00653	-0.113711	5.44669
	111.205	-0.12535	-0.119423	5.44669
	111.205	-0.208914	-0.123116	5.44669
	111.205	-0.105702	-0.122625	5.44669
	111.205	-0.017567	-0.121106	5.44669
	111.205	-0.11331	-0.120644	5.44669
	111.205	-0.249131	-0.12099	5.44669
	111.205	-0.282187	-0.1213	5.44669
	111.205	-0.249371	-0.121306	5.44669
	111.205	-0.224132	-0.121199	5.44669
	111.205	-0.176075	-0.121152	5.44669
	111.205	-0.058752	-0.12117	5.44669
	111.205	-0.009878	-0.121194	5.44669
	111.205	-0.077635	-0.121198	5.44669
	111.205	-0.081567	-0.121191	5.44669
	111.205	-0.052506	-0.121187	5.44669
	111.205	-0.136267	-0.121187	5.44669
	111.205	-0.246287	-0.121189	5.44669
	111.205	-0.27283	-0.12119	5.44669
	111.205	-0.246461	-0.121189	5.44669
	111.205	-0.226239	-0.121189	5.44669
	111.205	-0.227182	-0.121189	5.44669
	111.205	-0.234772	-0.121189	5.44669
	111.205	-0.237616	-0.121189	5.44669
	111.205	-0.23611	-0.121189	5.44669
	111.205	-0.234468	-0.121189	5.44669
	111.205	-0.234316	-0.121189	5.44669
	111.205	-0.234836	-0.121189	5.44669
	111.205	-0.235108	-0.121189	5.44669
	111.205	-0.235037	-0.121189	5.44669
	111.205	-0.18572	-0.121189	5.44669
	111.205	-0.058917	-0.121189	5.44669
	111.205	-0.006519	-0.121189	5.44669
	111.205	-0.12536	-0.121189	5.44669
	111.205	-0.258113	-0.121189	5.44669
	111.205	-0.281667	-0.121189	5.44669
	111.205	-0.245961	-0.121189	5.44669
	111.228	-0.222889	-0.121189	5.44669
	111.285	-0.225957	-0.121189	5.44669
	111.309	-0.235449	-0.121189	5.44669
	111.255	-0.238336	-0.121189	5.44669
	111.195	-0.236171	-0.121189	5.44669
	111.184	-0.234238	-0.121189	5.44669
	111.2	-0.234198	-0.121189	5.44669
	111.211	-0.234868	-0.121189	5.44669
	111.209	-0.235163	-0.121189	5.44669
	111.205	-0.235049	-0.121189	5.44669
	111.204	-0.234896	-0.121189	5.44669
	111.205	-0.234872	-0.121189	5.44669
	111.206	-0.234917	-0.121189	5.44669
	111.206	-0.234944	-0.121189	5.44669
	111.205	-0.234939	-0.12906	5.44669
	111.205	-0.234928	-0.149345	5.44669
	111.205	-0.234925	-0.157734	5.44669
	111.205	-0.185737	-0.138723	5.44669
	111.205	-0.058964	-0.117481	5.44669
	111.205	0.042658	-0.113711	5.44669
	111.205	0.050617	-0.119423	5.44669
	111.205	0.019484	-0.123115	5.44669
	111.205	0.053068	-0.122625	5.44669
	111.205	0.184414	-0.121106	5.44669
	111.205	0.293505	-0.120644	5.44669
	111.205	0.302967	-0.12099	5.44669
	111.205	0.26981	-0.1213	5.44669
	111.205	0.252821	-0.121306	5.44669
	111.205	0.257532	-0.121199	5.44669
	111.205	0.265551	-0.121152	5.44669
	111.205	0.267236	-0.12117	5.44669
	111.205	0.265092	-0.121194	5.44669
	111.205	0.263595	-0.121198	5.44669
	111.205	0.31292	-0.121191	5.44669
	111.183	0.440284	-0.121187	5.44669
	111.103	0.492915	-0.121187	5.44669
	111	0.423161	-0.121189	5.44669
	110.95	0.466249	-0.12119	5.44669
	110.961	0.671075	-0.121189	5.44669
	110.982	0.816399	-0.121189	5.44669
	110.987	0.816319	-0.121189	5.44669
	110.981	0.766508	-0.121189	5.44669
	110.977	0.74597	-0.121189	5.44669
	110.978	0.75512	-0.121189	5.44669
	110.979	0.76626	-0.121189	5.44669
	110.98	0.767675	-0.121189	5.44669
	110.957	0.764308	-0.121189	5.44669
	110.877	0.762395	-0.121189	5.44669
	110.796	0.811981	-0.121189	5.44669
	110.804	0.988792	-0.121189	5.44669
	110.838	1.2174	-0.121189	5.44669
	110.827	1.32677	-0.121189	5.44669
	110.83	1.30343	-0.121189	5.44669
	110.837	1.2567	-0.121189	5.44669
	110.796	1.29492	-0.121189	5.44669
	110.746	1.43375	-0.121189	5.44669
	110.736	1.49515	-0.121189	5.44669
	110.748	1.3758	-0.121189	5.44669
	110.757	1.28882	-0.12906	5.44669
	110.756	1.43999	-0.149345	5.44669
	110.753	1.70478	-0.157734	5.44669
	110.752	1.83817	-0.138723	5.44669
	110.752	1.81198	-0.117481	5.44669
	110.753	1.75552	-0.113711	5.44669
	110.731	1.74148	-0.119423	5.44669
	110.673	1.75571	-0.123115	5.44669
	110.627	1.76667	-0.122625	5.44669
	110.623	1.76621	-0.121106	5.44669
	110.637	1.8113	-0.120644	5.44669
	110.645	1.98572	-0.12099	5.44669
	110.665	2.21493	-0.1213	5.44669
	110.719	2.32539	-0.121306	5.44669
	110.764	2.30231	-0.121199	5.44669
	110.769	2.25529	-0.121152	5.44669
	110.733	2.2441	-0.12117	5.44669
	110.668	2.25618	-0.121194	5.44669
	110.624	2.26522	-0.129069	5.44669
	110.602	2.31391	-0.149347	5.44669
	110.559	2.48645	-0.157732	5.44669
	110.519	2.71359	-0.138721	5.44669
	110.513	2.82386	-0.117481	5.44669
	110.524	2.80142	-0.113711	5.44669
	110.53	2.75475	-0.119424	5.44669
	110.529	2.74348	-0.123115	5.44669
	110.526	2.80458	-0.122625	5.44669
	110.525	2.98956	-0.121106	5.44669
	110.526	3.21749	-0.120644	5.44669
	110.527	3.32367	-0.12099	5.44669
	110.527	3.34843	-0.1213	5.44669
	110.527	3.47834	-0.121306	5.44669
	110.526	3.69643	-0.121199	5.44669
	110.526	3.86731	-0.121152	5.44669
	110.527	4.02884	-0.12117	5.44669
	110.527	4.25905	-0.121194	5.44669
	110.526	4.53018	-0.121198	5.44669
	110.526	4.79545	-0.121191	5.44669
	110.526	5.04393	-0.121187	5.44669
	110.526	5.23831	-0.121187	5.44669
	110.526	5.35903	-0.121189	5.44669
	110.526	5.55747	-0.12119	5.44669
	110.526	5.92719	-0.121189	5.44669
	110.526	6.30965	-0.12906	5.44669
	110.526	6.63161	-0.157215	5.44669
	110.504	6.97209	-0.18589	5.44669
	110.424	7.30032	-0.175268	5.44669
	110.321	7.56106	-0.135015	5.44669
	110.294	7.78906	-0.110003	5.44669
	110.362	8.02593	-0.111945	5.44669
	110.406	8.27793	-0.12135	5.44669
	110.358	8.53309	-0.124551	5.44669
	110.292	8.78418	-0.122542	5.44669
	110.277	9.08163	-0.120561	5.44669
	110.294	9.45694	-0.120445	5.44669
	110.306	9.8082	-0.121101	5.44669
	110.305	10.1154	-0.121417	5.44669
	110.3	10.4608	-0.129187	5.44669
	110.299	10.7963	-0.149317	5.44669
	110.3	11.1076	-0.157677	5.44669
	110.3	11.4603	-0.138709	5.44669
	110.301	11.7975	-0.117495	5.44669
	110.3	12.1068	-0.113722	5.44669
	110.3	12.5073	-0.119423	5.44669
	110.3	13.0206	-0.123111	5.44669
	110.3	13.5096	-0.122623	5.44669
	110.3	13.844	-0.121107	5.44669
	110.3	14.1055	-0.120645	5.44669
	110.3	14.4382	-0.120991	5.44669
	110.3	14.7846	-0.121299	5.44669
	110.3	15.0558	-0.121306	5.44669
	110.3	15.2817	-0.121199	5.44669
	110.278	15.5632	-0.129022	5.44669
	110.22	15.9408	-0.149326	5.44669
	110.197	16.2987	-0.157739	5.44669
	110.251	16.6078	-0.138732	5.44669
	110.288	16.9517	-0.117483	5.44669
	110.219	17.2859	-0.113708	5.44669
	110.1	17.5971	-0.119422	5.44669
	110.039	17.9995	-0.123116	5.44669
	110.051	18.5129	-0.122626	5.44669
	110.077	19.0505	-0.121106	5.44669
	110.083	19.5113	-0.120644	5.44669
	110.077	19.8254	-0.12099	5.44669
	110.072	20.0886	-0.1213	5.44669
	110.072	20.5275	-0.121306	5.44669
	110.074	21.1794	-0.121199	5.44669
	110.075	21.8281	-0.121152	5.44669
	110.074	22.395	-0.12117	5.44669
	110.074	22.9773	-0.121194	5.44669
	110.074	23.5535	-0.121198	5.44669
	110.074	24.0659	-0.121191	5.44669
	110.074	24.545	-0.121187	5.44669
	110.074	25.0314	-0.121187	5.44669
	110.074	25.5324	-0.121189	5.44669
	110.074	26.037	-0.12119	5.44669
	110.052	26.5378	-0.121189	5.44669
	109.972	27.0358	-0.121189	5.44669
	109.868	27.4848	-0.121189	5.44669
	109.819	27.8081	-0.121189	5.44669
	109.829	28.0793	-0.121189	5.44669
	109.85	28.4199	-0.121189	5.44669
	109.855	28.7663	-0.121189	5.44669
	109.85	28.9854	-0.12906	5.44669
	109.846	29.0341	-0.149345	5.44669
	109.846	29.0877	-0.157734	5.44669
	109.848	29.3564	-0.138723	5.44669
	109.848	29.6884	-0.117481	5.44669
	109.848	29.8189	-0.113711	5.44669
	109.848	29.7694	-0.127294	5.44669
	109.847	29.7044	-0.151271	5.44669
	109.848	29.6951	-0.15917	5.44669
	109.848	29.7636	-0.138639	5.44669
	109.848	29.9017	-0.116936	5.44669
	109.848	29.9521	-0.113512	5.44669
	109.848	29.8775	-0.119534	5.44669
	109.848	29.9194	-0.123232	5.44669
	109.848	30.1255	-0.122635	5.44669
	109.848	30.3209	-0.121069	5.44669
	109.848	30.4968	-0.120625	5.44669
	109.848	30.675	-0.120996	5.44669
	109.848	30.7639	-0.121309	5.44669
	109.848	30.7499	-0.121308	5.44669
	109.848	30.7144	-0.121196	5.44669
	109.848	30.754	-0.12115	5.44669
	109.848	30.9386	-0.12117	5.44669
	109.848	31.1249	-0.121195	5.44669
	109.848	31.1076	-0.121198	5.44669
	109.848	31.0294	-0.121191	5.44669
	109.848	31.1004	-0.121187	5.44669
	109.848	31.2718	-0.121187	5.44669
	109.825	31.484	-0.121189	5.44669
	109.768	31.6857	-0.12119	5.44669
	109.722	31.7715	-0.121189	5.44669
	109.696	31.7479	-0.121189	5.44669
	109.675	31.7586	-0.121189	5.44669
	109.693	31.9272	-0.121189	5.44669
	109.711	32.2154	-0.121189	5.44669
	109.668	32.508	-0.121189	5.44669
	109.614	32.7124	-0.121189	5.44669
	109.603	32.8216	-0.121189	5.44669
	109.616	32.9624	-0.12906	5.44669
	109.626	33.1568	-0.149345	5.44669
	109.625	33.3141	-0.157734	5.44669
	109.621	33.4784	-0.138723	5.44669
	109.62	33.7146	-0.117481	5.44669
	109.621	34.0365	-0.113711	5.44669
	109.622	34.427	-0.119423	5.44669
	109.622	34.7268	-0.123115	5.44669
	109.621	34.8024	-0.122625	5.44669
	109.621	34.7908	-0.121106	5.44669
	109.621	34.9166	-0.128515	5.44669
	109.621	35.146	-0.149146	5.44669
	109.621	35.323	-0.157845	5.44669
	109.621	35.4831	-0.13884	5.44669
	109.621	35.6614	-0.117491	5.44669
	109.621	35.7559	-0.113673	5.44669
	109.621	35.7443	-0.119404	5.44669
	109.621	35.7077	-0.123121	5.44669
	109.621	35.6969	-0.122634	5.44669
	109.621	35.7054	-0.121108	5.44669
	109.621	35.762	-0.128512	5.44669
	109.621	35.938	-0.149144	5.44669
	109.599	36.1638	-0.157845	5.44669
	109.542	36.3215	-0.13884	5.44669
	109.496	36.4747	-0.117491	5.44669
	109.47	36.657	-0.113673	5.44669
	109.449	36.8048	-0.119404	5.44669
	109.467	36.9694	-0.123121	5.44669
	109.485	37.16	-0.130505	5.44669
	109.442	37.258	-0.149263	5.44669
	109.388	37.2927	-0.157187	5.44669
	109.376	37.4297	-0.138522	5.44669
	109.412	37.6472	-0.117592	5.44669
	109.479	37.7661	-0.113828	5.44669
	109.502	37.7507	-0.119433	5.44669
	109.445	37.7531	-0.123078	5.44669
	109.383	37.8661	-0.122606	5.44669
	109.373	37.9786	-0.121111	5.44669
	109.39	38.0452	-0.128524	5.44669
	109.401	38.141	-0.149148	5.44669
	109.399	38.2729	-0.157842	5.44669
	109.395	38.4599	-0.138838	5.44669
	109.393	38.6652	-0.117491	5.44669
	109.394	38.7615	-0.113674	5.44669
	109.395	38.7901	-0.119404	5.44669
	109.395	38.9252	-0.123121	5.44669
	109.395	39.1441	-0.122634	5.44669
	109.395	39.2643	-0.121108	5.44669
	109.395	39.2489	-0.120642	5.44669
	109.395	39.2509	-0.120989	5.44669
	109.395	39.4128	-0.1213	5.44669
	109.395	39.6522	-0.121307	5.44669
	109.395	39.7714	-0.121199	5.44669
	109.395	39.7483	-0.121152	5.44669
	109.395	39.6982	-0.12117	5.44669
	109.373	39.6857	-0.121194	5.44669
	109.315	39.6983	-0.121198	5.44669
	109.292	39.7081	-0.121191	5.44669
	109.345	39.7077	-0.121187	5.44669
	109.406	39.704	-0.121187	5.44669
	109.416	39.7027	-0.121189	5.44669
	109.378	39.7034	-0.12119	5.44669
	109.31	39.7042	-0.121189	5.44669
	109.287	39.7042	-0.121189	5.44669
	109.323	39.704	-0.121189	5.44669
	109.305	39.7039	-0.121189	5.44669
	109.211	39.7039	-0.121189	5.44669
	109.144	39.704	-0.121189	5.44669
	109.144	39.704	-0.121189	5.44669
	109.167	39.704	-0.121189	5.44669
	109.177	39.7039	-0.121189	5.44669
	109.173	39.7039	-0.121189	5.44669
	109.167	39.7039	-0.121189	5.44669
	109.167	39.7039	-0.121189	5.44669
	109.168	39.7039	-0.121189	5.44669
	109.169	39.7039	-0.121189	5.44669
	109.169	39.7039	-0.121189	5.44669
	109.169	39.7039	-0.121189	5.44669
	109.169	39.6548	-0.121189	5.44669
	109.169	39.4788	-0.121189	5.44669
	109.169	39.2996	-0.121189	5.44669
	109.169	39.366	-0.121189	5.4507
	109.169	39.5684	-0.121189	5.46104
	109.169	39.5487	-0.121189	5.46531
	109.169	39.3082	-0.121189	5.45562
	109.169	39.1398	-0.121189	5.4448
	109.169	39.143	-0.121189	5.44287
	109.169	39.2023	-0.121189	5.44579
	109.169	39.2257	-0.12906	5.44767
	109.169	39.2144	-0.149345	5.44742
	109.169	39.2013	-0.157734	5.44664
	109.169	39.1998	-0.138723	5.44641
	109.169	39.2039	-0.125352	5.44658
	109.169	39.2061	-0.141866	5.44674
	109.169	39.2056	-0.155968	5.44675
	109.169	39.2046	-0.140649	5.44669
	109.169	39.2043	-0.118917	5.44667
	109.169	39.2046	-0.113628	5.44668
	109.169	39.2048	-0.118878	5.44669
	109.169	39.2048	-0.122917	5.44669
	109.169	39.2047	-0.122735	5.44669
	109.169	39.2047	-0.121223	5.44669
	109.146	39.2047	-0.120654	5.44669
	109.089	39.2047	-0.120953	5.44669
	109.065	39.2047	-0.121281	5.44669
	109.097	39.2047	-0.121311	5.44669
	109.077	39.2047	-0.121208	5.44669
	109.007	39.2047	-0.121154	5.44669
	108.998	39.2047	-0.121168	5.44669
	109.022	39.1555	-0.121193	5.44669
	109.013	39.0287	-0.121198	5.44669
	109.042	38.9763	-0.121192	5.44669
	109.108	39.0951	-0.129058	5.44669
	109.089	39.2279	-0.149343	5.44669
	108.985	39.2515	-0.165605	5.44669
	108.914	39.2157	-0.166879	5.44669
	108.917	39.1927	-0.154026	5.44669
	108.942	39.1957	-0.131244	5.44669
	108.951	39.2052	-0.115715	5.44669
	108.946	39.2081	-0.123508	5.44669
	108.941	39.206	-0.149015	5.44669
	108.94	39.204	-0.159577	5.44669
	108.942	39.204	-0.139613	5.44669
	108.943	39.2047	-0.117199	5.44669
	108.943	39.2541	-0.113276	5.44669
	108.942	39.3808	-0.119342	5.44669
	108.942	39.4331	-0.123236	5.44669
	108.942	39.3142	-0.122704	5.44669
	108.92	39.2307	-0.121097	5.44669
	108.863	39.3831	-0.120612	5.44669
	108.839	39.6472	-0.12098	5.4507
	108.893	39.7799	-0.121307	5.46104
	108.953	39.7536	-0.121313	5.46531
	108.964	39.6974	-0.121199	5.45562
	108.925	39.6835	-0.121149	5.4448
	108.835	39.6977	-0.121169	5.44287
	108.733	39.7086	-0.121195	5.44579
	108.687	39.7081	-0.121199	5.44767
	108.699	39.704	-0.121191	5.44742
	108.719	39.6533	-0.121187	5.44664
	108.724	39.4782	-0.121187	5.44641
	108.718	39.2506	-0.121189	5.44658
	108.714	39.1411	-0.12119	5.44674
	108.715	39.164	-0.121189	5.44675
	108.716	39.2106	-0.121189	5.44669
	108.717	39.2217	-0.121189	5.44667
	108.716	39.2097	-0.121189	5.44668
	108.716	39.2008	-0.12906	5.44669
	108.716	39.2013	-0.149345	5.44669
	108.716	39.2047	-0.157734	5.44669
	108.694	39.2059	-0.138723	5.44669
	108.614	39.2052	-0.117481	5.44669
	108.511	39.2045	-0.113711	5.44669
	108.483	39.2044	-0.119423	5.44669
	108.573	39.2047	-0.123115	5.44669
	108.698	39.2048	-0.122625	5.44669
	108.731	39.2048	-0.121106	5.44669
	108.657	39.2047	-0.120644	5.44669
	108.586	39.2047	-0.12099	5.44669
	108.555	39.2047	-0.1213	5.44669
	108.519	39.2047	-0.121306	5.44669
	108.507	39.2047	-0.121199	5.44669
	108.58	39.2047	-0.121152	5.44669
	108.693	39.2047	-0.12117	5.44669
	108.726	39.2047	-0.121194	5.44669
	108.635	39.2047	-0.121198	5.44669
	108.508	39.2047	-0.121191	5.44669
	108.452	39.2047	-0.121187	5.44669
	108.469	39.2047	-0.121187	5.44669
	108.495	39.2047	-0.121189	5.44669
	108.499	39.2047	-0.12119	5.44669
	108.492	39.2047	-0.121189	5.44669
	108.487	39.2047	-0.121189	5.44669
	108.488	39.2047	-0.121189	5.44669
	108.49	39.2539	-0.121189	5.44669
	108.491	39.4299	-0.121189	5.44669
	108.49	39.6583	-0.121189	5.44669
	108.49	39.7678	-0.121189	5.44669
	108.49	39.7447	-0.121189	5.44669
	108.49	39.6979	-0.121189	5.44669
	108.49	39.6869	-0.121189	5.44669
	108.49	39.6989	-0.121189	5.44669
	108.49	39.7079	-0.121189	5.44669
	108.49	39.7566	-0.121189	5.44669
	108.49	39.8799	-0.121189	5.44669
	108.49	39.9803	-0.121189	5.44669
	108.49	40.0382	-0.121189	5.44669
	108.49	40.1345	-0.121189	5.44669
	108.49	40.2206	-0.121189	5.44669
	108.49	40.2329	-0.12906	5.44669
	108.49	40.2091	-0.149345	5.44669
	108.49	40.2442	-0.157734	5.44669
	108.49	40.4228	-0.138723	5.44669
	108.49	40.6573	-0.117481	5.44669
	108.49	40.7685	-0.113711	5.44669
	108.49	40.7439	-0.119423	5.44669
	108.468	40.7451	-0.123115	5.44669
	108.388	40.8609	-0.122625	5.44669
	108.284	40.975	-0.121106	5.44669
	108.235	41.0413	-0.128515	5.44669
	108.245	41.1363	-0.149146	5.44669
	108.266	41.2188	-0.157845	5.44669
	108.271	41.2301	-0.13884	5.44669
	108.266	41.2072	-0.117491	5.44669
	108.262	41.1938	-0.113673	5.44669
	108.262	41.2456	-0.119404	5.44669
	108.264	41.3782	-0.123121	5.44669
	108.264	41.4814	-0.122634	5.44669
	108.264	41.5371	-0.121108	5.44669
	108.263	41.6316	-0.120642	5.44669
	108.263	41.7176	-0.120989	5.44669
	108.264	41.7306	-0.1213	5.44669
	108.241	41.7071	-0.121307	5.44669
	108.184	41.6929	-0.121199	5.4507
	108.138	41.6953	-0.121152	5.46104
	108.134	41.7014	-0.12117	5.46531
	108.148	41.7031	-0.121194	5.45562
	108.133	41.7016	-0.121198	5.4448
	108.074	41.7004	-0.121191	5.44287
	108.024	41.6512	-0.121187	5.44579
	108.02	41.4757	-0.121187	5.44767
	108.035	41.2967	-0.121189	5.44742
	108.042	41.363	-0.12119	5.44664
	108.04	41.6145	-0.121189	5.44641
	108.037	41.7708	-0.121189	5.44658
	108.036	41.7095	-0.121189	5.44674
	108.037	41.5239	-0.121189	5.44675
	108.038	41.4515	-0.121189	5.44669
	108.038	41.5829	-0.121189	5.44667
	108.037	41.728	-0.121189	5.44668
	108.037	41.7523	-0.121189	5.44669
	108.015	41.7125	-0.121189	5.44669
	107.958	41.6874	-0.121189	5.44669
	107.934	41.6911	-0.121189	5.44669
	107.988	41.6524	-0.121189	5.44669
	108.048	41.5287	-0.121189	5.44669
	108.036	41.4738	-0.121189	5.44669
	107.963	41.5413	-0.121189	5.44669
	107.906	41.4981	-0.121189	5.44669
	107.881	41.294	-0.121189	5.44669
	107.865	41.1491	-0.121189	5.44669
	107.885	41.149	-0.121189	5.44669
	107.902	41.1987	-0.121189	5.44669
	107.858	41.2192	-0.121189	5.44669
	107.804	41.2101	-0.121189	5.44669
	107.792	41.199	-0.121189	5.44669
	107.806	41.1483	-0.121189	5.44669
	107.816	40.9757	-0.121189	5.44669
	107.815	40.7492	-0.121189	5.44669
	107.811	40.6393	-0.121189	5.44669
	107.81	40.6616	-0.121189	5.44669
	107.81	40.7081	-0.121189	5.44669
	107.811	40.7194	-0.121189	5.44669
	107.811	40.7075	-0.121189	5.44669
	107.811	40.6985	-0.121189	5.44669
	107.789	40.6498	-0.121189	5.44669
	107.731	40.4772	-0.121189	5.44669
	107.685	40.2501	-0.121189	5.44669
	107.659	40.1398	-0.12906	5.44669
	107.638	40.1623	-0.149345	5.44669
	107.679	40.2089	-0.157734	5.44669
	107.755	40.2202	-0.138723	5.44669
	107.735	40.2083	-0.117481	5.44669
	107.628	40.1501	-0.113711	5.44669
	107.556	40.0238	-0.119423	5.44669
	107.558	39.9747	-0.123115	5.44669
	107.584	40.0948	-0.122625	5.44669
	107.594	40.2269	-0.121106	5.44669
	107.589	40.2497	-0.120644	5.44669
	107.583	40.2139	-0.12099	5.44669
	107.583	40.1911	-0.1213	5.44669
	107.584	40.1943	-0.121306	5.44669
	107.585	40.2038	-0.121199	5.44669
	107.585	40.2066	-0.121152	5.44669
	107.585	40.2044	-0.12117	5.44669
	107.585	40.2025	-0.121194	5.44669
	107.585	40.2025	-0.121198	5.44669
	107.585	40.2031	-0.121191	5.44669
	107.585	40.2034	-0.121187	5.44669
	107.585	40.2033	-0.121187	5.44669
	107.585	40.2032	-0.121189	5.44669
	107.585	40.2031	-0.12119	5.44669
	107.585	40.2032	-0.121189	5.44669
	107.585	40.2032	-0.121189	5.44669
	107.585	40.2032	-0.121189	5.44669
	107.585	40.2032	-0.121189	5.44669
	107.585	40.2524	-0.121189	5.44669
	107.585	40.3791	-0.121189	5.4507
	107.585	40.4316	-0.121189	5.46104
	107.585	40.3128	-0.121189	5.46531
	107.585	40.18	-0.121189	5.45562
	107.585	40.1564	-0.121189	5.4448
	107.585	40.1921	-0.121189	5.44287
	107.585	40.2152	-0.121189	5.44579
	107.585	40.2122	-0.121189	5.44767
	107.585	40.2027	-0.121189	5.44742
	107.585	40.1998	-0.121189	5.44664
	107.585	40.2019	-0.121189	5.44641
	107.585	40.2039	-0.12906	5.44658
	107.585	40.2039	-0.149345	5.44674
	107.562	40.2032	-0.157734	5.44675
	107.483	40.2029	-0.138723	5.44669
	107.379	40.2031	-0.117481	5.44667
	107.329	40.2032	-0.113711	5.44668
	107.362	40.154	-0.119423	5.44669
	107.441	39.978	-0.123115	5.44669
	107.47	39.7496	-0.122625	5.44669
	107.41	39.6892	-0.128977	5.44669
	107.346	39.8884	-0.1488	5.44669
	107.336	40.1143	-0.157535	5.44669
	107.353	40.1082	-0.138833	5.44669
	107.364	39.9713	-0.117598	5.44669
	107.363	39.8585	-0.11372	5.44669
	107.358	39.7523	-0.119386	5.44669
	107.357	39.6817	-0.123096	5.44669
	107.358	39.6794	-0.12263	5.44669
	107.359	39.7019	-0.121115	5.44669
	107.359	39.7118	-0.120646	5.44669
	107.358	39.708	-0.120988	5.44669
	107.358	39.7028	-0.121298	5.44669
	107.358	39.702	-0.121306	5.44669
	107.358	39.7035	-0.1212	5.44669
	107.358	39.7045	-0.121152	5.44669
	107.358	39.7043	-0.12117	5.44669
	107.358	39.7039	-0.121194	5.44669
	107.358	39.7038	-0.121198	5.44669
	107.358	39.7039	-0.121191	5.44669
	107.358	39.704	-0.121187	5.44669
	107.358	39.704	-0.121187	5.44669
	107.358	39.7039	-0.121189	5.44669
	107.358	39.7039	-0.12119	5.44669
	107.358	39.7039	-0.121189	5.44669
	107.358	39.7039	-0.121189	5.44669
	107.358	39.7039	-0.121189	5.44669
	107.358	39.7039	-0.121189	5.44669
	107.358	39.7039	-0.121189	5.44669
	107.358	39.7039	-0.121189	5.44669
	107.358	39.7039	-0.121189	5.44669
	107.358	39.7039	-0.121189	5.44669
	107.358	39.7039	-0.121189	5.44669
	107.358	39.7039	-0.121189	5.44669
	107.358	39.7039	-0.121189	5.44669
	107.358	39.7531	-0.121189	5.44669
	107.358	39.9291	-0.121189	5.44669
	107.358	40.1575	-0.121189	5.44669
	107.336	40.2671	-0.121189	5.44669
	107.256	40.2439	-0.121189	5.44669
	107.175	40.1972	-0.121189	5.44669
	107.183	40.1861	-0.121189	5.44669
	107.217	40.1982	-0.121189	5.44669
	107.185	40.2071	-0.121189	5.44669
	107.129	40.2066	-0.121189	5.44669
	107.113	40.2032	-0.121189	5.44669
	107.125	40.202	-0.121189	5.44669
	107.136	40.2519	-0.121189	5.44669
	107.136	40.4286	-0.121189	5.44669
	107.132	40.6078	-0.121189	5.44669
	107.131	40.5412	-0.121189	5.44669
	107.131	40.3387	-0.121189	5.44669
	107.132	40.3584	-0.121189	5.44669
	107.132	40.599	-0.121189	5.44669
	107.132	40.7673	-0.121189	5.44669
	107.132	40.7642	-0.121189	5.44669
	107.132	40.7049	-0.121189	5.44669
	107.132	40.6814	-0.121189	5.44669
	107.132	40.6928	-0.121189	5.44669
	107.132	40.7058	-0.121189	5.44669
	107.132	40.7073	-0.121189	5.44669
	107.132	40.6541	-0.121189	5.44669
	107.11	40.5251	-0.121189	5.44669
	107.03	40.4731	-0.121189	5.44669
	106.927	40.593	-0.121189	5.44669
	106.877	40.6768	-0.121189	5.44669
	106.887	40.5733	-0.121189	5.44669
	106.909	40.485	-0.121189	5.44669
	106.914	40.5315	-0.121189	5.44669
	106.908	40.4915	-0.121189	5.44669
	106.904	40.2961	-0.121189	5.44669
	106.904	40.1537	-0.121189	5.44669
	106.906	40.2009	-0.121189	5.44669
	106.906	40.3755	-0.121189	5.44669
	106.906	40.4484	-0.121189	5.44669
	106.906	40.3211	-0.121189	5.44669
	106.906	40.1775	-0.121189	5.44669
	106.906	40.1524	-0.121189	5.44669
	106.906	40.1913	-0.121189	5.44669
	106.906	40.2163	-0.121189	5.44669
	106.906	40.2129	-0.121189	5.44669
	106.906	40.2026	-0.121189	5.44669
	106.906	40.1995	-0.121189	5.44669
	106.906	40.2018	-0.121189	5.44669
	106.906	40.2039	-0.121189	5.44669
	106.906	40.204	-0.121189	5.44669
	106.906	40.2032	-0.121189	5.44669
	106.906	40.2029	-0.121189	5.44669
	106.906	40.2031	-0.121189	5.44669
	106.906	40.2032	-0.121189	5.44669
	106.906	40.2032	-0.121189	5.44669
	106.906	40.2032	-0.121189	5.44669
	106.884	40.154	-0.121189	5.44669
	106.804	39.978	-0.121189	5.44669
	106.723	39.7496	-0.121189	5.44669
	106.73	39.6401	-0.121189	5.44669
	106.787	39.6632	-0.121189	5.44669
	106.812	39.71	-0.121189	5.44669
	106.803	39.721	-0.12906	5.44669
	106.79	39.709	-0.149345	5.44669
	106.766	39.7	-0.157734	5.44669
	106.712	39.7005	-0.138723	5.44669
	106.668	39.7039	-0.125352	5.44669
	106.664	39.7052	-0.141866	5.44669
	106.677	39.7045	-0.155968	5.44669
	106.684	39.7037	-0.140649	5.44669
	106.682	39.7037	-0.118917	5.44669
	106.679	39.7039	-0.113628	5.44669
	106.678	39.704	-0.118878	5.44669
	106.679	39.704	-0.122917	5.44669
	106.68	39.7039	-0.122735	5.44669
	106.68	39.7039	-0.121223	5.44669
	106.68	39.7039	-0.120654	5.44669
	106.679	39.6548	-0.120953	5.44669
	106.68	39.4788	-0.121281	5.44669
	106.68	39.2504	-0.121311	5.44669
	106.68	39.1408	-0.121208	5.44669
	106.68	39.164	-0.121154	5.44669
	106.68	39.2107	-0.121168	5.44669
	106.68	39.2218	-0.121193	5.44669
	106.68	39.2097	-0.121198	5.44669
	106.657	39.2008	-0.121192	5.44669
	106.577	39.2013	-0.121187	5.44669
	106.496	39.2047	-0.121187	5.44669
	106.504	39.1567	-0.121189	5.44669
	106.538	39.0293	-0.12119	5.44669
	106.528	38.9761	-0.121189	5.44669
	106.553	39.0457	-0.121189	5.44669
	106.618	39.0027	-0.121189	5.44669
	106.6	38.798	-0.121189	5.44669
	106.496	38.6527	-0.121189	5.44669
	106.426	38.6527	-0.121189	5.44669
	106.427	38.7025	-0.121189	5.44669
	106.452	38.723	-0.121189	5.44669
	106.44	38.7139	-0.121189	5.44669
	106.378	38.7028	-0.12906	5.44669
	106.348	38.6522	-0.149345	5.44669
	106.379	38.5287	-0.157734	5.44669
	106.384	38.429	-0.146593	5.44669
	106.371	38.3715	-0.145637	5.44669
	106.409	38.3242	-0.150256	5.44669
	106.436	38.3647	-0.136957	5.44669
	106.368	38.4049	-0.119407	5.44669
	106.275	38.3099	-0.115146	5.44669
	106.274	38.142	-0.11934	5.44669
	106.309	37.9891	-0.12257	5.44669
	106.279	37.9662	-0.122426	5.44669
	106.225	38.1065	-0.121217	5.44669
	106.209	38.1885	-0.120761	5.44669
	106.22	38.0278	-0.121	5.44669
	106.231	37.7608	-0.121262	5.44669
	106.231	37.6298	-0.121287	5.44669
	106.227	37.6578	-0.121204	5.44669
	106.226	37.7142	-0.121161	5.44669
	106.226	37.7275	-0.121172	5.44669
	106.227	37.7623	-0.121192	5.44669
	106.227	37.9274	-0.121197	5.44669
	106.227	38.1564	-0.121191	5.44669
	106.227	38.2701	-0.121187	5.44669
	106.227	38.2484	-0.121188	5.44669
	106.205	38.2008	-0.121189	5.44669
	106.147	38.1889	-0.12119	5.44669
	106.101	38.2009	-0.121189	5.44669
	106.075	38.2102	-0.121189	5.44669
	106.032	38.2098	-0.121189	5.44669
	105.993	38.2555	-0.121189	5.44669
	105.987	38.381	-0.121189	5.44669
	105.998	38.4833	-0.121189	5.44669
	106.004	38.492	-0.121189	5.44669
	106.003	38.4117	-0.121189	5.44669
	106	38.2199	-0.121189	5.44669
	106	37.996	-0.121189	5.44669
	106	37.8939	-0.121189	5.44669
	106.001	37.8694	-0.121189	5.44669
	106.001	37.7874	-0.121189	5.44669
	106.001	37.7446	-0.121189	5.44669
	106.001	37.8515	-0.121189	5.44669
	106.001	37.9267	-0.121189	5.44669
	106.001	37.8733	-0.121189	5.44669
	105.978	37.9153	-0.121189	5.44669
	105.899	38.1138	-0.121189	5.44669
	105.817	38.2568	-0.121189	5.44669
	105.825	38.2581	-0.121189	5.44669
	105.882	38.2096	-0.121189	5.44669
	105.907	38.1892	-0.121189	5.44669
	105.875	38.1979	-0.121189	5.44669
	105.805	38.2088	-0.121189	5.44669
	105.779	38.2103	-0.121189	5.44669
	105.859	38.207	-0.121189	5.44669
	105.957	38.2051	-0.121189	5.44669
	105.933	38.2055	-0.121189	5.44669
	105.816	38.2063	-0.121189	5.44669
	105.742	38.2065	-0.121189	5.44669
	105.747	38.2063	-0.121189	5.44669
	105.797	38.2062	-0.121189	5.44669
	105.864	38.157	-0.121189	5.44669
	105.882	38.0303	-0.121189	5.44669
	105.822	37.9779	-0.121189	5.44669
	105.762	38.0475	-0.121189	5.44669
	105.753	38.0043	-0.121189	5.44669
	105.77	37.7994	-0.121189	5.44669
	105.78	37.6541	-0.121189	5.44669
	105.778	37.6542	-0.121189	5.44669
	105.774	37.704	-0.12906	5.4507
	105.773	37.7246	-0.149345	5.46104
	105.774	37.7154	-0.157734	5.46531
	105.775	37.7043	-0.138723	5.45562
	105.775	37.7029	-0.117481	5.4448
	105.774	37.7062	-0.113711	5.44287
	105.774	37.7082	-0.119423	5.44579
	105.774	37.6586	-0.123115	5.44767
	105.774	37.5309	-0.122625	5.44742
	105.774	37.4783	-0.121106	5.44664
	105.774	37.5481	-0.120644	5.44641
	105.774	37.5051	-0.12099	5.44658
	105.774	37.3003	-0.1213	5.44674
	105.774	37.1549	-0.121306	5.44675
	105.774	37.155	-0.121199	5.44669
	105.774	37.2048	-0.121152	5.44667
	105.774	37.1762	-0.12117	5.44668
	105.774	36.991	-0.121194	5.44669
	105.752	36.7515	-0.121198	5.44669
	105.695	36.6405	-0.121191	5.44669
	105.671	36.667	-0.121187	5.44669
	105.725	36.7157	-0.121187	5.44669
	105.785	36.7263	-0.121189	5.44669
	105.796	36.6643	-0.12119	5.44669
	105.779	36.4791	-0.121189	5.44669
	105.747	36.2514	-0.121189	5.44669
	105.668	36.1454	-0.121189	5.44669
	105.569	36.1698	-0.121189	5.44669
	105.521	36.2158	-0.121189	5.44669
	105.53	36.2261	-0.121189	5.44669
	105.551	36.1648	-0.121189	5.44669
	105.555	36.0293	-0.121189	5.44669
	105.55	35.9284	-0.121189	5.44669
	105.546	35.8746	-0.121189	5.44669
	105.547	35.7801	-0.121189	5.44669
	105.548	35.6934	-0.121189	5.44669
	105.549	35.6802	-0.121189	5.44669
	105.548	35.7038	-0.121189	5.44669
	105.548	35.7181	-0.121189	5.44669
	105.548	35.6665	-0.121189	5.44669
	105.548	35.4844	-0.121189	5.44669
	105.526	35.2543	-0.121189	5.44669
	105.468	35.1462	-0.121189	5.44669
	105.422	35.1706	-0.121189	5.44669
	105.396	35.1681	-0.121189	5.44669
	105.375	34.9536	-0.121189	5.44669
	105.394	34.5862	-0.121189	5.44669
	105.412	34.4153	-0.12906	5.44669
	105.369	34.5579	-0.149345	5.44669
	105.315	34.6916	-0.157734	5.44669
	105.303	34.5514	-0.138723	5.44669
	105.317	34.2746	-0.117481	5.44669
	105.326	34.1322	-0.113711	5.44669
	105.326	34.1098	-0.119423	5.44669
	105.322	34.0429	-0.123115	5.44669
	105.32	33.9565	-0.122625	5.44669
	105.321	33.8844	-0.121106	5.44669
	105.322	33.7771	-0.128515	5.44669
	105.322	33.6915	-0.149146	5.44669
	105.322	33.6833	-0.157845	5.44669
	105.322	33.7086	-0.13884	5.44669
	105.322	33.7219	-0.117491	5.44669
	105.322	33.7184	-0.113673	5.44669
	105.322	33.663	-0.119404	5.44669
	105.322	33.4857	-0.123121	5.44669
	105.322	33.3081	-0.122634	5.44669
	105.322	33.3265	-0.121108	5.44669
	105.322	33.402	-0.120642	5.44669
	105.322	33.3787	-0.120989	5.44669
	105.322	33.4328	-0.1213	5.44669
	105.322	33.5765	-0.121307	5.44669
	105.322	33.5369	-0.121199	5.44669
	105.322	33.3089	-0.121152	5.44669
	105.322	33.1529	-0.12117	5.44669
	105.322	33.1568	-0.129065	5.44669
	105.322	33.212	-0.149354	5.44669
	105.322	33.2334	-0.157736	5.44669
	105.299	33.2228	-0.13872	5.44669
	105.242	33.2106	-0.117479	5.44669
	105.196	33.1602	-0.113711	5.44669
	105.17	33.0372	-0.119424	5.44669
	105.127	32.9376	-0.123116	5.44669
	105.11	32.8799	-0.122625	5.44669
	105.162	32.7834	-0.121106	5.44669
	105.196	32.6971	-0.120644	5.44669
	105.149	32.6849	-0.12099	5.44669
	105.088	32.7087	-0.1213	5.44669
	105.074	32.7228	-0.121306	5.44669
	105.09	32.671	-0.121199	5.44669
	105.101	32.4889	-0.121152	5.44669
	105.1	32.2589	-0.12117	5.44669
	105.095	32.1508	-0.121194	5.44669
	105.094	32.1752	-0.121198	5.44669
	105.095	32.2219	-0.121191	5.44669
	105.096	32.2325	-0.121187	5.44669
	105.096	32.2203	-0.121187	5.44669
	105.096	32.2114	-0.121189	5.44669
	105.095	32.1628	-0.12119	5.44669
	105.095	31.9903	-0.121189	5.44669
	105.096	31.8123	-0.121189	5.44669
	105.073	31.8287	-0.12906	5.44669
	104.993	31.9036	-0.149345	5.44669
	104.89	31.8315	-0.157734	5.44669
	104.863	31.71	-0.138723	5.44669
	104.931	31.6745	-0.117481	5.44669
	104.998	31.7012	-0.113711	5.44669
	105.006	31.7248	-0.119423	5.44669
	104.987	31.7251	-0.130986	5.44669
	104.976	31.7169	-0.15078	5.44669
	104.956	31.7133	-0.157651	5.44669
	104.903	31.7147	-0.138177	5.44669
	104.881	31.7166	-0.117282	5.44669
	104.933	31.7169	-0.113821	5.44669
	104.97	31.7163	-0.11954	5.44669
	104.923	31.716	-0.123125	5.44669
	104.862	31.716	-0.122587	5.44669
	104.848	31.667	-0.121087	5.44669
	104.863	31.4911	-0.120649	5.44669
	104.874	31.2626	-0.120999	5.44669
	104.874	31.153	-0.121302	5.44669
	104.869	31.1762	-0.121304	5.44669
	104.868	31.223	-0.121197	5.44669
	104.869	31.234	-0.121152	5.44669
	104.869	31.222	-0.121171	5.44669
	104.87	31.213	-0.121195	5.44669
	104.869	31.2135	-0.121198	5.44669
	104.869	31.2169	-0.121191	5.44669
	104.869	31.2181	-0.121187	5.44669
	104.869	31.2175	-0.121188	5.44669
	104.869	31.2167	-0.121189	5.44669
	104.869	31.2167	-0.12119	5.44669
	104.869	31.2169	-0.121189	5.44669
	104.869	31.1678	-0.121189	5.44669
	104.869	31.041	-0.121189	5.44669
	104.869	30.9393	-0.121189	5.44669
	104.869	30.8822	-0.121189	5.44669
	104.869	30.7866	-0.121189	5.44669
	104.869	30.7005	-0.121189	5.44669
	104.869	30.688	-0.121189	5.44669
	104.869	30.7117	-0.121189	5.44669
	104.869	30.7258	-0.121189	5.44669
	104.869	30.7232	-0.121189	5.4507
	104.869	30.7171	-0.121189	5.46104
	104.869	30.7155	-0.121189	5.46531
	104.869	30.717	-0.121189	5.45562
	104.869	30.669	-0.121189	5.4448
	104.869	30.5422	-0.121189	5.44287
	104.869	30.4401	-0.121189	5.44579
	104.869	30.3828	-0.121189	5.44767
	104.847	30.2873	-0.121189	5.44742
	104.789	30.2013	-0.121189	5.44664
	104.743	30.1888	-0.121189	5.44641
	104.74	30.1633	-0.121189	5.44658
	104.754	30.0506	-0.121189	5.44674
	104.761	29.9464	-0.121189	5.44675
	104.759	29.9324	-0.121189	5.44669
	104.756	29.9619	-0.121189	5.44667
	104.755	29.9297	-0.121189	5.44668
	104.756	29.7996	-0.121189	5.44669
	104.756	29.6905	-0.121189	5.44669
	104.734	29.6806	-0.121189	5.44669
	104.676	29.7136	-0.121189	5.44669
	104.63	29.7306	-0.121189	5.44669
	104.627	29.726	-0.121189	5.44669
	104.641	29.718	-0.121189	5.44669
	104.648	29.7163	-0.121189	5.44669
	104.646	29.7184	-0.121189	5.44669
	104.642	29.7199	-0.121189	5.44669
	104.642	29.7198	-0.121189	5.44669
	104.643	29.7192	-0.121189	5.44669
	104.643	29.6698	-0.121189	5.44669
	104.643	29.5432	-0.121189	5.44669
	104.643	29.4909	-0.121189	5.44669
	104.643	29.5605	-0.121189	5.44669
	104.643	29.5173	-0.121189	5.44669
	104.643	29.3124	-0.121189	5.44669
	104.643	29.1671	-0.121189	5.44669
	104.643	29.1672	-0.121189	5.44669
	104.643	29.217	-0.121189	5.44669
	104.643	29.2376	-0.121189	5.44669
	104.643	29.2284	-0.12906	5.44669
	104.643	29.2173	-0.149345	5.44669
	104.621	29.2159	-0.157734	5.44669
	104.541	29.2192	-0.138723	5.44669
	104.46	29.2211	-0.117481	5.44669
	104.49	29.1716	-0.113711	5.44669
	104.604	29.0439	-0.127294	5.44669
	104.652	28.9421	-0.151271	5.44669
	104.567	28.8852	-0.15917	5.44669
	104.437	28.7897	-0.138639	5.44669
	104.378	28.7037	-0.116936	5.44669
	104.394	28.6911	-0.113512	5.44669
	104.421	28.7147	-0.119534	5.44669
	104.426	28.6796	-0.123232	5.44669
	104.419	28.5011	-0.122635	5.44669
	104.414	28.3158	-0.121069	5.44669
	104.415	28.3314	-0.120625	5.44669
	104.417	28.4085	-0.120996	5.44669
	104.417	28.3376	-0.121309	5.44669
	104.417	28.2159	-0.121308	5.44669
	104.416	28.1798	-0.121196	5.44669
	104.416	28.1572	-0.12115	5.44669
	104.394	28.0049	-0.12117	5.44669
	104.337	27.7769	-0.121195	5.44669
	104.291	27.6591	-0.121198	5.44669
	104.265	27.6787	-0.129062	5.44669
	104.222	27.7268	-0.149342	5.44669
	104.205	27.7397	-0.157732	5.44669
	104.257	27.728	-0.138723	5.44669
	104.291	27.7185	-0.117482	5.44669
	104.244	27.7187	-0.113711	5.44669
	104.182	27.6729	-0.119423	5.44669
	104.169	27.4983	-0.123115	5.44669
	104.184	27.2693	-0.122625	5.44669
	104.195	27.159	-0.121106	5.44669
	104.195	27.1329	-0.120644	5.44669
	104.19	27.0039	-0.12099	5.44669
	104.189	26.7866	-0.1213	5.44669
	104.19	26.665	-0.121306	5.44669
	104.191	26.6791	-0.121199	5.44669
	104.191	26.7264	-0.121152	5.44669
	104.19	26.7408	-0.12117	5.44669
	104.19	26.6808	-0.121194	5.44669
	104.19	26.4952	-0.121198	5.44669
	104.168	26.2666	-0.121191	5.44669
	104.111	26.1604	-0.121187	5.44669
	104.087	26.185	-0.121187	5.44669
	104.118	26.2312	-0.12906	5.44669
	104.121	26.1923	-0.149345	5.44669
	104.086	26.0533	-0.157734	5.44669
	104.044	25.943	-0.138722	5.44669
	103.99	25.8865	-0.117481	5.44669
	103.952	25.7942	-0.113711	5.44669
	103.951	25.7094	-0.119423	5.44669
	103.963	25.6962	-0.123115	5.44669
	103.968	25.7191	-0.122625	5.44669
	103.966	25.7332	-0.121106	5.44669
	103.963	25.6816	-0.120644	5.44669
	103.963	25.4997	-0.12099	5.44669
	103.964	25.2696	-0.1213	5.44669
	103.964	25.1615	-0.121306	5.44669
	103.964	25.1858	-0.121199	5.44669
	103.964	25.2326	-0.121152	5.44669
	103.964	25.2432	-0.12117	5.44669
	103.964	25.231	-0.121194	5.44669
	103.964	25.2221	-0.121198	5.44669
	103.964	25.2227	-0.121191	5.44669
	103.964	25.1769	-0.121187	5.44669
	103.964	25.0022	-0.121187	5.44669
	103.942	24.7731	-0.121189	5.44669
	103.884	24.6628	-0.12119	5.44669
	103.838	24.6859	-0.121189	5.44669
	103.835	24.7328	-0.121189	5.44669
	103.849	24.6948	-0.121189	5.44669
	103.834	24.5068	-0.121189	5.44669
	103.774	24.2693	-0.121189	5.44669
	103.747	24.1603	-0.121189	5.44669
	103.8	24.1869	-0.121189	5.44669
	103.839	24.2349	-0.121189	5.44669
	103.793	24.2452	-0.121189	5.44669
	103.73	24.2324	-0.121189	5.44669
	103.716	24.2234	-0.12906	5.44669
	103.731	24.175	-0.149345	5.44669
	103.743	24.0025	-0.157734	5.44669
	103.742	23.7753	-0.138723	5.44669
	103.738	23.665	-0.117481	5.44669
	103.736	23.6874	-0.113711	5.44669
	103.737	23.7341	-0.119423	5.44669
	103.738	23.7454	-0.123115	5.44669
	103.738	23.7335	-0.122625	5.44669
	103.738	23.6753	-0.121106	5.44669
	103.738	23.4998	-0.120644	5.44669
	103.738	23.2748	-0.12099	5.44669
	103.738	23.1665	-0.1213	5.44669
	103.738	23.189	-0.121306	5.44669
	103.738	23.235	-0.121199	5.44669
	103.738	23.2459	-0.121152	5.44669
	103.738	23.2341	-0.12117	5.44669
	103.738	23.2253	-0.121194	5.44669
	103.715	23.2258	-0.121198	5.44669
	103.636	23.1799	-0.121191	5.44669
	103.532	23.0052	-0.121187	5.44669
	103.483	22.7761	-0.121187	5.44669
	103.493	22.6658	-0.121189	5.44669
	103.514	22.6889	-0.12119	5.44669
	103.519	22.7359	-0.121189	5.44669
	103.514	22.6979	-0.121189	5.44669
	103.51	22.5098	-0.121189	5.44669
	103.51	22.2724	-0.121189	5.44669
	103.511	22.1633	-0.121189	5.44669
	103.512	22.1899	-0.121189	5.44669
	103.512	22.1887	-0.121189	5.44669
	103.511	22.0231	-0.121189	5.44669
	103.511	21.7819	-0.121189	5.44669
	103.511	21.6633	-0.121189	5.44669
	103.512	21.6873	-0.121189	5.44669
	103.511	21.7375	-0.121189	5.44669
	103.511	21.7498	-0.121189	5.44669
	103.511	21.737	-0.121189	5.44669
	103.489	21.7273	-0.121189	5.44669
	103.432	21.7277	-0.121189	5.44669
	103.386	21.7314	-0.121189	5.44669
	103.382	21.7327	-0.121189	5.44669
	103.396	21.732	-0.121189	5.44669
	103.381	21.682	-0.121189	5.44669
	103.321	21.5552	-0.12906	5.44669
	103.272	21.4538	-0.149345	5.44669
	103.268	21.3968	-0.157734	5.44669
	103.283	21.3011	-0.138723	5.44669
	103.29	21.2151	-0.117481	5.44669
	103.288	21.2025	-0.113711	5.44669
	103.285	21.2262	-0.119423	5.44669
	103.284	21.1911	-0.123115	5.44669
	103.285	21.0126	-0.122625	5.44669
	103.285	20.7781	-0.121106	5.44669
	103.285	20.6669	-0.120644	5.44669
	103.285	20.6915	-0.12099	5.44669
	103.285	20.7395	-0.1213	5.44669
	103.285	20.7013	-0.121306	5.44669
	103.285	20.5129	-0.121199	5.44669
	103.285	20.2753	-0.121152	5.44669
	103.285	20.1663	-0.12117	5.44669
	103.285	20.193	-0.121194	5.44669
	103.285	20.241	-0.121198	5.44669
	103.285	20.2513	-0.121191	5.44669
	103.285	20.2385	-0.129057	5.44669
	103.285	20.2295	-0.149343	5.44669
	103.285	20.2303	-0.157734	5.44669
	103.285	20.2338	-0.146594	5.44669
	103.285	20.1858	-0.145637	5.44669
	103.263	20.0091	-0.150255	5.44669
	103.205	19.78	-0.136957	5.44669
	103.159	19.6703	-0.119407	5.44669
	103.133	19.6938	-0.115146	5.44669
	103.09	19.7406	-0.11934	5.44669
	103.051	19.7516	-0.130441	5.44669
	103.045	19.7395	-0.158452	5.44669
	103.056	19.7305	-0.185917	5.44669
	103.063	19.7311	-0.174839	5.44669
	103.061	19.7345	-0.134825	5.44669
	103.059	19.7357	-0.117946	5.44669
	103.058	19.735	-0.140198	5.44669
	103.059	19.7343	-0.15791	5.44669
	103.059	19.685	-0.142056	5.44669
	103.059	19.5093	-0.126687	5.44669
	103.059	19.281	-0.141241	5.44669
	103.059	19.2206	-0.163103	5.44669
	103.059	19.3705	-0.168718	5.44669
	103.059	19.4697	-0.155687	5.44669
	103.059	19.3619	-0.131286	5.44669
	103.059	19.2171	-0.115142	5.44669
	103.059	19.1846	-0.115382	5.44669
	103.059	19.2208	-0.120956	5.44669
	103.059	19.2473	-0.123163	5.44669
	103.059	19.2455	-0.1221	5.44669
	103.059	19.2353	-0.120869	5.44669
	103.059	19.2317	-0.120731	5.44669
	103.059	19.2338	-0.121111	5.44669
	103.059	19.2359	-0.121319	5.44669
	103.059	19.2361	-0.121271	5.44669
	103.059	19.2354	-0.129048	5.44669
	103.059	19.235	-0.149311	5.44669
	103.059	19.2351	-0.157724	5.44669
	103.059	19.2353	-0.13873	5.44669
	103.059	19.2353	-0.117488	5.44669
	103.059	19.2353	-0.113711	5.44669
	103.059	19.2353	-0.119421	5.44669
	103.059	19.2353	-0.123114	5.44669
	103.059	19.2353	-0.122625	5.44669
	103.037	19.2353	-0.121107	5.44669
	102.979	19.1861	-0.120644	5.44669
	102.933	19.0101	-0.12099	5.44669
	102.929	18.8309	-0.1213	5.44669
	102.966	18.8481	-0.121306	5.44669
	103.03	18.9237	-0.121199	5.44669
	103.074	18.8516	-0.121152	5.44669
	103.075	18.7299	-0.12117	5.44669
	103.06	18.6943	-0.121194	5.44669
	103.031	18.721	-0.121198	5.44669
	102.977	18.7446	-0.121191	5.44669
	102.934	18.745	-0.121187	5.44669
	102.908	18.7367	-0.121187	5.44669
	102.886	18.7331	-0.121189	5.44669
	102.927	18.7346	-0.129061	5.44669
	103.002	18.7365	-0.149345	5.44669
	103.005	18.7367	-0.157734	5.44669
	102.955	18.7362	-0.138722	5.44669
	102.929	18.7359	-0.117481	5.44669
	102.936	18.7359	-0.113711	5.44669
	102.925	18.736	-0.119423	5.44669
	102.893	18.7361	-0.123115	5.44669
	102.901	18.7361	-0.122625	5.44669
	102.919	18.736	-0.121106	5.44669
	102.879	18.736	-0.120644	5.44669
	102.827	18.6868	-0.12099	5.44669
	102.837	18.5601	-0.1213	5.44669
	102.907	18.5076	-0.121306	5.44669
	102.94	18.6265	-0.121199	5.44669
	102.886	18.7592	-0.121152	5.44669
	102.822	18.7828	-0.12117	5.44669
	102.81	18.7471	-0.121194	5.44669
	102.827	18.724	-0.121198	5.44669
	102.838	18.7271	-0.121191	5.44669
	102.837	18.7366	-0.121187	5.44669
	102.832	18.7394	-0.121187	5.44669
	102.831	18.7373	-0.121189	5.44669
	102.832	18.7353	-0.12119	5.44669
	102.833	18.7353	-0.121189	5.44669
	102.833	18.736	-0.121189	5.44669
	102.833	18.8347	-0.121189	5.44669
	102.832	19.1865	-0.121189	5.44669
	102.81	19.6923	-0.121189	5.44669
	102.753	20.1366	-0.121189	5.44669
	102.729	20.5438	-0.121189	5.44669
	102.783	21.0135	-0.121189	5.44669
	102.843	21.4822	-0.121189	5.44669
	102.831	21.8235	-0.121189	5.44669
	102.736	22.0461	-0.121189	5.44669
	102.622	22.2537	-0.121189	5.44669
	102.573	22.4957	-0.121189	5.44669
	102.588	22.7079	-0.121189	5.44669
	102.633	22.8384	-0.12906	5.44669
	102.694	22.9362	-0.149345	5.44669
	102.734	22.9496	-0.157734	5.44669
	102.734	22.8742	-0.138723	5.44669
	102.698	22.8797	-0.117481	5.44669
	102.635	22.9647	-0.121581	5.44669
	102.591	23.0563	-0.147579	5.44669
	102.591	23.1229	-0.15966	5.44669
	102.605	23.0783	-0.140158	5.44669
	102.611	23.0296	-0.117398	5.44669
	102.609	23.1224	-0.113166	5.44669
	102.606	23.2432	-0.119225	5.44669
	102.605	23.2219	-0.123226	5.44669
	102.606	23.0654	-0.122742	5.44669
	102.607	22.9418	-0.121116	5.44669
	102.607	22.886	-0.120607	5.44669
	102.606	22.7987	-0.120971	5.44669
	102.606	22.7158	-0.121305	5.44669
	102.606	22.7015	-0.121315	5.44669
	102.606	22.7234	-0.121201	5.44669
	102.606	22.7373	-0.121149	5.44669
	102.606	22.7354	-0.121168	5.44669
	102.606	22.6804	-0.121195	5.44669
	102.606	22.5027	-0.121199	5.44669
	102.606	22.2756	-0.121191	5.44669
	102.606	22.2164	-0.121187	5.44669
	102.606	22.3664	-0.121187	5.44669
	102.606	22.4651	-0.121189	5.44669
	102.606	22.3572	-0.12119	5.44669
	102.606	22.2125	-0.121189	5.44669
	102.606	22.18	-0.121189	5.44669
	102.606	22.1671	-0.121189	5.44669
	102.606	22.0175	-0.121189	5.44669
	102.606	21.8365	-0.121189	5.44669
	102.606	21.8435	-0.121189	5.44669
	102.606	21.9155	-0.121189	5.44669
	102.584	21.8947	-0.121189	5.44669
	102.527	21.9019	-0.12906	5.44669
	102.48	21.9189	-0.149345	5.44669
	102.455	21.8261	-0.157734	5.44669
	102.411	21.7166	-0.138723	5.44669
	102.372	21.6935	-0.117481	5.44669
	102.367	21.7211	-0.113711	5.44669
	102.377	21.7407	-0.119423	5.44669
	102.384	21.739	-0.123115	5.44669
	102.383	21.7313	-0.122625	5.44669
	102.38	21.7287	-0.121106	5.44669
	102.379	21.7304	-0.120644	5.44669
	102.38	21.732	-0.12099	5.44669
	102.38	21.6829	-0.1213	5.44669
	102.38	21.5064	-0.121306	5.44669
	102.38	21.2777	-0.121199	5.44669
	102.38	21.1682	-0.121152	5.44669
	102.38	21.1423	-0.12117	5.44669
	102.38	21.0623	-0.121194	5.44669
	102.38	21.0209	-0.121198	5.44669
	102.38	21.1276	-0.121191	5.44669
	102.38	21.2022	-0.121187	5.44669
	102.38	21.0996	-0.121187	5.44669
	102.38	20.9656	-0.121189	5.44669
	102.38	20.8867	-0.129061	5.44669
	102.38	20.7934	-0.149345	5.44669
	102.38	20.7161	-0.157734	5.44669
	102.38	20.7064	-0.138722	5.44669
	102.38	20.679	-0.117481	5.44669
	102.38	20.5645	-0.113711	5.44669
	102.38	20.5094	-0.119423	5.44669
	102.38	20.5736	-0.123115	5.44669
	102.38	20.5782	-0.122625	5.44669
	102.38	20.5015	-0.121106	5.44669
	102.38	20.4097	-0.120644	5.44669
	102.38	20.291	-0.12099	5.44669
	102.38	20.2076	-0.1213	5.44669
	102.38	20.2044	-0.121306	5.44669
	102.38	20.2311	-0.121199	5.44669
	102.402	20.2431	-0.121152	5.44669
	102.46	20.2386	-0.12117	5.44669
	102.484	20.2325	-0.121194	5.44669
	102.43	20.2315	-0.121198	5.44669
	102.37	20.2333	-0.121191	5.44669
	102.359	20.2343	-0.121187	5.44669
	102.397	20.2342	-0.121187	5.44669
	102.465	20.2337	-0.121189	5.44669
	102.488	20.2336	-0.12119	5.44669
	102.429	20.2337	-0.121189	5.44669
	102.39	20.2338	-0.121189	5.44669
	102.438	20.2338	-0.121189	5.44669
	102.479	20.2337	-0.121189	5.44669
	102.435	20.2337	-0.121189	5.44669
	102.374	20.2337	-0.121189	5.44669
	102.358	20.2337	-0.121189	5.44669
	102.373	20.2337	-0.121189	5.44669
	102.385	20.2337	-0.121189	5.44669
	102.384	20.2337	-0.121189	5.44669
	102.38	20.2337	-0.121189	5.44669
	102.378	20.2337	-0.121189	5.44669
	102.379	20.2337	-0.121189	5.44669
	102.38	20.2337	-0.121189	5.44669
	102.38	20.2337	-0.121189	5.44669
	102.38	20.2337	-0.121189	5.44669
	102.38	20.2337	-0.121189	5.4507
	102.38	20.2337	-0.121189	5.46104
	102.38	20.2337	-0.121189	5.46531
	102.38	20.2337	-0.121189	5.45562
	102.38	20.2337	-0.121189	5.4448
	102.38	20.2337	-0.121189	5.44287
	102.38	20.2337	-0.121189	5.44579
	102.38	20.2337	-0.121189	5.44767
	102.38	20.2337	-0.121189	5.44742
	102.38	20.2337	-0.121189	5.44664
	102.38	20.2337	-0.121189	5.44641
	102.38	20.2337	-0.121189	5.44658
	102.38	20.2337	-0.121189	5.44674
	102.38	20.2337	-0.121189	5.44675
	102.38	20.2337	-0.121189	5.44669
	102.38	20.2337	-0.121189	5.44667
	102.38	20.2337	-0.12906	5.44668
	102.38	20.2337	-0.149345	5.44669
	102.38	20.2337	-0.157734	5.44669
	102.38	20.2337	-0.138723	5.44669
	102.38	20.2337	-0.117481	5.44669
	102.38	20.2337	-0.113711	5.44669
	102.38	20.2337	-0.119423	5.44669
	102.38	20.2337	-0.123115	5.44669
	102.38	20.2337	-0.122625	5.44669
	102.38	20.2337	-0.121106	5.44669
	102.38	20.2337	-0.120644	5.44669
	102.38	20.2337	-0.12099	5.44669
	102.38	20.2337	-0.1213	5.44669
	102.38	20.2337	-0.121306	5.44669
	102.38	20.2337	-0.121199	5.44669
	102.38	20.1846	-0.121152	5.44669
	102.38	20.0578	-0.12117	5.44669
	102.38	19.9562	-0.129065	5.44669
	102.38	19.899	-0.149354	5.44669
	102.38	19.8034	-0.157736	5.44669
	102.38	19.7174	-0.146591	5.44669
	102.38	19.7048	-0.145635	5.44669
	102.38	19.7285	-0.150256	5.44669
	102.38	19.6934	-0.136957	5.44669
	102.38	19.5149	-0.119408	5.44669
	102.38	19.2804	-0.115146	5.44669
	102.402	19.12	-0.11934	5.44669
	102.482	18.9687	-0.12257	5.44669
	102.586	18.739	-0.122426	5.44669
	102.635	18.4645	-0.121217	5.44669
	102.625	18.1976	-0.120761	5.44669
	102.604	17.9497	-0.121	5.44669
	102.599	17.7069	-0.121262	5.44669
	102.604	17.4595	-0.129158	5.44669
	102.608	17.2576	-0.14936	5.44669
	102.608	17.1825	-0.157706	5.44669
	102.606	17.1613	-0.138705	5.44669
	102.606	17.0217	-0.117484	5.44669
	102.606	16.7983	-0.113718	5.44669
	102.606	16.6778	-0.119425	5.44669
	102.606	16.6455	-0.123114	5.44669
	102.606	16.5667	-0.122623	5.44669
	102.606	16.4788	-0.121106	5.44669
	102.606	16.4104	-0.120645	5.44669
	102.606	16.3051	-0.120991	5.44669
	102.606	16.219	-0.1213	5.44669
	102.606	16.2099	-0.121306	5.44669
	102.606	16.235	-0.121199	5.44669
	102.606	16.1993	-0.121152	5.44669
	102.606	16.0201	-0.12117	5.44669
	102.606	15.7855	-0.121194	5.44669
	102.606	15.6745	-0.121198	5.44669
	102.629	15.6501	-0.121191	5.44669
	102.686	15.522	-0.121187	5.44669
	102.732	15.3046	-0.121187	5.44669
	102.736	15.1825	-0.121189	5.44669
	102.722	15.1965	-0.12119	5.44669
	102.737	15.2439	-0.121189	5.44669
	102.796	15.2092	-0.121189	5.44669
	102.846	15.0225	-0.121189	5.44669
	102.85	14.7352	-0.121189	5.44669
	102.835	14.4494	-0.121189	5.44669
	102.827	14.1984	-0.121189	5.44669
	102.83	13.961	-0.121189	5.44669
	102.833	13.7663	-0.121189	5.44669
	102.834	13.6906	-0.121189	5.44669
	102.833	13.7158	-0.121189	5.44669
	102.832	13.7512	-0.121189	5.44669
	102.832	13.7568	-0.121189	5.44669
	102.833	13.7465	-0.12906	5.44669
	102.833	13.7402	-0.149345	5.44669
	102.833	13.692	-0.157734	5.44669
	102.833	13.5187	-0.138723	5.44669
	102.833	13.2911	-0.117481	5.44669
	102.833	13.1809	-0.113711	5.44669
	102.833	13.1543	-0.119423	5.44669
	102.855	13.0251	-0.123115	5.44669
	102.935	12.8079	-0.122625	5.44669
	103.038	12.6864	-0.121106	5.44669
	103.066	12.7006	-0.120644	5.44669
	102.998	12.7478	-0.12099	5.44669
	102.953	12.713	-0.1213	5.44669
	103.001	12.5263	-0.121306	5.44669
	103.067	12.2882	-0.121199	5.44669
	103.082	12.1784	-0.121152	5.44669
	103.065	12.2049	-0.12117	5.44669
	103.053	12.2532	-0.121194	5.44669
	103.054	12.2636	-0.121198	5.44669
	103.059	12.2508	-0.121191	5.44669
	103.061	12.2417	-0.121187	5.44669
	103.06	12.2425	-0.121187	5.44669
	103.059	12.246	-0.121189	5.44669
	103.059	12.2472	-0.12119	5.44669
	103.059	12.2465	-0.121189	5.44669
	103.059	12.2457	-0.121189	5.44669
	103.059	12.2457	-0.121189	5.44669
	103.059	12.2459	-0.121189	5.44669
	103.081	12.2461	-0.121189	5.44669
	103.139	12.246	-0.121189	5.44669
	103.162	12.246	-0.121189	5.44669
	103.109	12.2459	-0.121189	5.44669
	103.071	12.246	-0.121189	5.44669
	103.14	12.1968	-0.121189	5.44669
	103.237	12.0208	-0.121189	5.44669
	103.24	11.8416	-0.121189	5.44669
	103.204	11.8588	-0.121189	5.44669
	103.233	11.9344	-0.121189	5.44669
	103.286	11.8623	-0.12906	5.44669
	103.304	11.7406	-0.149345	5.44669
	103.292	11.705	-0.157734	5.44669
	103.282	11.7317	-0.138723	5.44669
	103.281	11.7553	-0.117481	5.44669
	103.285	11.7557	-0.113711	5.44669
	103.286	11.7474	-0.119423	5.44669
	103.286	11.793	-0.123115	5.44669
	103.285	11.9212	-0.122625	5.44669
	103.285	11.9755	-0.121106	5.44669
	103.285	11.9062	-0.120644	5.44669
	103.285	11.9489	-0.12099	5.44669
	103.285	12.1534	-0.1213	5.44669
	103.285	12.2987	-0.121306	5.44669
	103.285	12.2987	-0.121199	5.44669
	103.307	12.1998	-0.121152	5.44669
	103.365	12.0525	-0.129041	5.44669
	103.389	12.0091	-0.14935	5.44669
	103.357	12.1391	-0.165614	5.44669
	103.354	12.2733	-0.16688	5.44669
	103.39	12.2935	-0.154024	5.44669
	103.41	12.2559	-0.131242	5.44669
	103.406	12.2332	-0.115715	5.44669
	103.42	12.2371	-0.115638	5.44669
	103.453	12.2468	-0.120859	5.44669
	103.443	12.2495	-0.123032	5.44669
	103.425	12.2471	-0.12208	5.44669
	103.465	12.2452	-0.120907	5.44669
	103.517	12.2452	-0.120755	5.44669
	103.53	12.2951	-0.121107	5.44669
	103.517	12.4222	-0.121309	5.44669
	103.507	12.5237	-0.121269	5.44669
	103.508	12.5807	-0.12118	5.44669
	103.511	12.6763	-0.121157	5.44669
	103.513	12.7624	-0.121179	5.44669
	103.534	12.7749	-0.121196	5.44669
	103.613	12.7512	-0.121196	5.44669
	103.694	12.7371	-0.121189	5.44669
	103.687	12.7889	-0.121187	5.44669
	103.653	12.9709	-0.121188	5.44669
	103.685	13.201	-0.12119	5.44669
	103.741	13.3091	-0.12119	5.44669
	103.757	13.2355	-0.121189	5.44669
	103.745	13.062	-0.121189	5.44669
	103.734	12.999	-0.121189	5.44669
	103.734	13.13	-0.121189	5.44669
	103.737	13.2716	-0.121189	5.44669
	103.739	13.2946	-0.12906	5.44669
	103.738	13.3047	-0.149345	5.44669
	103.738	13.4072	-0.157734	5.44669
	103.737	13.5125	-0.138723	5.44669
	103.738	13.5799	-0.117481	5.44669
	103.76	13.6785	-0.113711	5.44669
	103.818	13.7621	-0.119423	5.44669
	103.864	13.7726	-0.123115	5.44669
	103.889	13.7489	-0.122625	5.44669
	103.933	13.7355	-0.121106	5.44669
	103.972	13.7384	-0.120644	5.44669
	103.978	13.7444	-0.12099	5.44669
	103.967	13.795	-0.1213	5.44669
	103.96	13.9695	-0.121306	5.44669
	103.962	14.1967	-0.121199	5.44669
	103.964	14.3064	-0.121152	5.44669
	103.965	14.2836	-0.12117	5.44669
	103.964	14.237	-0.121194	5.44669
	103.964	14.2259	-0.129069	5.44669
	103.964	14.2379	-0.157217	5.44669
	103.964	14.296	-0.185887	5.44669
	103.964	14.4715	-0.175266	5.44669
	103.964	14.6965	-0.135015	5.44669
	103.964	14.8048	-0.110003	5.44669
	103.964	14.7824	-0.111945	5.44669
	103.964	14.7363	-0.12135	5.44669
	103.964	14.7746	-0.124551	5.44669
	103.964	14.9131	-0.122542	5.44669
	103.964	15.0236	-0.120561	5.44669
	103.986	15.0803	-0.120445	5.44669
	104.044	15.1726	-0.121101	5.44669
	104.068	15.2574	-0.121417	5.44669
	104.036	15.2706	-0.121316	5.44669
	104.033	15.2476	-0.121161	5.44669
	104.069	15.2336	-0.121133	5.44669
	104.111	15.2359	-0.121175	5.44669
	104.165	15.2911	-0.121204	5.44669
	104.202	15.4687	-0.1212	5.44669
	104.204	15.6957	-0.121189	5.44669
	104.192	15.8041	-0.121185	5.44669
	104.164	15.7809	-0.129058	5.44669
	104.108	15.7346	-0.149345	5.44669
	104.087	15.7237	-0.157735	5.44669
	104.142	15.7357	-0.138723	5.44669
	104.201	15.7446	-0.117481	5.44669
	104.211	15.744	-0.113711	5.44669
	104.195	15.7406	-0.119423	5.44669
	104.185	15.7394	-0.123116	5.44669
	104.186	15.7401	-0.122625	5.44669
	104.191	15.7408	-0.128977	5.44669
	104.192	15.7901	-0.1488	5.44669
	104.191	15.9166	-0.165406	5.44669
	104.19	16.0181	-0.166989	5.44669
	104.19	16.0753	-0.162014	5.44669
	104.19	16.171	-0.159409	5.4507
	104.213	16.257	-0.152223	5.46104
	104.27	16.2695	-0.133151	5.46531
	104.294	16.2459	-0.117156	5.45562
	104.262	16.2318	-0.115563	5.4448
	104.26	16.2343	-0.120316	5.44287
	104.295	16.2896	-0.122831	5.44579
	104.337	16.4672	-0.122189	5.44767
	104.391	16.6941	-0.121024	5.44742
	104.428	16.8025	-0.120765	5.44664
	104.43	16.7794	-0.12107	5.44641
	104.418	16.7331	-0.12129	5.44658
	104.412	16.7222	-0.121274	5.44674
	104.414	16.7833	-0.121189	5.44675
	104.417	16.9682	-0.121159	5.44669
	104.418	17.1961	-0.121177	5.44667
	104.417	17.3023	-0.121195	5.44668
	104.416	17.2779	-0.121196	5.44669
	104.416	17.2318	-0.12119	5.44669
	104.417	17.2215	-0.121187	5.44669
	104.417	17.2336	-0.121188	5.44669
	104.417	17.2423	-0.121189	5.44669
	104.417	17.2909	-0.12119	5.44669
	104.417	17.4635	-0.121189	5.44669
	104.417	17.6907	-0.121189	5.44669
	104.417	17.801	-0.121189	5.44669
	104.417	17.7785	-0.121189	5.44669
	104.417	17.7318	-0.121189	5.44669
	104.439	17.7205	-0.121189	5.44669
	104.496	17.7325	-0.121189	5.44669
	104.52	17.7415	-0.121189	5.44669
	104.489	17.741	-0.121189	5.44669
	104.508	17.7376	-0.12906	5.44669
	104.579	17.7364	-0.149345	5.44669
	104.587	17.737	-0.165605	5.44669
	104.541	17.7378	-0.174749	5.44669
	104.515	17.7378	-0.182181	5.44669
	104.542	17.7376	-0.167789	5.44669
	104.588	17.7375	-0.133249	5.44669
	104.58	17.7375	-0.111929	5.44669
	104.557	17.7868	-0.113381	5.44669
	104.595	17.9627	-0.121267	5.44669
	104.648	18.1911	-0.124006	5.44669
	104.661	18.3007	-0.122343	5.44669
	104.649	18.2775	-0.120671	5.44669
	104.639	18.2308	-0.120562	5.44669
	104.639	18.2689	-0.121111	5.44669
	104.643	18.4078	-0.121379	5.44669
	104.644	18.5183	-0.121297	5.44669
	104.644	18.575	-0.121167	5.44669
	104.643	18.6672	-0.121142	5.44669
	104.665	18.752	-0.121177	5.44669
	104.723	18.7652	-0.129072	5.44669
	104.747	18.7423	-0.149354	5.44669
	104.715	18.7282	-0.157734	5.44669
	104.712	18.7305	-0.138719	5.44669
	104.725	18.7365	-0.11748	5.44669
	104.71	18.7874	-0.113711	5.44669
	104.718	18.9619	-0.119424	5.44669
	104.752	19.1891	-0.123116	5.44669
	104.767	19.2987	-0.122625	5.44669
	104.74	19.276	-0.121106	5.44669
	104.697	19.2294	-0.120644	5.44669
	104.73	19.2183	-0.12099	5.44669
	104.832	19.2794	-0.1213	5.44669
	104.897	19.4152	-0.121306	5.44669
	104.893	19.5163	-0.121199	5.44669
	104.869	19.5701	-0.121152	5.44669
	104.861	19.6644	-0.129041	5.44669
	104.866	19.7511	-0.14935	5.44669
	104.871	19.7644	-0.157743	5.44669
	104.871	19.7408	-0.138724	5.44669
	104.869	19.7265	-0.117479	5.44669
	104.869	19.7289	-0.113709	5.44669
	104.869	19.7842	-0.119424	5.44669
	104.869	19.9619	-0.123116	5.44669
	104.869	20.1888	-0.122625	5.44669
	104.869	20.2972	-0.121106	5.44669
	104.869	20.274	-0.120644	5.44669
	104.869	20.2277	-0.12099	5.44669
	104.869	20.2168	-0.1213	5.44669
	104.869	20.278	-0.121306	5.44669
	104.892	20.4628	-0.121199	5.44669
	104.971	20.6907	-0.121152	5.44669
	105.052	20.8461	-0.12117	5.44669
	105.022	20.9485	-0.121194	5.44669
	104.931	21.004	-0.121198	5.44669
	104.94	21.0509	-0.121191	5.44669
	105.049	21.1586	-0.121187	5.44669
	105.103	21.2534	-0.121187	5.44669
	105.044	21.2653	-0.121189	5.44669
	104.993	21.2382	-0.129061	5.44669
	105.014	21.2229	-0.149345	5.44669
	105.022	21.2262	-0.157734	5.44669
	105.015	21.233	-0.138722	5.44669
	105.053	21.2347	-0.125352	5.44669
	105.101	21.2822	-0.141866	5.44669
	105.112	21.4076	-0.155968	5.44669
	105.1	21.5093	-0.140649	5.44669
	105.092	21.5669	-0.118917	5.44669
	105.092	21.6628	-0.113628	5.44669
	105.095	21.7487	-0.118878	5.44669
	105.097	21.7611	-0.122917	5.44669
	105.096	21.7374	-0.122735	5.44669
	105.095	21.7234	-0.121223	5.44669
	105.095	21.7259	-0.120654	5.44669
	105.118	21.732	-0.120953	5.44669
	105.198	21.7337	-0.121281	5.44669
	105.279	21.7322	-0.121311	5.44669
	105.249	21.731	-0.121208	5.44669
	105.157	21.731	-0.121154	5.44669
	105.166	21.7806	-0.121168	5.44669
	105.253	21.9568	-0.121193	5.44669
	105.249	22.1851	-0.121198	5.44669
	105.166	22.2946	-0.121192	5.44669
	105.17	22.2714	-0.121187	5.44669
	105.273	22.2247	-0.121187	5.44669
	105.349	22.2136	-0.121189	5.44669
	105.35	22.2257	-0.12119	5.44669
	105.324	22.2838	-0.121189	5.44669
	105.313	22.4593	-0.121189	5.44669
	105.317	22.6843	-0.121189	5.44669
	105.323	22.7926	-0.121189	5.44669
	105.324	22.7701	-0.121189	5.44669
	105.322	22.7241	-0.121189	5.44669
	105.321	22.7131	-0.121189	5.44669
	105.321	22.725	-0.121189	5.44669
	105.322	22.7338	-0.121189	5.44669
	105.322	22.7825	-0.121189	5.44669
	105.344	22.9059	-0.12906	5.44669
	105.402	23.0063	-0.149345	5.44669
	105.448	23.015	-0.157734	5.44669
	105.451	22.9845	-0.138723	5.44669
	105.437	23.0182	-0.117481	5.44669
	105.452	23.1493	-0.113711	5.44669
	105.512	23.2583	-0.119423	5.44669
	105.561	23.2678	-0.123115	5.44669
	105.566	23.2347	-0.122625	5.44669
	105.551	23.2177	-0.121106	5.44669
	105.543	23.2716	-0.120644	5.44669
	105.545	23.4556	-0.12099	5.44669
	105.549	23.6856	-0.1213	5.44669
	105.549	23.7931	-0.121306	5.44669
	105.548	23.7684	-0.121199	5.44669
	105.548	23.7218	-0.121152	5.44669
	105.548	23.7114	-0.12117	5.44669
	105.548	23.7236	-0.121194	5.44669
	105.548	23.7816	-0.121198	5.44669
	105.548	23.957	-0.121191	5.44669
	105.548	24.1819	-0.121187	5.44669
	105.548	24.2903	-0.121187	5.44669
	105.548	24.2679	-0.121189	5.44669
	105.548	24.2218	-0.12119	5.44669
	105.548	24.26	-0.121189	5.44669
	105.57	24.4478	-0.121189	5.44669
	105.628	24.6851	-0.121189	5.44669
	105.674	24.7942	-0.121189	5.44669
	105.7	24.8168	-0.121189	5.44669
	105.743	24.9448	-0.12906	5.44669
	105.782	25.1629	-0.149345	5.44669
	105.788	25.2852	-0.157734	5.44669
	105.777	25.2711	-0.138723	5.44669
	105.771	25.2236	-0.125352	5.44669
	105.772	25.2582	-0.141866	5.44669
	105.775	25.3958	-0.155968	5.44669
	105.775	25.458	-0.140649	5.44669
	105.775	25.3885	-0.118917	5.44669
	105.774	25.4284	-0.113628	5.44669
	105.774	25.5826	-0.118878	5.44669
	105.774	25.6016	-0.122917	5.44669
	105.774	25.5499	-0.122735	5.44669
	105.774	25.619	-0.121223	5.44669
	105.797	25.731	-0.120654	5.44669
	105.854	25.7636	-0.128824	5.44669
	105.9	25.6899	-0.149436	5.44669
	105.926	25.4923	-0.157856	5.44669
	105.969	25.2636	-0.138741	5.44669
	106.008	25.1616	-0.117445	5.44669
	106.014	25.1388	-0.113689	5.44669
	106.003	25.0083	-0.119427	5.44669
	105.997	24.7892	-0.123125	5.44669
	105.976	24.6182	-0.122627	5.44669
	105.921	24.4569	-0.121104	5.44669
	105.898	24.2761	-0.120642	5.44669
	105.951	24.1809	-0.12099	5.44669
	106.011	24.1931	-0.1213	5.44669
	106.022	24.2302	-0.121306	5.44669
	106.006	24.241	-0.121199	5.44669
	105.995	24.2323	-0.121152	5.44669
	105.997	24.1757	-0.12117	5.44669
	106.001	23.9996	-0.121195	5.44669
	106.002	23.7739	-0.121198	5.44669
	106.001	23.6654	-0.121191	5.44669
	106	23.6389	-0.121187	5.44669
	106	23.5091	-0.121187	5.44669
	106.001	23.2917	-0.121189	5.44669
	106.001	23.121	-0.12119	5.44669
	106.023	23.0086	-0.121189	5.44669
	106.08	23.0034	-0.121189	5.44669
	106.126	23.0874	-0.121189	5.44669
	106.152	23.0334	-0.121189	5.44669
	106.196	22.8189	-0.121189	5.44669
	106.235	22.6734	-0.121189	5.44669
	106.24	22.6769	-0.121189	5.44669
	106.23	22.7281	-0.121189	5.44669
	106.223	22.7481	-0.121189	5.44669
	106.224	22.7382	-0.121189	5.44669
	106.227	22.7269	-0.121189	5.44669
	106.228	22.7257	-0.121189	5.44669
	106.227	22.7292	-0.121189	5.44669
	106.227	22.6819	-0.121189	5.44669
	106.227	22.5547	-0.121189	5.44669
	106.227	22.4522	-0.121189	5.44669
	106.227	22.3949	-0.121189	5.44669
	106.227	22.2995	-0.121189	5.44669
	106.227	22.2136	-0.12906	5.44669
	106.227	22.2011	-0.149345	5.44669
	106.227	22.1755	-0.157734	5.44669
	106.249	22.0136	-0.138723	5.44669
	106.307	21.7827	-0.117481	5.44669
	106.353	21.667	-0.113711	5.44669
	106.356	21.6885	-0.119423	5.44669
	106.32	21.7367	-0.123115	5.44268
	106.278	21.749	-0.122625	5.43234
	106.314	21.7369	-0.121106	5.42806
	106.417	21.7275	-0.120644	5.43775
	106.459	21.7279	-0.12099	5.44858
	106.397	21.7313	-0.1213	5.4505
	106.35	21.6835	-0.121306	5.44759
	106.395	21.5069	-0.121199	5.44571
	106.46	21.2777	-0.121152	5.44595
	106.476	21.168	-0.12117	5.44673
	106.46	21.1914	-0.121194	5.44696
	106.448	21.2383	-0.121198	5.44679
	106.449	21.2493	-0.121191	5.44663
	106.453	21.2372	-0.121187	5.44663
	106.455	21.179	-0.121187	5.44668
	106.454	21.0528	-0.121189	5.44671
	106.453	20.9546	-0.12119	5.4467
	106.453	20.8987	-0.121189	5.44668
	106.453	20.8024	-0.121189	5.44668
	106.476	20.7156	-0.121189	5.44669
	106.555	20.703	-0.121189	5.44669
	106.637	20.7761	-0.121189	5.44669
	106.629	20.9171	-0.121189	5.44669
	106.572	20.967	-0.121189	5.44669
	106.525	20.842	-0.121189	5.44669
	106.499	20.7076	-0.121189	5.44669
	106.523	20.6855	-0.121189	5.44669
	106.567	20.7224	-0.121189	5.44669
	106.604	20.7455	-0.121189	5.44669
	106.652	20.742	-0.121189	5.44669
	106.689	20.7323	-0.121189	5.44669
	106.693	20.7787	-0.121189	5.44669
	106.681	20.9569	-0.121189	5.44669
	106.676	21.1381	-0.121189	5.44669
	106.677	21.1209	-0.121189	5.44669
	106.68	21.0446	-0.121189	5.44669
	106.681	21.1164	-0.121189	5.44669
	106.68	21.2382	-0.121189	5.44669
	106.679	21.274	-0.121189	5.44669
	106.679	21.1981	-0.121189	5.44669
	106.68	21.0477	-0.121189	5.44669
	106.68	20.9949	-0.121189	5.44669
	106.702	21.0727	-0.121189	5.44669
	106.759	21.0331	-0.121189	5.44669
	106.783	20.8269	-0.121189	5.44669
	106.729	20.6797	-0.121189	5.44669
	106.691	20.7287	-0.121189	5.44669
	106.76	20.955	-0.121189	5.44669
	106.858	21.1551	-0.121189	5.44669
	106.86	21.1287	-0.121189	5.44669
	106.825	20.9926	-0.121189	5.44669
	106.831	20.8873	-0.121189	5.44669
	106.827	20.784	-0.121189	5.44669
	106.821	20.712	-0.121189	5.44669
	106.863	20.708	-0.121189	5.44669
	106.913	20.7303	-0.121189	5.44669
	106.923	20.79	-0.121189	5.44669
	106.91	20.9132	-0.121189	5.44669
	106.902	20.9604	-0.121189	5.44669
	106.902	20.8406	-0.12906	5.44669
	106.906	20.7094	-0.149345	5.44669
	106.907	20.6867	-0.157734	5.44669
	106.906	20.7223	-0.138723	5.44669
	106.906	20.745	-0.125352	5.44669
	106.906	20.7418	-0.141866	5.44669
	106.906	20.7324	-0.155968	5.44669
	106.906	20.7296	-0.140649	5.44669
	106.928	20.7318	-0.118917	5.44669
	106.986	20.7337	-0.121498	5.44669
	107.009	20.7337	-0.147034	5.44669
	106.955	20.733	-0.159462	5.44669
	106.895	20.7327	-0.140269	5.44669
	106.885	20.7329	-0.117515	5.44669
	106.923	20.6838	-0.113175	5.44669
	106.991	20.5079	-0.119187	5.44669
	107.036	20.2794	-0.123207	5.44669
	107.057	20.1698	-0.122747	5.44669
	107.077	20.193	-0.121125	5.44669
	107.06	20.2398	-0.120608	5.44669
	107.02	20.2508	-0.120969	5.44669
	107.006	20.2388	-0.121303	5.44669
	107.035	20.2298	-0.121315	5.44669
	107.101	20.2303	-0.121201	5.44669
	107.148	20.2337	-0.121149	5.44669
	107.149	20.235	-0.121168	5.44669
	107.133	20.1851	-0.121194	5.44669
	107.127	20.0576	-0.121199	5.44669
	107.129	19.9559	-0.129062	5.44669
	107.133	19.899	-0.149342	5.44669
	107.133	19.8526	-0.157732	5.44669
	107.132	19.8934	-0.138723	5.44669
	107.132	19.9332	-0.117482	5.44669
	107.154	19.8872	-0.113711	5.44669
	107.234	19.8954	-0.119423	5.44669
	107.338	19.9217	-0.123115	5.44669
	107.387	19.8325	-0.122625	5.44669
	107.377	19.7212	-0.121106	5.44669
	107.356	19.696	-0.120644	5.44669
	107.351	19.7234	-0.12099	5.44669
	107.356	19.7436	-0.12917	5.44669
	107.36	19.7423	-0.149462	5.44669
	107.36	19.7345	-0.157744	5.44669
	107.358	19.7318	-0.138685	5.44669
	107.358	19.7334	-0.125333	5.44669
	107.358	19.735	-0.141872	5.44669
	107.359	19.7351	-0.155977	5.44669
	107.359	19.7346	-0.140651	5.44669
	107.381	19.7343	-0.118914	5.44669
	107.46	19.7344	-0.113626	5.44669
	107.542	19.7345	-0.118878	5.44669
	107.534	19.7346	-0.122917	5.44669
	107.477	19.7345	-0.122736	5.44669
	107.453	19.7345	-0.121223	5.44669
	107.484	19.7345	-0.120654	5.44669
	107.554	19.7345	-0.120953	5.44669
	107.602	19.7345	-0.121281	5.44669
	107.602	19.7345	-0.121311	5.44669
	107.586	19.7345	-0.121208	5.44669
	107.579	19.7345	-0.121154	5.44669
	107.582	19.6853	-0.121168	5.44669
	107.586	19.5094	-0.121193	5.44669
	107.586	19.281	-0.121198	5.44669
	107.585	19.1714	-0.121192	5.44669
	107.584	19.1946	-0.121187	5.44669
	107.584	19.2413	-0.121187	5.44669
	107.585	19.2523	-0.121189	5.44669
	107.585	19.1911	-0.12119	5.44669
	107.585	19.0062	-0.121189	5.44669
	107.585	18.7783	-0.121189	5.44669
	107.585	18.6721	-0.121189	5.44669
	107.585	18.6965	-0.121189	5.44669
	107.585	18.7426	-0.121189	5.44669
	107.585	18.7529	-0.121189	5.44669
	107.585	18.7408	-0.121189	5.44669
	107.585	18.732	-0.121189	5.44669
	107.585	18.7327	-0.121189	5.44669
	107.585	18.7361	-0.121189	5.44669
	107.607	18.7372	-0.121189	5.44669
	107.664	18.7365	-0.121189	5.44669
	107.688	18.7358	-0.121189	5.4507
	107.634	18.6866	-0.121189	5.46104
	107.596	18.56	-0.121189	5.46531
	107.666	18.5077	-0.121189	5.45562
	107.785	18.5773	-0.121189	5.4448
	107.823	18.5832	-0.121189	5.44287
	107.754	18.5544	-0.121189	5.44579
	107.705	18.5883	-0.121189	5.44767
	107.752	18.522	-0.12906	5.44742
	107.819	18.3203	-0.149345	5.44664
	107.834	18.1845	-0.157734	5.44641
	107.818	18.1874	-0.138723	5.44658
	107.806	18.2351	-0.117481	5.44674
	107.806	18.2537	-0.113711	5.44675
	107.811	18.1953	-0.119423	5.44669
	107.813	18.0581	-0.123115	5.44667
	107.812	17.9553	-0.122625	5.44668
	107.811	17.9014	-0.121106	5.44669
	107.811	17.8075	-0.120644	5.44669
	107.811	17.7211	-0.12099	5.44669
	107.811	17.7078	-0.1213	5.44669
	107.811	17.7313	-0.121306	5.44669
	107.811	17.7456	-0.121199	5.44669
	107.811	17.7432	-0.121152	5.44669
	107.811	17.7371	-0.12117	5.44669
	107.811	17.7354	-0.121194	5.44669
	107.833	17.7368	-0.121198	5.44669
	107.891	17.738	-0.121191	5.44669
	107.915	17.738	-0.121187	5.44669
	107.883	17.7376	-0.121187	5.44669
	107.903	17.6882	-0.121189	5.44669
	107.995	17.5615	-0.129061	5.44669
	108.061	17.5092	-0.149345	5.44669
	108.061	17.5788	-0.157734	5.44669
	108.039	17.5356	-0.138722	5.44669
	108.029	17.3307	-0.117481	5.44669
	108.033	17.1855	-0.113711	5.44669
	108.039	17.1856	-0.119423	5.44669
	108.039	17.2354	-0.123115	5.44669
	108.038	17.2559	-0.122625	5.44669
	108.037	17.2959	-0.121106	5.44669
	108.037	17.4608	-0.120644	5.44669
	108.037	17.6386	-0.12099	5.44669
	108.037	17.6247	-0.1213	5.44669
	108.037	17.551	-0.121306	5.44669
	108.037	17.6227	-0.12907	5.44669
	108.037	17.7436	-0.149307	5.44669
	108.037	17.779	-0.157715	5.44669
	108.037	17.7525	-0.138728	5.44669
	108.037	17.729	-0.11749	5.44669
	108.037	17.7287	-0.113713	5.44669
	108.037	17.7369	-0.119421	5.44669
	108.06	17.7404	-0.123114	5.44669
	108.139	17.739	-0.122625	5.44669
	108.243	17.7372	-0.121107	5.44669
	108.293	17.6877	-0.120644	5.44669
	108.282	17.5615	-0.12099	5.44669
	108.261	17.4602	-0.1213	5.44669
	108.256	17.403	-0.121306	5.44669
	108.261	17.3072	-0.121199	5.44669
	108.265	17.2211	-0.121152	5.44669
	108.265	17.2578	-0.12117	5.44669
	108.264	17.4083	-0.121194	5.44669
	108.263	17.4748	-0.121198	5.44669
	108.263	17.3534	-0.121191	5.44669
	108.264	17.2146	-0.121187	5.44669
	108.264	17.1894	-0.129058	5.44669
	108.264	17.2266	-0.149345	5.44669
	108.264	17.2508	-0.157735	5.44669
	108.264	17.2478	-0.146594	5.44669
	108.264	17.2378	-0.145636	5.44669
	108.264	17.284	-0.150255	5.44669
	108.264	17.413	-0.136957	5.44669
	108.264	17.4674	-0.127278	5.44669
	108.264	17.3487	-0.143302	5.44669
	108.264	17.2152	-0.155885	5.44669
	108.264	17.1913	-0.140104	5.44669
	108.286	17.2272	-0.118718	5.44669
	108.366	17.2504	-0.113738	5.44669
	108.469	17.2474	-0.118995	5.44669
	108.497	17.2378	-0.122926	5.44669
	108.406	17.2349	-0.122698	5.44669
	108.304	17.2371	-0.121204	5.44669
	108.329	17.239	-0.120659	5.44669
	108.448	17.2391	-0.120962	5.44669
	108.523	17.2384	-0.121282	5.44669
	108.518	17.2381	-0.121309	5.44669
	108.489	17.2382	-0.121206	5.44669
	108.48	17.2384	-0.121154	5.44669
	108.486	17.2384	-0.121168	5.44669
	108.492	17.2383	-0.121193	5.44669
	108.492	17.2383	-0.121198	5.44669
	108.49	17.2383	-0.121192	5.44669
	108.489	17.2383	-0.121187	5.44669
	108.489	17.2383	-0.121187	5.44669
	108.49	17.2383	-0.121189	5.44669
	108.49	17.2383	-0.12119	5.44669
	108.49	17.2383	-0.121189	5.44669
	108.49	17.2383	-0.121189	5.44669
	108.49	17.2383	-0.121189	5.44669
	108.49	17.2875	-0.121189	5.44669
	108.49	17.4635	-0.121189	5.44669
	108.49	17.6427	-0.121189	5.44669
	108.49	17.5763	-0.12906	5.44669
	108.49	17.3247	-0.149345	5.44669
	108.49	17.1684	-0.157734	5.44669
	108.512	17.1806	-0.138723	5.44669
	108.57	17.2393	-0.117481	5.44669
	108.616	17.2593	-0.113711	5.44669
	108.619	17.2468	-0.119423	5.44669
	108.605	17.2344	-0.123115	5.44669
	108.62	17.2337	-0.122625	5.44669
	108.68	17.1886	-0.121106	5.44669
	108.729	17.0146	-0.120644	5.44669
	108.734	16.7856	-0.12099	5.44669
[truncated: 452 more rows]
