# Supplementary material for: Design of a cosmetic glove stiffness compensation mechanism for toddler-sized hand prostheses
Source: PLoS One. 2017 Aug 11;12(8):e0183233. doi: 10.1371/journal.pone.0183233 (PMC5553851; doi:10.1371/journal.pone.0183233)
Supplement: S1 Dataset — (ZIP) [file pone.0183233.s001.zip › 04 Prototype + hand measurements/VSTSIL20_4.xlsx]

## Sheet: VSTSIL20_4
LabVIEW Measurement
Writer_Version	2
Reader_Version	2
Separator	Tab
Decimal_Separator	.
Multi_Headings	No
X_Columns	No
Time_Pref	Absolute
Operator	localadmin
Date	2013-11-18
Time	00:14:24.504000
***End_of_Header***
Channels	4
Samples	10	10	10	10
Date	2013-11-18	2013-11-18	2013-11-18	2013-11-18
Time	00:15:41.604000	00:15:41.604000	00:15:41.604000	00:15:41.604000
Y_Unit_Label	mm	N	N	Pa
X_Dimension	Time	Time	Time	Time
X0	0	0	0	0
Delta_X	0.01	0.01	0.01	0.01
***End_of_Header***
X_Value	Voltage LVDT (Filtered)	Voltage Load Cell (Filtered)	Voltage Pinch Load Cell (Filtered)	Voltage Pressure (Filtered)	Comment
	111.205	-0.734285	-0.149455	5.44669
	111.205	-0.734132	-0.157851	5.44669
	111.205	-0.734108	-0.146603	5.44669
	111.205	-0.734153	-0.145599	5.44669
	111.205	-0.73418	-0.150236	5.44669
	111.205	-0.734175	-0.136962	5.44669
	111.205	-0.734164	-0.119416	5.44669
	111.205	-0.734161	-0.115148	5.44669
	111.205	-0.734163	-0.119338	5.44669
	111.205	-0.734166	-0.122569	5.44669
	111.205	-0.734166	-0.122426	5.44669
	111.205	-0.734165	-0.121217	5.44669
	111.205	-0.734164	-0.120761	5.44669
	111.205	-0.734165	-0.121	5.44669
	111.205	-0.734165	-0.121262	5.44669
	111.205	-0.734165	-0.121287	5.44669
	111.205	-0.734165	-0.121204	5.44669
	111.205	-0.734165	-0.121161	5.44669
	111.205	-0.734165	-0.121172	5.44669
	111.205	-0.684974	-0.121192	5.44669
	111.205	-0.558199	-0.121197	5.44669
	111.205	-0.505767	-0.121191	5.44669
	111.205	-0.624585	-0.121187	5.44669
	111.205	-0.75734	-0.129058	5.44669
	111.205	-0.780903	-0.149345	5.44669
	111.205	-0.69601	-0.157735	5.44669
	111.205	-0.49697	-0.146594	5.44669
	111.205	-0.271639	-0.145636	5.44669
	111.205	-0.220742	-0.150256	5.44669
	111.205	-0.422769	-0.136957	5.44669
	111.205	-0.695741	-0.119407	5.44669
	111.205	-0.814423	-0.115146	5.44669
	111.205	-0.779169	-0.11934	5.44669
	111.205	-0.724128	-0.12257	5.44669
	111.205	-0.664717	-0.122426	5.44669
	111.205	-0.553273	-0.121217	5.44669
	111.205	-0.510903	-0.120761	5.44669
	111.205	-0.628487	-0.121	5.44669
	111.205	-0.757148	-0.121262	5.44669
	111.205	-0.779436	-0.121287	5.44669
	111.205	-0.744654	-0.121204	5.44669
	111.205	-0.722418	-0.121161	5.44669
	111.205	-0.725509	-0.121172	5.44669
	111.205	-0.734713	-0.121192	5.44669
	111.205	-0.737471	-0.121197	5.44669
	111.205	-0.735355	-0.121191	5.44669
	111.205	-0.733488	-0.129058	5.44669
	111.205	-0.733458	-0.149343	5.44669
	111.205	-0.734109	-0.157734	5.44669
	111.205	-0.734393	-0.138723	5.44669
	111.205	-0.73428	-0.117481	5.44669
	111.205	-0.734132	-0.121581	5.44669
	111.205	-0.73411	-0.147579	5.44669
	111.205	-0.734154	-0.15966	5.44669
	111.205	-0.734179	-0.140158	5.44669
	111.205	-0.734175	-0.117398	5.44669
	111.205	-0.734164	-0.113166	5.44669
	111.205	-0.734161	-0.119225	5.44669
	111.205	-0.734163	-0.123226	5.44669
	111.205	-0.734166	-0.130613	5.44669
	111.205	-0.684975	-0.149271	5.44669
	111.205	-0.558199	-0.157151	5.44669
	111.205	-0.505767	-0.138505	5.44669
	111.205	-0.624585	-0.117597	5.44669
	111.205	-0.75734	-0.113837	5.44669
	111.205	-0.780903	-0.119435	5.44669
	111.205	-0.7452	-0.123076	5.44669
	111.205	-0.722126	-0.122604	5.44669
	111.205	-0.676002	-0.121111	5.44669
	111.205	-0.558719	-0.120654	5.44669
	111.205	-0.509174	-0.120993	5.44669
	111.205	-0.625827	-0.121297	5.44669
	111.205	-0.707459	-0.121304	5.44669
	111.205	-0.604207	-0.12907	5.44669
	111.205	-0.516742	-0.149308	5.44669
	111.205	-0.61278	-0.157715	5.44669
	111.205	-0.748487	-0.138728	5.44669
	111.205	-0.78139	-0.11749	5.44669
	111.205	-0.748551	-0.113713	5.44669
	111.205	-0.723356	-0.119421	5.44669
	111.205	-0.724516	-0.123114	5.44669
	111.205	-0.733964	-0.122625	5.44669
	111.205	-0.68832	-0.121107	5.44669
	111.205	-0.559672	-0.128515	5.44669
	111.205	-0.505195	-0.149146	5.44669
	111.205	-0.623822	-0.157844	5.44669
	111.205	-0.757223	-0.13884	5.44669
	111.205	-0.781126	-0.117491	5.44669
	111.205	-0.745335	-0.113673	5.44669
	111.205	-0.672913	-0.119404	5.44669
	111.205	-0.549169	-0.123121	5.44669
	111.205	-0.506271	-0.122634	5.44669
	111.205	-0.628005	-0.121108	5.44669
	111.205	-0.758593	-0.120642	5.44669
	111.205	-0.780213	-0.128859	5.44669
	111.205	-0.744465	-0.149455	5.44669
	111.205	-0.672873	-0.157852	5.44669
	111.205	-0.549462	-0.138733	5.44669
	111.205	-0.506408	-0.117443	5.44669
	111.205	-0.627959	-0.113691	5.44669
	111.205	-0.758525	-0.119429	5.4507
	111.205	-0.780201	-0.123125	5.46104
	111.205	-0.695294	-0.122627	5.46531
	111.205	-0.49692	-0.121104	5.45562
	111.205	-0.321062	-0.120642	5.4448
	111.205	-0.347632	-0.120991	5.44287
	111.205	-0.475166	-0.1213	5.44579
	111.205	-0.576867	-0.129177	5.44767
	111.205	-0.681657	-0.149354	5.44742
	111.205	-0.755621	-0.157696	5.44664
	111.205	-0.759841	-0.138703	5.44641
	111.205	-0.736981	-0.117486	5.44658
	111.205	-0.676978	-0.11372	5.44674
	111.205	-0.553841	-0.119425	5.44675
	111.205	-0.506783	-0.123113	5.44669
	111.205	-0.577369	-0.122623	5.44667
	111.205	-0.58184	-0.121106	5.44668
	111.205	-0.551999	-0.120645	5.44669
	111.205	-0.635243	-0.120991	5.44669
	111.205	-0.745322	-0.1213	5.44669
	111.205	-0.722884	-0.121306	5.44669
	111.205	-0.569807	-0.121199	5.44669
	111.205	-0.497106	-0.121152	5.44669
	111.205	-0.616824	-0.12117	5.44669
	111.205	-0.757166	-0.121194	5.44669
	111.205	-0.783589	-0.121198	5.44669
	111.205	-0.697197	-0.121191	5.44669
	111.205	-0.545703	-0.121187	5.44669
	111.205	-0.496181	-0.121187	5.44669
	111.205	-0.62501	-0.121189	5.44669
	111.205	-0.760925	-0.12119	5.44669
	111.205	-0.782254	-0.121189	5.44669
	111.205	-0.744492	-0.121189	5.44669
	111.205	-0.672159	-0.12906	5.44669
	111.205	-0.549153	-0.157215	5.44669
	111.205	-0.457342	-0.18589	5.44669
	111.205	-0.452155	-0.175268	5.44669
	111.205	-0.480961	-0.135014	5.44669
	111.205	-0.445417	-0.110003	5.44669
	111.205	-0.363268	-0.111945	5.44669
	111.205	-0.381652	-0.12135	5.44669
	111.205	-0.474103	-0.124551	5.44669
	111.205	-0.56428	-0.122542	5.44669
	111.205	-0.676756	-0.120561	5.44669
	111.205	-0.75804	-0.120445	5.44669
	111.205	-0.713407	-0.121101	5.44669
	111.205	-0.561309	-0.121417	5.44669
	111.205	-0.496914	-0.121316	5.44669
	111.205	-0.570573	-0.121161	5.44669
	111.205	-0.5825	-0.121133	5.44669
	111.205	-0.505501	-0.121175	5.44669
	111.205	-0.46017	-0.121204	5.44669
	111.205	-0.516342	-0.1212	5.44669
	111.205	-0.661933	-0.121189	5.44669
	111.205	-0.768919	-0.121185	5.44669
	111.205	-0.77243	-0.121188	5.44669
	111.205	-0.737528	-0.12119	5.44669
	111.205	-0.672732	-0.12119	5.44669
	111.205	-0.502678	-0.121189	5.44669
	111.205	-0.28231	-0.121189	5.44669
	111.205	-0.173993	-0.121189	5.44669
	111.205	-0.194843	-0.121189	5.44669
	111.205	-0.240159	-0.121189	5.44669
	111.205	-0.251425	-0.121189	5.44669
	111.205	-0.239988	-0.121189	5.44669
	111.205	-0.231186	-0.121189	5.44669
	111.205	-0.231563	-0.121189	5.44669
	111.205	-0.234849	-0.121189	5.44669
	111.205	-0.236092	-0.121189	5.44669
	111.205	-0.235444	-0.121189	5.44669
	111.205	-0.234731	-0.121189	5.44669
	111.205	-0.234663	-0.121189	5.44669
	111.205	-0.234888	-0.121189	5.44669
	111.205	-0.235006	-0.121189	5.44669
	111.205	-0.234976	-0.121189	5.4507
	111.205	-0.234921	-0.121189	5.46104
	111.183	-0.234909	-0.121189	5.46531
	111.126	-0.185733	-0.121189	5.45562
	111.08	-0.058968	-0.121189	5.4448
	111.054	-0.006535	-0.121189	5.44287
	111.01	-0.125349	-0.121189	5.44579
	110.971	-0.208912	-0.121189	5.44767
	110.966	-0.105701	-0.121189	5.44742
	110.976	0.031623	-0.121189	5.44664
	110.983	0.111845	-0.121189	5.44641
	110.982	0.204422	-0.121189	5.44658
	110.979	0.280946	-0.121189	5.44674
	110.978	0.290587	-0.121189	5.44675
	110.979	0.269088	-0.121189	5.44669
	110.979	0.256919	-0.121189	5.44667
	110.979	0.308696	-0.121189	5.44668
	110.979	0.490077	-0.12906	5.44669
	110.979	0.719824	-0.149345	5.44669
	110.979	0.778854	-0.157734	5.44669
	110.979	0.627855	-0.138723	5.44669
	110.979	0.528728	-0.117481	5.44669
	110.979	0.636902	-0.113711	5.44669
	110.957	0.781843	-0.119423	5.44669
	110.899	0.814303	-0.123115	5.44669
	110.853	0.777995	-0.122625	5.44669
	110.827	0.751506	-0.121106	5.44669
	110.806	0.753357	-0.120644	5.44669
	110.825	0.812744	-0.12099	5.44669
	110.843	0.943134	-0.1213	5.44669
	110.8	1.04265	-0.121306	5.44669
	110.746	1.09763	-0.12907	5.44669
	110.734	1.19311	-0.149307	5.44669
	110.748	1.27983	-0.157715	5.44669
	110.757	1.29271	-0.138728	5.44669
	110.757	1.26894	-0.11749	5.44669
	110.73	1.25467	-0.113713	5.44669
	110.672	1.25718	-0.119421	5.44669
	110.649	1.31251	-0.123114	5.44669
	110.703	1.49015	-0.122625	5.44669
	110.764	1.71707	-0.121107	5.44669
	110.774	1.77624	-0.128515	5.44669
	110.758	1.62631	-0.149146	5.44669
	110.725	1.52758	-0.157844	5.44669
	110.647	1.63554	-0.13884	5.44669
	110.57	1.78025	-0.117491	5.44669
	110.601	1.81269	-0.113673	5.44669
	110.714	1.77645	-0.119404	5.44669
	110.762	1.79919	-0.123121	5.44669
	110.677	1.977	-0.122634	5.44669
	110.547	2.21558	-0.121108	5.44669
	110.488	2.37796	-0.120642	5.44669
	110.504	2.52864	-0.120989	5.44669
	110.531	2.70814	-0.1213	5.44669
	110.536	2.80652	-0.121307	5.44669
	110.529	2.84528	-0.12907	5.44669
	110.524	2.98383	-0.149307	5.44669
	110.525	3.20057	-0.157715	5.44669
	110.527	3.3678	-0.138728	5.44669
	110.527	3.52829	-0.11749	5.44669
	110.527	3.71017	-0.113713	5.44669
	110.526	3.85526	-0.119421	5.44669
	110.526	4.0189	-0.123114	5.44669
	110.526	4.20998	-0.122625	5.44669
	110.527	4.30861	-0.121107	5.44669
	110.527	4.34335	-0.120644	5.44669
	110.526	4.48013	-0.12099	5.44669
	110.526	4.74675	-0.1213	5.44669
	110.526	5.04167	-0.121306	5.44669
	110.526	5.30392	-0.121199	5.44669
	110.504	5.54268	-0.121152	5.44669
	110.447	5.73406	-0.12117	5.44669
	110.423	5.85697	-0.121194	5.44669
	110.455	6.00821	-0.121198	5.44669
	110.457	6.25121	-0.121191	5.44669
	110.444	6.58056	-0.121187	5.44669
	110.46	6.97183	-0.121187	5.44669
	110.429	7.31841	-0.121189	5.44669
	110.338	7.56874	-0.12119	5.44669
	110.276	7.73665	-0.121189	5.44669
	110.278	7.84589	-0.12906	5.44669
	110.299	8.04897	-0.157215	5.44669
	110.308	8.42472	-0.18589	5.44669
	110.304	8.80806	-0.175268	5.44669
	110.299	9.07905	-0.135015	5.44669
	110.298	9.2917	-0.110003	5.44669
	110.3	9.51849	-0.111945	5.44669
	110.301	9.77173	-0.12135	5.44669
	110.301	10.031	-0.124551	5.44669
	110.3	10.2834	-0.122542	5.44669
	110.3	10.5799	-0.120561	5.44669
	110.3	10.9544	-0.120445	5.44669
	110.3	11.3056	-0.121101	5.44669
	110.3	11.5639	-0.121417	5.44669
	110.3	11.7826	-0.121316	5.44669
	110.3	12.0165	-0.121161	5.44669
	110.3	12.2706	-0.121133	5.44669
	110.3	12.5768	-0.121175	5.44669
	110.3	13.0039	-0.121204	5.44669
	110.3	13.48	-0.1212	5.44669
	110.3	13.8378	-0.121189	5.44669
	110.3	14.1135	-0.121185	5.44669
	110.3	14.4929	-0.129058	5.44669
	110.3	15.0093	-0.149345	5.44669
	110.3	15.5564	-0.157735	5.44669
	110.3	16.0693	-0.138723	5.44669
	110.3	16.5571	-0.117481	5.44669
	110.278	17.0468	-0.113711	5.44669
	110.198	17.546	-0.119423	5.44669
	110.095	18.0487	-0.130986	5.44669
	110.045	18.5493	-0.15078	5.44669
	110.055	19.048	-0.157651	5.44669
	110.077	19.5464	-0.138177	5.44669
	110.082	20.0456	-0.117282	5.44669
	110.076	20.545	-0.113821	5.44669
	110.072	21.0444	-0.11954	5.44669
	110.072	21.5436	-0.123125	5.44669
	110.074	22.0428	-0.122587	5.44669
	110.074	22.542	-0.121087	5.44669
	110.074	22.9921	-0.120649	5.44669
	110.074	23.3153	-0.120999	5.44669
	110.074	23.5862	-0.121302	5.44669
	110.074	23.9266	-0.121304	5.44669
	110.074	24.2731	-0.121197	5.44669
	110.074	24.5907	-0.121152	5.44669
	110.052	24.9422	-0.121171	5.44669
	109.994	25.2766	-0.121195	5.44669
	109.97	25.536	-0.121198	5.44669
	110.002	25.7612	-0.121191	5.44669
	109.982	26.0466	-0.121187	5.44669
	109.912	26.4753	-0.121188	5.44669
	109.926	26.9594	-0.121189	5.44669
	110.007	27.2708	-0.12119	5.44669
	109.999	27.3689	-0.121189	5.44669
	109.895	27.5182	-0.121189	5.4507
	109.82	27.8757	-0.12906	5.46104
	109.82	28.2213	-0.149345	5.46531
	109.846	28.3769	-0.157734	5.45562
	109.857	28.4886	-0.138723	5.4448
	109.852	28.7037	-0.125352	5.44287
	109.846	28.9862	-0.141866	5.44579
	109.845	29.2617	-0.155968	5.44366
	109.847	29.5103	-0.140649	5.43307
	109.848	29.7012	-0.118917	5.42802
	109.848	29.7712	-0.113628	5.43747
	109.848	29.7942	-0.118878	5.44848
	109.847	29.9364	-0.122917	5.45055
	109.848	30.2094	-0.122735	5.44765
	109.825	30.5051	-0.121223	5.44571
	109.768	30.7162	-0.120654	5.44594
	109.744	30.7779	-0.120953	5.44672
	109.798	30.7903	-0.121281	5.44697
	109.836	30.9309	-0.129182	5.44679
	109.789	31.2071	-0.149363	5.44663
	109.727	31.5046	-0.157698	5.44663
	109.69	31.7154	-0.138701	5.44668
	109.671	31.7763	-0.117485	5.44671
	109.694	31.7885	-0.11372	5.4467
	109.713	31.9293	-0.119426	5.44668
	109.669	32.1564	-0.130984	5.44668
	109.614	32.3272	-0.150779	5.44669
	109.602	32.5347	-0.157651	5.44669
	109.616	32.8903	-0.138178	5.44669
	109.626	33.2145	-0.117283	5.44669
	109.625	33.3617	-0.121692	5.44669
	109.621	33.5267	-0.147696	5.44669
	109.62	33.9224	-0.15967	5.44669
	109.621	34.4339	-0.140121	5.44669
	109.622	34.7683	-0.117379	5.44669
	109.622	34.8662	-0.113171	5.44669
	109.621	34.9581	-0.119234	5.44669
	109.621	35.1362	-0.123228	5.44669
	109.621	35.3041	-0.122739	5.44669
	109.621	35.4787	-0.121114	5.44669
	109.621	35.6662	-0.120607	5.44669
	109.599	35.7595	-0.120972	5.44669
	109.542	35.7441	-0.121305	5.44669
	109.518	35.7064	-0.121315	5.44669
	109.572	35.6964	-0.121201	5.44669
	109.632	35.7548	-0.121149	5.44669
	109.643	35.9382	-0.121168	5.44669
	109.626	36.2156	-0.121195	5.44669
	109.594	36.4985	-0.121199	5.44669
	109.515	36.7026	-0.121191	5.44669
	109.438	36.766	-0.129057	5.44669
	109.447	36.7815	-0.149343	5.44669
	109.481	36.9229	-0.157734	5.44669
	109.447	37.149	-0.138723	5.44669
	109.392	37.27	-0.117481	5.44669
	109.376	37.3016	-0.113711	5.44669
	109.388	37.4291	-0.119423	5.44669
	109.421	37.6438	-0.123115	5.44669
	109.479	37.7649	-0.122625	5.44669
	109.499	37.7514	-0.128977	5.44669
	109.443	37.7047	-0.1488	5.44669
	109.384	37.7394	-0.157535	5.44669
	109.374	37.9259	-0.138833	5.44669
	109.39	38.1639	-0.117598	5.44669
	109.401	38.323	-0.11372	5.44669
	109.399	38.4724	-0.119386	5.44669
	109.395	38.6526	-0.123096	5.44669
	109.393	38.7517	-0.12263	5.44669
	109.394	38.7413	-0.121115	5.44669
	109.395	38.7037	-0.120646	5.44669
	109.395	38.6919	-0.120988	5.44669
	109.395	38.7496	-0.121298	5.44669
	109.395	38.9333	-0.121306	5.44669
	109.395	39.162	-0.1212	5.44669
	109.395	39.2689	-0.121152	5.44669
	109.395	39.2445	-0.12117	5.44669
	109.395	39.1982	-0.129065	5.44669
	109.395	39.237	-0.149354	5.44669
	109.395	39.4251	-0.157736	5.44669
	109.395	39.6623	-0.13872	5.44669
	109.395	39.7712	-0.117479	5.44669
	109.395	39.7447	-0.113711	5.44669
	109.395	39.6967	-0.119424	5.44669
	109.395	39.6864	-0.123116	5.44669
	109.395	39.6992	-0.122625	5.44669
	109.395	39.7082	-0.121106	5.44669
	109.395	39.7074	-0.120644	5.44669
	109.373	39.7039	-0.128861	5.44669
	109.293	39.7027	-0.149455	5.44669
	109.189	39.7034	-0.157851	5.44669
	109.14	39.7042	-0.138732	5.44669
	109.15	39.7042	-0.117444	5.44669
	109.171	39.704	-0.121562	5.44669
	109.176	39.7039	-0.147584	5.44669
	109.171	39.7039	-0.159669	5.44669
	109.167	39.704	-0.14016	5.44669
	109.167	39.704	-0.117396	5.44669
	109.169	39.704	-0.113164	5.44669
	109.169	39.7039	-0.119225	5.44669
	109.169	39.7039	-0.123227	5.44669
	109.169	39.7039	-0.122742	5.44669
	109.169	39.7039	-0.121116	5.44669
	109.169	39.7039	-0.120606	5.44669
	109.169	39.6548	-0.120971	5.44669
	109.169	39.4788	-0.121305	5.44669
	109.169	39.2504	-0.121315	5.44669
	109.169	39.19	-0.121201	5.44669
	109.169	39.34	-0.121149	5.44669
	109.169	39.4883	-0.121168	5.44669
	109.169	39.5073	-0.121195	5.44669
	109.146	39.4149	-0.121199	5.44669
	109.067	39.2636	-0.121191	5.44669
	108.985	39.1671	-0.121187	5.44669
	108.993	39.17	-0.121187	5.44669
	109.05	39.2039	-0.121189	5.44669
	109.075	39.2167	-0.12119	5.44669
	109.043	39.2593	-0.121189	5.44669
	108.973	39.4278	-0.121189	5.44669
	108.925	39.6063	-0.121189	5.44669
	108.925	39.5914	-0.121189	5.44669
	108.942	39.5171	-0.121189	5.44669
	108.948	39.5396	-0.121189	5.44669
	108.945	39.534	-0.121189	5.44669
	108.942	39.5171	-0.121189	5.44669
	108.941	39.6093	-0.121189	5.44669
	108.942	39.6694	-0.121189	5.44669
	108.943	39.5658	-0.121189	5.44669
	108.943	39.4367	-0.121189	5.44669
	108.942	39.36	-0.121189	5.44669
	108.942	39.3152	-0.121189	5.44669
	108.942	39.4128	-0.121189	5.44669
	108.942	39.6313	-0.121189	5.44669
	108.92	39.7629	-0.121189	5.44669
	108.863	39.7522	-0.121189	5.44669
	108.839	39.7029	-0.121189	5.44669
	108.893	39.6863	-0.121189	5.44669
	108.931	39.6969	-0.121189	5.44669
	108.862	39.7073	-0.121189	5.44669
	108.742	39.7078	-0.121189	5.44669
	108.682	39.7044	-0.12906	5.44669
	108.694	39.7027	-0.149345	5.44669
	108.719	39.7033	-0.157734	5.44669
	108.725	39.7041	-0.138723	5.44669
	108.719	39.6551	-0.117481	5.44669
	108.714	39.4789	-0.113711	5.44669
	108.714	39.2995	-0.119423	5.44669
	108.716	39.3167	-0.123115	5.44669
	108.717	39.4416	-0.122625	5.44669
	108.716	39.4963	-0.128977	5.44669
	108.716	39.427	-0.15667	5.44669
	108.716	39.2726	-0.185691	5.44669
	108.716	39.1665	-0.175378	5.44669
	108.716	39.1666	-0.135131	5.44669
	108.716	39.2026	-0.110012	5.44669
	108.716	39.2174	-0.119778	5.44669
	108.716	39.2108	-0.149486	5.44669
	108.716	39.2027	-0.161101	5.44669
	108.716	39.2017	-0.140084	5.44669
	108.716	39.2042	-0.116855	5.44669
	108.716	39.2055	-0.112964	5.44669
	108.694	39.2053	-0.119333	5.44669
	108.614	39.2046	-0.123343	5.44669
	108.533	39.2045	-0.130623	5.44669
	108.541	39.2046	-0.149234	5.44669
	108.575	39.2048	-0.157132	5.44669
	108.565	39.2048	-0.13851	5.44669
	108.567	39.2047	-0.117606	5.44669
	108.574	39.2047	-0.113839	5.44669
	108.533	39.2047	-0.127303	5.44669
	108.483	39.2047	-0.151229	5.44669
	108.473	39.2047	-0.159149	5.44669
	108.485	39.2539	-0.138646	5.44669
	108.494	39.3807	-0.116946	5.44669
	108.493	39.4331	-0.113514	5.44669
	108.49	39.3635	-0.119531	5.44669
	108.489	39.4067	-0.123231	5.44669
	108.489	39.6115	-0.122635	5.44669
	108.49	39.7568	-0.12894	5.44669
	108.49	39.7567	-0.148781	5.44669
	108.49	39.7561	-0.15754	5.44669
	108.49	39.8623	-0.138842	5.44669
	108.49	39.9731	-0.1176	5.44669
	108.49	40.0414	-0.113718	5.44669
	108.49	40.0893	-0.119384	5.44669
	108.49	40.0451	-0.123096	5.44669
	108.49	40.0033	-0.122631	5.44669
	108.49	40.0989	-0.121115	5.44669
	108.49	40.2184	-0.120646	5.44669
	108.49	40.2447	-0.120988	5.44669
	108.49	40.2149	-0.121298	5.44669
	108.49	40.1933	-0.121306	5.44669
	108.49	40.1949	-0.1212	5.44669
	108.49	40.2032	-0.121152	5.44669
	108.49	40.2553	-0.12117	5.44669
	108.49	40.4296	-0.121194	5.44669
	108.468	40.6562	-0.121198	5.44669
	108.41	40.7657	-0.121191	5.44669
	108.364	40.7431	-0.121187	5.44669
	108.338	40.6966	-0.121187	5.44669
	108.295	40.7347	-0.121189	5.44669
	108.256	40.9225	-0.12119	5.44669
	108.25	41.1599	-0.121189	5.44669
	108.261	41.269	-0.121189	5.44669
	108.267	41.2424	-0.121189	5.44669
	108.266	41.1944	-0.121189	5.44669
	108.263	41.1841	-0.121189	5.44669
	108.263	41.1969	-0.121189	5.44669
	108.263	41.2059	-0.121189	5.44669
	108.264	41.2543	-0.121189	5.44669
	108.264	41.4268	-0.121189	5.44669
	108.264	41.654	-0.121189	5.44669
	108.264	41.7643	-0.121189	5.44669
	108.241	41.7418	-0.121189	5.44669
	108.184	41.6952	-0.121189	5.44669
	108.16	41.6839	-0.121189	5.44669
	108.214	41.6958	-0.121189	5.44669
	108.274	41.7048	-0.121189	5.44669
	108.262	41.7043	-0.121189	5.44669
	108.189	41.7009	-0.121189	5.44669
	108.155	41.6997	-0.121189	5.44669
	108.188	41.7004	-0.121189	5.44669
	108.195	41.7011	-0.121189	5.44669
	108.16	41.7012	-0.121189	5.44669
	108.117	41.7009	-0.121189	5.44669
	108.063	41.7008	-0.121189	5.44669
	108.025	41.7008	-0.121189	5.44669
	108.024	41.7009	-0.121189	5.44669
	108.036	41.7009	-0.121189	5.44669
	108.042	41.7009	-0.121189	5.44669
	108.039	41.7009	-0.121189	5.44669
	108.037	41.7009	-0.121189	5.44669
	108.036	41.7009	-0.121189	5.44669
	108.037	41.7009	-0.121189	5.44669
	108.038	41.7009	-0.121189	5.44669
	108.037	41.7009	-0.121189	5.44669
	108.015	41.7009	-0.121189	5.44669
	107.957	41.7009	-0.121189	5.44669
	107.911	41.7009	-0.121189	5.44669
	107.886	41.7009	-0.121189	5.44669
	107.842	41.7009	-0.121189	5.44669
	107.803	41.7009	-0.121189	5.44669
	107.798	41.7009	-0.12906	5.44669
	107.808	41.7009	-0.149345	5.44669
	107.815	41.6517	-0.157734	5.44669
	107.814	41.4757	-0.138723	5.44669
	107.811	41.2473	-0.117481	5.44669
	107.81	41.1378	-0.113711	5.44669
	107.811	41.1609	-0.119423	5.44669
	107.811	41.2077	-0.123115	5.44669
	107.811	41.2187	-0.122625	5.44669
	107.811	41.1575	-0.121106	5.44669
	107.811	40.9725	-0.120644	5.44669
	107.811	40.7447	-0.12099	5.44669
	107.811	40.6385	-0.1213	5.44669
	107.811	40.6629	-0.121306	5.44669
	107.811	40.709	-0.121199	5.44669
	107.811	40.7193	-0.121152	5.44669
	107.789	40.7072	-0.12117	5.44669
	107.731	40.6492	-0.121194	5.44669
	107.685	40.4739	-0.121198	5.44669
	107.682	40.2489	-0.121191	5.44669
	107.718	40.1405	-0.121187	5.44669
	107.76	40.163	-0.121187	5.44669
	107.724	40.209	-0.121189	5.44669
	107.621	40.22	-0.12119	5.44669
	107.557	40.2082	-0.121189	5.44669
	107.561	40.1993	-0.121189	5.44669
	107.585	40.1998	-0.12906	5.44669
	107.593	40.2031	-0.149345	5.44669
	107.588	40.2044	-0.157734	5.44669
	107.583	40.2037	-0.138723	5.44669
	107.583	40.203	-0.117481	5.44669
	107.584	40.2029	-0.113711	5.44669
	107.585	40.2031	-0.119423	5.44669
	107.585	40.2033	-0.123115	5.44669
	107.585	40.2032	-0.122625	5.44669
	107.585	40.2032	-0.121106	5.44669
	107.585	40.2032	-0.120644	5.44669
	107.585	40.2524	-0.12099	5.44669
	107.585	40.4283	-0.1213	5.44669
	107.585	40.6076	-0.121306	5.44669
	107.585	40.5904	-0.121199	5.44669
	107.585	40.5147	-0.121152	5.44669
	107.585	40.5868	-0.129041	5.44669
	107.585	40.7085	-0.14935	5.44669
	107.585	40.7441	-0.157743	5.44669
	107.585	40.6682	-0.138724	5.44669
	107.585	40.4687	-0.117479	5.44669
	107.585	40.2399	-0.113709	5.44669
	107.585	40.1386	-0.119424	5.44669
	107.585	40.1653	-0.123116	5.44669
	107.585	40.2107	-0.122625	5.44669
	107.585	40.2198	-0.121106	5.44669
	107.585	40.2075	-0.120644	5.44669
	107.585	40.1991	-0.12099	5.44669
	107.585	40.1999	-0.1213	5.44669
	107.585	40.2033	-0.121306	5.44669
	107.562	40.2044	-0.121199	5.44669
	107.483	40.2037	-0.121152	5.44669
	107.379	40.203	-0.12117	5.44669
	107.329	40.2029	-0.121194	5.44669
	107.362	40.2032	-0.121198	5.44669
	107.441	40.2033	-0.129062	5.44669
	107.492	40.2032	-0.149342	5.44669
	107.49	40.2032	-0.157732	5.44669
	107.45	40.2032	-0.138723	5.44669
	107.385	40.2032	-0.117482	5.44669
	107.343	40.2032	-0.113711	5.44669
	107.343	40.2032	-0.119423	5.44669
	107.358	40.2032	-0.123115	5.44669
	107.364	40.2032	-0.122625	5.44669
	107.361	40.2032	-0.121106	5.44669
	107.358	40.2032	-0.120644	5.44669
	107.357	40.2032	-0.12099	5.44669
	107.358	40.2032	-0.1213	5.44669
	107.359	40.2032	-0.121306	5.44669
	107.359	40.2032	-0.121199	5.44669
	107.358	40.2032	-0.121152	5.44669
	107.358	40.2032	-0.12117	5.4507
	107.336	40.2524	-0.121194	5.46104
	107.279	40.4283	-0.121198	5.46531
	107.255	40.6567	-0.121191	5.45562
	107.286	40.7663	-0.121187	5.4448
	107.267	40.7431	-0.121187	5.44287
	107.174	40.6964	-0.121189	5.44579
	107.108	40.6854	-0.12119	5.44767
	107.108	40.6974	-0.121189	5.44742
	107.131	40.7064	-0.121189	5.44664
	107.14	40.7059	-0.121189	5.44641
	107.136	40.7025	-0.121189	5.44658
	107.131	40.7012	-0.12906	5.44674
	107.13	40.7019	-0.149345	5.44675
	107.132	40.7026	-0.157734	5.44669
	107.133	40.7519	-0.138723	5.44667
	107.132	40.8784	-0.117481	5.44668
	107.132	40.9307	-0.113711	5.44669
	107.132	40.812	-0.119423	5.44669
	107.11	40.6793	-0.130986	5.44669
	107.052	40.6557	-0.15078	5.44669
	107.006	40.6914	-0.157651	5.44669
	106.98	40.7145	-0.138177	5.44669
	106.937	40.7114	-0.117282	5.44669
	106.898	40.7019	-0.113821	5.44669
	106.892	40.699	-0.11954	5.44669
	106.903	40.7012	-0.123125	5.44669
	106.909	40.7031	-0.122587	5.44669
	106.908	40.7032	-0.121087	5.44669
	106.906	40.7025	-0.120649	5.44669
	106.905	40.7022	-0.120999	5.44669
	106.906	40.7023	-0.121302	5.44669
	106.906	40.7025	-0.121304	5.44669
	106.906	40.7025	-0.121197	5.44669
	106.906	40.7024	-0.121152	5.44669
	106.906	40.7024	-0.121171	5.44669
	106.906	40.6532	-0.121195	5.44669
	106.906	40.4773	-0.129069	5.44669
	106.906	40.2489	-0.149346	5.44669
	106.906	40.1393	-0.157732	5.44669
	106.906	40.1625	-0.138721	5.44669
	106.906	40.2092	-0.117481	5.44669
	106.906	40.2202	-0.113711	5.44669
	106.906	40.2082	-0.119424	5.44669
	106.906	40.1992	-0.123115	5.44669
	106.906	40.1997	-0.122625	5.44669
	106.884	40.2032	-0.121106	5.44669
	106.826	40.2044	-0.120644	5.44669
	106.802	40.2037	-0.12099	5.44669
	106.856	40.203	-0.1213	5.44669
	106.894	40.2029	-0.121306	5.44669
	106.825	40.2031	-0.12907	5.44669
	106.705	40.2033	-0.149307	5.44669
	106.667	40.2032	-0.157715	5.44669
	106.737	40.2032	-0.138728	5.44669
	106.786	40.2032	-0.11749	5.44669
	106.738	40.154	-0.121583	5.44669
	106.672	39.978	-0.147577	5.44669
	106.656	39.7988	-0.159659	5.44669
	106.673	39.816	-0.140158	5.44669
	106.685	39.8916	-0.117399	5.44669
	106.684	39.8195	-0.113166	5.44669
	106.68	39.6978	-0.119225	5.44669
	106.678	39.6622	-0.123226	5.44669
	106.679	39.689	-0.122742	5.44669
	106.68	39.7125	-0.121116	5.44669
	106.68	39.7129	-0.120607	5.44669
	106.68	39.7046	-0.120971	5.44669
	106.679	39.7011	-0.121305	5.44669
	106.679	39.7025	-0.121315	5.44669
	106.68	39.7044	-0.121201	5.44669
	106.68	39.7046	-0.121149	5.44669
	106.68	39.7041	-0.121168	5.44669
	106.68	39.6546	-0.121195	5.44669
	106.68	39.5279	-0.121199	5.44669
	106.68	39.4264	-0.121191	5.44669
	106.68	39.4185	-0.121187	5.44669
	106.68	39.4496	-0.121187	5.44669
	106.68	39.4159	-0.121189	5.44669
	106.68	39.2846	-0.12119	5.44669
	106.68	39.1755	-0.121189	5.44669
	106.68	39.1661	-0.121189	5.44669
	106.657	39.1992	-0.121189	5.44669
	106.577	39.2162	-0.121189	5.44669
	106.474	39.1623	-0.121189	5.44669
	106.424	39.0275	-0.121189	5.44669
	106.435	38.9734	-0.121189	5.44669
	106.456	39.0452	-0.121189	5.4507
	106.461	39.0034	-0.121189	5.46104
	106.456	38.7985	-0.121189	5.46531
	106.451	38.6526	-0.121189	5.45161
	106.452	38.6525	-0.121189	5.43045
	106.453	38.7024	-0.121189	5.42425
	106.454	38.7231	-0.121189	5.43685
	106.453	38.7139	-0.121189	5.44956
	106.453	38.7028	-0.121189	5.45123
	106.431	38.7013	-0.121189	5.44754
	106.373	38.7047	-0.121189	5.44944
	106.35	38.7066	-0.121189	5.4602
	106.404	38.7062	-0.121189	5.46541
	106.464	38.7054	-0.121189	5.45596
	106.452	38.7052	-0.121189	5.4449
	106.378	38.7054	-0.121189	5.4428
	106.322	38.7055	-0.121189	5.44572
	106.297	38.7055	-0.121189	5.44767
	106.258	38.6563	-0.121189	5.44744
	106.221	38.4803	-0.121189	5.44665
	106.214	38.2519	-0.121189	5.44641
	106.224	38.1423	-0.121189	5.44658
	106.23	38.1655	-0.121189	5.44674
	106.229	38.2123	-0.121189	5.44675
	106.227	38.2233	-0.121189	5.44669
	106.226	38.1621	-0.121189	5.44667
	106.227	37.9771	-0.121189	5.44668
	106.227	37.7492	-0.121189	5.44669
	106.227	37.6431	-0.121189	5.44669
	106.227	37.6675	-0.121189	5.44669
	106.227	37.7135	-0.121189	5.44669
	106.227	37.7238	-0.121189	5.44669
	106.227	37.7117	-0.121189	5.44669
	106.227	37.703	-0.121189	5.44669
	106.227	37.7036	-0.121189	5.44669
	106.227	37.707	-0.121189	5.44669
	106.227	37.7082	-0.121189	5.44669
	106.227	37.7075	-0.121189	5.44669
	106.227	37.7068	-0.121189	5.44669
	106.227	37.7067	-0.121189	5.44669
	106.227	37.707	-0.121189	5.44669
	106.205	37.7071	-0.121189	5.44669
	106.147	37.7562	-0.121189	5.44669
	106.101	37.9322	-0.121189	5.44669
	106.098	38.1605	-0.121189	5.44669
	106.112	38.2701	-0.121189	5.44669
	106.096	38.247	-0.121189	5.44669
	106.037	38.2002	-0.121189	5.44669
	105.987	38.1892	-0.121189	5.44669
	105.983	38.2012	-0.121189	5.44669
	105.998	38.161	-0.121189	5.44669
	106.006	38.0337	-0.121189	5.44669
	106.004	37.9779	-0.121189	5.44669
	106	38.0463	-0.121189	5.44669
	105.999	38.0529	-0.121189	5.44669
	106	37.9756	-0.121189	5.44669
	106.001	37.8828	-0.121189	5.44669
	106.001	37.7639	-0.121189	5.44669
	106.001	37.6808	-0.121189	5.44669
	106.001	37.6778	-0.121189	5.44669
	106.001	37.7044	-0.121189	5.44669
	106.001	37.7163	-0.12906	5.44669
	106.001	37.7119	-0.149345	5.44669
	106.001	37.7057	-0.157734	5.44669
	105.978	37.7047	-0.138723	5.44669
	105.899	37.7557	-0.125352	5.44669
	105.817	37.9328	-0.141866	5.44669
	105.825	38.161	-0.155968	5.44669
	105.859	38.2701	-0.140649	5.44669
	105.827	38.2468	-0.118917	5.44669
	105.794	38.151	-0.113628	5.44669
	105.835	38.0133	-0.118878	5.44669
	105.893	37.9237	-0.122917	5.44669
	105.908	37.8755	-0.122735	5.44669
	105.871	37.8285	-0.121223	5.44669
	105.803	37.8658	-0.120654	5.44669
	105.758	37.9045	-0.120953	5.44669
	105.758	37.81	-0.129151	5.44669
	105.774	37.6921	-0.149467	5.44669
	105.78	37.6661	-0.157753	5.44669
	105.777	37.6955	-0.138687	5.44669
	105.773	37.7168	-0.11746	5.44669
	105.773	37.7152	-0.113714	5.44669
	105.774	37.707	-0.119433	5.44669
	105.775	37.7041	-0.123118	5.44669
	105.775	37.7058	-0.130493	5.44669
	105.774	37.7075	-0.14926	5.44669
	105.774	37.7077	-0.157189	5.44669
	105.774	37.7071	-0.138524	5.44669
	105.774	37.7068	-0.117592	5.44669
	105.774	37.6577	-0.113828	5.44669
	105.774	37.5311	-0.119433	5.44669
	105.774	37.4787	-0.123078	5.44669
	105.752	37.5482	-0.122606	5.44669
	105.695	37.505	-0.121111	5.44669
	105.671	37.3002	-0.120653	5.44669
	105.725	37.1549	-0.120992	5.44669
	105.785	37.155	-0.121297	5.44669
	105.796	37.2048	-0.121304	5.44669
	105.779	37.1761	-0.121199	5.44669
	105.747	36.991	-0.121152	5.44669
	105.668	36.7515	-0.129041	5.44669
	105.569	36.6405	-0.14935	5.44669
	105.521	36.667	-0.157743	5.44669
	105.53	36.7157	-0.138724	5.44669
	105.551	36.6771	-0.117479	5.44669
	105.555	36.4883	-0.113709	5.44669
	105.55	36.2507	-0.119424	5.44669
	105.546	36.1419	-0.123116	5.44669
	105.547	36.1686	-0.122625	5.44669
	105.548	36.1674	-0.121106	5.44669
	105.549	36.0017	-0.120644	5.44669
	105.548	35.7605	-0.12099	5.44669
	105.548	35.6419	-0.1213	5.44669
	105.548	35.6659	-0.121306	5.44669
	105.548	35.7161	-0.121199	5.44669
	105.548	35.6792	-0.121152	5.44669
	105.548	35.4904	-0.12117	5.44669
	105.548	35.2523	-0.121194	5.44669
	105.548	35.1432	-0.121198	5.44669
	105.526	35.1208	-0.121191	5.44669
	105.446	34.993	-0.121187	5.44669
	105.343	34.7749	-0.121187	5.44669
	105.293	34.6525	-0.121189	5.44669
	105.303	34.6666	-0.12119	5.44669
	105.325	34.6649	-0.121189	5.44669
	105.33	34.5035	-0.121189	5.44669
	105.324	34.2643	-0.121189	5.44669
	105.32	34.0958	-0.121189	5.44669
	105.32	33.9428	-0.121189	5.44669
	105.322	33.7645	-0.121189	5.44669
	105.322	33.6674	-0.121189	5.44669
	105.322	33.678	-0.121189	5.44669
	105.299	33.715	-0.12906	5.44669
	105.242	33.7264	-0.149345	5.44669
	105.218	33.718	-0.157734	5.44669
	105.272	33.6613	-0.138723	5.44669
	105.332	33.4851	-0.125352	5.44669
	105.343	33.2593	-0.141866	5.44669
	105.327	33.1509	-0.155968	5.44669
	105.316	33.1736	-0.140649	5.44669
	105.295	33.2198	-0.118917	5.44669
	105.22	33.2307	-0.113628	5.44669
	105.118	33.2188	-0.118878	5.44669
	105.067	33.1608	-0.122917	5.44669
	105.077	32.9853	-0.122735	5.44669
	105.12	32.8095	-0.121223	5.44669
	105.183	32.8279	-0.120654	5.44669
	105.201	32.8536	-0.120953	5.44669
	105.143	32.6049	-0.121281	5.44669
	105.083	32.3039	-0.121311	5.44669
	105.074	32.2857	-0.121208	5.44669
	105.091	32.3882	-0.121154	5.44669
	105.101	32.3396	-0.121168	5.44669
	105.099	32.2182	-0.121193	5.44669
	105.095	32.1744	-0.121198	5.44669
	105.094	32.1975	-0.121192	5.44669
	105.095	32.1734	-0.121187	5.44669
	105.096	32.0488	-0.121187	5.44669
	105.096	31.9884	-0.121189	5.44669
	105.096	32.0539	-0.12119	5.44669
	105.095	32.0118	-0.121189	5.44669
	105.095	31.8089	-0.121189	5.44669
	105.096	31.664	-0.121189	5.44669
	105.073	31.6636	-0.121189	5.44669
	105.016	31.713	-0.121189	5.44669
	104.97	31.7336	-0.121189	5.44669
	104.966	31.7246	-0.121189	5.44669
	105.002	31.7135	-0.121189	5.44669
	105.067	31.7121	-0.121189	5.44669
	105.111	31.7154	-0.121189	5.44669
	105.089	31.7173	-0.121189	5.44669
	104.994	31.7169	-0.121189	5.44669
	104.885	31.7161	-0.12906	5.44669
	104.838	31.7159	-0.157215	5.44669
	104.852	31.7161	-0.18589	5.44669
	104.873	31.7162	-0.175268	5.44669
	104.877	31.7162	-0.135014	5.44669
	104.871	31.667	-0.110003	5.44669
	104.867	31.491	-0.111945	5.44669
	104.868	31.2626	-0.12135	5.44669
	104.869	31.153	-0.124551	5.44669
	104.87	31.1762	-0.122542	5.44669
	104.869	31.223	-0.120561	5.44669
	104.869	31.234	-0.120445	5.44669
	104.869	31.2219	-0.121101	5.44669
	104.869	31.213	-0.121417	5.44669
	104.869	31.2135	-0.121316	5.44669
	104.869	31.2169	-0.121161	5.44669
	104.869	31.2181	-0.129003	5.44669
	104.869	31.2175	-0.149331	5.44669
	104.869	31.2167	-0.157748	5.44669
	104.869	31.2167	-0.138734	5.44669
	104.869	31.2169	-0.117481	5.44669
	104.869	31.1678	-0.113707	5.44669
	104.869	30.9918	-0.119422	5.44669
	104.869	30.7634	-0.123116	5.44669
	104.869	30.6538	-0.122626	5.44669
	104.869	30.677	-0.121106	5.44669
	104.869	30.7237	-0.120644	5.44669
	104.869	30.6856	-0.128861	5.44669
	104.869	30.5467	-0.149455	5.44669
	104.869	30.4853	-0.157851	5.44669
	104.847	30.5555	-0.138732	5.44669
	104.789	30.5157	-0.117444	5.44669
	104.743	30.3121	-0.121562	5.44669
	104.717	30.1661	-0.147584	5.44669
	104.696	30.1655	-0.159669	5.44669
	104.715	30.2152	-0.14016	5.44669
	104.733	30.1868	-0.117396	5.44669
	104.69	30.0018	-0.113164	5.44669
	104.636	29.7622	-0.127096	5.44669
	104.624	29.6512	-0.151382	5.44669
	104.638	29.6777	-0.159287	5.44669
	104.647	29.7264	-0.138649	5.44669
	104.647	29.737	-0.124769	5.44669
	104.643	29.7242	-0.141648	5.44669
	104.642	29.715	-0.156084	5.44669
	104.642	29.7157	-0.140775	5.44669
	104.643	29.7193	-0.118928	5.44669
	104.643	29.7205	-0.113588	5.44669
	104.643	29.7197	-0.118857	5.44669
	104.643	29.719	-0.122922	5.44669
	104.643	29.6698	-0.122745	5.44669
	104.621	29.494	-0.121225	5.44669
	104.563	29.2658	-0.120651	5.44669
	104.539	29.1561	-0.120951	5.44669
	104.571	29.1793	-0.129151	5.44669
	104.551	29.226	-0.149468	5.44669
	104.459	29.1878	-0.157753	5.44669
	104.415	28.9999	-0.138687	5.44669
	104.472	28.7133	-0.117459	5.44669
	104.519	28.4283	-0.113714	5.44669
	104.474	28.2264	-0.119433	5.44669
	104.41	28.1648	-0.123118	5.44669
	104.394	28.1984	-0.122623	5.44669
	104.41	28.2323	-0.121104	5.44669
	104.422	28.2343	-0.120644	5.44669
	104.421	28.1739	-0.120991	5.44669
	104.417	28.0416	-0.1213	5.44669
	104.393	27.9417	-0.121306	5.44669
	104.336	27.8873	-0.121199	5.44669
	104.313	27.7921	-0.121152	5.44669
	104.367	27.7054	-0.12117	5.44669
	104.427	27.6924	-0.121195	5.44669
	104.415	27.7161	-0.121198	5.44669
	104.32	27.7304	-0.121191	5.44669
	104.206	27.7279	-0.121187	5.44669
	104.18	27.7218	-0.121187	5.44669
	104.252	27.7201	-0.121189	5.44669
	104.298	27.6724	-0.12119	5.44669
	104.248	27.4976	-0.121189	5.44669
	104.182	27.2692	-0.121189	5.44669
	104.167	27.1592	-0.121189	5.44669
	104.184	27.1822	-0.121189	5.44669
	104.196	27.1798	-0.121189	5.44669
	104.195	27.015	-0.121189	5.44669
	104.19	26.7745	-0.121189	5.44669
	104.189	26.656	-0.121189	5.44669
	104.19	26.6796	-0.121189	5.44669
	104.191	26.6806	-0.121189	5.44669
	104.191	26.5169	-0.121189	5.44669
	104.168	26.2758	-0.121189	5.44669
	104.11	26.1565	-0.121189	5.44669
	104.064	26.1801	-0.121189	5.44669
	104.039	26.1813	-0.121189	5.44669
	103.995	26.0178	-0.121189	5.44669
	103.956	25.7766	-0.121189	5.44669
	103.951	25.6573	-0.121189	5.44669
	103.961	25.6809	-0.12906	5.44669
	103.968	25.7313	-0.149345	5.44669
	103.967	25.7437	-0.157734	5.44669
	103.964	25.7309	-0.138723	5.44669
	103.963	25.672	-0.117481	5.44669
	103.964	25.4964	-0.121581	5.44669
	103.964	25.2717	-0.147579	5.44669
	103.964	25.1635	-0.15966	5.44669
	103.964	25.186	-0.148029	5.44669
	103.964	25.2319	-0.145553	5.44669
	103.964	25.2429	-0.149711	5.44669
	103.964	25.1819	-0.136758	5.44669
	103.964	24.9971	-0.119518	5.44669
	103.964	24.7692	-0.115263	5.44669
	103.964	24.6629	-0.11935	5.44669
	103.942	24.6381	-0.130404	5.44669
	103.884	24.5082	-0.150562	5.44669
	103.838	24.2902	-0.157767	5.44669
	103.812	24.1685	-0.138303	5.44669
	103.769	24.1829	-0.117294	5.44669
	103.73	24.2303	-0.113781	5.44669
	103.724	24.1955	-0.11952	5.44669
	103.735	24.0087	-0.123131	5.44669
	103.741	23.7706	-0.122597	5.44669
	103.74	23.6608	-0.121089	5.44669
	103.738	23.6874	-0.120647	5.44669
	103.737	23.7356	-0.120998	5.44669
	103.737	23.746	-0.121302	5.44669
	103.738	23.7332	-0.121304	5.44669
	103.738	23.7242	-0.121197	5.44669
	103.738	23.6757	-0.121152	5.44669
	103.738	23.5033	-0.121171	5.44669
	103.715	23.2761	-0.121195	5.44669
	103.636	23.1658	-0.121198	5.44669
	103.532	23.1882	-0.121191	5.44669
	103.483	23.1857	-0.121187	5.44669
	103.493	23.021	-0.121188	5.44669
	103.514	22.7807	-0.121189	5.44669
	103.519	22.6621	-0.129061	5.44669
	103.514	22.6858	-0.149345	5.44669
	103.51	22.7359	-0.157734	5.44669
	103.51	22.699	-0.138722	5.44669
	103.511	22.5103	-0.117481	5.44669
	103.512	22.223	-0.113711	5.44669
	103.512	21.9379	-0.119423	5.44669
	103.511	21.7363	-0.123115	5.44669
	103.511	21.6749	-0.122625	5.44669
	103.489	21.7083	-0.121106	5.44669
	103.432	21.7423	-0.120644	5.44669
	103.408	21.7443	-0.12099	5.44669
	103.439	21.733	-0.1213	5.44669
	103.42	21.7275	-0.121306	5.44669
	103.349	21.6801	-0.121199	5.44669
	103.341	21.5068	-0.121152	5.44669
	103.365	21.2789	-0.12117	5.44669
	103.334	21.1686	-0.121194	5.44669
	103.305	21.1912	-0.129069	5.44669
	103.348	21.238	-0.149347	5.44669
	103.382	21.2001	-0.157732	5.44669
	103.338	21.0613	-0.138721	5.44669
	103.278	20.9507	-0.117481	5.44669
	103.264	20.894	-0.113711	5.44669
	103.279	20.8018	-0.119424	5.44669
	103.29	20.717	-0.123115	5.44669
	103.289	20.7038	-0.122625	5.44669
	103.285	20.7267	-0.121106	5.44669
	103.284	20.7408	-0.120644	5.44669
	103.285	20.7385	-0.12099	5.44669
	103.285	20.7325	-0.1213	5.44669
	103.286	20.6816	-0.121306	5.44669
	103.285	20.5071	-0.121199	5.44669
	103.285	20.2799	-0.121152	5.44669
	103.285	20.1703	-0.12117	5.44669
	103.285	20.193	-0.121194	5.44669
	103.285	20.1904	-0.121198	5.44669
	103.285	20.0748	-0.121191	5.44669
	103.285	19.9612	-0.121187	5.44669
	103.285	19.8951	-0.121187	5.44669
	103.285	19.7999	-0.121189	5.44669
	103.285	19.7173	-0.12119	5.44669
	103.285	19.706	-0.121189	5.44669
	103.263	19.729	-0.12906	5.44669
	103.183	19.7424	-0.149345	5.44669
	103.102	19.7398	-0.157734	5.44669
	103.11	19.7339	-0.138723	5.44669
	103.144	19.7324	-0.117481	5.44669
	103.111	19.7338	-0.113711	5.4507
	103.056	19.735	-0.119423	5.46104
	103.04	19.6858	-0.123115	5.46531
	103.052	19.5586	-0.122625	5.45562
	103.063	19.506	-0.121106	5.4448
	103.063	19.6249	-0.120644	5.44287
	103.059	19.7085	-0.12099	5.44579
	103.058	19.6053	-0.1213	5.44767
	103.058	19.468	-0.121306	5.44742
	103.059	19.3877	-0.121199	5.45066
	103.059	19.2952	-0.121152	5.46076
	103.059	19.2186	-0.12117	5.46521
	103.059	19.209	-0.121194	5.45568
	103.059	19.2305	-0.121198	5.44486
	103.059	19.2427	-0.121191	5.44288
	103.059	19.1909	-0.121187	5.44577
	103.059	19.0587	-0.121187	5.44766
	103.059	19.0049	-0.121189	5.44742
	103.059	19.1251	-0.12119	5.44665
	103.059	19.2589	-0.121189	5.44641
	103.059	19.2824	-0.121189	5.44658
	103.059	19.2463	-0.121189	5.44674
	103.059	19.1739	-0.121189	5.44675
	103.059	19.0503	-0.121189	5.44669
	103.059	18.9582	-0.121189	5.44667
	103.037	18.904	-0.121189	5.44668
	102.979	18.8061	-0.12906	5.44669
	102.955	18.7182	-0.149345	5.44669
	102.987	18.7056	-0.157734	5.44669
	102.99	18.73	-0.146593	5.44669
	102.954	18.7444	-0.145637	5.44669
	102.934	18.7417	-0.150256	5.44669
	102.938	18.7355	-0.136957	5.44669
	102.924	18.7338	-0.119407	5.44669
	102.869	18.7353	-0.115146	5.44669
	102.821	18.7365	-0.11934	5.44669
	102.816	18.7365	-0.12257	5.44669
	102.83	18.7361	-0.122426	5.44669
	102.837	18.7359	-0.121217	5.44669
	102.836	18.6868	-0.128632	5.44669
	102.832	18.5601	-0.149156	5.44669
	102.831	18.4585	-0.165678	5.44669
	102.832	18.4505	-0.166976	5.44669
	102.833	18.4816	-0.154041	5.44669
	102.833	18.4972	-0.139086	5.44669
	102.833	18.5419	-0.143854	5.44669
	102.833	18.6612	-0.152185	5.44669
	102.833	18.7613	-0.1384	5.44669
	102.833	18.8204	-0.119326	5.44669
	102.833	19.0159	-0.1146	5.44669
	102.833	19.4537	-0.11914	5.44669
	102.833	20.07	-0.122681	5.44669
	102.81	20.7932	-0.122544	5.44669
	102.753	21.5165	-0.121226	5.44669
	102.729	22.1063	-0.120723	5.44669
	102.761	22.5268	-0.120981	5.44669
	102.741	22.8074	-0.121267	5.44669
	102.648	23.022	-0.121296	5.44669
	102.582	23.1987	-0.121206	5.44669
	102.582	23.2261	-0.121158	5.44669
	102.605	23.081	-0.12117	5.44669
	102.614	22.9956	-0.121192	5.44669
	102.61	23.0583	-0.121197	5.44669
	102.605	23.0239	-0.121191	5.44669
	102.604	22.8745	-0.121187	5.44669
	102.606	22.8554	-0.121188	5.44669
	102.607	22.9055	-0.121189	5.44669
	102.607	22.8357	-0.12119	5.44669
	102.606	22.724	-0.121189	5.44669
	102.606	22.6918	-0.121189	5.44669
	102.606	22.7164	-0.121189	5.44669
	102.606	22.7379	-0.121189	5.44669
	102.606	22.7381	-0.121189	5.44669
	102.606	22.7305	-0.121189	5.44669
	102.606	22.7273	-0.121189	5.44669
	102.606	22.6794	-0.121189	5.44669
	102.606	22.5543	-0.121189	5.44669
	102.606	22.453	-0.121189	5.44669
	102.606	22.3953	-0.121189	5.44669
	102.606	22.2994	-0.121189	5.44669
	102.606	22.2134	-0.121189	5.44669
	102.606	22.201	-0.12906	5.44669
	102.606	22.2247	-0.149345	5.44669
	102.606	22.2388	-0.157734	5.44669
	102.606	22.2362	-0.138723	5.44669
	102.606	22.2301	-0.117481	5.44669
	102.606	22.2285	-0.113711	5.44669
	102.606	22.23	-0.119423	5.44669
	102.606	22.2312	-0.123115	5.44669
	102.606	22.2311	-0.122625	5.44669
	102.584	22.1815	-0.121106	5.44669
	102.527	22.0054	-0.120644	5.44669
	102.503	21.7771	-0.12099	5.44669
	102.557	21.6676	-0.1213	5.44669
	102.617	21.6908	-0.121306	5.44669
	102.627	21.7375	-0.121199	5.44669
	102.589	21.7485	-0.121152	5.44669
	102.499	21.7365	-0.12117	5.44669
	102.397	21.7275	-0.121194	5.44669
	102.351	21.728	-0.121198	5.44669
	102.363	21.7314	-0.121191	5.44669
	102.383	21.7327	-0.121187	5.44669
	102.41	21.732	-0.129058	5.44669
	102.462	21.7312	-0.149345	5.44669
	102.482	21.7312	-0.157735	5.44669
	102.451	21.7314	-0.138723	5.44669
	102.449	21.7315	-0.117481	5.44669
	102.485	21.7315	-0.113711	5.44669
	102.527	21.7314	-0.127294	5.44669
	102.558	21.7314	-0.151271	5.44669
	102.538	21.7314	-0.15917	5.44669
	102.494	21.7315	-0.138639	5.44669
	102.456	21.7315	-0.116936	5.44669
	102.407	21.7315	-0.113512	5.44669
	102.37	21.7315	-0.119534	5.44669
	102.367	21.7315	-0.131103	5.44669
	102.378	21.7315	-0.15079	5.44669
	102.384	21.7315	-0.157613	5.44669
	102.405	21.6823	-0.138158	5.44669
	102.459	21.5063	-0.117288	5.44669
	102.483	21.2779	-0.11383	5.44669
	102.429	21.1683	-0.119542	5.44669
	102.37	21.1915	-0.123123	5.44669
	102.359	21.2382	-0.122586	5.44669
	102.375	21.2493	-0.121087	5.44669
	102.385	21.2372	-0.12065	5.44669
	102.384	21.2283	-0.121	5.44669
	102.38	21.2288	-0.121301	5.44669
	102.378	21.183	-0.121304	5.44669
	102.379	21.0083	-0.121197	5.44669
	102.38	20.7792	-0.121152	5.44669
	102.38	20.6689	-0.121171	5.44669
	102.38	20.692	-0.121195	5.44669
	102.38	20.7881	-0.121198	5.44669
	102.38	20.9261	-0.121191	5.44669
	102.38	20.9664	-0.121187	5.44669
	102.38	20.8386	-0.121188	5.44669
	102.38	20.7063	-0.121189	5.44669
	102.402	20.6862	-0.129061	5.44669
	102.46	20.674	-0.149345	5.44669
	102.484	20.5696	-0.157734	5.44669
	102.43	20.5133	-0.138722	5.44669
	102.37	20.6226	-0.117481	5.44669
	102.359	20.7527	-0.113711	5.44669
	102.375	20.7786	-0.119423	5.44669
	102.385	20.6956	-0.123115	5.44669
	102.384	20.4965	-0.122625	5.44669
	102.38	20.3197	-0.121106	5.44669
	102.378	20.3461	-0.120644	5.44669
	102.379	20.4247	-0.12099	5.44669
	102.38	20.3506	-0.12917	5.44669
	102.38	20.2762	-0.149462	5.44669
	102.38	20.4165	-0.157744	5.44669
	102.38	20.623	-0.138685	5.44669
	102.38	20.5805	-0.117462	5.44669
	102.38	20.3784	-0.113716	5.44669
	102.38	20.3896	-0.119432	5.44669
	102.38	20.5774	-0.123117	5.44669
	102.38	20.5713	-0.122622	5.44669
	102.38	20.3416	-0.121104	5.44669
	102.402	20.173	-0.120644	5.44669
	102.46	20.1722	-0.120991	5.44669
	102.484	20.2299	-0.1213	5.44669
	102.43	20.2541	-0.121306	5.44669
	102.37	20.2436	-0.121199	5.44669
	102.359	20.2307	-0.121152	5.44669
	102.375	20.2781	-0.12117	5.44669
	102.385	20.458	-0.121195	5.44669
	102.384	20.6886	-0.121198	5.44669
	102.38	20.7486	-0.129062	5.44669
	102.378	20.5484	-0.149342	5.44669
	102.379	20.2731	-0.157732	5.44669
	102.38	20.1527	-0.138723	5.44669
	102.403	20.1881	-0.117482	5.44669
	102.46	20.2438	-0.113711	5.44669
	102.483	20.2542	-0.119423	5.44669
	102.452	20.2388	-0.123115	5.44669
	102.449	20.2286	-0.122625	5.44669
	102.462	20.2298	-0.121106	5.44669
	102.425	20.2339	-0.120644	5.44669
	102.375	20.2352	-0.12099	5.44669
	102.363	20.2343	-0.1213	5.44669
	102.375	20.2335	-0.121306	5.44669
	102.384	20.1842	-0.121199	5.44669
	102.384	20.0086	-0.121152	5.44669
	102.38	19.7803	-0.12117	5.44669
	102.379	19.6707	-0.121194	5.44669
	102.379	19.6446	-0.121198	5.44669
	102.38	19.5153	-0.121191	5.44669
	102.403	19.2488	-0.129057	5.44669
	102.482	18.9512	-0.149343	5.44669
	102.586	18.737	-0.157734	5.44669
	102.635	18.6747	-0.138723	5.44669
	102.625	18.6631	-0.117481	5.44669
	102.604	18.5231	-0.113711	5.44669
	102.599	18.2469	-0.119423	5.44669
	102.604	17.9491	-0.123115	5.44669
	102.608	17.7383	-0.122625	5.44669
	102.608	17.6774	-0.121106	5.44669
	102.606	17.6653	-0.120644	5.44669
	102.606	17.5245	-0.12099	5.44669
	102.606	17.2973	-0.1213	5.44669
	102.606	17.1757	-0.121306	5.44669
	102.606	17.1934	-0.121199	5.44669
	102.606	17.2421	-0.121152	5.44669
	102.606	17.2559	-0.12117	5.44669
	102.606	17.2444	-0.121194	5.44669
	102.606	17.2346	-0.121198	5.44669
	102.606	17.1854	-0.121191	5.44669
	102.606	17.0129	-0.121187	5.44669
	102.606	16.786	-0.121187	5.44669
	102.606	16.6758	-0.121189	5.4507
	102.606	16.649	-0.12119	5.46104
	102.606	16.5197	-0.121189	5.46531
	102.606	16.3025	-0.121189	5.45562
	102.629	16.1811	-0.121189	5.4448
	102.686	16.146	-0.121189	5.44287
	102.71	16.0665	-0.121189	5.44579
	102.678	15.9793	-0.121189	5.44767
	102.676	15.9113	-0.121189	5.44742
	102.689	15.806	-0.121189	5.44664
	102.651	15.7198	-0.121189	5.44641
	102.601	15.7106	-0.121189	5.44658
	102.611	15.7358	-0.121189	5.44674
	102.703	15.7493	-0.121189	5.44675
	102.816	15.746	-0.121189	5.44669
	102.865	15.6906	-0.121189	5.44667
	102.851	15.464	-0.121189	5.44668
	102.829	15.0613	-0.121189	5.44669
	102.824	14.7245	-0.121189	5.44669
	102.831	14.5888	-0.121189	5.44669
	102.835	14.4823	-0.121189	5.44669
	102.834	14.3115	-0.121189	5.44669
	102.833	14.1518	-0.121189	5.44669
	102.832	13.9781	-0.121189	5.44669
	102.832	13.788	-0.121189	5.44669
	102.833	13.6934	-0.121189	5.44669
	102.833	13.7091	-0.121189	5.44669
	102.833	13.7475	-0.121189	5.44669
	102.833	13.7576	-0.121189	5.44669
	102.833	13.699	-0.121189	5.44669
	102.833	13.5647	-0.121189	5.44669
	102.833	13.4632	-0.121189	5.44669
	102.833	13.4088	-0.121189	5.44669
	102.833	13.2651	-0.121189	5.44669
	102.833	13.0518	-0.121189	5.44669
	102.833	12.9862	-0.121189	5.44669
	102.855	13.0794	-0.121189	5.44669
	102.935	13.0505	-0.121189	5.44669
	103.016	12.8432	-0.121189	5.44669
	102.986	12.6918	-0.121189	5.44669
	102.894	12.6902	-0.121189	5.44669
	102.903	12.7415	-0.121189	5.44669
	102.99	12.7633	-0.121189	5.44669
	103.009	12.7049	-0.121189	5.44669
	102.983	12.5174	-0.121189	5.44669
	103.01	12.2874	-0.121189	5.44669
	103.06	12.1812	-0.121189	5.44669
	103.076	12.2064	-0.121189	5.44669
	103.065	12.2528	-0.121189	5.44669
	103.056	12.2629	-0.121189	5.44669
	103.055	12.2507	-0.121189	5.44669
	103.058	12.2419	-0.121189	5.44669
	103.06	12.2426	-0.121189	5.44669
	103.06	12.246	-0.121189	5.44669
	103.059	12.2472	-0.121189	5.44669
	103.059	12.2465	-0.121189	5.44669
	103.059	12.2457	-0.121189	5.44669
	103.059	12.2457	-0.121189	5.44669
	103.059	12.1967	-0.121189	5.44669
	103.059	12.0701	-0.121189	5.44669
	103.059	11.9684	-0.121189	5.44669
	103.081	11.9112	-0.12906	5.44669
	103.139	11.8648	-0.149345	5.44669
	103.162	11.9055	-0.157734	5.44669
	103.131	11.9454	-0.138723	5.44669
	103.15	11.8503	-0.117481	5.44669
	103.243	11.7316	-0.113711	5.44669
	103.309	11.7055	-0.119423	5.44669
	103.309	11.7351	-0.123115	5.44669
	103.287	11.7566	-0.122625	5.44669
	103.277	11.8042	-0.121106	5.44669
	103.281	11.9227	-0.120644	5.44669
	103.286	11.9722	-0.12099	5.44669
	103.287	11.8551	-0.1213	5.44669
	103.286	11.7733	-0.121306	5.44669
	103.285	11.8766	-0.121199	5.44669
	103.285	11.9642	-0.121152	5.44669
	103.285	11.8682	-0.12117	5.44669
	103.285	11.7816	-0.121194	5.44669
	103.308	11.9247	-0.121198	5.44669
	103.365	12.1859	-0.121191	5.4507
	103.389	12.3207	-0.121187	5.46104
	103.335	12.2963	-0.121187	5.46531
	103.297	12.2402	-0.121189	5.45562
	103.366	12.2256	-0.12119	5.4448
	103.486	12.2395	-0.12906	5.44287
	103.546	12.2505	-0.149345	5.44579
	103.512	12.2502	-0.157734	5.44767
	103.429	12.2461	-0.138723	5.44742
	103.399	12.2445	-0.117481	5.44664
	103.459	12.2945	-0.113711	5.44641
	103.524	12.4222	-0.119423	5.44658
	103.535	12.4747	-0.130986	5.44674
	103.517	12.4048	-0.15078	5.44675
	103.505	12.3987	-0.157651	5.44669
	103.507	12.4276	-0.138177	5.45068
	103.512	12.3445	-0.125153	5.46103
	103.513	12.284	-0.141977	5.46531
	103.512	12.4334	-0.156085	5.45563
	103.511	12.688	-0.140659	5.4448
	103.511	12.8177	-0.118879	5.44287
	103.511	12.7937	-0.113608	5.44579
	103.534	12.7394	-0.118884	5.44767
	103.591	12.7255	-0.122926	5.44742
	103.637	12.739	-0.122737	5.44664
	103.663	12.7496	-0.121221	5.44641
	103.707	12.7493	-0.120652	5.44658
	103.746	12.7453	-0.120953	5.44674
	103.751	12.793	-0.121281	5.44675
	103.74	12.9697	-0.121312	5.44669
	103.734	13.199	-0.121208	5.44667
	103.735	13.3087	-0.121153	5.44668
	103.738	13.2852	-0.121168	5.44669
	103.739	13.2383	-0.121193	5.44669
	103.738	13.2273	-0.129069	5.44669
	103.738	13.2394	-0.149347	5.44669
	103.738	13.2976	-0.157732	5.44669
	103.738	13.473	-0.146591	5.44669
	103.738	13.698	-0.145637	5.44669
	103.76	13.8064	-0.150256	5.44669
	103.818	13.7839	-0.136957	5.44669
	103.864	13.7379	-0.119407	5.44669
	103.889	13.7269	-0.115146	5.44669
	103.933	13.7387	-0.11934	5.44669
	103.972	13.7476	-0.12257	5.44669
	103.978	13.7471	-0.122426	5.44669
	103.967	13.7929	-0.121217	5.44669
	103.96	13.9185	-0.120761	5.44669
	103.962	14.0208	-0.121	5.44669
	103.964	14.0786	-0.121262	5.44669
	103.965	14.1743	-0.121287	5.44669
	103.964	14.2601	-0.121204	5.44669
	103.964	14.3217	-0.121161	5.44669
	103.964	14.4249	-0.121172	5.44669
	103.964	14.5124	-0.121192	5.44669
	103.964	14.5721	-0.121197	5.44669
	103.964	14.6739	-0.121191	5.44669
	103.964	14.7615	-0.121187	5.44669
	103.964	14.7726	-0.121188	5.44669
	103.964	14.7477	-0.12906	5.44669
	103.964	14.7828	-0.149345	5.44669
	103.964	14.9618	-0.157734	5.44669
	103.986	15.1964	-0.138722	5.44669
	104.044	15.3076	-0.117481	5.44669
	104.068	15.2828	-0.121581	5.44669
	104.036	15.2349	-0.147579	5.44669
	104.056	15.2239	-0.15966	5.44669
	104.148	15.2856	-0.148029	5.44669
	104.214	15.4707	-0.145553	5.44669
	104.214	15.6985	-0.149711	5.44669
	104.192	15.8045	-0.136758	5.44669
	104.182	15.7801	-0.119518	5.44669
	104.187	15.7341	-0.115263	5.44669
	104.192	15.7238	-0.11935	5.44669
	104.192	15.7359	-0.122533	5.44669
	104.191	15.7446	-0.122407	5.44669
	104.19	15.744	-0.121222	5.44268
	104.19	15.7406	-0.12077	5.43234
	104.19	15.7394	-0.121002	5.42806
	104.19	15.7401	-0.12126	5.43775
	104.19	15.79	-0.121285	5.44858
	104.19	15.966	-0.121204	5.4505
	104.19	16.1942	-0.121161	5.44759
	104.19	16.3037	-0.121172	5.44571
	104.213	16.2805	-0.129063	5.44595
	104.27	16.1847	-0.149352	5.44673
	104.294	16.0469	-0.157736	5.44696
	104.262	16.0065	-0.138721	5.44679
	104.282	16.1342	-0.12535	5.44663
	104.375	16.2665	-0.141866	5.44663
	104.441	16.3358	-0.155969	5.44668
	104.418	16.4257	-0.140649	5.44671
	104.338	16.5049	-0.118917	5.4467
	104.305	16.5658	-0.113627	5.44668
	104.363	16.671	-0.118878	5.44668
	104.428	16.8089	-0.122917	5.44669
	104.44	16.9459	-0.122735	5.44669
	104.422	16.9728	-0.121223	5.44669
	104.411	16.8891	-0.120654	5.44669
	104.412	16.9355	-0.120953	5.44669
	104.417	17.1467	-0.121281	5.44669
	104.418	17.2935	-0.121311	5.44669
	104.417	17.2918	-0.121208	5.44669
	104.416	17.2408	-0.121154	5.44669
	104.416	17.2203	-0.121168	5.44669
	104.417	17.2299	-0.121193	5.44669
	104.417	17.2412	-0.129069	5.44669
	104.417	17.2425	-0.149347	5.44669
	104.417	17.2391	-0.157732	5.44669
	104.417	17.2371	-0.138721	5.44669
	104.417	17.2868	-0.117481	5.44669
	104.417	17.4144	-0.113711	5.44669
	104.417	17.5162	-0.119424	5.44669
	104.417	17.5732	-0.123115	5.44669
	104.417	17.6686	-0.122625	5.44669
	104.417	17.7547	-0.121106	5.44669
	104.417	17.7673	-0.120644	5.44669
	104.417	17.7436	-0.12099	5.44669
	104.439	17.7295	-0.1213	5.44669
	104.496	17.732	-0.121306	5.44669
	104.542	17.7381	-0.121199	5.44669
	104.568	17.7398	-0.121152	5.44669
	104.589	17.7383	-0.12117	5.44669
	104.571	17.7371	-0.121194	5.44669
	104.553	17.7371	-0.121198	5.44669
	104.596	17.7375	-0.121191	5.44669
	104.65	17.7377	-0.121187	5.44669
	104.662	17.7868	-0.121187	5.44669
	104.648	17.9135	-0.121189	5.44669
	104.638	18.0151	-0.12119	5.44669
	104.639	18.0231	-0.121189	5.44669
	104.643	17.992	-0.121189	5.44669
	104.644	18.0256	-0.121189	5.44669
	104.643	18.2061	-0.121189	5.44669
	104.643	18.4912	-0.121189	5.44669
	104.643	18.729	-0.12906	5.44669
	104.665	18.8054	-0.149345	5.44669
	104.723	18.7653	-0.157734	5.44669
	104.747	18.7232	-0.138723	5.44669
	104.693	18.7202	-0.117481	5.44669
	104.655	18.734	-0.113711	5.44669
	104.701	18.79	-0.119423	5.44669
	104.741	18.9639	-0.123115	5.44669
	104.72	19.189	-0.122625	5.44669
	104.739	19.298	-0.121106	5.44669
	104.827	19.2757	-0.120644	5.44669
	104.892	19.2787	-0.12099	5.44669
	104.893	19.4436	-0.1213	5.44669
	104.871	19.6838	-0.121306	5.44669
	104.862	19.8023	-0.12907	5.44669
	104.865	19.7786	-0.149307	5.44669
	104.87	19.7285	-0.157715	5.44669
	104.871	19.7163	-0.138728	5.44669
	104.87	19.729	-0.11749	5.44669
	104.869	19.7387	-0.113713	5.44669
	104.869	19.7382	-0.119421	5.44669
	104.869	19.7838	-0.123114	5.44669
	104.869	19.9584	-0.122625	5.44669
	104.869	20.1875	-0.121107	5.44669
	104.869	20.2979	-0.120644	5.44669
	104.869	20.2748	-0.12099	5.44669
	104.869	20.2278	-0.1213	5.44669
	104.869	20.2166	-0.121306	5.44669
	104.869	20.2779	-0.121199	5.44669
	104.869	20.4137	-0.121152	5.44669
	104.869	20.5148	-0.12117	5.44669
	104.869	20.5685	-0.121194	5.44669
	104.869	20.6629	-0.121198	5.44669
	104.892	20.7496	-0.121191	5.44669
	104.949	20.8121	-0.129057	5.44669
	104.973	20.9644	-0.149343	5.44669
	104.941	21.1785	-0.157734	5.44669
	104.938	21.2905	-0.138723	5.44669
	104.952	21.2734	-0.117481	5.44669
	104.936	21.2284	-0.113711	5.44669
	104.966	21.2159	-0.119423	5.44669
	105.058	21.2267	-0.123115	5.4507
	105.119	21.2357	-0.122625	5.46104
	105.118	21.2848	-0.121106	5.46531
	105.096	21.4576	-0.120644	5.45562
	105.088	21.6354	-0.12099	5.4448
	105.092	21.5697	-0.1213	5.44287
	105.097	21.368	-0.121306	5.44579
	105.097	21.3877	-0.121199	5.44767
	105.096	21.628	-0.121152	5.44742
	105.095	21.7963	-0.12117	5.44664
	105.095	21.7931	-0.121194	5.44641
	105.096	21.7339	-0.121198	5.44658
	105.096	21.7105	-0.121191	5.44674
	105.096	21.7218	-0.121187	5.44675
	105.095	21.7349	-0.121187	5.44669
	105.095	21.7363	-0.121189	5.44667
	105.096	21.7323	-0.12119	5.44668
	105.118	21.7301	-0.121189	5.44669
	105.175	21.7798	-0.121189	5.44669
	105.199	21.9075	-0.121189	5.44669
	105.145	22.0094	-0.121189	5.44669
	105.107	22.0663	-0.121189	5.44669
	105.154	22.1617	-0.121189	5.44669
	105.216	22.2478	-0.121189	5.4507
	105.253	22.2604	-0.121189	5.46104
	105.295	22.2367	-0.121189	5.46531
	105.307	22.2226	-0.121189	5.45562
	105.254	22.2252	-0.121189	5.4448
	105.22	22.2312	-0.121189	5.44287
	105.269	22.2329	-0.121189	5.44579
	105.33	22.2806	-0.121189	5.44767
	105.343	22.4554	-0.121189	5.44742
	105.328	22.6838	-0.12906	5.44664
	105.317	22.7938	-0.149345	5.44641
	105.318	22.7708	-0.157734	5.44658
	105.322	22.724	-0.138723	5.44674
	105.323	22.7128	-0.117481	5.44675
	105.322	22.7249	-0.113711	5.44669
	105.344	22.7339	-0.119423	5.44667
	105.401	22.7334	-0.123115	5.44668
	105.425	22.73	-0.122625	5.44669
	105.394	22.7779	-0.121106	5.44669
	105.413	22.9054	-0.120644	5.44669
	105.484	23.0077	-0.12099	5.44669
	105.492	23.0649	-0.12917	5.44669
	105.468	23.1603	-0.149462	5.44669
	105.5	23.2462	-0.157744	5.44669
	105.551	23.2588	-0.138685	5.44669
	105.565	23.2352	-0.117462	5.44669
	105.554	23.2703	-0.113716	5.44669
	105.545	23.4488	-0.119432	5.44669
	105.544	23.6833	-0.123117	5.44669
	105.548	23.7945	-0.122622	5.44669
	105.549	23.7698	-0.121104	5.44669
	105.549	23.7219	-0.120644	5.44669
	105.548	23.7601	-0.120991	5.44669
	105.548	23.9485	-0.1213	5.44669
	105.548	24.1861	-0.121306	5.44669
	105.548	24.295	-0.121199	5.44669
	105.57	24.2684	-0.121152	5.44669
	105.65	24.2696	-0.12117	5.44669
	105.731	24.4352	-0.121195	5.44669
	105.724	24.6764	-0.121198	5.44669
	105.689	24.795	-0.121191	5.44669
	105.722	24.8203	-0.121187	5.44669
	105.777	24.946	-0.121187	5.44669
	105.793	25.1621	-0.12906	5.44669
	105.781	25.2845	-0.149345	5.44669
	105.77	25.271	-0.157734	5.44669
	105.77	25.2238	-0.138722	5.44669
	105.774	25.2583	-0.125352	5.44669
	105.776	25.3958	-0.141866	5.44669
	105.775	25.5071	-0.155968	5.44669
	105.774	25.5645	-0.140649	5.44669
	105.774	25.6568	-0.118917	5.44669
	105.797	25.7413	-0.113628	5.44669
	105.854	25.7544	-0.118878	5.44669
	105.878	25.7315	-0.122917	5.44669
	105.824	25.7175	-0.122735	5.44669
	105.764	25.7199	-0.121223	5.44669
	105.775	25.7258	-0.120654	5.44669
	105.871	25.7275	-0.120953	5.44669
	105.985	25.6769	-0.121281	5.44669
	106.034	25.4997	-0.121311	5.44669
	106.019	25.2221	-0.121208	5.44669
	105.996	24.937	-0.121154	5.44669
	105.992	24.732	-0.121168	5.44669
	105.999	24.6199	-0.121193	5.44669
	106.003	24.478	-0.121198	5.44669
	106.002	24.2843	-0.121192	5.44669
	106.001	24.1768	-0.121187	5.44669
	106	24.1885	-0.121187	5.44669
	106	24.2297	-0.12906	5.44669
	106.001	24.2425	-0.149345	5.44669
	106.001	24.1839	-0.157734	5.44669
	106.001	23.9995	-0.146593	5.44669
	106.001	23.7709	-0.153507	5.44669
	106.001	23.6642	-0.178411	5.44669
	106.001	23.6887	-0.173502	5.44669
	106.001	23.6857	-0.136941	5.44669
	106.001	23.5202	-0.111438	5.44669
	106.001	23.2796	-0.111862	5.44669
	106.001	23.1613	-0.120805	5.44669
	106.023	23.1359	-0.124352	5.44669
	106.103	23.01	-0.122652	5.44669
	106.184	22.7939	-0.120678	5.44669
	106.176	22.6715	-0.128326	5.44669
	106.142	22.685	-0.15709	5.44669
	106.175	22.7322	-0.186098	5.44669
	106.23	22.7469	-0.175399	5.44669
	106.246	22.7362	-0.134996	5.44669
	106.234	22.7265	-0.109948	5.44669
	106.223	22.7263	-0.111929	5.44669
	106.223	22.7296	-0.121362	5.44669
	106.227	22.7311	-0.132433	5.44669
	106.228	22.7305	-0.158568	5.44669
	106.228	22.7298	-0.185257	5.44669
	106.227	22.6805	-0.174522	5.44669
	106.227	22.5047	-0.134927	5.44669
	106.227	22.2764	-0.110231	5.44669
	106.227	22.1668	-0.112072	5.44669
	106.227	22.19	-0.121322	5.44669
	106.227	22.2367	-0.124494	5.44669
	106.227	22.1985	-0.122528	5.44669
	106.227	22.0597	-0.120575	5.44669
	106.227	21.9491	-0.120456	5.44669
	106.227	21.8925	-0.1211	5.44669
	106.227	21.8003	-0.121413	5.44669
	106.227	21.7155	-0.121314	5.44669
	106.249	21.7023	-0.129033	5.44669
	106.329	21.7252	-0.149289	5.44669
	106.433	21.6901	-0.15772	5.44669
	106.482	21.5118	-0.138737	5.44669
	106.472	21.2774	-0.117492	5.44669
	106.451	21.1662	-0.121581	5.44669
	106.446	21.1908	-0.147575	5.44669
	106.451	21.2387	-0.159659	5.44669
	106.455	21.2005	-0.140159	5.44669
	106.455	21.0121	-0.117399	5.44669
	106.453	20.7746	-0.113166	5.44669
	106.453	20.6656	-0.119224	5.44669
	106.453	20.6431	-0.123226	5.44669
	106.453	20.5643	-0.122742	5.44669
	106.453	20.5222	-0.121116	5.44669
	106.453	20.6282	-0.120607	5.44669
	106.476	20.7519	-0.120971	5.44669
	106.533	20.7762	-0.129176	5.44669
	106.557	20.7441	-0.149471	5.44669
	106.525	20.7222	-0.157746	5.44669
	106.545	20.7245	-0.138683	5.44669
	106.638	20.7333	-0.11746	5.44669
	106.704	20.7361	-0.113716	5.44669
	106.703	20.7342	-0.119433	5.44669
	106.681	20.7324	-0.123118	5.44669
	106.672	20.7323	-0.122622	5.44669
	106.676	20.7329	-0.121104	5.44669
	106.681	20.7332	-0.120644	5.44669
	106.681	20.7823	-0.120991	5.44669
	106.68	20.9089	-0.1213	5.44669
	106.679	21.0105	-0.121306	5.44669
	106.679	21.0677	-0.121199	5.44669
	106.68	21.1634	-0.121152	5.44669
	106.68	21.2494	-0.12117	5.44669
	106.702	21.2619	-0.121195	5.44669
	106.759	21.2382	-0.121198	5.44669
	106.783	21.2241	-0.121191	5.44669
	106.729	21.1775	-0.121187	5.44669
	106.691	21.0076	-0.121187	5.44669
	106.76	20.7809	-0.121189	5.44669
	106.88	20.6698	-0.12119	5.44669
	106.94	20.6918	-0.121189	5.44669
	106.928	20.7385	-0.121189	5.44669
	106.881	20.75	-0.121189	5.44669
	106.817	20.7381	-0.121189	5.44268
	106.799	20.7291	-0.12906	5.43234
	106.858	20.6803	-0.149345	5.42806
	106.918	20.5569	-0.165605	5.43775
	106.927	20.5058	-0.166878	5.44858
	106.91	20.5747	-0.154026	5.4505
	106.9	20.5308	-0.131244	5.44759
	106.902	20.3259	-0.115715	5.44571
	106.906	20.1808	-0.115637	5.44595
	106.907	20.2303	-0.120859	5.44673
	106.906	20.4068	-0.123032	5.44696
	106.905	20.4797	-0.12208	5.44679
	106.906	20.3517	-0.120907	5.44663
	106.906	20.2078	-0.120755	5.44663
	106.906	20.1829	-0.121107	5.44668
	106.906	20.2219	-0.121309	5.44671
	106.906	20.2469	-0.121269	5.4467
	106.928	20.2435	-0.12118	5.44668
	106.986	20.1839	-0.129028	5.44668
	107.032	20.0541	-0.149335	5.44669
	107.058	20.004	-0.157741	5.44669
	107.101	20.0757	-0.138729	5.44669
	107.14	20.0326	-0.125352	5.44669
	107.146	19.827	-0.141864	5.44669
	107.135	19.6814	-0.155967	5.44669
	107.128	19.6816	-0.140649	5.44669
	107.13	19.7316	-0.118917	5.44669
	107.132	19.7521	-0.113628	5.44669
	107.133	19.7429	-0.118878	5.44669
	107.132	19.7318	-0.122917	5.44669
	107.132	19.7304	-0.122735	5.44669
	107.132	19.7337	-0.121223	5.44669
	107.154	19.7357	-0.120654	5.44669
	107.212	19.7353	-0.120953	5.44669
	107.236	19.7344	-0.129151	5.44669
	107.204	19.7342	-0.149467	5.44669
	107.224	19.7344	-0.157753	5.44669
	107.317	19.7346	-0.138687	5.44669
	107.382	19.7346	-0.11746	5.44669
	107.382	19.7345	-0.113714	5.44669
	107.36	19.7345	-0.119433	5.44669
	107.35	19.7345	-0.123118	5.44669
	107.355	19.7345	-0.122623	5.44669
	107.36	19.7345	-0.121104	5.44669
	107.36	19.7345	-0.120644	5.44669
	107.359	19.7345	-0.120991	5.44669
	107.358	19.7345	-0.129171	5.44669
	107.358	19.7345	-0.149461	5.44669
	107.358	19.7345	-0.157744	5.44669
	107.359	19.7345	-0.138685	5.44669
	107.381	19.7345	-0.117462	5.44669
	107.438	19.7345	-0.113716	5.44669
	107.462	19.7345	-0.127303	5.44669
	107.408	19.7345	-0.159144	5.44669
	107.37	19.7345	-0.187323	5.44669
	107.439	19.7345	-0.175183	5.44669
	107.559	19.7345	-0.13447	5.44669
	107.619	19.7345	-0.109805	5.44669
	107.607	19.7345	-0.112056	5.44669
	107.582	19.7345	-0.121467	5.44669
	107.575	19.6853	-0.124561	5.44669
	107.582	19.5094	-0.122504	5.44669
	107.587	19.281	-0.120542	5.44669
	107.587	19.1714	-0.120451	5.44669
	107.585	19.1946	-0.12111	5.44669
	107.584	19.2413	-0.121419	5.44669
	107.584	19.2523	-0.121313	5.44669
	107.585	19.2403	-0.12116	5.44669
	107.585	19.2313	-0.121133	5.44669
	107.585	19.2318	-0.121176	5.44669
	107.585	19.2352	-0.121204	5.44669
	107.585	19.2365	-0.1212	5.44669
	107.585	19.1866	-0.121189	5.44669
	107.585	19.0099	-0.121185	5.44669
	107.585	18.8306	-0.129058	5.44669
	107.585	18.8481	-0.149346	5.44669
	107.585	18.9238	-0.157735	5.44669
	107.585	18.8517	-0.138723	5.44669
	107.585	18.7299	-0.117481	5.44669
	107.585	18.6943	-0.113711	5.44669
	107.585	18.721	-0.119423	5.44669
	107.585	18.7446	-0.123116	5.44669
	107.585	18.745	-0.122625	5.44669
	107.585	18.7367	-0.121106	5.44669
	107.585	18.7331	-0.128515	5.44669
	107.585	18.7346	-0.149146	5.44669
	107.585	18.7365	-0.165715	5.44669
	107.585	18.7367	-0.166995	5.44669
	107.585	18.7362	-0.154036	5.44669
	107.607	18.7359	-0.131207	5.44669
	107.664	18.7359	-0.115696	5.44669
	107.711	18.736	-0.115642	5.44669
	107.714	18.7361	-0.120868	5.44669
	107.7	18.7361	-0.123034	5.44669
	107.715	18.736	-0.122077	5.44669
	107.775	18.736	-0.120906	5.44669
	107.802	18.736	-0.120755	5.44669
	107.749	18.736	-0.121108	5.44669
	107.71	18.6868	-0.12131	5.44669
	107.756	18.5601	-0.121268	5.44669
	107.818	18.5076	-0.12905	5.44669
	107.833	18.6265	-0.149312	5.44669
	107.817	18.71	-0.157724	5.44669
	107.806	18.5576	-0.13873	5.44669
	107.807	18.2935	-0.117488	5.44669
	107.811	18.1609	-0.113711	5.44669
	107.813	18.1871	-0.119421	5.44669
	107.812	18.2433	-0.123114	5.44669
	107.811	18.2081	-0.122625	5.44669
	107.811	18.0179	-0.121107	5.44669
	107.811	17.7786	-0.120644	5.44669
	107.811	17.6695	-0.128861	5.44669
	107.811	17.6967	-0.149455	5.44669
	107.811	17.745	-0.157851	5.44669
	107.811	17.8044	-0.138732	5.44669
	107.811	17.9183	-0.117444	5.44669
	107.811	17.9617	-0.113692	5.44669
	107.833	17.8437	-0.119429	5.44669
	107.891	17.7145	-0.123125	5.44669
	107.937	17.6921	-0.122627	5.44669
	107.963	17.727	-0.121104	5.44669
	107.984	17.7494	-0.120642	5.44669
	107.965	17.7463	-0.120991	5.44669
	107.925	17.737	-0.1213	5.44669
	107.888	17.7342	-0.121306	5.44669
	107.861	17.7364	-0.121199	5.44669
	107.903	17.7382	-0.121152	5.44669
	107.981	17.7383	-0.12117	5.44669
	107.985	17.7376	-0.121195	5.44669
	107.956	17.7373	-0.121198	5.44669
	107.987	17.7374	-0.121191	5.44669
	108.04	17.7376	-0.121187	5.44669
	108.055	17.6884	-0.121187	5.44669
	108.044	17.5124	-0.121189	5.44669
	108.034	17.3332	-0.12119	5.44669
	108.033	17.3996	-0.121189	5.44669
	108.037	17.6512	-0.121189	5.44669
	108.039	17.8075	-0.121189	5.44669
	108.038	17.7953	-0.121189	5.44669
	108.037	17.7366	-0.121189	5.44669
	108.037	17.7166	-0.121189	5.44669
	108.037	17.7291	-0.121189	5.44669
	108.037	17.7415	-0.121189	5.44669
	108.037	17.7422	-0.121189	5.44669
	108.037	17.7381	-0.121189	5.44669
	108.037	17.7361	-0.121189	5.44669
	108.037	17.7368	-0.121189	5.44669
	108.037	17.7377	-0.12906	5.44669
	108.06	17.7379	-0.157215	5.44669
	108.117	17.7377	-0.18589	5.44669
	108.141	17.7375	-0.175268	5.44669
	108.087	17.7375	-0.135014	5.44669
	108.027	17.7376	-0.110003	5.44669
	108.016	17.7376	-0.111945	5.44669
	108.032	17.7376	-0.12135	5.44669
	108.065	17.7376	-0.124551	5.44669
	108.143	17.7376	-0.122542	5.44669
	108.243	17.6884	-0.120561	5.44669
	108.291	17.5616	-0.120445	5.44669
	108.281	17.46	-0.121101	5.44669
	108.261	17.4028	-0.121417	5.44669
	108.256	17.3072	-0.121316	5.44669
	108.261	17.2212	-0.129032	5.44669
	108.265	17.2086	-0.149288	5.44669
	108.265	17.2323	-0.15772	5.44669
	108.264	17.2464	-0.138737	5.44669
	108.263	17.2439	-0.117492	5.44669
	108.263	17.2378	-0.11371	5.44669
	108.264	17.2361	-0.119419	5.44669
	108.264	17.2376	-0.123114	5.44669
	108.264	17.2388	-0.122626	5.44669
	108.264	17.2388	-0.121107	5.44669
	108.264	17.2384	-0.120644	5.44669
	108.264	17.2382	-0.12099	5.44669
	108.286	17.2383	-0.12917	5.44669
	108.343	17.2384	-0.157332	5.44669
	108.389	17.2384	-0.185899	5.44669
	108.393	17.2383	-0.17523	5.44669
	108.379	17.2383	-0.134995	5.44669
	108.394	17.2383	-0.110008	5.44669
	108.454	17.2383	-0.111954	5.44669
	108.503	17.2383	-0.121352	5.44669
	108.507	17.2383	-0.124549	5.44669
	108.492	17.2383	-0.12254	5.44669
	108.485	17.2383	-0.120561	5.44669
	108.487	17.2383	-0.120446	5.44669
	108.49	17.2383	-0.121101	5.44669
	108.491	17.2383	-0.121416	5.44669
	108.49	17.2383	-0.121316	5.44669
	108.49	17.2383	-0.121161	5.44669
	108.49	17.2383	-0.121133	5.44669
	108.49	17.2383	-0.129046	5.44669
	108.49	17.2383	-0.149359	5.44669
	108.49	17.2383	-0.157745	5.44669
	108.49	17.2383	-0.146593	5.44669
	108.49	17.2383	-0.145632	5.44669
	108.49	17.2383	-0.150254	5.44669
	108.49	17.2383	-0.136958	5.44669
	108.49	17.2383	-0.119408	5.44669
	108.49	17.2383	-0.115146	5.44669
	108.49	17.2383	-0.127211	5.44669
	108.512	17.1891	-0.150726	5.44669
	108.57	17.0624	-0.158971	5.44669
	108.616	16.9607	-0.13875	5.44669
	108.642	16.9036	-0.117053	5.44669
	108.685	16.808	-0.121392	5.44669
	108.724	16.7219	-0.147652	5.44669
	108.73	16.6602	-0.159758	5.44669
	108.719	16.5079	-0.140173	5.44669
	108.713	16.2936	-0.117369	5.44669
	108.714	16.1815	-0.113148	5.44669
	108.716	16.1494	-0.119228	5.44669
	108.717	16.0185	-0.123233	5.44669
	108.739	15.8026	-0.122744	5.44669
	108.796	15.6822	-0.121114	5.44669
	108.819	15.6964	-0.120605	5.44669
	108.766	15.694	-0.120971	5.44669
	108.706	15.5323	-0.121306	5.44669
	108.695	15.2932	-0.121315	5.44669
	108.733	15.1741	-0.121201	5.44669
	108.824	15.197	-0.121149	5.44669
	108.904	15.2471	-0.121168	5.44669
	108.891	15.2104	-0.121195	5.44669
	108.856	15.0218	-0.121199	5.44669
	108.889	14.7837	-0.121191	5.44669
	108.946	14.6745	-0.121187	5.44669
	108.962	14.6521	-0.121187	5.44669
	108.949	14.5243	-0.121189	5.44669
	108.938	14.3062	-0.12119	5.44669
	108.938	14.1838	-0.121189	5.44669
	108.942	14.1979	-0.121189	5.44669
	108.966	14.2454	-0.121189	5.44669
	109.023	14.26	-0.12906	5.44669
	109.068	14.2	-0.149345	5.44669
	109.072	14.0143	-0.157734	5.44669
	109.058	13.8349	-0.138723	5.44669
	109.073	13.8554	-0.117481	5.44669
	109.133	13.9325	-0.113711	5.44669
	109.182	13.8599	-0.119423	5.44669
	109.186	13.7374	-0.123115	5.44669
	109.171	13.7017	-0.122625	5.44669
	109.164	13.7286	-0.121106	5.44669
	109.166	13.7524	-0.120644	5.44669
	109.169	13.7527	-0.12099	5.44669
	109.17	13.7444	-0.1213	5.44669
	109.169	13.7408	-0.121306	5.44669
	109.191	13.7422	-0.121199	5.44669
	109.248	13.7441	-0.121152	5.44669
	109.272	13.7444	-0.12117	5.44669
	109.219	13.7438	-0.121194	5.44669
	109.181	13.7435	-0.129069	5.44669
	109.227	13.7435	-0.149347	5.44669
	109.29	13.7437	-0.157732	5.44669
	109.326	13.7437	-0.146592	5.44669
	109.368	13.6945	-0.145637	5.44669
	109.403	13.5677	-0.150256	5.44669
	109.407	13.4661	-0.136957	5.44669
	109.375	13.4581	-0.119407	5.44669
	109.312	13.5385	-0.115146	5.44669
	109.289	13.6808	-0.11934	5.44669
	109.346	13.7779	-0.12257	5.44669
	109.406	13.7784	-0.130297	5.44669
	109.416	13.7457	-0.149372	5.44669
	109.4	13.7322	-0.157306	5.44669
	109.389	13.7381	-0.138534	5.44669
	109.391	13.7454	-0.117554	5.44669
	109.395	13.7464	-0.113809	5.44669
	109.397	13.695	-0.127309	5.44669
	109.396	13.5178	-0.159113	5.44669
	109.395	13.2896	-0.187308	5.44669
[truncated: 322 more rows]
