# Supplementary material for: Design of a cosmetic glove stiffness compensation mechanism for toddler-sized hand prostheses
Source: PLoS One. 2017 Aug 11;12(8):e0183233. doi: 10.1371/journal.pone.0183233 (PMC5553851; doi:10.1371/journal.pone.0183233)
Supplement: S1 Dataset — (ZIP) [file pone.0183233.s001.zip › 04 Prototype + hand measurements/VSTSIL20_5.xlsx]

## Sheet: VSTSIL20_5
LabVIEW Measurement
Writer_Version	2
Reader_Version	2
Separator	Tab
Decimal_Separator	.
Multi_Headings	No
X_Columns	No
Time_Pref	Absolute
Operator	localadmin
Date	2013-11-18
Time	00:14:24.504000
***End_of_Header***
Channels	4
Samples	10	10	10	10
Date	2013-11-18	2013-11-18	2013-11-18	2013-11-18
Time	00:15:42.004000	00:15:42.004000	00:15:42.004000	00:15:42.004000
Y_Unit_Label	mm	N	N	Pa
X_Dimension	Time	Time	Time	Time
X0	0	0	0	0
Delta_X	0.01	0.01	0.01	0.01
***End_of_Header***
X_Value	Voltage LVDT (Filtered)	Voltage Load Cell (Filtered)	Voltage Pinch Load Cell (Filtered)	Voltage Pressure (Filtered)	Comment
	111.205	-0.734165	-0.121304	5.44669
	111.205	-0.734165	-0.121199	5.44669
	111.205	-0.734165	-0.121152	5.44669
	111.205	-0.734165	-0.12117	5.44669
	111.205	-0.684974	-0.121194	5.44669
	111.205	-0.558199	-0.121198	5.44669
	111.205	-0.505767	-0.121191	5.44669
	111.205	-0.624585	-0.121187	5.44669
	111.205	-0.75734	-0.121188	5.44669
	111.205	-0.731713	-0.121189	5.44669
	111.205	-0.569235	-0.12119	5.44669
	111.205	-0.493728	-0.12906	5.44669
	111.205	-0.566422	-0.149345	5.44669
	111.205	-0.581894	-0.157734	5.44669
	111.205	-0.555913	-0.138723	5.44669
	111.205	-0.636863	-0.125352	5.44669
	111.205	-0.74461	-0.141866	5.44669
	111.205	-0.7712	-0.155968	5.44669
	111.205	-0.745659	-0.140649	5.44669
	111.205	-0.725767	-0.118917	5.44669
	111.205	-0.726554	-0.113628	5.44669
	111.205	-0.733961	-0.118878	5.44669
	111.205	-0.736784	-0.122917	5.44669
	111.205	-0.735335	-0.122735	5.44669
	111.205	-0.733724	-0.121223	5.44669
	111.205	-0.733564	-0.128524	5.44669
	111.205	-0.73407	-0.156979	5.44669
	111.205	-0.734339	-0.193852	5.44669
	111.205	-0.734271	-0.203545	5.44669
	111.205	-0.684957	-0.171578	5.44669
	111.205	-0.558154	-0.1275	5.44669
	111.205	-0.505755	-0.108215	5.44669
	111.205	-0.624596	-0.113875	5.44669
	111.205	-0.757349	-0.122795	5.44669
	111.205	-0.780903	-0.124471	5.44669
	111.205	-0.745197	-0.121994	5.44669
	111.205	-0.722125	-0.12036	5.44669
	111.205	-0.725193	-0.120556	5.44669
	111.205	-0.734685	-0.129089	5.44669
	111.205	-0.737572	-0.149582	5.44669
	111.205	-0.735407	-0.157823	5.44669
	111.205	-0.733474	-0.138675	5.44669
	111.205	-0.733434	-0.11743	5.44669
	111.205	-0.734104	-0.113706	5.44669
	111.205	-0.734399	-0.11944	5.44669
	111.205	-0.734284	-0.123124	5.44669
	111.205	-0.734132	-0.122623	5.44669
	111.205	-0.734108	-0.121102	5.44669
	111.205	-0.734153	-0.120643	5.44669
	111.205	-0.73418	-0.120991	5.44669
	111.205	-0.734175	-0.1213	5.44669
	111.205	-0.734164	-0.121306	5.44669
	111.205	-0.734161	-0.121199	5.44669
	111.205	-0.734163	-0.121152	5.44669
	111.205	-0.734166	-0.12117	5.44669
	111.205	-0.734166	-0.121195	5.44669
	111.205	-0.734165	-0.129069	5.44669
	111.205	-0.734164	-0.149347	5.44669
	111.205	-0.734165	-0.157732	5.44669
	111.205	-0.734165	-0.138721	5.44669
	111.205	-0.734165	-0.117481	5.44669
	111.205	-0.734165	-0.113711	5.44669
	111.205	-0.734165	-0.119424	5.44669
	111.205	-0.734165	-0.130986	5.44669
	111.205	-0.734165	-0.15078	5.44669
	111.205	-0.734165	-0.157651	5.44669
	111.205	-0.734165	-0.138178	5.44669
	111.205	-0.734165	-0.117282	5.44669
	111.205	-0.734165	-0.113821	5.44669
	111.205	-0.734165	-0.11954	5.44669
	111.205	-0.734165	-0.123125	5.44669
	111.205	-0.734165	-0.122587	5.44669
	111.205	-0.734165	-0.121087	5.44669
	111.205	-0.734165	-0.120649	5.44669
	111.205	-0.734165	-0.120999	5.44669
	111.205	-0.734165	-0.121302	5.44669
	111.205	-0.734165	-0.121304	5.44669
	111.205	-0.734165	-0.121197	5.44669
	111.205	-0.734165	-0.121152	5.44669
	111.205	-0.734165	-0.121171	5.44669
	111.205	-0.734165	-0.121195	5.44669
	111.205	-0.734165	-0.121198	5.44669
	111.205	-0.734165	-0.121191	5.44669
	111.205	-0.734165	-0.121187	5.44669
	111.205	-0.734165	-0.121188	5.44669
	111.205	-0.734165	-0.121189	5.44669
	111.205	-0.734165	-0.12119	5.44669
	111.205	-0.734165	-0.121189	5.44669
	111.205	-0.734165	-0.121189	5.44669
	111.205	-0.734165	-0.121189	5.44669
	111.205	-0.734165	-0.121189	5.44669
	111.205	-0.734165	-0.121189	5.44669
	111.205	-0.684974	-0.121189	5.44669
	111.205	-0.558199	-0.121189	5.44669
	111.205	-0.505767	-0.121189	5.44669
	111.205	-0.575395	-0.121189	5.44669
	111.205	-0.581374	-0.121189	5.44669
	111.205	-0.552506	-0.121189	5.44669
	111.205	-0.63562	-0.121189	5.44669
	111.205	-0.745301	-0.121189	5.44669
	111.205	-0.771931	-0.121189	5.44669
	111.205	-0.74572	-0.121189	5.44669
	111.205	-0.725533	-0.121189	5.44669
	111.205	-0.726434	-0.121189	5.44669
	111.205	-0.733994	-0.121189	5.44669
	111.205	-0.736841	-0.121189	5.44669
	111.205	-0.735346	-0.121189	5.44669
	111.205	-0.733709	-0.121189	5.44669
	111.205	-0.733554	-0.121189	5.44669
	111.205	-0.734071	-0.121189	5.44669
	111.205	-0.734343	-0.121189	5.44669
	111.205	-0.734273	-0.121189	5.44669
	111.205	-0.684956	-0.121189	5.44669
	111.205	-0.558153	-0.121189	5.44669
	111.205	-0.505754	-0.121189	5.44669
	111.205	-0.624596	-0.121189	5.44669
	111.205	-0.708158	-0.121189	5.44669
	111.205	-0.604938	-0.121189	5.44669
	111.205	-0.5168	-0.121189	5.44669
	111.205	-0.612545	-0.121189	5.44669
	111.205	-0.699177	-0.121189	5.44669
	111.205	-0.556268	-0.121189	5.44669
	111.205	-0.344244	-0.121189	5.44669
	111.205	-0.38539	-0.121189	5.44669
	111.205	-0.638096	-0.121189	5.44669
	111.205	-0.754677	-0.121189	5.44669
	111.205	-0.61932	-0.121189	5.44669
	111.205	-0.45705	-0.121189	5.44669
	111.205	-0.377846	-0.121189	5.44669
	111.205	-0.294569	-0.121189	5.44669
	111.205	-0.22158	-0.121189	5.44669
	111.205	-0.210113	-0.121189	5.44669
	111.205	-0.229592	-0.121189	5.44669
	111.205	-0.241564	-0.121189	5.44669
	111.205	-0.239613	-0.121189	5.44669
	111.205	-0.234533	-0.121189	5.44669
	111.205	-0.233099	-0.121189	5.44669
	111.205	-0.234303	-0.121189	5.44669
	111.205	-0.235317	-0.121189	5.44669
	111.205	-0.235314	-0.121189	5.44669
	111.205	-0.234952	-0.121189	5.44669
	111.205	-0.234802	-0.121189	5.44669
	111.205	-0.234867	-0.121189	5.44669
	111.205	-0.234948	-0.121189	5.44669
	111.183	-0.234959	-0.121189	5.44669
	111.103	-0.234934	-0.121189	5.44669
	111	-0.18573	-0.121189	5.44669
	110.95	-0.058958	-0.121189	5.44669
	110.961	0.042658	-0.121189	5.44669
	110.982	0.099805	-0.121189	5.44669
	110.987	0.195449	-0.121189	5.44669
	110.981	0.281466	-0.121189	5.44669
	110.977	0.293994	-0.121189	5.44669
	110.978	0.27033	-0.12906	5.44669
	110.979	0.256228	-0.149345	5.44669
	110.98	0.258775	-0.157734	5.44669
	110.979	0.314051	-0.138723	5.44669
	110.979	0.491661	-0.117481	5.44669
	110.979	0.669394	-0.113711	5.44669
	110.979	0.601807	-0.119423	5.44669
	110.979	0.399445	-0.123115	5.44669
	110.979	0.419528	-0.122625	5.44669
	110.957	0.66024	-0.121106	5.44669
	110.899	0.828516	-0.120644	5.44669
	110.853	0.825253	-0.128861	5.44669
	110.827	0.765944	-0.149455	5.44669
	110.784	0.742559	-0.157851	5.44669
	110.745	0.753891	-0.138732	5.44669
	110.739	0.766958	-0.117444	5.44669
	110.75	0.817594	-0.113692	5.44669
	110.756	0.940331	-0.119429	5.44669
	110.755	0.990557	-0.123125	5.44669
	110.775	0.921442	-0.122627	5.44669
	110.832	0.965651	-0.121104	5.44669
	110.856	1.17072	-0.120642	5.44669
	110.803	1.31575	-0.120991	5.44669
	110.742	1.31546	-0.1213	5.44669
	110.732	1.26566	-0.121306	5.44669
	110.748	1.24521	-0.129069	5.44669
	110.758	1.25439	-0.149307	5.44669
	110.757	1.26551	-0.157715	5.44669
	110.753	1.2669	-0.138728	5.44669
	110.751	1.31273	-0.11749	5.44669
	110.752	1.48679	-0.113713	5.44669
	110.753	1.71558	-0.119421	5.44669
	110.753	1.82601	-0.123114	5.44669
	110.753	1.75385	-0.122625	5.44669
	110.753	1.58013	-0.121107	5.44669
	110.753	1.5165	-0.120644	5.44669
	110.731	1.64736	-0.12099	5.44669
	110.673	1.78915	-0.1213	5.44669
	110.627	1.81221	-0.121306	5.44669
	110.601	1.82228	-0.121199	5.44669
	110.558	1.97392	-0.121152	5.44669
	110.519	2.20607	-0.12117	5.44669
	110.513	2.32588	-0.121194	5.44669
	110.524	2.35485	-0.121198	5.44669
	110.53	2.48167	-0.121191	5.44669
	110.529	2.69698	-0.121187	5.44669
	110.526	2.86778	-0.121187	5.44669
	110.525	3.03027	-0.121189	5.44669
	110.526	3.21172	-0.12119	5.44669
	110.527	3.35592	-0.121189	5.44669
	110.527	3.51934	-0.121189	5.44669
	110.527	3.71064	-0.121189	5.44669
	110.526	3.80945	-0.121189	5.44669
	110.526	3.84418	-0.121189	5.44669
	110.527	3.9809	-0.12906	5.44669
	110.527	4.24749	-0.157215	5.44669
	110.526	4.54243	-0.18589	5.44669
	110.526	4.80469	-0.175267	5.44669
	110.526	5.04345	-0.135014	5.44669
	110.526	5.28402	-0.117873	5.44669
	110.526	5.5337	-0.1401	5.44669
	110.526	5.73738	-0.157895	5.44669
	110.526	5.81236	-0.142085	5.44669
	110.526	5.83299	-0.118834	5.44669
	110.526	6.02149	-0.113082	5.44669
	110.526	6.42097	-0.11868	5.44669
	110.526	6.81917	-0.123027	5.44669
	110.504	7.0879	-0.122852	5.44669
	110.424	7.29432	-0.121233	5.44669
	110.321	7.51931	-0.120616	5.44669
	110.271	7.72481	-0.120934	5.44669
	110.282	7.85854	-0.121286	5.44669
	110.303	8.0093	-0.129191	5.44669
	110.308	8.24824	-0.149365	5.44669
	110.302	8.57607	-0.157696	5.44669
	110.298	8.96814	-0.138699	5.44669
	110.299	9.3156	-0.117485	5.44669
	110.3	9.56601	-0.113721	5.44669
	110.301	9.83202	-0.119426	5.44669
	110.3	10.2439	-0.123113	5.44669
	110.3	10.6786	-0.122623	5.44669
	110.3	10.9184	-0.121106	5.44669
	110.3	11.0934	-0.120645	5.44669
	110.3	11.4129	-0.120991	5.44669
	110.3	11.783	-0.1213	5.44669
	110.3	12.1176	-0.121306	5.44669
	110.3	12.4678	-0.121199	5.44669
	110.3	12.7956	-0.121152	5.44669
	110.3	13.1019	-0.12117	5.44669
	110.3	13.4553	-0.121194	5.44669
	110.3	13.7945	-0.121198	5.44669
	110.3	14.1045	-0.121191	5.44669
	110.3	14.5045	-0.121187	5.44669
	110.3	14.9682	-0.121187	5.44669
	110.3	15.2813	-0.121189	5.44669
	110.3	15.3874	-0.129061	5.44669
	110.3	15.5394	-0.149345	5.44669
	110.3	15.8952	-0.157734	5.44669
	110.3	16.2883	-0.138722	5.44669
	110.3	16.6197	-0.117481	5.44669
	110.278	17.0096	-0.113711	5.44669
	110.22	17.4613	-0.119423	5.44669
	110.197	17.8222	-0.123115	5.44669
	110.251	18.1079	-0.122625	5.44669
	110.288	18.4412	-0.128977	5.44669
	110.242	18.7793	-0.1488	5.44669
	110.179	19.096	-0.157535	5.44669
	110.143	19.45	-0.138833	5.44669
	110.101	19.835	-0.117598	5.44669
	110.066	20.2701	-0.11372	5.44669
	110.062	20.7723	-0.119386	5.44669
	110.072	21.2939	-0.130967	5.44669
	110.077	21.752	-0.150786	5.44669
	110.076	22.1198	-0.15766	5.44669
	110.074	22.5126	-0.14605	5.44669
	110.073	23.0035	-0.145435	5.44669
	110.074	23.5355	-0.150364	5.44669
	110.074	24.0019	-0.137074	5.44669
	110.074	24.3696	-0.119418	5.44669
	110.052	24.7593	-0.115109	5.44669
	109.994	25.1998	-0.119321	5.44669
	109.97	25.6056	-0.122576	5.44669
	110.002	26.0202	-0.122435	5.44669
	109.982	26.4576	-0.121218	5.44669
	109.89	26.804	-0.120759	5.44669
	109.824	27.0395	-0.120998	5.44669
	109.824	27.2508	-0.121262	5.44669
	109.846	27.5388	-0.121288	5.44669
	109.856	27.9244	-0.121204	5.44669
	109.851	28.2341	-0.121161	5.44669
	109.846	28.3649	-0.121172	5.44669
	109.846	28.479	-0.121192	5.44669
	109.847	28.6547	-0.121197	5.44669
	109.848	28.8138	-0.121191	5.44669
	109.848	28.9855	-0.121187	5.44669
	109.848	29.1749	-0.121188	5.44669
	109.847	29.3192	-0.12906	5.44669
	109.848	29.4798	-0.149345	5.44669
	109.848	29.6699	-0.157734	5.44669
	109.848	29.7692	-0.138722	5.44669
	109.848	29.7554	-0.117481	5.44669
	109.848	29.7654	-0.113711	5.44669
	109.848	29.9302	-0.119423	5.44669
	109.848	30.2171	-0.130986	5.44669
	109.848	30.4613	-0.15078	5.44669
	109.848	30.5398	-0.157651	5.44669
	109.848	30.5474	-0.138177	5.44669
	109.848	30.6308	-0.117282	5.44669
	109.848	30.7786	-0.113821	5.44669
	109.825	30.9767	-0.11954	5.44669
	109.746	31.1809	-0.123125	5.4507
	109.642	31.2728	-0.122587	5.46104
	109.592	31.3	-0.121087	5.46531
	109.625	31.4361	-0.12852	5.45562
	109.704	31.6559	-0.149155	5.4448
	109.733	31.8253	-0.157846	5.44287
	109.673	32.0348	-0.138837	5.44579
	109.609	32.3918	-0.117489	5.44767
	109.599	32.7158	-0.113673	5.44742
	109.616	32.8624	-0.119405	5.44664
	109.627	32.978	-0.123121	5.44641
	109.626	33.198	-0.122634	5.44658
	109.621	33.5303	-0.121108	5.44674
	109.62	33.9803	-0.120642	5.44675
	109.621	34.4565	-0.120989	5.44669
	109.622	34.7571	-0.1213	5.44667
	109.622	34.8043	-0.121307	5.44668
	109.621	34.7807	-0.121199	5.44669
	109.621	34.9609	-0.121152	5.44669
	109.621	35.3727	-0.12117	5.44669
	109.621	35.7298	-0.121194	5.44669
	109.621	35.8216	-0.121198	5.44669
	109.621	35.7471	-0.121191	5.44669
	109.599	35.6855	-0.121187	5.44669
	109.519	35.6865	-0.121187	5.44669
	109.416	35.7581	-0.121189	5.44669
	109.388	35.9431	-0.12119	5.44669
	109.456	36.2165	-0.121189	5.44669
	109.501	36.4971	-0.121189	5.44669
	109.452	36.7017	-0.121189	5.44669
	109.387	36.8153	-0.121189	5.44669
	109.372	36.9579	-0.121189	5.44669
	109.388	37.1514	-0.121189	5.44669
	109.4	37.3077	-0.121189	5.44669
	109.4	37.4719	-0.121189	5.44669
	109.395	37.6593	-0.121189	5.44669
	109.393	37.7561	-0.12906	5.44669
	109.394	37.7914	-0.157215	5.44669
	109.395	37.9291	-0.18589	5.44669
	109.395	38.1467	-0.175268	5.44669
	109.395	38.2654	-0.135014	5.44669
	109.395	38.2991	-0.110003	5.44669
	109.395	38.4283	-0.111945	5.44669
	109.395	38.6429	-0.12135	5.44669
	109.395	38.7634	-0.132422	5.44669
	109.395	38.7989	-0.150697	5.44669
	109.395	38.9282	-0.157106	5.44669
	109.395	39.1422	-0.137979	5.44669
	109.395	39.2624	-0.125264	5.44669
	109.395	39.298	-0.142094	5.44669
	109.395	39.4275	-0.156095	5.44669
	109.395	39.6415	-0.140621	5.44669
	109.395	39.7617	-0.11886	5.44669
	109.395	39.748	-0.113614	5.44669
	109.395	39.7015	-0.118893	5.44669
	109.373	39.6872	-0.122928	5.44669
	109.315	39.6978	-0.122735	5.44669
	109.269	39.7073	-0.121219	5.44669
	109.266	39.7075	-0.120652	5.44669
	109.302	39.7043	-0.120954	5.44669
	109.367	39.7028	-0.121281	5.44669
	109.388	39.7034	-0.121312	5.44669
	109.309	39.7041	-0.121208	5.44669
	109.19	39.7042	-0.121153	5.44669
	109.157	39.704	-0.121168	5.44669
	109.228	39.7039	-0.121193	5.44669
	109.276	39.7039	-0.129069	5.44669
	109.227	39.704	-0.157218	5.44669
	109.161	39.704	-0.185887	5.44669
	109.145	39.704	-0.175266	5.44669
	109.162	39.7039	-0.135015	5.44669
	109.174	39.7039	-0.110003	5.44669
	109.173	39.7039	-0.111945	5.44669
	109.169	39.7039	-0.12135	5.44669
	109.167	39.6548	-0.132422	5.44669
	109.146	39.4788	-0.150697	5.44669
	109.089	39.2504	-0.157106	5.44669
	109.043	39.1408	-0.137979	5.44669
	109.039	39.164	-0.117393	5.44669
	109.076	39.2107	-0.113938	5.44669
	109.118	39.2218	-0.11955	5.44669
	109.082	39.2097	-0.123088	5.44669
	109.001	39.2008	-0.122568	5.44669
	108.994	39.2013	-0.121092	5.44669
	109.022	39.2047	-0.120658	5.44669
	108.992	39.2059	-0.121001	5.44669
	108.94	39.2052	-0.12917	5.44268
	108.925	39.2045	-0.149458	5.43234
	108.936	39.2536	-0.157742	5.42806
	108.946	39.4298	-0.138686	5.43775
	108.946	39.6583	-0.117463	5.44858
	108.943	39.7187	-0.113716	5.4505
	108.941	39.5687	-0.119432	5.44759
	108.942	39.4695	-0.123117	5.44571
	108.943	39.5773	-0.122622	5.44595
	108.943	39.6729	-0.121104	5.44673
	108.943	39.5787	-0.120644	5.44696
	108.942	39.49	-0.120991	5.44679
	108.92	39.5824	-0.1213	5.44663
	108.84	39.7169	-0.121306	5.44663
	108.737	39.7507	-0.121199	5.44668
	108.71	39.7186	-0.121152	5.44671
	108.8	39.6934	-0.12117	5.4467
	108.902	39.6943	-0.121195	5.44668
	108.899	39.7037	-0.121198	5.44668
	108.837	39.7072	-0.121191	5.44669
	108.786	39.6562	-0.121187	5.44669
	108.738	39.4782	-0.121187	5.44669
	108.706	39.2496	-0.121189	5.44669
	108.705	39.1407	-0.12119	5.44669
	108.715	39.1642	-0.121189	5.44669
	108.72	39.2109	-0.121189	5.44669
	108.718	39.2217	-0.121189	5.44669
	108.716	39.2097	-0.121189	5.44669
	108.715	39.2007	-0.121189	5.44669
	108.716	39.2013	-0.121189	5.44669
	108.716	39.2047	-0.121189	5.44669
	108.716	39.2059	-0.121189	5.44669
	108.716	39.2052	-0.12906	5.44669
	108.716	39.2045	-0.149345	5.44669
	108.716	39.1552	-0.157734	5.44669
	108.694	38.9795	-0.138723	5.44669
	108.636	38.8004	-0.117481	5.44669
	108.613	38.8176	-0.113711	5.44669
	108.666	38.8931	-0.127294	5.44669
	108.704	38.8702	-0.151271	5.44669
	108.635	38.9245	-0.15917	5.44669
	108.516	39.1173	-0.138639	5.44669
	108.455	39.2536	-0.116936	5.44669
	108.49	39.254	-0.113512	5.44669
	108.573	39.2076	-0.127405	5.44669
	108.603	39.1883	-0.151388	5.44669
	108.542	39.1968	-0.159179	5.44669
	108.477	39.2072	-0.138602	5.44669
	108.467	39.2086	-0.116917	5.44669
	108.485	39.2054	-0.113517	5.44669
	108.496	39.2528	-0.119543	5.44669
	108.494	39.4292	-0.123234	5.44669
	108.49	39.6583	-0.122632	5.44669
	108.488	39.7681	-0.121067	5.44669
	108.489	39.7448	-0.120625	5.44669
	108.49	39.6979	-0.120996	5.44669
	108.49	39.6868	-0.121309	5.44669
	108.49	39.6989	-0.121308	5.44669
	108.49	39.7079	-0.121196	5.44669
	108.49	39.7566	-0.12115	5.44669
	108.49	39.9291	-0.12117	5.44669
	108.49	40.1563	-0.121195	5.44669
	108.49	40.2666	-0.121198	5.44669
	108.49	40.2441	-0.121191	5.44669
	108.49	40.1974	-0.121187	5.44669
	108.49	40.2354	-0.129058	5.44669
	108.49	40.4232	-0.149345	5.44669
	108.49	40.6606	-0.157735	5.44669
	108.49	40.7698	-0.138723	5.44669
	108.49	40.7432	-0.117481	5.44669
	108.49	40.7444	-0.113711	5.44669
	108.468	40.8608	-0.119423	5.44669
	108.388	40.9752	-0.123116	5.44669
	108.284	41.0414	-0.122625	5.44669
	108.257	41.1363	-0.128977	5.44669
	108.347	41.2188	-0.1488	5.44669
	108.45	41.2301	-0.157535	5.44669
	108.447	41.2072	-0.138833	5.44669
	108.407	41.1938	-0.117598	5.44669
	108.413	41.1964	-0.11372	5.44669
	108.411	41.2022	-0.119386	5.44669
	108.383	41.2038	-0.123096	5.44669
	108.345	41.2023	-0.12263	5.44669
	108.291	41.2012	-0.121115	5.44669
	108.252	41.2504	-0.120646	5.44669
	108.25	41.3776	-0.120988	5.44669
	108.262	41.4794	-0.121298	5.44669
	108.268	41.5365	-0.121306	5.44669
	108.266	41.632	-0.1212	5.44669
	108.263	41.718	-0.121152	5.44669
	108.263	41.7306	-0.12117	5.44669
	108.263	41.7069	-0.121194	5.44669
	108.264	41.6928	-0.121198	5.44669
	108.264	41.6954	-0.121191	5.44669
	108.241	41.7014	-0.121187	5.44669
	108.184	41.7031	-0.121187	5.44669
	108.138	41.7016	-0.12906	5.44669
	108.112	41.7004	-0.149345	5.44669
	108.091	41.7004	-0.157734	5.44669
	108.109	41.6517	-0.138722	5.44669
	108.127	41.4759	-0.117481	5.44669
	108.084	41.2474	-0.113711	5.44669
	108.03	41.1377	-0.119423	5.44669
	108.019	41.1609	-0.123115	5.44669
	108.032	41.2077	-0.122625	5.44669
	108.042	41.2187	-0.121106	5.44669
	108.041	41.2559	-0.120644	5.44669
	108.037	41.4229	-0.12099	5.44669
	108.036	41.6518	-0.1213	5.44669
	108.037	41.7156	-0.129177	5.44669
	108.038	41.5669	-0.149354	5.44669
	108.038	41.467	-0.157697	5.44669
	108.037	41.574	-0.138703	5.44669
	108.037	41.7188	-0.117486	5.44669
	108.037	41.7516	-0.11372	5.44669
	108.037	41.7154	-0.119425	5.44669
	108.037	41.6889	-0.123113	5.44669
	108.037	41.6907	-0.122623	5.44669
	108.037	41.7009	-0.121106	5.44669
	108.015	41.6553	-0.120645	5.44669
	107.935	41.4773	-0.120991	5.44669
	107.832	41.2467	-0.1213	5.44669
	107.782	41.1369	-0.129177	5.44669
	107.793	41.1608	-0.157225	5.44669
	107.814	41.2079	-0.185852	5.44669
	107.819	41.2188	-0.183119	5.44669
	107.813	41.2066	-0.163175	5.44669
	107.809	41.1976	-0.154427	5.44669
	107.809	41.1982	-0.157636	5.44669
	107.811	41.2016	-0.154184	5.44669
	107.812	41.1537	-0.134604	5.44669
	107.811	40.977	-0.124939	5.44669
	107.811	40.7971	-0.143165	5.44669
	107.811	40.8142	-0.15666	5.44669
	107.811	40.8901	-0.140477	5.44669
	107.811	40.8181	-0.118599	5.44669
	107.811	40.6963	-0.113555	5.44669
	107.811	40.6607	-0.118961	5.44669
	107.811	40.6874	-0.122977	5.44669
	107.811	40.6618	-0.122731	5.44669
	107.811	40.4862	-0.1212	5.44669
	107.811	40.2496	-0.120646	5.44669
	107.811	40.1364	-0.120958	5.44669
	107.789	40.161	-0.129156	5.44669
	107.709	40.2096	-0.149467	5.44669
	107.605	40.2209	-0.157751	5.44669
	107.556	40.2083	-0.138686	5.44669
	107.566	40.199	-0.11746	5.44669
	107.587	40.1996	-0.113715	5.44669
	107.592	40.2032	-0.119433	5.44669
	107.587	40.2044	-0.123118	5.44669
	107.583	40.2037	-0.122623	5.44669
	107.583	40.203	-0.121104	5.44669
	107.585	40.2029	-0.120644	5.44669
	107.585	40.2031	-0.120991	5.44669
	107.585	40.2033	-0.1213	5.44669
	107.585	40.2032	-0.121306	5.44669
	107.585	40.2032	-0.129069	5.44669
	107.585	40.2032	-0.149307	5.44669
	107.585	40.2032	-0.157715	5.44669
	107.585	40.2032	-0.138728	5.44669
	107.585	40.2032	-0.11749	5.44669
	107.585	40.2032	-0.113713	5.44669
	107.585	40.2032	-0.119421	5.44669
	107.585	40.2032	-0.123114	5.44669
	107.585	40.2032	-0.122625	5.44669
	107.585	40.2032	-0.121107	5.4507
	107.585	40.2032	-0.120644	5.46104
	107.585	40.2032	-0.12099	5.46531
	107.585	40.2032	-0.1213	5.45562
	107.585	40.2032	-0.121306	5.4448
	107.585	40.2032	-0.121199	5.44287
	107.585	40.2032	-0.121152	5.44579
	107.585	40.2032	-0.12117	5.44767
	107.585	40.2032	-0.121194	5.44742
	107.585	40.2032	-0.121198	5.44664
	107.562	40.2032	-0.121191	5.44641
	107.483	40.2032	-0.129057	5.44658
	107.379	40.2032	-0.149343	5.44674
	107.329	40.2032	-0.157734	5.44675
	107.362	40.2032	-0.146594	5.44669
	107.463	40.154	-0.145637	5.44667
	107.549	40.0272	-0.150255	5.44668
	107.514	39.9748	-0.136957	5.44669
	107.418	40.0936	-0.119407	5.44669
	107.405	40.2264	-0.123017	5.44669
	107.436	40.2499	-0.147496	5.44669
	107.409	40.2142	-0.159115	5.44669
	107.358	40.1911	-0.13996	5.44669
	107.341	40.1942	-0.125379	5.44669
	107.352	40.1545	-0.141438	5.44669
	107.362	39.9814	-0.155779	5.44669
	107.362	39.7509	-0.140722	5.44669
	107.359	39.6885	-0.126885	5.44669
	107.357	39.8877	-0.141798	5.44669
	107.358	40.1143	-0.163265	5.44669
	107.359	40.1084	-0.168588	5.44669
	107.359	40.0206	-0.155575	5.44669
	107.358	40.0836	-0.131285	5.44669
	107.358	40.255	-0.115182	5.44669
	107.336	40.47	-0.115399	5.44669
	107.279	40.673	-0.120949	5.44669
	107.233	40.7582	-0.123155	5.44669
	107.207	40.734	-0.122099	5.44669
	107.163	40.6954	-0.120872	5.44669
	107.124	40.7374	-0.120733	5.44669
	107.119	40.8749	-0.121111	5.44669
	107.129	40.9344	-0.121319	5.44669
	107.136	40.8147	-0.129142	5.44669
	107.135	40.6791	-0.149333	5.44669
	107.132	40.6547	-0.1577	5.44669
	107.131	40.691	-0.146583	5.44669
	107.132	40.7147	-0.145644	5.44669
	107.132	40.7116	-0.150263	5.44669
	107.132	40.7019	-0.136957	5.44669
	107.132	40.6989	-0.119405	5.44669
	107.132	40.7011	-0.115145	5.44669
	107.132	40.7031	-0.127211	5.44669
	107.132	40.7032	-0.150726	5.44669
	107.132	40.7025	-0.158971	5.44669
	107.132	40.653	-0.13875	5.44669
	107.132	40.5263	-0.117053	5.44669
	107.11	40.4741	-0.113522	5.44669
	107.052	40.5437	-0.119496	5.44669
	107.029	40.5005	-0.123213	5.44669
	107.082	40.2956	-0.12264	5.44669
	107.12	40.1503	-0.121078	5.44669
	107.051	40.1504	-0.120627	5.44669
	106.954	40.2002	-0.120993	5.44669
	106.951	40.2208	-0.121307	5.44669
	106.987	40.2116	-0.121308	5.44669
	106.958	40.2005	-0.121197	5.44669
	106.905	40.1991	-0.12115	5.44669
	106.887	40.2024	-0.12117	5.44669
	106.899	40.2043	-0.129066	5.44669
	106.909	40.2039	-0.157225	5.44669
	106.91	40.2031	-0.185891	5.44669
	106.906	40.2029	-0.175265	5.44669
	106.905	40.2031	-0.135013	5.44669
	106.905	40.2033	-0.110003	5.44669
	106.906	40.2032	-0.111946	5.44669
	106.906	40.2032	-0.12135	5.44669
	106.906	40.2032	-0.124551	5.44669
	106.906	40.2032	-0.122542	5.44669
	106.906	40.2032	-0.120561	5.44669
	106.906	40.2032	-0.120445	5.44669
	106.906	40.2032	-0.121101	5.44669
	106.906	40.2032	-0.121417	5.44669
	106.884	40.2032	-0.121316	5.44669
	106.804	40.2032	-0.121161	5.44669
	106.7	40.2032	-0.121133	5.44669
	106.651	40.2032	-0.129046	5.44669
	106.661	40.2032	-0.149359	5.44669
	106.705	40.2032	-0.157745	5.44669
	106.767	40.154	-0.146593	5.44669
	106.785	40.0272	-0.145632	5.44669
	106.727	39.9748	-0.150254	5.44669
	106.667	40.0444	-0.136958	5.44669
	106.658	40.0012	-0.119408	5.44669
	106.675	39.7964	-0.115146	5.44669
	106.685	39.6511	-0.11934	5.44669
	106.684	39.6512	-0.130441	5.44669
	106.679	39.701	-0.150582	5.44669
	106.678	39.7215	-0.157762	5.44669
	106.679	39.7124	-0.138294	5.44669
	106.68	39.7012	-0.117292	5.44669
	106.68	39.6998	-0.113784	5.44669
	106.68	39.7032	-0.119521	5.44669
	106.679	39.7051	-0.131001	5.4507
	106.679	39.6555	-0.150752	5.46104
	106.68	39.4787	-0.157634	5.46531
	106.68	39.2501	-0.13818	5.45562
	106.68	39.1899	-0.11729	5.4448
	106.657	39.34	-0.113823	5.44287
	106.577	39.4392	-0.119539	5.44579
	106.496	39.3313	-0.123124	5.44767
	106.526	39.1865	-0.122587	5.44742
	106.618	39.154	-0.121087	5.44664
	106.631	39.1902	-0.12065	5.44641
	106.58	39.2167	-0.120999	5.44658
	106.527	39.2149	-0.129172	5.44674
	106.475	39.2047	-0.149459	5.44675
	106.442	39.2011	-0.157742	5.44669
	106.442	39.2032	-0.146556	5.44667
	106.453	39.1562	-0.145618	5.44668
	106.457	38.9804	-0.150261	5.44669
	106.455	38.7513	-0.144836	5.44669
	106.453	38.6413	-0.147565	5.44669
	106.452	38.6646	-0.151689	5.44669
	106.453	38.7115	-0.136872	5.44669
	106.454	38.7226	-0.126733	5.44669
	106.453	38.7105	-0.143104	5.44669
	106.431	38.6523	-0.155996	5.44669
	106.373	38.4769	-0.140221	5.44669
	106.327	38.2519	-0.118728	5.44669
	106.324	38.1436	-0.113701	5.44669
	106.338	38.166	-0.118976	5.44669
	106.323	38.212	-0.122932	5.44669
	106.263	38.223	-0.122707	5.44669
	106.214	38.2112	-0.121206	5.44669
	106.209	38.2024	-0.120657	5.44669
	106.224	38.2028	-0.12096	5.44669
	106.232	38.2062	-0.121283	5.44669
	106.23	38.1582	-0.12131	5.44669
	106.226	37.9816	-0.121206	5.44669
	106.226	37.7525	-0.121154	5.44669
	106.227	37.6428	-0.121168	5.44669
	106.227	37.6662	-0.121193	5.44669
	106.227	37.7131	-0.129069	5.44669
	106.227	37.7241	-0.149347	5.44669
	106.227	37.712	-0.157732	5.44669
	106.227	37.703	-0.138721	5.44669
	106.227	37.7036	-0.117481	5.44669
	106.227	37.707	-0.113711	5.44669
	106.227	37.7082	-0.119424	5.44669
	106.227	37.7075	-0.123115	5.44669
	106.227	37.7068	-0.122625	5.44669
	106.227	37.7067	-0.121106	5.44669
	106.227	37.7562	-0.128515	5.44669
	106.227	37.9322	-0.149146	5.44669
	106.205	38.1606	-0.157845	5.44669
	106.125	38.2701	-0.13884	5.44669
	106.021	38.2961	-0.117491	5.44669
	105.972	38.3762	-0.113673	5.44669
	105.982	38.4176	-0.119404	5.44669
	106.003	38.3108	-0.123121	5.44669
	106.008	38.187	-0.122634	5.44669
	106.003	38.1629	-0.121108	5.44669
	105.999	38.146	-0.128512	5.44669
	105.999	38.0411	-0.149144	5.44669
	106.001	37.9863	-0.157845	5.44669
	106.001	38.0964	-0.13884	5.44669
	106.001	38.1771	-0.117491	5.44669
	106.001	38.0266	-0.113673	5.44268
	105.978	37.8135	-0.119404	5.43234
	105.921	37.8077	-0.123121	5.42806
	105.875	37.8858	-0.122634	5.43775
	105.849	37.8229	-0.128979	5.44858
	105.806	37.7534	-0.148797	5.4505
	105.767	37.8425	-0.157534	5.44759
	105.761	37.9198	-0.138833	5.44571
	105.794	37.8245	-0.125469	5.44595
	105.858	37.7419	-0.141876	5.44673
	105.88	37.8863	-0.155931	5.44696
	105.824	38.1468	-0.14063	5.44679
	105.763	38.2807	-0.118922	5.44663
	105.753	38.2071	-0.113637	5.44663
	105.77	38.0244	-0.11888	5.44668
	105.78	37.9575	-0.122914	5.44671
	105.778	38.041	-0.122734	5.4467
	105.774	38.0088	-0.121223	5.44668
	105.773	37.8036	-0.120654	5.44668
	105.774	37.6543	-0.120953	5.44669
	105.775	37.6036	-0.12128	5.44669
	105.775	37.4782	-0.121311	5.44669
	105.774	37.2713	-0.121208	5.44669
	105.774	37.1526	-0.129024	5.44669
	105.774	37.1644	-0.149323	5.44669
	105.774	37.2096	-0.157738	5.44669
	105.774	37.1748	-0.138732	5.44669
	105.752	36.9888	-0.125354	5.44268
	105.672	36.751	-0.149735	5.43234
	105.569	36.6411	-0.184122	5.42806
	105.519	36.6675	-0.177194	5.43775
	105.53	36.6665	-0.136451	5.44858
	105.551	36.501	-0.10992	5.4505
	105.556	36.2598	-0.1114	5.44759
	105.55	36.1412	-0.121151	5.44571
	105.546	36.1651	-0.124662	5.44595
	105.547	36.1662	-0.122659	5.44673
	105.548	36.0025	-0.120571	5.44696
	105.549	35.7613	-0.120408	5.44679
	105.548	35.642	-0.121082	5.44663
	105.548	35.6656	-0.121422	5.44663
	105.548	35.716	-0.121325	5.44668
	105.548	35.6792	-0.129034	5.44671
	105.548	35.4905	-0.149286	5.4467
	105.548	35.2523	-0.157719	5.44668
	105.548	35.1432	-0.138737	5.44668
	105.548	35.17	-0.117493	5.44669
	105.548	35.2181	-0.11371	5.44669
	105.548	35.2284	-0.12729	5.44669
	105.548	35.2156	-0.15914	5.44669
	105.548	35.1574	-0.187326	5.44669
	105.526	34.9822	-0.175185	5.44669
	105.446	34.7573	-0.134469	5.44669
	105.343	34.649	-0.109804	5.44669
	105.293	34.6222	-0.112055	5.44669
	105.303	34.5414	-0.129337	5.44669
	105.325	34.4508	-0.152716	5.44669
	105.33	34.3818	-0.159049	5.44669
	105.324	34.2773	-0.138075	5.44669
	105.32	34.1918	-0.116743	5.44669
	105.32	34.1334	-0.121502	5.44669
	105.322	33.9824	-0.147808	5.44669
	105.322	33.7674	-0.159785	5.44669
	105.322	33.6545	-0.140129	5.44669
	105.322	33.6716	-0.117341	5.44669
	105.322	33.7169	-0.113152	5.44669
	105.299	33.7295	-0.119239	5.44669
	105.242	33.7187	-0.123237	5.44669
	105.218	33.7096	-0.130612	5.44669
	105.272	33.7097	-0.149267	5.44669
	105.31	33.6637	-0.15715	5.44669
	105.241	33.4891	-0.146376	5.44669
	105.144	33.2601	-0.145753	5.44669
	105.163	33.1498	-0.150382	5.44669
	105.256	33.1729	-0.136968	5.44669
	105.252	33.1707	-0.127238	5.44669
	105.144	33.0059	-0.151152	5.44669
	105.067	32.7654	-0.184046	5.44669
	105.067	32.6468	-0.184529	5.44669
	105.094	32.6705	-0.164409	5.44669
	105.105	32.7206	-0.146572	5.44669
	105.1	32.6837	-0.129048	5.44669
	105.094	32.495	-0.117453	5.44669
	105.093	32.2569	-0.117146	5.44669
	105.095	32.1478	-0.128745	5.44669
	105.096	32.1746	-0.150658	5.44669
	105.096	32.1735	-0.158397	5.44669
	105.095	32.0571	-0.138534	5.44669
	105.095	31.9426	-0.117166	5.44669
	105.095	31.8764	-0.113646	5.44669
	105.073	31.7815	-0.119508	5.44669
	105.016	31.6991	-0.123174	5.44669
	104.992	31.6877	-0.122619	5.44669
	105.046	31.7107	-0.121083	5.44669
	105.106	31.724	-0.120636	5.44669
	105.117	31.7214	-0.120995	5.44669
	105.078	31.7156	-0.121305	5.44669
	104.988	31.7141	-0.121306	5.44669
	104.886	31.7155	-0.121197	5.44669
	104.84	31.7166	-0.121151	5.44669
	104.852	31.7166	-0.12117	5.44669
	104.873	31.667	-0.121195	5.44669
	104.877	31.4909	-0.121198	5.44669
	104.871	31.2626	-0.121191	5.44669
	104.867	31.1531	-0.121187	5.44669
	104.868	31.1762	-0.121188	5.44669
	104.869	31.223	-0.121189	5.44669
	104.87	31.234	-0.12119	5.44669
	104.869	31.1728	-0.121189	5.44669
	104.869	31.037	-0.121189	5.44669
	104.869	30.9359	-0.121189	5.44669
	104.869	30.8822	-0.121189	5.44669
	104.869	30.7878	-0.121189	5.44669
	104.869	30.7011	-0.121189	5.44669
	104.869	30.6878	-0.121189	5.44669
	104.869	30.7114	-0.121189	5.44669
	104.869	30.6765	-0.121189	5.44669
	104.869	30.5473	-0.121189	5.44669
	104.869	30.4888	-0.121189	5.44669
	104.869	30.6059	-0.121189	5.44669
	104.869	30.6909	-0.12906	5.44669
	104.869	30.5398	-0.149345	5.44669
	104.869	30.2756	-0.165605	5.44669
	104.869	30.1426	-0.174749	5.44669
	104.869	30.1686	-0.182181	5.44669
	104.869	30.1757	-0.167789	5.44669
	104.847	30.0138	-0.133249	5.44669
	104.767	29.7712	-0.1198	5.44669
	104.686	29.6507	-0.141536	5.44669
	104.694	29.6743	-0.157811	5.44669
	104.728	29.7251	-0.141539	5.44669
	104.695	29.7377	-0.126506	5.44669
	104.64	29.6757	-0.141348	5.44669
	104.624	29.5391	-0.155341	5.44669
	104.636	29.4379	-0.148441	5.44669
	104.647	29.3844	-0.147262	5.44669
	104.647	29.2902	-0.15028	5.44669
	104.643	29.2034	-0.136389	5.44669
	104.619	29.1901	-0.119161	5.44669
	104.563	29.2137	-0.115245	5.44669
	104.54	29.1788	-0.119469	5.44669
	104.594	29.0496	-0.122589	5.44669
	104.631	28.9419	-0.122388	5.44669
	104.562	28.8831	-0.121194	5.44669
	104.442	28.7889	-0.120765	5.44669
	104.382	28.7041	-0.12101	5.44669
	104.394	28.6915	-0.121265	5.44669
	104.42	28.7148	-0.121285	5.44669
	104.426	28.7287	-0.121202	5.44669
	104.419	28.677	-0.121161	5.44669
	104.415	28.4951	-0.121173	5.44669
	104.415	28.265	-0.121192	5.44669
	104.417	28.1569	-0.121196	5.44669
	104.417	28.1813	-0.121191	5.44669
	104.417	28.228	-0.121187	5.44669
	104.417	28.1894	-0.121188	5.44669
	104.416	28.0504	-0.12906	5.44669
	104.417	27.9399	-0.149345	5.44669
	104.417	27.8834	-0.157734	5.44669
	104.417	27.7911	-0.138722	5.44669
	104.417	27.7063	-0.117481	5.44669
	104.417	27.6931	-0.121581	5.44669
	104.394	27.716	-0.147579	5.44669
	104.337	27.7301	-0.15966	5.44669
	104.291	27.7278	-0.140158	5.44669
	104.287	27.7218	-0.117398	5.44669
	104.324	27.7201	-0.113166	5.44669
	104.388	27.7216	-0.119225	5.44669
	104.432	27.6736	-0.123226	5.44669
	104.41	27.4976	-0.122742	5.44669
	104.316	27.3179	-0.121116	5.44669
	104.206	27.335	-0.120607	5.44669
	104.159	27.4107	-0.120971	5.44669
	104.173	27.3387	-0.121305	5.44669
	104.194	27.217	-0.121315	5.44669
	104.198	27.1813	-0.121201	5.44669
	104.192	27.1589	-0.121149	5.44669
	104.188	27.0065	-0.121168	5.44669
	104.189	26.7784	-0.129065	5.44669
	104.19	26.6606	-0.149354	5.44669
	104.191	26.6802	-0.157736	5.44669
	104.191	26.7284	-0.13872	5.44669
	104.168	26.7413	-0.117479	5.44669
	104.11	26.7295	-0.113711	5.44669
	104.087	26.6708	-0.127295	5.44669
	104.141	26.495	-0.159142	5.44669
	104.201	26.2701	-0.187325	5.44669
	104.212	26.1619	-0.175184	5.44669
	104.173	26.1844	-0.134469	5.44669
	104.083	26.1812	-0.109804	5.44669
	103.981	26.0654	-0.112056	5.44669
	103.935	25.952	-0.129337	5.44669
	103.947	25.9352	-0.152716	5.44669
	103.967	25.9668	-0.159049	5.44669
	103.971	25.9365	-0.138075	5.44669
	103.966	25.8064	-0.116743	5.44669
	103.962	25.6967	-0.113632	5.44669
	103.963	25.6865	-0.119653	5.44669
	103.964	25.7196	-0.12324	5.44669
	103.965	25.7368	-0.122595	5.44669
	103.964	25.683	-0.12105	5.44669
	103.964	25.5482	-0.120631	5.44669
	103.964	25.4448	-0.121005	5.44669
	103.964	25.3898	-0.12131	5.44669
	103.964	25.2957	-0.121305	5.44669
	103.964	25.2095	-0.121195	5.44669
	103.964	25.1964	-0.129021	5.44669
	103.964	25.2199	-0.149326	5.44669
	103.964	25.2341	-0.15774	5.44669
	103.964	25.2317	-0.138732	5.44669
	103.964	25.2256	-0.117483	5.44669
	103.964	25.2239	-0.121579	5.44669
	103.964	25.2254	-0.147577	5.44669
	103.964	25.1774	-0.159661	5.44669
	103.964	25.0014	-0.140159	5.44669
	103.942	24.7726	-0.117398	5.44669
	103.884	24.6628	-0.113165	5.44669
	103.838	24.6861	-0.119225	5.44669
	103.812	24.6837	-0.123226	5.44669
	103.769	24.5188	-0.130613	5.44669
	103.752	24.2783	-0.149271	5.44669
	103.804	24.1598	-0.165022	5.44669
	103.839	24.1835	-0.16666	5.44669
	103.791	24.1844	-0.154142	5.44669
	103.73	24.0699	-0.13137	5.44669
	103.716	24.0048	-0.123598	5.44669
	103.732	24.1139	-0.143753	5.44669
	103.743	24.1979	-0.157383	5.44669
	103.742	24.0491	-0.148442	5.44669
	103.738	23.7864	-0.154408	5.44669
	103.736	23.653	-0.178131	5.44669
	103.737	23.6293	-0.173065	5.44669
	103.738	23.5095	-0.136857	5.44669
	103.738	23.2953	-0.111559	5.44669
	103.738	23.1716	-0.111942	5.44669
	103.738	23.1838	-0.120795	5.44669
	103.715	23.231	-0.12432	5.44669
	103.636	23.2461	-0.130513	5.44669
	103.554	23.2356	-0.148841	5.44669
	103.585	23.2258	-0.157007	5.44669
	103.676	23.2255	-0.138597	5.44669
	103.667	23.1796	-0.117687	5.44669
	103.581	23.0052	-0.113842	5.44669
	103.562	22.7762	-0.119405	5.44669
	103.587	22.6659	-0.123061	5.44669
	103.56	22.6889	-0.122609	5.44669
	103.51	22.7359	-0.121119	5.44669
	103.495	22.6979	-0.120655	5.44669
	103.505	22.5098	-0.120991	5.44669
	103.515	22.2724	-0.121296	5.44669
	103.515	22.1633	-0.121304	5.44669
	103.512	22.1407	-0.12907	5.44669
	103.51	22.062	-0.149308	5.44669
	103.511	21.9707	-0.157715	5.44669
	103.512	21.9008	-0.138728	5.44669
	103.512	21.7961	-0.11749	5.44669
	103.512	21.7108	-0.113713	5.4507
	103.511	21.7018	-0.119421	5.46104
	103.511	21.7267	-0.123114	5.46932
	103.489	21.74	-0.130496	5.46997
	103.409	21.7368	-0.157133	5.46342
	103.306	21.6814	-0.185345	5.45181
	103.256	21.5041	-0.175069	5.4439
	103.267	21.2773	-0.135125	5.44386
	103.288	21.1688	-0.11012	5.44652
	103.293	21.1919	-0.111955	5.44763
	103.287	21.2382	-0.121312	5.44714
	103.283	21.2491	-0.124532	5.44654
	103.284	21.188	-0.122547	5.44646
	103.285	21.0031	-0.12057	5.44665
	103.286	20.7753	-0.120447	5.44675
	103.285	20.6691	-0.121099	5.44673
	103.285	20.6935	-0.129286	5.44668
	103.285	20.6903	-0.149471	5.44667
	103.285	20.5247	-0.157707	5.44668
	103.285	20.3334	-0.138666	5.44669
	103.285	20.3418	-0.117467	5.44669
	103.285	20.4181	-0.113725	5.44669
	103.285	20.3494	-0.119434	5.44669
	103.285	20.2288	-0.123115	5.44669
	103.285	20.1925	-0.122621	5.44669
	103.285	20.1693	-0.121104	5.44669
	103.285	20.0169	-0.120645	5.44669
	103.285	19.7891	-0.120991	5.44669
	103.285	19.6714	-0.1213	5.44669
	103.263	19.6909	-0.121306	5.44669
	103.205	19.7391	-0.121199	5.44669
	103.182	19.752	-0.121152	5.44669
	103.236	19.7402	-0.12117	5.44669
	103.296	19.7307	-0.121195	5.44669
	103.284	19.7309	-0.121198	5.44669
	103.188	19.7343	-0.121191	5.44669
	103.074	19.7357	-0.121187	5.44669
	103.026	19.6859	-0.121187	5.44669
	103.041	19.5583	-0.121189	5.44669
	103.063	19.5058	-0.12119	5.44669
	103.067	19.5757	-0.121189	5.44669
	103.083	19.5326	-0.121189	5.44669
	103.137	19.3769	-0.121189	5.44669
	103.161	19.3584	-0.121189	5.44669
	103.109	19.4109	-0.121189	5.44669
	103.049	19.3419	-0.121189	5.44669
	103.038	19.2297	-0.12906	5.44669
	103.054	19.197	-0.157215	5.44669
	103.064	19.2215	-0.19376	5.44669
	103.063	19.2432	-0.203423	5.44669
	103.059	19.2435	-0.171559	5.44669
	103.057	19.2359	-0.127536	5.44669
	103.058	19.2326	-0.108237	5.44669
	103.059	19.2339	-0.113871	5.44669
	103.059	19.2357	-0.122785	5.44669
	103.059	19.2359	-0.124468	5.44669
	103.059	19.1862	-0.121997	5.44669
	103.059	19.0591	-0.120362	5.44669
	103.059	19.0068	-0.120556	5.44669
	103.059	19.0765	-0.121218	5.44669
	103.059	19.0333	-0.121426	5.44669
	103.059	18.8285	-0.121278	5.44669
	103.037	18.6832	-0.121142	5.44669
	102.979	18.6833	-0.121138	5.44669
	102.955	18.7331	-0.121184	5.44669
	103.009	18.7536	-0.121205	5.44669
	103.069	18.7445	-0.121198	5.44669
	103.08	18.7333	-0.121187	5.44669
	103.042	18.7319	-0.121185	5.44669
	102.974	18.7353	-0.121188	5.44669
	102.929	18.7372	-0.12119	5.44669
	102.907	18.7368	-0.12119	5.44669
	102.865	18.7359	-0.12906	5.44669
	102.848	18.7357	-0.149344	5.44669
	102.899	18.7359	-0.157734	5.44669
	102.933	18.6869	-0.138723	5.44669
	102.886	18.5109	-0.117481	5.44669
	102.825	18.2825	-0.113711	5.44669
	102.811	18.2221	-0.119423	5.44669
	102.827	18.4212	-0.123115	5.44669
	102.838	18.6964	-0.122625	5.44669
	102.837	18.8662	-0.121106	5.44669
	102.833	19.0561	-0.128515	5.44669
	102.831	19.454	-0.149146	5.44669
	102.832	20.0558	-0.157845	5.44669
	102.833	20.7871	-0.13884	5.44669
	102.833	21.4698	-0.117491	5.44669
	102.81	21.8844	-0.113673	5.44669
	102.73	22.1229	-0.119404	5.44669
	102.627	22.4193	-0.123121	5.44669
	102.577	22.7098	-0.122634	5.44669
	102.61	22.8152	-0.121108	5.44669
	102.689	22.7701	-0.128512	5.44669
	102.718	22.7652	-0.157015	5.44669
	102.658	22.8857	-0.186	5.44669
	102.594	22.9548	-0.175385	5.44669
	102.584	22.8944	-0.135024	5.44669
	102.601	22.8864	-0.109965	5.44669
	102.612	22.9111	-0.119796	5.44669
	102.611	22.827	-0.149511	5.44669
	102.606	22.7183	-0.161105	5.44669
	102.605	22.6925	-0.140077	5.44669
	102.606	22.7187	-0.11685	5.44669
	102.607	22.7386	-0.112965	5.44669
	102.607	22.7375	-0.119335	5.44669
	102.606	22.73	-0.123344	5.44669
	102.606	22.7273	-0.122752	5.44669
	102.606	22.7288	-0.128949	5.44669
	102.606	22.7304	-0.148743	5.44669
	102.606	22.7305	-0.157521	5.44669
	102.606	22.6808	-0.138847	5.44669
	102.606	22.5538	-0.117609	5.44669
	102.584	22.4522	-0.11372	5.44669
	102.527	22.3952	-0.119382	5.44669
	102.503	22.2996	-0.123095	5.44669
	102.534	22.2135	-0.122631	5.44669
	102.537	22.201	-0.121116	5.44669
	102.502	22.1755	-0.120646	5.44669
	102.46	22.0628	-0.120988	5.44669
	102.428	21.9586	-0.121298	5.44669
	102.47	21.8954	-0.121306	5.44669
	102.572	21.7981	-0.1212	5.44669
	102.634	21.7136	-0.121152	5.44669
	102.607	21.7022	-0.12117	5.44669
	102.504	21.7259	-0.121194	5.44669
	102.392	21.7396	-0.129069	5.44669
	102.348	21.7368	-0.149347	5.44669
	102.363	21.6816	-0.157732	5.44669
	102.385	21.5041	-0.138721	5.44669
	102.388	21.3264	-0.117481	5.44669
	102.382	21.394	-0.113711	5.44669
	102.378	21.5963	-0.119424	5.44669
	102.379	21.5762	-0.123115	5.44669
	102.38	21.3355	-0.122625	5.44669
	102.381	21.1672	-0.121106	5.44669
	102.38	21.1705	-0.120644	5.44669
	102.38	21.2298	-0.12099	5.44669
	102.38	21.2532	-0.12917	5.44669
	102.38	21.2419	-0.149462	5.44669
	102.38	21.2288	-0.157744	5.44669
	102.38	21.2274	-0.138685	5.44669
	102.38	21.2314	-0.117462	5.44669
	102.38	21.1844	-0.113716	5.44669
	102.38	21.0079	-0.119432	5.44669
	102.38	20.7785	-0.123117	5.44669
	102.38	20.6687	-0.122622	5.44669
	102.38	20.6922	-0.121104	5.44669
	102.38	20.7391	-0.120644	5.44669
	102.38	20.7501	-0.120991	5.44669
	102.38	20.738	-0.1213	5.44669
	102.38	20.729	-0.129177	5.44669
	102.38	20.7295	-0.149354	5.44669
	102.38	20.733	-0.157697	5.44669
	102.402	20.7342	-0.138703	5.44669
	102.46	20.7335	-0.117486	5.44669
	102.484	20.7328	-0.11372	5.44669
	102.43	20.7327	-0.119425	5.44669
	102.37	20.7329	-0.123113	5.44669
	102.359	20.7331	-0.122623	5.44669
	102.375	20.733	-0.121106	5.44669
	102.385	20.7822	-0.128515	5.44669
	102.384	20.9089	-0.149146	5.44669
	102.38	20.9614	-0.157844	5.44669
	102.378	20.8426	-0.138839	5.44669
	102.379	20.7098	-0.117491	5.44669
	102.38	20.6862	-0.113673	5.44669
	102.38	20.7219	-0.119404	5.44669
	102.38	20.745	-0.123121	5.44669
	102.38	20.742	-0.122634	5.44669
	102.38	20.7325	-0.121108	5.44669
	102.38	20.7296	-0.120642	5.44669
	102.38	20.7317	-0.128859	5.44669
	102.38	20.7337	-0.149455	5.44669
	102.38	20.7337	-0.165722	5.44669
	102.38	20.733	-0.166888	5.44669
	102.38	20.7327	-0.153988	5.44669
	102.38	20.7329	-0.131225	5.44669
	102.38	20.733	-0.115721	5.44669
	102.38	20.733	-0.115646	5.44669
	102.38	20.733	-0.120861	5.44669
	102.38	20.733	-0.12303	5.44669
	102.38	20.733	-0.122078	5.44669
	102.38	20.6838	-0.120907	5.44669
	102.38	20.5078	-0.120755	5.44669
	102.38	20.2794	-0.121108	5.44669
	102.38	20.1698	-0.121309	5.44669
	102.38	20.193	-0.121268	5.44669
	102.38	20.1906	-0.12118	5.44669
	102.402	20.0256	-0.129028	5.44669
	102.46	19.7852	-0.149335	5.44669
	102.506	19.6667	-0.157741	5.44669
	102.532	19.6412	-0.1466	5.44669
	102.575	19.4661	-0.145637	5.44669
	102.614	19.0741	-0.150253	5.44669
	102.597	18.7234	-0.136956	5.44669
	102.529	18.5781	-0.127278	5.44669
	102.499	18.4725	-0.143302	5.44669
	102.554	18.2563	-0.155885	5.44669
	102.617	17.9711	-0.140104	5.44669
	102.628	17.7441	-0.118718	5.44669
	102.612	17.6721	-0.113738	5.44669
	102.601	17.6609	-0.126866	5.44669
	102.602	17.5738	-0.151082	5.44669
	102.607	17.4749	-0.159243	5.44669
	102.608	17.4048	-0.138737	5.44669
	102.607	17.3027	-0.116951	5.44669
	102.606	17.2186	-0.113483	5.44669
	102.606	17.2092	-0.119517	5.44669
	102.606	17.2334	-0.123235	5.44669
	102.606	17.2467	-0.122642	5.44669
	102.606	17.1944	-0.121071	5.44669
	102.606	17.0124	-0.120623	5.44669
	102.606	16.7826	-0.120994	5.44669
	102.606	16.6746	-0.121309	5.44669
	102.606	16.6989	-0.121309	5.44669
	102.606	16.7456	-0.121197	5.44669
	102.606	16.707	-0.12115	5.44669
	102.606	16.5188	-0.12117	5.44669
	102.629	16.2815	-0.121195	5.44669
	102.686	16.1725	-0.121198	5.44669
	102.71	16.1991	-0.121191	5.4507
	102.656	16.2471	-0.121187	5.46104
	102.618	16.2082	-0.121187	5.46531
	102.665	16.0195	-0.121189	5.45562
	102.705	15.8313	-0.12119	5.4448
	102.661	15.8492	-0.121189	5.44287
	102.6	15.9283	-0.121189	5.44579
	102.607	15.8575	-0.12906	5.44767
	102.68	15.735	-0.157215	5.44742
	102.715	15.6495	-0.18589	5.44664
	102.683	15.5002	-0.175268	5.44641
	102.698	15.2464	-0.135014	5.44658
	102.789	14.9614	-0.110003	5.45075
	102.856	14.7478	-0.111945	5.4611
	102.857	14.6322	-0.12135	5.46532
	102.834	14.4427	-0.124551	5.4556
	102.825	14.1241	-0.122542	5.44479
	102.829	13.9152	-0.120561	5.44288
	102.834	13.8692	-0.120445	5.44579
	102.834	13.8144	-0.121101	5.44767
	102.833	13.7412	-0.121417	5.44742
	102.832	13.7195	-0.121316	5.44664
	102.832	13.7347	-0.121161	5.44641
	102.833	13.7486	-0.121133	5.44659
	102.833	13.7489	-0.121175	5.44674
	102.833	13.7441	-0.121204	5.44675
	102.833	13.6928	-0.1212	5.44669
	102.833	13.5177	-0.121189	5.44667
	102.833	13.2904	-0.121185	5.44668
	102.833	13.1809	-0.121188	5.44669
	102.855	13.2038	-0.12119	5.44669
	102.912	13.2504	-0.12119	5.44669
	102.936	13.2614	-0.121189	5.44669
	102.882	13.2003	-0.121189	5.44669
	102.844	13.0154	-0.12906	5.44669
	102.913	12.7875	-0.157215	5.44669
	103.011	12.6813	-0.18589	5.44669
	103.014	12.7057	-0.175268	5.44669
	102.956	12.7517	-0.135014	5.44669
	102.904	12.762	-0.110003	5.44669
	102.877	12.7499	-0.111945	5.44669
	102.924	12.692	-0.12135	5.44669
	103.027	12.5167	-0.124551	5.44669
	103.087	12.3409	-0.122542	5.44669
	103.081	12.3592	-0.120561	5.44669
	103.058	12.4341	-0.120445	5.44669
	103.051	12.3613	-0.121101	5.44669
	103.056	12.2396	-0.121417	5.44669
	103.061	12.2042	-0.121316	5.44669
	103.061	12.2311	-0.121161	5.44669
	103.059	12.2546	-0.121133	5.44669
	103.058	12.2549	-0.121175	5.44669
	103.059	12.2466	-0.121204	5.44669
	103.059	12.2431	-0.129071	5.44669
	103.059	12.2445	-0.149344	5.44669
	103.059	12.2464	-0.15773	5.44669
	103.059	12.2467	-0.138721	5.44669
	103.059	12.2461	-0.117482	5.44669
	103.081	12.2458	-0.113712	5.44669
	103.139	12.2458	-0.119424	5.44669
	103.162	12.246	-0.123115	5.44669
	103.109	12.246	-0.122625	5.44669
	103.071	12.246	-0.121106	5.44669
	103.14	12.246	-0.120644	5.44669
	103.259	12.246	-0.12099	5.44669
	103.32	12.1968	-0.1213	5.44669
	103.308	12.07	-0.121306	5.44669
	103.282	11.9684	-0.121199	5.44669
	103.276	11.9112	-0.121152	5.44669
	103.282	11.8648	-0.12117	5.44669
	103.287	11.9055	-0.121194	5.44669
	103.287	11.9454	-0.121198	5.44669
	103.285	11.8503	-0.121191	5.44669
	103.285	11.7316	-0.121187	5.44669
	103.285	11.7055	-0.129058	5.44669
	103.285	11.7351	-0.149345	5.44669
	103.285	11.7566	-0.157735	5.44669
	103.285	11.755	-0.138723	5.44669
	103.285	11.7467	-0.117481	5.44669
	103.285	11.7438	-0.121581	5.44669
	103.285	11.7455	-0.147579	5.44669
	103.285	11.7473	-0.15966	5.44669
	103.285	11.7474	-0.140158	5.44669
	103.285	11.7468	-0.117398	5.44669
	103.285	11.7465	-0.113166	5.44669
	103.285	11.7466	-0.119225	5.44669
	103.307	11.7468	-0.123226	5.44669
	103.365	11.796	-0.122742	5.44669
	103.411	11.9719	-0.121116	5.44669
	103.415	12.2003	-0.120607	5.44669
	103.378	12.2607	-0.120971	5.44669
	103.314	12.1107	-0.121305	5.44669
	103.292	12.0116	-0.121315	5.44669
	103.372	12.1193	-0.121201	5.44669
	103.49	12.2641	-0.121149	5.44669
	103.546	12.2967	-0.121168	5.44669
	103.532	12.2604	-0.121195	5.44669
	103.508	12.234	-0.121199	5.44669
	103.503	12.2358	-0.121191	5.44669
	103.509	12.2952	-0.121187	5.44669
	103.536	12.4747	-0.121187	5.44669
	103.593	12.701	-0.121189	5.44669
	103.615	12.8085	-0.12119	5.44669
	103.56	12.7851	-0.121189	5.44669
	103.523	12.7391	-0.121189	5.44669
	103.57	12.7284	-0.121189	5.44669
	103.632	12.7403	-0.121189	5.44669
	103.646	12.7491	-0.121189	5.44669
	103.631	12.7486	-0.121189	5.44669
	103.642	12.7452	-0.121189	5.44669
	103.678	12.7932	-0.121189	5.44669
	103.671	12.9699	-0.121189	5.44669
	103.652	13.199	-0.121189	5.44669
	103.691	13.3086	-0.121189	5.44669
	103.743	13.2852	-0.121189	5.4507
	103.756	13.2383	-0.121189	5.46104
	103.743	13.2273	-0.121189	5.46531
	103.734	13.2394	-0.121189	5.45562
	103.734	13.2484	-0.121189	5.4448
	103.738	13.2479	-0.121189	5.44287
	103.739	13.2937	-0.121189	5.44579
	103.761	13.4684	-0.121189	5.44767
	103.817	13.6975	-0.12906	5.44742
	103.841	13.8078	-0.149345	5.44664
	103.81	13.7847	-0.157734	5.44641
	103.829	13.7377	-0.138723	5.44658
	103.922	13.7265	-0.117481	5.44674
	103.988	13.7386	-0.113711	5.44675
	103.988	13.7476	-0.119423	5.44669
	103.965	13.7963	-0.130986	5.44667
	103.956	13.9689	-0.158651	5.44668
	103.96	14.196	-0.185806	5.44669
	103.965	14.3063	-0.174722	5.44669
	103.966	14.2838	-0.134816	5.44669
	103.964	14.2864	-0.110113	5.44669
	103.964	14.4511	-0.112062	5.44669
	103.964	14.6914	-0.121359	5.44669
	103.964	14.81	-0.124514	5.44669
	103.964	14.7863	-0.122523	5.44669
	103.964	14.7362	-0.120566	5.44669
	103.964	14.7239	-0.120454	5.44669
	103.964	14.7858	-0.121103	5.44669
	103.964	14.9715	-0.121414	5.44669
	103.986	15.1994	-0.121314	5.44669
	104.066	15.3054	-0.121162	5.44669
	104.17	15.2808	-0.121133	5.44669
	104.219	15.2348	-0.121176	5.44669
	104.209	15.2737	-0.121203	5.44669
	104.188	15.4126	-0.1212	5.44669
	104.183	15.523	-0.121189	5.44669
	104.188	15.5795	-0.129056	5.44669
	104.192	15.6717	-0.149343	5.44669
	104.192	15.7566	-0.157735	5.44669
	104.19	15.7698	-0.138723	5.44669
	104.19	15.7469	-0.117481	5.44669
	104.19	15.7328	-0.121581	5.44669
	104.19	15.7351	-0.147579	5.44669
	104.19	15.7411	-0.167531	5.44669
	104.19	15.7428	-0.168314	5.44669
	104.19	15.7905	-0.153943	5.44669
	104.19	15.9653	-0.130699	5.44669
	104.19	16.1937	-0.115517	5.44669
	104.19	16.3037	-0.115748	5.44669
	104.19	16.2807	-0.120976	5.44669
	104.19	16.2339	-0.123042	5.44669
	104.213	16.2228	-0.122042	5.44669
	104.27	16.2348	-0.120888	5.44669
	104.316	16.2438	-0.12076	5.44669
	104.342	16.2925	-0.121116	5.44669
	104.385	16.4651	-0.121311	5.44669
	104.424	16.643	-0.121266	5.44669
	104.43	16.6265	-0.121178	5.44669
	104.419	16.5516	-0.121157	5.44669
	104.413	16.673	-0.12118	5.44669
	104.414	16.9704	-0.121197	5.44669
	104.417	17.2343	-0.121196	5.44669
	104.418	17.3172	-0.121189	5.44669
	104.417	17.2705	-0.121187	5.44669
	104.416	17.2234	-0.121188	5.44669
	104.416	17.2206	-0.12119	5.44669
	104.417	17.2362	-0.12119	5.44669
	104.417	17.2437	-0.121189	5.44669
	104.417	17.2414	-0.121189	5.44669
	104.417	17.2377	-0.121189	5.44669
	104.417	17.237	-0.121189	5.44669
	104.417	17.2872	-0.121189	5.44669
	104.417	17.4638	-0.121189	5.44669
	104.417	17.6921	-0.121189	5.44669
	104.417	17.8015	-0.12906	5.44669
	104.417	17.7782	-0.157215	5.44669
	104.417	17.7315	-0.18589	5.44669
	104.417	17.7205	-0.175268	5.44669
	104.439	17.7326	-0.135014	5.44669
	104.519	17.7415	-0.117873	5.44669
	104.6	17.741	-0.1401	5.44669
	104.57	17.7376	-0.157895	5.44669
	104.478	17.7364	-0.142085	5.44669
	104.487	17.737	-0.118834	5.44669
	104.596	17.7378	-0.113082	5.44669
	104.672	17.787	-0.11868	5.44669
	104.671	17.9136	-0.123027	5.44669
	104.644	18.0151	-0.130723	5.44669
	104.633	18.0723	-0.149388	5.44669
	104.639	18.168	-0.157161	5.44669
	104.644	18.254	-0.138467	5.44669
	104.645	18.3157	-0.117578	5.44669
	104.643	18.4188	-0.113842	5.44669
	104.642	18.5063	-0.119444	5.44669
	104.643	18.566	-0.123077	5.44669
	104.665	18.6677	-0.130472	5.44669
	104.723	18.7554	-0.149265	5.44669
	104.746	18.7664	-0.157199	5.44669
	104.715	18.7416	-0.138527	5.44669
	104.734	18.7275	-0.117589	5.44669
	104.827	18.7305	-0.113826	5.44669
	104.893	18.7859	-0.119433	5.44669
	104.893	18.9635	-0.123079	5.44669
	104.848	19.1903	-0.122606	5.44669
	104.781	19.2987	-0.121111	5.44669
	104.762	19.2755	-0.120653	5.44669
	104.821	19.2292	-0.120992	5.44669
	104.882	19.2184	-0.121297	5.44669
	104.891	19.2795	-0.121304	5.44669
	104.874	19.4644	-0.121199	5.44669
	104.863	19.6922	-0.121152	5.44669
	104.865	19.7984	-0.12117	5.44669
	104.87	19.774	-0.121194	5.44669
	104.871	19.728	-0.121198	5.44669
	104.87	19.7177	-0.121191	5.44669
	104.869	19.7298	-0.121187	5.44669
	104.869	19.7877	-0.121188	5.44669
	104.869	19.963	-0.12906	5.44669
	104.869	20.188	-0.149345	5.44669
	104.869	20.2964	-0.157734	5.44669
	104.869	20.274	-0.138722	5.44669
	104.869	20.2279	-0.117481	5.44669
	104.869	20.217	-0.113711	5.44669
	104.869	20.2288	-0.127294	5.44268
	104.869	20.2376	-0.151271	5.43234
	104.869	20.2371	-0.15917	5.42806
	104.869	20.2338	-0.138639	5.43775
	104.869	20.2817	-0.124807	5.44858
	104.869	20.4584	-0.141667	5.4505
	104.869	20.6383	-0.156079	5.44759
	104.869	20.6212	-0.140766	5.44571
	104.869	20.5453	-0.126797	5.44595
	104.869	20.6173	-0.141746	5.44673
	104.869	20.7391	-0.155404	5.44696
	104.869	20.7747	-0.140455	5.44679
	104.869	20.748	-0.119036	5.44663
	104.892	20.7736	-0.113746	5.44663
	104.949	20.9	-0.118886	5.44668
	104.995	21.0099	-0.122878	5.44671
	105.021	21.0706	-0.122716	5.4467
	105.064	21.1648	-0.121229	5.44668
	105.103	21.249	-0.120663	5.44668
	105.109	21.2612	-0.120955	5.44669
	105.098	21.2381	-0.121278	5.44669
	105.092	21.2735	-0.12131	5.44669
	105.093	21.4028	-0.129079	5.44669
	105.096	21.5103	-0.14931	5.44669
	105.097	21.5691	-0.157713	5.44669
	105.096	21.6633	-0.138726	5.44669
	105.095	21.7481	-0.11749	5.44669
	105.095	21.7607	-0.113713	5.44669
	105.095	21.7375	-0.119421	5.44669
	105.096	21.7235	-0.123114	5.44669
	105.096	21.726	-0.122625	5.44669
	105.095	21.732	-0.121107	5.44669
	105.118	21.7336	-0.128515	5.44669
	105.175	21.7814	-0.149146	5.44669
	105.221	21.9561	-0.157844	5.44669
	105.247	22.1846	-0.13884	5.44669
	105.291	22.2946	-0.125362	5.44669
	105.33	22.2716	-0.141829	5.44669
	105.335	22.2247	-0.155949	5.44669
	105.325	22.2136	-0.140654	5.44669
	105.318	22.2256	-0.118926	5.44669
	105.319	22.2838	-0.113629	5.44669
	105.322	22.4593	-0.118876	5.44669
	105.323	22.6843	-0.122915	5.44669
	105.322	22.7926	-0.122736	5.44669
	105.322	22.7701	-0.121224	5.44669
	105.322	22.7241	-0.120654	5.44669
	105.322	22.7131	-0.120953	5.44669
	105.322	22.725	-0.12128	5.44669
	105.344	22.7338	-0.121311	5.44669
	105.402	22.7333	-0.121208	5.44669
	105.425	22.73	-0.121154	5.44669
	105.394	22.7779	-0.121168	5.44669
	105.391	22.9054	-0.121193	5.44669
	105.426	23.0077	-0.121198	5.44669
	105.469	23.0649	-0.121192	5.44669
	105.522	23.1603	-0.121187	5.44669
	105.56	23.2462	-0.121187	5.44669
	105.561	23.2588	-0.121189	5.44669
	105.549	23.2352	-0.12119	5.44669
	105.544	23.2211	-0.121189	5.44669
	105.546	23.2728	-0.121189	5.44669
	105.549	23.4549	-0.121189	5.44669
	105.549	23.6849	-0.121189	5.44669
	105.548	23.793	-0.121189	5.44669
	105.548	23.7686	-0.12906	5.44669
	105.548	23.7711	-0.149345	5.44669
	105.548	23.9365	-0.157734	5.44669
	105.548	24.1771	-0.138723	5.44669
	105.57	24.2956	-0.117481	5.44669
	105.65	24.2718	-0.113711	5.44669
	105.754	24.2708	-0.119423	5.44669
	105.803	24.4345	-0.123115	5.44669
	105.793	24.6757	-0.122625	5.44669
	105.772	24.7949	-0.121106	5.44669
	105.767	24.8205	-0.120644	5.44669
	105.772	24.9461	-0.12099	5.44669
	105.776	25.1621	-0.1213	5.4507
	105.776	25.2844	-0.121306	5.46104
	105.774	25.271	-0.121199	5.46531
	105.774	25.2238	-0.121152	5.45562
	105.774	25.2091	-0.12117	5.4448
	105.774	25.2198	-0.121194	5.44287
	105.775	25.2787	-0.121198	5.44579
	105.774	25.4549	-0.129062	5.44767
	105.774	25.68	-0.149342	5.44742
	105.774	25.7881	-0.157732	5.44664
	105.774	25.7655	-0.138723	5.44641
	105.797	25.7195	-0.117482	5.44658
	105.854	25.7578	-0.113711	5.44674
	105.9	25.8964	-0.119423	5.44675
	105.926	25.9576	-0.123115	5.44669
	105.969	25.8383	-0.122625	5.44667
	106.008	25.653	-0.121106	5.44668
	106.014	25.4523	-0.120644	5.44669
	106.003	25.2111	-0.12099	5.44669
	105.997	24.9493	-0.1213	5.44669
	105.998	24.6919	-0.121306	5.44669
	106.001	24.4925	-0.121199	5.44669
	106.002	24.4221	-0.121152	5.44669
	106.001	24.4019	-0.12117	5.44669
	106	24.3103	-0.121194	5.44669
	106	24.2128	-0.121198	5.44669
	106.001	24.194	-0.121191	5.44669
	106.001	24.1699	-0.121187	5.44669
	106.001	24.0109	-0.121187	5.44669
	106.001	23.7806	-0.121189	5.44669
	106.001	23.6642	-0.12119	5.44669
	106.001	23.6852	-0.121189	5.44669
	106.001	23.7335	-0.121189	5.44669
	106.001	23.6967	-0.121189	5.44669
	106.001	23.5088	-0.121189	5.44669
	106.001	23.2709	-0.121189	5.44669
	106.001	23.1617	-0.121189	5.44669
	106.001	23.1391	-0.121189	5.44669
	106.023	23.0113	-0.121189	5.44669
	106.103	22.7932	-0.121189	5.44669
	106.206	22.6708	-0.121189	5.44669
	106.256	22.685	-0.121189	5.44669
	106.245	22.7325	-0.121189	5.44669
	106.224	22.747	-0.121189	5.44669
	106.219	22.7362	-0.121189	5.44669
	106.225	22.7265	-0.121189	5.44669
	106.229	22.6771	-0.121189	5.44669
	106.229	22.5536	-0.121189	5.44669
	106.227	22.4535	-0.121189	5.44669
	106.226	22.3958	-0.121189	5.44669
	106.227	22.2994	-0.121189	5.44669
	106.227	22.1641	-0.121189	5.44669
	106.227	21.9758	-0.121189	5.44669
	106.227	21.7712	-0.121189	5.44669
	106.227	21.6757	-0.121189	5.44669
	106.227	21.6963	-0.121189	5.44669
	106.227	21.7369	-0.121189	5.44669
	106.227	21.7463	-0.121189	5.44669
	106.227	21.7357	-0.121189	5.44669
	106.227	21.728	-0.121189	5.44669
	106.249	21.7285	-0.121189	5.44669
	106.307	21.7314	-0.121189	5.44669
	106.353	21.7325	-0.121189	5.44669
	106.356	21.7319	-0.121189	5.44669
	106.342	21.6821	-0.121189	5.44669
	106.335	21.5061	-0.121189	5.44669
	106.337	21.2779	-0.12906	5.44669
	106.363	21.1684	-0.149345	5.44669
	106.421	21.1915	-0.157734	5.44669
	106.466	21.189	-0.146593	5.44669
	106.469	21.0733	-0.145637	5.44669
	106.455	21.0088	-0.150256	5.44669
	106.448	21.0695	-0.136957	5.44669
	106.451	21.0268	-0.119407	5.44669
	106.454	20.8254	-0.115146	5.44669
	106.454	20.6813	-0.11934	5.44669
	106.454	20.6807	-0.12257	5.44669
	106.453	20.6806	-0.122426	5.44669
	106.453	20.5743	-0.121217	5.44669
	106.453	20.4638	-0.120761	5.44669
	106.453	20.4448	-0.121	5.44669
	106.453	20.5237	-0.129133	5.44669
	106.453	20.6694	-0.149442	5.44669
	106.476	20.7683	-0.157749	5.44669
	106.555	20.7684	-0.138694	5.44669
	106.659	20.735	-0.117464	5.44669
	106.709	20.7212	-0.113714	5.44669
	106.698	20.7273	-0.119431	5.44669
	106.677	20.784	-0.123118	5.44669
	106.672	20.9609	-0.122623	5.44669
	106.677	21.1379	-0.121105	5.44669
	106.681	21.0702	-0.120644	5.44669
	106.681	20.8681	-0.128862	5.44669
	106.68	20.8883	-0.149455	5.44669
	106.679	21.0798	-0.157851	5.44669
	106.679	21.1212	-0.138732	5.44669
	106.68	21.0655	-0.117444	5.44669
	106.68	21.125	-0.113692	5.44669
	106.68	21.2344	-0.119429	5.44669
	106.68	21.2693	-0.123125	5.44669
	106.68	21.2467	-0.122627	5.44669
	106.68	21.225	-0.121104	5.44669
	106.68	21.2241	-0.120642	5.44669
	106.68	21.2314	-0.120991	5.44669
	106.68	21.2348	-0.1213	5.44669
	106.68	21.2336	-0.121306	5.44669
	106.68	21.2319	-0.121199	5.44669
	106.68	21.2316	-0.121152	5.44669
	106.68	21.2321	-0.12117	5.44669
	106.68	21.2324	-0.121195	5.44669
	106.68	21.2323	-0.121198	5.44669
	106.68	21.2322	-0.129062	5.44669
	106.68	21.2322	-0.149342	5.44669
	106.68	21.2322	-0.157732	5.44669
	106.68	21.2322	-0.138723	5.44669
	106.68	21.2322	-0.117482	5.44669
	106.68	21.2322	-0.113711	5.44669
	106.68	21.2322	-0.119423	5.44669
	106.702	21.2322	-0.123115	5.44669
	106.759	21.183	-0.122625	5.44669
	106.805	21.0563	-0.121106	5.44669
	106.831	21.0038	-0.128515	5.44669
	106.875	21.0734	-0.149146	5.44669
	106.914	21.0794	-0.157845	5.44669
	106.919	21.0506	-0.13884	5.44669
	106.886	21.0845	-0.125362	5.44669
	106.8	21.0674	-0.141829	5.44669
	106.72	20.9924	-0.16382	5.44669
	106.753	20.909	-0.16881	5.44669
	106.868	20.7932	-0.163341	5.44669
	106.938	20.7081	-0.159318	5.44669
	106.932	20.7031	-0.151713	5.44669
	106.905	20.7296	-0.13297	5.44669
	106.896	20.7422	-0.117262	5.44669
	106.902	20.7381	-0.115671	5.44669
	106.908	20.7318	-0.120324	5.44669
	106.908	20.7307	-0.130667	5.44669
	106.906	20.7324	-0.150326	5.44669
	106.905	20.7336	-0.157574	5.44669
	106.905	20.7334	-0.138307	5.44669
	106.906	20.733	-0.117364	5.44669
	106.906	20.7328	-0.113809	5.44669
	106.906	20.7329	-0.127377	5.44669
	106.906	20.733	-0.151271	5.44669
	106.906	20.733	-0.15914	5.44669
	106.906	20.6838	-0.138627	5.44669
	106.906	20.5078	-0.116941	5.44669
	106.906	20.2794	-0.113519	5.44669
	106.906	20.1699	-0.119535	5.44669
	106.906	20.193	-0.12323	5.44669
	106.906	20.2398	-0.122633	5.44669
	106.906	20.2508	-0.121069	5.44669
	106.906	20.2879	-0.128496	5.44669
	106.928	20.4058	-0.149151	5.44669
	107.008	20.4587	-0.157854	5.44669
	107.089	20.3433	-0.138841	5.44669
	107.081	20.2118	-0.117488	5.44669
	107.047	20.1875	-0.113672	5.44669
	107.08	20.2225	-0.119404	5.44268
	107.135	20.2455	-0.123121	5.43234
	107.151	20.1935	-0.122634	5.42806
	107.139	20.0082	-0.121108	5.43775
	107.128	19.7768	-0.120642	5.44858
	107.128	19.6694	-0.128859	5.4505
	107.132	19.6945	-0.149455	5.44759
	107.133	19.7413	-0.157852	5.44571
	107.133	19.7516	-0.138733	5.44595
	107.132	19.7393	-0.117443	5.44673
	107.154	19.7304	-0.113691	5.44696
	107.212	19.7311	-0.119429	5.44679
	107.236	19.7345	-0.123125	5.44663
	107.204	19.6865	-0.122627	5.44663
	107.224	19.5099	-0.121104	5.44668
	107.317	19.2807	-0.120642	5.44671
	107.382	19.1711	-0.120991	5.4467
	107.382	19.1945	-0.1213	5.44668
	107.36	19.2906	-0.121306	5.44668
	107.35	19.4775	-0.121199	5.44669
	107.355	19.6938	-0.129022	5.44669
	107.36	19.7944	-0.149326	5.44669
	107.36	19.7718	-0.157739	5.4507
	107.359	19.7285	-0.138732	5.46103
	107.358	19.6695	-0.117483	5.46531
	107.358	19.554	-0.121579	5.45562
	107.381	19.4607	-0.147577	5.4448
	107.461	19.4521	-0.159661	5.44287
	107.564	19.4801	-0.140159	5.44579
	107.591	19.4946	-0.117398	5.44767
	107.501	19.5399	-0.113165	5.44742
	107.399	19.6106	-0.119225	5.44664
	107.424	19.5348	-0.123226	5.44641
	107.543	19.3162	-0.122742	5.44658
	107.618	19.1768	-0.128986	5.44674
	107.612	19.1842	-0.148762	5.44675
	107.584	19.235	-0.157516	5.44669
	107.575	19.2534	-0.138838	5.44667
	107.581	19.2429	-0.125478	5.44668
	107.587	19.2321	-0.141878	5.44669
	107.587	19.2312	-0.163799	5.44669
	107.585	19.1855	-0.168784	5.44669
	107.584	19.0605	-0.155467	5.44669
	107.584	18.9584	-0.131171	5.44669
	107.585	18.9004	-0.115172	5.44669
	107.585	18.8046	-0.115436	5.44669
	107.585	18.7188	-0.120968	5.44669
	107.585	18.7064	-0.123149	5.44669
	107.585	18.7301	-0.12209	5.44669
	107.585	18.7441	-0.12087	5.44669
	107.585	18.7415	-0.120735	5.44669
	107.585	18.7355	-0.128983	5.44669
	107.585	18.7338	-0.149474	5.44669
	107.585	18.6861	-0.157815	5.44669
	107.585	18.5606	-0.138711	5.44669
	107.585	18.5081	-0.117447	5.44669
	107.585	18.5773	-0.113701	5.44669
	107.585	18.5339	-0.119431	5.44669
	107.585	18.3292	-0.123122	5.44669
	107.607	18.184	-0.130496	5.44669
	107.687	18.2333	-0.149259	5.44669
	107.79	18.4098	-0.157188	5.44669
	107.84	18.4828	-0.138524	5.44669
	107.829	18.3548	-0.117592	5.44669
	107.808	18.2109	-0.121698	5.44669
	107.803	18.1859	-0.147588	5.44669
	107.809	18.225	-0.159623	5.44669
	107.813	18.2008	-0.140139	5.44669
	107.813	18.0706	-0.117403	5.44669
	107.811	17.9586	-0.113175	5.4507
	107.81	17.9475	-0.119227	5.46104
	107.811	17.9811	-0.131094	5.46531
	107.811	17.9496	-0.150896	5.45562
	107.811	17.8183	-0.157661	5.4448
	107.811	17.7084	-0.138141	5.44287
	107.811	17.6987	-0.117263	5.44579
	107.811	17.6827	-0.113826	5.44767
	107.811	17.5239	-0.119549	5.44742
	107.811	17.2908	-0.123127	5.44664
	107.833	17.1732	-0.122585	5.44641
	107.913	17.1947	-0.121085	5.44658
	108.017	17.2435	-0.12065	5.44674
	108.066	17.2561	-0.128871	5.44675
	108.056	17.2439	-0.149457	5.44669
	108.035	17.2344	-0.157848	5.44667
	108.03	17.2347	-0.13873	5.44668
	108.035	17.2382	-0.117444	5.44669
	108.039	17.2396	-0.113692	5.44669
	108.039	17.2389	-0.119429	5.44669
	108.037	17.2381	-0.123124	5.44669
	108.037	17.238	-0.122627	5.44669
	108.037	17.2383	-0.121104	5.44669
	108.037	17.2384	-0.120642	5.44669
	108.037	17.2384	-0.128861	5.44669
	108.037	17.2383	-0.149456	5.44669
	108.037	17.2383	-0.165722	5.44669
	108.037	17.2383	-0.174758	5.44669
	108.037	17.2383	-0.182144	5.44669
	108.06	17.2383	-0.16777	5.44669
	108.139	17.2383	-0.133254	5.44669
	108.221	17.2383	-0.111938	5.44669
	108.213	17.2383	-0.113383	5.44669
	108.156	17.2383	-0.121264	5.44669
	108.131	17.2383	-0.124004	5.44669
	108.163	17.2383	-0.122343	5.44669
	108.233	17.2383	-0.120672	5.44669
	108.281	17.2383	-0.120562	5.44669
	108.281	17.2383	-0.12111	5.44669
	108.265	17.2383	-0.121379	5.44669
	108.258	17.2383	-0.121297	5.44669
	108.261	17.2383	-0.121167	5.44669
	108.264	17.2383	-0.121142	5.44669
	108.265	17.2383	-0.121177	5.44669
	108.264	17.2383	-0.121201	5.44669
	108.263	17.2383	-0.121198	5.44669
	108.263	17.2383	-0.121189	5.44669
	108.264	17.2383	-0.121186	5.44669
	108.264	17.2383	-0.121188	5.44669
	108.286	17.2383	-0.12119	5.44669
	108.366	17.2383	-0.12119	5.44669
	108.447	17.2383	-0.121189	5.44669
	108.439	17.1891	-0.121189	5.44669
	108.405	17.0624	-0.121189	5.44669
	108.437	17.0099	-0.121189	5.44669
	108.493	17.0796	-0.121189	5.44669
	108.486	17.0855	-0.121189	5.44669
	108.417	17.0567	-0.121189	5.44669
	108.382	17.1398	-0.121189	5.44669
	108.436	17.2495	-0.121189	5.44669
	108.5	17.2761	-0.121189	5.44669
	108.512	17.2499	-0.121189	5.44669
	108.496	17.2297	-0.121189	5.44669
	108.484	17.2306	-0.121189	5.44669
	108.485	17.2382	-0.121189	5.44669
	108.49	17.241	-0.121189	5.44669
	108.492	17.2395	-0.121189	5.44669
	108.49	17.2379	-0.121189	5.44669
	108.49	17.2377	-0.121189	5.44669
	108.49	17.2382	-0.121189	5.44669
	108.49	17.2385	-0.121189	5.44669
	108.49	17.2876	-0.12906	5.44669
	108.49	17.4143	-0.149345	5.44669
	108.49	17.4667	-0.157734	5.44669
	108.49	17.3479	-0.138723	5.44669
	108.49	17.2152	-0.117481	5.44669
	108.49	17.1916	-0.113711	5.44669
	108.49	17.2273	-0.119423	5.44669
	108.49	17.2996	-0.123115	5.44669
	108.49	17.4725	-0.122625	5.44669
	108.49	17.6422	-0.121106	5.44669
	108.49	17.5729	-0.120644	5.44669
	108.49	17.3235	-0.12099	5.44669
	108.49	17.1691	-0.1213	5.44669
	108.49	17.1813	-0.121306	5.44669
	108.49	17.2394	-0.121199	5.44669
	108.49	17.2591	-0.121152	5.44669
	108.49	17.2467	-0.129041	5.44669
	108.49	17.2344	-0.14935	5.44669
	108.49	17.2337	-0.157743	5.44669
	108.512	17.2378	-0.138724	5.44669
	108.592	17.2397	-0.117479	5.44669
	108.695	17.2391	-0.113709	5.44669
	108.723	17.2382	-0.119424	5.44669
	108.655	17.238	-0.123116	5.44669
	108.61	17.1891	-0.122625	5.44669
	108.659	17.0133	-0.121106	5.44669
	108.724	16.7848	-0.120644	5.44669
	108.739	16.6752	-0.128861	5.44669
	108.723	16.6492	-0.149455	5.44669
	108.711	16.5199	-0.157851	5.44669
	108.712	16.3026	-0.138732	5.44669
	108.716	16.181	-0.117444	5.44669
	108.718	16.146	-0.113692	5.44669
	108.739	16.0173	-0.119429	5.44669
	108.796	15.8033	-0.123125	5.44669
	108.819	15.6829	-0.122627	5.44669
	108.788	15.6473	-0.121104	5.44669
	108.786	15.5178	-0.120642	5.44669
	108.821	15.2546	-0.120991	5.44669
	108.863	14.9585	-0.1213	5.44669
	108.917	14.7437	-0.121306	5.44669
	108.954	14.6807	-0.121199	5.44669
	108.956	14.669	-0.121152	5.44669
	108.944	14.5292	-0.12117	5.44669
	108.938	14.3023	-0.121195	5.44669
	108.94	14.1804	-0.121198	5.44669
	108.943	14.1979	-0.121191	5.44669
	108.943	14.2466	-0.121187	5.44669
	108.965	14.2113	-0.121187	5.44669
	109.022	14.0238	-0.121189	5.44669
	109.068	13.8348	-0.12119	5.44669
	109.072	13.9012	-0.121189	5.44669
	109.036	14.1563	-0.121189	5.44669
	108.971	14.314	-0.121189	5.44669
	108.949	14.3013	-0.121189	5.44669
	109.029	14.1925	-0.121189	5.44669
	109.147	13.9965	-0.121189	5.44669
	109.203	13.7809	-0.121189	5.44669
	109.19	13.6838	-0.121189	5.44669
	109.165	13.7077	-0.121189	5.44669
	109.16	13.7502	-0.121189	5.44669
	109.166	13.7593	-0.121189	5.44669
	109.171	13.7479	-0.121189	5.44669
	109.171	13.7399	-0.121189	5.44669
	109.169	13.7406	-0.121189	5.44669
	109.168	13.7437	-0.121189	5.44669
	109.168	13.6956	-0.121189	5.44669
	109.169	13.5682	-0.121189	5.44669
	109.191	13.5151	-0.121189	5.44669
	109.249	13.6339	-0.121189	5.44669
	109.272	13.7176	-0.121189	5.44669
	109.241	13.5653	-0.121189	5.44669
	109.26	13.3504	-0.12906	5.44669
	109.353	13.3445	-0.149345	5.44669
	109.419	13.4231	-0.157734	5.44669
	109.419	13.3606	-0.138723	5.4507
	109.396	13.2417	-0.117481	5.46104
	109.387	13.204	-0.113711	5.46531
	109.391	13.2288	-0.119423	5.45562
	109.396	13.2523	-0.123115	5.4448
	109.397	13.2533	-0.122625	5.44287
	109.395	13.2454	-0.121106	5.44579
	109.395	13.2417	-0.120644	5.44767
	109.395	13.1938	-0.12099	5.44742
	109.395	12.9705	-0.12917	5.44664
	109.395	12.5664	-0.149462	5.44641
	109.395	12.1295	-0.157744	5.44658
	109.395	11.6909	-0.138685	5.44674
	109.395	11.2548	-0.117462	5.44675
	109.395	10.9176	-0.121587	5.44268
	109.395	10.6854	-0.147588	5.43232
	109.417	10.4231	-0.159662	5.42805
	109.497	10.0063	-0.140156	5.43775
	109.601	9.51898	-0.117396	5.44858
	109.65	9.20192	-0.113166	5.4505
	109.64	9.10262	-0.127096	5.44759
	109.619	8.95483	-0.151382	5.4457
	109.614	8.59842	-0.159287	5.44595
	109.619	8.25266	-0.138649	5.44673
	109.623	8.09671	-0.116898	5.44696
	109.623	7.98489	-0.113493	5.44679
	109.621	7.81908	-0.119539	5.44663
	109.621	7.71257	-0.123241	5.44663
	109.643	7.71472	-0.122636	5.44668
	109.701	7.75156	-0.128937	5.44671
	109.747	7.76591	-0.148779	5.4467
	109.773	7.7096	-0.157541	5.44668
	109.816	7.52553	-0.146714	5.44668
	109.855	7.29628	-0.145756	5.44669
	109.861	7.18922	-0.158134	5.44669
	109.85	7.21375	-0.165073	5.44669
	109.844	7.26016	-0.155933	5.44669
	109.845	7.27058	-0.132686	5.44669
	109.848	7.2584	-0.123512	5.44669
	109.849	7.24958	-0.143249	5.44669
	109.848	7.25022	-0.157203	5.44669
	109.847	7.25362	-0.140675	5.44669
	109.847	7.20563	-0.118489	5.44669
	109.848	7.02896	-0.113439	5.44669
	109.848	6.79984	-0.118952	5.44669
	109.848	6.69021	-0.123014	5.44669
	109.848	6.71362	-0.130621	5.44669
	109.848	6.76047	-0.14935	5.44669
	109.848	6.77147	-0.157181	5.44669
	109.848	6.71019	-0.138489	5.44669
	109.848	6.52524	-0.11758	5.44669
	109.848	6.29738	-0.113835	5.44669
	109.848	6.19121	-0.11944	5.44669
	109.848	6.16644	-0.123078	5.44669
	109.87	6.08571	-0.130474	5.44669
	109.927	5.99439	-0.157136	5.44669
	109.973	5.92514	-0.185354	5.44669
	109.999	5.82076	-0.175071	5.44669
	110.02	5.73538	-0.135123	5.44669
	110.002	5.67704	-0.110118	5.44669
	109.984	5.52592	-0.119825	5.44669
	110.027	5.31093	-0.149468	5.44669
	110.081	5.14889	-0.161077	5.44669
	110.093	4.98997	-0.14008	5.4507
	110.079	4.8069	-0.116862	5.45702
	110.069	4.70994	-0.112969	5.45096
	110.07	4.72225	-0.119333	5.437
	110.074	4.75993	-0.123341	5.43586
	110.075	4.77104	-0.122752	5.44477
	110.074	4.71306	-0.12895	5.4496
	110.074	4.52946	-0.148743	5.44857
	110.074	4.30098	-0.157521	5.44644
	110.074	4.19409	-0.138847	5.44591
	110.074	4.21841	-0.117609	5.44645
	110.074	4.26468	-0.11372	5.44686
	110.074	4.22592	-0.119382	5.44684
	110.074	4.03783	-0.123095	5.44669
	110.074	3.80064	-0.122631	5.44663
	110.096	3.69168	-0.121116	5.44666
	110.154	3.71824	-0.120646	5.4467
	110.2	3.76618	-0.120988	5.4467
	110.226	3.77651	-0.129169	5.44669
	110.269	3.76375	-0.149462	5.44668
	110.308	3.75473	-0.157745	5.44668
	110.314	3.70629	-0.146556	5.44669
	110.303	3.53385	-0.145617	5.44669
	110.297	3.30666	-0.150261	5.44669
	110.298	3.19633	-0.136966	5.44669
	110.3	3.21877	-0.119409	5.44669
	110.301	3.26546	-0.115144	5.44669
	110.301	3.27674	-0.127209	5.44669
	110.3	3.26482	-0.158597	5.44669
	110.3	3.20662	-0.187127	5.44669
[truncated: 232 more rows]
