# Supplementary material for: Design of a cosmetic glove stiffness compensation mechanism for toddler-sized hand prostheses
Source: PLoS One. 2017 Aug 11;12(8):e0183233. doi: 10.1371/journal.pone.0183233 (PMC5553851; doi:10.1371/journal.pone.0183233)
Supplement: S1 Dataset — (ZIP) [file pone.0183233.s001.zip › 04 Prototype + hand measurements/VSTSIL_1.xlsx]

## Sheet: test_VSTSILb_1
LabVIEW Measurement
Writer_Version	2
Reader_Version	2
Separator	Tab
Decimal_Separator	.
Multi_Headings	No
X_Columns	No
Time_Pref	Absolute
Operator	localadmin
Date	2013-11-12
Time	00:15:24.654000
***End_of_Header***
Channels	4
Samples	10	10	10	10
Date	2013-11-12	2013-11-12	2013-11-12	2013-11-12
Time	00:15:24.654000	00:15:24.654000	00:15:24.654000	00:15:24.654000
Y_Unit_Label	mm	N	N	Pa
X_Dimension	Time	Time	Time	Time
X0	0	0	0	0
Delta_X	0.01	0.01	0.01	0.01
***End_of_Header***
X_Value	Voltage LVDT (Filtered)	Voltage Load Cell (Filtered)	Voltage Pinch Load Cell (Filtered)	Voltage Pressure (Filtered)	Comment
	113.921	-0.734227	-0.513641	5.44669
	113.921	-0.73393	-0.498779	5.44669
	113.921	-0.734044	-0.486328	5.44669
	113.921	-0.734198	-0.501752	5.44669
	113.921	-0.734221	-0.51507	5.44669
	113.921	-0.734177	-0.49981	5.44669
	113.921	-0.73415	-0.486252	5.44669
	113.921	-0.734154	-0.501354	5.44669
	113.921	-0.734166	-0.522801	5.44669
	113.921	-0.734169	-0.528049	5.44669
	113.921	-0.734166	-0.522882	5.44669
	113.921	-0.734164	-0.511022	5.44669
	113.921	-0.734164	-0.49091	5.44669
	113.921	-0.734165	-0.476141	5.44669
	113.921	-0.734165	-0.475431	5.44669
	113.921	-0.734165	-0.487989	5.44669
	113.921	-0.734165	-0.502577	5.44669
	113.921	-0.734165	-0.49779	5.44669
	113.921	-0.734165	-0.48171	5.44669
	113.921	-0.734165	-0.475268	5.44669
	113.921	-0.734165	-0.478063	5.44669
	113.943	-0.734165	-0.473617	5.44669
	114.001	-0.734165	-0.461639	5.44669
	114.024	-0.734165	-0.464627	5.44669
	113.971	-0.734165	-0.479026	5.44669
	113.91	-0.734165	-0.493272	5.44669
	113.9	-0.734165	-0.503462	5.44669
	113.916	-0.734165	-0.496275	5.44669
	113.926	-0.734165	-0.48863	5.44669
	113.925	-0.734165	-0.495693	5.44669
	113.921	-0.734165	-0.49472	5.44669
	113.919	-0.734165	-0.482877	5.44669
	113.92	-0.734165	-0.47685	5.44669
	113.921	-0.783355	-0.478311	5.44669
	113.921	-0.91013	-0.481029	5.4507
	113.921	-0.962562	-0.489514	5.46104
	113.921	-0.843745	-0.501218	5.46531
	113.921	-0.71099	-0.496678	5.45562
	113.921	-0.687426	-0.489598	5.4448
	113.921	-0.723129	-0.503826	5.44287
	113.921	-0.746204	-0.51477	5.44579
	113.921	-0.743138	-0.498946	5.44767
	113.921	-0.733645	-0.485997	5.44742
	113.921	-0.730758	-0.501554	5.44664
	113.921	-0.732923	-0.515105	5.44641
	113.921	-0.734855	-0.499895	5.44658
	113.921	-0.734896	-0.486275	5.44674
	113.921	-0.734225	-0.501333	5.44675
	113.921	-0.73393	-0.522784	5.44669
	113.921	-0.734045	-0.520178	5.44667
	113.921	-0.734198	-0.494732	5.44668
	113.921	-0.734221	-0.482351	5.44669
	113.921	-0.734177	-0.49366	5.44669
	113.921	-0.73415	-0.488237	5.44669
	113.921	-0.734154	-0.463898	5.44669
	113.921	-0.734166	-0.468514	5.44669
	113.921	-0.734169	-0.504751	5.44669
	113.921	-0.734166	-0.522352	5.44669
	113.921	-0.734164	-0.501745	5.44669
	113.921	-0.734164	-0.484467	5.44669
	113.921	-0.734165	-0.492046	5.44669
	113.921	-0.734165	-0.486808	5.44669
	113.921	-0.734165	-0.456002	5.44669
	113.921	-0.734165	-0.432985	5.44669
	113.921	-0.734165	-0.440268	5.44669
	113.921	-0.734165	-0.468188	5.44669
	113.921	-0.734165	-0.487807	5.44669
	113.921	-0.734165	-0.495637	5.44669
	113.921	-0.734165	-0.509194	5.44669
	113.921	-0.734165	-0.522693	5.44669
	113.921	-0.734165	-0.525208	5.44669
	113.921	-0.734165	-0.521729	5.44669
	113.921	-0.734165	-0.51942	5.44669
	113.921	-0.783355	-0.519696	5.44669
	113.921	-0.91013	-0.520633	5.44669
	113.921	-0.962562	-0.513057	5.44669
	113.921	-0.843745	-0.492563	5.44669
	113.921	-0.76018	-0.47611	5.44669
	113.943	-0.863392	-0.46696	5.44669
	114.001	-0.951527	-0.451722	5.44669
	114.024	-0.855784	-0.44586	5.44669
	113.971	-0.719963	-0.472	5.44669
	113.91	-0.686906	-0.512316	5.44669
	113.9	-0.719722	-0.532103	5.44669
	113.916	-0.744961	-0.527992	5.44669
	113.926	-0.743828	-0.519543	5.44669
	113.925	-0.734376	-0.517513	5.44669
	113.921	-0.730819	-0.519674	5.44669
	113.919	-0.732688	-0.521302	5.44669
	113.92	-0.734736	-0.521216	5.44669
	113.921	-0.734929	-0.51273	5.44669
	113.921	-0.734282	-0.492219	5.44669
	113.921	-0.733942	-0.483953	5.44669
	113.921	-0.73403	-0.495226	5.44669
	113.921	-0.734187	-0.488324	5.44669
	113.921	-0.783412	-0.463378	5.44669
	113.921	-0.910146	-0.468265	5.44669
	113.921	-0.962549	-0.496961	5.44669
	113.921	-0.843733	-0.494318	5.44669
	113.921	-0.71099	-0.465223	5.44669
	113.921	-0.68743	-0.459029	5.44669
	113.921	-0.723131	-0.475447	5.44669
	113.921	-0.795393	-0.49377	5.44669
	113.921	-0.919102	-0.512814	5.44669
	113.921	-1.01123	-0.524874	5.44669
	113.921	-1.0163	-0.524835	5.44669
	113.921	-0.938145	-0.520797	5.44669
	113.921	-0.797697	-0.519162	5.44669
	113.921	-0.700685	-0.519919	5.44669
	113.921	-0.699526	-0.520818	5.44669
	113.921	-0.731868	-0.520926	5.44669
	113.921	-0.745564	-0.512781	5.44669
	113.921	-0.739764	-0.492343	5.44669
	113.921	-0.732459	-0.483987	5.44669
	113.943	-0.73146	-0.503067	5.44669
	114.001	-0.733638	-0.524325	5.44669
	114.024	-0.734905	-0.520208	5.44669
	113.971	-0.734662	-0.486326	5.44669
	113.91	-0.73411	-0.453961	5.44669
	113.9	-0.733965	-0.457207	5.44669
	113.916	-0.734101	-0.470826	5.44669
	113.926	-0.734209	-0.467624	5.44669
	113.925	-0.734206	-0.475957	5.44669
	113.943	-0.734166	-0.506496	5.44669
	113.999	-0.734151	-0.520429	5.44669
	114.024	-0.734158	-0.500319	5.44669
	113.971	-0.734167	-0.476682	5.44669
	113.911	-0.734168	-0.472304	5.44669
	113.9	-0.734165	-0.486486	5.44669
	113.916	-0.734164	-0.510929	5.44669
	113.926	-0.734164	-0.526681	5.44669
	113.925	-0.734165	-0.526263	5.44669
	113.921	-0.734165	-0.520753	5.44669
	113.919	-0.734165	-0.518636	5.44669
	113.92	-0.734165	-0.519714	5.44669
	113.921	-0.734165	-0.513049	5.44669
	113.921	-0.734165	-0.492886	5.44669
	113.921	-0.734165	-0.484119	5.44669
	113.921	-0.734165	-0.502929	5.44669
	113.921	-0.734165	-0.51635	5.44669
	113.921	-0.734165	-0.499928	5.44669
	113.921	-0.734165	-0.485847	5.44669
	113.921	-0.734165	-0.493271	5.44669
	113.921	-0.734165	-0.494701	5.44669
	113.921	-0.734165	-0.491602	5.44669
	113.921	-0.734165	-0.50537	5.44669
	113.921	-0.734165	-0.522575	5.44669
	113.921	-0.734165	-0.526526	5.44669
	113.921	-0.734165	-0.514453	5.44669
	113.921	-0.734165	-0.491045	5.44669
	113.921	-0.734165	-0.482848	5.44669
	113.921	-0.734165	-0.503051	5.44669
	113.921	-0.734165	-0.516853	5.44669
	113.921	-0.734165	-0.492225	5.44669
	113.921	-0.734165	-0.457583	5.44669
	113.921	-0.734165	-0.464492	5.44669
	113.921	-0.734165	-0.505318	5.44669
	113.921	-0.734165	-0.53189	5.44669
	113.921	-0.734165	-0.522527	5.44669
	113.921	-0.734165	-0.484601	5.44669
	113.921	-0.734165	-0.452412	5.44669
	113.921	-0.734165	-0.465043	5.44669
	113.921	-0.734165	-0.499517	5.44669
	113.921	-0.734165	-0.496535	5.44669
	113.921	-0.734165	-0.465243	5.44669
	113.921	-0.734165	-0.46612	5.44669
	113.921	-0.734165	-0.503269	5.44669
	113.921	-0.734165	-0.530452	5.44669
	113.921	-0.734165	-0.522653	5.44669
	113.921	-0.684974	-0.485165	5.44669
	113.921	-0.558199	-0.452604	5.44669
	113.921	-0.505767	-0.464922	5.44669
	113.921	-0.624585	-0.507269	5.44669
	113.921	-0.75734	-0.532555	5.44669
	113.921	-0.780903	-0.522112	5.44669
	113.921	-0.69601	-0.492062	5.44669
	113.921	-0.54616	-0.480543	5.44669
	113.921	-0.447604	-0.501723	5.44669
	113.921	-0.449139	-0.524986	5.44669
	113.921	-0.532349	-0.520962	5.44669
	113.921	-0.623375	-0.486407	5.44669
	113.921	-0.591719	-0.453726	5.44669
	113.921	-0.490546	-0.457081	5.44669
	113.921	-0.401431	-0.470856	5.44669
	113.921	-0.292501	-0.467682	5.44669
	113.921	-0.212324	-0.47597	5.44669
	113.921	-0.206971	-0.506481	5.44669
	113.921	-0.280756	-0.528289	5.44669
	113.921	-0.419473	-0.528475	5.44669
	113.921	-0.468123	-0.513231	5.44669
	113.921	-0.34347	-0.489839	5.44669
	113.921	-0.209614	-0.482777	5.44669
	113.921	-0.187663	-0.495579	5.44669
	113.921	-0.224433	-0.488889	5.44669
	113.921	-0.247381	-0.455618	5.44669
	113.899	-0.243883	-0.439955	5.44669
	113.841	-0.234254	-0.468183	5.44669
	113.795	-0.231464	-0.512822	5.44669
	113.791	-0.233717	-0.525802	5.44669
	113.806	-0.235653	-0.492444	5.44669
	113.813	-0.235663	-0.446614	5.44669
	113.811	-0.234979	-0.43496	5.44669
	113.785	-0.234689	-0.461427	5.44669
	113.727	-0.234811	-0.47904	5.44669
	113.682	-0.185774	-0.469517	5.44669
	113.679	-0.05902	-0.465951	5.44669
	113.693	0.042648	-0.476772	5.44268
	113.699	0.099822	-0.491857	5.43234
	113.697	0.19546	-0.511541	5.42806
	113.694	0.281465	-0.525021	5.43775
	113.693	0.29399	-0.525349	5.44858
	113.694	0.270329	-0.52096	5.4505
	113.695	0.256229	-0.519048	5.44759
	113.695	0.258775	-0.519813	5.44571
	113.695	0.26486	-0.520815	5.44595
	113.672	0.266505	-0.513092	5.44673
	113.615	0.265031	-0.484642	5.44696
	113.569	0.313019	-0.455792	5.44679
	113.543	0.489005	-0.466445	5.44663
	113.522	0.668648	-0.498903	5.44663
	113.54	0.651628	-0.49578	5.44668
	113.581	0.57594	-0.465145	5.44671
	113.595	0.647923	-0.458477	5.4467
	113.587	0.76963	-0.467373	5.44668
	113.579	0.805263	-0.465726	5.44668
	113.556	0.778549	-0.476388	5.44669
	113.501	0.754951	-0.507351	5.44669
	113.457	0.754603	-0.520634	5.44669
	113.453	0.762851	-0.500101	5.44669
	113.466	0.766431	-0.484388	5.44669
	113.473	0.764999	-0.500469	5.44669
	113.471	0.812317	-0.523093	5.44669
	113.468	0.988007	-0.528485	5.44669
	113.467	1.21696	-0.51509	5.44669
	113.468	1.32686	-0.482745	5.44669
	113.469	1.30363	-0.446415	5.44669
	113.469	1.25675	-0.430462	5.44669
	113.468	1.24568	-0.442627	5.44669
	113.468	1.25775	-0.477944	5.44669
	113.468	1.26675	-0.515914	5.44669
	113.468	1.31542	-0.531491	5.44669
	113.468	1.48797	-0.518585	5.44669
	113.468	1.71512	-0.48309	5.44669
	113.468	1.82539	-0.44531	5.44669
	113.468	1.80295	-0.437746	5.44669
	113.468	1.75627	-0.470929	5.44669
	113.468	1.745	-0.514759	5.44669
	113.446	1.75692	-0.533509	5.44669
	113.389	1.81512	-0.527712	5.44669
	113.365	1.99062	-0.518926	5.44669
	113.396	2.21562	-0.517354	5.44669
	113.377	2.32395	-0.519827	5.44669
	113.306	2.30145	-0.521422	5.44669
	113.32	2.30463	-0.521212	5.44669
	113.424	2.46963	-0.512686	5.44669
	113.474	2.70983	-0.492202	5.44669
	113.393	2.82826	-0.476091	5.44669
	113.264	2.8046	-0.474951	5.44669
	113.226	2.8037	-0.487806	5.44669
	113.299	2.9674	-0.510542	5.44669
	113.372	3.20851	-0.518179	5.44669
	113.381	3.32779	-0.49011	5.44669
	113.338	3.30416	-0.456224	5.44669
	113.268	3.30297	-0.456804	5.44669
	113.225	3.46654	-0.477722	5.44669
	113.226	3.7077	-0.495515	5.44669
	113.242	3.87623	-0.512737	5.44669
	113.247	4.02857	-0.524222	5.44669
	113.244	4.20657	-0.516718	5.44669
	113.241	4.30375	-0.492771	5.44669
	113.241	4.34253	-0.482759	5.44669
	113.242	4.53071	-0.494528	5.44669
	113.242	4.92359	-0.496326	5.44669
	113.242	5.26995	-0.491836	5.44669
	113.242	5.36395	-0.50489	5.44669
	113.242	5.34343	-0.522291	5.44669
	113.242	5.45901	-0.526577	5.44669
	113.242	5.68724	-0.514576	5.44669
	113.242	5.81827	-0.491078	5.44669
	113.242	5.85334	-0.474947	5.44669
	113.242	5.97874	-0.474871	5.44669
	113.242	6.24047	-0.488179	5.44669
	113.242	6.53739	-0.510726	5.44669
	113.242	6.75303	-0.525995	5.44669
	113.242	6.86538	-0.518177	5.44669
	113.242	7.00356	-0.492752	5.44669
	113.242	7.19565	-0.474362	5.44669
	113.242	7.35296	-0.47403	5.44669
	113.242	7.51809	-0.488035	5.44669
	113.242	7.75463	-0.510965	5.44669
	113.242	8.02715	-0.526146	5.44669
	113.242	8.29073	-0.526026	5.44669
	113.242	8.53803	-0.520844	5.44669
	113.242	8.7817	-0.518759	5.44669
	113.242	9.07884	-0.519733	5.44669
	113.242	9.45665	-0.520884	5.44669
	113.242	9.75988	-0.513149	5.44669
	113.242	9.89068	-0.492512	5.44669
	113.22	10.0563	-0.483927	5.44669
	113.14	10.409	-0.502982	5.44669
	113.036	10.796	-0.524311	5.44669
	113.009	11.0767	-0.528103	5.44669
	113.077	11.2922	-0.522368	5.44669
	113.122	11.5166	-0.518659	5.44669
	113.073	11.7679	-0.51915	5.44669
	113.007	12.0764	-0.520675	5.44669
	112.993	12.4562	-0.52114	5.44669
	113.009	12.8055	-0.512921	5.44669
	113.043	13.1102	-0.492326	5.44669
	113.1	13.4553	-0.48393	5.44669
	113.119	13.7916	-0.495178	5.44669
	113.064	14.0541	-0.496183	5.44669
	113.005	14.2799	-0.483674	5.44669
	112.995	14.5645	-0.476664	5.44669
	113.011	14.9926	-0.48582	5.44669
	113.021	15.4767	-0.501229	5.44669
	113.02	15.8376	-0.497996	5.44669
	113.015	16.0626	-0.490146	5.44669
	113.014	16.3134	-0.503588	5.44669
	113.015	16.728	-0.522346	5.44669
	113.016	17.2185	-0.527063	5.44669
	113.016	17.6852	-0.52263	5.44669
	113.016	18.263	-0.519138	5.44669
	113.016	18.9191	-0.519258	5.44669
	113.016	19.3756	-0.52055	5.44669
	113.016	19.6408	-0.521049	5.44669
	113.016	19.9827	-0.520799	5.44669
	113.016	20.5365	-0.512646	5.44669
	113.016	21.2189	-0.484461	5.44669
	113.016	21.8411	-0.448004	5.44669
	113.016	22.3864	-0.430518	5.44669
	113.016	22.969	-0.442085	5.44669
	113.016	23.5531	-0.469827	5.44669
	112.993	24.0687	-0.487848	5.44669
	112.936	24.5463	-0.495071	5.44669
	112.912	25.0309	-0.501072	5.44669
	112.966	25.581	-0.494633	5.44669
	113.004	26.262	-0.488792	5.44669
	112.957	26.9916	-0.504215	5.44669
	112.917	27.6483	-0.52309	5.44669
	112.938	28.2991	-0.527152	5.44669
	112.92	28.9799	-0.522403	5.44669
	112.832	29.5781	-0.519011	5.44669
	112.767	30.0664	-0.519285	5.44669
	112.766	30.4786	-0.520607	5.44669
	112.81	30.7902	-0.521063	5.44669
	112.877	31.1189	-0.520784	5.44669
	112.897	31.6923	-0.512635	5.44669
	112.838	32.3941	-0.492332	5.44669
	112.777	32.871	-0.476164	5.44669
	112.768	33.1285	-0.474935	5.44669
	112.785	33.4598	-0.487773	5.44669
	112.795	33.9628	-0.510534	5.44669
	112.793	34.5215	-0.526058	5.44669
	112.789	35.0439	-0.526142	5.44669
	112.788	35.4826	-0.520924	5.44669
	112.789	35.7928	-0.518751	5.44669
	112.79	36.0622	-0.519702	5.44669
	112.79	36.4067	-0.520874	5.44669
	112.789	36.7062	-0.521027	5.44669
	112.789	36.8473	-0.520674	5.44669
	112.789	37.0186	-0.520472	5.44669
	112.789	37.3699	-0.520513	5.44669
	112.789	37.7544	-0.520602	5.44669
	112.767	38.0345	-0.512754	5.44669
	112.71	38.2506	-0.492447	5.44669
	112.686	38.4756	-0.48404	5.44669
	112.74	38.7269	-0.503052	5.44669
	112.778	38.9859	-0.5243	5.44669
	112.709	39.2389	-0.528073	5.44669
	112.589	39.4866	-0.522359	5.44669
	112.529	39.685	-0.518666	5.44669
	112.541	39.8077	-0.519156	5.44669
	112.588	39.9564	-0.520675	5.44669
	112.652	40.1983	-0.521138	5.44669
	112.669	40.5282	-0.520791	5.44669
	112.611	40.92	-0.520482	5.44669
	112.551	41.2667	-0.520475	5.44669
	112.542	41.5168	-0.520583	5.44669
	112.559	41.783	-0.52063	5.44669
	112.569	42.195	-0.520611	5.44669
	112.567	42.679	-0.512716	5.44669
	112.563	43.0947	-0.492428	5.44669
	112.562	43.498	-0.476175	5.44669
	112.563	43.9271	-0.474906	5.44669
	112.563	44.2248	-0.487757	5.44669
	112.563	44.3368	-0.510537	5.44669
	112.563	44.4476	-0.526065	5.44669
	112.563	44.6286	-0.526144	5.44669
	112.563	44.7419	-0.520922	5.44669
	112.563	44.7372	-0.518749	5.44669
	112.541	44.6969	-0.519702	5.44669
	112.461	44.682	-0.520874	5.44669
	112.38	44.6901	-0.521027	5.44669
	112.41	44.6988	-0.512803	5.44669
	112.502	44.6996	-0.492317	5.44669
	112.515	44.6968	-0.483968	5.44669
	112.486	44.7445	-0.495198	5.44669
	112.491	44.9209	-0.488306	5.44669
	112.462	45.15	-0.46338	5.44669
	112.397	45.2597	-0.468273	5.44669
	112.417	45.2363	-0.504834	5.44669
	112.498	45.2387	-0.522472	5.44669
	112.489	45.4036	-0.501766	5.44669
	112.406	45.6441	-0.476562	5.44669
	112.411	45.7627	-0.47174	5.44669
	112.493	45.7881	-0.486292	5.44669
	112.489	45.9631	-0.511049	5.44669
	112.385	46.3552	-0.5268	5.44669
	112.309	46.7551	-0.5184	5.44669
	112.309	47.0272	-0.492559	5.44669
	112.335	47.1852	-0.482072	5.44669
	112.346	47.2334	-0.502187	5.44669
	112.341	47.259	-0.516766	5.44669
	112.335	47.41	-0.492495	5.44669
	112.335	47.6366	-0.457727	5.44669
	112.336	47.7544	-0.464456	5.44669
	112.337	47.7353	-0.505252	5.44669
	112.337	47.6873	-0.531875	5.44669
	112.337	47.7235	-0.530415	5.44669
	112.337	47.9112	-0.52064	5.44669
	112.337	48.1491	-0.517112	5.44669
	112.337	48.2585	-0.511245	5.44669
	112.337	48.2319	-0.493055	5.44669
	112.337	48.2329	-0.484831	5.44669
	112.337	48.3985	-0.503167	5.44669
	112.337	48.5905	-0.524067	5.44669
	112.337	48.5824	-0.520064	5.44669
	112.337	48.5552	-0.494228	5.44669
	112.315	48.7505	-0.48218	5.44669
	112.257	48.9726	-0.501639	5.44669
	112.233	49.017	-0.524369	5.44669
	112.287	48.9598	-0.520733	5.44669
	112.325	48.9699	-0.486531	5.44669
	112.278	49.1006	-0.453859	5.44669
	112.238	49.2179	-0.457092	5.44669
	112.282	49.2309	-0.478684	5.44669
	112.343	49.1472	-0.495816	5.44669
	112.358	48.9524	-0.512521	5.44669
	112.343	48.7776	-0.524024	5.44669
	112.31	48.8526	-0.524583	5.44669
	112.23	49.1061	-0.520994	5.44669
	112.131	49.2603	-0.519334	5.44669
	112.083	49.2465	-0.512051	5.44669
	112.093	49.1878	-0.484732	5.44669
	112.113	49.1684	-0.4562	5.44669
	112.14	49.1812	-0.466584	5.44669
	112.215	49.1935	-0.498816	5.44669
	112.292	49.194	-0.503565	5.44669
	112.262	49.1899	-0.493296	5.44669
	112.15	49.188	-0.49505	5.44669
	112.079	49.1887	-0.48492	5.44669
	112.085	49.1896	-0.462013	5.44669
	112.111	49.1898	-0.468903	5.44669
	112.12	49.1895	-0.505584	5.44669
	112.114	49.1893	-0.522562	5.44669
	112.109	49.2386	-0.493667	5.44669
	112.108	49.3654	-0.45615	5.44669
	112.11	49.467	-0.455507	5.44669
	112.111	49.5242	-0.477205	5.44669
	112.111	49.6198	-0.495759	5.44669
	112.11	49.7058	-0.505152	5.44669
	112.11	49.7184	-0.496099	5.44669
	112.11	49.6947	-0.480085	5.44669
	112.111	49.6806	-0.467318	5.44669
	112.111	49.6831	-0.458322	5.44669
	112.111	49.6892	-0.473355	5.44669
	112.111	49.6909	-0.50872	5.44669
	112.111	49.6894	-0.530157	5.44669
	112.111	49.6882	-0.528462	5.44669
	112.111	49.6882	-0.512561	5.44669
	112.111	49.7378	-0.481693	5.44669
	112.111	49.914	-0.446873	5.44669
	112.111	50.0931	-0.438899	5.44669
	112.111	50.0758	-0.462986	5.44669
	112.111	50.0002	-0.486164	5.44669
	112.111	50.0723	-0.496805	5.44669
	112.111	50.194	-0.502398	5.44669
	112.111	50.2296	-0.494573	5.44669
	112.111	50.2029	-0.488295	5.44669
	112.111	50.1793	-0.504029	5.44669
	112.111	50.2282	-0.523189	5.44669
	112.111	50.3632	-0.519388	5.44669
	112.111	50.4684	-0.486387	5.44669
	112.111	50.5241	-0.446406	5.44669
	112.088	50.6179	-0.437034	5.44669
	112.031	50.7036	-0.470241	5.44669
	112.007	50.7167	-0.514724	5.44669
	112.061	50.6933	-0.533738	5.44669
	112.121	50.6792	-0.51995	5.44669
	112.132	50.6816	-0.490734	5.44669
	112.116	50.6876	-0.480756	5.44669
	112.105	50.6893	-0.494413	5.44669
	112.106	50.6879	-0.489119	5.44669
	112.111	50.6867	-0.464	5.44669
	112.112	50.6867	-0.460372	5.44669
	112.111	50.6871	-0.476446	5.44669
	112.11	50.6873	-0.48584	5.44669
	112.11	50.7364	-0.484279	5.44669
	112.111	50.8631	-0.480321	5.44669
	112.111	50.9647	-0.479223	5.44669
	112.111	51.0219	-0.480171	5.44669
	112.088	51.0683	-0.480958	5.44669
	112.031	50.9784	-0.488822	5.44669
	111.985	50.7625	-0.508824	5.44669
	111.981	50.6785	-0.524968	5.44669
	112.018	50.8635	-0.526293	5.44669
	112.06	51.1412	-0.521375	5.44669
	112.024	51.2679	-0.518886	5.44669
	111.921	51.2343	-0.511727	5.44669
	111.879	51.1771	-0.492627	5.44669
	111.963	51.1654	-0.48448	5.44669
	112.068	51.1809	-0.503173	5.44669
	112.046	51.1423	-0.524194	5.44669
	111.927	51.0145	-0.527986	5.44669
	111.851	50.9579	-0.514489	5.44669
	111.856	51.0753	-0.490542	5.44669
	111.884	51.1598	-0.482624	5.44669
	111.872	51.0082	-0.503136	5.44669
	111.786	50.7934	-0.516968	5.44669
	111.699	50.8364	-0.500113	5.44669
	111.729	51.0909	-0.485705	5.44669
	111.845	51.2076	-0.501017	5.44669
	111.917	51.0716	-0.522855	5.44669
	111.911	50.9582	-0.528191	5.44669
	111.884	51.0551	-0.522922	5.44669
	111.875	51.2004	-0.51886	5.44669
	111.858	51.237	-0.519037	5.44669
	111.784	51.2023	-0.512686	5.44669
	111.681	51.175	-0.492975	5.44669
	111.629	51.1759	-0.484285	5.44669
	111.661	51.186	-0.502967	5.44669
	111.74	51.1899	-0.524177	5.44669
	111.792	51.188	-0.520181	5.44669
	111.79	51.1366	-0.494238	5.44669
	111.749	51.0096	-0.482143	5.44669
	111.685	50.9578	-0.50162	5.44268
	111.642	51.0278	-0.516504	5.43234
	111.643	50.9845	-0.492587	5.42806
	111.657	50.7795	-0.449988	5.43775
	111.663	50.6342	-0.428453	5.44858
	111.66	50.6344	-0.432643	5.4505
	111.657	50.6842	-0.449618	5.44759
	111.657	50.6555	-0.472178	5.44571
	111.658	50.4704	-0.478277	5.44595
	111.658	50.2309	-0.465367	5.44673
	111.658	50.1199	-0.464483	5.44696
	111.658	50.1464	-0.477632	5.44679
	111.658	50.1951	-0.484868	5.44663
	111.658	50.2057	-0.475579	5.44663
	111.658	50.242	-0.460034	5.44668
	111.658	50.3596	-0.463257	5.44671
	111.636	50.462	-0.479022	5.4467
	111.578	50.5227	-0.485887	5.44668
	111.554	50.6196	-0.483382	5.44668
	111.608	50.7048	-0.487799	5.44669
	111.646	50.7166	-0.507533	5.44669
	111.599	50.6929	-0.524791	5.44669
	111.559	50.679	-0.526678	5.44669
	111.603	50.6817	-0.513728	5.44669
	111.642	50.7369	-0.482817	5.44669
	111.6	50.9145	-0.4548	5.44669
	111.539	51.1414	-0.458807	5.44669
	111.501	51.299	-0.471198	5.44669
	111.458	51.4518	-0.459341	5.44669
	111.424	51.6339	-0.447496	5.44669
	111.42	51.7818	-0.46997	5.44669
	111.43	51.9465	-0.510883	5.44669
	111.435	52.1371	-0.532224	5.44669
	111.434	52.2843	-0.520682	5.44669
	111.431	52.4457	-0.491579	5.44669
	111.431	52.6351	-0.480849	5.44669
	111.431	52.783	-0.502023	5.44669
	111.432	52.9452	-0.525003	5.44669
	111.432	53.1838	-0.528733	5.44669
	111.432	53.4583	-0.522386	5.44669
	111.432	53.6727	-0.518442	5.44669
	111.432	53.7434	-0.519053	5.44669
	111.432	53.7092	-0.512841	5.44669
	111.432	53.6717	-0.493034	5.44669
	111.432	53.6685	-0.476384	5.44669
	111.432	53.6805	-0.474778	5.44669
	111.432	53.7359	-0.487629	5.44669
	111.409	53.9102	-0.502658	5.44669
	111.352	54.1357	-0.490081	5.44669
	111.328	54.2446	-0.453594	5.44669
	111.36	54.173	-0.438682	5.44669
	111.34	54.0001	-0.460498	5.44669
	111.247	53.9366	-0.485197	5.44669
	111.181	54.0672	-0.497284	5.44669
	111.181	54.2088	-0.510813	5.44669
	111.204	54.2319	-0.522786	5.44669
	111.213	54.1929	-0.5168	5.44669
	111.209	54.2178	-0.493315	5.44669
	111.204	54.3975	-0.475087	5.44669
	111.203	54.6361	-0.474133	5.44669
	111.205	54.7486	-0.48782	5.44669
	111.206	54.723	-0.510838	5.44669
	111.206	54.6742	-0.526169	5.44669
	111.205	54.6632	-0.526081	5.44669
	111.205	54.676	-0.520859	5.44669
	111.205	54.6852	-0.518745	5.44669
	111.205	54.6846	-0.519723	5.44669
	111.205	54.681	-0.513014	5.44669
	111.205	54.6798	-0.492868	5.44669
	111.205	54.6805	-0.484124	5.44669
	111.205	54.6813	-0.495067	5.44669
	111.205	54.6813	-0.496067	5.44669
	111.205	54.6811	-0.491536	5.44669
	111.205	54.6318	-0.504857	5.44669
	111.205	54.4558	-0.514513	5.44669
	111.183	54.2767	-0.490601	5.44669
	111.126	54.3431	-0.457734	5.44669
	111.102	54.5454	-0.465133	5.44669
	111.156	54.5258	-0.497662	5.44669
	111.216	54.2852	-0.503597	5.44669
	111.227	54.1169	-0.485849	5.44669
	111.21	54.1201	-0.474931	5.44669
	111.2	54.1794	-0.47645	5.44669
	111.201	54.2028	-0.473061	5.44669
	111.206	54.1915	-0.454108	5.44669
	111.207	54.1784	-0.436812	5.44669
	111.184	54.1277	-0.442502	5.44669
	111.125	54.005	-0.475627	5.44669
	111.102	53.9056	-0.514987	5.44669
	111.133	53.8971	-0.531926	5.44669
	111.114	53.9273	-0.526968	5.44669
	111.021	53.8934	-0.511306	5.44669
	110.955	53.7623	-0.489569	5.44669
	110.955	53.6534	-0.483348	5.44669
	110.978	53.644	-0.503785	5.44669
	110.987	53.6771	-0.524853	5.44669
	110.983	53.7432	-0.528044	5.44669
	110.978	53.9145	-0.52215	5.44669
	110.977	54.1349	-0.510718	5.44669
	110.979	54.2428	-0.483172	5.44669
	110.98	54.2217	-0.448149	5.44669
	110.979	54.1765	-0.431037	5.4507
	110.979	54.1653	-0.442251	5.46104
	110.979	54.1768	-0.477583	5.46531
	110.979	54.1855	-0.515896	5.45562
	110.979	54.1851	-0.531612	5.4448
	110.979	54.1819	-0.518642	5.44287
	110.979	54.1314	-0.490942	5.44579
	110.979	53.9561	-0.481308	5.44767
	110.979	53.7284	-0.502441	5.44742
	110.979	53.6681	-0.517145	5.44664
	110.979	53.8178	-0.492563	5.44641
	110.979	53.9661	-0.457621	5.44658
	110.957	53.9851	-0.456517	5.44674
	110.899	53.942	-0.469234	5.44675
	110.876	53.9174	-0.467203	5.44669
	110.907	53.8733	-0.468475	5.44667
	110.91	53.7574	-0.478653	5.44668
	110.874	53.6585	-0.483877	5.44669
	110.832	53.5987	-0.482671	5.44669
	110.779	53.4517	-0.488216	5.44669
	110.741	53.239	-0.50796	5.44669
	110.74	53.1256	-0.524822	5.44669
	110.752	53.0925	-0.526539	5.44669
	110.757	53.0108	-0.513659	5.44669
	110.755	52.9712	-0.490708	5.44669
	110.752	53.0302	-0.475118	5.44669
	110.752	53.0271	-0.467204	5.44669
	110.753	52.9982	-0.460048	5.44669
	110.753	53.0354	-0.466249	5.44669
	110.753	52.9704	-0.480271	5.44669
	110.753	52.7681	-0.493218	5.44669
	110.753	52.6316	-0.502997	5.44669
	110.753	52.6345	-0.488229	5.4507
	110.753	52.6823	-0.460567	5.46505
	110.753	52.701	-0.46712	5.47966
	110.753	52.6918	-0.497481	5.47425
	110.753	52.6813	-0.502814	5.45373
	110.753	52.6802	-0.493455	5.44099
	110.753	52.6834	-0.503255	5.44198
	110.753	52.6852	-0.521029	5.44677
	110.753	52.6848	-0.52663	5.4484
	110.753	52.684	-0.515046	5.44738
	110.73	52.6838	-0.491257	5.44637
	110.651	52.684	-0.482726	5.44631
	110.547	52.7333	-0.495054	5.44664
	110.498	52.9093	-0.496558	5.4468
	110.53	53.1376	-0.491747	5.44675
	110.609	53.2472	-0.50477	5.45068
	110.638	53.224	-0.522273	5.46101
	110.578	53.1773	-0.518741	5.4653
	110.514	53.1171	-0.494312	5.45563
	110.504	52.9532	-0.482685	5.4448
	110.521	52.7337	-0.49395	5.44287
	110.532	52.6236	-0.49611	5.44578
	110.531	52.6926	-0.491951	5.44767
	110.526	52.8649	-0.497144	5.44742
	110.525	52.9782	-0.494147	5.44665
	110.526	53.024	-0.489992	5.44641
	110.527	53.1108	-0.497022	5.44658
	110.527	53.1971	-0.494792	5.44674
	110.527	53.2129	-0.490306	5.44675
	110.526	53.1905	-0.504794	5.44669
	110.526	53.1758	-0.522795	5.44667
	110.504	53.1776	-0.526822	5.44668
	110.447	53.1836	-0.52237	5.44669
	110.401	53.1855	-0.519115	5.44669
	110.375	53.1841	-0.51934	5.44268
	110.354	53.1829	-0.520593	5.43234
	110.394	53.1829	-0.513167	5.42806
	110.47	53.1833	-0.492623	5.43775
	110.451	53.1835	-0.476096	5.44858
	110.365	53.1834	-0.474804	5.4505
	110.373	53.1833	-0.487742	5.44759
	110.479	53.1833	-0.510567	5.44571
	110.533	53.1833	-0.526083	5.44595
	110.452	53.1833	-0.51827	5.44673
	110.322	53.1341	-0.492759	5.44696
	110.262	52.9582	-0.482202	5.44679
	110.277	52.779	-0.50217	5.44663
	110.304	52.7961	-0.524584	5.44663
	110.31	52.8718	-0.528505	5.44668
	110.303	52.7997	-0.514569	5.44671
	110.298	52.7272	-0.49039	5.4467
	110.298	52.8675	-0.482532	5.44668
	110.3	53.0735	-0.495281	5.44668
	110.301	53.0307	-0.496722	5.44669
	110.3	52.8286	-0.491735	5.44669
	110.3	52.84	-0.504707	5.44669
	110.3	53.077	-0.51438	5.44669
	110.3	53.2468	-0.49847	5.44669
	110.3	53.2455	-0.478065	5.44669
	110.3	53.1864	-0.473542	5.44669
	110.3	53.1625	-0.486513	5.44669
	110.3	53.1735	-0.50263	5.44669
	110.3	53.1866	-0.498337	5.44669
	110.278	53.1882	-0.489791	5.44669
	110.22	53.1842	-0.503318	5.44669
	110.197	53.182	-0.522359	5.44669
	110.251	53.1824	-0.519294	5.44669
	110.288	53.1834	-0.494513	5.44669
	110.242	53.1837	-0.482573	5.44669
	110.179	53.1834	-0.501702	5.44669
	110.165	53.1832	-0.524256	5.44669
	110.181	53.2324	-0.528534	5.44669
	110.17	53.4085	-0.522568	5.44669
	110.134	53.6369	-0.510718	5.44669
	110.163	53.7465	-0.490894	5.44669
	110.239	53.7233	-0.476242	5.44669
	110.224	53.6765	-0.475479	5.44669
	110.118	53.6655	-0.487973	5.44669
	110.045	53.6775	-0.510424	5.44669
	110.047	53.6865	-0.525941	5.44669
	110.073	53.686	-0.526132	5.44669
	110.083	53.6826	-0.520962	5.44669
	110.078	53.6813	-0.510899	5.44669
	110.072	53.6328	-0.491541	5.44669
	110.072	53.5068	-0.48432	5.44669
	110.074	53.4544	-0.503491	5.44669
	110.075	53.5238	-0.524385	5.44669
	110.074	53.4805	-0.527952	5.44669
	110.074	53.2757	-0.514408	5.44669
	110.051	53.1305	-0.482649	5.44669
	109.994	53.1306	-0.454488	5.44669
	109.97	53.1804	-0.466607	5.44669
	110.002	53.2009	-0.507305	5.44669
	110.005	53.1917	-0.531971	5.44669
	109.969	53.1806	-0.529726	5.44669
	109.949	53.1792	-0.512446	5.44669
	109.953	53.1826	-0.489066	5.44669
	109.939	53.1845	-0.482732	5.44669
	109.884	53.1841	-0.503706	5.44669
	109.836	53.1832	-0.525039	5.44669
	109.831	53.183	-0.52815	5.44669
	109.845	53.1832	-0.522129	5.44669
	109.852	53.1834	-0.510671	5.44669
	109.851	53.1834	-0.491031	5.44669
	109.847	53.1833	-0.476316	5.44669
	109.846	53.1833	-0.475462	5.44669
	109.847	53.1833	-0.48794	5.44669
	109.848	53.1833	-0.510416	5.44669
	109.848	53.1833	-0.52595	5.44669
	109.848	53.1833	-0.518268	5.44669
	109.848	53.2325	-0.492806	5.44669
	109.848	53.3593	-0.482223	5.44669
	109.848	53.4117	-0.502162	5.44669
	109.848	53.2929	-0.524573	5.44669
	109.848	53.1601	-0.520633	5.44669
	109.848	53.1366	-0.486416	5.44669
	109.848	53.1723	-0.445976	5.44669
	109.825	53.1954	-0.436843	5.44669
	109.768	53.1923	-0.470314	5.44669
	109.722	53.1828	-0.514823	5.44669
	109.696	53.1799	-0.525883	5.44669
	109.653	53.1329	-0.499637	5.44669
	109.614	52.9589	-0.482328	5.44669
	109.608	52.6813	-0.49977	5.44669
	109.619	52.3951	-0.523533	5.44669
	109.625	52.2388	-0.521047	5.44669
	109.624	52.3028	-0.48696	5.44669
	109.621	52.3896	-0.446057	5.44669
	109.62	52.3055	-0.436684	5.44669
	109.621	52.1748	-0.462348	5.44669
	109.622	52.0905	-0.478813	5.44669
	109.622	51.9447	-0.469094	5.44669
	109.621	51.7411	-0.473725	5.4507
	109.621	51.6312	-0.505037	5.46104
	109.621	51.6454	-0.520611	5.46531
	109.621	51.6393	-0.500913	5.45562
	109.621	51.5252	-0.476866	5.4448
	109.621	51.4627	-0.47217	5.44287
	109.621	51.5728	-0.486364	5.44579
	109.621	51.6563	-0.510926	5.44767
	109.621	51.507	-0.518853	5.44742
	109.621	51.2442	-0.498126	5.44664
	109.599	51.111	-0.484201	5.44641
	109.519	51.1365	-0.501093	5.44658
	109.438	51.1927	-0.523421	5.44674
	109.446	51.2068	-0.528401	5.44675
	109.48	51.1435	-0.522809	5.44669
	109.447	50.9566	-0.518737	5.44667
	109.392	50.7286	-0.519026	5.44668
	109.376	50.6231	-0.520595	5.44669
	109.388	50.697	-0.52115	5.44669
	109.399	50.919	-0.520825	5.44669
	109.399	51.1083	-0.520491	5.44669
	109.395	51.0298	-0.520467	5.44669
	109.394	50.7695	-0.512705	5.44669
	109.394	50.6139	-0.492474	5.44669
	109.395	50.6294	-0.484069	5.44669
	109.395	50.6893	-0.503055	5.44669
	109.395	50.7086	-0.524291	5.44669
	109.395	50.6954	-0.528068	5.44669
	109.395	50.6829	-0.52236	5.44669
	109.395	50.6825	-0.518668	5.44669
	109.395	50.6867	-0.519157	5.44669
	109.395	50.6886	-0.520675	5.44669
	109.395	50.6879	-0.513266	5.44669
	109.395	50.6869	-0.492636	5.44669
	109.395	50.6868	-0.483937	5.44669
	109.395	50.6871	-0.495071	5.44669
	109.373	50.6872	-0.496135	5.44669
	109.315	50.6872	-0.491563	5.44669
	109.292	50.6871	-0.504844	5.44669
	109.345	50.7363	-0.522369	5.44669
	109.406	50.9123	-0.526626	5.44669
	109.416	51.0915	-0.522439	5.44669
	109.4	51.0251	-0.519214	5.44669
	109.39	50.7735	-0.519357	5.44669
	109.369	50.6172	-0.520565	5.44669
	109.316	50.6294	-0.52102	5.44669
	109.271	50.6881	-0.520781	5.44669
	109.244	50.7082	-0.520519	5.44669
	109.2	50.6956	-0.520495	5.44669
	109.161	50.6832	-0.520577	5.44669
	109.155	50.6825	-0.520621	5.44669
	109.188	50.6866	-0.512739	5.44669
	109.252	50.6886	-0.484563	5.44669
	109.275	50.6879	-0.448014	5.44669
	109.218	50.687	-0.438356	5.44669
	109.157	50.736	-0.462353	5.44669
	109.147	50.9122	-0.486091	5.44669
	109.164	51.1408	-0.497	5.44669
	109.174	51.2503	-0.510376	5.44669
	109.173	51.2271	-0.522704	5.44669
	109.168	51.1803	-0.524792	5.44669
	109.167	51.1201	-0.521551	5.44669
	109.168	50.9562	-0.519493	5.44669
	109.169	50.7368	-0.51979	5.44268
	109.169	50.5775	-0.520647	5.43234
	109.169	50.4213	-0.5209	5.42806
	109.169	50.1892	-0.512831	5.43775
	109.169	49.9154	-0.492373	5.44858
	109.169	49.6989	-0.483982	5.4505
	109.146	49.6271	-0.503054	5.44759
	109.089	49.6616	-0.524322	5.44972
	109.043	49.6996	-0.520211	5.4603
	109.017	49.7029	-0.494199	5.46535
	108.974	49.6908	-0.482116	5.4559
	108.935	49.6845	-0.493751	5.4449
	108.929	49.6862	-0.496229	5.44282
	108.94	49.6891	-0.492072	5.44573
	108.946	49.6897	-0.505023	5.44766
	108.945	49.6398	-0.522263	5.44744
	108.942	49.5124	-0.526518	5.44665
	108.941	49.4109	-0.514561	5.44641
	108.942	49.3539	-0.483222	5.44658
	108.943	49.2584	-0.454674	5.44674
	108.943	49.1723	-0.466481	5.44675
	108.942	49.1597	-0.507186	5.44669
	108.942	49.1834	-0.531966	5.44667
	108.942	49.1975	-0.529766	5.44668
	108.942	49.195	-0.520336	5.44669
	108.942	49.1889	-0.509344	5.44669
	108.92	49.1872	-0.491112	5.44669
	108.863	49.1887	-0.476822	5.44669
	108.839	49.1899	-0.475644	5.44669
	108.893	49.1899	-0.487837	5.44669
	108.931	49.1895	-0.510308	5.44669
	108.862	49.1893	-0.525941	5.44669
	108.764	49.1894	-0.518303	5.44669
	108.784	49.1895	-0.492823	5.44669
	108.877	49.1895	-0.482218	5.44669
	108.872	49.1894	-0.502154	5.44669
	108.765	49.1894	-0.524571	5.44669
	108.687	49.1894	-0.528506	5.44669
	108.688	49.1894	-0.522444	5.44669
	108.715	49.1894	-0.518547	5.44669
	108.726	49.1894	-0.511206	5.44669
	108.721	49.1894	-0.492529	5.44669
	108.715	49.1402	-0.484625	5.44669
	108.714	48.9643	-0.503268	5.44669
	108.716	48.7359	-0.516312	5.44669
	108.717	48.6263	-0.499792	5.44669
	108.717	48.6495	-0.485803	5.44669
	108.716	48.647	-0.501172	5.44669
	108.716	48.5313	-0.522885	5.44669
	108.716	48.4176	-0.528148	5.44669
	108.716	48.4007	-0.515023	5.44669
	108.716	48.4323	-0.490707	5.44669
	108.716	48.4022	-0.482504	5.44669
	108.716	48.2721	-0.503027	5.44669
	108.694	48.1131	-0.516965	5.44669
	108.636	47.9269	-0.49228	5.44669
	108.613	47.7316	-0.457566	5.44669
	108.666	47.6885	-0.464466	5.44669
	108.727	47.8338	-0.497442	5.44669
	108.715	47.9249	-0.503742	5.44669
	108.641	47.8154	-0.493858	5.44669
	108.585	47.6728	-0.503093	5.44669
	108.583	47.6417	-0.512948	5.44669
	108.601	47.6286	-0.490572	5.44669
	108.587	47.4786	-0.458278	5.44669
	108.527	47.2481	-0.465371	5.44669
	108.476	47.1285	-0.505439	5.44669
	108.472	47.1482	-0.523758	5.44669
	108.487	47.197	-0.50209	5.44669
	108.495	47.2102	-0.484112	5.44669
	108.493	47.1983	-0.499646	5.44669
	108.489	47.1886	-0.522846	5.44669
	108.489	47.1396	-0.520804	5.44669
	108.49	47.0164	-0.494972	5.44669
	108.49	46.9161	-0.482229	5.44669
	108.49	46.8583	-0.501395	5.44669
	108.49	46.7619	-0.52425	5.44669
	108.49	46.6758	-0.528641	5.44669
	108.49	46.6635	-0.522615	5.44669
	108.49	46.6873	-0.518571	5.44669
	108.49	46.7014	-0.511155	5.44669
	108.49	46.6988	-0.484628	5.44669
	108.49	46.6927	-0.456475	5.44669
	108.49	46.691	-0.466736	5.44669
	108.49	46.6925	-0.506653	5.44669
	108.49	46.6937	-0.531652	5.44669
	108.49	46.6937	-0.529824	5.44669
	108.49	46.6933	-0.520472	5.44669
	108.49	46.6931	-0.509381	5.44669
	108.49	46.6932	-0.491079	5.44669
	108.49	46.6441	-0.484666	5.44669
	108.49	46.5173	-0.49593	5.44669
	108.49	46.4157	-0.488365	5.44669
	108.49	46.3585	-0.455274	5.44669
	108.49	46.3121	-0.439997	5.44669
	108.49	46.402	-0.468323	5.44669
	108.49	46.6179	-0.512866	5.44669
	108.49	46.7019	-0.533642	5.44669
	108.468	46.5661	-0.528441	5.44669
	108.388	46.4152	-0.519184	5.44669
	108.307	46.3409	-0.517203	5.44669
	108.314	46.2557	-0.519672	5.44669
	108.371	46.1801	-0.521411	5.44669
	108.396	46.1191	-0.513392	5.44669
	108.364	46.0125	-0.492426	5.44669
	108.294	45.9233	-0.483805	5.44669
	108.246	45.8641	-0.502961	5.44669
	108.246	45.7632	-0.524346	5.44669
	108.263	45.6757	-0.528124	5.44669
	108.269	45.6644	-0.514494	5.44669
	108.266	45.6892	-0.490494	5.44669
	108.285	45.7033	-0.482603	5.44669
	108.342	45.7003	-0.503144	5.44669
	108.367	45.6941	-0.52485	5.44669
	108.336	45.6925	-0.52827	5.44669
	108.333	45.6941	-0.514376	5.44669
	108.346	45.6953	-0.490393	5.44669
	108.308	45.6952	-0.482602	5.44669
	108.259	45.6948	-0.50318	5.44669
	108.246	45.6946	-0.524865	5.44669
	108.258	45.6947	-0.520393	5.44669
	108.267	45.6456	-0.494083	5.44669
	108.267	45.5189	-0.482002	5.44669
	108.264	45.4664	-0.501616	5.44669
	108.262	45.5852	-0.524423	5.44669
	108.263	45.7179	-0.528635	5.44669
	108.264	45.6923	-0.522551	5.44669
	108.264	45.4807	-0.518546	5.44669
	108.264	45.2292	-0.519038	5.44669
	108.263	45.1227	-0.520668	5.44669
	108.264	45.1553	-0.513306	5.44669
	108.264	45.205	-0.492654	5.44669
	108.241	45.2138	-0.47606	5.44669
	108.184	45.1999	-0.474777	5.44669
	108.16	45.1417	-0.479873	5.44669
	108.214	44.9669	-0.474551	5.44669
	108.252	44.7422	-0.461387	5.44669
	108.183	44.6337	-0.472061	5.44669
	108.063	44.6069	-0.499217	5.44669
	108.003	44.4769	-0.501778	5.44669
	108.015	44.2595	-0.484533	5.44669
	108.04	44.1382	-0.475027	5.44669
	108.047	44.1525	-0.484828	5.44669
	108.04	44.1997	-0.509266	5.44669
	108.035	44.2141	-0.526574	5.44669
	108.035	44.2033	-0.526809	5.44669
	108.037	44.1936	-0.52102	5.44669
	108.038	44.1442	-0.518554	5.44669
	108.038	43.9716	-0.519585	5.44669
	108.037	43.7447	-0.520895	5.44669
	108.037	43.6345	-0.521077	5.44669
	108.037	43.6569	-0.520688	5.44669
	108.037	43.7036	-0.512589	5.44669
	108.037	43.7148	-0.484477	5.44669
	108.015	43.7029	-0.455901	5.44669
	107.958	43.6447	-0.46655	5.44669
	107.934	43.4692	-0.498908	5.44669
	107.965	43.2442	-0.503615	5.44669
	107.946	43.1359	-0.493284	5.44669
	107.853	43.1584	-0.495027	5.44669
	107.787	43.2044	-0.484915	5.44669
	107.809	43.2154	-0.462019	5.44669
	107.889	43.1544	-0.468908	5.44669
	107.922	42.9696	-0.505584	5.44669
	107.864	42.7417	-0.530431	5.44669
	107.799	42.5862	-0.521822	5.44669
	107.788	42.4839	-0.492695	5.44669
	107.828	42.4283	-0.473041	5.44669
	107.897	42.3815	-0.473497	5.44669
	107.919	42.2245	-0.488281	5.44669
	107.86	41.9538	-0.511257	5.44669
	107.799	41.7135	-0.526181	5.44669
	107.789	41.631	-0.518066	5.44669
	107.806	41.6694	-0.484768	5.44669
	107.817	41.7129	-0.454069	5.44669
	107.815	41.7172	-0.457807	5.44669
	107.811	41.7034	-0.471038	5.44669
	107.809	41.6962	-0.45963	5.44669
	107.81	41.698	-0.447674	5.44669
	107.811	41.7014	-0.469941	5.44669
	107.811	41.7021	-0.510808	5.44669
	107.811	41.7012	-0.524332	5.44669
	107.811	41.7006	-0.500414	5.44669
	107.811	41.7006	-0.483204	5.44669
	107.811	41.7009	-0.499861	5.44669
	107.811	41.6518	-0.523259	5.44669
	107.811	41.4758	-0.528771	5.44669
	107.811	41.2473	-0.523021	5.44669
	107.811	41.1377	-0.518695	5.44669
	107.789	41.1609	-0.518933	5.44669
	107.731	41.2077	-0.520571	5.44669
	107.685	41.2187	-0.513303	5.44669
	107.659	41.2067	-0.484817	5.44669
	107.616	41.1977	-0.45579	5.44669
	107.577	41.1982	-0.466382	5.44669
	107.594	41.2016	-0.506748	5.44669
	107.662	41.1537	-0.523947	5.44669
	107.692	40.977	-0.501704	5.44669
	107.637	40.7479	-0.483883	5.44669
	107.574	40.6382	-0.499687	5.44669
	107.563	40.6617	-0.522945	5.44669
	107.579	40.7085	-0.528701	5.44669
	107.59	40.7195	-0.523104	5.44669
	107.589	40.7074	-0.518754	5.44669
	107.584	40.6984	-0.518928	5.44669
	107.583	40.699	-0.520549	5.44669
	107.584	40.7024	-0.521165	5.44669
	107.585	40.7036	-0.520848	5.44669
	107.585	40.7029	-0.520496	5.44669
	107.585	40.7022	-0.520461	5.44669
	107.585	40.7021	-0.520572	5.44669
	107.585	40.7024	-0.52063	5.44669
	107.585	40.7025	-0.520616	5.44669
	107.585	40.7025	-0.512718	5.44669
	107.585	40.6532	-0.492427	5.44669
	107.585	40.5264	-0.476174	5.44669
	107.585	40.4248	-0.467035	5.44669
	107.585	40.4169	-0.451731	5.44669
	107.585	40.448	-0.445837	5.44669
	107.585	40.4636	-0.471987	5.44669
	107.585	40.459	-0.504448	5.44669
	107.585	40.4024	-0.503954	5.44669
	107.585	40.2741	-0.491449	5.44669
	107.585	40.1745	-0.502008	5.44669
	107.585	40.1679	-0.52122	5.44669
	107.585	40.1989	-0.527153	5.44669
	107.585	40.1648	-0.523068	5.44669
	107.585	39.9841	-0.511419	5.44669
	107.585	39.7483	-0.49101	5.44669
	107.562	39.6374	-0.476042	5.44669
	107.505	39.6626	-0.475354	5.44669
	107.481	39.7106	-0.487992	5.44669
	107.535	39.7215	-0.510476	5.44669
	107.595	39.7089	-0.525956	5.44669
	107.584	39.6998	-0.52612	5.44669
	107.51	39.7004	-0.520951	5.44669
	107.453	39.6548	-0.51877	5.44669
	107.451	39.5292	-0.5197	5.44669
	107.492	39.4269	-0.512995	5.44669
	107.535	39.4182	-0.492869	5.44669
	107.499	39.4493	-0.47626	5.44669
	107.395	39.4159	-0.474785	5.44669
	107.33	39.2847	-0.487676	5.44669
	107.335	39.1756	-0.510546	5.44669
	107.359	39.166	-0.526098	5.44669
	107.367	39.15	-0.526155	5.44669
	107.362	38.991	-0.520915	5.44669
	107.357	38.7579	-0.518743	5.44669
	107.357	38.6403	-0.519701	5.44669
	107.358	38.6618	-0.520876	5.44669
	107.359	38.7107	-0.521028	5.44669
	107.359	38.7232	-0.512803	5.44669
	107.358	38.7111	-0.492316	5.44669
	107.358	38.6523	-0.476097	5.44669
	107.358	38.4767	-0.474913	5.44669
	107.358	38.2518	-0.487788	5.44669
	107.358	38.0944	-0.510547	5.44669
	107.358	37.9409	-0.526059	5.44669
	107.358	37.7585	-0.526138	5.44669
	107.358	37.6599	-0.520922	5.44669
	107.358	37.6221	-0.518751	5.44669
	107.358	37.484	-0.519703	5.44669
	107.336	37.3163	-0.520874	5.44669
	107.279	37.3248	-0.521026	5.44669
	107.255	37.3927	-0.520674	5.44669
	107.309	37.3204	-0.520472	5.44669
	107.369	37.2014	-0.520513	5.44669
	107.38	37.167	-0.520602	5.44669
	107.363	37.1933	-0.520624	5.44669
	107.331	37.2162	-0.520602	5.44669
	107.252	37.2165	-0.520585	5.44669
	107.153	37.2084	-0.512715	5.44669
	107.105	37.2049	-0.484566	5.44669
	107.114	37.2064	-0.455894	5.44669
	107.135	37.2082	-0.466515	5.44669
	107.14	37.2084	-0.498896	5.44669
	107.134	37.1587	-0.503623	5.44669
	107.13	36.9824	-0.493291	5.44669
	107.131	36.7541	-0.502898	5.44669
	107.132	36.6446	-0.520938	5.44669
	107.133	36.6679	-0.526718	5.44669
	107.132	36.7146	-0.522986	5.44669
	107.132	36.7256	-0.51941	5.44669
	107.132	36.7135	-0.519245	5.44669
	107.132	36.7046	-0.512577	5.44669
	107.132	36.7051	-0.484985	5.44669
	107.132	36.6593	-0.456118	5.44669
	107.132	36.5338	-0.46646	5.44669
	107.132	36.4807	-0.506664	5.44669
	107.154	36.5987	-0.523884	5.44669
	107.212	36.7314	-0.501708	5.44669
	107.236	36.7552	-0.483907	5.44669
	107.182	36.7196	-0.499696	5.44669
	107.122	36.6965	-0.51507	5.44669
	107.111	36.6996	-0.49267	5.44669
	107.127	36.709	-0.458403	5.44669
	107.138	36.7119	-0.464678	5.44669
	107.136	36.7098	-0.505104	5.44669
	107.132	36.7078	-0.523864	5.44669
	107.131	36.7078	-0.502254	5.44669
	107.132	36.7085	-0.484142	5.44669
	107.132	36.7088	-0.4996	5.44669
	107.132	36.7087	-0.522817	5.44669
	107.132	36.7085	-0.528678	5.44669
	107.132	36.7085	-0.52314	5.44669
	107.132	36.7085	-0.518777	5.44669
	107.132	36.6594	-0.511055	5.44669
	107.132	36.5326	-0.492383	5.44669
	107.132	36.4801	-0.484617	5.44669
	107.132	36.5989	-0.503317	5.44669
	107.132	36.6825	-0.524206	5.44669
	107.132	36.5793	-0.527939	5.44669
	107.132	36.4912	-0.522337	5.44669
	107.132	36.5377	-0.518704	5.44669
	107.132	36.4976	-0.51918	5.44669
	107.132	36.3514	-0.520672	5.44669
	107.132	36.3358	-0.521128	5.44669
	107.11	36.3862	-0.512917	5.44669
	107.052	36.3644	-0.484458	5.44669
	107.029	36.3789	-0.455777	5.44669
	107.082	36.3993	-0.458634	5.44669
	107.143	36.3054	-0.478648	5.44669
	107.153	36.1941	-0.495253	5.44669
	107.137	36.1707	-0.512298	5.44669
	107.127	36.1988	-0.51626	5.44669
	107.128	36.2187	-0.496551	5.44669
	107.132	36.2169	-0.484463	5.44669
	107.134	36.2092	-0.493892	5.44669
	107.133	36.2065	-0.495453	5.44669
	107.11	36.2574	-0.491697	5.44669
	107.052	36.3858	-0.505142	5.44669
	107.029	36.4383	-0.522446	5.44669
	107.083	36.3189	-0.526552	5.44669
	107.143	36.1859	-0.522381	5.44669
	107.153	36.1625	-0.519215	5.44669
	107.137	36.1983	-0.519378	5.44669
	107.127	36.2214	-0.512702	5.44669
	107.128	36.2183	-0.49286	5.44669
	107.11	36.258	-0.484231	5.44669
	107.054	36.3818	-0.502985	5.44669
	107.029	36.4365	-0.524204	5.44669
	107.06	36.3196	-0.528057	5.44669
	107.04	36.1869	-0.514516	5.44669
	106.948	36.1626	-0.490527	5.44669
	106.882	36.198	-0.482609	5.44669
	106.882	36.2212	-0.495264	5.44669
	106.904	36.2183	-0.496688	5.44669
	106.914	36.1596	-0.491726	5.44669
	106.91	35.9807	-0.496845	5.44669
	106.905	35.7545	-0.494102	5.44669
	106.904	35.6468	-0.49008	5.44669
	106.905	35.6701	-0.497074	5.44669
	106.906	35.7161	-0.494783	5.44669
	106.906	35.7269	-0.490284	5.44669
	106.906	35.715	-0.496918	5.44669
	106.906	35.7061	-0.486774	5.44669
	106.906	35.7067	-0.462126	5.44669
	106.906	35.6608	-0.460421	5.44669
	106.906	35.4861	-0.477132	5.44669
	106.906	35.257	-0.493981	5.44669
	106.906	35.1467	-0.512304	5.44669
	106.906	35.1698	-0.524585	5.44669
	106.906	35.2168	-0.524895	5.44669
	106.906	35.228	-0.520925	5.44669
	106.906	35.2159	-0.511324	5.44669
	106.884	35.2069	-0.483861	5.44669
	106.826	35.1582	-0.456093	5.44669
	106.802	34.9856	-0.458978	5.44669
	106.856	34.7585	-0.470809	5.44669
	106.916	34.6974	-0.466988	5.44669
	106.927	34.8466	-0.475696	5.44669
	106.911	34.9457	-0.506612	5.44669
	106.9	34.8382	-0.528441	5.44669
	106.902	34.6935	-0.528492	5.44669
	106.884	34.6609	-0.513184	5.44669
	106.805	34.6971	-0.481943	5.44669
	106.701	34.7236	-0.446757	5.44669
	106.65	34.6726	-0.43089	5.44669
	106.661	34.5356	-0.442685	5.44669
	106.682	34.4796	-0.477816	5.44669
	106.71	34.6005	-0.51584	5.44669
	106.762	34.7354	-0.531505	5.44669
	106.781	34.7099	-0.518617	5.44669
	106.728	34.4976	-0.483099	5.44669
	106.669	34.2949	-0.453173	5.44669
	106.659	34.3153	-0.465895	5.44669
	106.675	34.4498	-0.507474	5.44669
	106.685	34.5074	-0.532295	5.44669
	106.683	34.4359	-0.529801	5.44669
	106.679	34.2795	-0.520234	5.44669
	106.678	34.1734	-0.509289	5.44669
	106.679	34.1742	-0.491125	5.44669
	106.68	34.1613	-0.484718	5.44669
	106.68	34	-0.495935	5.44669
	106.68	33.7648	-0.496219	5.44669
	106.679	33.6472	-0.483421	5.44669
	106.679	33.6694	-0.476544	5.44669
	106.68	33.7186	-0.48586	5.44669
	106.68	33.731	-0.501288	5.44669
	106.68	33.7187	-0.490136	5.44669
	106.68	33.7091	-0.461974	5.44669
	106.68	33.6603	-0.467032	5.44669
	106.68	33.4879	-0.504814	5.44669
	106.68	33.2608	-0.522905	5.44669
	106.68	33.1505	-0.501955	5.44669
	106.68	33.1729	-0.484358	5.44669
	106.68	33.2196	-0.491926	5.44669
	106.68	33.2309	-0.486796	5.44669
	106.657	33.219	-0.46391	5.44669
	106.6	33.1608	-0.469031	5.44669
	106.576	33.0345	-0.504963	5.44669
	106.63	32.9854	-0.522257	5.44669
	106.69	33.0563	-0.50163	5.44669
	106.701	33.0124	-0.476582	5.44669
	106.662	32.8069	-0.471796	5.44669
	106.572	32.6615	-0.486309	5.44669
	106.492	32.6618	-0.511035	5.44669
	106.527	32.7118	-0.526789	5.44669
	106.62	32.7323	-0.52627	5.44669
	106.61	32.7231	-0.520718	5.44669
	106.5	32.7119	-0.518619	5.44669
	106.424	32.7105	-0.511849	5.44669
	106.425	32.6647	-0.492773	5.44669
	106.452	32.5398	-0.476627	5.44669
	106.463	32.487	-0.467102	5.44669
	106.458	32.605	-0.451598	5.44669
	106.452	32.6883	-0.445757	5.44669
	106.451	32.5853	-0.472001	5.44669
	106.453	32.4974	-0.504482	5.44669
	106.454	32.5439	-0.503963	5.44669
	106.454	32.5037	-0.49144	5.44669
	106.453	32.3083	-0.502001	5.44669
	106.453	32.1659	-0.52122	5.44669
	106.453	32.2131	-0.519284	5.44669
	106.453	32.3877	-0.494914	5.44669
	106.453	32.4606	-0.474874	5.44669
	106.453	32.3333	-0.473476	5.44669
	106.453	32.1897	-0.47975	5.44669
	106.453	32.1647	-0.482833	5.44669
	106.453	32.2036	-0.489758	5.44669
	106.431	32.2285	-0.50855	5.44669
	106.373	32.2251	-0.51665	5.44669
	106.35	32.2148	-0.498048	5.44669
	106.404	32.2117	-0.484951	5.44669
	106.441	32.2141	-0.493564	5.44669
	106.395	32.167	-0.495142	5.44669
	106.332	31.991	-0.483812	5.44669
	106.296	31.7619	-0.477091	5.44669
	106.276	31.652	-0.48595	5.44669
	106.321	31.6753	-0.509002	5.44669
	106.398	31.7222	-0.526065	5.44669
	106.4	31.7333	-0.518819	5.44669
	106.349	31.7212	-0.492996	5.44669
	106.301	31.7122	-0.474236	5.44669
	106.25	31.7127	-0.47389	5.44669
	106.216	31.7161	-0.488021	5.44669
	106.237	31.7174	-0.511009	5.44669
	106.328	31.7167	-0.526169	5.44669
	106.414	31.716	-0.518149	5.44669
	106.382	31.7159	-0.484807	5.44669
	106.266	31.7161	-0.454056	5.44669
	106.194	31.7163	-0.465658	5.44669
	106.201	31.7162	-0.507061	5.44669
	106.228	31.667	-0.524335	5.44669
	106.237	31.491	-0.501756	5.44669
	106.231	31.2626	-0.483766	5.44669
	106.225	31.153	-0.49962	5.44669
	106.225	31.1762	-0.515088	5.44669
	106.227	31.223	-0.500575	5.44669
	106.228	31.234	-0.478696	5.44669
	106.227	31.2219	-0.465187	5.44669
	106.227	31.213	-0.45793	5.44669
	106.227	31.2135	-0.473949	5.44669
	106.227	31.2169	-0.509108	5.44669
	106.227	31.2181	-0.530109	5.44669
	106.227	31.2175	-0.528304	5.44669
	106.227	31.2167	-0.512512	5.4507
	106.227	31.2167	-0.481728	5.46104
	106.249	31.2169	-0.454776	5.46531
	106.307	31.217	-0.459184	5.45562
	106.33	31.217	-0.471364	5.4448
	106.277	31.2169	-0.467147	5.44287
	106.216	31.2169	-0.475565	5.44579
	106.206	31.2169	-0.506501	5.44767
	106.222	31.2169	-0.528441	5.44742
	106.255	31.2169	-0.520661	5.44664
	106.311	31.2169	-0.492916	5.44641
	106.33	31.2169	-0.481417	5.44658
	106.275	31.2169	-0.501785	5.44674
	106.216	31.2169	-0.516831	5.44675
	106.228	31.2169	-0.500536	5.44669
	106.302	31.2169	-0.48593	5.44667
	106.358	31.2169	-0.500961	5.44668
	106.36	31.2169	-0.522751	5.44669
	106.32	31.2169	-0.520297	5.44669
	106.254	31.2169	-0.486923	5.44669
	106.211	31.2169	-0.446308	5.44669
	106.234	31.2169	-0.428931	5.44669
	106.306	31.2169	-0.442023	5.44669
	106.358	31.2169	-0.470365	5.44669
	106.359	31.2169	-0.488095	5.44669
	106.319	31.2169	-0.494983	5.44669
	106.254	31.2169	-0.508818	5.44669
	106.211	31.2169	-0.514897	5.44669
	106.212	31.2169	-0.497217	5.44669
	106.226	31.2169	-0.477356	5.44669
	106.254	31.2169	-0.47369	5.44669
	106.309	31.2169	-0.486827	5.44669
	106.352	31.2169	-0.502709	5.44669
	106.355	31.2169	-0.498258	5.44669
	106.32	31.2169	-0.48973	5.44669
	106.256	31.2169	-0.50332	5.44669
	106.212	31.2169	-0.522382	5.44669
	106.211	31.2169	-0.527173	5.44669
	106.226	31.2169	-0.522664	5.44669
	106.232	31.2169	-0.519113	5.44669
	106.23	31.2169	-0.519235	5.44669
	106.248	31.2169	-0.512679	5.44669
	106.305	31.2169	-0.492901	5.44669
	106.33	31.2169	-0.484257	5.44669
	106.277	31.2169	-0.502982	5.44669
	106.217	31.2169	-0.524193	5.44669
	106.206	31.2169	-0.520183	5.44669
	106.222	31.2169	-0.486363	5.44669
	106.232	31.2169	-0.453985	5.44669
	106.253	31.2169	-0.457205	5.4507
	106.307	31.2169	-0.478687	5.46104
	106.329	31.2169	-0.487906	5.46531
	106.276	31.2169	-0.484348	5.45562
	106.217	31.2169	-0.487486	5.4448
	106.206	31.2169	-0.507058	5.44287
	106.222	31.2169	-0.524703	5.44579
	106.232	31.2169	-0.52681	5.44767
	106.231	31.2169	-0.521685	5.44742
	106.227	31.1677	-0.510961	5.44664
	106.225	30.9918	-0.49131	5.44641
	106.226	30.7634	-0.484201	5.44658
	106.227	30.6538	-0.503524	5.44674
	106.227	30.6278	-0.524441	5.44675
	106.249	30.4494	-0.527964	5.44669
	106.329	30.0069	-0.522264	5.44667
	106.41	29.4317	-0.518664	5.44668
	106.38	28.8336	-0.519189	5.44669
	106.288	28.1649	-0.52069	5.44669
	106.275	27.4577	-0.513261	5.44669
	106.327	26.8552	-0.484757	5.44669
	106.379	26.4236	-0.44791	5.44669
	106.432	26.1921	-0.438244	5.44669
	106.465	26.1574	-0.470214	5.44669
	106.465	26.1615	-0.506412	5.44669
	106.454	26.0179	-0.505408	5.44669
	106.449	25.833	-0.49136	5.44669
	106.451	25.8362	-0.501454	5.44669
	106.454	25.908	-0.513149	5.44669
	106.454	25.8393	-0.49911	5.44669
	106.453	25.7203	-0.478771	5.44669
	106.453	25.6355	-0.47361	5.44669
	106.453	25.5344	-0.48629	5.44669
	106.476	25.456	-0.510383	5.44669
	106.533	25.3994	-0.526522	5.44669
	106.557	25.2957	-0.52639	5.44669
	106.503	25.2061	-0.520863	5.44669
	106.443	25.195	-0.510766	5.4507
	106.454	25.2205	-0.48365	5.46104
	106.528	25.2349	-0.448332	5.46531
	106.585	25.2318	-0.438814	5.45562
	106.587	25.2254	-0.462432	5.4448
	106.546	25.2238	-0.485962	5.44287
	106.502	25.1762	-0.489047	5.44579
	106.517	25.0015	-0.482232	5.44767
	106.564	24.773	-0.486193	5.44742
	106.582	24.7122	-0.507269	5.44664
	106.574	24.8619	-0.525251	5.44641
	106.586	24.9612	-0.519094	5.44658
	106.642	24.8535	-0.485529	5.44674
	106.692	24.7087	-0.446152	5.44675
	106.697	24.627	-0.437232	5.44669
	106.682	24.5364	-0.470414	5.44667
	106.675	24.5105	-0.514726	5.44668
	106.676	24.5783	-0.533678	5.44669
	106.68	24.5249	-0.519924	5.44669
	106.681	24.3164	-0.490745	5.44669
	106.68	24.1733	-0.480769	5.44669
	106.679	24.1755	-0.494415	5.44669
	106.679	24.2255	-0.489115	5.44669
	106.68	24.2453	-0.456127	5.44669
	106.68	24.2358	-0.440088	5.44669
	106.68	24.2248	-0.468058	5.44669
	106.68	24.1743	-0.504852	5.44669
	106.68	24.0018	-0.505521	5.44669
	106.68	23.7752	-0.491961	5.44669
	106.68	23.6652	-0.501666	5.44669
	106.68	23.6876	-0.520895	5.44669
	106.68	23.7341	-0.527138	5.44669
	106.68	23.7454	-0.523178	5.44669
	106.68	23.7335	-0.519341	5.44669
	106.68	23.7245	-0.519148	5.44669
	106.68	23.725	-0.520432	5.44669
	106.68	23.7283	-0.521038	5.44669
	106.68	23.7296	-0.520836	5.44669
	106.68	23.7289	-0.520536	5.44669
	106.68	23.7282	-0.512611	5.44669
	106.68	23.7281	-0.492411	5.44669
	106.702	23.7284	-0.484076	5.44669
	106.782	23.7285	-0.50308	5.44669
	106.863	23.6793	-0.524299	5.44669
	106.855	23.5032	-0.528063	5.44669
	106.821	23.2748	-0.522355	5.44669
	106.853	23.1653	-0.518668	5.44669
	106.886	23.1884	-0.519158	5.44669
	106.845	23.2352	-0.512805	5.44669
	106.809	23.2462	-0.485111	5.44669
	106.852	23.2342	-0.45609	5.44669
	106.912	23.2252	-0.466404	5.44669
	106.927	23.2257	-0.50665	5.44669
	106.912	23.2291	-0.531769	5.44669
	106.901	23.2304	-0.529874	5.44669
	106.902	23.2297	-0.520451	5.44669
	106.906	23.2289	-0.509354	5.44669
	106.907	23.2289	-0.491075	5.44669
	106.906	23.2291	-0.484674	5.44669
	106.906	23.2292	-0.503805	5.44669
	106.905	23.2292	-0.52439	5.44669
	106.906	23.2292	-0.527843	5.44669
	106.906	23.2291	-0.51436	5.44669
	106.906	23.2292	-0.490538	5.44669
	106.906	23.18	-0.482668	5.44669
	106.906	23.004	-0.503156	5.44669
	106.906	22.7756	-0.524831	5.44669
	106.906	22.666	-0.528259	5.44669
	106.906	22.6892	-0.522248	5.44669
	106.906	22.7359	-0.518553	5.44669
	106.906	22.747	-0.519148	5.44669
	106.906	22.7349	-0.512841	5.44669
	106.906	22.726	-0.493	5.44669
	106.906	22.7265	-0.47637	5.44669
	106.906	22.7299	-0.466913	5.44669
	106.906	22.7311	-0.451611	5.4507
	106.906	22.7304	-0.44583	5.46104
	106.906	22.7297	-0.464156	5.46531
	106.906	22.7297	-0.484183	5.45562
	106.906	22.7299	-0.495558	5.4448
	106.906	22.6808	-0.50258	5.44287
	106.928	22.554	-0.487221	5.44579
	107.008	22.4523	-0.460293	5.44767
	107.089	22.3952	-0.467363	5.44742
	107.059	22.2995	-0.505551	5.44664
	106.967	22.2135	-0.530966	5.44641
	106.976	22.201	-0.522058	5.44658
	107.063	22.2247	-0.492604	5.44674
	107.059	22.2388	-0.48079	5.44675
	106.977	22.2362	-0.501634	5.44669
	106.98	22.2301	-0.524861	5.44667
	107.083	22.2285	-0.520941	5.44668
	107.159	22.23	-0.486443	5.44669
	107.16	22.2804	-0.453749	5.44669
	107.134	22.4071	-0.464948	5.44669
	107.123	22.4591	-0.506873	5.44669
	107.105	22.3401	-0.524509	5.44669
	107.054	22.2566	-0.501895	5.44669
	107.031	22.4091	-0.483763	5.44669
	107.083	22.6732	-0.499569	5.44669
	107.142	22.8059	-0.522938	5.44669
	107.153	22.7304	-0.52874	5.44669
	107.137	22.5474	-0.523123	5.44669
	107.127	22.4811	-0.510877	5.44669
	107.128	22.6141	-0.490764	5.44669
	107.132	22.7578	-0.484002	5.44669
	107.134	22.7316	-0.503634	5.44669
	107.133	22.5651	-0.524558	5.44669
	107.132	22.488	-0.527974	5.44669
	107.132	22.6107	-0.522226	5.4507
	107.132	22.7539	-0.518645	5.46104
	107.132	22.7804	-0.519195	5.46531
	107.132	22.7423	-0.520699	5.45562
	107.132	22.7171	-0.521134	5.4448
	107.132	22.7202	-0.520781	5.44287
	107.132	22.6812	-0.520479	5.44579
	107.132	22.5084	-0.520478	5.44767
	107.154	22.3269	-0.520585	5.44742
	107.212	22.3912	-0.52063	5.44664
	107.258	22.6427	-0.520611	5.44641
	107.262	22.7998	-0.520587	5.44658
	107.225	22.788	-0.520583	5.44674
	107.183	22.7291	-0.520591	5.44675
	107.196	22.7089	-0.520595	5.44669
	107.242	22.7214	-0.512723	5.44667
	107.283	22.7338	-0.484566	5.44668
	107.31	22.7346	-0.455891	5.44669
	107.289	22.7305	-0.466514	5.44669
	107.268	22.7285	-0.506767	5.44669
	107.31	22.7291	-0.523908	5.44669
	107.365	22.7301	-0.501681	5.44669
	107.377	22.7303	-0.483887	5.44669
	107.364	22.73	-0.499697	5.44669
	107.354	22.7298	-0.522948	5.44669
	107.355	22.7299	-0.520828	5.44669
	107.358	22.7299	-0.487076	5.44669
	107.36	22.73	-0.454054	5.44669
	107.359	22.7299	-0.464851	5.44669
	107.358	22.7299	-0.506723	5.44669
	107.358	22.7299	-0.532352	5.44669
	107.358	22.7299	-0.530092	5.44669
	107.359	22.7299	-0.520335	5.44669
	107.358	22.7299	-0.517099	5.44669
	107.358	22.7299	-0.519219	5.44669
	107.358	22.7299	-0.521259	5.44669
	107.358	22.7299	-0.521359	5.44669
	107.358	22.7299	-0.520677	5.44669
	107.381	22.7299	-0.512484	5.44669
	107.438	22.7299	-0.492307	5.44669
	107.484	22.7299	-0.484077	5.44669
	107.51	22.7299	-0.503117	5.44669
	107.553	22.7299	-0.524314	5.44669
	107.592	22.7299	-0.528056	5.44669
	107.598	22.7299	-0.514476	5.44669
	107.587	22.7299	-0.490511	5.44669
	107.559	22.7299	-0.482616	5.44669
	107.502	22.7299	-0.503144	5.44669
	107.481	22.7299	-0.524845	5.44669
	107.536	22.7299	-0.520398	5.44669
	107.596	22.7299	-0.494092	5.44669
	107.606	22.7299	-0.482004	5.44669
	107.59	22.7299	-0.501614	5.44669
	107.579	22.7299	-0.524421	5.44669
	107.581	22.7299	-0.528635	5.44669
	107.585	22.7299	-0.522551	5.44669
	107.586	22.7299	-0.518546	5.44669
	107.585	22.7299	-0.519038	5.44669
	107.584	22.7299	-0.520668	5.44669
	107.584	22.7299	-0.521177	5.44669
	107.585	22.7299	-0.52081	5.44669
	107.585	22.7299	-0.520476	5.44669
	107.585	22.7299	-0.520466	5.44669
	107.585	22.7299	-0.520581	5.44669
	107.585	22.7791	-0.512762	5.44669
	107.585	22.9551	-0.492458	5.44669
	107.585	23.1835	-0.484042	5.4507
	107.585	23.2931	-0.495178	5.46104
	107.585	23.2699	-0.496143	5.46531
	107.585	23.2231	-0.483658	5.45562
	107.585	23.2121	-0.4688	5.4448
	107.585	23.2241	-0.457674	5.44287
	107.585	23.2331	-0.472556	5.44579
	107.585	23.2326	-0.508616	5.44767
	107.585	23.2292	-0.530398	5.44742
	107.585	23.228	-0.520729	5.44664
	107.585	23.2286	-0.492249	5.44641
	107.585	23.2294	-0.481114	5.44658
	107.585	23.2294	-0.494025	5.44674
	107.585	23.2292	-0.4967	5.44675
	107.585	23.2291	-0.484301	5.44669
	107.585	23.2291	-0.476742	5.44667
	107.585	23.2292	-0.48563	5.44668
	107.607	23.2784	-0.501122	5.44669
	107.664	23.4051	-0.490148	5.44669
	107.688	23.4576	-0.462038	5.44669
	107.634	23.3387	-0.459184	5.44669
	107.574	23.206	-0.476645	5.44669
	107.564	23.2316	-0.486346	5.44669
	107.58	23.3941	-0.47655	5.44669
	107.59	23.4696	-0.452044	5.44669
	107.611	23.3477	-0.434706	5.44669
	107.664	23.2547	-0.442354	5.44669
	107.687	23.4042	-0.476313	5.44669
	107.656	23.6704	-0.515327	5.44669
	107.677	23.805	-0.531825	5.44669
	107.769	23.7788	-0.518933	5.44669
	107.835	23.7219	-0.490988	5.44669
	107.835	23.7077	-0.473353	5.44669
	107.812	23.722	-0.474234	5.44669
	107.803	23.7331	-0.480608	5.44669
	107.807	23.7326	-0.475052	5.44669
	107.812	23.7285	-0.461335	5.44669
	107.813	23.7269	-0.471861	5.44669
	107.789	23.7277	-0.507022	5.44669
	107.731	23.7286	-0.529977	5.44669
	107.707	23.7287	-0.52899	5.44669
	107.761	23.7284	-0.520717	5.44669
	107.822	23.7283	-0.50978	5.44669
	107.832	23.7283	-0.491159	5.44669
	107.816	23.7284	-0.484557	5.44669
	107.806	23.7284	-0.495856	5.44669
	107.807	23.7284	-0.488373	5.44669
	107.811	23.7284	-0.455303	5.44669
	107.813	23.7284	-0.440007	5.44669
	107.812	23.7284	-0.460446	5.44669
	107.811	23.7284	-0.484705	5.44669
	107.811	23.7284	-0.497097	5.44669
	107.811	23.7284	-0.51091	5.44669
	107.811	23.7284	-0.522893	5.44669
	107.811	23.7284	-0.524682	5.44669
	107.811	23.7284	-0.521437	5.44669
	107.811	23.7776	-0.519485	5.44669
	107.811	23.9044	-0.519827	5.44669
	107.811	23.9568	-0.520665	5.44669
	107.811	23.838	-0.513024	5.44669
	107.811	23.7052	-0.492538	5.44669
	107.811	23.7308	-0.483982	5.44669
	107.811	23.8933	-0.502996	5.44669
	107.811	24.018	-0.524297	5.44669
	107.811	24.0229	-0.520221	5.44669
	107.811	23.9823	-0.494213	5.44669
	107.811	24.013	-0.482118	5.44669
	107.811	24.0973	-0.501618	5.44669
	107.833	24.0324	-0.524383	5.44669
	107.891	23.8135	-0.528617	5.44669
	107.937	23.7193	-0.514687	5.44669
	107.963	23.8519	-0.4904	5.44669
	107.984	24.0051	-0.482494	5.44669
	107.965	24.0815	-0.503132	5.44669
	107.925	24.1668	-0.517012	5.44669
	107.911	24.2416	-0.500133	5.44669
	107.941	24.2532	-0.485697	5.44669
	108.006	24.1838	-0.493136	5.44669
	108.053	24.0448	-0.486827	5.44669
	108.054	23.9944	-0.455623	5.44669
	108.016	24.1185	-0.432819	5.44669
	107.952	24.2527	-0.432463	5.44669
	107.931	24.275	-0.447989	5.44669
	107.988	24.2383	-0.47943	5.44669
	108.049	24.2152	-0.514623	5.44669
	108.059	24.2186	-0.52255	5.44669
	108.042	24.2283	-0.498311	5.44669
	108.032	24.2311	-0.482956	5.44669
	108.033	24.2289	-0.492634	5.44669
	108.038	24.2269	-0.495461	5.44669
	108.039	24.2761	-0.492147	5.44669
	108.038	24.4035	-0.497457	5.44669
	108.037	24.4563	-0.494208	5.44669
	108.037	24.3373	-0.489907	5.44669
	108.037	24.2536	-0.504835	5.44669
	108.037	24.406	-0.522954	5.44669
	108.037	24.6209	-0.526874	5.44669
	108.037	24.6269	-0.522335	5.44669
	108.037	24.5482	-0.519082	5.44669
	108.037	24.6108	-0.511468	5.44669
	108.037	24.7296	-0.492448	5.44669
	108.037	24.7674	-0.484498	5.44669
	108.037	24.7426	-0.495373	5.44669
	108.037	24.719	-0.496062	5.44669
	108.037	24.718	-0.483555	5.44669
	108.037	24.7259	-0.476657	5.44669
	108.037	24.7296	-0.48586	5.44669
	108.06	24.7284	-0.501248	5.44669
	108.117	24.7265	-0.490119	5.44669
	108.141	24.7262	-0.461982	5.44669
	108.109	24.7267	-0.467041	5.44669
	108.129	24.727	-0.496944	5.44669
	108.222	24.727	-0.502617	5.44669
	108.288	24.7269	-0.485693	5.44669
	108.265	24.7268	-0.475214	5.44669
	108.185	24.7269	-0.476624	5.44669
	108.152	24.7761	-0.480904	5.44669
	108.21	24.952	-0.490061	5.44669
	108.275	25.1804	-0.509362	5.44669
	108.287	25.29	-0.524753	5.44669
	108.269	25.2668	-0.526012	5.44669
	108.258	25.2201	-0.513463	5.44669
	108.259	25.2091	-0.482942	5.44669
	108.264	25.2211	-0.454947	5.44669
	108.265	25.2301	-0.466695	5.44669
	108.264	25.2787	-0.499308	5.44669
	108.263	25.4021	-0.495861	5.44669
	108.286	25.4533	-0.465035	5.44669
	108.343	25.3352	-0.466273	5.44669
	108.39	25.2031	-0.503407	5.44669
	108.393	25.1796	-0.522585	5.44669
	108.357	25.2151	-0.502321	5.44669
	108.292	25.2381	-0.484625	5.44669
	108.27	25.235	-0.499779	5.44669
	108.328	25.2748	-0.52272	5.44669
	108.388	25.4479	-0.528574	5.44669
	108.421	25.6784	-0.523131	5.44669
	108.461	25.7899	-0.518811	5.44669
	108.475	25.7668	-0.518942	5.44669
	108.422	25.7194	-0.512664	5.44669
	108.389	25.7572	-0.492999	5.44669
	108.437	25.9454	-0.476433	5.44669
	108.476	26.1829	-0.474811	5.44669
	108.432	26.292	-0.487626	5.44669
	108.392	26.3145	-0.510516	5.44669
	108.435	26.3933	-0.526103	5.44669
	108.496	26.4846	-0.526168	5.44669
	108.511	26.5545	-0.520919	5.44669
	108.496	26.6592	-0.518739	5.44669
	108.485	26.7445	-0.519699	5.44669
	108.486	26.7535	-0.520876	5.44669
	108.49	26.7286	-0.513158	5.44669
	108.491	26.7152	-0.484648	5.44669
	108.491	26.7185	-0.4479	5.44669
	108.49	26.7246	-0.438279	5.44669
	108.49	26.726	-0.470232	5.44669
	108.49	26.7245	-0.514278	5.44669
	108.49	26.7233	-0.533555	5.44669
	108.49	26.7234	-0.527903	5.44669
	108.49	26.6746	-0.518989	5.44669
	108.49	26.4496	-0.509443	5.44669
	108.49	26.0944	-0.483761	5.44669
	108.49	25.8831	-0.45672	5.44669
	108.49	25.8491	-0.459276	5.44669
	108.49	25.8002	-0.470712	5.44669
	108.49	25.7252	-0.466841	5.44669
	108.49	25.7007	-0.475669	5.44669
	108.49	25.6662	-0.506653	5.44669
	108.49	25.5048	-0.520597	5.44669
	108.49	25.2773	-0.500333	5.44669
	108.49	25.1629	-0.484499	5.44669
	108.49	25.1837	-0.500432	5.44669
	108.512	25.2312	-0.523038	5.44669
	108.57	25.1942	-0.520605	5.44669
	108.616	25.0556	-0.48695	5.44669
	108.642	24.9447	-0.44621	5.44669
	108.685	24.937	-0.436751	5.44669
	108.724	25.0208	-0.470192	5.44669
	108.73	25.1645	-0.514804	5.44669
	108.719	25.2117	-0.533789	5.44669
	108.713	25.0354	-0.519943	5.44669
	108.714	24.7743	-0.490713	5.44669
	108.716	24.6514	-0.480749	5.44669
	108.717	24.6807	-0.502289	5.44669
	108.716	24.7347	-0.52515	5.44669
	108.716	24.7466	-0.52083	5.44669
	108.716	24.7324	-0.494164	5.44669
	108.716	24.7222	-0.481881	5.44669
	108.716	24.7229	-0.501536	5.44669
	108.716	24.6777	-0.524432	5.44669
	108.716	24.5523	-0.528667	5.44669
	108.738	24.4991	-0.51469	5.44669
	108.796	24.5678	-0.490383	5.44669
	108.82	24.5246	-0.482486	5.44669
	108.766	24.3692	-0.503135	5.44669
	108.706	24.3508	-0.524887	5.44669
	108.695	24.4033	-0.528289	5.44669
	108.711	24.3342	-0.51437	5.44669
	108.722	24.222	-0.482513	5.44669
	108.743	24.1893	-0.454445	5.44669
	108.796	24.2139	-0.458767	5.44669
	108.818	24.2355	-0.479178	5.44669
	108.765	24.2358	-0.487556	5.44669
	108.728	24.2283	-0.484027	5.4507
	108.797	24.225	-0.487476	5.46104
	108.917	24.2263	-0.499297	5.46531
	108.977	24.228	-0.496597	5.45562
	108.965	24.2283	-0.490247	5.4448
	108.94	24.2278	-0.496256	5.44287
	108.933	24.1783	-0.48651	5.44579
	108.94	24.0515	-0.462251	5.44767
	108.945	23.9992	-0.460567	5.44742
	108.944	24.0689	-0.477149	5.44664
	108.942	24.0749	-0.493937	5.44641
	108.942	23.9968	-0.512279	5.44658
	108.942	23.9039	-0.51672	5.44674
	108.943	23.7852	-0.496751	5.44675
	108.943	23.7023	-0.484383	5.44669
	108.942	23.6992	-0.501658	5.44667
	108.965	23.7258	-0.523593	5.44668
	109.044	23.7377	-0.528272	5.44669
	109.126	23.7332	-0.514823	5.44669
	109.118	23.7271	-0.482709	5.44669
	109.084	23.7261	-0.454366	5.44669
	109.116	23.7279	-0.466535	5.44669
	109.172	23.729	-0.507318	5.44669
	109.165	23.7288	-0.532002	5.44669
	109.096	23.7284	-0.521863	5.44669
	109.061	23.7282	-0.484283	5.44669
	109.115	23.7283	-0.444644	5.44669
	109.179	23.7284	-0.437043	5.44669
	109.191	23.7284	-0.463	5.44669
	109.174	23.7284	-0.478959	5.44669
	109.163	23.7284	-0.468923	5.44669
	109.187	23.7284	-0.473602	5.44669
	109.249	23.7284	-0.505046	5.44669
	109.274	23.7284	-0.52853	5.44669
	109.219	23.7284	-0.529086	5.44669
	109.158	23.6792	-0.521272	5.44669
	109.17	23.5032	-0.517849	5.44669
	109.266	23.324	-0.51133	5.44669
	109.358	23.3412	-0.492829	5.44669
	109.348	23.4168	-0.476835	5.44669
	109.31	23.3448	-0.47504	5.44669
	109.341	23.223	-0.487579	5.44669
	109.397	23.1874	-0.510415	5.44669
	109.414	23.2142	-0.526078	5.44669
	109.402	23.2378	-0.526193	5.44669
	109.391	23.2381	-0.520939	5.44669
	109.391	23.2298	-0.518739	5.44669
	109.395	23.2263	-0.519692	5.44669
	109.396	23.2277	-0.520874	5.44669
	109.396	23.2296	-0.52103	5.44669
	109.395	23.2299	-0.520676	5.44669
	109.395	23.2293	-0.512601	5.44669
	109.395	23.229	-0.484486	5.44669
	109.395	23.229	-0.455901	5.44669
	109.395	23.2292	-0.466546	5.44669
	109.395	23.2292	-0.498907	5.44669
	109.395	23.2292	-0.503616	5.44669
	109.395	23.2292	-0.493285	5.44669
	109.395	23.2292	-0.502898	5.44669
	109.395	23.2292	-0.51307	5.44669
	109.395	23.2292	-0.490693	5.44669
	109.395	23.2292	-0.458286	5.44669
	109.395	23.2292	-0.465331	5.44669
	109.395	23.2292	-0.505419	5.44669
	109.417	23.2292	-0.523764	5.44669
	109.475	23.2292	-0.5021	5.44669
	109.521	23.2292	-0.484113	5.44669
	109.547	23.2292	-0.499643	5.44669
	109.59	23.2292	-0.522845	5.44669
	109.629	23.2292	-0.528675	5.44669
	109.635	23.2292	-0.523128	5.44669
	109.624	23.2292	-0.518774	5.44669
	109.618	23.2292	-0.511057	5.44669
	109.619	23.2292	-0.492386	5.44669
	109.622	23.2292	-0.484618	5.44669
	109.622	23.2292	-0.503316	5.44669
	109.622	23.18	-0.524205	5.44669
	109.621	23.0532	-0.52794	5.44669
	109.621	23.0008	-0.514466	5.44669
	109.621	23.0704	-0.482678	5.44669
	109.621	23.0272	-0.45448	5.44669
	109.621	22.8223	-0.466593	5.44669
	109.621	22.7263	-0.507302	5.44669
	109.621	22.9023	-0.531975	5.44669
	109.621	23.1805	-0.529728	5.44669
	109.621	23.2614	-0.520317	5.44669
	109.621	23.0531	-0.517221	5.44669
	109.621	22.7669	-0.519277	5.44669
	109.621	22.6448	-0.513369	5.44669
	109.621	22.6834	-0.493175	5.44669
	109.621	22.7411	-0.476256	5.44669
	109.621	22.7512	-0.466803	5.44669
	109.644	22.6857	-0.459476	5.44669
	109.701	22.5485	-0.474022	5.44669
	109.725	22.4483	-0.508589	5.44669
	109.671	22.3954	-0.529866	5.44669
	109.633	22.3503	-0.528386	5.44669
	109.702	22.3901	-0.520504	5.44669
	109.822	22.4291	-0.517776	5.44669
	109.882	22.3339	-0.511572	5.44669
	109.87	22.2156	-0.492956	5.44669
	109.845	22.1896	-0.484673	5.44669
	109.838	22.2192	-0.503137	5.44669
	109.845	22.2405	-0.52411	5.44669
	109.85	22.2389	-0.527964	5.44669
	109.85	22.2306	-0.522381	5.44669
	109.848	22.2277	-0.518714	5.44669
	109.847	22.2295	-0.511298	5.44669
	109.847	22.2312	-0.484637	5.44669
	109.848	22.2313	-0.456428	5.44669
	109.848	22.2308	-0.466713	5.44669
	109.848	22.2305	-0.50666	5.44669
	109.848	22.2306	-0.523792	5.4507
	109.848	22.2307	-0.501671	5.46104
	109.848	22.1815	-0.483924	5.46531
	109.87	22.0055	-0.499716	5.45562
	109.927	21.7771	-0.522943	5.4448
	109.951	21.6675	-0.520819	5.44287
	109.92	21.6907	-0.487074	5.44579
	109.939	21.7375	-0.454056	5.44767
	110.032	21.7485	-0.464852	5.44742
	110.098	21.7365	-0.506723	5.44664
	110.076	21.7275	-0.532351	5.44641
	109.995	21.728	-0.530092	5.44658
	109.962	21.7314	-0.512464	5.44674
	110.02	21.7327	-0.488944	5.44675
	110.086	21.732	-0.482674	5.44669
	110.097	21.7312	-0.503725	5.44667
	110.079	21.7312	-0.525067	5.44668
	110.068	21.7314	-0.528155	5.44669
	110.07	21.7315	-0.522121	5.44669
	110.074	21.7315	-0.518537	5.44669
	110.098	21.7314	-0.511316	5.44669
	110.154	21.7314	-0.492579	5.44669
	110.177	21.7314	-0.476736	5.44669
	110.123	21.6823	-0.475087	5.44669
	110.086	21.5063	-0.479763	5.44669
	110.155	21.2779	-0.474395	5.44669
	110.275	21.1683	-0.46136	5.44669
	110.335	21.1915	-0.472105	5.44669
	110.323	21.2382	-0.507115	5.44669
	110.297	21.2493	-0.522059	5.44669
	110.291	21.188	-0.500781	5.44669
	110.297	21.0523	-0.484167	5.44669
	110.302	20.9512	-0.492263	5.44669
	110.302	20.9466	-0.494876	5.44669
	110.3	20.979	-0.492034	5.44669
	110.3	20.9939	-0.497618	5.44669
	110.3	20.9886	-0.494316	5.44669
	110.3	20.9811	-0.482024	5.44669
	110.3	20.9798	-0.468765	5.44669
	110.323	20.982	-0.458239	5.44669
	110.38	20.9833	-0.472805	5.44669
	110.404	20.9339	-0.508519	5.44669
	110.372	20.8066	-0.522398	5.44669
	110.369	20.7048	-0.500424	5.44669
	110.383	20.697	-0.476026	5.44669
	110.345	20.7282	-0.471992	5.44669
	110.295	20.6946	-0.478717	5.44669
	110.283	20.5633	-0.482927	5.44669
	110.295	20.4542	-0.490165	5.44669
	110.326	20.3955	-0.508687	5.44669
	110.383	20.3019	-0.524433	5.44669
	110.426	20.2173	-0.526118	5.44669
	110.451	20.2046	-0.521492	5.44669
	110.495	20.2277	-0.518997	5.44669
	110.534	20.2416	-0.519603	5.44669
	110.54	20.2392	-0.520745	5.44669
	110.529	20.2332	-0.521008	5.44669
	110.523	20.2316	-0.520712	5.44669
	110.524	20.233	-0.520495	5.44669
	110.527	20.185	-0.520509	5.44669
	110.528	20.009	-0.520592	5.44669
	110.527	19.8294	-0.512751	5.44669
[truncated: 612 more rows]
