# Supplementary material for: Design of a cosmetic glove stiffness compensation mechanism for toddler-sized hand prostheses
Source: PLoS One. 2017 Aug 11;12(8):e0183233. doi: 10.1371/journal.pone.0183233 (PMC5553851; doi:10.1371/journal.pone.0183233)
Supplement: S1 Dataset — (ZIP) [file pone.0183233.s001.zip › 04 Prototype + hand measurements/VSTSIL_2.xlsx]

## Sheet: test_VSTSILb_2
LabVIEW Measurement
Writer_Version	2
Reader_Version	2
Separator	Tab
Decimal_Separator	.
Multi_Headings	No
X_Columns	No
Time_Pref	Absolute
Operator	localadmin
Date	2013-11-12
Time	00:15:24.654000
***End_of_Header***
Channels	4
Samples	10	10	10	10
Date	2013-11-12	2013-11-12	2013-11-12	2013-11-12
Time	00:15:25.254000	00:15:25.254000	00:15:25.254000	00:15:25.254000
Y_Unit_Label	mm	N	N	Pa
X_Dimension	Time	Time	Time	Time
X0	0	0	0	0
Delta_X	0.01	0.01	0.01	0.01
***End_of_Header***
X_Value	Voltage LVDT (Filtered)	Voltage Load Cell (Filtered)	Voltage Pinch Load Cell (Filtered)	Voltage Pressure (Filtered)	Comment
	113.92	-0.783598	-0.522286	5.44669
	113.921	-0.906791	-0.518603	5.44669
	113.921	-0.961077	-0.519156	5.44669
	113.921	-0.8935	-0.520698	5.44669
	113.921	-0.93691	-0.521147	5.44669
	113.921	-1.09191	-0.520787	5.44669
	113.921	-1.06089	-0.520477	5.44669
	113.921	-0.832473	-0.520475	5.44669
	113.921	-0.673246	-0.520584	5.44669
	113.921	-0.675928	-0.520631	5.44669
	113.921	-0.731777	-0.520611	5.44669
	113.921	-0.753921	-0.520587	5.44669
	113.921	-0.743297	-0.520583	5.44669
	113.921	-0.730969	-0.52059	5.44669
	113.921	-0.72958	-0.520595	5.44669
	113.921	-0.733381	-0.520594	5.44669
	113.943	-0.735466	-0.512721	5.44669
	114.001	-0.734988	-0.492436	5.44669
	114.024	-0.734047	-0.484047	5.44669
	113.971	-0.783013	-0.503059	5.44669
	113.91	-0.910029	-0.51643	5.44669
	113.9	-0.962641	-0.492045	5.44669
	113.916	-0.843814	-0.457658	5.44669
	113.926	-0.710991	-0.464588	5.44669
	113.925	-0.687402	-0.505331	5.44669
	113.921	-0.723119	-0.531862	5.44669
	113.919	-0.746208	-0.530382	5.44669
	113.92	-0.743143	-0.51276	5.44669
	113.921	-0.733646	-0.488964	5.44669
	113.921	-0.730756	-0.482578	5.44669
	113.921	-0.732922	-0.503677	5.44669
	113.921	-0.734856	-0.525082	5.44669
	113.921	-0.734896	-0.528178	5.44669
	113.921	-0.783416	-0.522125	5.44669
	113.921	-0.909896	-0.51066	5.44669
	113.921	-1.01163	-0.491027	5.44669
	113.921	-1.01974	-0.476319	5.44669
	113.921	-0.939444	-0.475464	5.44669
	113.921	-0.797018	-0.48794	5.44669
	113.921	-0.699939	-0.502544	5.44669
	113.921	-0.699454	-0.489923	5.44669
	113.921	-0.732103	-0.461439	5.44669
	113.943	-0.745688	-0.466883	5.44669
	114.001	-0.739732	-0.504942	5.44669
	114.024	-0.732402	-0.530882	5.44669
	113.971	-0.731448	-0.530109	5.44669
	113.91	-0.733653	-0.520865	5.44669
	113.9	-0.734916	-0.517315	5.44669
	113.916	-0.734661	-0.519121	5.44669
	113.926	-0.783296	-0.521141	5.44669
	113.925	-0.909929	-0.521345	5.44669
	113.921	-0.962499	-0.520713	5.44669
	113.919	-0.84379	-0.512504	5.44669
	113.92	-0.711031	-0.492303	5.44669
	113.921	-0.687427	-0.476198	5.44669
	113.921	-0.723115	-0.467089	5.44669
	113.921	-0.746197	-0.451745	5.44669
	113.921	-0.74314	-0.445824	5.44669
	113.921	-0.733648	-0.471977	5.44669
	113.921	-0.730758	-0.512319	5.44669
	113.921	-0.732922	-0.532113	5.44669
	113.921	-0.734855	-0.520124	5.44669
	113.921	-0.734896	-0.491385	5.44669
	113.921	-0.734226	-0.473096	5.44669
	113.921	-0.73393	-0.473985	5.44669
	113.921	-0.734045	-0.488466	5.44669
	113.921	-0.734198	-0.50329	5.44669
	113.921	-0.734221	-0.497919	5.44669
	113.921	-0.734177	-0.489381	5.44669
	113.943	-0.73415	-0.503294	5.44669
	114.001	-0.734154	-0.522495	5.44669
	114.024	-0.734166	-0.52723	5.44669
	113.971	-0.734169	-0.522647	5.44669
	113.933	-0.734166	-0.519086	5.44669
	114.002	-0.783354	-0.511359	5.44669
	114.099	-0.910129	-0.484531	5.44669
	114.08	-0.962562	-0.456361	5.44669
	113.964	-0.843745	-0.466723	5.44669
	113.911	-0.76018	-0.506688	5.44669
	113.973	-0.863392	-0.523801	5.44669
	114.024	-0.951527	-0.501664	5.44669
	113.98	-0.855784	-0.483918	5.44669
	113.915	-0.769153	-0.491845	5.44669
	113.898	-0.912062	-0.494789	5.44669
	113.914	-1.12409	-0.492146	5.44669
	113.948	-1.08294	-0.505566	5.44669
	114.005	-0.830233	-0.522464	5.44669
	114.025	-0.664462	-0.526409	5.44669
	113.969	-0.673044	-0.522315	5.44669
	113.91	-0.782882	-0.519238	5.44669
	113.9	-0.931713	-0.519412	5.44669
	113.916	-0.971779	-0.520579	5.44669
	113.926	-0.839935	-0.513136	5.44669
	113.925	-0.706118	-0.484744	5.44669
	113.921	-0.68674	-0.455819	5.44669
	113.919	-0.724573	-0.45855	5.44669
	113.943	-0.747053	-0.478598	5.44669
	114.001	-0.74298	-0.495262	5.44669
	114.047	-0.733277	-0.512319	5.44669
	114.05	-0.73066	-0.524137	5.44669
	114.014	-0.733012	-0.524702	5.44669
	113.949	-0.734928	-0.521004	5.44669
	113.905	-0.734894	-0.511425	5.44669
	113.905	-0.734199	-0.491746	5.44669
	113.92	-0.73392	-0.476348	5.44669
	113.926	-0.73405	-0.46735	5.44669
	113.923	-0.734204	-0.459672	5.44669
	113.92	-0.734222	-0.466039	5.44669
	113.92	-0.734175	-0.480317	5.44669
	113.921	-0.734149	-0.493312	5.44669
	113.921	-0.734154	-0.510891	5.44669
	113.921	-0.734166	-0.524231	5.44669
	113.921	-0.734169	-0.525249	5.44669
	113.921	-0.734166	-0.521199	5.44669
	113.921	-0.734164	-0.519183	5.44669
	113.921	-0.734164	-0.519785	5.44669
	113.921	-0.734165	-0.520755	5.44669
	113.921	-0.734165	-0.520947	5.44669
	113.921	-0.734165	-0.512812	5.44669
	113.921	-0.734165	-0.492349	5.44669
	113.943	-0.734165	-0.476107	5.44669
	114.001	-0.734165	-0.474906	5.44669
	114.024	-0.734165	-0.487781	5.44669
	113.971	-0.783355	-0.502676	5.44669
	113.91	-0.91013	-0.497906	5.44669
	113.9	-0.962562	-0.489594	5.44669
	113.916	-0.843745	-0.503388	5.44669
	113.926	-0.71099	-0.522459	5.44669
	113.925	-0.687426	-0.527181	5.44669
	113.921	-0.723129	-0.52264	5.44669
	113.919	-0.746204	-0.511229	5.44669
	113.92	-0.743138	-0.491083	5.44669
	113.921	-0.733645	-0.48401	5.44669
	113.921	-0.730758	-0.503525	5.44669
	113.921	-0.732923	-0.524509	5.44669
	113.921	-0.734855	-0.527992	5.44669
	113.921	-0.734896	-0.522251	5.44669
	113.943	-0.734225	-0.510778	5.44669
	114.001	-0.73393	-0.491032	5.44669
	114.024	-0.734045	-0.484149	5.44669
	113.971	-0.734198	-0.49573	5.44669
	113.91	-0.783412	-0.488465	5.44669
	113.9	-0.910142	-0.463258	5.44669
	113.916	-0.962547	-0.468165	5.44268
	113.926	-0.843734	-0.504833	5.43234
	113.925	-0.710991	-0.52251	5.42806
	113.921	-0.68743	-0.493912	5.43775
	113.919	-0.723131	-0.4484	5.44858
	113.92	-0.746203	-0.427316	5.4505
	113.921	-0.743137	-0.440602	5.44759
	113.921	-0.733645	-0.478214	5.44571
	113.921	-0.730758	-0.508876	5.44595
	113.921	-0.732923	-0.503588	5.44673
	113.921	-0.734855	-0.489721	5.44696
	113.921	-0.734896	-0.501414	5.44679
	113.921	-0.734225	-0.521586	5.44663
	113.921	-0.73393	-0.527517	5.44663
	113.921	-0.734045	-0.51522	5.44668
	113.921	-0.734198	-0.491014	5.44671
	113.921	-0.734221	-0.482562	5.4467
	113.921	-0.734177	-0.495072	5.44668
	113.921	-0.73415	-0.488753	5.44668
	113.921	-0.734154	-0.463612	5.44669
	113.921	-0.684975	-0.468211	5.44669
	113.921	-0.509013	-0.496855	5.44669
	113.921	-0.280613	-0.494293	5.44669
	113.921	-0.171031	-0.46525	5.44669
	113.921	-0.194205	-0.46692	5.44669
	113.921	-0.240945	-0.503602	5.44669
	113.921	-0.251981	-0.530307	5.44669
	113.921	-0.239942	-0.522474	5.44669
	113.921	-0.230969	-0.493012	5.44669
	113.921	-0.231489	-0.480813	5.44669
	113.921	-0.234895	-0.501498	5.44669
	113.899	-0.236138	-0.516925	5.44669
	113.841	-0.235447	-0.500678	5.44669
	113.817	-0.234716	-0.485956	5.44669
	113.871	-0.234656	-0.500922	5.44669
	113.909	-0.23489	-0.514855	5.44669
	113.84	-0.23501	-0.500015	5.44669
	113.72	-0.234976	-0.486415	5.44669
	113.682	-0.23492	-0.493478	5.44669
	113.752	-0.234908	-0.486715	5.44669
	113.801	-0.185733	-0.463325	5.44669
	113.754	-0.009778	-0.468815	5.44669
	113.687	0.16943	-0.505081	5.44669
	113.671	0.152239	-0.522383	5.44669
	113.688	0.076634	-0.501641	5.44669
	113.678	0.148712	-0.484412	5.44669
	113.62	0.27043	-0.499931	5.44669
	113.591	0.306033	-0.522859	5.44669
	113.621	0.279303	-0.528579	5.44669
	113.625	0.304899	-0.523083	5.44669
	113.613	0.480524	-0.518789	5.44669
	113.628	0.717171	-0.51895	5.44669
	113.598	0.830329	-0.520545	5.44669
	113.506	0.80572	-0.513285	5.44669
	113.444	0.8063	-0.484819	5.44669
	113.446	0.970955	-0.455797	5.44669
	113.468	1.21194	-0.458514	5.44669
	113.476	1.33082	-0.47072	5.44669
	113.472	1.30707	-0.459245	5.44669
	113.467	1.25678	-0.447626	5.44669
	113.467	1.29366	-0.470058	5.44669
	113.468	1.48239	-0.510874	5.44669
	113.469	1.72052	-0.532189	5.44669
	113.469	1.82964	-0.528541	5.44669
	113.468	1.852	-0.519742	5.44669
	113.468	1.97986	-0.517402	5.44669
	113.446	2.19795	-0.511686	5.44669
	113.366	2.32036	-0.493137	5.44669
	113.285	2.35542	-0.484709	5.44669
	113.293	2.48387	-0.503087	5.44669
	113.327	2.74689	-0.524077	5.44669
	113.317	3.04327	-0.527967	5.44669
	113.319	3.25821	-0.522394	5.44669
	113.327	3.37047	-0.518718	5.44669
	113.285	3.50886	-0.519166	5.44669
	113.235	3.75026	-0.520661	5.44669
	113.225	4.03432	-0.521128	5.44669
	113.237	4.25183	-0.520792	5.44669
	113.246	4.36954	-0.520486	5.44669
	113.245	4.50931	-0.520476	5.44669
	113.242	4.74935	-0.520582	5.44669
	113.241	5.03234	-0.520629	5.44669
	113.241	5.29908	-0.520611	5.44669
	113.242	5.54397	-0.520587	5.44669
	113.242	5.78551	-0.520583	5.44669
	113.242	6.08262	-0.51272	5.44669
	113.242	6.46117	-0.492439	5.44669
	113.242	6.76473	-0.484049	5.44669
	113.242	6.89539	-0.503059	5.44669
	113.242	7.01166	-0.5243	5.44669
	113.242	7.23752	-0.5202	5.44669
	113.242	7.52297	-0.494203	5.44669
	113.242	7.79578	-0.482121	5.44669
	113.242	8.04234	-0.501623	5.44669
	113.242	8.28243	-0.516513	5.44669
	113.242	8.52914	-0.50046	5.44669
	113.242	8.78093	-0.486012	5.44669
	113.242	9.03249	-0.501022	5.44669
	113.242	9.28215	-0.522748	5.44669
	113.242	9.53109	-0.528144	5.44669
	113.22	9.73122	-0.522941	5.44669
	113.162	9.90337	-0.518884	5.44669
	113.116	10.2275	-0.51117	5.44669
	113.113	10.6976	-0.492394	5.44669
	113.149	11.0879	-0.484581	5.44669
	113.213	11.3299	-0.503298	5.44669
	113.235	11.5282	-0.524211	5.44669
	113.178	11.7593	-0.527948	5.44669
	113.117	12.0687	-0.522339	5.44669
	113.085	12.456	-0.518701	5.44669
	113.044	12.8081	-0.519178	5.44669
	113.031	13.1114	-0.512801	5.44669
	113.083	13.4548	-0.492973	5.44669
	113.117	13.791	-0.484244	5.44669
	113.069	14.1032	-0.502951	5.44669
	113.007	14.5053	-0.524185	5.44669
	113.017	14.9689	-0.528061	5.44669
	113.09	15.3305	-0.522395	5.44669
	113.124	15.6123	-0.518685	5.44669
	113.07	15.9928	-0.519151	5.44669
	113.005	16.5075	-0.520667	5.44669
	112.993	17.0535	-0.521136	5.44669
	113.01	17.5173	-0.520793	5.44669
	113.021	17.8297	-0.520483	5.44669
	113.02	18.0911	-0.520475	5.44669
	113.015	18.4807	-0.520582	5.44669
	113.014	19.0064	-0.52063	5.44669
	113.015	19.5046	-0.520612	5.44669
	113.016	19.8875	-0.520587	5.44669
	113.016	20.3215	-0.512713	5.44669
	113.016	20.9305	-0.484564	5.44669
	113.016	21.514	-0.455894	5.44669
	113.016	21.8644	-0.466516	5.44669
	113.016	22.1008	-0.498896	5.44669
	113.016	22.5158	-0.503623	5.44669
	113.016	23.1673	-0.493291	5.44669
	113.016	23.7751	-0.502898	5.44669
	113.016	24.2189	-0.520939	5.44669
	113.016	24.7473	-0.526718	5.44669
	113.016	25.4404	-0.515116	5.44669
	113.016	26.0854	-0.491254	5.44669
	113.016	26.5886	-0.4827	5.44669
	113.016	27.0395	-0.502915	5.44669
	113.016	27.5175	-0.524719	5.44669
	113.016	28.0741	-0.528297	5.44669
	113.016	28.7604	-0.522304	5.44669
	112.993	29.4897	-0.518563	5.44669
	112.936	30.0953	-0.519133	5.44669
	112.89	30.5694	-0.512831	5.44669
	112.864	31.0223	-0.493002	5.44669
	112.843	31.5113	-0.484245	5.44669
	112.884	32.0228	-0.502941	5.44669
	112.959	32.5308	-0.51631	5.44669
	112.94	33.0294	-0.499907	5.44669
	112.832	33.476	-0.485852	5.44669
	112.76	33.7981	-0.493281	5.44669
	112.763	34.0696	-0.494703	5.44669
	112.789	34.46	-0.4916	5.44669
	112.799	34.9333	-0.505368	5.44669
	112.793	35.3031	-0.522575	5.44669
	112.788	35.5356	-0.526526	5.44669
	112.787	35.7373	-0.522324	5.44669
	112.789	35.9732	-0.51133	5.44669
	112.79	36.185	-0.491237	5.44669
	112.79	36.3175	-0.476169	5.44669
	112.789	36.4655	-0.475326	5.44669
	112.789	36.6545	-0.487935	5.44669
	112.789	36.7579	-0.510462	5.44669
	112.789	36.7953	-0.5181	5.44669
	112.789	36.9315	-0.497976	5.44669
	112.789	37.197	-0.476535	5.44669
	112.789	37.4916	-0.465206	5.44669
	112.789	37.7049	-0.458706	5.44669
	112.789	37.768	-0.474267	5.44669
	112.789	37.7801	-0.508965	5.44669
	112.789	37.9693	-0.529936	5.44669
	112.789	38.3721	-0.520411	5.44669
	112.767	38.7223	-0.49228	5.44669
	112.687	38.8635	-0.481239	5.44669
	112.606	38.9676	-0.501937	5.44669
	112.614	39.1846	-0.524828	5.44669
	112.648	39.4707	-0.52082	5.4507
	112.638	39.6977	-0.494274	5.46104
	112.64	39.7695	-0.481931	5.46531
	112.648	39.7313	-0.501518	5.45562
	112.606	39.7409	-0.524407	5.4448
	112.557	39.9142	-0.528663	5.44287
	112.546	40.2048	-0.522568	5.44579
	112.558	40.4967	-0.510673	5.44767
	112.567	40.7	-0.490875	5.44742
	112.567	40.809	-0.476251	5.44664
	112.563	40.9501	-0.475489	5.44641
	112.562	41.1447	-0.487975	5.44658
	112.563	41.3019	-0.50255	5.44674
	112.563	41.4662	-0.497784	5.44675
	112.563	41.7024	-0.481717	5.44669
	112.563	41.975	-0.467403	5.44667
	112.563	42.2388	-0.449907	5.44668
	112.563	42.4861	-0.444941	5.44669
	112.563	42.6806	-0.47226	5.44669
	112.563	42.8017	-0.504881	5.44669
	112.563	42.9511	-0.504038	5.44669
	112.563	43.194	-0.49133	5.44669
	112.563	43.4747	-0.501928	5.44669
	112.563	43.7395	-0.521229	5.44669
	112.563	43.9844	-0.519314	5.44669
	112.541	44.2266	-0.494923	5.44669
	112.483	44.524	-0.482738	5.44669
	112.46	44.9025	-0.501625	5.44669
	112.513	45.2059	-0.524165	5.44669
	112.551	45.3365	-0.528524	5.44669
	112.482	45.4528	-0.522596	5.44669
	112.385	45.6295	-0.518605	5.44669
	112.382	45.739	-0.519046	5.44669
	112.44	45.7342	-0.520651	5.44669
	112.492	45.7444	-0.521166	5.44669
	112.519	45.906	-0.512941	5.44669
	112.472	46.1915	-0.492325	5.44669
	112.369	46.4855	-0.483922	5.44669
	112.309	46.6914	-0.503046	5.44669
	112.315	46.7516	-0.516469	5.44669
	112.338	46.7652	-0.499936	5.44669
	112.345	46.9068	-0.477937	5.44669
	112.34	47.1338	-0.472967	5.44669
	112.335	47.255	-0.486318	5.44669
	112.335	47.2373	-0.510623	5.44669
	112.337	47.2378	-0.526613	5.44669
	112.337	47.4001	-0.526343	5.44669
	112.337	47.64	-0.51294	5.44669
	112.337	47.7594	-0.490476	5.44669
	112.337	47.7361	-0.483147	5.44669
	112.337	47.7351	-0.503378	5.44669
	112.337	47.8986	-0.524754	5.44669
	112.337	48.1397	-0.520276	5.44669
	112.337	48.259	-0.494073	5.44669
	112.337	48.2354	-0.48204	5.44669
	112.337	48.185	-0.493764	5.44669
	112.337	48.1726	-0.488391	5.44669
	112.337	48.1854	-0.463925	5.44669
	112.337	48.2443	-0.468471	5.44669
	112.337	48.4198	-0.504723	5.44669
	112.315	48.6938	-0.522355	5.44669
	112.235	48.9288	-0.501757	5.44669
	112.154	49.0079	-0.48447	5.44669
	112.161	49.0191	-0.492044	5.44669
	112.196	49.1038	-0.486805	5.44669
	112.163	49.2016	-0.456002	5.44669
	112.108	49.223	-0.432986	5.44669
	112.092	49.1988	-0.440269	5.44669
	112.104	49.2306	-0.476058	5.44669
	112.114	49.4079	-0.508091	5.44669
	112.115	49.643	-0.496155	5.44669
	112.111	49.755	-0.462027	5.44669
	112.109	49.7304	-0.457036	5.44669
	112.11	49.7314	-0.475748	5.44669
	112.111	49.847	-0.494604	5.44669
	112.111	49.912	-0.513057	5.44669
	112.111	49.8516	-0.516809	5.44669
	112.11	49.8942	-0.496511	5.44669
	112.11	50.0955	-0.484251	5.44669
	112.111	50.2395	-0.493817	5.44669
	112.111	50.2401	-0.495497	5.44669
	112.111	50.1911	-0.491741	5.44669
	112.111	50.1706	-0.505145	5.44669
	112.111	50.1795	-0.522432	5.44669
	112.111	50.2397	-0.526545	5.44669
	112.111	50.4171	-0.522383	5.44669
	112.111	50.6422	-0.511348	5.44669
	112.111	50.7499	-0.491224	5.44669
	112.111	50.7271	-0.484027	5.44669
	112.111	50.6812	-0.495611	5.44669
	112.111	50.7196	-0.488458	5.44669
	112.111	50.9074	-0.455426	5.44669
	112.111	51.1446	-0.432157	5.44669
	112.111	51.3028	-0.440126	5.44669
	112.111	51.4031	-0.476293	5.44669
	112.111	51.4076	-0.516111	5.44669
	112.111	51.3276	-0.53216	5.44669
	112.088	51.3836	-0.526666	5.44669
	112.008	51.5974	-0.518967	5.44669
	111.905	51.742	-0.517743	5.44669
	111.878	51.7383	-0.519975	5.44669
	111.946	51.6873	-0.521346	5.44669
	111.99	51.6675	-0.521127	5.44669
	111.942	51.6774	-0.520548	5.44669
	111.876	51.6886	-0.520384	5.44669
	111.861	51.6898	-0.520521	5.44669
	111.878	51.6863	-0.520636	5.44669
	111.89	51.6844	-0.520636	5.44669
	111.889	51.6849	-0.520595	5.44669
	111.884	51.6857	-0.512707	5.44669
	111.883	51.6859	-0.49243	5.44669
	111.884	51.6857	-0.48405	5.44669
	111.885	51.6855	-0.503062	5.44669
	111.885	51.6364	-0.524301	5.44669
	111.884	51.4605	-0.52807	5.44669
	111.884	51.2321	-0.522357	5.44669
	111.862	51.1225	-0.518666	5.44669
	111.804	51.1456	-0.519157	5.44669
	111.781	51.1924	-0.520676	5.44669
	111.835	51.2034	-0.521137	5.44669
	111.872	51.1914	-0.51292	5.44669
	111.803	51.1824	-0.484456	5.44669
	111.684	51.1829	-0.455775	5.44669
	111.624	51.1863	-0.466504	5.44669
	111.635	51.1876	-0.506804	5.44669
	111.661	51.1869	-0.523927	5.44669
	111.667	51.1862	-0.493805	5.44669
	111.661	51.1369	-0.455722	5.44669
	111.656	50.9612	-0.455279	5.44669
	111.656	50.7329	-0.477261	5.44669
	111.658	50.6233	-0.495864	5.44669
	111.659	50.5972	-0.505176	5.44669
	111.658	50.5172	-0.496072	5.44669
	111.658	50.4758	-0.480065	5.44669
	111.658	50.5334	-0.47519	5.44669
	111.658	50.5304	-0.486485	5.44669
	111.658	50.502	-0.502031	5.44669
	111.658	50.5886	-0.490225	5.44669
	111.658	50.6995	-0.461747	5.44669
	111.636	50.7746	-0.466905	5.44669
	111.556	50.9236	-0.504842	5.44669
	111.452	51.1318	-0.530832	5.44669
	111.403	51.2917	-0.530124	5.44669
	111.435	51.4522	-0.520889	5.44669
	111.536	51.6366	-0.517319	5.44669
	111.623	51.7336	-0.511244	5.44669
	111.587	51.77	-0.492981	5.44669
	111.469	51.9081	-0.4848	5.44669
	111.398	52.1255	-0.503181	5.44669
	111.405	52.2439	-0.524084	5.44669
	111.433	52.2284	-0.520066	5.44669
	111.441	52.2309	-0.494223	5.44669
	111.435	52.3931	-0.482177	5.44669
	111.43	52.6324	-0.501639	5.44669
	111.43	52.8007	-0.5165	5.44669
	111.431	52.9535	-0.500449	5.44669
	111.432	53.1319	-0.486012	5.44669
	111.432	53.2782	-0.501026	5.44669
	111.432	53.4436	-0.514879	5.44669
	111.431	53.635	-0.499988	5.44669
	111.432	53.7331	-0.478524	5.44669
	111.432	53.7184	-0.473195	5.44669
	111.409	53.6792	-0.486204	5.44669
	111.33	53.6684	-0.510495	5.44669
	111.226	53.6778	-0.5266	5.44669
	111.199	53.6856	-0.526383	5.44669
	111.267	53.6855	-0.520833	5.44669
	111.312	53.6827	-0.518627	5.44669
	111.285	53.7308	-0.519682	5.44669
	111.277	53.858	-0.513039	5.44669
	111.286	53.9111	-0.492893	5.44669
	111.248	53.7924	-0.484126	5.44669
	111.2	53.6594	-0.502929	5.44669
	111.189	53.6358	-0.524218	5.44669
	111.2	53.6715	-0.528082	5.44669
	111.209	53.6946	-0.522392	5.44669
	111.209	53.7407	-0.510805	5.44669
	111.205	53.9072	-0.490993	5.44669
	111.204	54.1327	-0.484124	5.44669
	111.205	54.2444	-0.503604	5.44669
	111.206	54.2232	-0.524502	5.44669
	111.206	54.1765	-0.527961	5.44669
	111.205	54.1648	-0.522241	5.44669
	111.205	54.1765	-0.518656	5.44669
	111.205	54.1856	-0.519194	5.44669
	111.205	54.1853	-0.520695	5.44669
	111.205	54.1819	-0.513261	5.44669
	111.205	54.1806	-0.492626	5.44669
	111.205	54.1813	-0.483935	5.44669
	111.205	54.182	-0.495074	5.44669
	111.205	54.1329	-0.496137	5.44669
	111.205	54.0059	-0.483692	5.44669
	111.205	53.9533	-0.468817	5.44669
	111.205	54.0722	-0.449797	5.44669
	111.205	54.1558	-0.436522	5.44669
	111.183	54.0034	-0.443914	5.44669
	111.126	53.7393	-0.476322	5.44669
	111.102	53.6066	-0.514776	5.44669
	111.133	53.6329	-0.531591	5.44669
	111.136	53.6891	-0.526902	5.44669
	111.101	53.703	-0.519268	5.44669
	111.059	53.6888	-0.509915	5.44669
	111.027	53.6779	-0.49173	5.44669
	111.069	53.6784	-0.484749	5.44669
	111.149	53.6825	-0.495733	5.44669
	111.131	53.684	-0.496124	5.44669
	111.022	53.6832	-0.491323	5.44669
	110.95	53.6823	-0.504747	5.44669
	110.952	53.6822	-0.522414	5.44669
	110.979	53.6825	-0.526679	5.44669
	110.988	53.6827	-0.522446	5.44669
	110.983	53.6826	-0.519197	5.44669
	110.977	53.6825	-0.519348	5.44669
	110.977	53.6825	-0.520567	5.44669
	110.979	53.6334	-0.521024	5.44669
	110.98	53.4574	-0.520782	5.44669
	110.979	53.229	-0.520518	5.44669
	110.979	53.1194	-0.512623	5.44669
	110.979	53.1426	-0.492422	5.44669
	110.957	53.1893	-0.484076	5.44669
	110.899	53.2004	-0.503076	5.44669
	110.876	53.1883	-0.516427	5.44669
	110.929	53.1794	-0.499908	5.44669
	110.99	53.1799	-0.485811	5.44669
	111	53.1833	-0.501134	5.44669
	110.984	53.1353	-0.522866	5.44669
	110.951	52.9587	-0.528154	5.44669
	110.873	52.7787	-0.522903	5.44669
	110.774	52.7959	-0.518865	5.44669
	110.725	52.8717	-0.511175	5.44669
	110.735	52.7998	-0.492403	5.44669
	110.755	52.678	-0.484583	5.44669
	110.76	52.6423	-0.503295	5.44669
	110.755	52.6691	-0.516338	5.44669
	110.751	52.6927	-0.499793	5.44669
	110.751	52.693	-0.485794	5.44669
	110.753	52.6848	-0.501168	5.44669
	110.753	52.6812	-0.522886	5.44669
	110.753	52.6826	-0.52815	5.44669
	110.753	52.6845	-0.522894	5.44669
	110.753	52.6848	-0.510991	5.44669
	110.753	52.6842	-0.490893	5.44669
	110.753	52.6839	-0.484015	5.44669
	110.753	52.684	-0.503594	5.44669
	110.753	52.6841	-0.516665	5.44669
	110.753	52.6841	-0.499824	5.44669
	110.753	52.6841	-0.485691	5.44669
	110.73	52.6841	-0.493243	5.44669
	110.673	52.6841	-0.494745	5.44669
	110.649	52.6841	-0.48376	5.44669
	110.681	52.6841	-0.46934	5.44669
	110.661	52.7333	-0.457863	5.44669
	110.568	52.86	-0.464573	5.44669
	110.503	52.9125	-0.480346	5.44669
	110.503	52.7937	-0.493845	5.44669
	110.525	52.7101	-0.511104	5.44669
	110.534	52.8133	-0.51626	5.44669
	110.53	52.9506	-0.489105	5.44669
	110.525	53.0309	-0.456485	5.44669
	110.525	53.1234	-0.465141	5.44669
	110.526	53.2	-0.50598	5.44669
	110.527	53.2096	-0.531937	5.44669
	110.527	53.1881	-0.530182	5.44669
	110.526	53.1759	-0.52052	5.44669
	110.526	53.1785	-0.509274	5.44669
	110.526	53.1839	-0.491017	5.44669
	110.527	53.1853	-0.476807	5.44669
	110.527	53.1839	-0.475672	5.44669
	110.526	53.1829	-0.479983	5.44669
	110.526	53.1829	-0.48215	5.44669
	110.526	53.1833	-0.481518	5.44669
	110.526	53.1835	-0.480483	5.44669
	110.526	53.1834	-0.480273	5.44669
	110.526	53.1833	-0.472683	5.44669
	110.526	53.1833	-0.460461	5.44669
	110.504	53.1833	-0.472337	5.44669
	110.447	53.1833	-0.507532	5.44669
	110.401	53.1833	-0.522151	5.44669
	110.397	53.1833	-0.492801	5.44669
	110.433	53.1341	-0.448062	5.44669
	110.498	53.0074	-0.43544	5.44669
	110.52	52.9057	-0.468983	5.44669
	110.44	52.8486	-0.514764	5.44669
	110.322	52.7529	-0.526331	5.44669
	110.266	52.6669	-0.499846	5.4507
	110.279	52.6544	-0.482256	5.46104
	110.304	52.6781	-0.491795	5.46531
	110.309	52.6922	-0.495359	5.45562
	110.303	52.7388	-0.484532	5.4448
	110.298	52.8595	-0.477316	5.44287
	110.298	52.9103	-0.485788	5.44579
	110.3	52.7929	-0.508855	5.44767
	110.301	52.6614	-0.51819	5.44742
	110.3	52.6378	-0.490714	5.44664
	110.3	52.6731	-0.456473	5.44641
	110.3	52.7452	-0.464564	5.44658
	110.3	52.9181	-0.497872	5.44674
	110.3	53.1371	-0.503887	5.44675
	110.3	53.2438	-0.493766	5.44669
	110.3	53.2228	-0.495133	5.44667
	110.3	53.178	-0.492658	5.44668
	110.3	53.167	-0.490084	5.44669
	110.3	53.1784	-0.50546	5.44669
	110.278	53.187	-0.523153	5.44669
	110.22	53.1866	-0.526735	5.44669
	110.197	53.1834	-0.522206	5.44669
	110.251	53.1822	-0.519077	5.44669
	110.311	53.232	-0.511512	5.44669
	110.321	53.3595	-0.484598	5.44669
	110.305	53.4612	-0.456335	5.44669
	110.295	53.5181	-0.458818	5.44669
	110.274	53.6136	-0.478527	5.44669
	110.198	53.6997	-0.495137	5.44669
	110.096	53.7122	-0.504422	5.44669
	110.046	53.6886	-0.496014	5.44669
	110.055	53.6745	-0.48818	5.44669
	110.076	53.677	-0.503468	5.44669
	110.082	53.6831	-0.515124	5.44669
	110.076	53.6848	-0.491351	5.44669
	110.072	53.6833	-0.44996	5.44268
	110.072	53.6821	-0.436751	5.43234
	110.074	53.6821	-0.460988	5.42806
	110.074	53.6825	-0.48609	5.43775
	110.074	53.6827	-0.497484	5.44858
	110.074	53.6826	-0.502709	5.4505
	110.074	53.6825	-0.494461	5.44358
	110.074	53.7317	-0.488138	5.43135
	110.052	53.8585	-0.496132	5.42733
	109.972	53.9602	-0.487207	5.43779
	109.891	53.9681	-0.462587	5.44885
	109.921	53.937	-0.46833	5.4506
	110.012	53.9214	-0.50514	5.44753
	110.004	53.8767	-0.530451	5.44564
	109.895	53.7574	-0.529858	5.44595
	109.818	53.7065	-0.513042	5.44675
	109.82	53.8725	-0.489269	5.44697
	109.847	54.0814	-0.482605	5.44679
	109.857	54.0308	-0.503581	5.44663
	109.852	53.7752	-0.525032	5.44663
	109.846	53.6116	-0.528192	5.44668
	109.845	53.6221	-0.522149	5.44671
	109.847	53.6828	-0.518535	5.4467
	109.848	53.7042	-0.519176	5.44668
	109.848	53.6915	-0.512859	5.44668
	109.848	53.6786	-0.485127	5.44669
	109.847	53.6285	-0.456078	5.44669
	109.848	53.506	-0.458522	5.44669
	109.848	53.4556	-0.478494	5.44669
	109.848	53.5246	-0.495228	5.44669
	109.848	53.4804	-0.512342	5.44669
	109.825	53.2754	-0.516288	5.44669
	109.746	53.1304	-0.496547	5.44669
	109.642	53.1306	-0.484451	5.44669
	109.592	53.1804	-0.501759	5.44669
	109.603	53.1517	-0.51574	5.44669
	109.624	52.9174	-0.500088	5.44669
	109.629	52.5019	-0.486131	5.44669
	109.624	52.1625	-0.501204	5.44669
	109.62	52.0795	-0.522782	5.44669
	109.62	52.1021	-0.520223	5.44669
	109.621	51.9835	-0.486881	5.44669
	109.622	51.7533	-0.454188	5.44669
	109.622	51.6225	-0.457105	5.44669
	109.599	51.6374	-0.478573	5.44669
	109.519	51.639	-0.487894	5.44669
	109.416	51.5279	-0.484383	5.44669
	109.366	51.4148	-0.479634	5.44669
	109.399	51.3472	-0.471028	5.44669
	109.478	51.2021	-0.459994	5.44669
	109.506	50.9437	-0.47273	5.44669
	109.447	50.7044	-0.499992	5.44669
	109.383	50.6179	-0.501865	5.44669
	109.372	50.6543	-0.492164	5.44669
	109.39	50.6984	-0.49518	5.44669
	109.401	50.7036	-0.485377	5.44669
	109.399	50.6408	-0.462158	5.44669
	109.395	50.4574	-0.468802	5.44669
	109.393	50.2306	-0.497619	5.44669
	109.394	50.1244	-0.502274	5.44669
	109.395	50.1484	-0.49318	5.44669
	109.395	50.1943	-0.49546	5.44669
	109.395	50.2047	-0.493004	5.44669
	109.395	50.1927	-0.490112	5.44669
	109.395	50.1347	-0.497478	5.44669
	109.395	50.0086	-0.48707	5.44669
	109.395	49.9595	-0.462051	5.44669
	109.395	50.0795	-0.468155	5.44669
	109.395	50.2116	-0.505257	5.44669
	109.395	50.2344	-0.530562	5.44669
	109.395	50.1987	-0.529863	5.44669
	109.395	50.1758	-0.513005	5.44669
	109.395	50.1298	-0.489251	5.44669
	109.395	50.0125	-0.482611	5.44669
	109.395	49.9629	-0.503589	5.44669
	109.395	50.0795	-0.517162	5.44669
	109.395	50.2104	-0.492163	5.44669
	109.395	50.2339	-0.449576	5.4507
	109.395	50.1989	-0.436302	5.46104
	109.395	50.1761	-0.460936	5.46531
	109.373	50.179	-0.486228	5.45562
	109.315	50.2376	-0.497561	5.4448
	109.292	50.4164	-0.502692	5.44287
	109.323	50.5935	-0.494427	5.44579
	109.303	50.5252	-0.480259	5.44767
	109.211	50.2736	-0.475856	5.44742
	109.167	50.1179	-0.478825	5.44664
	109.225	50.1304	-0.481598	5.44641
	109.293	50.189	-0.48957	5.44658
	109.306	50.2581	-0.50891	5.44674
	109.266	50.3723	-0.524738	5.44675
	109.196	50.4616	-0.526167	5.44669
	109.151	50.518	-0.521404	5.44667
	109.153	50.5686	-0.518943	5.44668
	109.168	50.4806	-0.519612	5.44669
	109.174	50.2149	-0.520768	5.44669
	109.171	49.9539	-0.521014	5.44669
	109.168	49.9104	-0.520707	5.44669
	109.167	50.0295	-0.52049	5.44669
	109.169	50.0036	-0.512638	5.44669
	109.169	49.7884	-0.492438	5.44669
	109.169	49.6326	-0.484078	5.44669
	109.169	49.632	-0.4952	5.44669
	109.169	49.6852	-0.488269	5.44669
	109.169	49.7074	-0.455493	5.44669
	109.169	49.6978	-0.440123	5.44669
	109.169	49.6366	-0.460427	5.44669
	109.169	49.5083	-0.484655	5.44669
	109.169	49.4102	-0.497083	5.44669
	109.169	49.3552	-0.503051	5.44669
	109.169	49.2591	-0.494747	5.44669
	109.169	49.1722	-0.480266	5.44669
	109.169	49.1594	-0.467874	5.44669
	109.169	49.1833	-0.458491	5.44669
	109.146	49.1976	-0.473228	5.44669
	109.067	49.195	-0.508606	5.44669
	108.963	49.1889	-0.522284	5.44669
	108.913	49.1872	-0.500346	5.44669
	108.946	49.1887	-0.483905	5.44669
	109.025	49.1899	-0.500179	5.44669
	109.054	49.1899	-0.523143	5.44669
	108.994	49.1895	-0.52861	5.44669
	108.952	49.1893	-0.522995	5.44669
	108.999	49.1894	-0.518741	5.44669
	109.041	49.1895	-0.518962	5.44669
	109.02	49.1895	-0.520567	5.44669
	109.016	49.1894	-0.521161	5.44669
	109.024	49.1894	-0.512969	5.44669
	108.985	49.1894	-0.484467	5.44669
	108.937	49.1894	-0.455763	5.44669
	108.926	49.1894	-0.458624	5.44669
	108.938	49.1894	-0.478649	5.44669
	108.969	49.1894	-0.495257	5.44669
	109.026	49.1894	-0.512299	5.44669
	109.046	49.1894	-0.52413	5.44669
	108.991	49.1894	-0.524706	5.44669
	108.931	49.1894	-0.513137	5.44669
	108.921	49.1894	-0.491141	5.44669
	108.938	49.1894	-0.475485	5.4507
	108.948	49.1894	-0.475074	5.46104
	108.946	49.1894	-0.480202	5.46531
	108.942	49.1894	-0.482454	5.45562
	108.941	49.2386	-0.481568	5.4448
	108.942	49.3654	-0.480395	5.44287
	108.943	49.4178	-0.48809	5.44579
	108.943	49.3482	-0.508717	5.44767
	108.942	49.3422	-0.525184	5.44742
	108.942	49.4203	-0.526422	5.44664
	108.942	49.5131	-0.521352	5.44641
	108.942	49.5827	-0.518831	5.44658
	108.92	49.4896	-0.519583	5.44674
	108.863	49.3135	-0.512925	5.44675
	108.839	49.3041	-0.48501	5.44669
	108.893	49.3678	-0.456006	5.44667
	108.931	49.3002	-0.458533	5.44668
	108.884	49.1846	-0.478525	5.44669
	108.844	49.15	-0.487366	5.44669
	108.865	49.1749	-0.48418	5.44669
	108.847	49.1974	-0.487607	5.44669
	108.781	49.1979	-0.507169	5.44669
	108.774	49.141	-0.524707	5.44669
	108.796	48.9616	-0.526772	5.44669
	108.786	48.7345	-0.513798	5.44669
	108.793	48.6267	-0.490683	5.44669
	108.802	48.6501	-0.482929	5.44669
	108.76	48.6964	-0.503214	5.44669
	108.709	48.7071	-0.524763	5.44669
	108.699	48.6951	-0.520339	5.44669
	108.711	48.6862	-0.494096	5.44669
	108.72	48.6868	-0.482027	5.44669
	108.72	48.641	-0.501622	5.44669
	108.716	48.4662	-0.524416	5.44669
	108.715	48.2371	-0.52863	5.44669
	108.716	48.1268	-0.522551	5.44669
	108.716	48.15	-0.510677	5.44669
	108.716	48.1969	-0.490883	5.44669
	108.716	48.2081	-0.484123	5.44669
	108.716	48.196	-0.503643	5.44669
	108.694	48.187	-0.524518	5.44669
	108.636	48.1875	-0.527954	5.44669
	108.613	48.1417	-0.522232	5.44669
	108.666	48.0162	-0.510784	5.44669
	108.704	47.9139	-0.491041	5.44669
	108.658	47.856	-0.476281	5.44268
	108.595	47.7603	-0.475443	5.43234
	108.559	47.6745	-0.480074	5.42806
	108.517	47.6621	-0.482269	5.43775
	108.505	47.6857	-0.489407	5.44858
	108.558	47.6998	-0.508603	5.4505
	108.591	47.6972	-0.524668	5.44759
	108.565	47.642	-0.526246	5.44571
	108.561	47.4644	-0.513591	5.44595
	108.572	47.2375	-0.490784	5.44673
	108.534	47.1291	-0.483045	5.44696
	108.485	47.1522	-0.495356	5.4508
	108.473	47.1985	-0.496571	5.46098
	108.485	47.2094	-0.491645	5.46525
	108.494	47.1974	-0.504723	5.45562
	108.493	47.1886	-0.522289	5.44482
	108.49	47.1891	-0.526636	5.4469
	108.489	47.1925	-0.514601	5.46013
	108.489	47.1937	-0.483197	5.46629
	108.49	47.193	-0.454649	5.45635
	108.49	47.1923	-0.458609	5.44476
	108.49	47.143	-0.479039	5.4426
	108.49	46.9673	-0.487554	5.44569
	108.49	46.739	-0.484076	5.44772
	108.49	46.6294	-0.487497	5.44748
	108.49	46.6525	-0.50716	5.44665
	108.49	46.6992	-0.524742	5.44639
	108.49	46.7103	-0.52679	5.44658
	108.49	46.6983	-0.521663	5.44675
	108.49	46.6401	-0.51883	5.44675
	108.49	46.5138	-0.519472	5.44669
	108.49	46.4648	-0.520749	5.44667
	108.49	46.5357	-0.513185	5.44668
	108.49	46.4918	-0.484705	5.44669
	108.468	46.2862	-0.447914	5.44669
	108.41	46.1409	-0.438264	5.44669
	108.364	46.1412	-0.470221	5.44669
	108.36	46.1911	-0.514278	5.44669
	108.397	46.2116	-0.533559	5.44669
	108.439	46.2024	-0.527904	5.44669
	108.403	46.1421	-0.518989	5.44669
	108.3	45.9647	-0.517312	5.44669
	108.236	45.7889	-0.511916	5.44669
	108.24	45.808	-0.493265	5.44669
	108.286	45.8832	-0.48468	5.44669
	108.374	45.8103	-0.50303	5.44669
	108.473	45.6883	-0.516192	5.44669
	108.495	45.653	-0.499826	5.44669
	108.404	45.6799	-0.48586	5.44669
	108.281	45.7034	-0.501184	5.44669
	108.227	45.7037	-0.514999	5.44669
	108.243	45.6954	-0.492111	5.44669
	108.268	45.6427	-0.458194	5.44669
	108.273	45.4682	-0.456918	5.44669
	108.266	45.2416	-0.477069	5.44669
	108.261	45.1815	-0.495201	5.44669
	108.262	45.3309	-0.512837	5.44669
	108.264	45.4298	-0.524375	5.44669
	108.264	45.322	-0.516747	5.44669
	108.264	45.1774	-0.492728	5.44669
	108.241	45.0957	-0.482731	5.44669
	108.161	45.0051	-0.502403	5.44669
	108.058	44.9791	-0.524493	5.44669
	108.008	45.0469	-0.528385	5.44669
	108.019	44.9936	-0.522421	5.44669
	108.062	44.7851	-0.51071	5.44669
	108.125	44.6419	-0.490943	5.44669
	108.143	44.6442	-0.476266	5.44669
	108.085	44.6942	-0.467601	5.44669
	108.048	44.6648	-0.459806	5.44669
	108.096	44.4793	-0.473877	5.44669
	108.136	44.2399	-0.50054	5.44669
	108.093	44.1291	-0.493816	5.44669
	108.031	44.1556	-0.46374	5.44669
	108.016	44.2043	-0.466456	5.44669
	108.031	44.2149	-0.496074	5.44669
	108.042	44.1528	-0.50246	5.44669
	108.042	43.9676	-0.493807	5.44669
	108.037	43.74	-0.503528	5.44669
	108.013	43.634	-0.521019	5.44669
	107.957	43.6584	-0.526528	5.4507
	107.934	43.7044	-0.522878	5.46104
	107.966	43.7147	-0.511561	5.46531
	107.968	43.7026	-0.491137	5.45562
	107.955	43.6446	-0.483915	5.4448
	107.97	43.4693	-0.503465	5.44287
	107.963	43.2443	-0.516647	5.44579
	107.929	43.0867	-0.499862	5.44767
	107.891	42.9332	-0.485713	5.44742
	107.838	42.7508	-0.50111	5.44664
	107.8	42.6523	-0.51502	5.44641
	107.797	42.6636	-0.500017	5.44658
	107.809	42.7015	-0.486357	5.44674
	107.815	42.6638	-0.501324	5.44675
	107.813	42.4792	-0.522752	5.44669
	107.81	42.1938	-0.528038	5.44667
	107.81	41.9573	-0.522895	5.44668
	107.811	41.8816	-0.518902	5.44669
	107.811	41.8723	-0.511194	5.44669
	107.811	41.7873	-0.492397	5.44669
	107.811	41.6886	-0.484574	5.44669
	107.811	41.667	-0.503293	5.44669
	107.811	41.7406	-0.516341	5.44669
	107.811	41.885	-0.499795	5.44669
	107.811	41.9361	-0.485794	5.44669
	107.789	41.8104	-0.493297	5.44669
	107.709	41.6753	-0.494731	5.44669
	107.605	41.604	-0.483735	5.44669
	107.578	41.5143	-0.477205	5.44669
	107.668	41.4359	-0.486025	5.44669
	107.793	41.3752	-0.508993	5.44669
	107.848	41.2698	-0.526034	5.44669
	107.832	41.181	-0.52668	5.44669
	107.784	41.1707	-0.513287	5.44669
	107.7	41.1964	-0.490502	5.44669
	107.603	41.2105	-0.483035	5.44669
	107.558	41.2072	-0.495451	5.44669
	107.568	41.2009	-0.496615	5.44669
	107.61	41.1993	-0.491629	5.44669
	107.672	41.1518	-0.504701	5.44669
	107.69	41.0262	-0.522285	5.44669
	107.633	40.9245	-0.526642	5.44669
	107.573	40.8669	-0.522476	5.44669
	107.564	40.7711	-0.519223	5.44669
	107.58	40.6852	-0.511477	5.44669
	107.59	40.6728	-0.484531	5.44669
	107.589	40.6964	-0.45632	5.44669
	107.584	40.7105	-0.466705	5.44669
	107.583	40.7079	-0.506695	5.44669
	107.584	40.7019	-0.531681	5.44669
	107.585	40.7002	-0.529821	5.44669
	107.585	40.6525	-0.52046	5.44669
	107.585	40.5269	-0.517248	5.44669
	107.585	40.4745	-0.511366	5.44669
	107.585	40.5929	-0.493058	5.44669
	107.585	40.7254	-0.476918	5.44669
	107.585	40.7491	-0.474993	5.44669
	107.585	40.7135	-0.487529	5.44669
	107.585	40.6904	-0.50254	5.44669
	107.585	40.6443	-0.497938	5.44669
	107.585	40.4778	-0.481785	5.44669
	107.585	40.2523	-0.475247	5.44669
	107.585	40.1897	-0.485898	5.44669
	107.585	40.3377	-0.509636	5.44669
	107.585	40.4861	-0.526349	5.44669
	107.585	40.5057	-0.526583	5.44669
	107.585	40.4137	-0.521006	5.44669
	107.585	40.2622	-0.518628	5.44669
	107.562	40.1655	-0.519621	5.44669
	107.505	40.1684	-0.520884	5.44669
	107.481	40.2023	-0.521059	5.44669
	107.535	40.2152	-0.520684	5.44669
	107.595	40.2085	-0.520465	5.44669
	107.606	40.2011	-0.520506	5.44669
	107.59	40.1512	-0.520602	5.44669
	107.579	39.9776	-0.520627	5.44669
	107.581	39.7504	-0.520603	5.44669
	107.585	39.6405	-0.520585	5.44669
	107.586	39.6631	-0.520585	5.44669
	107.585	39.7098	-0.520592	5.44669
	107.584	39.7209	-0.512724	5.44669
	107.584	39.709	-0.492438	5.44669
	107.585	39.7	-0.476176	5.44669
	107.585	39.6513	-0.474903	5.44669
	107.562	39.5279	-0.487755	5.44669
	107.505	39.4768	-0.510537	5.44669
	107.481	39.5949	-0.526066	5.44669
	107.535	39.6777	-0.526144	5.44669
	107.595	39.5744	-0.520922	5.44669
	107.584	39.4374	-0.518749	5.44669
	107.51	39.3573	-0.511831	5.44669
	107.453	39.2646	-0.484848	5.44669
	107.451	39.1881	-0.456326	5.44669
	107.492	39.1784	-0.458725	5.44669
	107.558	39.1999	-0.478491	5.44669
	107.601	39.2121	-0.495154	5.44669
	107.578	39.2095	-0.504442	5.44669
	107.483	39.1549	-0.496017	5.44669
	107.374	38.9776	-0.480303	5.44669
	107.327	38.7506	-0.475309	5.44669
	107.341	38.642	-0.486451	5.44669
	107.362	38.6652	-0.501975	5.44669
	107.366	38.7115	-0.490214	5.44669
	107.36	38.7224	-0.461763	5.44669
	107.356	38.7104	-0.466916	5.44669
	107.357	38.6523	-0.504841	5.44669
	107.358	38.4769	-0.522957	5.44669
	107.359	38.2519	-0.501967	5.44669
	107.359	38.1435	-0.484345	5.44669
	107.358	38.166	-0.499787	5.44669
	107.358	38.212	-0.514952	5.44669
	107.358	38.223	-0.500459	5.44669
	107.358	38.2112	-0.486566	5.44669
	107.358	38.1532	-0.501255	5.44669
	107.358	37.9777	-0.514777	5.44669
	107.358	37.7526	-0.499864	5.44669
	107.358	37.6443	-0.486379	5.44669
	107.336	37.6668	-0.501388	5.44669
	107.279	37.7128	-0.52277	5.44669
	107.255	37.7238	-0.520153	5.44669
	107.309	37.712	-0.494727	5.44669
	107.347	37.7031	-0.482357	5.44669
	107.3	37.6544	-0.501536	5.44669
	107.26	37.4818	-0.524263	5.44669
	107.281	37.2546	-0.528596	5.44669
	107.285	37.1444	-0.522591	5.44669
	107.254	37.1668	-0.518577	5.44669
	107.213	37.2135	-0.519036	5.44669
	107.181	37.2248	-0.520657	5.44669
	107.222	37.2129	-0.521172	5.44669
	107.302	37.2039	-0.520812	5.44669
	107.284	37.2043	-0.520478	5.44669
	107.198	37.2077	-0.512596	5.44669
	107.182	37.209	-0.492425	5.44669
	107.209	37.2083	-0.484087	5.44669
	107.181	37.1584	-0.50308	5.44669
	107.131	37.0315	-0.524295	5.44669
	107.115	36.9301	-0.528061	5.44669
	107.126	36.8731	-0.522356	5.44669
	107.135	36.7774	-0.510798	5.44669
	107.136	36.6914	-0.491003	5.44669
	107.133	36.6788	-0.48413	5.44669
	107.131	36.7025	-0.503603	5.44669
	107.132	36.7166	-0.524499	5.44669
	107.132	36.7141	-0.52796	5.44669
	107.132	36.708	-0.522241	5.44669
	107.132	36.7063	-0.518656	5.44669
	107.132	36.6586	-0.519194	5.44669
	107.132	36.4839	-0.520695	5.44669
	107.132	36.3046	-0.521132	5.44669
	107.132	36.3706	-0.512911	5.44669
	107.132	36.5728	-0.484454	5.44669
	107.132	36.5532	-0.455777	5.44669
	107.132	36.362	-0.466506	5.44669
	107.132	36.3204	-0.506804	5.44669
	107.132	36.376	-0.523927	5.44669
	107.132	36.3164	-0.493805	5.44669
	107.132	36.2071	-0.455722	5.44669
	107.132	36.1722	-0.46315	5.44669
	107.132	36.1949	-0.505417	5.44669
	107.11	36.2165	-0.532409	5.44669
	107.03	36.2174	-0.53058	5.44669
	106.927	36.2102	-0.520519	5.44669
	106.877	36.2068	-0.517003	5.44669
	106.887	36.2079	-0.511243	5.44669
	106.931	36.2096	-0.493093	5.44669
	106.993	36.2099	-0.484848	5.44669
	107.034	36.2094	-0.503161	5.44669
	107.033	36.2091	-0.524059	5.44669
	106.997	36.2092	-0.527933	5.44669
	106.934	36.2093	-0.514516	5.44669
	106.891	36.2093	-0.482701	5.44669
	106.89	36.2093	-0.454472	5.44669
	106.927	36.2093	-0.458711	5.44669
	107.013	36.2093	-0.471274	5.44669
	107.092	36.2093	-0.467278	5.44669
	107.058	36.1601	-0.475652	5.44669
	106.966	35.9841	-0.506491	5.44669
	106.954	35.8049	-0.528406	5.44669
	106.984	35.8713	-0.52852	5.44669
	106.956	36.1229	-0.513208	5.44669
	106.905	36.2792	-0.489814	5.44669
	106.888	36.2671	-0.482774	5.44669
	106.899	36.2083	-0.503458	5.44669
	106.909	36.1883	-0.52492	5.44669
	106.91	36.2008	-0.528188	5.44669
	106.906	36.2132	-0.522187	5.44669
	106.905	36.2139	-0.518553	5.44669
	106.905	36.1607	-0.511299	5.44669
	106.906	35.9827	-0.492566	5.44669
	106.906	35.755	-0.484607	5.44669
	106.906	35.6463	-0.503247	5.44669
	106.906	35.6697	-0.52418	5.44669
	106.906	35.7162	-0.527953	5.44669
	106.906	35.727	-0.514481	5.44669
	106.906	35.6658	-0.490549	5.44669
	106.906	35.4809	-0.48263	5.44669
	106.906	35.2531	-0.503136	5.44669
	106.906	35.1469	-0.516966	5.44669
	106.906	35.1713	-0.492242	5.44669
	106.906	35.2174	-0.449679	5.44669
	106.884	35.2277	-0.436317	5.44669
	106.826	35.2156	-0.468776	5.44669
	106.802	35.1576	-0.514365	5.44669
	106.856	34.9823	-0.534109	5.44669
	106.916	34.7573	-0.528104	5.44669
	106.905	34.6489	-0.518877	5.44669
	106.831	34.6714	-0.509324	5.44669
	106.797	34.7174	-0.491622	5.44669
	106.83	34.7284	-0.484914	5.44669
	106.815	34.7166	-0.495841	5.44669
	106.745	34.7077	-0.48824	5.44669
	106.736	34.7082	-0.463124	5.44669
	106.781	34.7115	-0.468189	5.44669
	106.807	34.7128	-0.50489	5.44669
	106.781	34.7121	-0.530396	5.44669
	106.712	34.7114	-0.529924	5.44669
	106.663	34.6621	-0.52096	5.44669
	106.662	34.4864	-0.51742	5.44669
	106.678	34.2581	-0.519132	5.44669
	106.685	34.1485	-0.521108	5.44669
	106.682	34.2208	-0.521327	5.44669
	106.679	34.3943	-0.512846	5.44669
	106.678	34.4578	-0.484357	5.44669
	106.679	34.3269	-0.447889	5.44669
	106.68	34.1852	-0.430507	5.44669
	106.68	34.1622	-0.442121	5.44669
	106.68	34.2013	-0.477717	5.44669
	106.679	34.1764	-0.508128	5.44669
	106.68	34.0459	-0.495581	5.44669
	106.68	33.934	-0.461774	5.44669
	106.68	33.9231	-0.465005	5.44669
	106.68	34.0058	-0.504035	5.44669
	106.68	34.1503	-0.531169	5.44669
	106.68	34.1982	-0.530552	5.44669
	106.68	34.0219	-0.513077	5.44669
	106.68	33.7606	-0.489037	5.44669
	106.68	33.6376	-0.482495	5.44669
	106.68	33.7161	-0.503617	5.44669
	106.68	33.8969	-0.517215	5.44669
	106.68	34.0105	-0.500046	5.44669
	106.68	34.0042	-0.485589	5.44669
	106.68	33.9136	-0.500992	5.44669
	106.68	33.772	-0.522886	5.44669
	106.68	33.6789	-0.520342	5.44268
	106.68	33.6798	-0.494765	5.43234
	106.68	33.7116	-0.482306	5.42806
	106.68	33.7244	-0.501501	5.43775
	106.68	33.7184	-0.524267	5.44858
	106.68	33.7113	-0.52861	5.4505
	106.68	33.7105	-0.522596	5.44759
	106.68	33.7127	-0.518574	5.44571
	106.68	33.7139	-0.519033	5.44595
	106.68	33.7136	-0.520657	5.44673
	106.68	33.7131	-0.521173	5.44696
	106.68	33.7129	-0.520813	5.44679
	106.68	33.7131	-0.520478	5.44663
	106.68	33.7132	-0.520466	5.44663
	106.68	33.7132	-0.52058	5.44668
	106.68	33.7131	-0.520632	5.44671
	106.68	33.7131	-0.520613	5.4467
	106.68	33.7131	-0.512716	5.44668
	106.68	33.7131	-0.492427	5.44668
	106.68	33.7131	-0.476174	5.44669
	106.68	33.7131	-0.474906	5.44669
	106.68	33.7131	-0.487757	5.44669
	106.68	33.7131	-0.510537	5.44669
	106.68	33.6639	-0.526065	5.44669
	106.68	33.5372	-0.526144	5.44669
	106.68	33.4847	-0.520922	5.44669
	106.68	33.6035	-0.518749	5.44669
	106.68	33.6871	-0.519702	5.44669
	106.68	33.5347	-0.520874	5.44669
	106.68	33.3198	-0.521027	5.44669
	106.68	33.3139	-0.512803	5.44669
	106.68	33.4418	-0.484446	5.44669
	106.68	33.5552	-0.455812	5.44669
	106.68	33.6155	-0.466523	5.44669
	106.68	33.5114	-0.498928	5.44669
	106.68	33.3338	-0.503633	5.44669
	106.68	33.3278	-0.485414	5.44669
	106.68	33.4426	-0.474736	5.44669
	106.68	33.5505	-0.484393	5.44669
	106.68	33.6625	-0.509187	5.44669
	106.68	33.7372	-0.518825	5.44669
	106.68	33.69	-0.490862	5.44669
	106.68	33.5392	-0.448439	5.44669
	106.68	33.4271	-0.436288	5.44669
	106.68	33.4233	-0.469205	5.44669
	106.68	33.5091	-0.514555	5.44669
	106.68	33.6523	-0.534036	5.44669
	106.68	33.6986	-0.528006	5.44669
	106.68	33.5221	-0.518861	5.44669
	106.68	33.2612	-0.517223	5.44669
	106.68	33.1385	-0.511924	5.44669
	106.68	33.2169	-0.485429	5.44669
	106.68	33.3977	-0.448666	5.44669
	106.68	33.462	-0.438322	5.44669
	106.68	33.329	-0.462107	5.44669
	106.68	33.186	-0.486	5.44669
	106.68	33.1632	-0.497049	5.44669
	106.68	33.2029	-0.510429	5.44669
	106.68	33.2273	-0.522709	5.44669
	106.68	33.2234	-0.524775	5.44669
	106.68	33.2131	-0.521542	5.44669
	106.68	33.2102	-0.519495	5.44669
	106.657	33.2126	-0.519794	5.44669
	106.6	33.2147	-0.520648	5.44669
	106.576	33.2147	-0.520899	5.44669
	106.608	33.2139	-0.520701	5.44669
	106.61	33.2136	-0.520529	5.44669
	106.575	33.2138	-0.512656	5.44669
	106.555	33.2139	-0.492432	5.44669
	106.581	33.2139	-0.484069	5.44669
	106.647	33.2139	-0.495199	5.44669
	106.673	33.2139	-0.496142	5.44669
	106.617	33.2139	-0.48365	5.44669
	106.578	33.2139	-0.476668	5.44669
	106.602	33.2139	-0.485831	5.44669
	106.607	33.2139	-0.509103	5.44669
	106.598	33.2139	-0.526149	5.44669
	106.614	33.2139	-0.518818	5.44669
	106.583	33.2139	-0.492965	5.44669
	106.513	33.2139	-0.474223	5.44669
	106.509	33.1647	-0.473896	5.44669
	106.534	33.0379	-0.488028	5.44669
	106.525	32.9855	-0.511009	5.44669
	106.552	33.1043	-0.518296	5.44669
	106.619	33.2371	-0.497863	5.44669
	106.622	33.2114	-0.484289	5.44669
	106.598	33.0489	-0.501223	5.44669
	106.609	32.9243	-0.523444	5.44669
	106.581	32.8702	-0.528364	5.44669
	106.514	32.784	-0.522785	5.44669
	106.533	32.7501	-0.518741	5.44669
	106.637	32.8622	-0.511165	5.44669
	106.707	32.9855	-0.492443	5.44669
	106.683	33.0075	-0.476732	5.44669
	106.601	32.9253	-0.475134	5.44669
	106.567	32.7772	-0.487655	5.44669
	106.626	32.6784	-0.510413	5.44669
	106.669	32.6792	-0.52605	5.44669
	106.601	32.713	-0.526182	5.44669
	106.502	32.7266	-0.513073	5.44669
	106.498	32.7202	-0.490589	5.44669
	106.534	32.7127	-0.483147	5.44669
	106.506	32.7119	-0.495468	5.44669
	106.474	32.7142	-0.496582	5.44669
	106.537	32.7646	-0.491609	5.44669
	106.629	32.8911	-0.504704	5.44669
	106.632	32.943	-0.522294	5.44669
	106.576	32.824	-0.518774	5.4507
	106.526	32.6914	-0.486447	5.46104
	106.475	32.668	-0.44665	5.46531
	106.443	32.7037	-0.429244	5.45562
	106.464	32.7267	-0.434162	5.4448
	106.532	32.7236	-0.449973	5.44287
	106.561	32.7141	-0.479658	5.44579
	106.527	32.7112	-0.514013	5.44767
	106.544	32.7134	-0.530084	5.44742
	106.637	32.7153	-0.526542	5.44664
	106.681	32.7154	-0.519653	5.44641
	106.602	32.7147	-0.518075	5.44658
	106.475	32.7144	-0.51987	5.44674
	106.439	32.7145	-0.521184	5.44675
	106.511	32.7147	-0.513226	5.44669
	106.583	32.7147	-0.492438	5.44667
	106.615	32.7147	-0.483868	5.44668
	106.651	32.7146	-0.502984	5.44669
	106.685	32.7146	-0.516462	5.44669
	106.669	32.7146	-0.499955	5.44669
	106.603	32.7146	-0.485819	5.44669
	106.551	32.7638	-0.501121	5.44669
	106.548	32.8906	-0.522858	5.44669
	106.587	32.943	-0.528155	5.44669
	106.652	32.8734	-0.522906	5.44669
	106.673	32.8674	-0.518866	5.44669
	106.615	32.8963	-0.511175	5.44669
	106.577	32.8132	-0.484532	5.44669
	106.625	32.7035	-0.448557	5.44669
	106.688	32.6769	-0.438595	5.44669
	106.702	32.7031	-0.470131	5.44669
	106.686	32.7233	-0.514123	5.44669
	106.674	32.7224	-0.533526	5.44669
	106.675	32.7148	-0.527946	5.44669
	106.657	32.712	-0.519018	5.44669
	106.601	32.7135	-0.51731	5.44669
	106.577	32.7151	-0.519776	5.44669
	106.63	32.7153	-0.513546	5.44669
	106.69	32.7147	-0.493072	5.44669
	106.701	32.7145	-0.47615	5.44669
	106.685	32.7145	-0.466795	5.44669
	106.652	32.7147	-0.45951	5.44669
	106.573	32.7147	-0.474039	5.44669
	106.496	32.7147	-0.500713	5.44669
	106.528	32.7146	-0.493831	5.44669
	106.619	32.7146	-0.463684	5.44669
	106.609	32.7146	-0.466428	5.44669
	106.5	32.7146	-0.503952	5.44669
	106.424	32.7146	-0.522758	5.44669
	106.425	32.7146	-0.5022	5.44669
	106.474	32.7146	-0.476642	5.44669
	106.565	32.7146	-0.471619	5.44669
	106.663	32.7146	-0.478342	5.44669
	106.707	32.7146	-0.475032	5.44669
	106.674	32.7146	-0.454261	5.44669
	106.597	32.7146	-0.444046	5.44669
	106.547	32.7146	-0.470337	5.44669
	106.548	32.7146	-0.512264	5.44669
	106.588	32.7146	-0.524802	5.44669
	106.63	32.7146	-0.492223	5.44669
	106.615	32.7146	-0.454748	5.44669
	106.591	32.7146	-0.463304	5.44669
	106.631	32.7146	-0.505828	5.44669
	106.663	32.7146	-0.524655	5.44669
	106.619	32.7146	-0.502328	5.44669
	106.582	32.7146	-0.483892	5.44669
	106.603	32.7638	-0.499469	5.44669
	106.584	32.8906	-0.522851	5.44669
	106.517	32.943	-0.528739	5.44669
	106.533	32.8242	-0.523153	5.44669
	106.613	32.6915	-0.510891	5.44669
	106.627	32.6679	-0.490758	5.44669
	106.602	32.7036	-0.483995	5.44669
	106.631	32.7267	-0.495763	5.44669
	106.659	32.7236	-0.496404	5.44669
	106.617	32.7141	-0.49143	5.44669
	106.56	32.662	-0.504692	5.44268
	106.547	32.4882	-0.522353	5.43234
	106.583	32.2126	-0.526673	5.42806
	106.651	31.9271	-0.514594	5.43775
	106.674	31.672	-0.491052	5.44858
	106.616	31.3837	-0.482801	5.4505
	106.577	30.9153	-0.503029	5.44759
	106.624	30.211	-0.51686	5.44571
	106.687	29.4448	-0.500106	5.44595
	106.702	28.8304	-0.477869	5.44673
	106.686	28.3658	-0.465008	5.44696
	106.674	27.9693	-0.450278	5.44679
	106.675	27.705	-0.445949	5.44663
	106.68	27.6444	-0.47255	5.44663
	106.681	27.6985	-0.512515	5.44668
	106.68	27.7404	-0.531991	5.44671
	106.679	27.7384	-0.527874	5.4467
	106.679	27.6734	-0.511662	5.44668
	106.679	27.5407	-0.489396	5.44668
	106.68	27.4422	-0.483149	5.44669
	106.68	27.3885	-0.503763	5.44669
	106.68	27.2932	-0.517044	5.44669
	106.68	27.2061	-0.499922	5.44669
	106.68	27.193	-0.485598	5.44669
	106.68	27.2168	-0.50104	5.44669
	106.68	27.2312	-0.515032	5.44669
	106.68	27.1795	-0.500047	5.44669
	106.68	26.9974	-0.486365	5.44669
	106.68	26.8165	-0.501317	5.44669
	106.68	26.8351	-0.522746	5.4507
	106.68	26.912	-0.528038	5.46104
	106.68	26.8399	-0.515026	5.46531
	106.68	26.7177	-0.490748	5.45562
	106.702	26.6819	-0.482519	5.4448
	106.759	26.7087	-0.495148	5.44287
	106.783	26.7324	-0.488801	5.44579
	106.729	26.6836	-0.463605	5.44767
	106.691	26.4994	-0.468191	5.44742
	106.76	26.2674	-0.50472	5.44664
	106.858	26.1592	-0.530324	5.44641
	106.838	26.1843	-0.529955	5.44658
	106.745	26.2313	-0.520998	5.44674
	106.75	26.1926	-0.509555	5.44675
	106.857	26.0042	-0.490965	5.44669
	106.935	25.7669	-0.476685	5.44667
	106.934	25.658	-0.47564	5.44668
	106.907	25.6846	-0.487883	5.44669
	106.874	25.7326	-0.510329	5.44669
	106.822	25.7429	-0.525934	5.44669
	106.804	25.7301	-0.526163	5.44669
	106.858	25.7211	-0.520977	5.44669
	106.917	25.7219	-0.518766	5.44669
	106.926	25.6762	-0.511818	5.44669
	106.91	25.5014	-0.492708	5.44669
	106.9	25.2723	-0.484482	5.44669
	106.902	25.162	-0.495274	5.44669
	106.906	25.1851	-0.488156	5.44669
	106.907	25.2321	-0.46329	5.44669
	106.906	25.2432	-0.468288	5.44669
	106.906	25.2312	-0.497002	5.44669
	106.906	25.2221	-0.502198	5.44669
	106.906	25.1735	-0.493368	5.44669
	106.906	25.0009	-0.503437	5.44669
	106.906	24.7738	-0.521137	5.44669
	106.928	24.7127	-0.518739	5.44669
	106.986	24.8619	-0.494715	5.44669
	107.009	24.9118	-0.474984	5.44669
	106.978	24.6775	-0.473593	5.44669
	106.997	24.4804	-0.47976	5.44669
	107.068	24.5666	-0.482795	5.44669
	107.076	24.6864	-0.481868	5.44669
	107.053	24.6096	-0.4804	5.44669
	107.084	24.5197	-0.480114	5.44669
	107.135	24.6053	-0.480516	5.44669
	107.149	24.6883	-0.488657	5.44669
	107.138	24.5475	-0.508912	5.44669
	107.129	24.3376	-0.517193	5.44669
	107.128	24.3297	-0.498147	5.44669
	107.132	24.4058	-0.4848	5.44669
	107.133	24.3428	-0.493466	5.44669
	107.133	24.2247	-0.495155	5.44669
	107.154	24.1874	-0.491723	5.44669
	107.212	24.2121	-0.505259	5.44669
	107.236	24.2355	-0.514615	5.44669
	107.182	24.2364	-0.498372	5.44669
	107.122	24.2285	-0.485811	5.44669
	107.111	24.2249	-0.50168	5.44669
	107.127	24.2262	-0.523095	5.44669
	107.16	24.228	-0.528056	5.44669
	107.238	24.2283	-0.514909	5.44669
	107.337	24.2278	-0.490693	5.44669
	107.386	24.2275	-0.482538	5.44669
	107.376	24.2275	-0.503046	5.44669
	107.356	24.1785	-0.516961	5.44669
	107.351	24.0517	-0.492271	5.44669
	107.356	23.9993	-0.457564	5.44669
	107.36	24.0689	-0.464468	5.44669
	107.36	24.0256	-0.505314	5.44669
	107.358	23.8208	-0.531898	5.44669
	107.358	23.6755	-0.522532	5.44669
	107.358	23.6756	-0.4846	5.44669
	107.359	23.7254	-0.45241	5.44669
	107.359	23.746	-0.457171	5.44669
	107.358	23.7368	-0.479232	5.44669
	107.358	23.7257	-0.488146	5.44669
	107.381	23.7243	-0.484255	5.44669
	107.46	23.7276	-0.487362	5.44669
	107.564	23.7295	-0.507039	5.44669
	107.614	23.7292	-0.52474	5.44669
	107.603	23.7283	-0.526832	5.44669
	107.582	23.7281	-0.513811	5.44669
	107.577	23.7283	-0.490667	5.44669
	107.582	23.7285	-0.482918	5.44669
	107.587	23.7285	-0.503214	5.44669
	107.586	23.7284	-0.516896	5.44669
	107.585	23.7284	-0.492185	5.44669
	107.584	23.7776	-0.45755	5.44669
	107.584	23.9536	-0.464493	5.44669
	107.585	24.182	-0.497459	5.44669
	107.585	24.2915	-0.503739	5.44669
	107.585	24.2684	-0.493851	5.44669
	107.585	24.2216	-0.503091	5.44669
	107.585	24.1614	-0.51295	5.44669
	107.585	24.0467	-0.498445	5.44669
	107.585	24.0032	-0.486434	5.44669
	107.585	24.1215	-0.501915	5.44669
	107.585	24.2508	-0.515101	5.44669
	107.585	24.2732	-0.499765	5.44669
	107.585	24.2382	-0.486222	5.44669
	107.585	24.2158	-0.493487	5.44669
	107.585	24.2189	-0.494658	5.44669
	107.585	24.2282	-0.491508	5.44669
	107.585	24.2801	-0.505345	5.44669
	107.585	24.4048	-0.514728	5.44669
	107.585	24.4553	-0.498388	5.44669
	107.585	24.3365	-0.485778	5.44669
	107.585	24.2044	-0.501661	5.44669
	107.607	24.2303	-0.515228	5.44669
	107.687	24.4419	-0.499909	5.44669
	107.768	24.6932	-0.486238	5.44669
	107.76	24.7505	-0.501313	5.44669
	107.704	24.5911	-0.522789	5.44669
	107.679	24.4399	-0.528058	5.44669
	107.71	24.423	-0.52289	5.44669
	107.78	24.4681	-0.518893	5.44669
	107.828	24.4927	-0.519063	5.44669
	107.828	24.5362	-0.520555	5.44669
	107.812	24.6518	-0.52112	5.44669
	107.805	24.7016	-0.520827	5.44669
	107.808	24.5856	-0.520503	5.44669
	107.812	24.5042	-0.520471	5.44669
	107.812	24.5581	-0.512703	5.44669
	107.811	24.5678	-0.484601	5.44669
	107.811	24.5462	-0.455913	5.44669
	107.811	24.6309	-0.46651	5.44669
	107.811	24.7388	-0.506758	5.44669
	107.811	24.764	-0.523906	5.44669
	107.811	24.7379	-0.501683	5.44669
	107.811	24.7182	-0.483889	5.44669
	107.811	24.7193	-0.499697	5.4507
	107.811	24.7268	-0.522947	5.46104
	107.833	24.7295	-0.528699	5.46531
	107.891	24.728	-0.523102	5.45562
	107.915	24.7264	-0.518754	5.4448
	107.861	24.7755	-0.518929	5.44287
	107.823	24.9027	-0.512678	5.44579
	107.892	24.9554	-0.49301	5.44767
	107.989	24.8857	-0.484303	5.44742
	107.992	24.9288	-0.502962	5.44664
	107.956	25.1336	-0.524169	5.44641
	107.985	25.279	-0.52805	5.44658
	108.039	25.2789	-0.522396	5.44674
	108.056	25.2291	-0.518689	5.44675
	108.044	25.2085	-0.519153	5.44669
	108.034	25.2177	-0.520666	5.44667
	108.033	25.2288	-0.521135	5.44668
	108.037	25.2302	-0.520793	5.44669
	108.039	25.2269	-0.520484	5.44669
	108.038	25.225	-0.512605	5.44669
	108.037	25.2745	-0.492426	5.44669
	108.037	25.4022	-0.484085	5.44669
	108.037	25.504	-0.495207	5.44669
	108.037	25.5609	-0.488269	5.44669
	108.037	25.6072	-0.463361	5.44669
	108.037	25.5665	-0.460407	5.44669
	108.037	25.5266	-0.476688	5.44669
	108.06	25.6218	-0.4938	5.44669
	108.117	25.6913	-0.512386	5.44669
	108.141	25.5414	-0.524684	5.44669
	108.109	25.3326	-0.524907	5.44669
	108.129	25.3775	-0.520895	5.44669
	108.222	25.6307	-0.519177	5.44669
	108.288	25.7953	-0.519891	5.44669
	108.287	25.7861	-0.520801	5.44669
	108.265	25.7256	-0.513058	5.44669
	108.233	25.7038	-0.484633	5.44669
	108.18	25.7162	-0.4558	5.44669
	108.161	25.7292	-0.458581	5.44669
	108.216	25.7302	-0.478618	5.44669
	108.274	25.726	-0.487388	5.44669
	108.284	25.7239	-0.484156	5.44669
	108.268	25.7245	-0.479719	5.44669
	108.258	25.7255	-0.479015	5.44669
	108.26	25.7257	-0.480298	5.44669
	108.286	25.7254	-0.481086	5.44669
	108.345	25.7253	-0.480959	5.44669
	108.368	25.7745	-0.480627	5.44669
	108.335	25.9505	-0.488403	5.44669
	108.355	26.1789	-0.500896	5.44669
	108.426	26.2885	-0.496937	5.44669
	108.434	26.2653	-0.489821	5.44669
	108.41	26.2186	-0.503828	5.44669
	108.419	26.2075	-0.522562	5.44669
	108.413	26.2196	-0.527068	5.44669
	108.404	26.2777	-0.522556	5.44669
	108.446	26.4532	-0.519105	5.44669
	108.497	26.6782	-0.51927	5.44669
	108.507	26.7865	-0.520567	5.44669
	108.495	26.764	-0.521052	5.44669
	108.486	26.718	-0.520794	5.44669
	108.486	26.707	-0.520513	5.44669
	108.49	26.7188	-0.520488	5.44669
	108.491	26.7277	-0.520576	5.44669
	108.49	26.7272	-0.520623	5.44669
	108.49	26.7239	-0.520611	5.44669
	108.49	26.7718	-0.520589	5.44669
	108.49	26.9485	-0.520584	5.44669
	108.49	27.1776	-0.512719	5.44669
	108.49	27.2872	-0.492439	5.44669
	108.49	27.2638	-0.484049	5.44669
	108.49	27.217	-0.503059	5.44669
	108.49	27.206	-0.5243	5.44669
	108.49	27.218	-0.52807	5.44669
	108.49	27.227	-0.522358	5.44669
	108.49	27.2265	-0.510795	5.44669
	108.49	27.2231	-0.491001	5.44669
	108.49	27.2218	-0.47626	5.44669
	108.49	27.1733	-0.475448	5.44669
	108.49	26.9981	-0.480083	5.44669
	108.49	26.7206	-0.482271	5.44669
	108.49	26.4348	-0.489404	5.44669
	108.49	26.1803	-0.500731	5.44669
	108.512	25.9415	-0.496512	5.44669
	108.592	25.7474	-0.489702	5.44669
	108.695	25.6725	-0.503929	5.44669
	108.745	25.6977	-0.514776	5.44669
	108.735	25.6837	-0.498912	5.44669
	108.713	25.5624	-0.485981	5.44669
	108.708	25.4505	-0.501559	5.44669
	108.714	25.3871	-0.522984	5.44669
	108.718	25.2925	-0.528052	5.44669
	108.718	25.2092	-0.522818	5.44669
	108.716	25.1974	-0.510995	5.44669
	108.716	25.2204	-0.48305	5.44669
	108.716	25.234	-0.455871	5.44669
	108.716	25.2314	-0.467044	5.44669
	108.716	25.2255	-0.499126	5.44669
	108.716	25.224	-0.503531	5.44669
	108.716	25.2254	-0.493171	5.44669
	108.716	25.2266	-0.502881	5.44669
	108.716	25.2265	-0.520974	5.44669
	108.716	25.1769	-0.526739	5.44669
	108.716	25.0008	-0.522983	5.44669
	108.716	24.7725	-0.519401	5.44669
	108.716	24.663	-0.519242	5.44669
	108.716	24.6862	-0.52045	5.44669
	108.738	24.7329	-0.521013	5.44669
	108.796	24.7439	-0.520819	5.44669
	108.82	24.7319	-0.520538	5.44669
	108.766	24.7229	-0.520489	5.44669
	108.706	24.7234	-0.512698	5.44669
	108.717	24.7268	-0.492463	5.44669
	108.791	24.7281	-0.484067	5.44669
	108.847	24.7274	-0.495187	5.44669
	108.872	24.7267	-0.488267	5.44669
	108.911	24.7266	-0.455497	5.44669
	108.949	24.7268	-0.432255	5.44669
	108.955	24.7269	-0.440142	5.44669
	108.945	24.6777	-0.476265	5.44669
	108.939	24.5017	-0.516094	5.44669
	108.94	24.2733	-0.532163	5.44669
	108.943	24.1637	-0.518803	5.44669
	108.943	24.1869	-0.490813	5.44669
	108.943	24.2337	-0.473326	5.44669
	108.942	24.2447	-0.474285	5.44669
	108.942	24.2326	-0.488509	5.44669
	108.942	24.2237	-0.511073	5.44669
	108.943	24.2242	-0.526022	5.44669
	108.942	24.2276	-0.518065	5.44669
	108.942	24.2288	-0.492695	5.44669
	108.965	24.2282	-0.482248	5.44669
	109.022	24.1782	-0.502212	5.44669
	109.068	24.0022	-0.524585	5.44669
	109.094	23.774	-0.52062	5.44669
	109.138	23.7138	-0.494277	5.44669
	109.154	23.9129	-0.482003	5.44669
	109.102	24.1388	-0.493676	5.44669
	109.068	24.0834	-0.496238	5.44669
	109.115	23.8198	-0.484231	5.44669
	109.177	23.6545	-0.476877	5.44669
	109.19	23.6672	-0.485712	5.44669
	109.175	23.7294	-0.508978	5.44669
	109.164	23.7506	-0.526139	5.44669
	109.164	23.7374	-0.518859	5.44669
	109.169	23.7243	-0.485115	5.44669
	109.17	23.7235	-0.453933	5.44669
	109.169	23.7278	-0.465497	5.44669
	109.168	23.7299	-0.499166	5.44669
	109.168	23.7292	-0.504098	5.44669
	109.191	23.7282	-0.493394	5.44669
	109.271	23.728	-0.502773	5.44669
	109.374	23.6791	-0.520849	5.44669
	109.424	23.5033	-0.526726	5.44669
	109.413	23.2749	-0.523021	5.44669
	109.392	23.2145	-0.519422	5.44669
	109.387	23.4136	-0.511367	5.44669
	109.393	23.6395	-0.492285	5.44669
	109.397	23.5842	-0.484465	5.44669
	109.397	23.3206	-0.495417	5.44669
	109.395	23.1553	-0.488221	5.44669
	109.394	23.1679	-0.455396	5.44669
	109.395	23.2301	-0.432229	5.44669
	109.395	23.2514	-0.440167	5.44669
	109.395	23.2381	-0.476285	5.44669
	109.395	23.225	-0.508222	5.44669
	109.395	23.2242	-0.504	5.44669
	109.395	23.2286	-0.490126	5.44669
	109.395	23.2307	-0.501437	5.44669
	109.395	23.23	-0.521451	5.44669
	109.395	23.229	-0.527452	5.44669
	109.395	23.2288	-0.515241	5.44669
	109.395	23.2291	-0.491046	5.44669
	109.395	23.2293	-0.474697	5.44669
	109.395	23.2292	-0.474778	5.44669
	109.395	23.2292	-0.488229	5.44669
	109.395	23.2291	-0.51078	5.44669
	109.395	23.2292	-0.526	5.44669
	109.395	23.2292	-0.52603	5.44669
	109.395	23.2292	-0.520898	5.44669
	109.417	23.2784	-0.51878	5.44669
	109.497	23.4051	-0.519723	5.44669
	109.578	23.4576	-0.513002	5.44669
	109.571	23.3387	-0.492863	5.44669
	109.514	23.206	-0.484126	5.44669
	109.489	23.1824	-0.49507	5.44669
	109.521	23.2181	-0.496067	5.44669
	109.591	23.2412	-0.491535	5.44669
	109.639	23.2381	-0.496986	5.44669
	109.616	23.2286	-0.494228	5.44669
	109.543	23.2258	-0.490083	5.44669
	109.512	23.2279	-0.497031	5.44669
	109.569	23.2299	-0.494764	5.44669
	109.633	23.2299	-0.490291	5.44669
	109.644	23.2292	-0.504798	5.44669
	109.604	23.1797	-0.522802	5.44669
	109.536	23.0531	-0.526824	5.44669
	109.513	23.0008	-0.514497	5.44669
	109.572	23.0704	-0.490958	5.44669
	109.656	23.0272	-0.482796	5.44669
	109.723	22.8223	-0.495189	5.44669
	109.752	22.6771	-0.49659	5.44669
	109.745	22.6772	-0.491712	5.44669
	109.71	22.727	-0.504744	5.44669
	109.65	22.7475	-0.522274	5.44669
	109.607	22.7383	-0.526622	5.44669
	109.606	22.678	-0.522471	5.44669
	109.642	22.5006	-0.519228	5.44669
	109.728	22.2756	-0.519352	5.44669
	109.829	22.1679	-0.520557	5.44669
	109.876	22.1907	-0.521018	5.44669
	109.865	22.2366	-0.520783	5.44669
	109.845	22.2474	-0.520521	5.44669
	109.84	22.2356	-0.520494	5.44669
	109.823	22.2268	-0.520577	5.44669
	109.77	22.2273	-0.520621	5.44669
	109.746	22.2307	-0.52061	5.44669
	109.798	22.1827	-0.52059	5.44669
	109.858	22.0552	-0.520585	5.44669
	109.869	21.9529	-0.512719	5.44669
	109.853	21.9449	-0.492439	5.44669
	109.842	22.0254	-0.484049	5.44669
	109.844	22.1679	-0.503059	5.44669
	109.848	22.2649	-0.5243	5.44669
	109.849	22.2654	-0.528071	5.44669
	109.87	22.2819	-0.522358	5.44669
	109.927	22.3459	-0.518666	5.44669
	109.951	22.2776	-0.519157	5.44669
	109.897	22.1136	-0.520675	5.44669
	109.837	22.1007	-0.521137	5.44669
	109.826	22.2076	-0.520791	5.44669
	109.843	22.2164	-0.520482	5.44669
	109.853	22.0281	-0.520475	5.44669
	109.874	21.7741	-0.520583	5.44669
	109.927	21.7075	-0.52063	5.44669
	109.972	21.8639	-0.512741	5.44669
	109.999	21.968	-0.492431	5.44669
	110.043	21.86	-0.484038	5.44669
	110.082	21.7133	-0.503057	5.44669
	110.087	21.6801	-0.516432	5.44669
	110.077	21.7167	-0.499917	5.44669
	110.07	21.7436	-0.485813	5.44669
	110.071	21.7418	-0.501132	5.44669
	110.074	21.7315	-0.522864	5.44669
	110.075	21.7278	-0.528154	5.44669
	110.074	21.7299	-0.522903	5.44669
	110.074	21.7321	-0.518865	5.44669
	110.074	21.7323	-0.519046	5.44669
	110.074	21.7316	-0.520558	5.44669
	110.096	21.7312	-0.521128	5.44669
	110.154	21.7313	-0.520829	5.44669
	110.2	21.6823	-0.520501	5.44669
	110.226	21.5064	-0.52047	5.44669
	110.247	21.2779	-0.512703	5.44669
	110.206	21.1683	-0.492472	5.44669
	110.13	21.1915	-0.484069	5.44669
	110.15	21.189	-0.503055	5.44669
	110.257	21.0733	-0.524291	5.44669
	110.329	21.0088	-0.528068	5.44669
	110.327	21.1187	-0.514489	5.44669
	110.301	21.252	-0.490512	5.44669
	110.291	21.2789	-0.482612	5.44669
	110.296	21.2445	-0.495271	5.44669
	110.302	21.1715	-0.49669	5.44669
	110.302	20.9979	-0.491725	5.44669
	110.301	20.7789	-0.504714	5.44669
	110.3	20.7216	-0.522257	5.44669
	110.3	20.8695	-0.526625	5.44669
	110.3	20.9668	-0.514608	5.44669
	110.3	20.8589	-0.491075	5.44669
	110.3	20.7147	-0.482805	5.44669
	110.3	20.6825	-0.495152	5.44669
	110.3	20.7186	-0.496571	5.44669
	110.3	20.6958	-0.483847	5.44669
	110.3	20.518	-0.476598	5.44669
	110.3	20.2794	-0.485731	5.44669
	110.3	20.1662	-0.501215	5.44669
	110.3	20.1915	-0.498022	5.44669
	110.3	20.2404	-0.490162	5.44669
	110.3	20.2516	-0.503585	5.44669
	110.322	20.2389	-0.522339	5.44669
	110.38	20.2295	-0.527061	5.44669
	110.426	20.181	-0.522632	5.44669
	110.43	20.0578	-0.51914	5.44669
	110.416	20.0066	-0.511387	5.44669
	110.431	20.1247	-0.492394	5.44669
	110.49	20.2567	-0.484504	5.44669
	110.54	20.2802	-0.495395	5.44669
	110.544	20.2447	-0.488198	5.44669
	110.529	20.2218	-0.463265	5.44669
	110.521	20.1756	-0.460392	5.44669
	110.523	20.0091	-0.476715	5.44669
	110.527	19.7836	-0.493817	5.44669
	110.528	19.6718	-0.512383	5.44669
	110.527	19.6931	-0.524677	5.44669
	110.526	19.7398	-0.517035	5.44669
	110.526	19.7515	-0.484871	5.44669
	110.526	19.7398	-0.446608	5.44669
	110.527	19.7307	-0.437657	5.44669
	110.527	19.731	-0.46256	5.44669
	110.526	19.7344	-0.486427	5.44669
	110.526	19.7357	-0.497067	5.44669
	110.526	19.735	-0.502414	5.44669
	110.526	19.7343	-0.494486	5.44669
	110.526	19.7342	-0.488254	5.44669
	110.526	19.7345	-0.504042	5.44669
	110.549	19.7346	-0.523209	5.44669
	110.606	19.7346	-0.527263	5.44669
	110.652	19.7345	-0.522407	5.44669
	110.656	19.7345	-0.518974	5.44669
	110.62	19.7345	-0.511397	5.44669
	110.555	19.7345	-0.492457	5.44669
	110.533	19.7345	-0.476656	5.44669
	110.613	19.7345	-0.475097	5.44669
	110.731	19.7345	-0.487666	5.44669
	110.787	19.7345	-0.50256	5.44669
	110.774	19.7345	-0.497898	5.44669
	110.749	19.7345	-0.489632	5.44669
	110.744	19.7345	-0.503407	5.44669
	110.75	19.7345	-0.522453	5.44669
	110.755	19.7345	-0.527172	5.44669
	110.755	19.7345	-0.522638	5.44669
	110.753	19.7345	-0.519103	5.44669
	110.752	19.7345	-0.51924	5.44669
	110.753	19.7345	-0.512684	5.44669
	110.753	19.7345	-0.492902	5.44669
	110.753	19.7345	-0.476385	5.44669
	110.753	19.7345	-0.474825	5.44669
	110.753	19.7345	-0.487649	5.44669
	110.753	19.7345	-0.50265	5.44669
	110.753	19.7345	-0.497941	5.44669
	110.753	19.7345	-0.481748	5.44669
	110.753	19.7345	-0.47523	5.44669
	110.753	19.7345	-0.485904	5.44669
	110.753	19.7345	-0.509644	5.44669
	110.775	19.7345	-0.52635	5.44669
	110.855	19.7345	-0.526581	5.44669
	110.936	19.7345	-0.521004	5.44669
	110.906	19.7345	-0.518628	5.44669
	110.814	19.6853	-0.511751	5.44669
	110.801	19.5094	-0.484858	5.44669
	110.83	19.281	-0.456359	5.44669
	110.825	19.1714	-0.466606	5.44669
	110.854	19.1454	-0.50664	5.44669
	110.941	19.0653	-0.523822	5.44669
	111.001	19.0239	-0.50169	5.44669
	111.001	19.0815	-0.476051	5.44669
	110.98	19.0293	-0.471553	5.44669
	110.972	18.825	-0.486395	5.44669
	110.976	18.6831	-0.503288	5.44669
	110.98	18.6845	-0.498654	5.44669
	110.981	18.7336	-0.48969	5.44669
	110.979	18.7534	-0.503163	5.44669
	110.979	18.7442	-0.52233	5.44669
	110.979	18.7333	-0.527207	5.44669
	110.979	18.732	-0.514826	5.44669
	110.979	18.7353	-0.483088	5.44669
	110.979	18.688	-0.454524	5.44669
	110.979	18.5116	-0.458595	5.44669
	110.979	18.2824	-0.479078	5.44669
	110.979	18.1726	-0.495446	5.44669
	110.979	18.196	-0.504356	5.44669
	111.001	18.2921	-0.495877	5.44669
	111.081	18.4791	-0.480275	5.44669
	111.185	18.6954	-0.475347	5.44669
	111.234	18.7468	-0.478606	5.44669
	111.202	18.5482	-0.481687	5.44669
	111.123	18.2764	-0.481814	5.44669
	111.072	18.1079	-0.480771	5.44669
	111.074	17.9664	-0.48816	5.44669
	111.114	17.793	-0.508613	5.44669
	111.178	17.6939	-0.525115	5.44669
	111.221	17.7019	-0.52643	5.44669
	111.221	17.7385	-0.52138	5.44669
	111.206	17.7507	-0.518839	5.44669
	111.2	17.7427	-0.519577	5.44669
	111.203	17.7351	-0.512919	5.44669
	111.206	17.7347	-0.49288	5.44669
	111.207	17.7372	-0.484163	5.44669
	111.206	17.7385	-0.50295	5.44669
	111.205	17.7872	-0.516343	5.44669
	111.205	17.9134	-0.499918	5.44669
	111.205	17.9657	-0.485845	5.44669
	111.205	17.8471	-0.501145	5.44669
	111.205	17.7144	-0.522859	5.44669
	111.205	17.7401	-0.528147	5.44669
	111.205	17.9025	-0.515032	5.44669
	111.205	18.0272	-0.482841	5.44669
	111.205	18.0813	-0.446476	5.44669
	111.205	18.1674	-0.438324	5.44669
	111.205	18.2506	-0.470757	5.44669
	111.205	18.2652	-0.514482	5.44669
	111.228	18.1943	-0.525583	5.44669
	111.307	18.0043	-0.491762	5.44669
	111.411	17.827	-0.454277	5.44669
	111.438	17.85	-0.463271	5.44669
	111.37	17.9273	-0.505981	5.44669
	111.325	17.9031	-0.532602	5.44669
	111.374	17.9562	-0.530461	5.44669
	111.418	18.1489	-0.5204	5.44669
	111.375	18.2365	-0.516995	5.44669
	111.335	18.1103	-0.519152	5.44669
	111.377	17.9622	-0.521267	5.44669
	111.438	17.8857	-0.521387	5.44669
	111.453	17.8477	-0.520685	5.44669
	111.438	17.8989	-0.520349	5.44669
	111.427	17.9893	-0.512587	5.44669
	111.427	18.067	-0.484596	5.44669
	111.432	18.175	-0.448082	5.44669
	111.433	18.2588	-0.438373	5.44669
	111.432	18.266	-0.470207	5.44669
	111.431	18.2409	-0.514234	5.44669
	111.431	18.2281	-0.533545	5.44669
	111.432	18.2317	-0.520044	5.4507
	111.432	18.2378	-0.490842	5.46104
	111.432	18.239	-0.480768	5.46531
	111.432	18.2866	-0.49438	5.45562
	111.432	18.4614	-0.496972	5.4448
	111.454	18.6899	-0.484289	5.44287
	111.511	18.7999	-0.476641	5.44579
	111.557	18.7277	-0.477721	5.44767
	111.561	18.5049	-0.480857	5.44742
	111.525	18.2654	-0.489651	5.44664
	111.482	18.1679	-0.509208	5.44641
	111.518	18.2	-0.524834	5.44658
	111.622	18.2463	-0.51823	5.44674
	111.686	18.2539	-0.485316	5.44675
	111.682	18.1914	-0.446369	5.44669
	111.658	18.0072	-0.437399	5.44667
	111.649	17.78	-0.470407	5.44668
	111.654	17.7231	-0.506793	5.44669
	111.66	17.8741	-0.505499	5.44669
	111.66	18.0216	-0.483392	5.44669
	111.658	18.0399	-0.473225	5.44669
	111.657	17.9967	-0.476608	5.44669
	111.658	18.0216	-0.481604	5.44669
	111.658	18.1044	-0.482489	5.44669
	111.658	18.0409	-0.481083	5.44669
	111.658	17.8723	-0.48805	5.44669
	111.658	17.8556	-0.500586	5.44669
	111.658	17.9135	-0.489062	5.44669
	111.658	17.8461	-0.461774	5.44669
	111.658	17.7327	-0.46733	5.44669
	111.658	17.6988	-0.50501	5.44669
	111.658	17.6742	-0.530752	5.44669
	111.658	17.5203	-0.530031	5.44669
	111.658	17.2924	-0.520878	5.44669
	111.658	17.1751	-0.517348	5.44669
	111.68	17.1949	-0.51126	5.44669
	111.76	17.1938	-0.485107	5.44669
	111.864	16.9814	-0.456638	5.44669
	111.913	16.5653	-0.466634	5.44669
	111.903	16.2178	-0.506552	5.44669
	111.882	16.0824	-0.531646	5.44669
	111.877	15.9798	-0.529857	5.44669
	111.882	15.7614	-0.520488	5.44669
	111.886	15.5234	-0.517246	5.44669
	111.886	15.4724	-0.519227	5.44669
	111.907	15.5802	-0.513339	5.44669
	111.986	15.5522	-0.493181	5.44669
	112.09	15.3401	-0.48414	5.44669
	112.14	15.1863	-0.502833	5.44669
	112.107	15.1363	-0.516302	5.44669
	112.028	15.0127	-0.499942	5.44669
	111.999	14.8063	-0.48587	5.44669
	112.059	14.6872	-0.493276	5.44669
	112.123	14.6986	-0.494695	5.4507
	112.133	14.7438	-0.491598	5.46104
	112.116	14.8076	-0.497499	5.46531
	112.105	14.9243	-0.494421	5.45562
	112.106	14.9674	-0.489981	5.4448
	112.111	14.8482	-0.496919	5.44287
	112.112	14.7186	-0.494753	5.44579
	112.111	14.6965	-0.490326	5.44767
	112.11	14.7809	-0.504817	5.44742
	112.11	14.93	-0.514926	5.44664
	112.111	14.9792	-0.49866	5.44641
	112.111	14.9003	-0.477951	5.44658
	112.111	14.8916	-0.465556	5.44674
	112.111	14.9718	-0.45835	5.44675
	112.111	15.0665	-0.466123	5.44669
	112.111	15.1853	-0.480822	5.44667
	112.111	15.2676	-0.485623	5.44668
	112.111	15.2703	-0.482632	5.44669
	112.111	15.2439	-0.479708	5.44669
	112.111	15.1829	-0.479552	5.44669
[truncated: 372 more rows]
