# Supplementary material for: Design of a cosmetic glove stiffness compensation mechanism for toddler-sized hand prostheses
Source: PLoS One. 2017 Aug 11;12(8):e0183233. doi: 10.1371/journal.pone.0183233 (PMC5553851; doi:10.1371/journal.pone.0183233)
Supplement: S1 Dataset — (ZIP) [file pone.0183233.s001.zip › 04 Prototype + hand measurements/VSTSIL_3.xlsx]

## Sheet: test_VSTSILb_3
LabVIEW Measurement
Writer_Version	2
Reader_Version	2
Separator	Tab
Decimal_Separator	.
Multi_Headings	No
X_Columns	No
Time_Pref	Absolute
Operator	localadmin
Date	2013-11-12
Time	00:15:24.654000
***End_of_Header***
Channels	4
Samples	10	10	10	10
Date	2013-11-12	2013-11-12	2013-11-12	2013-11-12
Time	00:15:25.054000	00:15:25.054000	00:15:25.054000	00:15:25.054000
Y_Unit_Label	mm	N	N	Pa
X_Dimension	Time	Time	Time	Time
X0	0	0	0	0
Delta_X	0.01	0.01	0.01	0.01
***End_of_Header***
X_Value	Voltage LVDT (Filtered)	Voltage Load Cell (Filtered)	Voltage Pinch Load Cell (Filtered)	Voltage Pressure (Filtered)	Comment
	114.07	-0.732102	-0.472461	5.44669
	114.053	-0.745684	-0.508665	5.44669
	113.964	-0.788921	-0.530452	5.44669
	113.92	-0.908368	-0.528605	5.44669
	113.999	-0.959846	-0.520387	5.44669
	114.102	-0.843233	-0.517649	5.44669
	114.104	-0.711741	-0.51156	5.44669
	114.044	-0.687923	-0.485126	5.44669
	113.992	-0.72307	-0.456539	5.44669
	113.942	-0.746002	-0.466586	5.44669
	113.91	-0.743074	-0.506567	5.44669
	113.932	-0.78288	-0.523799	5.44669
	114.022	-0.906765	-0.501706	5.44669
	114.13	-0.961321	-0.483936	5.44669
	114.156	-0.844421	-0.499709	5.44669
	114.085	-0.711714	-0.522935	5.44669
	114.04	-0.687489	-0.52869	5.44669
	114.09	-0.722898	-0.523102	5.44669
	114.156	-0.746084	-0.518758	5.44669
	114.17	-0.74317	-0.51893	5.44669
	114.154	-0.733701	-0.512677	5.44669
	114.142	-0.73077	-0.493009	5.44669
	114.12	-0.732908	-0.484303	5.44669
	114.067	-0.734845	-0.502962	5.44669
	114.045	-0.734896	-0.524169	5.44669
	114.098	-0.734229	-0.52805	5.44669
	114.157	-0.733932	-0.522396	5.44669
	114.168	-0.734044	-0.510818	5.44669
	114.152	-0.783387	-0.490997	5.44669
	114.142	-0.910187	-0.484121	5.44669
	114.143	-0.962574	-0.503601	5.44669
	114.125	-0.84373	-0.524501	5.44669
	114.047	-0.710979	-0.527962	5.44669
	113.964	-0.687427	-0.522241	5.44669
	113.994	-0.723133	-0.518656	5.44669
	114.085	-0.746205	-0.519194	5.44669
	114.077	-0.743137	-0.520695	5.44669
	113.99	-0.782835	-0.521132	5.44669
	113.971	-0.906723	-0.520782	5.44669
	114.019	-0.96132	-0.52048	5.44669
	114.049	-0.844435	-0.512607	5.44669
	114.046	-0.711721	-0.492429	5.44669
	114.033	-0.687487	-0.484085	5.44669
	114.03	-0.722895	-0.495207	5.44669
	114.032	-0.746084	-0.496139	5.44669
	114.013	-0.792361	-0.491517	5.44669
	113.977	-0.909667	-0.504823	5.44669
	114.01	-0.959167	-0.522377	5.44669
	114.088	-0.842487	-0.526637	5.44669
	114.094	-0.71167	-0.51457	5.44669
	114.067	-0.688158	-0.491055	5.44669
	114.098	-0.723194	-0.474939	5.44669
	114.127	-0.745971	-0.467005	5.44669
	114.063	-0.743017	-0.452158	5.44669
	113.97	-0.733677	-0.446026	5.44669
	113.968	-0.730814	-0.471915	5.44669
	114.002	-0.732935	-0.504351	5.44669
	113.973	-0.73484	-0.496068	5.44669
	113.919	-0.784075	-0.455451	5.44669
	113.925	-0.910192	-0.437325	5.44669
	113.994	-1.01152	-0.467139	5.44669
	114.05	-1.01959	-0.505449	5.44669
	114.054	-0.98861	-0.498226	5.44669
	114.037	-0.973027	-0.455964	5.44669
	114.05	-0.928364	-0.436773	5.44669
	114.11	-0.80903	-0.466725	5.44669
	114.161	-0.758107	-0.513343	5.44669
	114.143	-0.874912	-0.526539	5.44669
	114.048	-0.957097	-0.500438	5.44669
	113.936	-0.854023	-0.48243	5.44669
	113.911	-0.717246	-0.499528	5.44669
	114.005	-0.686394	-0.523395	5.44669
	114.108	-0.720474	-0.528946	5.44669
	114.082	-0.745458	-0.523046	5.44669
	113.984	-0.743769	-0.518643	5.44669
	113.989	-0.734175	-0.518902	5.44669
	114.099	-0.730755	-0.520577	5.44669
	114.154	-0.732733	-0.521187	5.44669
	114.096	-0.734777	-0.520847	5.44669
	114.023	-0.73493	-0.520488	5.44669
	114.008	-0.734268	-0.520458	5.44669
	114.05	-0.733936	-0.520573	5.44669
	114.12	-0.734032	-0.512761	5.44669
	114.165	-0.734191	-0.49246	5.44669
	114.163	-0.734223	-0.484043	5.44669
	114.147	-0.73418	-0.503049	5.44669
	114.119	-0.73415	-0.524298	5.44669
	114.043	-0.734153	-0.528073	5.44669
	113.943	-0.734165	-0.52236	5.44669
	113.915	-0.734169	-0.510795	5.44669
	114.005	-0.734166	-0.491	5.44669
	114.129	-0.734164	-0.48413	5.44669
	114.184	-0.734164	-0.503604	5.44669
	114.168	-0.734165	-0.524499	5.44669
	114.143	-0.734165	-0.52796	5.44669
	114.116	-0.734165	-0.522241	5.44669
	114.065	-0.734165	-0.518656	5.44669
	114.046	-0.734165	-0.519194	5.44669
	114.099	-0.734165	-0.520695	5.44669
	114.158	-0.734165	-0.513261	5.44669
	114.145	-0.734165	-0.484756	5.44669
	114.072	-0.734165	-0.447909	5.44669
	114.016	-0.734165	-0.430373	5.44669
	113.991	-0.734165	-0.442059	5.44669
	113.975	-0.734165	-0.477738	5.44669
	113.994	-0.734165	-0.51603	5.44669
	114.034	-0.734165	-0.531613	5.44669
	114.047	-0.734165	-0.518595	5.4507
	114.04	-0.734165	-0.483051	5.46104
	114.032	-0.734165	-0.453161	5.46531
	114.031	-0.783355	-0.458036	5.45562
	114.056	-0.91013	-0.479328	5.4448
	114.092	-0.962562	-0.49575	5.44287
	114.081	-0.843745	-0.512264	5.44579
	114.06	-0.71099	-0.52394	5.44767
	114.099	-0.687426	-0.516768	5.44742
	114.153	-0.723129	-0.492892	5.44664
	114.166	-0.746204	-0.474921	5.44641
	114.13	-0.743138	-0.474214	5.44658
	114.041	-0.733645	-0.480042	5.44674
	113.938	-0.730758	-0.474822	5.44675
	113.914	-0.732923	-0.46144	5.4507
	114.006	-0.734855	-0.471987	5.46102
	114.107	-0.734896	-0.499167	5.4653
	114.082	-0.734225	-0.501783	5.45563
	113.984	-0.73393	-0.492424	5.4448
	113.989	-0.734045	-0.503189	5.44288
	114.076	-0.734198	-0.521368	5.44578
	114.097	-0.734221	-0.526795	5.44767
	114.072	-0.734177	-0.522866	5.44742
	114.099	-0.73415	-0.519332	5.44664
	114.148	-0.734154	-0.519255	5.44641
	114.142	-0.734166	-0.512609	5.44658
	114.074	-0.734169	-0.492865	5.44674
	114.04	-0.734166	-0.484267	5.44675
	114.094	-0.734164	-0.502998	5.44669
	114.135	-0.734164	-0.524197	5.44667
	114.067	-0.734165	-0.528049	5.44668
	113.947	-0.734165	-0.522386	5.44669
	113.909	-0.734165	-0.518685	5.44669
	113.978	-0.734165	-0.519155	5.44669
	114.027	-0.734165	-0.512797	5.44669
	114.002	-0.734165	-0.492979	5.44669
	114.015	-0.734165	-0.484248	5.44669
	114.081	-0.734165	-0.495079	5.44669
	114.067	-0.734165	-0.488157	5.44669
	113.965	-0.734165	-0.46336	5.44669
	113.894	-0.734165	-0.468317	5.44669
	113.895	-0.734165	-0.50486	5.44669
	113.92	-0.734165	-0.530338	5.44669
	113.93	-0.734165	-0.52204	5.44669
	113.925	-0.734165	-0.492819	5.44669
	113.919	-0.734165	-0.480887	5.44669
	113.919	-0.734165	-0.501598	5.44669
	113.92	-0.734165	-0.524812	5.44669
	113.921	-0.734165	-0.520934	5.44669
	113.921	-0.734165	-0.494328	5.44669
	113.921	-0.684974	-0.481913	5.44669
	113.921	-0.558199	-0.501491	5.44669
	113.921	-0.505767	-0.524402	5.44669
	113.921	-0.575395	-0.528671	5.44669
	113.921	-0.532184	-0.522573	5.44669
	113.921	-0.32735	-0.518543	5.44669
	113.921	-0.182067	-0.511158	5.44669
	113.921	-0.182167	-0.484639	5.44669
	113.921	-0.231972	-0.456478	5.44669
	113.921	-0.2525	-0.466734	5.44669
	113.921	-0.243348	-0.50665	5.44669
	113.921	-0.232211	-0.523781	5.44669
	113.921	-0.279988	-0.493799	5.44669
	113.921	-0.41013	-0.447901	5.44669
	113.921	-0.464475	-0.435017	5.44669
	113.921	-0.345261	-0.468864	5.4507
	113.921	-0.211661	-0.514864	5.46104
	113.921	-0.187884	-0.526416	5.46531
	113.921	-0.223798	-0.491975	5.45562
	113.921	-0.247037	-0.45407	5.4448
	113.899	-0.243964	-0.463108	5.44287
	113.841	-0.234411	-0.505987	5.44579
	113.817	-0.2315	-0.532662	5.44767
	113.871	-0.233677	-0.530484	5.44742
	113.931	-0.235623	-0.520389	5.44664
	113.942	-0.235665	-0.516982	5.44641
	113.926	-0.23499	-0.519151	5.44658
	113.915	-0.234693	-0.521272	5.44674
	113.917	-0.234808	-0.521389	5.44675
	113.921	-0.185772	-0.520685	5.44669
	113.922	-0.05902	-0.520348	5.44667
	113.921	-0.006543	-0.512586	5.44668
	113.898	-0.076143	-0.492467	5.44669
	113.818	-0.032937	-0.484108	5.44669
	113.715	0.122695	-0.495203	5.44669
	113.666	0.141199	-0.496129	5.44669
	113.676	0.08867	-0.483643	5.44669
	113.697	0.157685	-0.47667	5.44669
	113.702	0.269911	-0.477963	5.44669
	113.697	0.351816	-0.480948	5.44669
	113.693	0.454026	-0.489603	5.44669
	113.693	0.533987	-0.501284	5.44669
	113.695	0.590834	-0.496674	5.44669
	113.673	0.694057	-0.489572	5.44669
	113.593	0.783356	-0.503817	5.44669
	113.511	0.794565	-0.522646	5.44669
	113.519	0.769182	-0.527107	5.44669
	113.553	0.754829	-0.522542	5.44669
	113.521	0.807071	-0.519086	5.44669
	113.466	0.989424	-0.519267	5.44669
	113.449	1.21941	-0.520572	5.44669
	113.461	1.32739	-0.521055	5.44669
	113.472	1.30298	-0.520793	5.44669
	113.472	1.30548	-0.512641	5.44669
	113.469	1.47087	-0.492332	5.44669
	113.467	1.71148	-0.484032	5.44669
	113.468	1.82994	-0.50309	5.44669
	113.468	1.80615	-0.524319	5.44669
	113.469	1.75599	-0.528067	5.44669
	113.468	1.79294	-0.514479	5.44669
	113.446	1.98165	-0.482638	5.44669
	113.388	2.21975	-0.446587	5.44669
	113.365	2.37805	-0.430572	5.44669
	113.396	2.5272	-0.434741	5.44669
	113.377	2.7075	-0.449743	5.44669
	113.284	2.80677	-0.479356	5.44669
	113.218	2.84561	-0.506097	5.44669
	113.24	2.98388	-0.494147	5.44669
	113.32	3.24966	-0.461895	5.44669
	113.353	3.54371	-0.457694	5.44669
	113.295	3.7567	-0.476071	5.44669
	113.23	3.86896	-0.494506	5.44669
	113.219	4.00805	-0.512901	5.44669
	113.237	4.24974	-0.516778	5.44669
	113.248	4.53367	-0.496554	5.44669
	113.246	4.80022	-0.48428	5.44669
	113.242	5.04469	-0.501685	5.44669
	113.24	5.23693	-0.51577	5.44669
	113.241	5.35818	-0.500127	5.44669
	113.242	5.5576	-0.478266	5.44669
	113.242	5.92755	-0.473037	5.44669
	113.242	6.30975	-0.48623	5.44669
	113.242	6.58233	-0.502691	5.44669
	113.242	6.79605	-0.498463	5.44669
	113.242	7.07192	-0.489822	5.44669
	113.242	7.4515	-0.495415	5.44669
	113.242	7.81224	-0.494179	5.44669
	113.242	8.12185	-0.490621	5.44669
	113.242	8.51412	-0.505144	5.44669
	113.242	9.02379	-0.52283	5.44669
	113.242	9.56349	-0.526712	5.44669
	113.242	10.0757	-0.522312	5.44669
	113.22	10.6151	-0.519129	5.44669
	113.14	11.2327	-0.511496	5.44669
	113.036	11.7841	-0.492443	5.44669
	113.009	12.2165	-0.484486	5.44669
	113.099	12.7603	-0.50324	5.44669
	113.202	13.4147	-0.524221	5.44669
	113.177	13.9318	-0.527973	5.44669
	113.057	14.3784	-0.522345	5.44669
	112.982	14.9468	-0.518695	5.44669
	112.988	15.6076	-0.519173	5.44669
	113.016	16.3155	-0.520672	5.44669
	113.026	17.0185	-0.52113	5.44669
	113.02	17.6548	-0.520789	5.44669
	113.014	18.3066	-0.520484	5.44669
	113.013	19.0442	-0.512606	5.44669
	113.015	19.8213	-0.492427	5.44669
	113.016	20.5364	-0.484084	5.44669
	113.016	21.1058	-0.503078	5.44669
	113.016	21.6192	-0.524295	5.44669
	113.016	22.2568	-0.520191	5.44669
	113.016	22.9814	-0.494201	5.44669
	113.016	23.6516	-0.482123	5.44669
	113.016	24.3098	-0.501625	5.44669
	113.016	24.989	-0.524383	5.44669
	113.016	25.633	-0.528615	5.44669
	113.016	26.2965	-0.522557	5.44669
	113.016	26.9871	-0.518556	5.44669
	113.016	27.5849	-0.51904	5.44669
	113.016	28.1188	-0.520666	5.44669
	113.016	28.7547	-0.521175	5.44669
	113.016	29.4714	-0.512939	5.44669
	113.016	30.0897	-0.492321	5.44669
	113.016	30.5736	-0.483921	5.44669
	112.993	31.026	-0.495177	5.44669
	112.936	31.5114	-0.488314	5.44669
	112.89	32.0215	-0.463391	5.44669
	112.886	32.5302	-0.468274	5.44669
	112.923	32.9804	-0.49696	5.44669
	112.965	33.3003	-0.502186	5.44669
	112.929	33.5697	-0.493377	5.44669
	112.826	33.96	-0.503445	5.44669
	112.761	34.4339	-0.521137	5.44669
	112.766	34.8041	-0.526607	5.44669
	112.79	35.0365	-0.514998	5.44669
	112.798	35.238	-0.491245	5.44669
	112.793	35.4739	-0.474867	5.44669
	112.788	35.7349	-0.474778	5.44669
	112.788	36.0434	-0.480298	5.44669
	112.789	36.4198	-0.482599	5.44669
	112.79	36.7676	-0.489465	5.44669
	112.79	37.0237	-0.50851	5.44669
	112.789	37.1936	-0.516737	5.44669
	112.789	37.3016	-0.498099	5.44669
	112.789	37.4543	-0.484942	5.44669
	112.789	37.654	-0.501413	5.44669
	112.789	37.8094	-0.523292	5.44669
	112.789	38.0202	-0.528233	5.44669
	112.789	38.3827	-0.522784	5.44669
	112.789	38.7578	-0.518787	5.44669
	112.767	39.03	-0.519056	5.44669
	112.71	39.2461	-0.52059	5.44669
	112.686	39.4739	-0.521138	5.44669
	112.717	39.6771	-0.520821	5.44669
	112.72	39.8089	-0.512624	5.44669
	112.707	39.9597	-0.492314	5.44669
	112.722	40.1501	-0.484031	5.44669
	112.692	40.3023	-0.503095	5.44669
	112.601	40.515	-0.524322	5.44669
	112.539	40.8795	-0.528067	5.44669
	112.563	41.2055	-0.514478	5.44669
	112.642	41.3011	-0.482637	5.44669
	112.674	41.2885	-0.454458	5.44669
	112.616	41.4068	-0.458728	5.44669
	112.551	41.6826	-0.471286	5.44268
	112.54	41.9879	-0.459406	5.43234
	112.558	42.2513	-0.447492	5.42806
	112.569	42.4868	-0.469945	5.43775
	112.567	42.6764	-0.510874	5.44858
	112.563	42.7506	-0.524359	5.4505
	112.561	42.7758	-0.500402	5.44759
	112.563	42.9174	-0.48319	5.44571
	112.563	43.1402	-0.499859	5.44595
	112.563	43.3089	-0.523264	5.44673
	112.563	43.4678	-0.528774	5.44696
	112.563	43.6977	-0.523021	5.44679
	112.563	43.9697	-0.518694	5.44663
	112.563	44.1862	-0.518933	5.44663
	112.563	44.3078	-0.520572	5.44668
	112.563	44.4495	-0.513303	5.44671
	112.563	44.689	-0.492688	5.4467
	112.563	44.9711	-0.483946	5.44668
	112.563	45.1884	-0.502927	5.44668
	112.563	45.3068	-0.524281	5.44669
	112.563	45.4469	-0.520239	5.44669
	112.563	45.6376	-0.486355	5.44669
	112.563	45.7445	-0.453961	5.44669
	112.541	45.7336	-0.465068	5.44669
	112.483	45.7422	-0.506847	5.44669
	112.46	45.9053	-0.532326	5.44669
	112.513	46.192	-0.522166	5.44669
	112.551	46.4368	-0.492166	5.44669
	112.482	46.5155	-0.480568	5.44669
	112.363	46.523	-0.501696	5.44669
	112.325	46.6063	-0.517096	5.44669
	112.416	46.7049	-0.500678	5.44669
	112.523	46.7762	-0.485896	5.44669
	112.499	46.9281	-0.493025	5.44669
	112.379	47.1388	-0.494581	5.44669
	112.303	47.2988	-0.483768	5.44669
	112.309	47.4584	-0.469402	5.44669
	112.337	47.6424	-0.457886	5.44669
	112.347	47.7396	-0.472431	5.44669
	112.341	47.727	-0.508488	5.44669
	112.335	47.6891	-0.530389	5.44669
	112.335	47.7272	-0.528641	5.44669
	112.337	47.9121	-0.520425	5.44669
	112.338	48.1481	-0.517652	5.44669
	112.337	48.307	-0.519419	5.44669
	112.337	48.457	-0.521146	5.44669
	112.337	48.6375	-0.521241	5.44669
	112.337	48.7366	-0.520667	5.44669
	112.337	48.7752	-0.520393	5.44669
	112.337	48.9135	-0.512611	5.44669
	112.315	49.1302	-0.492461	5.44669
	112.257	49.2483	-0.484097	5.44669
	112.233	49.2329	-0.4952	5.44669
	112.287	49.2355	-0.496132	5.44669
	112.347	49.3978	-0.491516	5.44669
	112.358	49.637	-0.504825	5.44669
	112.342	49.756	-0.522378	5.44669
	112.331	49.7821	-0.518766	5.44669
	112.31	49.9081	-0.494285	5.44669
	112.235	50.124	-0.482665	5.44669
	112.133	50.2462	-0.501822	5.44669
	112.082	50.2819	-0.524273	5.44669
	112.092	50.3616	-0.520628	5.44669
	112.113	50.3993	-0.494392	5.44669
	112.118	50.2912	-0.474177	5.44669
	112.113	50.1681	-0.47337	5.44669
	112.109	50.1448	-0.479953	5.44669
	112.109	50.2264	-0.482955	5.44669
	112.11	50.4239	-0.481867	5.44669
	112.111	50.6498	-0.480342	5.44669
	112.111	50.7507	-0.487961	5.44669
	112.11	50.7247	-0.508682	5.44669
	112.11	50.6799	-0.525215	5.44669
	112.111	50.6707	-0.518576	5.44669
	112.111	50.6828	-0.485325	5.44669
	112.111	50.6912	-0.454121	5.44669
	112.111	50.6904	-0.465501	5.44669
	112.111	50.6871	-0.499101	5.44669
	112.111	50.686	-0.504069	5.44669
	112.111	50.6867	-0.493405	5.44669
	112.111	50.6874	-0.494917	5.44669
	112.111	50.6874	-0.492696	5.44669
	112.111	50.7364	-0.490176	5.44669
	112.111	50.9122	-0.505485	5.44669
	112.111	51.1406	-0.52313	5.44669
	112.111	51.2503	-0.526717	5.44669
	112.111	51.2271	-0.514336	5.44669
	112.111	51.1804	-0.483058	5.44669
	112.111	51.1693	-0.454685	5.44669
	112.111	51.1814	-0.458674	5.44669
	112.111	51.1903	-0.479053	5.44669
	112.111	51.1898	-0.495408	5.44669
	112.111	51.1864	-0.504348	5.44669
	112.111	51.1852	-0.495887	5.44669
	112.111	51.1859	-0.488153	5.44669
	112.088	51.2358	-0.503502	5.44669
	112.031	51.3626	-0.523019	5.44669
	112.007	51.4148	-0.527375	5.44669
	112.061	51.2959	-0.514651	5.44669
	112.099	51.1632	-0.490826	5.44669
	112.03	51.1396	-0.482686	5.44669
	111.91	51.1754	-0.49519	5.44669
	111.85	51.1984	-0.488759	5.44669
	111.862	51.1953	-0.463573	5.44669
	111.887	51.1859	-0.460321	5.44669
	111.916	51.183	-0.476577	5.44669
	111.967	51.1851	-0.485913	5.44669
	111.986	51.1871	-0.484263	5.44669
	111.932	51.1871	-0.488159	5.44669
	111.874	51.2356	-0.50737	5.44669
	111.864	51.3621	-0.516724	5.44669
	111.88	51.4147	-0.498498	5.44669
	111.89	51.296	-0.477243	5.44669
	111.888	51.1633	-0.473188	5.44669
	111.884	51.1396	-0.486657	5.44669
	111.883	51.2245	-0.510687	5.44669
	111.884	51.3744	-0.518649	5.44669
	111.885	51.4237	-0.498126	5.44669
	111.885	51.2954	-0.476403	5.44669
	111.884	51.1598	-0.465097	5.44669
	111.884	51.1384	-0.458708	5.44669
	111.884	51.176	-0.466436	5.44669
	111.884	51.1991	-0.480826	5.44669
	111.862	51.1954	-0.493384	5.44669
	111.782	51.1856	-0.502869	5.44669
	111.679	51.1337	-0.495987	5.44669
	111.629	51.0092	-0.488721	5.44669
	111.662	50.9095	-0.503704	5.44669
	111.74	50.8524	-0.522902	5.44669
	111.769	50.756	-0.527254	5.44669
	111.71	50.6697	-0.514642	5.44669
	111.646	50.6573	-0.490866	5.44669
	111.635	50.6812	-0.474835	5.44669
	111.653	50.6953	-0.4749	5.44669
	111.664	50.6927	-0.488231	5.44669
	111.662	50.6866	-0.502867	5.44669
	111.658	50.6849	-0.497826	5.44669
	111.656	50.6864	-0.481622	5.44669
	111.657	50.6876	-0.475219	5.44669
	111.658	50.6876	-0.485944	5.44669
	111.658	50.6872	-0.509665	5.44669
	111.658	50.687	-0.526344	5.44669
	111.658	50.6871	-0.526571	5.44669
	111.658	50.6872	-0.521002	5.44669
	111.658	50.6872	-0.51076	5.44669
	111.658	50.6871	-0.491468	5.44669
	111.658	50.6871	-0.484339	5.44669
	111.636	50.7363	-0.503525	5.44669
	111.578	50.8631	-0.524392	5.44669
	111.554	50.9647	-0.527943	5.44669
	111.586	51.0219	-0.522272	5.44669
	111.566	51.1175	-0.518675	5.44669
	111.474	51.2527	-0.519191	5.44669
	111.408	51.4412	-0.520687	5.44669
	111.408	51.646	-0.52113	5.44669
	111.43	51.7414	-0.520784	5.44669
	111.44	51.77	-0.520481	5.44669
	111.435	51.9053	-0.520478	5.44669
	111.43	52.1735	-0.512713	5.44669
	111.43	52.4696	-0.484603	5.44669
	111.431	52.6826	-0.44804	5.44669
	111.432	52.7941	-0.430482	5.44669
	111.432	52.9329	-0.434187	5.44669
	111.432	53.1256	-0.449543	5.44669
	111.432	53.2337	-0.479469	5.44669
	111.432	53.2718	-0.514087	5.44669
	111.432	53.4067	-0.530182	5.44669
	111.432	53.6221	-0.518686	5.44669
	111.432	53.7901	-0.491469	5.44669
	111.432	53.9514	-0.481513	5.44669
	111.432	54.1333	-0.494469	5.44669
	111.432	54.2289	-0.496744	5.44669
	111.432	54.2165	-0.492033	5.44669
	111.409	54.1792	-0.504824	5.44669
	111.33	54.1683	-0.522194	5.44669
	111.248	54.1771	-0.518689	5.44669
	111.256	54.1846	-0.486448	5.44669
	111.313	54.1846	-0.454551	5.44669
	111.338	54.182	-0.465282	5.44669
	111.306	54.23	-0.498857	5.44669
	111.236	54.3573	-0.504045	5.44669
	111.188	54.4595	-0.493482	5.44669
	111.188	54.4676	-0.502828	5.44669
	111.204	54.4362	-0.512971	5.44669
	111.211	54.4697	-0.490676	5.44669
	111.208	54.6011	-0.450443	5.44669
	111.204	54.7102	-0.437193	5.44669
	111.204	54.7197	-0.468872	5.44669
	111.205	54.6865	-0.514094	5.44669
	111.206	54.6695	-0.533961	5.44669
	111.206	54.6742	-0.528138	5.44669
	111.205	54.6823	-0.511073	5.44669
	111.205	54.684	-0.489055	5.44669
	111.205	54.6818	-0.483215	5.44669
	111.205	54.6803	-0.503912	5.44669
	111.205	54.6804	-0.524954	5.44669
	111.205	54.6318	-0.528041	5.44669
	111.205	54.5053	-0.522113	5.44669
	111.205	54.4035	-0.518574	5.44669
	111.205	54.3463	-0.511334	5.44669
	111.205	54.2506	-0.484702	5.44669
	111.183	54.1646	-0.456442	5.44669
	111.126	54.1521	-0.466696	5.44669
	111.08	54.1758	-0.506648	5.44669
	111.076	54.1407	-0.531664	5.44669
	111.112	53.9622	-0.529831	5.44669
	111.155	53.7769	-0.52047	5.44669
	111.119	53.7924	-0.517248	5.44669
	111.016	53.8695	-0.511363	5.44669
	110.951	53.7986	-0.493056	5.44669
	110.978	53.6769	-0.48479	5.44669
	111.059	53.6409	-0.50315	5.44669
	111.091	53.6674	-0.524075	5.44669
	111.032	53.6911	-0.520073	5.44669
	110.967	53.6915	-0.486359	5.44669
	110.956	53.6833	-0.454022	5.44669
	110.974	53.6797	-0.465092	5.44669
	110.985	53.6811	-0.506836	5.44669
	110.983	53.683	-0.532313	5.44669
	110.979	53.6832	-0.530036	5.44669
	110.977	53.6827	-0.520325	5.44669
	110.978	53.6824	-0.517115	5.44669
	110.979	53.6824	-0.519229	5.44669
	110.979	53.6826	-0.521257	5.44669
	110.979	53.6334	-0.521355	5.4507
	110.979	53.4574	-0.512805	5.46104
	110.979	53.229	-0.4922	5.46531
	110.979	53.1194	-0.483919	5.45562
	110.979	53.1426	-0.495218	5.4448
	110.979	53.1893	-0.488332	5.44287
	110.957	53.2004	-0.455513	5.44579
	110.899	53.1883	-0.440109	5.44767
	110.876	53.1794	-0.468285	5.44742
	110.907	53.1799	-0.51281	5.44664
	110.888	53.1833	-0.533632	5.44641
	110.795	53.1845	-0.528457	5.44658
	110.729	53.1838	-0.519194	5.44674
	110.729	53.1831	-0.517202	5.44675
	110.751	53.183	-0.519668	5.44669
	110.761	53.1833	-0.52141	5.44667
	110.757	53.1834	-0.521263	5.44668
	110.752	53.1834	-0.520583	5.44669
	110.751	53.1833	-0.52035	5.44669
	110.752	53.1833	-0.512623	5.44669
	110.753	53.1833	-0.492482	5.44669
	110.753	53.1833	-0.484101	5.44669
	110.753	53.1833	-0.503065	5.44669
	110.753	53.1833	-0.524284	5.44669
	110.753	53.1833	-0.528062	5.44669
	110.753	53.1833	-0.514489	5.44669
	110.753	53.1833	-0.482644	5.44669
	110.73	53.1833	-0.454457	5.44669
	110.673	53.1833	-0.466596	5.44669
	110.649	53.1833	-0.507311	5.44669
	110.703	53.1833	-0.531978	5.44669
	110.763	53.1341	-0.521856	5.44669
	110.774	53.0074	-0.492159	5.44669
	110.735	52.9549	-0.480676	5.44669
	110.668	53.0245	-0.501744	5.44669
	110.623	52.9813	-0.524948	5.44669
	110.601	52.8257	-0.520939	5.44669
	110.582	52.8564	-0.486411	5.44669
	110.599	53.0849	-0.453736	5.44669
	110.616	53.2443	-0.457083	5.44669
	110.573	53.2416	-0.470853	5.44669
	110.52	53.1857	-0.46768	5.44669
	110.508	53.1635	-0.47597	5.44669
	110.521	53.1742	-0.498611	5.44669
	110.531	53.1865	-0.500134	5.44669
	110.53	53.2371	-0.49193	5.44669
	110.526	53.4093	-0.503568	5.44669
	110.525	53.5864	-0.521703	5.44669
	110.526	53.5205	-0.5268	5.44669
	110.527	53.319	-0.522749	5.44669
	110.527	53.3389	-0.519281	5.44669
	110.527	53.5792	-0.511405	5.44669
	110.526	53.7474	-0.492351	5.44669
	110.526	53.7442	-0.484479	5.44669
	110.527	53.685	-0.50327	5.44669
	110.527	53.6616	-0.524235	5.44669
	110.504	53.6729	-0.527968	5.44669
	110.447	53.686	-0.522338	5.44669
	110.423	53.6874	-0.518694	5.44669
	110.477	53.6834	-0.511305	5.44669
	110.537	53.632	-0.492518	5.44669
	110.525	53.5057	-0.484585	5.44669
	110.429	53.4051	-0.495384	5.44669
	110.315	53.3974	-0.496036	5.44669
	110.267	53.4774	-0.49141	5.44669
	110.282	53.6196	-0.496944	5.44669
	110.304	53.7167	-0.494256	5.44669
	110.331	53.7173	-0.482238	5.44669
	110.382	53.6846	-0.476747	5.44669
	110.402	53.671	-0.478495	5.44669
	110.348	53.677	-0.481143	5.44669
	110.29	53.6843	-0.481626	5.44669
	110.28	53.6853	-0.480885	5.44669
	110.295	53.6831	-0.488274	5.44669
	110.306	53.6818	-0.508621	5.44669
	110.304	53.6821	-0.525078	5.44669
	110.3	53.6826	-0.526411	5.44669
	110.299	53.6828	-0.521386	5.44669
	110.3	53.6826	-0.518848	5.44669
	110.301	53.6825	-0.519579	5.44669
	110.301	53.6825	-0.512917	5.44669
	110.3	53.6826	-0.492879	5.44669
	110.3	53.6826	-0.484163	5.44669
	110.3	53.6826	-0.50295	5.44669
	110.3	53.6826	-0.516343	5.44669
	110.3	53.6826	-0.499918	5.44669
	110.3	53.6826	-0.485845	5.44669
	110.3	53.6826	-0.493274	5.44669
	110.3	53.6826	-0.494703	5.44669
	110.3	53.6826	-0.491602	5.44669
	110.278	53.6826	-0.505369	5.44669
	110.22	53.6826	-0.522575	5.44669
	110.174	53.6826	-0.526526	5.44669
	110.171	53.6826	-0.514453	5.44669
	110.207	53.6826	-0.483175	5.44669
	110.272	53.6826	-0.454692	5.44669
	110.293	53.6826	-0.466506	5.44669
	110.214	53.6826	-0.50719	5.44669
	110.096	53.6826	-0.524088	5.44669
	110.04	53.6826	-0.501606	5.44669
	110.053	53.6826	-0.483791	5.44669
	110.1	53.6826	-0.499684	5.44669
	110.163	53.6826	-0.522976	5.44669
	110.18	53.6826	-0.528716	5.44669
	110.121	53.6826	-0.515228	5.44669
	110.062	53.6826	-0.482721	5.44669
	110.053	53.6826	-0.454227	5.44669
	110.07	53.6826	-0.466472	5.44669
	110.08	53.6826	-0.507341	5.44669
	110.078	53.6826	-0.532034	5.44669
	110.074	53.6826	-0.529739	5.44669
	110.072	53.6826	-0.51243	5.44669
	110.051	53.6826	-0.481184	5.44669
	109.972	53.6826	-0.454577	5.44669
	109.869	53.6826	-0.467165	5.44669
	109.819	53.6826	-0.507507	5.44669
	109.829	53.6334	-0.531857	5.44669
	109.85	53.5066	-0.529606	5.44669
	109.855	53.405	-0.520307	5.44669
	109.85	53.3478	-0.51726	5.44669
	109.846	53.2522	-0.519296	5.44669
	109.846	53.1662	-0.521234	5.44669
	109.848	53.1536	-0.513451	5.44669
	109.848	53.1773	-0.484644	5.44669
	109.848	53.1914	-0.447794	5.44669
	109.848	53.1889	-0.430365	5.44669
	109.847	53.1828	-0.442096	5.44669
	109.848	53.2303	-0.477756	5.4507
	109.848	53.4078	-0.516024	5.46104
	109.848	53.6373	-0.531604	5.46531
	109.848	53.7469	-0.526464	5.45562
	109.848	53.7233	-0.51908	5.4448
	109.848	53.6764	-0.509992	5.44287
	109.848	53.6654	-0.49183	5.44579
	109.825	53.6776	-0.484763	5.44767
	109.768	53.6865	-0.503574	5.44742
	109.722	53.686	-0.516391	5.44664
	109.696	53.6826	-0.499716	5.44641
	109.675	53.6321	-0.485743	5.44658
	109.693	53.4569	-0.501174	5.44674
	109.734	53.2292	-0.522907	5.44675
	109.748	53.0705	-0.520286	5.44669
	109.718	52.9175	-0.486863	5.44667
	109.652	52.7357	-0.446287	5.44668
	109.606	52.6372	-0.436814	5.44268
	109.605	52.5992	-0.470192	5.43234
	109.62	52.461	-0.514781	5.42806
	109.627	52.2441	-0.525909	5.43775
	109.624	52.1259	-0.499663	5.44857
	109.621	52.1414	-0.482329	5.4505
	109.62	52.1388	-0.499762	5.44759
	109.621	51.9765	-0.523529	5.44571
	109.622	51.7372	-0.528919	5.44595
	109.622	51.569	-0.522988	5.44673
	109.621	51.4162	-0.518628	5.44696
	109.621	51.2378	-0.518917	5.44679
	109.599	51.1407	-0.512718	5.44663
	109.519	51.1512	-0.493031	5.44663
	109.416	51.1883	-0.484297	5.44668
	109.366	51.1997	-0.502953	5.44671
	109.377	51.1913	-0.516296	5.4467
	109.398	51.1837	-0.492026	5.44668
	109.403	51.1835	-0.449827	5.44668
	109.397	51.1861	-0.436455	5.44669
	109.393	51.1381	-0.460911	5.44669
	109.393	51.0109	-0.478292	5.44669
	109.395	50.9087	-0.469387	5.44669
	109.396	50.8514	-0.474033	5.44669
	109.395	50.7559	-0.505062	5.44669
	109.395	50.67	-0.528383	5.44669
	109.395	50.6575	-0.529019	5.44669
	109.395	50.6811	-0.513425	5.44669
	109.395	50.6952	-0.489727	5.44669
	109.395	50.6927	-0.482661	5.44669
	109.395	50.6866	-0.49557	5.44669
	109.395	50.6849	-0.496798	5.44669
	109.395	50.6864	-0.491663	5.44669
	109.395	50.6876	-0.50465	5.44669
	109.395	50.6876	-0.522252	5.44669
	109.395	50.6872	-0.518775	5.44669
	109.395	50.687	-0.494334	5.44669
	109.395	50.6871	-0.474812	5.44669
	109.395	50.6872	-0.473656	5.44669
	109.395	50.6872	-0.487718	5.44669
	109.395	50.6871	-0.503094	5.44669
	109.373	50.6871	-0.498103	5.44669
	109.315	50.6871	-0.489528	5.44669
	109.292	50.6871	-0.503291	5.44669
	109.323	50.6871	-0.522441	5.44669
	109.326	50.6871	-0.527208	5.44669
	109.313	50.6871	-0.522657	5.44669
	109.328	50.6871	-0.511227	5.44669
	109.298	50.6871	-0.491076	5.44669
	109.229	50.6871	-0.484008	5.44669
	109.225	50.6871	-0.495656	5.44669
	109.25	50.6871	-0.496355	5.44669
	109.218	50.6871	-0.491448	5.44669
	109.166	50.6871	-0.504717	5.44669
	109.151	50.6871	-0.522357	5.44669
	109.162	50.6871	-0.526666	5.44669
	109.172	50.6379	-0.52246	5.44669
	109.173	50.462	-0.519208	5.44669
	109.169	50.2336	-0.511477	5.44669
	109.168	50.124	-0.492407	5.44669
	109.168	50.1472	-0.484477	5.44669
	109.169	50.1447	-0.495379	5.44669
	109.169	49.9798	-0.496072	5.44669
	109.169	49.7394	-0.491427	5.44669
	109.169	49.6208	-0.504809	5.44669
	109.146	49.6445	-0.522403	5.44669
	109.089	49.6947	-0.526652	5.44669
	109.043	49.7069	-0.522438	5.44268
	109.017	49.6942	-0.511333	5.43234
	108.996	49.6845	-0.483327	5.42806
	109.037	49.685	-0.455866	5.43775
	109.135	49.6886	-0.466944	5.44858
	109.173	49.69	-0.506956	5.4505
	109.111	49.6892	-0.523835	5.44759
	109.043	49.6884	-0.501583	5.44571
	109.009	49.6884	-0.483872	5.44595
	108.97	49.6886	-0.499725	5.44673
	108.936	49.6396	-0.522965	5.44696
	108.931	49.5128	-0.528696	5.44679
	108.94	49.4111	-0.523095	5.44663
	108.946	49.3539	-0.510881	5.44663
	108.945	49.2583	-0.490775	5.44668
	108.942	49.1723	-0.484005	5.44671
	108.942	49.2089	-0.503632	5.4467
	108.942	49.3594	-0.524555	5.44668
	108.943	49.4751	-0.527974	5.44668
	108.943	49.4805	-0.522227	5.44669
	108.942	49.3941	-0.518645	5.44669
	108.92	49.2993	-0.511324	5.44669
	108.863	49.3797	-0.484672	5.44669
	108.839	49.5596	-0.456433	5.44669
	108.893	49.5258	-0.466703	5.44669
	108.931	49.2874	-0.498783	5.44669
	108.884	49.1249	-0.503509	5.44669
	108.822	49.1298	-0.485413	5.44669
	108.785	49.1877	-0.47478	5.44669
	108.766	49.21	-0.484412	5.44669
	108.811	49.1986	-0.509179	5.44669
	108.888	49.186	-0.526685	5.44669
	108.889	49.1847	-0.526887	5.44669
	108.838	49.1887	-0.521013	5.44669
	108.79	49.1908	-0.518523	5.44669
	108.739	49.1903	-0.519575	5.44669
	108.728	49.1401	-0.520901	5.44669
	108.784	49.0131	-0.521083	5.44669
	108.819	48.9609	-0.512817	5.44669
	108.77	49.0307	-0.484432	5.44669
	108.708	48.9875	-0.447931	5.44669
	108.694	48.7826	-0.438368	5.44669
	108.71	48.6373	-0.462388	5.44669
	108.721	48.6374	-0.486102	5.44669
	108.72	48.6381	-0.496992	5.44669
	108.716	48.4826	-0.510369	5.44669
	108.715	48.2451	-0.522704	5.44669
	108.716	48.1243	-0.524794	5.44669
	108.716	48.1461	-0.521552	5.44669
	108.717	48.1962	-0.511622	5.44669
	108.716	48.2092	-0.483763	5.44669
	108.716	48.1967	-0.455946	5.44669
	108.716	48.1869	-0.466822	5.44669
	108.716	48.1872	-0.499006	5.44669
	108.694	48.1908	-0.50356	5.44669
	108.614	48.1922	-0.493226	5.44669
	108.511	48.1915	-0.502893	5.44669
	108.461	48.1416	-0.52096	5.44669
	108.471	47.9655	-0.526729	5.44669
	108.493	47.7374	-0.522983	5.44669
	108.498	47.6279	-0.511534	5.44669
	108.492	47.6511	-0.491088	5.44669
	108.488	47.6977	-0.483904	5.44669
	108.488	47.7088	-0.503478	5.44669
	108.49	47.6967	-0.516656	5.44669
	108.49	47.6386	-0.499861	5.44669
	108.49	47.4631	-0.477839	5.44669
	108.49	47.2381	-0.472953	5.44669
	108.49	47.1298	-0.478476	5.44669
	108.49	47.1523	-0.474614	5.44669
	108.49	47.1983	-0.46191	5.44669
	108.49	47.2093	-0.472257	5.44669
	108.49	47.1975	-0.499113	5.44669
	108.49	47.1394	-0.493794	5.44669
	108.49	47.0131	-0.464237	5.44669
	108.49	46.964	-0.466673	5.44669
	108.49	47.0841	-0.503858	5.44669
	108.49	47.2162	-0.522632	5.44669
	108.49	47.239	-0.50218	5.44669
	108.49	47.2033	-0.476679	5.44669
	108.49	47.1804	-0.471642	5.44669
	108.49	47.1344	-0.478339	5.44669
	108.49	47.0171	-0.482893	5.44669
	108.49	46.9675	-0.490285	5.44669
	108.49	47.0349	-0.508749	5.44669
	108.49	47.039	-0.524417	5.44669
	108.49	46.9609	-0.526089	5.44669
	108.49	46.8687	-0.521485	5.44669
	108.49	46.7503	-0.519005	5.44669
	108.49	46.6672	-0.519609	5.44669
	108.49	46.6641	-0.520744	5.44669
	108.49	46.6906	-0.521006	5.44669
	108.49	46.7026	-0.520711	5.44669
	108.468	46.6981	-0.520495	5.44669
	108.41	46.692	-0.520509	5.44669
	108.386	46.691	-0.512721	5.44669
	108.44	46.6928	-0.484595	5.44669
	108.478	46.743	-0.455904	5.44669
	108.409	46.8696	-0.466509	5.44669
	108.312	46.9216	-0.50676	5.44669
	108.331	46.8027	-0.523907	5.44669
	108.447	46.67	-0.501683	5.44669
	108.499	46.6465	-0.483888	5.44669
	108.438	46.6823	-0.491826	5.44669
	108.364	46.7053	-0.486921	5.44669
	108.328	46.7022	-0.463998	5.44669
	108.291	46.6927	-0.469024	5.44669
	108.258	46.6898	-0.504929	5.44669
	108.252	46.692	-0.522245	5.44669
	108.261	46.6448	-0.501637	5.44669
	108.267	46.4688	-0.476589	5.44669
	108.266	46.2398	-0.471797	5.44669
	108.263	46.1299	-0.486306	5.44669
	108.263	46.104	-0.503164	5.44669
	108.263	45.9749	-0.498634	5.44669
	108.264	45.7576	-0.481855	5.44669
	108.264	45.6359	-0.475029	5.44669
	108.264	45.6501	-0.485782	5.44669
	108.264	45.6482	-0.509665	5.44669
	108.264	45.4866	-0.518531	5.44669
	108.264	45.2475	-0.49844	5.44669
	108.264	45.1282	-0.484447	5.44669
	108.264	45.1512	-0.501085	5.44669
	108.241	45.1521	-0.52333	5.44669
	108.162	44.9886	-0.528366	5.44669
	108.058	44.6984	-0.522826	5.44669
	108.031	44.4031	-0.518757	5.44669
	108.121	44.1983	-0.519028	5.44669
	108.223	44.1391	-0.512719	5.44669
	108.198	44.1747	-0.492991	5.44669
	108.079	44.2087	-0.484281	5.44669
	108.004	44.2099	-0.502959	5.44669
	108.01	44.1983	-0.524176	5.44669
	108.038	44.193	-0.528054	5.44669
	108.047	44.1949	-0.522395	5.44669
	108.041	44.1484	-0.518688	5.44669
	108.035	43.9729	-0.519152	5.44669
	108.035	43.7437	-0.512795	5.44669
	108.037	43.6337	-0.485109	5.44669
	108.038	43.6569	-0.448222	5.44669
	108.038	43.7039	-0.43825	5.44669
	108.037	43.6658	-0.470105	5.44669
	108.037	43.5269	-0.514235	5.44669
	108.037	43.4163	-0.533582	5.44669
	108.015	43.3596	-0.527929	5.44669
	107.958	43.2674	-0.518991	5.44669
	107.934	43.1827	-0.517304	5.44669
	107.988	43.1694	-0.519783	5.44669
	108.025	43.1432	-0.513551	5.44669
	107.956	42.9812	-0.493072	5.44669
	107.837	42.7505	-0.484019	5.44669
	107.799	42.635	-0.502821	5.44669
	107.868	42.6565	-0.524211	5.44669
	107.917	42.7046	-0.528118	5.44669
	107.87	42.6677	-0.514539	5.44669
	107.803	42.4797	-0.490515	5.44669
	107.788	42.2419	-0.482595	5.44669
	107.804	42.1326	-0.503133	5.44669
	107.816	42.1101	-0.524848	5.44669
	107.816	42.0314	-0.528273	5.44669
	107.811	41.9401	-0.522248	5.44669
	107.809	41.9194	-0.518548	5.44669
	107.81	41.9415	-0.519146	5.44669
	107.811	41.9086	-0.520713	5.44669
	107.811	41.7808	-0.521157	5.44669
	107.811	41.673	-0.512915	5.44669
	107.811	41.6627	-0.484446	5.44669
	107.811	41.6952	-0.455773	5.44669
	107.811	41.7121	-0.458636	5.44669
	107.811	41.7076	-0.478651	5.44669
	107.811	41.6997	-0.487382	5.44669
	107.811	41.698	-0.484142	5.44669
	107.811	41.7001	-0.487586	5.44669
	107.811	41.7016	-0.507174	5.44669
	107.789	41.7015	-0.524716	5.44669
	107.709	41.7009	-0.526774	5.44669
	107.628	41.7007	-0.521666	5.44669
	107.636	41.7008	-0.510966	5.44669
	107.67	41.7009	-0.483448	5.44669
	107.659	41.7009	-0.456047	5.44669
	107.684	41.7009	-0.459106	5.44669
	107.749	41.7009	-0.47875	5.44669
	107.731	41.6517	-0.487257	5.44669
	107.628	41.4757	-0.484054	5.44669
	107.557	41.2473	-0.487593	5.44669
	107.559	41.1378	-0.507208	5.44669
	107.584	41.1609	-0.524728	5.44669
	107.594	41.2077	-0.526767	5.44669
	107.589	41.2187	-0.521659	5.44669
	107.583	41.2067	-0.518836	5.44669
	107.583	41.1977	-0.519476	5.44669
	107.584	41.1982	-0.520749	5.44669
	107.585	41.2016	-0.521054	5.44669
	107.585	41.2029	-0.512859	5.44669
	107.585	41.153	-0.49233	5.44669
	107.585	40.9763	-0.483954	5.44669
	107.585	40.7478	-0.503058	5.44669
	107.585	40.6385	-0.524333	5.44669
	107.585	40.6618	-0.528085	5.44669
	107.585	40.7085	-0.522352	5.44669
	107.585	40.7195	-0.518659	5.44669
	107.585	40.7074	-0.519155	5.44669
	107.585	40.6493	-0.512807	5.44669
	107.585	40.523	-0.492983	5.44669
	107.585	40.474	-0.484246	5.44669
	107.585	40.594	-0.502948	5.44669
	107.585	40.7261	-0.516313	5.44669
	107.585	40.6998	-0.499906	5.44669
	107.585	40.488	-0.485851	5.44669
	107.585	40.2368	-0.493281	5.44669
	107.585	40.1304	-0.494704	5.44669
	107.585	40.163	-0.4916	5.44669
	107.585	40.2126	-0.505368	5.44669
	107.585	40.2215	-0.522575	5.44669
	107.585	40.2075	-0.518655	5.4507
	107.585	40.1985	-0.494169	5.46104
	107.585	40.1997	-0.482656	5.46531
	107.562	40.1542	-0.501859	5.45562
	107.505	39.9794	-0.524292	5.4448
	107.459	39.7501	-0.528494	5.44287
	107.455	39.6398	-0.514667	5.44579
	107.492	39.6629	-0.490436	5.44767
	107.534	39.7099	-0.474646	5.44742
	107.498	39.7211	-0.474973	5.44664
	107.395	39.709	-0.488329	5.44641
	107.33	39.7	-0.510753	5.44658
	107.335	39.7005	-0.525953	5.44674
	107.359	39.7039	-0.52602	5.44675
	107.389	39.7052	-0.51304	5.44669
	107.442	39.6553	-0.482762	5.44667
	107.46	39.4786	-0.447151	5.44668
	107.406	39.2501	-0.438635	5.44669
	107.348	39.1408	-0.462776	5.44669
	107.338	39.1641	-0.478299	5.44669
	107.354	39.2108	-0.468726	5.44669
	107.364	39.2218	-0.473754	5.44669
	107.362	39.1605	-0.50518	5.44669
	107.358	38.9756	-0.528531	5.44669
	107.357	38.7477	-0.529039	5.44669
	107.358	38.6415	-0.521252	5.44669
	107.359	38.666	-0.517857	5.44669
	107.359	38.712	-0.519211	5.44669
	107.358	38.7223	-0.513115	5.44669
	107.358	38.7102	-0.485222	5.44669
	107.358	38.7015	-0.456027	5.44669
	107.358	38.6529	-0.458467	5.44669
	107.358	38.4803	-0.47849	5.44669
	107.358	38.2531	-0.487375	5.44669
	107.358	38.1428	-0.476325	5.44669
	107.336	38.1653	-0.451585	5.44669
	107.256	38.1628	-0.442465	5.44669
	107.153	37.9981	-0.470625	5.44669
	107.103	37.7578	-0.512947	5.44669
	107.114	37.6392	-0.532856	5.44669
	107.157	37.6628	-0.528083	5.44669
	107.22	37.713	-0.519313	5.44669
	107.26	37.7253	-0.509514	5.44669
	107.26	37.7125	-0.491547	5.44669
	107.224	37.7028	-0.484814	5.44669
	107.161	37.7033	-0.495826	5.44669
	107.117	37.7069	-0.488269	5.44669
	107.117	37.7083	-0.463141	5.44669
	107.131	37.7076	-0.460315	5.44669
	107.137	37.6576	-0.476727	5.44669
	107.135	37.4816	-0.493849	5.44669
	107.131	37.3026	-0.512393	5.44669
	107.131	37.3199	-0.52467	5.44669
	107.132	37.3955	-0.524899	5.44669
	107.132	37.3725	-0.520897	5.44669
	107.132	37.3776	-0.519181	5.44669
	107.132	37.3944	-0.519892	5.44669
	107.132	37.3024	-0.5208	5.44669
	107.132	37.1932	-0.513058	5.44669
	107.132	37.17	-0.492504	5.44669
	107.132	37.1974	-0.483956	5.44669
	107.132	37.2169	-0.502997	5.44669
	107.11	37.2153	-0.524307	5.44669
	107.052	37.2077	-0.520225	5.44669
	107.006	37.2051	-0.494211	5.44669
	107.003	37.2067	-0.482116	5.44669
	107.039	37.2083	-0.501618	5.44669
	107.081	37.2084	-0.524383	5.44669
	107.046	37.2078	-0.528618	5.44669
	106.942	37.2076	-0.514687	5.44669
	106.878	37.2077	-0.4904	5.44669
	106.882	37.1586	-0.482494	5.44669
	106.906	37.0318	-0.503132	5.44669
	106.937	36.9302	-0.517012	5.44669
	106.989	36.873	-0.500133	5.44669
	107.008	36.7774	-0.485697	5.44669
	106.954	36.6914	-0.493136	5.44669
	106.895	36.6788	-0.486827	5.44669
	106.885	36.7025	-0.463493	5.44669
	106.901	36.7166	-0.468846	5.44669
	106.911	36.7141	-0.505034	5.44669
	106.91	36.708	-0.522352	5.44669
	106.906	36.6571	-0.501645	5.44669
	106.904	36.4827	-0.484425	5.44669
	106.905	36.2555	-0.492064	5.44669
	106.906	36.1459	-0.48683	5.44669
	106.906	36.1686	-0.463876	5.44669
	106.906	36.2152	-0.469005	5.44669
	106.906	36.2263	-0.497094	5.44669
	106.906	36.2143	-0.501982	5.44669
	106.906	36.2054	-0.485374	5.44669
	106.906	36.1567	-0.475307	5.44669
	106.906	36.0333	-0.476776	5.44669
	106.906	35.9329	-0.480935	5.44669
	106.906	35.8751	-0.49002	5.44669
	106.906	35.7787	-0.501464	5.44669
	106.906	35.6926	-0.496601	5.44669
	106.906	35.6803	-0.489478	5.44669
	106.906	35.7041	-0.503804	5.44669
	106.906	35.7182	-0.514803	5.44669
	106.884	35.7156	-0.498968	5.44669
	106.826	35.7095	-0.478124	5.44669
	106.802	35.7079	-0.47339	5.44669
	106.856	35.7093	-0.478557	5.44669
	106.894	35.6614	-0.474493	5.44669
	106.825	35.4854	-0.46183	5.44669
	106.705	35.2565	-0.472267	5.44669
	106.645	35.1468	-0.507016	5.44669
	106.679	35.1208	-0.52983	5.44669
	106.762	34.9917	-0.528931	5.44669
	106.792	34.7744	-0.512874	5.44669
	106.732	34.6527	-0.481657	5.44669
	106.667	34.6669	-0.446747	5.44669
	106.656	34.7142	-0.438859	5.44669
	106.674	34.7286	-0.470884	5.44669
	106.686	34.7178	-0.514345	5.44669
	106.684	34.7081	-0.533351	5.44669
	106.679	34.7079	-0.527794	5.44669
	106.678	34.7113	-0.519016	5.44669
	106.679	34.7128	-0.517363	5.44669
	106.68	34.7122	-0.519799	5.44669
	106.68	34.7114	-0.513537	5.44669
	106.68	34.6621	-0.48519	5.44669
	106.679	34.5356	-0.455863	5.44669
	106.679	34.4341	-0.45841	5.44669
	106.68	34.3769	-0.478524	5.44669
	106.68	34.2812	-0.487409	5.44669
	106.68	34.1952	-0.476327	5.44669
	106.68	34.1827	-0.459444	5.44669
	106.68	34.2063	-0.462744	5.44669
	106.68	34.2204	-0.479016	5.44669
	106.68	34.1687	-0.493938	5.44669
	106.68	34.0358	-0.511615	5.44669
	106.68	33.9818	-0.524312	5.44669
	106.68	34.102	-0.525025	5.44669
	106.68	34.236	-0.521077	5.44669
	106.68	34.2595	-0.519212	5.44669
	106.68	34.2234	-0.51984	5.44669
	106.68	34.151	-0.520768	5.44669
	106.657	33.9782	-0.520933	5.44669
	106.577	33.7593	-0.512802	5.44669
	106.496	33.6527	-0.492349	5.44669
	106.526	33.6736	-0.483982	5.44669
	106.64	33.7184	-0.503063	5.44669
	106.711	33.7294	-0.524325	5.44669
	106.706	33.7181	-0.52808	5.44669
	106.657	33.7094	-0.522353	5.44669
	106.568	33.7098	-0.518661	5.44669
	106.47	33.713	-0.511285	5.44669
	106.448	33.7143	-0.492522	5.44669
	106.539	33.7136	-0.484593	5.44669
	106.64	33.7129	-0.503257	5.44669
	106.614	33.7129	-0.524189	5.44669
	106.494	33.6639	-0.527954	5.44669
	106.42	33.488	-0.522348	5.44669
	106.426	33.2596	-0.518704	5.44669
	106.454	33.15	-0.511305	5.44669
	106.463	33.1731	-0.484644	5.44669
	106.457	33.2199	-0.456428	5.44669
	106.451	33.2309	-0.466711	5.44669
	106.451	33.2189	-0.506659	5.44669
	106.453	33.2099	-0.523793	5.44669
	106.454	33.2104	-0.501671	5.44669
	106.454	33.1647	-0.476053	5.44669
	106.453	32.9899	-0.46369	5.44669
	106.453	32.81	-0.450372	5.44669
	106.453	32.8265	-0.438586	5.44669
	106.453	32.902	-0.444574	5.44669
	106.453	32.8302	-0.475865	5.44669
	106.431	32.7086	-0.51435	5.44669
	106.373	32.673	-0.523704	5.44669
	106.327	32.6996	-0.498891	5.44669
	106.302	32.7232	-0.482789	5.44669
	106.28	32.6744	-0.500229	5.44669
	106.299	32.5394	-0.523561	5.44669
	106.317	32.4834	-0.528767	5.44669
	106.274	32.5544	-0.522912	5.44669
	106.22	32.5131	-0.51078	5.44669
	106.208	32.3085	-0.490798	5.44669
	106.222	32.1627	-0.484051	5.44669
	106.231	32.1625	-0.503643	5.44669
	106.231	32.2123	-0.524544	5.44669
	106.227	32.1838	-0.527965	5.44669
	106.226	32.0479	-0.514357	5.44669
	106.226	31.9843	-0.490493	5.44669
	106.227	32.0525	-0.482651	5.44669
	106.227	32.0127	-0.503165	5.44669
	106.227	31.8097	-0.524841	5.44669
	106.227	31.6641	-0.52826	5.44669
	106.227	31.6633	-0.514374	5.44669
	106.227	31.7129	-0.490396	5.44669
	106.227	31.7336	-0.482604	5.44669
	106.227	31.7247	-0.495309	5.44669
	106.227	31.7135	-0.496708	5.44669
	106.227	31.712	-0.491719	5.44669
	106.227	31.7154	-0.504705	5.44669
	106.227	31.7173	-0.522255	5.44669
	106.227	31.7169	-0.518757	5.44669
	106.227	31.7161	-0.486454	5.44669
	106.227	31.7159	-0.45453	5.44669
	106.227	31.7161	-0.465271	5.44669
	106.227	31.667	-0.50673	5.44669
	106.227	31.5403	-0.532205	5.44669
	106.227	31.4878	-0.530028	5.44669
	106.227	31.5574	-0.51249	5.44669
	106.227	31.5142	-0.481106	5.44669
	106.227	31.3586	-0.446653	5.44669
	106.227	31.34	-0.431144	5.44669
	106.227	31.3926	-0.442828	5.44669
	106.227	31.3236	-0.477786	5.44669
	106.227	31.2113	-0.515776	5.44669
	106.227	31.1786	-0.523619	5.44669
	106.227	31.2032	-0.498349	5.44669
	106.227	31.2248	-0.482592	5.44669
	106.227	31.2251	-0.492468	5.44669
	106.227	31.2176	-0.495521	5.44669
	106.227	31.2143	-0.492231	5.44669
	106.227	31.2156	-0.497471	5.44669
	106.227	31.2173	-0.494184	5.44669
	106.227	31.2176	-0.489892	5.44669
	106.227	31.2171	-0.496966	5.44669
	106.227	31.2168	-0.486934	5.44669
	106.227	31.2168	-0.454305	5.44669
	106.227	31.2169	-0.4401	5.44669
	106.227	31.217	-0.46084	5.44669
	106.227	31.217	-0.476966	5.44669
	106.227	31.2169	-0.468856	5.44669
	106.227	31.2169	-0.474282	5.44669
	106.227	31.2169	-0.505355	5.44669
	106.227	31.2169	-0.520546	5.44669
	106.227	31.2169	-0.500773	5.44669
	106.227	31.2169	-0.484701	5.44669
	106.227	31.2169	-0.500361	5.44669
	106.227	31.2169	-0.522936	5.44669
	106.227	31.1677	-0.528458	5.44669
	106.227	30.9918	-0.523005	5.44669
	106.227	30.8126	-0.518799	5.44669
	106.227	30.8298	-0.511112	5.44669
	106.227	30.9546	-0.484529	5.44669
	106.227	31.0585	-0.456448	5.44669
	106.227	31.1651	-0.45889	5.44669
	106.227	31.2391	-0.478517	5.44669
	106.227	31.1935	-0.495107	5.44669
	106.227	31.0436	-0.512283	5.44669
	106.227	30.9312	-0.524177	5.44669
	106.227	30.9271	-0.51686	5.44669
	106.227	31.0128	-0.492846	5.44669
	106.227	31.1069	-0.48274	5.44669
	106.227	31.0264	-0.494494	5.44669
	106.227	30.7976	-0.488448	5.44669
	106.227	30.7047	-0.455819	5.44669
	106.227	30.8414	-0.440196	5.44669
	106.227	30.9959	-0.468212	5.44669
	106.227	31.0221	-0.512749	5.44669
	106.227	30.9306	-0.533632	5.44669
	106.227	30.7771	-0.520608	5.44669
	106.227	30.6793	-0.491048	5.44669
	106.227	30.6825	-0.480653	5.44669
	106.227	30.7169	-0.50213	5.44669
	106.227	30.7791	-0.525117	5.44669
	106.227	30.9483	-0.528743	5.44669
	106.227	31.12	-0.514479	5.44669
	106.227	31.1021	-0.490268	5.44669
	106.227	30.9796	-0.482513	5.44669
	106.227	30.877	-0.503187	5.44669
	106.227	30.77	-0.524899	5.44669
	106.227	30.7446	-0.528276	5.44669
	106.227	30.8677	-0.522231	5.44669
	106.227	30.9435	-0.51854	5.44669
	106.227	30.8846	-0.519149	5.44669
	106.227	30.8749	-0.520717	5.44669
	106.227	30.8983	-0.521158	5.44669
	106.227	30.8142	-0.520785	5.44669
	106.227	30.7061	-0.520472	5.44669
	106.227	30.6805	-0.520473	5.44669
	106.227	30.7065	-0.520585	5.44669
	106.227	30.7263	-0.512761	5.44669
	106.227	30.7253	-0.492456	5.44669
	106.227	30.6686	-0.484041	5.44669
	106.227	30.4899	-0.50305	5.44669
	106.227	30.263	-0.516428	5.44669
	106.227	30.1058	-0.492047	5.44669
	106.227	29.904	-0.457659	5.44669
	106.227	29.4967	-0.456717	5.44669
	106.227	28.9443	-0.477175	5.44669
	106.227	28.3924	-0.495317	5.44669
	106.227	27.8903	-0.504978	5.44669
	106.227	27.4579	-0.496183	5.44669
	106.227	27.143	-0.488053	5.44669
	106.227	26.8694	-0.495484	5.44669
	106.227	26.5248	-0.494837	5.44669
	106.227	26.2268	-0.490872	5.44669
	106.227	26.0863	-0.505015	5.44669
	106.227	25.964	-0.522686	5.44669
	106.227	25.7883	-0.526698	5.44669
	106.227	25.6813	-0.522357	5.44669
	106.249	25.6868	-0.519153	5.44669
	106.307	25.676	-0.519361	5.44669
	106.33	25.5139	-0.512717	5.44669
	106.277	25.2776	-0.485002	5.44669
	106.216	25.1598	-0.456076	5.44669
	106.228	25.1823	-0.466436	5.44669
	106.302	25.2317	-0.506669	5.44669
	106.336	25.2441	-0.523895	5.44669
	106.303	25.1825	-0.493839	5.44669
	106.318	25.0461	-0.455748	5.44669
	106.41	24.994	-0.463149	5.44669
	106.477	25.0672	-0.505407	5.44669
	106.477	25.0746	-0.524534	5.44669
	106.455	25.045	-0.502427	5.44669
	106.423	25.0782	-0.483977	5.44669
	106.37	25.0118	-0.499469	5.44669
	106.351	24.8103	-0.522821	5.44669
	106.405	24.6746	-0.528727	5.44669
	106.464	24.6776	-0.523159	5.44669
	106.452	24.7251	-0.510897	5.44669
	106.378	24.7437	-0.490759	5.44669
	106.322	24.7346	-0.483993	5.44669
	106.32	24.7241	-0.495762	5.44669
	106.361	24.723	-0.488534	5.44669
	106.426	24.7262	-0.463275	5.44669
	106.469	24.728	-0.468148	5.44669
	106.469	24.7276	-0.504819	5.44669
	106.454	24.7268	-0.52251	5.44669
	106.448	24.7266	-0.501788	5.44669
	106.451	24.7268	-0.484428	5.44669
	106.454	24.7269	-0.499886	5.44669
	106.454	24.7269	-0.522834	5.44669
	106.453	24.7269	-0.528584	5.44669
	106.453	24.7268	-0.523094	5.44669
	106.453	24.7269	-0.518792	5.44669
	106.453	24.7269	-0.518948	5.44669
	106.453	24.6777	-0.512672	5.44669
	106.453	24.5017	-0.493001	5.44669
	106.453	24.3225	-0.484301	5.44669
	106.453	24.3397	-0.502965	5.44669
	106.453	24.4153	-0.5163	5.44669
	106.453	24.3432	-0.499894	5.44669
	106.453	24.2215	-0.47798	5.44669
	106.453	24.1859	-0.465129	5.44669
	106.453	24.2126	-0.45029	5.44669
	106.453	24.2362	-0.44591	5.44669
	106.453	24.2366	-0.47253	5.44669
	106.453	24.2283	-0.51252	5.44669
	106.453	24.2247	-0.532	5.44669
	106.453	24.2262	-0.527876	5.44669
	106.453	24.228	-0.519531	5.44669
	106.453	24.2283	-0.517549	5.44669
	106.476	24.1786	-0.519694	5.44669
	106.555	24.0023	-0.513426	5.44669
	106.637	23.774	-0.485181	5.44669
	106.629	23.6645	-0.455899	5.44669
	106.594	23.6877	-0.466298	5.44669
	106.627	23.7344	-0.498803	5.44669
	106.682	23.7454	-0.503661	5.44669
	106.698	23.7334	-0.48547	5.44669
	106.686	23.7244	-0.47475	5.44669
	106.676	23.725	-0.476508	5.44669
	106.675	23.7284	-0.47315	5.44669
	106.679	23.7296	-0.454125	5.44669
	106.681	23.7289	-0.444658	5.44669
	106.68	23.7282	-0.470641	5.44669
	106.679	23.7281	-0.512174	5.44669
	106.679	23.7284	-0.532527	5.44669
	106.679	23.7285	-0.52822	5.44669
	106.68	23.7284	-0.519488	5.44669
	106.68	23.7284	-0.517409	5.44669
	106.68	23.7284	-0.51178	5.44669
	106.68	23.7284	-0.493173	5.44669
	106.68	23.7284	-0.484691	5.44669
	106.68	23.6792	-0.495196	5.44669
	106.68	23.5032	-0.495919	5.44669
	106.68	23.2748	-0.483558	5.44669
	106.68	23.1653	-0.468838	5.44669
	106.68	23.1884	-0.457725	5.44669
	106.68	23.2352	-0.464693	5.44669
	106.68	23.2462	-0.480445	5.44669
	106.68	23.2342	-0.493844	5.44669
	106.68	23.2252	-0.511068	5.44669
	106.68	23.2257	-0.524116	5.44669
	106.68	23.2291	-0.525138	5.44669
	106.702	23.2304	-0.521194	5.44669
	106.759	23.2297	-0.51135	5.44669
	106.783	23.1798	-0.491647	5.44669
	106.729	23.0037	-0.484204	5.44669
	106.669	22.7756	-0.495534	5.44669
	106.658	22.6661	-0.496234	5.44669
	106.675	22.6893	-0.483569	5.44669
	106.685	22.7359	-0.476601	5.44669
	106.684	22.747	-0.485831	5.44669
	106.702	22.7349	-0.509127	5.44669
	106.78	22.726	-0.526159	5.44669
	106.885	22.7265	-0.518814	5.44669
	106.935	22.7299	-0.49296	5.44669
	106.925	22.7311	-0.474222	5.44669
	106.903	22.6813	-0.473898	5.4507
	106.898	22.5046	-0.488029	5.46104
	106.904	22.2761	-0.511009	5.46531
	106.908	22.1668	-0.526167	5.45562
	106.907	22.19	-0.526019	5.4448
	106.906	22.2368	-0.512963	5.44287
	106.905	22.2477	-0.490601	5.44579
	106.906	22.2357	-0.483191	5.44767
	106.906	22.2267	-0.503353	5.44742
	106.906	22.1781	-0.524728	5.44664
	106.906	22.0055	-0.528145	5.44641
	106.906	21.7783	-0.522237	5.44658
	106.906	21.6681	-0.518589	5.44674
	106.906	21.6905	-0.519167	5.44675
	106.906	21.7372	-0.520707	5.44669
	106.906	21.7485	-0.521147	5.44667
	106.906	21.7365	-0.520784	5.44668
	106.906	21.7275	-0.520475	5.44669
	106.906	21.728	-0.520475	5.44669
	106.906	21.7314	-0.520585	5.44669
	106.906	21.7327	-0.520631	5.44669
	106.928	21.732	-0.520611	5.44669
	106.986	21.7312	-0.512716	5.44669
	107.032	21.7312	-0.484557	5.44669
	107.035	21.7314	-0.45589	5.44669
	106.999	21.7315	-0.458646	5.44669
	106.934	21.7315	-0.478613	5.44669
	106.89	21.7314	-0.495234	5.44669
	106.912	21.7314	-0.504432	5.44669
	106.985	21.7314	-0.495984	5.44669
	107.037	21.7315	-0.480293	5.44669
	107.06	21.7315	-0.467446	5.44669
	107.1	21.7315	-0.450431	5.44669
	107.139	21.7315	-0.437274	5.44669
	107.145	21.7315	-0.444004	5.44669
	107.135	21.7315	-0.476092	5.44669
	107.129	21.7315	-0.506777	5.44669
	107.107	21.7315	-0.503463	5.44669
	107.053	21.7806	-0.490414	5.44669
	107.03	21.9074	-0.501749	5.44669
	107.083	21.9599	-0.513609	5.44669
	107.142	21.841	-0.499198	5.44669
	107.153	21.7083	-0.486515	5.44669
	107.137	21.6847	-0.493811	5.44669
	107.127	21.7696	-0.49469	5.44669
	107.106	21.9195	-0.483535	5.44669
	107.053	21.9688	-0.477136	5.44669
	107.03	21.8405	-0.478197	5.44669
	107.083	21.7049	-0.473009	5.44669
	107.142	21.7327	-0.461336	5.44669
	107.153	21.8971	-0.472588	5.44669
	107.137	21.9726	-0.507326	5.44669
	107.149	21.8993	-0.529846	5.44669
	107.208	21.9327	-0.520956	5.44669
	107.258	22.1347	-0.49254	5.44669
	107.285	22.2823	-0.473284	5.44669
	107.305	22.2842	-0.473654	5.44669
	107.286	22.2344	-0.48826	5.44669
	107.268	22.2132	-0.511193	5.44669
	107.311	22.2712	-0.526161	5.44669
	107.365	22.4093	-0.525951	5.44669
	107.377	22.4633	-0.520808	5.44669
	107.364	22.3411	-0.510899	5.44669
	107.354	22.2064	-0.483725	5.44669
	107.355	22.1832	-0.448316	5.44669
	107.358	22.2197	-0.438781	5.44669
	107.36	22.243	-0.470294	5.44669
	107.359	22.2398	-0.514125	5.44669
	107.358	22.2301	-0.533469	5.44669
	107.358	22.2272	-0.52005	5.44669
	107.358	22.2294	-0.490872	5.44669
	107.359	22.2314	-0.472907	5.44669
	107.358	22.2314	-0.474089	5.44669
	107.358	22.2307	-0.480705	5.44669
	107.381	22.2305	-0.483015	5.44669
	107.438	22.2306	-0.481624	5.44669
	107.462	22.2307	-0.472349	5.44669
	107.408	22.2307	-0.459841	5.44669
	107.348	22.2307	-0.472196	5.44669
	107.36	22.2307	-0.507693	5.44669
	107.433	22.2307	-0.522269	5.44669
	107.49	22.2307	-0.500664	5.44669
	107.514	22.2307	-0.484043	5.44669
	107.553	22.2307	-0.500124	5.44669
	107.591	22.2307	-0.523071	5.44669
	107.598	22.2307	-0.520728	5.44669
	107.588	22.2307	-0.494861	5.44669
	107.581	22.2799	-0.482209	5.44669
	107.582	22.4558	-0.501426	5.44669
	107.585	22.6842	-0.52427	5.44669
	107.586	22.7938	-0.520767	5.44669
	107.585	22.7706	-0.494451	5.44669
	107.585	22.7239	-0.474153	5.44669
	107.585	22.7129	-0.473338	5.44669
	107.585	22.7249	-0.487819	5.44669
	107.585	22.7339	-0.51112	5.44669
	107.585	22.7334	-0.526288	5.44669
	107.585	22.7791	-0.518159	5.44669
	107.585	22.9047	-0.49264	5.44669
	107.585	22.9578	-0.482192	5.44669
	107.585	22.8397	-0.494337	5.44669
	107.585	22.707	-0.496448	5.44669
	107.585	22.7324	-0.491955	5.44669
	107.585	22.8948	-0.504897	5.44669
	107.585	23.0195	-0.514381	5.44669
	107.585	23.0736	-0.490532	5.44669
	107.585	23.1598	-0.457752	5.44669
	107.585	23.2429	-0.465165	5.44669
	107.585	23.2576	-0.497669	5.44669
	107.585	23.2359	-0.503589	5.44669
	107.585	23.2218	-0.493713	5.44669
	107.585	23.2237	-0.495217	5.44669
	107.585	23.2295	-0.484841	5.44669
	107.585	23.2312	-0.45405	5.44669
	107.585	23.2299	-0.440737	5.44669
	107.585	23.2287	-0.461197	5.44669
	107.585	23.2287	-0.48476	5.44669
	107.585	23.2291	-0.488982	5.44669
	107.607	23.2293	-0.474762	5.44669
	107.687	23.2292	-0.458228	5.44669
	107.79	23.2291	-0.462791	5.44669
	107.84	23.2291	-0.471597	5.4507
	107.829	23.2292	-0.458084	5.46104
	107.808	23.2292	-0.446826	5.46531
	107.803	23.2292	-0.462265	5.45562
	107.809	23.2292	-0.483035	5.4448
	107.813	23.2292	-0.495749	5.44287
	107.813	23.2292	-0.510939	5.44579
	107.811	23.2292	-0.523384	5.44767
	107.81	23.2292	-0.517006	5.44742
	107.811	23.2292	-0.485318	5.44664
	107.811	23.2292	-0.454676	5.44641
	107.811	23.2292	-0.457865	5.44658
	107.811	23.2292	-0.470847	5.44674
	107.811	23.2292	-0.467399	5.44675
	107.811	23.2292	-0.467984	5.44669
	107.811	23.2292	-0.478377	5.44667
	107.811	23.2292	-0.483936	5.44668
	107.811	23.2784	-0.482794	5.44669
	107.811	23.4051	-0.488246	5.44669
	107.811	23.5067	-0.500058	5.44669
	107.811	23.5147	-0.496642	5.44669
	107.811	23.4836	-0.482124	5.4507
	107.811	23.5172	-0.47585	5.46104
	107.811	23.6485	-0.48603	5.46531
	107.811	23.7576	-0.509477	5.45562
	107.811	23.7671	-0.526235	5.4448
	107.833	23.7339	-0.526592	5.44287
	107.913	23.7169	-0.52105	5.44579
	108.017	23.7216	-0.518643	5.44767
	108.044	23.7296	-0.511741	5.44742
	107.976	23.7313	-0.484848	5.44664
	107.931	23.7292	-0.456358	5.44641
	107.98	23.7277	-0.466609	5.44658
	108.046	23.7278	-0.506641	5.44674
	108.06	23.7284	-0.531692	5.44675
	108.044	23.7286	-0.529845	5.44669
	108.032	23.7285	-0.520466	5.44667
	108.033	23.7284	-0.517242	5.44668
	108.037	23.7284	-0.519232	5.44669
	108.039	23.7284	-0.513343	5.44669
	108.038	23.7284	-0.48531	5.44669
	108.037	23.7284	-0.455983	5.44669
	108.037	23.7776	-0.458417	5.44669
	108.037	23.9535	-0.478484	5.44669
	108.037	24.182	-0.48739	5.44669
	108.037	24.2915	-0.484204	5.44669
	108.037	24.2684	-0.487609	5.44669
	108.037	24.2216	-0.49929	5.44669
	108.037	24.2106	-0.496547	5.44669
	108.037	24.2226	-0.490228	5.44669
	108.037	24.2316	-0.504137	5.44669
	108.037	24.2311	-0.522547	5.44669
	108.037	24.2277	-0.519081	5.44669
	108.037	24.2264	-0.494357	5.44669
	108.037	24.2271	-0.482583	5.44669
	108.06	24.277	-0.501762	5.44669
	108.139	24.4039	-0.516407	5.44669
	108.243	24.5053	-0.500367	5.44669
	108.293	24.5623	-0.47814	5.44669
	108.282	24.658	-0.472899	5.44669
	108.261	24.744	-0.478346	5.44669
	108.256	24.7566	-0.48245	5.44669
	108.261	24.7329	-0.490096	5.4507
	108.265	24.7188	-0.500957	5.46104
	108.265	24.7213	-0.496361	5.46531
	108.264	24.7274	-0.489558	5.45562
	108.263	24.7291	-0.503922	5.4448
	108.263	24.7276	-0.522695	5.44287
	108.264	24.7264	-0.51922	5.44579
	108.264	24.7756	-0.486491	5.44767
	108.286	24.952	-0.454381	5.44742
	108.343	25.1806	-0.465195	5.44664
	108.367	25.2901	-0.506752	5.44641
	108.313	25.2668	-0.532241	5.44658
	108.275	25.2201	-0.522165	5.44674
	108.344	25.209	-0.492195	5.44675
	108.464	25.2211	-0.47271	5.44669
	108.524	25.2301	-0.465665	5.44667
	108.512	25.2295	-0.460259	5.44668
	108.487	25.2753	-0.474755	5.44669
	108.481	25.4501	-0.508618	5.44669
	108.465	25.6791	-0.529617	5.44669
	108.412	25.7895	-0.528272	5.44669
	108.388	25.7663	-0.512674	5.44669
	108.44	25.7194	-0.489678	5.44669
	108.5	25.7082	-0.482907	5.44669
	108.511	25.7203	-0.503562	5.44669
	108.495	25.7293	-0.517045	5.44669
	108.485	25.7288	-0.492124	5.44669
	108.486	25.7254	-0.457472	5.44669
	108.49	25.7241	-0.464482	5.44669
	108.491	25.7248	-0.505353	5.44669
	108.49	25.7747	-0.531909	5.44669
	108.49	25.9508	-0.530393	5.44669
	108.49	26.1789	-0.520619	5.44669
	108.49	26.2884	-0.517111	5.44669
	108.49	26.2653	-0.511252	5.44669
	108.49	26.2186	-0.493059	5.44669
	108.49	26.2075	-0.476959	5.44669
	108.49	26.2196	-0.47501	5.44669
	108.49	26.2285	-0.487522	5.44669
	108.49	26.228	-0.510402	5.44669
	108.49	26.2738	-0.526092	5.44669
	108.49	26.3993	-0.526204	5.44669
	108.49	26.4525	-0.520938	5.44669
	108.49	26.2852	-0.518735	5.44669
	108.49	25.9765	-0.51969	5.44669
	108.512	25.7243	-0.520875	5.44669
	108.57	25.6011	-0.51316	5.44669
	108.593	25.4715	-0.48465	5.44669
	108.562	25.2868	-0.4479	5.44669
	108.581	25.1788	-0.438278	5.44669
	108.674	25.187	-0.470231	5.44669
	108.718	25.1777	-0.514278	5.44669
	108.66	25.0152	-0.525684	5.44669
	108.592	24.7783	-0.499747	5.44268
	108.579	24.6603	-0.482444	5.43234
	108.619	24.683	-0.491909	5.42806
	108.689	24.7325	-0.49534	5.43775
	108.734	24.6957	-0.492354	5.44858
	108.732	24.5073	-0.505458	5.4505
	108.717	24.2692	-0.522345	5.44759
	108.711	24.2092	-0.526398	5.44571
	108.714	24.3628	-0.522352	5.44595
	108.717	24.4633	-0.519258	5.44673
	108.717	24.3548	-0.511536	5.45098
	108.716	24.2093	-0.492414	5.46114
	108.716	24.1766	-0.484459	5.46525
	108.716	24.2131	-0.495369	5.45556
	108.716	24.2397	-0.496074	5.44479
	108.716	24.2379	-0.491432	5.44289
	108.716	24.2276	-0.50481	5.4458
	108.716	24.224	-0.514531	5.44767
	108.738	24.2261	-0.490625	5.44741
	108.796	24.1791	-0.457738	5.44664
	108.842	24.0033	-0.465126	5.44641
	108.846	23.7742	-0.505528	5.44659
	108.831	23.6643	-0.531753	5.44674
	108.847	23.6875	-0.530266	5.44675
	108.906	23.7344	-0.51275	5.44669
	108.956	23.7455	-0.481131	5.44667
	108.96	23.7334	-0.454441	5.44668
	108.945	23.7244	-0.467127	5.44669
	108.937	23.7249	-0.499669	5.44669
	108.939	23.7284	-0.503729	5.44669
	108.943	23.7296	-0.493061	5.44669
	108.944	23.7289	-0.502764	5.44669
	108.943	23.7282	-0.513093	5.44669
	108.942	23.7281	-0.498621	5.44669
	108.964	23.7284	-0.486457	5.44669
	109.045	23.7285	-0.493991	5.44669
	109.148	23.7284	-0.494786	5.44669
	109.175	23.7284	-0.491382	5.44669
	109.107	23.7284	-0.505247	5.44669
	109.062	23.7284	-0.522602	5.44669
	109.111	23.7284	-0.52658	5.44669
	109.177	23.7284	-0.522337	5.44669
	109.192	23.7284	-0.519187	5.44669
	109.175	23.6792	-0.511511	5.44669
	109.163	23.5524	-0.492429	5.44669
	109.164	23.5	-0.484474	5.44669
	109.169	23.6188	-0.50324	5.44669
	109.17	23.7024	-0.524225	5.44669
	109.169	23.5992	-0.527974	5.44669
	109.168	23.4618	-0.522345	5.44669
	109.168	23.3816	-0.518695	5.44669
	109.169	23.289	-0.511303	5.44669
	109.169	23.2125	-0.484646	5.44669
	109.169	23.2029	-0.45643	5.44669
	109.191	23.2244	-0.466711	5.44669
	109.271	23.2366	-0.506658	5.44669
	109.352	23.234	-0.523793	5.44669
	109.322	23.2285	-0.501671	5.44669
	109.23	23.2272	-0.476053	5.44669
	109.239	23.2286	-0.47156	5.44669
	109.348	23.2296	-0.478527	5.44669
	109.424	23.2296	-0.483001	5.44669
	109.423	23.2292	-0.482392	5.44669
	109.396	23.229	-0.480546	5.44669
	109.386	23.2291	-0.48786	5.44669
	109.391	23.2292	-0.500697	5.44669
	109.397	23.2292	-0.489176	5.44669
	109.397	23.2292	-0.461782	5.44669
	109.395	23.2292	-0.459422	5.44669
	109.394	23.2292	-0.468965	5.44669
	109.395	23.2292	-0.458186	5.44669
	109.395	23.2292	-0.447806	5.44669
	109.395	23.2292	-0.47051	5.44669
	109.395	23.2292	-0.510999	5.44669
	109.395	23.2292	-0.532081	5.44669
	109.395	23.2292	-0.528451	5.44669
	109.395	23.2292	-0.519743	5.44669
	109.395	23.2292	-0.517434	5.44669
	109.417	23.2292	-0.511699	5.44669
	109.475	23.2292	-0.48526	5.44669
	109.499	23.2292	-0.456546	5.44669
	109.445	23.2292	-0.466541	5.44669
	109.385	23.2292	-0.498675	5.44669
	109.374	23.2292	-0.503521	5.44669
	109.39	23.2292	-0.485457	5.44268
	109.4	23.2292	-0.474794	5.43234
	109.399	23.2292	-0.484402	5.42806
	109.395	23.2292	-0.501299	5.43775
	109.416	23.18	-0.49853	5.44858
	109.497	23.004	-0.490345	5.4505
	109.601	22.7756	-0.49561	5.44759
	109.651	22.666	-0.494075	5.44571
	109.64	22.6892	-0.490508	5.44595
	109.618	22.7359	-0.505134	5.44673
	109.614	22.747	-0.522865	5.44696
	109.619	22.7349	-0.51886	5.44679
	109.623	22.726	-0.486281	5.44663
	109.623	22.7265	-0.44655	5.44663
	109.621	22.7299	-0.437131	5.44668
	109.621	22.7311	-0.470231	5.44671
	109.621	22.7304	-0.514685	5.4467
	109.644	22.7297	-0.525855	5.44668
	109.701	22.7297	-0.499674	5.44668
	109.747	22.7299	-0.482353	5.44669
	109.751	22.73	-0.499768	5.44669
	109.714	22.73	-0.523523	5.44669
	109.65	22.7299	-0.528915	5.44669
	109.628	22.6807	-0.515117	5.44669
	109.685	22.554	-0.482604	5.44669
	109.724	22.5015	-0.446346	5.44669
	109.699	22.6203	-0.430484	5.44669
	109.715	22.7531	-0.434789	5.44669
	109.805	22.7767	-0.449795	5.44669
	109.87	22.6918	-0.47936	5.44669
	109.871	22.5419	-0.513952	5.44669
	109.849	22.4926	-0.530164	5.44669
	109.84	22.5717	-0.526597	5.44669
	109.844	22.5805	-0.511777	5.44669
	109.849	22.5495	-0.482027	5.44669
	109.849	22.5815	-0.455163	5.44669
	109.848	22.5644	-0.467111	5.44669
	109.847	22.49	-0.507276	5.44669
	109.847	22.407	-0.53178	5.44669
	109.848	22.291	-0.521785	5.44669
	109.848	22.2058	-0.4922	5.44669
	109.848	22.2008	-0.480718	5.44669
	109.848	22.2273	-0.501747	5.44669
	109.848	22.24	-0.524934	5.44669
	109.848	22.2358	-0.528802	5.44669
	109.848	22.2295	-0.522439	5.44669
	109.848	22.2284	-0.51844	5.44669
	109.848	22.2301	-0.519033	5.44669
	109.87	22.2313	-0.512833	5.44669
	109.927	22.1819	-0.493038	5.44669
	109.951	22.0547	-0.484259	5.44669
	109.92	22.0021	-0.502934	5.44669
	109.917	22.121	-0.516302	5.44669
	109.952	22.2047	-0.499906	5.44669
	109.994	22.1015	-0.485855	5.44669
	110.048	21.9641	-0.501153	5.44669
	110.086	21.8839	-0.522859	5.44669
	110.087	21.7913	-0.528144	5.44669
	110.075	21.7148	-0.522901	5.44669
	110.07	21.7052	-0.518867	5.44669
	110.072	21.7267	-0.511177	5.44669
	110.074	21.7388	-0.492403	5.44669
	110.075	21.7363	-0.484582	5.44669
	110.074	21.7308	-0.495424	5.44669
	110.074	21.7295	-0.496054	5.44669
	110.074	21.7308	-0.491404	5.44669
	110.096	21.7319	-0.504806	5.44669
	110.154	21.7319	-0.514539	5.44669
	110.177	21.7315	-0.498501	5.44669
	110.124	21.7313	-0.485893	5.44669
	110.086	21.7314	-0.493798	5.44669
	110.155	21.6823	-0.494905	5.44669
	110.274	21.5063	-0.491501	5.44669
	110.335	21.2779	-0.497384	5.44669
	110.323	21.1683	-0.486537	5.44669
	110.297	21.1915	-0.45399	5.44669
	110.291	21.2382	-0.440109	5.44669
	110.297	21.2493	-0.460955	5.44669
	110.302	21.188	-0.484882	5.44669
	110.302	21.0523	-0.49699	5.44669
	110.3	21.0004	-0.502931	5.44669
	110.3	21.0734	-0.49473	5.44669
	110.3	21.0314	-0.480301	5.44669
	110.3	20.8259	-0.475766	5.44669
	110.3	20.6799	-0.486643	5.44669
	110.3	20.6799	-0.501893	5.44669
	110.3	20.73	-0.490111	5.44669
	110.3	20.7506	-0.461749	5.44669
	110.323	20.7414	-0.466946	5.44669
	110.402	20.7303	-0.504858	5.44669
	110.483	20.7288	-0.530824	5.44669
	110.476	20.7322	-0.522244	5.44669
	110.441	20.7341	-0.492732	5.44669
	110.474	20.7337	-0.480777	5.44669
	110.529	20.7329	-0.501583	5.44669
	110.545	20.7327	-0.516973	5.44669
	110.533	20.7329	-0.500668	5.44669
	110.523	20.7331	-0.485935	5.44669
	110.522	20.6839	-0.500916	5.44669
	110.526	20.5078	-0.522731	5.44669
	110.528	20.2794	-0.528175	5.44669
	110.527	20.1698	-0.515089	5.44669
	110.526	20.193	-0.490725	5.44669
	110.526	20.2398	-0.474617	5.44669
	110.526	20.2508	-0.474858	5.44669
	110.527	20.1896	-0.488291	5.44669
	110.527	20.0046	-0.510778	5.44669
	110.526	19.7768	-0.525976	5.44669
	110.526	19.6706	-0.518151	5.44669
	110.526	19.695	-0.492747	5.44669
	110.526	19.741	-0.48224	5.44669
	110.526	19.7513	-0.50219	5.44669
	110.526	19.7884	-0.524579	5.44669
	110.526	19.9557	-0.528496	5.44669
	110.526	20.1355	-0.522437	5.44669
	110.549	20.0725	-0.518548	5.44669
	110.629	19.8221	-0.519079	5.44669
	110.71	19.6651	-0.520685	5.44669
	110.702	19.6765	-0.521169	5.44669
	110.668	19.7352	-0.520801	5.44669
	110.7	19.7555	-0.512604	5.44669
	110.756	19.743	-0.492313	5.44669
	110.772	19.7306	-0.484037	5.44669
	110.76	19.7299	-0.503099	5.44669
	110.749	19.7339	-0.524321	5.44669
	110.749	19.7359	-0.528065	5.44669
	110.752	19.7353	-0.514478	5.44669
	110.754	19.7343	-0.482638	5.44669
	110.753	19.7342	-0.454459	5.44669
	110.753	19.7344	-0.466599	5.44669
	110.752	19.7346	-0.499441	5.44669
	110.775	19.7346	-0.503821	5.44669
	110.833	19.6853	-0.493181	5.44669
	110.856	19.5093	-0.494911	5.44669
	110.825	19.2809	-0.484903	5.44669
	110.822	19.1222	-0.454185	5.44669
	110.857	18.9694	-0.440772	5.44669
	110.9	18.7877	-0.469034	5.44669
	110.953	18.6892	-0.512889	5.44669
	110.991	18.7003	-0.533398	5.44669
	110.992	18.7381	-0.52046	5.44669
	110.98	18.7496	-0.491069	5.44669
	110.975	18.741	-0.480715	5.44669
	110.977	18.7333	-0.502148	5.44669
	110.98	18.7331	-0.525103	5.44669
	110.98	18.7358	-0.528731	5.44669
	110.979	18.737	-0.514478	5.44669
	110.979	18.6873	-0.482401	5.44669
	110.979	18.5108	-0.45436	5.44669
	110.979	18.2823	-0.466641	5.44669
	110.979	18.1729	-0.507365	5.44669
	110.979	18.1469	-0.531984	5.44669
	110.979	18.0669	-0.52971	5.44669
	110.979	18.0255	-0.520306	5.44669
	111.001	18.1322	-0.517223	5.44669
	111.059	18.2068	-0.519281	5.44669
	111.105	18.1041	-0.521241	5.44669
	111.131	18.0194	-0.52133	5.44669
	111.174	18.1164	-0.520671	5.44669
	111.213	18.2515	-0.520363	5.44669
	111.219	18.2838	-0.512598	5.44669
	111.208	18.251	-0.484596	5.44669
	111.202	18.226	-0.448078	5.44669
	111.203	18.178	-0.438372	5.44669
	111.206	18.0607	-0.470207	5.44669
	111.206	17.9626	-0.506364	5.44669
	111.206	17.9035	-0.497519	5.44669
	111.205	17.8058	-0.455343	5.44669
	111.205	17.7196	-0.436764	5.44669
	111.205	17.7078	-0.459072	5.44669
	111.205	17.7318	-0.485282	5.44669
	111.205	17.795	-0.489956	5.44669
	111.228	17.9682	-0.482855	5.44669
	111.285	18.1905	-0.486131	5.44669
	111.309	18.2985	-0.507021	5.44669
	111.277	18.2276	-0.52517	5.44669
	111.297	18.0553	-0.519148	5.44669
	111.39	17.9426	-0.493452	5.44669
	111.433	17.9463	-0.48218	5.44669
	111.354	17.9862	-0.501915	5.44669
	111.25	17.9522	-0.524485	5.44669
	111.248	17.8667	-0.528554	5.44669
	111.309	17.8832	-0.522495	5.44669
	111.361	17.976	-0.518551	5.44669
	111.41	18.067	-0.511189	5.44669
	111.442	18.1797	-0.49252	5.44669
	111.443	18.2608	-0.476756	5.44669
	111.432	18.2652	-0.467246	5.44669
	111.428	18.2398	-0.459483	5.44669
	111.43	18.2279	-0.465997	5.44669
	111.432	18.1828	-0.480367	5.44669
	111.433	18.062	-0.485477	5.44669
	111.432	18.0106	-0.482732	5.44669
	111.431	18.0785	-0.487673	5.44669
	111.431	18.0834	-0.507711	5.44669
	111.432	18.0055	-0.52491	5.44669
	111.432	17.9623	-0.518794	5.44669
	111.432	18.0197	-0.493396	5.4507
	111.454	18.165	-0.482283	5.46104
	111.534	18.2715	-0.501978	5.46531
	111.615	18.2257	-0.524475	5.45562
	111.607	18.0641	-0.520657	5.4448
	111.573	17.9962	-0.494332	5.44287
	111.606	18.0717	-0.482013	5.44579
	111.661	18.0365	-0.493661	5.44767
	111.677	17.8329	-0.496228	5.44742
	111.665	17.6853	-0.492103	5.44664
	111.654	17.684	-0.505037	5.44641
	111.654	17.7832	-0.514387	5.44658
	111.658	17.9311	-0.498355	5.44674
	111.659	18.0238	-0.478015	5.44675
	111.659	18.0205	-0.465691	5.44669
	111.658	17.9386	-0.450513	5.44667
	111.658	17.7996	-0.437933	5.44668
	111.658	17.7045	-0.444251	5.44669
	111.658	17.7036	-0.468091	5.44669
	111.658	17.7354	-0.48635	5.44669
	111.658	17.7488	-0.495061	5.44669
	111.658	17.743	-0.509471	5.44669
	111.68	17.7359	-0.523014	5.44669
	111.738	17.7349	-0.525244	5.44669
	111.761	17.7371	-0.52163	5.44669
	111.708	17.6891	-0.511495	5.44669
	111.67	17.5129	-0.483682	5.44669
	111.717	17.284	-0.455958	5.44669
	111.779	17.1742	-0.466856	5.44669
	111.815	17.1975	-0.506887	5.44669
	111.857	17.1952	-0.523837	5.44669
	111.892	17.0303	-0.501609	5.44669
	111.896	16.7406	-0.483882	5.44669
	111.886	16.4461	-0.49185	5.44669
	111.881	16.2414	-0.494804	5.44669
	111.882	16.1328	-0.492151	5.44669
	111.885	16.0414	-0.505563	5.44669
	111.885	15.9738	-0.522461	5.44669
	111.885	15.918	-0.518538	5.44669
	111.884	15.8108	-0.49416	5.44669
	111.884	15.7194	-0.474823	5.44669
	111.884	15.6596	-0.465852	5.44669
	111.884	15.51	-0.459586	5.44669
	111.884	15.2961	-0.474406	5.44669
	111.884	15.1341	-0.508711	5.44669
	111.907	14.9747	-0.52978	5.44669
	111.986	14.7915	-0.528307	5.44669
	112.09	14.6946	-0.520501	5.44669
	112.139	14.707	-0.517803	5.44669
	112.129	14.7447	-0.519455	5.44669
	112.108	14.7558	-0.521107	5.44669
	112.103	14.747	-0.513341	5.44669
	112.108	14.7393	-0.492513	5.44669
	112.112	14.7393	-0.483859	5.44669
	112.112	14.7419	-0.495082	5.44669
	112.111	14.7431	-0.496167	5.44669
	112.11	14.7426	-0.491573	5.44669
	112.11	14.742	-0.504836	5.44669
	112.111	14.7419	-0.514492	5.44669
	112.111	14.7421	-0.49847	5.44669
	112.111	14.7422	-0.478026	5.44669
	112.11	14.7422	-0.465655	5.44669
	112.111	14.7913	-0.458364	5.44669
	112.111	14.9673	-0.466094	5.44669
	112.111	15.1465	-0.472934	5.44669
	112.111	15.0801	-0.45747	5.44669
	112.133	14.8286	-0.446094	5.44669
	112.19	14.6722	-0.470047	5.44669
	112.214	14.6844	-0.511414	5.44669
	112.16	14.7432	-0.524548	5.44669
	112.122	14.7632	-0.50029	5.44669
	112.191	14.7506	-0.483075	5.44669
	112.311	14.7382	-0.499851	5.44669
	112.371	14.7867	-0.523301	5.44669
	112.359	14.9668	-0.528792	5.44669
	112.334	15.1971	-0.523015	5.44669
	112.305	15.3061	-0.510814	5.44669
	112.254	15.2819	-0.490775	5.44669
	112.235	15.235	-0.484029	5.44669
	112.289	15.2242	-0.503642	5.44669
	112.347	15.2365	-0.51668	5.44669
	112.357	15.2454	-0.499813	5.44669
	112.342	15.2448	-0.485681	5.44669
	112.331	15.2414	-0.501114	5.44669
	112.333	15.191	-0.515033	5.44669
	112.337	15.0157	-0.500021	5.44669
	112.338	14.7881	-0.486354	5.44669
	112.337	14.6293	-0.501321	5.44669
	112.337	14.4271	-0.522752	5.44669
	112.336	14.0202	-0.528039	5.44669
	112.359	13.5173	-0.522895	5.44669
	112.417	13.1905	-0.518902	5.44669
	112.44	13.0927	-0.519065	5.44669
	112.386	12.949	-0.520553	5.44669
	112.349	12.5938	-0.513248	5.44669
[truncated: 312 more rows]
