# Supplementary material for: Design of a cosmetic glove stiffness compensation mechanism for toddler-sized hand prostheses
Source: PLoS One. 2017 Aug 11;12(8):e0183233. doi: 10.1371/journal.pone.0183233 (PMC5553851; doi:10.1371/journal.pone.0183233)
Supplement: S1 Dataset — (ZIP) [file pone.0183233.s001.zip › 04 Prototype + hand measurements/VSTSIL_4.xlsx]

## Sheet: test_VSTSILb_4
LabVIEW Measurement
Writer_Version	2
Reader_Version	2
Separator	Tab
Decimal_Separator	.
Multi_Headings	No
X_Columns	No
Time_Pref	Absolute
Operator	localadmin
Date	2013-11-12
Time	00:15:24.654000
***End_of_Header***
Channels	4
Samples	10	10	10	10
Date	2013-11-12	2013-11-12	2013-11-12	2013-11-12
Time	00:15:26.454000	00:15:26.454000	00:15:26.454000	00:15:26.454000
Y_Unit_Label	mm	N	N	Pa
X_Dimension	Time	Time	Time	Time
X0	0	0	0	0
Delta_X	0.01	0.01	0.01	0.01
***End_of_Header***
X_Value	Voltage LVDT (Filtered)	Voltage Load Cell (Filtered)	Voltage Pinch Load Cell (Filtered)	Voltage Pressure (Filtered)	Comment
	113.921	-0.734165	-0.486499	5.44669
	113.921	-0.734165	-0.48095	5.44669
	113.921	-0.734165	-0.486561	5.44669
	113.921	-0.734165	-0.500008	5.44669
	113.921	-0.734165	-0.49722	5.44669
	113.921	-0.734165	-0.490255	5.44669
	113.921	-0.734165	-0.503909	5.44669
	113.921	-0.734165	-0.522442	5.44669
	113.921	-0.734165	-0.526989	5.44669
	113.921	-0.734165	-0.514695	5.44669
	113.921	-0.734165	-0.490982	5.44669
	113.921	-0.734165	-0.482735	5.44669
	113.921	-0.734165	-0.495156	5.44669
	113.921	-0.734165	-0.496598	5.44669
	113.921	-0.734165	-0.491727	5.44669
	113.921	-0.734165	-0.504748	5.44669
	113.921	-0.734165	-0.52227	5.44669
	113.921	-0.734165	-0.526619	5.44669
	113.921	-0.734165	-0.522471	5.44669
	113.921	-0.734165	-0.519229	5.44669
	113.921	-0.734165	-0.511482	5.44669
	113.921	-0.734165	-0.484531	5.44669
	113.921	-0.734165	-0.456318	5.44669
	113.921	-0.734165	-0.458834	5.44669
	113.921	-0.734165	-0.47854	5.44669
	113.921	-0.734165	-0.495136	5.44669
	113.921	-0.734165	-0.512288	5.44669
	113.921	-0.734165	-0.524168	5.44669
	113.921	-0.734165	-0.524726	5.44669
	113.921	-0.734165	-0.521003	5.44669
	113.921	-0.734165	-0.519287	5.44669
	113.921	-0.734165	-0.519898	5.44669
	113.921	-0.734165	-0.520765	5.44669
	113.921	-0.734165	-0.513041	5.44669
	113.921	-0.734165	-0.484638	5.44669
	113.921	-0.734165	-0.447938	5.44669
	113.921	-0.734165	-0.438298	5.44669
	113.921	-0.734165	-0.470226	5.44669
	113.921	-0.734165	-0.514269	5.44669
	113.921	-0.734165	-0.533553	5.44669
	113.921	-0.734165	-0.520035	5.44669
	113.921	-0.734165	-0.490836	5.44669
	113.921	-0.734165	-0.472897	5.44669
	113.921	-0.734165	-0.474098	5.44669
	113.921	-0.734165	-0.488583	5.44669
	113.921	-0.734165	-0.5033	5.44669
	113.921	-0.734165	-0.497882	5.44669
	113.921	-0.734165	-0.489362	5.44669
	113.921	-0.734165	-0.5033	5.44669
	113.921	-0.734165	-0.514634	5.44669
	113.921	-0.734165	-0.499076	5.44669
	113.921	-0.734165	-0.478229	5.44669
	113.921	-0.734165	-0.473395	5.44669
	113.921	-0.734165	-0.486393	5.44669
	113.921	-0.734165	-0.502632	5.44669
	113.921	-0.734165	-0.49838	5.44669
	113.921	-0.734165	-0.481938	5.44669
	113.921	-0.734165	-0.475154	5.44669
	113.921	-0.734165	-0.485805	5.44669
	113.921	-0.734165	-0.501759	5.44669
	113.921	-0.734165	-0.498224	5.44669
	113.921	-0.734165	-0.490053	5.44669
	113.921	-0.734165	-0.503468	5.44669
	113.921	-0.734165	-0.522329	5.44669
	113.921	-0.734165	-0.527098	5.44669
	113.921	-0.734165	-0.522651	5.44669
	113.921	-0.734165	-0.511264	5.44669
	113.921	-0.734165	-0.491093	5.44669
	113.921	-0.734165	-0.484003	5.44669
	113.921	-0.734165	-0.503518	5.44669
	113.921	-0.734165	-0.516638	5.44669
	113.921	-0.734165	-0.499839	5.44669
	113.921	-0.734165	-0.485707	5.44669
	113.921	-0.734165	-0.501115	5.44669
	113.921	-0.734165	-0.522895	5.44669
	113.921	-0.734165	-0.528173	5.44669
	113.921	-0.734165	-0.5229	5.44669
	113.921	-0.734165	-0.518857	5.44669
	113.921	-0.734165	-0.511173	5.44669
	113.921	-0.734165	-0.484534	5.44669
	113.921	-0.734165	-0.448558	5.44669
	113.921	-0.734165	-0.438595	5.44669
	113.921	-0.734165	-0.47013	5.44669
	113.921	-0.734165	-0.506252	5.44669
	113.921	-0.734165	-0.4975	5.44669
	113.921	-0.734165	-0.463246	5.44669
	113.921	-0.734165	-0.464939	5.44669
	113.921	-0.734165	-0.503484	5.44669
	113.921	-0.734165	-0.530962	5.44669
	113.921	-0.734165	-0.52279	5.44669
	113.921	-0.734165	-0.492912	5.44669
	113.921	-0.734165	-0.472788	5.44669
	113.921	-0.734165	-0.473314	5.44669
	113.921	-0.734165	-0.488294	5.44669
	113.921	-0.734165	-0.503457	5.44669
	113.921	-0.734165	-0.49805	5.44669
	113.921	-0.734165	-0.489377	5.44669
	113.921	-0.734165	-0.495375	5.44669
	113.921	-0.734165	-0.48645	5.44669
	113.921	-0.734165	-0.462539	5.44669
	113.921	-0.734165	-0.468579	5.44669
	113.921	-0.734165	-0.505262	5.44669
	113.921	-0.734165	-0.530413	5.44669
	113.921	-0.734165	-0.529799	5.44669
	113.921	-0.734165	-0.520902	5.44669
	113.921	-0.734165	-0.50957	5.44669
	113.921	-0.734165	-0.491005	5.44669
	113.921	-0.734165	-0.484568	5.44669
	113.921	-0.734165	-0.503786	5.44669
	113.921	-0.734165	-0.52442	5.44669
	113.921	-0.734165	-0.527862	5.44669
	113.921	-0.734165	-0.522228	5.44669
	113.921	-0.734165	-0.518686	5.44669
	113.921	-0.734165	-0.519211	5.44669
	113.921	-0.734165	-0.520691	5.44669
	113.921	-0.734165	-0.521125	5.4507
	113.921	-0.734165	-0.512909	5.46104
	113.921	-0.734165	-0.492326	5.46531
	113.921	-0.734165	-0.476064	5.45562
	113.921	-0.734165	-0.474895	5.4448
	113.921	-0.734165	-0.487792	5.44287
	113.921	-0.734165	-0.510556	5.44579
	113.921	-0.734165	-0.526061	5.44767
	113.921	-0.734165	-0.526136	5.44742
	113.921	-0.734165	-0.520921	5.44664
	113.921	-0.734165	-0.510881	5.44641
	113.921	-0.734165	-0.491548	5.44658
	113.921	-0.734165	-0.484329	5.44674
	113.921	-0.734165	-0.503493	5.44675
	113.921	-0.734165	-0.516511	5.44669
	113.921	-0.734165	-0.491924	5.44667
	113.921	-0.734165	-0.457578	5.44668
	113.921	-0.734165	-0.464597	5.44669
	113.921	-0.734165	-0.505363	5.44669
	113.921	-0.734165	-0.531872	5.44669
	113.921	-0.734165	-0.530374	5.44669
	113.921	-0.734165	-0.520624	5.44669
	113.921	-0.734165	-0.51712	5.44669
	113.921	-0.734165	-0.511254	5.44669
	113.921	-0.734165	-0.493056	5.44669
	113.921	-0.734165	-0.476958	5.44669
	113.921	-0.734165	-0.47501	5.44669
	113.921	-0.734165	-0.487523	5.44669
	113.921	-0.734165	-0.510402	5.44669
	113.921	-0.734165	-0.526092	5.44669
	113.921	-0.734165	-0.526203	5.44669
	113.921	-0.734165	-0.513067	5.44669
	113.921	-0.734165	-0.490579	5.44669
	113.921	-0.734165	-0.483145	5.44669
	113.921	-0.734165	-0.49547	5.44669
	113.921	-0.734165	-0.488713	5.44669
	113.921	-0.734165	-0.455583	5.44669
	113.921	-0.734165	-0.440003	5.44669
	113.921	-0.734165	-0.468215	5.44669
	113.921	-0.734165	-0.504948	5.44669
	113.921	-0.734165	-0.505505	5.4507
	113.921	-0.684974	-0.491921	5.46104
	113.921	-0.509009	-0.501654	5.46531
	113.921	-0.280611	-0.513034	5.45562
	113.921	-0.171032	-0.498991	5.4448
	113.921	-0.243397	-0.478762	5.44287
	113.921	-0.416911	-0.465778	5.44579
	113.899	-0.480378	-0.458154	5.44767
	113.841	-0.349522	-0.465962	5.44742
	113.817	-0.207794	-0.472953	5.44664
	113.849	-0.18475	-0.465396	5.44641
	113.852	-0.22386	-0.474266	5.44658
	113.839	-0.248177	-0.506579	5.44674
	113.876	-0.24442	-0.528936	5.44675
	113.926	-0.234196	-0.528711	5.44669
	113.938	-0.231249	-0.520971	5.44667
	113.904	-0.233648	-0.517856	5.44668
	113.815	-0.2357	-0.51931	5.44669
	113.712	-0.235707	-0.521028	5.44669
	113.688	-0.234981	-0.52123	5.44669
	113.779	-0.234674	-0.512834	5.44669
	113.881	-0.234804	-0.492257	5.44669
	113.855	-0.234967	-0.483932	5.44669
	113.736	-0.234989	-0.495204	5.44669
	113.661	-0.18575	-0.488322	5.44669
	113.667	-0.058947	-0.463385	5.44669
	113.695	0.04267	-0.468269	5.44669
	113.705	0.099806	-0.504831	5.44669
	113.699	0.146255	-0.530343	5.44669
	113.693	0.105499	-0.522052	5.44669
	113.692	0.016407	-0.492823	5.44669
	113.694	-0.015215	-0.473013	5.44669
	113.695	0.051005	-0.47344	5.44669
	113.695	0.195933	-0.488267	5.44669
	113.694	0.29907	-0.503401	5.44669
	113.694	0.301205	-0.498037	5.44669
	113.695	0.267094	-0.48152	5.44669
	113.695	0.25231	-0.475101	5.44669
	113.695	0.258284	-0.47806	5.44669
	113.695	0.315238	-0.481546	5.44669
	113.695	0.492333	-0.489819	5.44669
	113.695	0.718444	-0.509033	5.44669
	113.672	0.826665	-0.524701	5.44669
	113.593	0.803733	-0.518237	5.44669
	113.489	0.75758	-0.493236	5.44669
	113.439	0.746703	-0.482414	5.44669
	113.45	0.80779	-0.502089	5.44669
	113.471	0.992613	-0.524475	5.44669
	113.476	1.22049	-0.528488	5.44669
	113.471	1.32671	-0.522471	5.44669
	113.466	1.30231	-0.518565	5.44669
	113.467	1.30544	-0.519074	5.44669
	113.468	1.47109	-0.520677	5.44669
	113.469	1.71159	-0.521167	5.44669
	113.469	1.82991	-0.520803	5.44669
	113.468	1.8061	-0.512605	5.44669
	113.468	1.80517	-0.484442	5.44669
	113.468	1.96892	-0.448011	5.44669
	113.468	2.21006	-0.430527	5.44669
	113.468	2.37852	-0.442087	5.44669
	113.468	2.53084	-0.477695	5.44669
	113.468	2.70886	-0.508131	5.44669
	113.446	2.80604	-0.49559	5.44669
	113.366	2.84482	-0.461777	5.44669
	113.263	2.98381	-0.465003	5.44669
	113.213	3.20072	-0.496162	5.44669
	113.224	3.36788	-0.503014	5.44669
	113.245	3.52827	-0.486137	5.44669
	113.25	3.71013	-0.475259	5.44669
	113.244	3.85525	-0.484355	5.44669
	113.24	4.01891	-0.508985	5.44669
	113.24	4.25917	-0.526624	5.44669
	113.242	4.53376	-0.52693	5.44669
	113.243	4.74771	-0.513182	5.44669
	113.242	4.8673	-0.490369	5.44669
	113.242	5.00912	-0.475146	5.44669
	113.242	5.20016	-0.475206	5.44669
	113.242	5.35573	-0.488249	5.44669
	113.242	5.52051	-0.510636	5.44669
	113.242	5.70833	-0.525932	5.44669
	113.242	5.85439	-0.518182	5.44669
	113.242	6.06552	-0.492776	5.44669
	113.242	6.4315	-0.482241	5.44669
	113.242	6.75869	-0.494309	5.44669
	113.242	6.90346	-0.488548	5.44669
	113.242	7.06639	-0.463797	5.44669
	113.242	7.41293	-0.468361	5.44669
	113.242	7.74917	-0.496852	5.44669
	113.242	7.90464	-0.494239	5.44669
	113.242	8.06883	-0.465228	5.44669
	113.242	8.4613	-0.459059	5.44669
	113.242	8.97168	-0.467588	5.44669
	113.242	9.35594	-0.465608	5.44669
	113.242	9.63054	-0.468392	5.44669
	113.242	9.95084	-0.479185	5.44669
	113.242	10.2875	-0.492	5.44669
	113.242	10.6081	-0.502873	5.44669
	113.22	11.0136	-0.48861	5.44669
	113.14	11.5249	-0.4529	5.44669
	113.059	12.0606	-0.438915	5.44669
	113.089	12.5705	-0.468713	5.44669
	113.181	13.0612	-0.513414	5.44669
	113.194	13.553	-0.533733	5.44669
	113.165	14.0522	-0.528284	5.44669
	113.17	14.554	-0.519086	5.44669
	113.141	15.0544	-0.517218	5.44669
	113.054	15.5532	-0.519713	5.44669
	112.994	16.0518	-0.521423	5.44669
	112.994	16.551	-0.521253	5.44669
	113.015	17.0504	-0.520574	5.44669
	113.023	17.5497	-0.52035	5.44669
	113.019	18.0489	-0.512627	5.44669
	113.015	18.5481	-0.492483	5.44669
	113.014	19.0474	-0.484101	5.44669
	113.015	19.5466	-0.503065	5.44669
	113.016	20.0458	-0.524284	5.44669
	113.016	20.5451	-0.520191	5.44669
	113.016	21.0443	-0.486334	5.44669
	113.016	21.5435	-0.45397	5.44669
	113.016	22.0428	-0.457208	5.44669
	113.016	22.542	-0.478694	5.44669
	113.016	23.0413	-0.487908	5.44669
	113.016	23.4913	-0.484346	5.44669
	113.016	23.8638	-0.487485	5.44669
	113.016	24.3106	-0.499188	5.44669
	113.016	24.9286	-0.496548	5.44669
	113.016	25.5606	-0.482394	5.44669
	113.016	26.0834	-0.475996	5.44669
	113.016	26.4978	-0.485995	5.44669
	113.016	26.798	-0.50941	5.44669
	113.016	27.0719	-0.52622	5.44669
	113.016	27.471	-0.526609	5.44669
	113.016	28.0455	-0.521063	5.44669
	113.016	28.7161	-0.518643	5.44669
	113.016	29.2768	-0.519607	5.44669
	113.016	29.596	-0.513002	5.44669
	113.016	29.8274	-0.492904	5.44669
	113.016	30.2023	-0.484144	5.44669
	112.993	30.6833	-0.502933	5.44669
	112.936	31.1111	-0.524213	5.44669
	112.89	31.4714	-0.528079	5.44669
	112.886	31.7719	-0.522392	5.44669
	112.9	32.0143	-0.510807	5.44669
	112.885	32.2937	-0.490994	5.44669
	112.826	32.714	-0.476253	5.44669
	112.776	33.1967	-0.475448	5.44669
	112.772	33.5598	-0.487957	5.44669
	112.809	33.7862	-0.502557	5.44669
	112.874	34.0368	-0.497793	5.44669
	112.896	34.4016	-0.489589	5.44669
	112.839	34.7652	-0.495556	5.44669
	112.8	35.0812	-0.494321	5.44669
	112.848	35.426	-0.49063	5.44669
	112.888	35.7089	-0.505097	5.44669
	112.845	35.843	-0.522807	5.44669
	112.783	35.968	-0.526719	5.44669
	112.768	36.1964	-0.514452	5.44669
	112.783	36.4797	-0.483105	5.44669
	112.794	36.7508	-0.454664	5.44669
	112.794	36.9974	-0.466519	5.44669
	112.79	37.1889	-0.499335	5.44669
	112.788	37.3091	-0.503805	5.44669
	112.789	37.4591	-0.485341	5.44669
	112.79	37.6534	-0.466774	5.44669
	112.79	37.7582	-0.448354	5.44669
	112.789	37.7452	-0.444514	5.44669
	112.789	37.7044	-0.472633	5.44669
	112.789	37.7415	-0.505189	5.44669
	112.789	37.9269	-0.504034	5.44669
	112.789	38.2128	-0.491219	5.4507
	112.789	38.4984	-0.501883	5.46104
	112.789	38.7008	-0.513379	5.46531
	112.789	38.7623	-0.491183	5.45562
	112.789	38.7778	-0.458381	5.4448
	112.789	38.9198	-0.465197	5.44287
	112.789	39.1954	-0.497459	5.44579
	112.789	39.4922	-0.495618	5.44767
	112.789	39.7029	-0.465591	5.44742
	112.767	39.8132	-0.466592	5.44664
	112.71	39.9523	-0.503343	5.44641
	112.664	40.1455	-0.522445	5.44658
	112.638	40.3029	-0.502285	5.44674
	112.617	40.4677	-0.48466	5.44675
	112.635	40.7041	-0.499806	5.44669
	112.653	40.9766	-0.522719	5.44667
	112.61	41.1911	-0.520694	5.44668
	112.579	41.2625	-0.487101	5.44669
	112.624	41.2285	-0.446241	5.44669
	112.661	41.1909	-0.436711	5.44669
	112.617	41.1875	-0.470164	5.44669
	112.579	41.1996	-0.514807	5.44669
	112.622	41.255	-0.5338	5.44669
	112.66	41.4293	-0.527818	5.44669
	112.618	41.6548	-0.518866	5.44669
	112.557	41.7637	-0.517292	5.44669
	112.542	41.7413	-0.519822	5.44669
	112.557	41.7443	-0.521442	5.44669
	112.568	41.9092	-0.521222	5.44669
	112.567	42.1986	-0.520554	5.44669
	112.563	42.4931	-0.520352	5.44669
	112.562	42.6978	-0.520505	5.44669
	112.562	42.8065	-0.51277	5.44669
	112.563	42.947	-0.492488	5.44669
	112.563	43.1414	-0.484051	5.44669
	112.563	43.2988	-0.503042	5.44669
	112.563	43.4632	-0.524292	5.44669
	112.541	43.6994	-0.520202	5.44669
	112.483	43.972	-0.486336	5.44669
	112.46	44.2358	-0.446096	5.44669
	112.513	44.4831	-0.436922	5.44669
	112.574	44.6775	-0.462434	5.44669
	112.584	44.7987	-0.486635	5.44669
	112.568	44.9481	-0.489328	5.44669
	112.535	45.1909	-0.482111	5.44669
	112.479	45.4717	-0.486042	5.44669
	112.438	45.6873	-0.507249	5.44669
	112.413	45.7562	-0.525296	5.44669
	112.369	45.77	-0.526991	5.44669
	112.351	45.9086	-0.52155	5.44669
	112.403	46.1835	-0.518711	5.44669
	112.46	46.4812	-0.519463	5.44669
	112.47	46.6925	-0.520787	5.44669
	112.455	46.8028	-0.521076	5.44669
	112.445	46.9416	-0.520725	5.44669
	112.424	47.1347	-0.512605	5.44669
	112.37	47.243	-0.492341	5.44669
	112.326	47.2319	-0.484048	5.44669
	112.321	47.1907	-0.503093	5.44669
	112.334	47.2269	-0.516444	5.44669
	112.341	47.4121	-0.499909	5.44669
	112.34	47.649	-0.485805	5.44669
	112.336	47.808	-0.493261	5.44669
	112.336	47.9579	-0.494712	5.44669
	112.336	48.1382	-0.48374	5.44669
	112.337	48.2373	-0.477214	5.44669
	112.337	48.2268	-0.486027	5.44669
	112.337	48.1891	-0.508991	5.44669
	112.337	48.2266	-0.518162	5.44669
	112.337	48.4111	-0.490654	5.44669
	112.337	48.6472	-0.448587	5.44669
	112.337	48.757	-0.436424	5.44669
	112.337	48.7312	-0.469209	5.44669
	112.337	48.6833	-0.506638	5.44669
	112.337	48.7219	-0.505859	5.44669
	112.337	48.9105	-0.483598	5.44669
	112.337	49.1479	-0.473183	5.44669
	112.337	49.2568	-0.484388	5.44669
	112.337	49.2301	-0.509737	5.44669
	112.337	49.1822	-0.526928	5.44669
	112.337	49.1719	-0.52679	5.44669
	112.315	49.2338	-0.513016	5.44669
	112.235	49.4188	-0.490349	5.44669
	112.154	49.6465	-0.483067	5.44669
	112.184	49.7525	-0.50339	5.44669
	112.298	49.7281	-0.524787	5.44669
	112.346	49.7313	-0.528157	5.44669
	112.261	49.8478	-0.522221	5.44669
	112.153	49.9123	-0.518578	5.44669
	112.152	49.8514	-0.519168	5.44669
	112.192	49.894	-0.520712	5.44669
	112.187	50.0955	-0.521148	5.44669
	112.19	50.2396	-0.520783	5.44669
	112.218	50.2402	-0.520474	5.44669
	112.233	50.2403	-0.520475	5.44669
	112.207	50.3466	-0.512714	5.44669
	112.143	50.4079	-0.484605	5.44669
	112.095	50.3001	-0.455911	5.44669
	112.094	50.218	-0.466508	5.44669
	112.109	50.3671	-0.506758	5.44669
	112.116	50.6293	-0.531777	5.44669
	112.113	50.7623	-0.529839	5.44669
	112.11	50.7369	-0.520433	5.44669
	112.109	50.6809	-0.51723	5.44669
	112.11	50.6668	-0.519239	5.44669
	112.111	50.6808	-0.52122	5.44669
	112.111	50.6917	-0.521336	5.44669
	112.111	50.6913	-0.520681	5.44669
	112.11	50.6873	-0.512494	5.44669
	112.11	50.6857	-0.484439	5.44669
	112.111	50.6865	-0.45592	5.44669
	112.111	50.6874	-0.466571	5.44669
	112.111	50.6875	-0.506781	5.44669
	112.111	50.6872	-0.531764	5.44669
	112.111	50.687	-0.529826	5.44669
	112.111	50.6871	-0.512562	5.44669
	112.111	50.6871	-0.489079	5.44669
	112.111	50.6872	-0.474826	5.44669
	112.111	50.6871	-0.475531	5.44669
	112.111	50.6871	-0.488498	5.44669
	112.111	50.6871	-0.510625	5.44669
	112.111	50.6871	-0.525839	5.44669
	112.111	50.7363	-0.526018	5.44669
	112.088	50.8631	-0.513079	5.44669
	112.031	50.9155	-0.482779	5.44669
	112.007	50.8459	-0.455015	5.44669
	112.061	50.8891	-0.466782	5.44669
	112.121	51.0448	-0.507191	5.44669
	112.132	51.0633	-0.531861	5.44669
	112.116	51.0107	-0.52185	5.44669
	112.083	51.0798	-0.484328	5.44669
	112.027	51.192	-0.452539	5.44669
	112.007	51.2247	-0.465193	5.44669
	112.062	51.2001	-0.507405	5.44669
	112.099	51.1785	-0.532516	5.44669
	112.029	51.1782	-0.529918	5.44669
	111.91	51.1857	-0.520204	5.44669
	111.85	51.189	-0.517106	5.44669
	111.862	51.1877	-0.511398	5.44669
	111.887	51.186	-0.493121	5.44669
	111.893	51.1857	-0.476934	5.44669
	111.887	51.1862	-0.467106	5.44669
	111.882	51.1865	-0.459362	5.44669
	111.882	51.1373	-0.473866	5.44669
	111.884	50.9612	-0.508565	5.44669
	111.885	50.782	-0.529911	5.44669
	111.885	50.7992	-0.528414	5.44669
	111.884	50.8748	-0.5205	5.44669
	111.884	50.8027	-0.517764	5.44669
	111.884	50.681	-0.519439	5.44669
	111.884	50.6454	-0.521114	5.44669
	111.884	50.6721	-0.521221	5.44669
	111.884	50.6957	-0.52067	5.44669
	111.884	50.6961	-0.520401	5.44669
	111.884	50.6878	-0.520485	5.44669
	111.884	50.6842	-0.512744	5.44669
	111.862	50.6857	-0.492485	5.44669
	111.782	50.6876	-0.484059	5.44669
	111.679	50.6878	-0.495176	5.44669
	111.629	50.6873	-0.496136	5.44669
	111.639	50.687	-0.491526	5.44669
	111.661	50.687	-0.504828	5.44669
	111.666	50.6872	-0.522375	5.44669
	111.66	50.6872	-0.526634	5.44669
	111.656	50.6872	-0.51457	5.44669
	111.656	50.6871	-0.491056	5.44669
	111.658	50.6871	-0.482811	5.44669
	111.658	50.6871	-0.503032	5.44669
	111.658	50.6871	-0.524729	5.44669
	111.658	50.6871	-0.52826	5.44669
	111.658	50.6871	-0.522285	5.44669
	111.658	50.6379	-0.518568	5.44669
	111.658	50.5112	-0.519142	5.44669
	111.658	50.4096	-0.520704	5.44669
	111.658	50.4016	-0.513284	5.44669
	111.658	50.4327	-0.484762	5.44669
	111.658	50.4483	-0.455774	5.44669
	111.658	50.493	-0.466395	5.44669
	111.636	50.6123	-0.506759	5.44669
	111.578	50.7124	-0.531818	5.44669
	111.554	50.7224	-0.529856	5.44669
	111.608	50.6926	-0.512555	5.44669
	111.668	50.6769	-0.489066	5.44669
	111.657	50.7301	-0.482693	5.44669
	111.583	50.9133	-0.495819	5.44669
	111.549	51.1433	-0.49689	5.44669
	111.582	51.251	-0.491614	5.44669
	111.567	51.2265	-0.496726	5.44669
	111.475	51.1798	-0.494092	5.44669
	111.408	51.2185	-0.490118	5.44669
	111.43	51.4067	-0.504965	5.44669
	111.51	51.644	-0.522933	5.44669
	111.565	51.7529	-0.526819	5.44669
	111.565	51.7263	-0.514449	5.44669
	111.523	51.6784	-0.483068	5.44669
	111.458	51.7172	-0.454649	5.44669
	111.416	51.906	-0.466526	5.44669
	111.416	52.1434	-0.507213	5.44669
	111.431	52.2522	-0.531962	5.44669
	111.437	52.2747	-0.529754	5.44669
	111.434	52.4027	-0.512462	5.44669
	111.431	52.6208	-0.481192	5.44669
	111.43	52.7432	-0.454569	5.44669
	111.431	52.7782	-0.467159	5.44669
	111.432	52.9067	-0.499637	5.44669
	111.432	53.1205	-0.503704	5.44669
	111.432	53.2901	-0.493062	5.44669
	111.432	53.4526	-0.502774	5.44669
	111.432	53.6345	-0.520968	5.44669
	111.432	53.7297	-0.526775	5.44669
	111.409	53.7171	-0.523	5.44669
	111.352	53.6799	-0.519395	5.44669
	111.328	53.6691	-0.519234	5.44669
	111.36	53.6779	-0.512578	5.44669
	111.34	53.6854	-0.492859	5.44669
	111.27	53.6854	-0.476405	5.44669
	111.283	53.6827	-0.474849	5.44669
	111.365	53.6816	-0.487651	5.44669
	111.38	53.6821	-0.510513	5.44669
	111.355	53.6827	-0.526093	5.44669
	111.361	53.6828	-0.526164	5.44669
	111.331	53.6826	-0.520921	5.44669
	111.243	53.6825	-0.518742	5.44669
	111.183	53.6825	-0.519699	5.44669
	111.184	53.6826	-0.513005	5.44669
	111.204	53.6826	-0.492873	5.44669
	111.213	53.6826	-0.476259	5.44669
	111.209	53.6826	-0.474783	5.44669
	111.204	53.7317	-0.487676	5.44669
	111.204	53.8585	-0.502676	5.44669
	111.205	53.9601	-0.497943	5.44669
	111.206	54.0173	-0.48961	5.44669
	111.206	54.1129	-0.495511	5.44669
	111.205	54.1989	-0.494295	5.44669
	111.205	54.2115	-0.490635	5.44669
	111.205	54.1878	-0.497238	5.44669
	111.205	54.1737	-0.494654	5.44669
	111.205	54.1763	-0.482301	5.44669
	111.205	54.1823	-0.476632	5.44669
	111.205	54.184	-0.478424	5.44669
	111.205	54.1825	-0.481154	5.44669
	111.205	54.1813	-0.489526	5.44669
	111.205	54.1813	-0.501179	5.44669
	111.205	54.1818	-0.496657	5.44669
	111.205	54.1819	-0.489603	5.44669
	111.205	54.1327	-0.503836	5.44669
	111.205	54.0058	-0.514773	5.44669
	111.205	53.9042	-0.498944	5.44669
	111.205	53.847	-0.485995	5.44669
	111.205	53.7514	-0.501554	5.44669
	111.205	53.6654	-0.522977	5.44669
	111.205	53.7021	-0.52018	5.44669
	111.205	53.8525	-0.494665	5.44669
	111.205	53.919	-0.482322	5.44669
	111.205	53.7977	-0.501543	5.44669
	111.205	53.6588	-0.516408	5.44669
	111.205	53.6336	-0.500445	5.44669
	111.205	53.6708	-0.486043	5.44669
	111.205	53.6951	-0.50104	5.44669
	111.205	53.692	-0.514874	5.44669
	111.205	53.6821	-0.499981	5.44669
	111.183	53.679	-0.486394	5.44669
	111.103	53.7304	-0.501352	5.44669
	111.022	53.9084	-0.52275	5.44669
	111.03	54.1369	-0.520157	5.44669
	111.064	54.2458	-0.494735	5.44669
	111.031	54.2223	-0.48236	5.44669
	110.976	54.1756	-0.501534	5.44669
	110.96	54.1648	-0.524261	5.44669
	110.972	54.1768	-0.528596	5.44669
	110.983	54.1366	-0.514721	5.44669
	110.983	54.0093	-0.490422	5.44669
	110.979	53.9534	-0.482491	5.44669
	110.978	54.0218	-0.503123	5.44669
	110.978	54.0285	-0.52488	5.44669
	110.979	54.0003	-0.528291	5.44669
	110.979	54.0343	-0.522244	5.44669
	110.979	54.017	-0.51854	5.44669
	110.979	53.9419	-0.519144	5.44268
	110.979	53.8586	-0.520715	5.43234
	110.979	53.792	-0.521158	5.42806
	110.979	53.8337	-0.520786	5.43775
	110.979	53.9303	-0.520472	5.44858
	110.979	53.9647	-0.512602	5.4505
	110.979	53.897	-0.49243	5.44759
	110.979	53.7505	-0.476216	5.44571
	110.979	53.6472	-0.467052	5.44595
	110.979	53.6456	-0.459594	5.44673
	110.979	53.6799	-0.473983	5.44696
	110.979	53.6947	-0.508531	5.44679
	110.979	53.6886	-0.529855	5.44262
	110.979	53.6808	-0.528402	5.43228
	110.979	53.6797	-0.520515	5.42806
	110.979	53.682	-0.517775	5.43777
	110.979	53.6833	-0.519438	5.44859
	110.979	53.6339	-0.52111	5.4505
	110.979	53.4573	-0.521219	5.44758
	110.957	53.2288	-0.520671	5.4457
	110.899	53.1194	-0.512532	5.44596
	110.853	53.1426	-0.484459	5.44673
	110.85	53.1894	-0.448044	5.44696
	110.886	53.2004	-0.438406	5.44679
	110.928	53.1883	-0.470234	5.44663
	110.893	53.1794	-0.514233	5.44663
	110.789	53.1799	-0.533535	5.44668
	110.747	53.1833	-0.527911	5.44671
	110.809	53.1845	-0.518999	5.4467
	110.857	53.1838	-0.517315	5.44668
	110.811	53.1831	-0.519784	5.44668
	110.768	53.183	-0.521419	5.44669
	110.81	53.1833	-0.521226	5.44669
	110.849	53.1834	-0.520564	5.44669
	110.808	53.1834	-0.520355	5.44669
	110.747	53.1833	-0.520503	5.44669
	110.732	53.1833	-0.512768	5.44669
	110.746	53.1833	-0.492488	5.44669
	110.758	53.1833	-0.484052	5.44669
	110.757	53.1833	-0.495172	5.44669
	110.753	53.1833	-0.496136	5.44669
	110.751	53.1833	-0.491528	5.44669
	110.752	53.1833	-0.504829	5.44669
	110.753	53.1341	-0.522375	5.44669
	110.753	52.9582	-0.526634	5.44669
	110.753	52.7298	-0.52244	5.4507
	110.753	52.6202	-0.51134	5.46104
	110.753	52.6434	-0.4912	5.46531
	110.753	52.7393	-0.48402	5.45562
	110.731	52.9263	-0.503487	5.4448
	110.673	53.1426	-0.516619	5.44287
	110.649	53.2433	-0.491971	5.44579
	110.703	53.1714	-0.45756	5.44366
	110.741	52.9521	-0.464573	5.43307
	110.694	52.7631	-0.50536	5.42802
	110.654	52.8408	-0.531879	5.43747
	110.698	53.1007	-0.530379	5.44848
	110.759	53.2072	-0.512752	5.45055
	110.774	53.0159	-0.488962	5.44765
	110.737	52.7768	-0.474709	5.44571
	110.646	52.8239	-0.475523	5.44594
	110.565	53.0887	-0.488537	5.44672
	110.599	53.2574	-0.502773	5.44697
	110.693	53.2458	-0.497678	5.44679
	110.683	53.1828	-0.489464	5.44663
	110.595	53.1608	-0.503415	5.44663
	110.599	53.1741	-0.514646	5.44668
	110.682	53.2366	-0.49904	5.44671
	110.679	53.3643	-0.486081	5.4467
	110.575	53.4124	-0.493685	5.44668
	110.499	53.2914	-0.494791	5.44668
	110.499	53.1593	-0.483622	5.44669
	110.547	53.1368	-0.477136	5.44669
	110.615	53.1727	-0.478166	5.44669
	110.634	53.1955	-0.480867	5.44669
	110.575	53.1922	-0.489497	5.44669
	110.514	53.1827	-0.50914	5.44669
	110.505	53.1799	-0.52486	5.44669
	110.522	53.1821	-0.518265	5.44669
	110.532	53.2332	-0.493192	5.44669
	110.531	53.4092	-0.482385	5.44669
	110.526	53.6369	-0.502093	5.44669
	110.525	53.7462	-0.524486	5.44669
	110.526	53.674	-0.528492	5.44669
	110.527	53.4514	-0.522468	5.44669
	110.527	53.212	-0.518562	5.44669
	110.527	53.1144	-0.519074	5.44669
	110.526	53.1957	-0.520678	5.44669
	110.526	53.4179	-0.513297	5.44669
	110.527	53.654	-0.492647	5.44669
	110.527	53.7503	-0.483931	5.44669
	110.504	53.7188	-0.502935	5.44669
	110.447	53.6733	-0.52429	5.44669
	110.423	53.6657	-0.52811	5.44669
	110.477	53.6788	-0.522378	5.44669
	110.537	53.687	-0.51866	5.44669
	110.548	53.6857	-0.519147	5.44669
	110.531	53.6823	-0.512803	5.44669
	110.521	53.6813	-0.485114	5.44669
	110.522	53.6821	-0.456092	5.44669
	110.504	53.6828	-0.466403	5.44669
	110.426	53.6828	-0.506649	5.44669
	110.344	53.6826	-0.531769	5.44268
	110.373	53.6825	-0.522003	5.43234
	110.465	53.6333	-0.492296	5.42806
	110.456	53.5066	-0.472809	5.43775
	110.369	53.405	-0.465671	5.44858
	110.373	53.3478	-0.460226	5.4505
	110.478	53.3014	-0.474739	5.44759
	110.532	53.3913	-0.508623	5.44571
	110.452	53.558	-0.521754	5.44595
	110.323	53.5153	-0.500118	5.44673
	110.262	53.2778	-0.483998	5.44696
	110.277	53.1189	-0.500299	5.44679
	110.304	53.125	-0.523161	5.44663
	110.31	53.1821	-0.528574	5.44663
	110.303	53.2036	-0.515103	5.44668
	110.298	53.1923	-0.49059	5.44671
	110.298	53.1799	-0.482426	5.4467
	110.3	53.1787	-0.503036	5.44668
	110.301	53.1826	-0.524867	5.44668
	110.3	53.1847	-0.528316	5.44669
	110.3	53.1841	-0.522259	5.44669
	110.3	53.1832	-0.510667	5.44669
	110.3	53.2322	-0.490982	5.44669
	110.3	53.3592	-0.476298	5.44268
	110.3	53.4118	-0.4676	5.43234
	110.3	53.3422	-0.459795	5.42806
	110.3	53.3853	-0.466001	5.43775
	110.3	53.5901	-0.480258	5.44858
	110.3	53.7354	-0.4933	5.4505
	110.3	53.6861	-0.510907	5.44759
	110.3	53.5096	-0.516371	5.44571
	110.3	53.4366	-0.497092	5.44595
	110.3	53.5646	-0.48465	5.44673
	110.3	53.7084	-0.501649	5.44696
	110.3	53.7334	-0.523494	5.44679
	110.3	53.6944	-0.528234	5.44663
	110.278	53.6694	-0.522713	5.44663
	110.198	53.6728	-0.518757	5.44668
	110.117	53.6832	-0.519068	5.44671
	110.125	53.6863	-0.512736	5.4467
	110.181	53.6839	-0.492984	5.44668
	110.206	53.6818	-0.476401	5.44668
	110.175	53.6818	-0.466932	5.44669
	110.105	53.6825	-0.459478	5.44669
	110.057	53.6828	-0.473977	5.44669
	110.057	53.6827	-0.50857	5.44669
	110.073	53.6825	-0.529873	5.44669
	110.08	53.6825	-0.520526	5.44669
	110.077	53.6825	-0.49235	5.44669
	110.073	53.6826	-0.481228	5.44669
	110.073	53.6826	-0.494037	5.44669
	110.074	53.6826	-0.496664	5.44669
	110.074	53.6825	-0.492153	5.44669
	110.074	53.6334	-0.504903	5.44669
	110.074	53.5066	-0.522184	5.44669
	110.074	53.4542	-0.526528	5.44669
	110.052	53.573	-0.522464	5.4507
	109.972	53.7057	-0.519259	5.46104
	109.868	53.7293	-0.519367	5.46531
	109.819	53.6936	-0.512682	5.45562
	109.851	53.6705	-0.492856	5.4448
	109.93	53.6736	-0.484237	5.44287
	109.981	53.6831	-0.502989	5.44579
	109.979	53.6368	-0.524204	5.44767
	109.939	53.5078	-0.520184	5.44742
	109.897	53.4535	-0.49423	5.44664
	109.912	53.5722	-0.482138	5.44641
	109.936	53.6565	-0.501621	5.44658
	109.897	53.5536	-0.516506	5.44674
	109.842	53.4653	-0.500458	5.44675
	109.829	53.5609	-0.486014	5.44669
	109.842	53.6967	-0.493153	5.44667
	109.852	53.7298	-0.486722	5.44668
	109.851	53.697	-0.463443	5.44669
	109.848	53.6718	-0.468862	5.44669
	109.846	53.6729	-0.505059	5.44669
	109.847	53.6823	-0.522357	5.44669
	109.848	53.6859	-0.493767	5.44669
	109.848	53.684	-0.448394	5.44669
	109.848	53.682	-0.435235	5.44669
	109.848	53.6818	-0.460909	5.44669
	109.848	53.6332	-0.486596	5.44669
	109.848	53.5068	-0.489853	5.44669
	109.848	53.4543	-0.482345	5.44669
	109.848	53.5238	-0.485954	5.44669
	109.848	53.5297	-0.507128	5.44669
	109.848	53.5009	-0.525277	5.44669
	109.848	53.584	-0.527026	5.44669
	109.848	53.6937	-0.521572	5.44669
	109.848	53.7203	-0.518708	5.44669
	109.825	53.6941	-0.511583	5.44669
	109.746	53.6247	-0.492629	5.44669
	109.642	53.4497	-0.484533	5.44669
	109.615	53.2288	-0.503194	5.44669
	109.683	53.1221	-0.516314	5.44669
	109.75	53.1438	-0.491948	5.44669
	109.758	53.1397	-0.457658	5.44669
	109.717	52.9746	-0.456752	5.44669
	109.648	52.7347	-0.47719	5.44669
	109.604	52.6164	-0.495311	5.44669
	109.606	52.64	-0.51284	5.44669
	109.621	52.6409	-0.524338	5.44669
	109.627	52.4771	-0.51673	5.44669
	109.624	52.236	-0.492734	5.44669
	109.62	52.1168	-0.474869	5.44669
	109.62	52.1404	-0.466378	5.44669
	109.621	52.1908	-0.45192	5.44669
	109.622	52.2032	-0.438279	5.44669
	109.622	52.1412	-0.443896	5.44669
	109.621	51.9555	-0.47569	5.44669
	109.621	51.7276	-0.506647	5.44669
	109.621	51.6216	-0.495681	5.44669
	109.621	51.6462	-0.454471	5.44669
	109.621	51.6922	-0.437052	5.44669
	109.621	51.7024	-0.467373	5.44669
	109.599	51.6903	-0.513515	5.44669
	109.542	51.6816	-0.534251	5.44669
	109.518	51.6823	-0.520595	5.44669
	109.549	51.6856	-0.490822	5.44669
	109.53	51.6376	-0.480563	5.44669
	109.437	51.5101	-0.502172	5.44669
	109.371	51.457	-0.525167	5.44669
	109.371	51.5266	-0.528749	5.44669
	109.394	51.5328	-0.514463	5.44669
	109.403	51.4548	-0.490259	5.44669
	109.399	51.362	-0.482515	5.44669
	109.394	51.2924	-0.503191	5.44669
	109.393	51.3362	-0.5249	5.44669
	109.395	51.3856	-0.528275	5.44669
	109.396	51.2933	-0.52223	5.44669
	109.395	51.1725	-0.51854	5.44669
	109.395	51.1445	-0.519149	5.44669
	109.395	51.1741	-0.520717	5.44669
	109.395	51.1962	-0.521158	5.44669
	109.395	51.1949	-0.520785	5.44669
	109.395	51.1865	-0.520472	5.44669
	109.395	51.1342	-0.520473	5.44669
	109.395	51.0091	-0.520585	5.44669
	109.395	50.9585	-0.512761	5.44669
	109.395	51.0775	-0.492456	5.44669
	109.395	51.2096	-0.484041	5.44669
	109.395	51.2329	-0.50305	5.44669
	109.395	51.1481	-0.524299	5.44669
	109.395	50.9984	-0.528073	5.44669
	109.395	50.9491	-0.52236	5.44669
	109.395	51.0773	-0.510795	5.44669
	109.395	51.2129	-0.491	5.44669
	109.395	51.2343	-0.48413	5.44669
	109.395	51.1967	-0.495733	5.44669
	109.395	51.1736	-0.496344	5.44669
	109.395	51.1773	-0.491415	5.44669
	109.395	51.1871	-0.504708	5.44669
	109.395	51.1899	-0.522364	5.44669
	109.373	51.1876	-0.526673	5.44669
	109.315	51.1856	-0.52246	5.44669
	109.269	51.1364	-0.519206	5.44669
	109.266	51.0104	-0.511476	5.44669
	109.302	50.9582	-0.484537	5.44669
	109.367	51.0277	-0.448452	5.44669
	109.411	51.0335	-0.430678	5.44669
	109.411	50.9555	-0.441993	5.44669
	109.396	50.8627	-0.477602	5.44669
	109.39	50.744	-0.515996	5.44669
	109.37	50.661	-0.531647	5.44669
	109.294	50.658	-0.526492	5.44669
	109.191	50.6845	-0.519076	5.44669
	109.14	50.6965	-0.517851	5.44669
	109.15	50.6428	-0.519982	5.44669
	109.171	50.4607	-0.521311	5.44669
	109.177	50.2805	-0.513239	5.44669
	109.171	50.2995	-0.492398	5.44669
	109.167	50.3762	-0.483847	5.44669
	109.167	50.3039	-0.495118	5.44669
	109.169	50.1817	-0.488316	5.44669
	109.169	50.146	-0.463413	5.44669
	109.169	50.1728	-0.460412	5.44669
	109.169	50.1473	-0.476671	5.44669
	109.169	50.0209	-0.493791	5.44669
	109.169	49.911	-0.504518	5.44669
	109.169	49.8503	-0.496533	5.44669
	109.169	49.7561	-0.488363	5.44669
	109.169	49.6719	-0.503361	5.44669
	109.169	49.6597	-0.522885	5.44669
	109.169	49.6828	-0.527369	5.44669
	109.146	49.6966	-0.522567	5.44669
	109.067	49.6941	-0.519003	5.44669
	108.985	49.6881	-0.519223	5.44669
	108.993	49.6865	-0.520584	5.44669
	109.05	49.688	-0.521075	5.44669
	109.075	49.6891	-0.512927	5.44669
	109.043	49.6891	-0.48448	5.44669
	108.973	49.6887	-0.455783	5.44669
	108.925	49.6393	-0.458628	5.44669
	108.947	49.4634	-0.478644	5.44669
	109.021	49.2843	-0.487382	5.44669
	109.074	49.3015	-0.484144	5.44669
	109.075	49.4263	-0.487587	5.44669
	109.035	49.481	-0.499302	5.44669
	108.97	49.4609	-0.49656	5.44669
	108.927	49.4824	-0.482359	5.44669
	108.927	49.5556	-0.468107	5.44669
	108.942	49.5385	-0.457844	5.44669
	108.948	49.4989	-0.472874	5.44669
	108.945	49.5366	-0.500817	5.44669
	108.942	49.5249	-0.50216	5.44669
	108.941	49.5	-0.484124	5.44669
	108.942	49.5911	-0.47472	5.44669
	108.943	49.7027	-0.484845	5.44669
	108.943	49.7273	-0.501511	5.44669
	108.942	49.6504	-0.498461	5.44669
	108.942	49.5035	-0.490241	5.44669
	108.942	49.4033	-0.503462	5.44669
	108.942	49.354	-0.52226	5.44669
	108.942	49.2611	-0.527072	5.44669
	108.92	49.1734	-0.514794	5.44669
	108.863	49.2084	-0.490994	5.44669
	108.839	49.4079	-0.482705	5.44669
	108.87	49.651	-0.503009	5.44669
	108.873	49.7091	-0.524757	5.44669
	108.838	49.5038	-0.528279	5.44669
	108.796	49.2269	-0.522283	5.44669
	108.742	49.1077	-0.51069	5.44669
	108.704	49.1442	-0.483113	5.44669
	108.703	49.1999	-0.448134	5.44669
	108.715	49.21	-0.438922	5.44669
	108.72	49.1943	-0.470418	5.44669
	108.718	49.1842	-0.514127	5.44669
	108.716	49.1363	-0.533425	5.44669
	108.715	48.9645	-0.527902	5.44669
	108.716	48.7374	-0.519035	5.44669
	108.716	48.6268	-0.509462	5.44669
	108.716	48.6492	-0.483753	5.44669
	108.716	48.6959	-0.448839	5.44669
	108.716	48.7072	-0.43899	5.44669
	108.716	48.6953	-0.470196	5.44669
	108.716	48.6371	-0.506139	5.44669
	108.716	48.4616	-0.5053	5.44669
	108.716	48.2366	-0.491412	5.44669
	108.716	48.1283	-0.493643	5.44669
	108.694	48.1508	-0.492871	5.44669
	108.636	48.1968	-0.482832	5.44669
	108.613	48.2077	-0.477488	5.44669
	108.666	48.1467	-0.478594	5.44669
	108.727	47.9619	-0.473051	5.44669
	108.737	47.7832	-0.461213	5.44669
	108.699	47.8038	-0.472521	5.44669
	108.609	47.8806	-0.507342	5.44669
	108.529	47.8078	-0.529877	5.44669
	108.541	47.6854	-0.520963	5.44669
	108.576	47.6497	-0.492532	5.44669
	108.565	47.6767	-0.481149	5.44669
	108.567	47.7004	-0.493939	5.44669
	108.596	47.7007	-0.496652	5.44669
	108.612	47.6924	-0.484311	5.44669
	108.587	47.6888	-0.468893	5.44669
	108.522	47.6903	-0.45748	5.44669
	108.475	47.6921	-0.472442	5.44669
	108.473	47.6432	-0.508637	5.44669
	108.488	47.4667	-0.530447	5.44669
	108.495	47.238	-0.528613	5.44669
	108.493	47.1285	-0.520392	5.44669
	108.489	47.1518	-0.517649	5.44669
	108.489	47.1986	-0.519429	5.44669
	108.49	47.2096	-0.51328	5.44669
	108.49	47.1975	-0.493084	5.44669
	108.49	47.1885	-0.476249	5.44669
	108.49	47.189	-0.466833	5.44669
	108.49	47.1925	-0.45949	5.44669
	108.49	47.1937	-0.466147	5.44669
	108.49	47.193	-0.480427	5.44669
	108.49	47.1431	-0.493319	5.44669
	108.49	46.9671	-0.510855	5.44669
	108.49	46.7389	-0.524214	5.44669
	108.49	46.6294	-0.525254	5.44669
	108.49	46.6526	-0.521208	5.44669
	108.49	46.6993	-0.519185	5.44669
	108.49	46.7103	-0.511912	5.44669
	108.49	46.6983	-0.492598	5.44669
	108.49	46.6893	-0.476532	5.44669
	108.49	46.6898	-0.474995	5.44669
	108.49	46.6932	-0.487668	5.44669
	108.49	46.6945	-0.510468	5.44669
	108.49	46.6938	-0.526068	5.44669
	108.49	46.693	-0.52617	5.44669
	108.49	46.693	-0.513062	5.44669
	108.49	46.6932	-0.490589	5.44669
	108.49	46.6933	-0.47528	5.44669
	108.49	46.6933	-0.475185	5.44669
	108.49	46.6932	-0.488192	5.44669
	108.49	46.6932	-0.51062	5.44669
	108.49	46.6932	-0.518075	5.44669
	108.49	46.6933	-0.497909	5.44669
	108.49	46.6933	-0.484387	5.44669
	108.49	46.6933	-0.493377	5.44669
	108.49	46.6932	-0.495265	5.44669
	108.49	46.6933	-0.48393	5.44669
	108.49	46.6933	-0.477097	5.44669
	108.49	46.6933	-0.485911	5.44669
	108.49	46.6933	-0.508984	5.44669
	108.49	46.6933	-0.5182	5.44669
	108.49	46.6933	-0.490672	5.44669
	108.49	46.6933	-0.456452	5.44669
	108.49	46.6933	-0.46457	5.44669
	108.49	46.6933	-0.505752	5.44669
	108.49	46.6933	-0.532045	5.44669
	108.49	46.6933	-0.522438	5.44669
	108.49	46.6933	-0.492379	5.44669
	108.49	46.6933	-0.480561	5.44669
	108.49	46.6933	-0.493747	5.44669
	108.49	46.6933	-0.49678	5.44669
	108.49	46.6933	-0.492304	5.44669
	108.468	46.6441	-0.504925	5.44669
	108.41	46.5173	-0.522139	5.44669
	108.364	46.4649	-0.526501	5.44669
	108.36	46.5837	-0.522469	5.44669
	108.375	46.7164	-0.51927	5.44669
	108.382	46.74	-0.51937	5.44669
	108.38	46.7043	-0.52055	5.44669
	108.376	46.6812	-0.513138	5.44669
	108.398	46.6843	-0.484756	5.44669
	108.456	46.6938	-0.455823	5.44669
	108.481	46.6967	-0.458547	5.44669
	108.404	46.6945	-0.478596	5.44669
	108.286	46.6926	-0.495261	5.44669
	108.252	46.6925	-0.50445	5.44669
	108.322	46.6932	-0.488111	5.44669
	108.37	46.6935	-0.460001	5.44669
	108.322	46.6442	-0.466925	5.44669
	108.256	46.4681	-0.505471	5.44669
	108.24	46.2396	-0.523218	5.44669
	108.234	46.1301	-0.493982	5.44669
	108.189	46.1041	-0.456048	5.44669
	108.165	45.9749	-0.463224	5.44669
	108.214	45.7575	-0.505332	5.44669
	108.272	45.6359	-0.532347	5.44669
	108.284	45.6009	-0.530585	5.44669
	108.247	45.5214	-0.520543	5.44669
	108.179	45.4342	-0.517011	5.44669
	108.134	45.3663	-0.519108	5.44669
	108.112	45.261	-0.513373	5.44669
	108.092	45.1255	-0.485366	5.44669
	108.132	44.9404	-0.455996	5.44669
	108.207	44.7371	-0.466273	5.44669
	108.187	44.6411	-0.506629	5.44669
	108.08	44.6118	-0.531807	5.44669
	108.008	44.4763	-0.529897	5.44669
	108.011	44.2575	-0.520447	5.44669
	108.037	44.1867	-0.509344	5.44669
	108.046	44.3289	-0.483202	5.44669
	108.041	44.4285	-0.456521	5.44669
	108.036	44.3237	-0.459391	5.44669
	108.035	44.2291	-0.478701	5.44669
	108.037	44.3228	-0.487135	5.44669
	108.038	44.4108	-0.48402	5.44669
	108.038	44.3184	-0.487623	5.44669
	108.037	44.1349	-0.507232	5.44669
	108.037	43.9252	-0.524728	5.44669
	108.037	43.7289	-0.526758	5.44669
	108.037	43.6445	-0.521655	5.44669
	108.037	43.6667	-0.518838	5.44669
	108.037	43.6549	-0.519478	5.44669
	108.037	43.4864	-0.520749	5.44669
	108.037	43.2478	-0.521054	5.44669
	108.037	43.1313	-0.52073	5.44669
	108.015	43.1552	-0.520486	5.44669
	107.958	43.2047	-0.512628	5.44669
	107.934	43.2166	-0.484565	5.44669
	107.965	43.204	-0.448054	5.44669
	107.946	43.1944	-0.438373	5.44669
	107.853	43.1949	-0.470216	5.44669
	107.787	43.1985	-0.514238	5.44669
	107.809	43.1507	-0.533543	5.44669
	107.889	43.0232	-0.527912	5.44669
	107.922	42.9208	-0.511127	5.44669
	107.864	42.8636	-0.489158	5.44669
	107.799	42.7682	-0.483239	5.44669
	107.788	42.6823	-0.503886	5.44669
	107.806	42.6697	-0.524934	5.44669
	107.817	42.6933	-0.520171	5.44669
	107.815	42.7074	-0.493965	5.44669
	107.811	42.7049	-0.474161	5.44669
	107.809	42.6988	-0.473515	5.44669
	107.81	42.648	-0.480019	5.44669
	107.811	42.5227	-0.482932	5.44669
	107.811	42.4223	-0.481833	5.44669
	107.811	42.3651	-0.480337	5.44669
	107.811	42.269	-0.4801	5.44669
	107.789	42.1828	-0.480533	5.44669
	107.731	42.1704	-0.488669	5.44669
	107.685	42.1449	-0.50104	5.44669
	107.682	42.0323	-0.496903	5.44669
	107.718	41.9281	-0.489756	5.44669
	107.76	41.8648	-0.503812	5.44669
	107.724	41.7675	-0.522579	5.44669
	107.621	41.683	-0.51921	5.44669
	107.579	41.6225	-0.494399	5.44669
	107.641	41.4702	-0.482555	5.44669
	107.688	41.2554	-0.493864	5.44669
	107.643	41.1431	-0.496121	5.44669
	107.578	41.1603	-0.491986	5.44669
	107.562	41.2055	-0.505026	5.44669
	107.578	41.218	-0.514424	5.44669
	107.59	41.2072	-0.490504	5.44669
	107.589	41.1981	-0.449854	5.44669
	107.585	41.1982	-0.437008	5.44669
	107.583	41.2015	-0.461133	5.44669
	107.584	41.2028	-0.478189	5.44669
	107.585	41.2022	-0.469264	5.44669
	107.585	41.2015	-0.474019	5.44669
	107.585	41.2014	-0.5051	5.44669
	107.585	41.1524	-0.528404	5.44669
	107.585	41.0258	-0.529014	5.44669
	107.585	40.9733	-0.513416	5.44669
	107.585	41.0429	-0.489725	5.44669
	107.585	40.9997	-0.474793	5.44669
	107.585	40.7948	-0.475287	5.44669
	107.585	40.6496	-0.488408	5.44669
	107.585	40.6497	-0.510674	5.44669
	107.585	40.6995	-0.525891	5.44669
	107.585	40.72	-0.526023	5.44669
	107.585	40.7108	-0.513063	5.44669
	107.585	40.6997	-0.482771	5.44669
	107.585	40.6983	-0.455017	5.44669
	107.585	40.7017	-0.466786	5.44669
	107.585	40.7036	-0.499321	5.44669
	107.585	40.7032	-0.503705	5.44669
	107.585	40.6531	-0.493175	5.44669
	107.585	40.477	-0.50282	5.44669
	107.585	40.2488	-0.520947	5.44669
	107.585	40.1394	-0.52675	5.44669
	107.585	40.1625	-0.515126	5.44669
	107.585	40.2092	-0.483377	5.44669
	107.585	40.2202	-0.454538	5.44669
	107.585	40.2082	-0.458499	5.44669
	107.585	40.1992	-0.479032	5.44669
	107.585	40.1997	-0.495461	5.44669
	107.585	40.154	-0.512249	5.44669
	107.562	40.0284	-0.524036	5.44669
	107.505	39.9261	-0.524685	5.44669
	107.481	39.8682	-0.521032	5.44669
	107.513	39.7725	-0.519314	5.44669
	107.515	39.6868	-0.519899	5.44669
	107.502	39.6743	-0.520756	5.44669
	107.518	39.698	-0.520907	5.44669
	107.488	39.712	-0.520666	5.44669
	107.419	39.7095	-0.520511	5.44669
	107.414	39.6542	-0.520532	5.44669
	107.44	39.4766	-0.512725	5.44669
	107.407	39.2497	-0.484589	5.44669
	107.356	39.1413	-0.4559	5.44669
	107.341	39.1644	-0.466509	5.44669
	107.352	39.2107	-0.506762	5.44669
	107.362	39.1724	-0.531778	5.44669
	107.362	39.0337	-0.529838	5.44669
	107.359	38.9724	-0.520433	5.44669
	107.357	39.0425	-0.51723	5.44669
	107.358	39.0027	-0.519239	5.44669
	107.359	38.7991	-0.51335	5.44669
	107.359	38.6531	-0.493181	5.44669
	107.336	38.6033	-0.476265	5.44669
	107.279	38.4771	-0.466805	5.44669
	107.255	38.2695	-0.451603	5.44669
	107.286	38.1017	-0.445865	5.44669
	107.289	37.9377	-0.472044	5.44669
	107.276	37.8038	-0.504462	5.44669
	107.314	37.8353	-0.503939	5.44669
	107.363	37.9008	-0.491438	5.44669
	107.353	37.8194	-0.502008	5.44669
	107.262	37.6974	-0.521224	5.44669
	107.149	37.6649	-0.519284	5.44669
	107.122	37.6931	-0.494912	5.44669
	107.216	37.7162	-0.482744	5.44669
	107.319	37.7158	-0.501632	5.44669
	107.294	37.7074	-0.524166	5.44669
	107.173	37.7041	-0.520651	5.44669
	107.098	37.7056	-0.486568	5.44669
	107.104	37.7075	-0.453904	5.44669
	107.133	37.7077	-0.464969	5.4507
	107.142	37.7071	-0.506826	5.46104
	107.136	37.7068	-0.524482	5.46531
	107.13	37.7069	-0.5019	5.45562
	107.13	37.707	-0.475904	5.4448
	107.132	37.7071	-0.471416	5.44287
	107.133	37.707	-0.48639	5.44579
	107.133	37.6578	-0.511205	5.44767
	107.132	37.531	-0.526831	5.44742
	107.132	37.4294	-0.518357	5.44664
	107.132	37.3723	-0.484659	5.44641
	107.132	37.2766	-0.446049	5.44658
	107.132	37.1906	-0.437498	5.44674
	107.132	37.1781	-0.470562	5.44675
	107.132	37.2509	-0.514694	5.44669
	107.132	37.3918	-0.525741	5.44667
	107.132	37.4417	-0.499623	5.44668
	107.132	37.3168	-0.482372	5.44669
	107.132	37.1824	-0.499794	5.44669
	107.132	37.1603	-0.523527	5.44669
	107.132	37.1972	-0.528907	5.44669
	107.132	37.2203	-0.515113	5.44669
	107.132	37.266	-0.482604	5.44669
	107.132	37.3831	-0.454219	5.44669
	107.132	37.4327	-0.46651	5.44669
	107.132	37.3161	-0.499489	5.44669
	107.11	37.1853	-0.503873	5.44669
	107.03	37.1618	-0.493185	5.44669
	106.949	37.1968	-0.494894	5.44669
	106.979	37.2196	-0.484894	5.44669
	107.093	37.2166	-0.454187	5.44669
	107.164	37.2073	-0.440776	5.44669
	107.158	37.2044	-0.469035	5.44669
	107.109	37.2065	-0.512888	5.44669
	107.043	37.2084	-0.525527	5.44669
	107.025	37.2085	-0.500176	5.44669
	107.084	37.2078	-0.48268	5.44669
	107.122	37.2075	-0.499726	5.44669
	107.052	37.2077	-0.523389	5.44669
	106.931	37.1586	-0.521003	5.44669
	106.893	36.9827	-0.494863	5.44669
	106.963	36.7542	-0.482112	5.44669
	107.012	36.6446	-0.501385	5.44669
	106.965	36.6678	-0.524287	5.44669
	106.92	36.7145	-0.52866	5.44669
	106.962	36.7256	-0.514739	5.44669
	107.002	36.7135	-0.482536	5.44669
	106.961	36.6554	-0.454323	5.44669
	106.9	36.5291	-0.466578	5.44669
	106.885	36.4801	-0.507352	5.44669
	106.899	36.6002	-0.532001	5.44669
	106.911	36.683	-0.521851	5.44669
	106.91	36.5299	-0.484279	5.44669
	106.906	36.2657	-0.452518	5.44669
	106.904	36.1333	-0.465201	5.44669
	106.905	36.1597	-0.507416	5.44669
	106.906	36.2159	-0.532517	5.44669
	106.906	36.2297	-0.529915	5.44669
	106.906	36.1663	-0.520202	5.44669
	106.906	36.0287	-0.517106	5.44669
	106.906	35.9275	-0.519269	5.44669
	106.906	35.8745	-0.521277	5.44669
	106.906	35.7804	-0.513479	5.44669
	106.906	35.6935	-0.48464	5.44669
	106.906	35.6801	-0.447783	5.44669
	106.906	35.7037	-0.430362	5.44669
	106.906	35.7181	-0.434228	5.44669
	106.906	35.7157	-0.441732	5.44669
	106.906	35.7096	-0.443453	5.44669
	106.906	35.7079	-0.449369	5.44669
	106.906	35.7093	-0.476093	5.44669
	106.906	35.7105	-0.504862	5.44669
	106.906	35.7105	-0.50266	5.44669
	106.906	35.7101	-0.482887	5.44669
	106.906	35.7099	-0.474023	5.44669
	106.906	35.71	-0.484992	5.44669
	106.906	35.7101	-0.509691	5.44669
	106.906	35.7101	-0.518823	5.44669
	106.906	35.7101	-0.490682	5.44669
	106.906	35.6609	-0.448364	5.44669
	106.906	35.5341	-0.43632	5.44669
	106.906	35.4325	-0.469245	5.44669
	106.906	35.3753	-0.50669	5.44669
	106.906	35.2797	-0.505868	5.44669
	106.906	35.1937	-0.491454	5.44669
	106.906	35.1811	-0.501329	5.44669
	106.906	35.2048	-0.520934	5.44669
	106.906	35.2189	-0.527274	5.44669
	106.906	35.2164	-0.51535	5.44669
	106.906	35.2103	-0.491155	5.44669
	106.906	35.2086	-0.474704	5.44669
	106.884	35.2101	-0.474742	5.44669
	106.826	35.2113	-0.488211	5.44669
	106.802	35.2113	-0.502915	5.44669
	106.856	35.2108	-0.497853	5.44669
	106.916	35.2107	-0.489487	5.44669
	106.927	35.2108	-0.503362	5.44669
	106.911	35.2108	-0.522486	5.44669
	106.878	35.2109	-0.519331	5.44669
	106.822	35.2108	-0.494483	5.44669
	106.803	35.2108	-0.482547	5.44669
	106.835	35.1616	-0.493831	5.44669
	106.837	35.0349	-0.488239	5.44669
	106.823	34.9824	-0.463838	5.44669
	106.861	35.0521	-0.468488	5.44669
	106.911	35.058	-0.504762	5.44669
	106.923	35.0292	-0.530236	5.44669
	106.911	35.1123	-0.529903	5.44669
	106.902	35.222	-0.521008	5.44669
	106.902	35.2486	-0.517448	5.44669
	106.906	35.2224	-0.519126	5.44669
	106.907	35.2022	-0.521096	5.44669
	106.906	35.2031	-0.513453	5.44669
	106.906	35.2598	-0.492564	5.44669
	106.906	35.3895	-0.483841	5.44669
	106.883	35.4404	-0.502927	5.44669
	106.826	35.3199	-0.524319	5.44669
	106.802	35.2362	-0.520255	5.44669
	106.834	35.3891	-0.494219	5.44669
	106.814	35.6535	-0.482109	5.44669
	106.721	35.7369	-0.493741	5.44669
	106.678	35.5346	-0.496228	5.44669
	106.735	35.2499	-0.492075	5.44669
	106.804	35.1265	-0.505025	5.44669
	106.817	35.1639	-0.522263	5.44669
	106.799	35.2215	-0.526517	5.44669
	106.809	35.232	-0.514561	5.44669
	106.868	35.2159	-0.483223	5.44669
	106.896	35.2054	-0.446804	5.44669
	106.822	35.2067	-0.438326	5.44669
	106.703	35.211	-0.46277	5.44669
	106.668	35.2124	-0.486277	5.44669
	106.738	35.2114	-0.496929	5.44669
	106.786	35.2105	-0.510281	5.44669
	106.738	35.2105	-0.522689	5.44669
	106.694	35.2108	-0.516949	5.44669
	106.736	35.2109	-0.493412	5.44669
	106.776	35.2109	-0.482945	5.44669
	106.735	35.2108	-0.502249	5.44669
	106.674	35.1616	-0.524353	5.44669
	106.658	35.0349	-0.52838	5.44669
	106.673	34.9332	-0.522469	5.44669
	106.684	34.9253	-0.518602	5.44669
	106.684	35.0056	-0.51909	5.44669
	106.68	35.148	-0.52067	5.44669
	106.678	35.1958	-0.513288	5.44669
	106.679	35.0204	-0.492646	5.44669
	106.68	34.8085	-0.483934	5.44669
	106.68	34.8121	-0.502937	5.44669
	106.68	34.9429	-0.52429	5.44669
	106.679	35.0049	-0.52811	5.44669
	106.679	34.9366	-0.514507	5.44669
	106.68	34.78	-0.490505	5.44669
	106.68	34.6727	-0.474732	5.44669
	106.68	34.673	-0.474985	5.44669
	106.702	34.7096	-0.488303	5.44669
	106.759	34.7245	-0.510738	5.44669
	106.783	34.7177	-0.525955	5.44669
	106.729	34.7096	-0.526027	5.44669
	106.669	34.7086	-0.520912	5.44669
	106.658	34.711	-0.518787	5.44669
	106.675	34.7124	-0.51185	5.44669
	106.685	34.7121	-0.484843	5.44669
	106.684	34.7115	-0.456317	5.44669
	106.679	34.7114	-0.466594	5.44669
	106.678	34.7115	-0.506649	5.4507
	106.679	34.7116	-0.531701	5.46104
	106.68	34.7116	-0.521975	5.46531
	106.68	34.7116	-0.484437	5.45562
	106.68	34.7116	-0.45254	5.4448
	106.679	34.7116	-0.457284	5.44287
	106.679	34.7116	-0.471363	5.44579
	106.68	34.7116	-0.467822	5.44767
	106.68	34.7116	-0.475849	5.44742
	106.68	34.7116	-0.50638	5.44664
	106.68	34.7116	-0.52829	5.44641
	106.68	34.7116	-0.528511	5.44658
	106.68	34.6624	-0.521117	5.44674
	106.68	34.5356	-0.517988	5.44675
	106.68	34.4832	-0.519314	5.44669
	106.68	34.602	-0.520982	5.44667
	106.68	34.7348	-0.513339	5.44668
	106.68	34.7583	-0.484686	5.44669
	106.68	34.7226	-0.455723	5.44669
	106.68	34.6995	-0.4664	5.44669
	106.68	34.6534	-0.50678	5.44669
	106.68	34.487	-0.531824	5.44669
	106.68	34.2614	-0.529851	5.44669
	106.68	34.1989	-0.520422	5.44669
	106.68	34.3469	-0.517221	5.44669
	106.68	34.4952	-0.519239	5.44669
	106.68	34.5641	-0.521224	5.44669
	106.68	34.5988	-0.521338	5.44669
	106.68	34.4998	-0.52068	5.44669
	106.68	34.2842	-0.512493	5.44669
	106.68	34.2036	-0.49231	5.44669
	106.68	34.3407	-0.484075	5.44669
	106.68	34.4418	-0.495245	5.44669
	106.68	34.3393	-0.496159	5.44669
	106.68	34.2453	-0.491511	5.44669
	106.68	34.3383	-0.496943	5.44669
	106.68	34.4259	-0.494219	5.44669
	106.68	34.3827	-0.490094	5.44669
	106.68	34.4245	-0.504909	5.44669
	106.68	34.6193	-0.522918	5.44669
	106.68	34.7609	-0.526833	5.44669
	106.68	34.7628	-0.522331	5.44669
	106.68	34.7152	-0.519094	5.44669
	106.68	34.6948	-0.511475	5.44669
	106.68	34.7033	-0.484576	5.44669
	106.68	34.7141	-0.448468	5.44669
	106.68	34.7156	-0.430671	5.44669
	106.68	34.7124	-0.441985	5.44669
	106.68	34.7105	-0.477601	5.44669
	106.68	34.7109	-0.515999	5.44669
	106.68	34.7117	-0.531648	5.44268
	106.68	34.7119	-0.526492	5.43234
	106.68	34.7117	-0.519076	5.42806
	106.68	34.7115	-0.517851	5.43775
	106.68	34.7115	-0.519982	5.44858
	106.68	34.7116	-0.51344	5.4505
	106.68	34.7116	-0.492955	5.44759
	106.68	34.7116	-0.484009	5.44571
	106.68	34.7116	-0.494988	5.44595
	106.68	34.7116	-0.488204	5.44673
	106.68	34.6624	-0.455541	5.44696
	106.68	34.4864	-0.440167	5.44679
	106.68	34.258	-0.468299	5.44663
	106.68	34.1485	-0.504925	5.44663
	106.68	34.1716	-0.505465	5.44668
	106.68	34.2184	-0.491912	5.44671
	106.68	34.2294	-0.501665	5.4467
	106.68	34.2174	-0.520912	5.44668
	106.68	34.2084	-0.527145	5.44668
	106.68	34.2089	-0.523175	5.44669
	106.68	34.2123	-0.519337	5.44669
	106.68	34.2136	-0.519147	5.44669
	106.68	34.2129	-0.520433	5.44669
	106.68	34.2121	-0.521039	5.44669
	106.68	34.2121	-0.520836	5.44669
	106.68	34.2123	-0.520536	5.44669
	106.68	34.2124	-0.512611	5.44669
	106.68	34.2124	-0.492411	5.44669
	106.68	34.1632	-0.476205	5.44669
	106.68	34.0364	-0.474925	5.44669
	106.68	33.9839	-0.479884	5.44669
	106.68	34.1028	-0.482374	5.44669
	106.68	34.2355	-0.489518	5.44669
	106.68	34.2591	-0.500742	5.44669
	106.68	34.2234	-0.496477	5.44669
	106.68	34.2003	-0.489683	5.44669
	106.68	34.2034	-0.503933	5.44669
	106.68	34.2129	-0.514785	5.44669
	106.68	34.2158	-0.498914	5.44669
	106.68	34.2136	-0.485978	5.44669
	106.68	34.1625	-0.501558	5.44669
	106.68	34.0357	-0.522984	5.44669
	106.68	33.9347	-0.528053	5.44669
	106.68	33.927	-0.514948	5.44669
	106.68	33.9581	-0.49071	5.44669
	106.68	33.9735	-0.482531	5.44669
	106.68	34.0181	-0.503038	5.44669
	106.68	34.1375	-0.52483	5.44669
	106.68	34.1884	-0.5283	5.44669
	106.68	34.0224	-0.522266	5.44669
	106.68	33.7643	-0.518546	5.44669
	106.68	33.6881	-0.519139	5.44669
	106.68	33.8421	-0.51284	5.44669
	106.68	33.9978	-0.485132	5.44669
	106.68	34.0676	-0.456087	5.44669
	106.68	34.1493	-0.466394	5.44669
	106.68	34.2249	-0.498777	5.44669
	106.68	34.2381	-0.503616	5.44669
	106.68	34.1692	-0.493331	5.44669
	106.68	34.0297	-0.502917	5.44669
	106.68	33.9298	-0.520932	5.44669
	106.68	33.8779	-0.526709	5.44669
	106.68	33.7839	-0.522985	5.44669
	106.68	33.6966	-0.519412	5.44669
	106.68	33.7322	-0.519247	5.44669
	106.68	33.8827	-0.520448	5.44669
	106.68	33.9496	-0.52101	5.44669
	106.68	33.8284	-0.520819	5.44669
	106.68	33.6895	-0.520539	5.44669
	106.68	33.6642	-0.520489	5.44669
	106.68	33.7013	-0.520568	5.44669
	106.68	33.7256	-0.520619	5.44669
	106.68	33.7226	-0.512741	5.44669
	106.68	33.7126	-0.492436	5.44669
	106.68	33.6604	-0.476169	5.44669
	106.68	33.4866	-0.474901	5.44669
	106.68	33.1619	-0.487757	5.44669
	106.68	32.6512	-0.510539	5.44669
	106.68	32.041	-0.526066	5.44669
	106.68	31.5415	-0.526144	5.44669
	106.68	31.0883	-0.520922	5.44669
	106.68	30.5111	-0.518749	5.44669
	106.68	29.9474	-0.519702	5.44669
	106.68	29.6432	-0.520874	5.44669
	106.702	29.5745	-0.521027	5.44669
	106.759	29.4838	-0.520674	5.44669
	106.783	29.2958	-0.512601	5.44669
	106.729	29.1724	-0.484487	5.44669
	106.669	29.1262	-0.455901	5.44669
	106.658	28.9934	-0.458675	5.44669
	106.675	28.7818	-0.478622	5.44669
	106.707	28.6638	-0.487356	5.44669
	106.763	28.6283	-0.484141	5.44669
	106.783	28.4981	-0.487595	5.44669
	106.728	28.2837	-0.507178	5.44669
	106.691	28.1637	-0.524715	5.44669
	106.761	28.1775	-0.518902	5.44669
	106.858	28.224	-0.49351	5.44669
	106.861	28.2383	-0.474422	5.44669
	106.802	28.2277	-0.473785	5.44669
	106.773	28.169	-0.48004	5.44669
	106.804	27.9928	-0.482844	5.44669
	106.875	27.7677	-0.48966	5.44669
	106.923	27.6595	-0.508505	5.44669
	106.923	27.6822	-0.524537	5.44669
	106.907	27.6789	-0.526226	5.44669
	106.9	27.5139	-0.5215	5.44669
	106.903	27.2737	-0.518962	5.44669
	106.907	27.1553	-0.519586	5.44669
	106.907	27.1789	-0.52075	5.44669
	106.906	27.2782	-0.521016	5.44669
	106.905	27.4173	-0.520714	5.44669
	106.906	27.457	-0.520493	5.44669
	106.906	27.3285	-0.512637	5.44669
	106.906	27.1962	-0.492437	5.44669
	106.906	27.1762	-0.484078	5.44669
	106.906	27.2133	-0.503072	5.44669
	106.906	27.2357	-0.524295	5.44669
	106.906	27.2318	-0.520193	5.44669
	106.906	27.2222	-0.494202	5.44669
	106.906	27.2196	-0.482123	5.44669
	106.906	27.2219	-0.493754	5.44669
	106.906	27.2238	-0.488357	5.44669
	106.906	27.2238	-0.456044	5.44669
	106.906	27.2231	-0.440323	5.44669
	106.906	27.1736	-0.460315	5.44669
	106.906	27.047	-0.476667	5.44669
	106.906	26.9455	-0.468918	5.44669
	106.906	26.8884	-0.474414	5.44669
	106.906	26.7927	-0.505389	5.44669
	106.906	26.7066	-0.528384	5.44669
	106.906	26.6941	-0.528903	5.44669
	106.906	26.7178	-0.521247	5.44669
	106.906	26.7319	-0.510033	5.44669
	106.906	26.7293	-0.491076	5.44669
	106.906	26.7233	-0.484433	5.44669
	106.906	26.7216	-0.495833	5.44669
	106.906	26.7231	-0.496278	5.44669
	106.906	26.7243	-0.491352	5.44669
	106.928	26.7243	-0.504705	5.44669
	107.008	26.7238	-0.514515	5.44669
	107.089	26.6745	-0.498527	5.44669
	107.059	26.4986	-0.485912	5.44669
	106.945	26.2703	-0.493797	5.44669
	106.896	26.1607	-0.494898	5.44669
	106.959	26.2331	-0.491498	5.44669
	107.01	26.4065	-0.505256	5.44669
	106.987	26.47	-0.522565	5.44669
	107.001	26.3392	-0.518691	5.44669
	107.088	26.1974	-0.486316	5.44669
	107.154	26.1744	-0.454496	5.44669
	107.156	26.2135	-0.465306	5.44669
	107.134	26.2378	-0.498886	5.44669
	107.125	26.2341	-0.504049	5.44669
	107.128	26.2238	-0.493473	5.44669
	107.133	26.1717	-0.502823	5.44669
	107.134	26.0473	-0.520842	5.44669
	107.133	25.9478	-0.518834	5.44669
	107.132	25.8906	-0.494859	5.44669
	107.132	25.7943	-0.482882	5.44669
	107.132	25.7079	-0.501708	5.44669
	107.132	25.6955	-0.524149	5.44669
	107.132	25.7194	-0.528487	5.44669
	107.132	25.7335	-0.522586	5.44669
	107.132	25.7309	-0.518614	5.44669
	107.132	25.7248	-0.519053	5.44669
	107.132	25.7231	-0.520651	5.44669
	107.132	25.7246	-0.513293	5.44669
	107.132	25.7258	-0.492655	5.44669
	107.132	25.7258	-0.483936	5.44669
	107.132	25.7254	-0.502934	5.44669
	107.154	25.7252	-0.516417	5.44669
	107.234	25.7253	-0.499954	5.44669
	107.338	25.6762	-0.477963	5.44669
	107.365	25.5002	-0.465101	5.44669
	107.275	25.2718	-0.458155	5.44669
	107.172	25.1622	-0.466203	5.44669
	107.175	25.1854	-0.480925	5.44669
	107.237	25.2321	-0.485637	5.44669
	107.288	25.2432	-0.482601	5.44669
	107.314	25.2311	-0.48756	5.44669
	107.289	25.2221	-0.50771	5.44669
	107.266	25.2227	-0.52495	5.44669
	107.31	25.2261	-0.518811	5.44669
	107.365	25.2273	-0.493388	5.44669
	107.378	25.2266	-0.482274	5.44669
	107.364	25.2259	-0.494106	5.44669
	107.354	25.2258	-0.496322	5.44669
	107.355	25.2261	-0.484114	5.44669
	107.358	25.2262	-0.468928	5.44669
	107.36	25.2262	-0.457565	5.44669
	107.359	25.2261	-0.472465	5.44669
	107.358	25.2261	-0.500745	5.44669
	107.358	25.2261	-0.502275	5.44669
	107.358	25.2261	-0.484197	5.44669
	107.359	25.2261	-0.47471	5.44669
	107.358	25.1769	-0.484814	5.44669
	107.358	25.0009	-0.509373	5.44669
	107.358	24.8217	-0.526624	5.44669
	107.358	24.8389	-0.526792	5.44669
	107.358	24.9145	-0.513125	5.44669
	107.358	24.8425	-0.490394	5.44669
	107.358	24.7207	-0.483047	5.44669
	107.381	24.6851	-0.503366	5.44669
	107.46	24.7119	-0.524784	5.44669
	107.542	24.7355	-0.528164	5.44669
	107.512	24.7358	-0.522225	5.44669
	107.42	24.6784	-0.510706	5.44669
	107.429	24.548	-0.491011	5.44669
	107.538	24.497	-0.484166	5.44669
	107.614	24.6177	-0.503615	5.44669
	107.613	24.7507	-0.524491	5.44669
	107.586	24.7246	-0.520082	5.44669
	107.575	24.5618	-0.494085	5.44669
	107.558	24.4863	-0.482114	5.44669
	107.506	24.6083	-0.493791	5.44669
	107.483	24.7506	-0.488376	5.44669
	107.535	24.777	-0.46391	5.44669
	107.595	24.7391	-0.468469	5.44669
	107.605	24.7141	-0.504728	5.44669
	107.59	24.7172	-0.522358	5.44669
	107.579	24.7273	-0.501756	5.44669
	107.581	24.7797	-0.484469	5.44669
	107.585	24.9042	-0.492043	5.44669
	107.586	24.9545	-0.494676	5.44669
	107.585	24.8357	-0.484158	5.44669
	107.584	24.7036	-0.477402	5.44669
	107.584	24.7296	-0.485957	5.44669
	107.585	24.8919	-0.501024	5.44669
	107.585	25.0165	-0.489991	5.44669
	107.585	25.0213	-0.454137	5.44669
	107.585	24.9807	-0.438942	5.44669
	107.585	24.9623	-0.468285	5.44669
	107.585	24.9198	-0.513225	5.44669
	107.585	24.8516	-0.533806	5.44669
	107.585	24.8783	-0.528382	5.44669
	107.585	24.9693	-0.519101	5.44268
	107.585	25.0067	-0.51719	5.43234
	107.585	24.9423	-0.519696	5.42806
	107.585	24.8452	-0.513555	5.43775
	107.585	24.8676	-0.493105	5.44858
	107.585	24.9671	-0.484031	5.4505
	107.585	25.0096	-0.502815	5.44759
	107.585	24.9934	-0.524204	5.44571
	107.585	24.9718	-0.520246	5.44595
	107.585	24.9193	-0.486386	5.44673
	107.585	24.7988	-0.453972	5.44696
	107.585	24.7502	-0.465062	5.44679
	107.585	24.8684	-0.506841	5.44663
	107.585	24.9503	-0.532326	5.44663
	107.585	24.8959	-0.530039	5.44668
	107.585	24.9349	-0.520322	5.44671
	107.585	25.1326	-0.517112	5.4467
	107.585	25.2764	-0.519229	5.44668
	107.585	25.2782	-0.521258	5.44668
	107.607	25.2297	-0.521356	5.44669
	107.664	25.209	-0.520675	5.44669
	107.711	25.2177	-0.512485	5.44669
	107.736	25.2286	-0.492308	5.44669
	107.757	25.2302	-0.484078	5.44669
	107.739	25.2269	-0.495246	5.44669
	107.721	25.225	-0.496159	5.44669
	107.764	25.2254	-0.491511	5.44669
	107.796	25.2262	-0.496943	5.44669
	107.75	25.2264	-0.494219	5.44669
	107.713	25.2262	-0.490094	5.44669
	107.757	25.226	-0.504909	5.44669
	107.818	25.1769	-0.522918	5.44669
	107.832	25.0009	-0.518962	5.44669
	107.817	24.7726	-0.486304	5.44669
	107.806	24.7122	-0.446523	5.44669
	107.807	24.8621	-0.437112	5.44669
	107.811	24.9613	-0.470232	5.44669
	107.813	24.8535	-0.514693	5.44669
	107.812	24.7579	-0.533728	5.44669
	107.811	24.9013	-0.527828	5.44669
	107.811	25.1168	-0.518896	5.44669
	107.811	25.126	-0.517301	5.44669
	107.811	24.9994	-0.511944	5.44669
	107.811	24.9345	-0.493281	5.44669
	107.811	24.951	-0.484677	5.44669
	107.811	24.9808	-0.503023	5.44669
	107.833	25.0365	-0.516191	5.44669
	107.891	25.1555	-0.491957	5.44669
	107.915	25.2515	-0.449835	5.44669
	107.883	25.2599	-0.436483	5.44669
	107.88	25.2309	-0.468791	5.44669
	107.893	25.2161	-0.514312	5.44669
	107.878	25.2202	-0.526211	5.44669
	107.908	25.2272	-0.499956	5.44669
	107.999	25.2287	-0.482345	5.44669
	108.039	25.2268	-0.491793	5.44669
	107.98	25.2255	-0.495327	5.44669
	107.935	25.2256	-0.49239	5.44669
	107.98	25.2261	-0.505477	5.44669
	108.044	25.2263	-0.51447	5.44669
	108.06	25.2262	-0.498233	5.44669
	108.044	25.2261	-0.485805	5.44669
	108.032	25.2261	-0.501727	5.44669
	108.033	25.2261	-0.515246	5.44669
	108.037	25.2261	-0.499893	5.44669
	108.039	25.2261	-0.486224	5.44669
	108.038	25.2261	-0.501313	5.44669
	108.037	25.2261	-0.522794	5.44669
	108.037	25.2261	-0.52806	5.44669
	108.037	25.2261	-0.522889	5.44669
	108.037	25.2261	-0.511021	5.44669
	108.037	25.2261	-0.490907	5.44669
	108.037	25.2261	-0.484011	5.44669
	108.037	25.2753	-0.495716	5.44669
	108.037	25.4513	-0.496379	5.44669
	108.037	25.6797	-0.491436	5.44669
	108.037	25.74	-0.496833	5.44669
	108.037	25.5409	-0.486329	5.44669
	108.037	25.315	-0.46197	5.44669
	108.037	25.3703	-0.468384	5.44669
	108.037	25.6339	-0.497512	5.44669
	108.037	25.7992	-0.502377	5.44669
	108.037	25.7866	-0.493262	5.44669
	108.037	25.7244	-0.503329	5.44669
	108.037	25.7031	-0.521129	5.44669
	108.037	25.7164	-0.526645	5.44669
	108.037	25.7295	-0.522888	5.44669
	108.037	25.7303	-0.519395	5.44669
	108.037	25.7259	-0.519273	5.44669
	108.037	25.7238	-0.520465	5.44669
	108.037	25.7245	-0.521008	5.44669
	108.037	25.7255	-0.512941	5.44669
	108.037	25.7257	-0.48451	5.44669
	108.037	25.7254	-0.455791	5.44669
	108.037	25.7252	-0.466491	5.44669
	108.037	25.7253	-0.506794	5.44669
	108.037	25.7253	-0.531798	5.44669
	108.037	25.7254	-0.529835	5.44669
	108.037	25.7254	-0.520424	5.44669
	108.037	25.7253	-0.517228	5.44669
	108.06	25.7745	-0.511371	5.44669
	108.117	25.9013	-0.485196	5.44669
	108.141	25.9537	-0.456636	5.44669
	108.109	25.8349	-0.466602	5.44669
	108.107	25.7514	-0.506539	5.44669
	108.142	25.9038	-0.531652	5.44669
	108.184	26.1679	-0.529864	5.44669
	108.238	26.3005	-0.520488	5.44669
	108.275	26.2743	-0.517244	5.44669
	108.277	26.218	-0.519225	5.44669
	108.242	26.2041	-0.52121	5.44669
	108.18	26.2183	-0.513466	5.44669
	108.158	26.2292	-0.492529	5.44669
	108.214	26.2287	-0.475951	5.44669
	108.275	26.2739	-0.466905	5.44669
	108.285	26.3991	-0.459627	5.44669
	108.268	26.5015	-0.474049	5.44669
	108.258	26.5596	-0.508547	5.44669
	108.26	26.6553	-0.529838	5.44669
	108.264	26.6918	-0.520519	5.44669
	108.265	26.5774	-0.484489	5.44669
	108.264	26.4522	-0.453079	5.44669
	108.263	26.4302	-0.457491	5.44669
	108.263	26.5131	-0.479128	5.44669
	108.264	26.6123	-0.49586	5.44669
	108.286	26.5843	-0.512382	5.44669
	108.343	26.4816	-0.516079	5.44669
	108.367	26.4399	-0.496446	5.44669
	108.313	26.4574	-0.484483	5.44669
	108.275	26.4794	-0.493938	5.44669
	108.322	26.5315	-0.487594	5.44669
	108.362	26.6517	-0.46353	5.44669
	108.341	26.7495	-0.468588	5.44669
	108.359	26.7582	-0.504913	5.44669
	108.448	26.7288	-0.530264	5.44669
	108.512	26.7136	-0.529861	5.44669
	108.491	26.7178	-0.52098	5.44669
	108.389	26.7249	-0.517451	5.44669
	108.299	26.7264	-0.519137	5.44669
	108.311	26.7245	-0.521099	5.44669
	108.372	26.7232	-0.521322	5.44669
	108.42	26.7233	-0.520718	5.44669
	108.467	26.773	-0.520386	5.44669
	108.499	26.9	-0.520461	5.44669
	108.501	27.0015	-0.520611	5.44669
	108.491	27.0585	-0.520647	5.44669
	108.486	27.1542	-0.520608	5.44669
	108.488	27.2402	-0.52058	5.44669
	108.49	27.2527	-0.520581	5.44669
	108.491	27.2291	-0.512721	5.44669
	108.49	27.215	-0.492441	5.44669
	108.49	27.2175	-0.484049	5.44669
	108.49	27.2236	-0.503058	5.44669
	108.49	27.2252	-0.5243	5.44669
	108.49	27.2238	-0.528071	5.44669
	108.49	27.2226	-0.514488	5.44669
	108.49	27.2226	-0.48264	5.44669
	108.49	27.223	-0.454456	5.44669
	108.49	27.2232	-0.466597	5.44669
	108.49	27.2231	-0.507312	5.44669
	108.49	27.223	-0.531978	5.44669
	108.49	27.223	-0.529726	5.44669
	108.49	27.223	-0.520315	5.44669
	108.49	27.2231	-0.517221	5.44669
	108.49	27.1739	-0.511407	5.44669
	108.512	26.9979	-0.485213	5.44669
	108.57	26.7695	-0.45663	5.44669
	108.616	26.6599	-0.466593	5.44669
	108.619	26.6339	-0.506538	5.4507
	108.605	26.5047	-0.531655	5.46104
	108.598	26.2873	-0.529866	5.46531
	108.6	26.1657	-0.512618	5.45562
	108.626	26.1307	-0.489088	5.4448
	108.662	26.0512	-0.48268	5.44287
	108.649	25.964	-0.503676	5.44579
	108.629	25.8961	-0.525045	5.44767
	108.646	25.7908	-0.528163	5.44742
	108.62	25.7045	-0.514261	5.44664
	108.551	25.6953	-0.482512	5.44641
	108.546	25.7205	-0.454483	5.44658
	108.593	25.734	-0.458783	5.44674
	108.641	25.7307	-0.479171	5.44675
	108.693	25.7245	-0.487548	5.44669
	108.728	25.7231	-0.484026	5.44667
	108.728	25.6755	-0.479608	5.44668
	108.717	25.5007	-0.479014	5.44669
	108.712	25.2722	-0.488208	5.44669
	108.714	25.1622	-0.501387	5.44669
	108.717	25.1852	-0.497213	5.44669
	108.717	25.2321	-0.489762	5.44669
	108.716	25.2432	-0.503705	5.44669
	108.716	25.2312	-0.522532	5.44669
	108.716	25.2221	-0.527099	5.44669
	108.716	25.2227	-0.522579	5.44669
	108.716	25.2261	-0.511233	5.44669
	108.716	25.2273	-0.491106	5.44669
	108.738	25.2266	-0.484019	5.44669
	108.796	25.2259	-0.50352	5.44669
	108.82	25.2258	-0.524504	5.44669
	108.766	25.2261	-0.527992	5.44669
	108.706	25.2262	-0.522253	5.4507
	108.717	25.2262	-0.510779	5.46104
	108.791	25.2261	-0.483161	5.46531
	108.825	25.2261	-0.448123	5.45562
	108.792	25.2261	-0.43103	5.4448
	108.785	25.2261	-0.442257	5.44287
	108.797	25.2261	-0.477588	5.44579
	108.76	25.2261	-0.508025	5.44767
	108.711	25.2261	-0.495584	5.44742
	108.699	25.2261	-0.461812	5.44664
	108.733	25.2261	-0.457149	5.44641
	108.822	25.1769	-0.475872	5.44658
	108.925	25.0501	-0.494616	5.44674
	108.949	24.9977	-0.513018	5.44675
	108.88	25.1165	-0.524659	5.44669
	108.836	25.2493	-0.524672	5.44667
	108.885	25.2728	-0.512935	5.44668
	108.951	25.2371	-0.483197	5.44669
	108.965	25.1649	-0.455241	5.44669
	108.949	24.992	-0.466728	5.44669
	108.937	24.7731	-0.499217	5.44669
	108.938	24.6664	-0.503682	5.44669
	108.942	24.6874	-0.493202	5.44669
	108.944	24.7322	-0.50284	5.44669
	108.943	24.7432	-0.520946	5.44669
	108.942	24.7318	-0.526742	5.44669
	108.942	24.7231	-0.515123	5.44669
	108.942	24.6744	-0.483378	5.44669
	108.943	24.5508	-0.45454	5.44669
	108.943	24.4996	-0.46637	5.44669
	108.942	24.5686	-0.507187	5.44669
	108.942	24.5739	-0.532006	5.44669
	108.942	24.5449	-0.529782	5.44669
	108.942	24.6283	-0.520328	5.44669
	108.942	24.6889	-0.517206	5.44669
	108.942	24.5395	-0.511396	5.44669
	108.942	24.2849	-0.493085	5.44669
	108.965	24.1551	-0.476919	5.44669
	109.045	24.1792	-0.474984	5.44669
	109.148	24.2335	-0.487525	5.44669
	109.198	24.2474	-0.502541	5.44669
	109.187	24.2338	-0.49794	5.44669
	109.166	24.174	-0.489656	5.44669
	109.161	24.0476	-0.503402	5.44669
	109.166	23.9499	-0.522443	5.44669
	109.171	23.8943	-0.519299	5.44669
	109.17	23.8471	-0.486614	5.44669
	109.169	23.887	-0.446534	5.44669
	109.168	23.9268	-0.437006	5.44669
	109.169	23.8319	-0.470184	5.44669
	109.169	23.7134	-0.51471	5.44669
	109.191	23.6872	-0.533753	5.44669
	109.271	23.7168	-0.527832	5.44669
	109.374	23.7382	-0.518889	5.44669
	109.424	23.7366	-0.517297	5.44669
	109.413	23.7284	-0.519816	5.44669
	109.392	23.7255	-0.521438	5.44669
	109.387	23.7272	-0.521223	5.44669
	109.393	23.7289	-0.512685	5.44669
	109.397	23.7291	-0.492197	5.44669
	109.397	23.7285	-0.48396	5.44669
	109.395	23.7282	-0.503107	5.44669
	109.394	23.7283	-0.524352	5.44669
	109.395	23.7284	-0.528075	5.44669
	109.395	23.7284	-0.522342	5.44669
	109.395	23.7284	-0.518658	5.44669
	109.395	23.7284	-0.511288	5.44669
	109.395	23.7284	-0.484653	5.44669
	109.395	23.7284	-0.456438	5.44669
	109.395	23.7284	-0.466712	5.44669
	109.395	23.7284	-0.506656	5.44669
	109.395	23.7284	-0.531662	5.44669
	109.395	23.7284	-0.529827	5.44669
	109.395	23.7284	-0.520469	5.44669
	109.395	23.7284	-0.517249	5.44669
	109.395	23.7284	-0.519234	5.44669
	109.395	23.7284	-0.521212	5.44669
	109.395	23.7284	-0.521334	5.44669
	109.417	23.7284	-0.512812	5.44669
	109.497	23.7284	-0.492211	5.44669
	109.601	23.7284	-0.483921	5.44669
	109.65	23.7284	-0.503086	5.44669
	109.64	23.7284	-0.524357	5.44669
	109.619	23.7284	-0.528085	5.44669
	109.591	23.6792	-0.522344	5.44669
	109.517	23.5524	-0.518655	5.44669
	109.44	23.5	-0.519157	5.44669
	109.47	23.5696	-0.52068	5.44669
	109.582	23.5264	-0.521139	5.44669
	109.652	23.3708	-0.52079	5.44669
	109.647	23.3523	-0.51261	5.44669
	109.621	23.4048	-0.484449	5.44669
	109.612	23.3358	-0.455882	5.44669
	109.618	23.2236	-0.466552	5.44669
	109.623	23.1908	-0.506786	5.44669
	109.623	23.2154	-0.531773	5.44669
	109.622	23.2371	-0.529827	5.44669
	109.621	23.2374	-0.512559	5.44669
	109.621	23.2298	-0.489077	5.44669
	109.621	23.2265	-0.482697	5.44669
	109.621	23.2278	-0.503687	5.44669
	109.621	23.2295	-0.525044	5.44669
	109.621	23.2298	-0.528159	5.44669
	109.621	23.2293	-0.522131	5.44669
	109.621	23.229	-0.518539	5.44669
	109.621	23.229	-0.519184	5.44669
	109.621	23.2292	-0.520732	5.44669
	109.621	23.2292	-0.521151	5.44669
	109.621	23.2292	-0.512906	5.44669
	109.621	23.2292	-0.492315	5.44669
	109.644	23.2292	-0.483931	5.44669
	109.723	23.2292	-0.503053	5.44669
	109.827	23.2292	-0.516469	5.44669
	109.877	23.2292	-0.499934	5.44669
	109.844	23.2292	-0.485807	5.44669
	109.765	23.2292	-0.501123	5.44669
	109.736	23.2292	-0.522863	5.44669
	109.796	23.2292	-0.520286	5.44669
	109.86	23.2292	-0.494749	5.44669
	109.87	23.2292	-0.474449	5.44669
	109.853	23.2292	-0.473356	5.44669
	109.842	23.2292	-0.487721	5.44669
	109.843	23.18	-0.503202	5.44669
	109.848	23.0532	-0.498147	5.44669
	109.849	23.0008	-0.489508	5.44669
	109.848	23.1196	-0.503267	5.44669
	109.847	23.2031	-0.514568	5.44669
	109.847	23.0507	-0.49906	5.44669
	109.848	22.7866	-0.486117	5.44669
	109.848	22.7032	-0.493693	5.44669
	109.87	22.8562	-0.486911	5.44669
	109.927	22.9649	-0.463331	5.44669
	109.951	22.86	-0.468748	5.44669
	109.897	22.713	-0.505051	5.44669
	109.859	22.7277	-0.530265	5.44669
	109.928	22.8907	-0.521941	5.44669
	110.048	22.9703	-0.492804	5.44669
	110.086	22.8499	-0.480915	5.44669
	110.017	22.7561	-0.501615	5.44669
	109.967	22.8555	-0.524809	5.44669
	110.015	22.9457	-0.528797	5.44669
	110.082	22.8522	-0.522481	5.44669
	110.097	22.7166	-0.51846	5.44669
	110.081	22.6828	-0.519026	5.44669
	110.068	22.7152	-0.512823	5.44669
	110.069	22.7406	-0.493036	5.44669
[truncated: 632 more rows]
