# Supplementary material for: Design of a cosmetic glove stiffness compensation mechanism for toddler-sized hand prostheses
Source: PLoS One. 2017 Aug 11;12(8):e0183233. doi: 10.1371/journal.pone.0183233 (PMC5553851; doi:10.1371/journal.pone.0183233)
Supplement: S1 Dataset — (ZIP) [file pone.0183233.s001.zip › 04 Prototype + hand measurements/VSTSIL_5.xlsx]

## Sheet: test_VSTSILb_5
LabVIEW Measurement
Writer_Version	2
Reader_Version	2
Separator	Tab
Decimal_Separator	.
Multi_Headings	No
X_Columns	No
Time_Pref	Absolute
Operator	localadmin
Date	2013-11-12
Time	00:15:24.654000
***End_of_Header***
Channels	4
Samples	10	10	10	10
Date	2013-11-12	2013-11-12	2013-11-12	2013-11-12
Time	00:15:26.154000	00:15:26.154000	00:15:26.154000	00:15:26.154000
Y_Unit_Label	mm	N	N	Pa
X_Dimension	Time	Time	Time	Time
X0	0	0	0	0
Delta_X	0.01	0.01	0.01	0.01
***End_of_Header***
X_Value	Voltage LVDT (Filtered)	Voltage Load Cell (Filtered)	Voltage Pinch Load Cell (Filtered)	Voltage Pressure (Filtered)	Comment
	113.943	-0.734165	-0.500473	5.44669
	114.001	-0.734165	-0.486006	5.44669
	114.024	-0.734165	-0.501015	5.44669
	113.97	-0.734165	-0.514876	5.44669
	113.91	-0.734165	-0.499991	5.44669
	113.9	-0.734165	-0.478526	5.44669
	113.916	-0.734165	-0.465324	5.44669
	113.926	-0.734165	-0.458048	5.44669
	113.925	-0.734165	-0.473949	5.44669
	113.921	-0.734165	-0.501196	5.44669
	113.919	-0.734165	-0.501936	5.44669
	113.92	-0.734165	-0.483895	5.44669
	113.943	-0.734165	-0.466833	5.44669
	114.001	-0.734165	-0.456764	5.44669
	114.024	-0.734165	-0.472874	5.44669
	113.97	-0.734165	-0.501201	5.44669
	113.91	-0.734165	-0.50232	5.44669
	113.9	-0.734165	-0.491925	5.44669
	113.916	-0.734165	-0.494918	5.44669
	113.949	-0.734165	-0.493223	5.44669
	114.005	-0.734165	-0.490396	5.44669
	114.024	-0.734165	-0.50539	5.44669
	113.969	-0.734165	-0.523012	5.44669
	113.91	-0.734165	-0.518831	5.44669
	113.9	-0.734165	-0.486216	5.44669
	113.916	-0.734165	-0.454404	5.44669
	113.926	-0.734165	-0.465303	5.44669
	113.925	-0.734165	-0.506789	5.44669
	113.921	-0.734165	-0.524348	5.44669
	113.919	-0.734165	-0.493987	5.44669
	113.92	-0.734165	-0.455649	5.44669
	113.921	-0.734165	-0.463055	5.44669
	113.921	-0.734165	-0.505403	5.44669
	113.921	-0.734165	-0.532437	5.44669
	113.921	-0.734165	-0.530597	5.44669
	113.921	-0.734165	-0.512646	5.44669
	113.921	-0.734165	-0.48884	5.44669
	113.921	-0.734165	-0.482566	5.44669
	113.921	-0.734165	-0.503717	5.44669
	113.921	-0.734165	-0.525102	5.44669
	113.921	-0.734165	-0.520302	5.44669
	113.921	-0.734165	-0.49396	5.44669
	113.921	-0.734165	-0.474113	5.44669
	113.921	-0.734165	-0.473496	5.44669
	113.921	-0.734165	-0.480029	5.44669
	113.921	-0.734165	-0.482942	5.44669
	113.921	-0.734165	-0.489705	5.44669
	113.921	-0.734165	-0.508489	5.44669
	113.921	-0.734165	-0.524514	5.44669
	113.921	-0.734165	-0.526222	5.44669
	113.921	-0.734165	-0.521507	5.44669
	113.943	-0.734165	-0.518966	5.44669
	114.001	-0.734165	-0.519585	5.44669
	114.024	-0.734165	-0.520748	5.44669
	113.971	-0.734165	-0.513145	5.44669
	113.91	-0.734165	-0.492559	5.44669
	113.9	-0.734165	-0.483948	5.44669
	113.916	-0.734165	-0.502974	5.44669
	113.926	-0.734165	-0.516429	5.44669
	113.925	-0.734165	-0.499945	5.44669
	113.921	-0.734165	-0.485826	5.4507
	113.919	-0.734165	-0.493256	5.46104
	113.92	-0.734165	-0.494702	5.46531
	113.921	-0.734165	-0.491608	5.45562
	113.921	-0.783355	-0.497501	5.4448
	113.921	-0.91013	-0.494419	5.44287
	113.921	-0.962562	-0.489979	5.4498
	113.921	-0.843745	-0.50479	5.46202
	113.921	-0.71099	-0.515039	5.46604
	113.921	-0.687426	-0.498716	5.45558
	113.921	-0.723129	-0.485805	5.44452
	113.921	-0.746204	-0.501555	5.44277
	113.921	-0.792328	-0.515174	5.44584
	113.921	-0.909611	-0.499923	5.44773
	113.921	-0.959155	-0.478392	5.44742
	113.921	-0.842502	-0.473163	5.44663
	113.921	-0.711681	-0.478367	5.4464
	113.921	-0.688157	-0.474494	5.44659
	113.921	-0.72319	-0.461898	5.44675
	113.921	-0.745969	-0.472295	5.44675
	113.921	-0.743018	-0.507004	5.44669
	113.921	-0.733678	-0.521944	5.44667
	113.921	-0.730814	-0.492902	5.44668
	113.921	-0.732934	-0.456049	5.44669
	113.921	-0.73484	-0.455737	5.44669
	113.921	-0.734885	-0.477337	5.44669
	113.921	-0.734226	-0.495733	5.44669
	113.921	-0.733935	-0.512965	5.44669
	113.921	-0.734046	-0.52424	5.44669
	113.943	-0.734197	-0.524515	5.44669
	114.001	-0.73422	-0.520889	5.44669
	114.024	-0.734177	-0.519314	5.44669
	113.971	-0.73415	-0.51208	5.44669
	113.91	-0.734154	-0.492622	5.44669
	113.9	-0.734166	-0.484353	5.44669
	113.916	-0.734169	-0.503121	5.44669
	113.926	-0.734166	-0.516347	5.44669
	113.925	-0.734164	-0.499859	5.44669
	113.921	-0.734164	-0.477948	5.44669
	113.919	-0.734165	-0.473	5.44669
	113.92	-0.734165	-0.478456	5.44669
	113.943	-0.734165	-0.474589	5.44669
	114.001	-0.734165	-0.461906	5.44669
	114.024	-0.734165	-0.472265	5.44669
	113.97	-0.734165	-0.506988	5.44669
	113.91	-0.734165	-0.529819	5.44669
	113.9	-0.734165	-0.528936	5.44669
	113.916	-0.734165	-0.520751	5.44669
	113.949	-0.734165	-0.509813	5.44669
	114.005	-0.734165	-0.491161	5.44669
	114.024	-0.734165	-0.484546	5.44669
	113.969	-0.734165	-0.503721	5.44669
	113.91	-0.734165	-0.51653	5.44669
	113.9	-0.734165	-0.499722	5.44669
	113.916	-0.734165	-0.485696	5.44669
	113.926	-0.734165	-0.501153	5.44669
	113.947	-0.734165	-0.522915	5.44669
	114	-0.734165	-0.528168	5.44669
	114.023	-0.734165	-0.522891	5.44669
	113.97	-0.734165	-0.518855	5.44669
	113.911	-0.734165	-0.519046	5.44669
	113.922	-0.734165	-0.512691	5.44669
	113.996	-0.734165	-0.492974	5.44669
	114.03	-0.734165	-0.484283	5.44669
	113.997	-0.734165	-0.495096	5.44669
	113.99	-0.734165	-0.496023	5.44669
	114.002	-0.734165	-0.491507	5.44669
	113.965	-0.734165	-0.50486	5.44669
	113.916	-0.734165	-0.514525	5.44669
	113.904	-0.734165	-0.498476	5.44669
	113.916	-0.734165	-0.485887	5.44669
	113.925	-0.734165	-0.501675	5.44669
	113.924	-0.734165	-0.523066	5.44669
	113.921	-0.734165	-0.520174	5.44669
	113.92	-0.734165	-0.48676	5.44669
	113.92	-0.734165	-0.454154	5.44669
	113.921	-0.734165	-0.465005	5.44669
	113.921	-0.684974	-0.498882	5.44669
	113.921	-0.558199	-0.496283	5.44669
	113.921	-0.456577	-0.465363	5.44669
	113.921	-0.448619	-0.46626	5.44669
	113.921	-0.479752	-0.503285	5.44669
	113.921	-0.446168	-0.530409	5.44669
	113.921	-0.314822	-0.5305	5.44669
	113.921	-0.205731	-0.521197	5.44669
	113.921	-0.196269	-0.509444	5.44669
	113.921	-0.229426	-0.490848	5.44669
	113.921	-0.246415	-0.484547	5.44669
	113.921	-0.241704	-0.495962	5.44669
	113.921	-0.233685	-0.496292	5.44669
	113.921	-0.232	-0.491312	5.44669
	113.921	-0.234144	-0.504683	5.44669
	113.921	-0.235641	-0.51452	5.44669
	113.921	-0.235506	-0.498537	5.44669
	113.921	-0.234917	-0.485914	5.44669
	113.921	-0.234719	-0.493794	5.44669
	113.921	-0.234845	-0.487025	5.44669
	113.921	-0.234968	-0.463343	5.44669
	113.921	-0.234975	-0.468712	5.44669
	113.921	-0.234934	-0.497161	5.44669
	113.921	-0.234915	-0.502114	5.44669
	113.921	-0.234921	-0.493276	5.44669
	113.899	-0.234931	-0.503428	5.44669
	113.819	-0.185742	-0.521166	5.44669
	113.715	-0.058964	-0.526625	5.44669
	113.666	-0.00653	-0.522866	5.44669
	113.676	-0.125348	-0.511522	5.44669
	113.697	-0.258104	-0.491125	5.44669
	113.702	-0.281668	-0.483924	5.44669
	113.697	-0.196774	-0.503474	5.44669
	113.693	0.002266	-0.524518	5.44669
	113.693	0.227597	-0.528014	5.44669
	113.695	0.327685	-0.522257	5.44669
	113.695	0.301623	-0.518644	5.44669
	113.695	0.257049	-0.511312	5.44669
	113.694	0.247946	-0.484668	5.44669
	113.694	0.260025	-0.448565	5.44669
	113.695	0.268328	-0.430679	5.44669
	113.695	0.267513	-0.441953	5.44669
	113.695	0.264221	-0.477585	5.44669
	113.695	0.263131	-0.516003	5.44669
	113.695	0.313036	-0.531656	5.44669
	113.672	0.440497	-0.526493	5.44669
	113.615	0.542153	-0.511203	5.44669
	113.591	0.599071	-0.481823	5.44669
	113.645	0.694606	-0.455281	5.44669
	113.705	0.780658	-0.467233	5.44669
	113.693	0.79324	-0.507285	5.44669
	113.598	0.818776	-0.53174	5.44669
	113.484	0.931434	-0.521765	5.44669
	113.435	1.03559	-0.492206	5.44669
	113.45	1.09883	-0.480727	5.44669
	113.473	1.19612	-0.501749	5.44669
	113.477	1.32985	-0.524932	5.44669
	113.47	1.51714	-0.52093	5.44669
	113.466	1.7219	-0.486413	5.44669
	113.467	1.81781	-0.45374	5.44669
	113.468	1.79736	-0.464955	5.44669
	113.469	1.75662	-0.506879	5.44669
	113.468	1.79633	-0.524509	5.44669
	113.468	1.93366	-0.501893	5.44669
	113.446	2.04308	-0.483762	5.44669
	113.389	2.09974	-0.491699	5.44669
	113.365	2.2416	-0.494783	5.44669
	113.419	2.50251	-0.492196	5.44669
	113.456	2.74404	-0.497718	5.44669
	113.41	2.83059	-0.494301	5.44669
	113.37	2.84256	-0.481982	5.44669
	113.413	2.97413	-0.476624	5.44669
	113.452	3.19747	-0.486405	5.44669
	113.388	3.32076	-0.501488	5.44669
	113.269	3.35433	-0.490026	5.44669
	113.208	3.48184	-0.461857	5.44669
	113.219	3.69581	-0.467022	5.44669
	113.267	3.81661	-0.504851	5.44669
	113.331	3.85246	-0.522924	5.44669
	113.348	3.98182	-0.501949	5.44669
	113.29	4.24493	-0.484349	5.44669
	113.23	4.54103	-0.499795	5.44669
	113.243	4.80502	-0.522825	5.44669
	113.317	5.04408	-0.528613	5.44669
	113.374	5.23498	-0.515239	5.44669
	113.375	5.35757	-0.482762	5.44669
	113.335	5.50886	-0.45424	5.44669
	113.269	5.70279	-0.466463	5.44669
	113.226	5.85621	-0.507333	5.44669
	113.227	6.06825	-0.532034	5.44669
	113.241	6.432	-0.529742	5.44669
	113.247	6.80712	-0.512431	5.44669
	113.244	7.12812	-0.481183	5.44669
	113.241	7.47081	-0.454577	5.44669
	113.241	7.75112	-0.467165	5.44669
	113.242	7.88483	-0.507507	5.44669
	113.242	8.05983	-0.531857	5.44669
	113.242	8.46457	-0.529606	5.44669
	113.22	8.97625	-0.520307	5.44669
	113.162	9.3567	-0.509389	5.44669
	113.138	9.62923	-0.48327	5.44669
	113.192	9.99921	-0.448663	5.44669
	113.253	10.5128	-0.439088	5.44669
	113.263	11.062	-0.4703	5.44669
	113.225	11.5768	-0.506148	5.44669
	113.157	12.0647	-0.505267	5.44669
	113.134	12.5537	-0.483524	5.44669
	113.193	13.0527	-0.473363	5.44669
	113.232	13.6046	-0.48449	5.44669
	113.184	14.2814	-0.509715	5.44669
	113.121	15.0084	-0.519012	5.44669
	113.084	15.6164	-0.490752	5.44669
	113.043	16.0924	-0.448327	5.44669
	113.008	16.5451	-0.428409	5.44669
	113.004	17.0335	-0.441086	5.44669
	113.014	17.5939	-0.478029	5.44669
	113.019	18.278	-0.508626	5.44669
	113.018	19.0051	-0.495679	5.44669
	113.015	19.6105	-0.461638	5.44669
	113.015	20.0362	-0.464913	5.44669
	113.015	20.3626	-0.496174	5.44669
	113.016	20.7991	-0.503051	5.44669
	113.016	21.4292	-0.486148	5.44669
	113.016	22.07	-0.475251	5.44669
	113.016	22.5921	-0.476477	5.44669
	113.016	23.0523	-0.480829	5.44669
	113.016	23.5273	-0.482211	5.44669
	113.016	24.0303	-0.473371	5.44669
	113.016	24.5397	-0.46006	5.44669
	113.016	25.0419	-0.471924	5.44669
	113.016	25.5387	-0.507502	5.44669
	113.016	26.0359	-0.530156	5.44669
	113.016	26.5351	-0.528894	5.44669
	113.016	27.0351	-0.520614	5.44669
	112.993	27.5838	-0.517641	5.44669
	112.936	28.2589	-0.511476	5.44669
	112.89	28.9864	-0.485093	5.44669
	112.864	29.5952	-0.456555	5.44669
	112.821	30.0713	-0.466604	5.44669
	112.782	30.573	-0.506569	5.44669
	112.776	31.188	-0.531664	5.44669
	112.787	31.7517	-0.529859	5.44669
	112.793	32.1902	-0.520482	5.44669
	112.792	32.7322	-0.517243	5.44669
	112.789	33.4328	-0.511357	5.44669
	112.811	34.0761	-0.485184	5.44669
	112.869	34.5759	-0.456636	5.44669
	112.893	35.0261	-0.466606	5.44669
	112.839	35.5049	-0.506541	5.44669
	112.779	36.013	-0.531652	5.44669
	112.768	36.5233	-0.521993	5.44669
	112.784	36.9748	-0.492333	5.44669
	112.795	37.2947	-0.472829	5.44669
	112.793	37.5637	-0.465666	5.44669
	112.789	37.9537	-0.460217	5.44669
	112.788	38.4277	-0.466866	5.44669
	112.789	38.798	-0.48047	5.44669
	112.79	39.0796	-0.485211	5.44669
	112.767	39.4079	-0.482584	5.44669
	112.71	39.7454	-0.487705	5.44669
	112.686	40.0635	-0.507777	5.44669
	112.717	40.4185	-0.524926	5.44669
	112.698	40.7541	-0.526648	5.44669
	112.605	41.0128	-0.521538	5.44669
	112.561	41.2373	-0.518828	5.44669
	112.619	41.4735	-0.519516	5.44669
	112.665	41.6772	-0.520768	5.44268
	112.621	41.8062	-0.521049	5.43234
	112.556	41.9556	-0.520721	5.42806
	112.563	42.1465	-0.520484	5.43775
	112.636	42.2993	-0.520501	5.44858
	112.672	42.463	-0.520593	5.4505
	112.617	42.7005	-0.520625	5.44759
	112.553	42.974	-0.512735	5.44571
	112.54	43.2376	-0.492431	5.44595
	112.557	43.4846	-0.476169	5.44673
	112.569	43.7281	-0.474902	5.44696
	112.568	43.9761	-0.479887	5.44679
	112.563	44.178	-0.474512	5.44663
	112.561	44.3021	-0.453495	5.44663
	112.562	44.4992	-0.44391	5.44668
	112.563	44.8672	-0.470552	5.44671
	112.563	45.2494	-0.504532	5.4467
	112.563	45.5227	-0.504499	5.44668
	112.563	45.6875	-0.491647	5.44668
	112.541	45.7381	-0.501897	5.44669
	112.483	45.7132	-0.513233	5.44669
	112.46	45.7359	-0.498988	5.44669
	112.513	45.9592	-0.47869	5.44669
	112.574	46.3722	-0.465749	5.44669
	112.562	46.7145	-0.450297	5.44669
	112.488	46.7996	-0.437822	5.44669
	112.432	46.7768	-0.444281	5.44669
	112.43	46.8946	-0.476013	5.44669
	112.47	47.1245	-0.514516	5.44669
	112.514	47.2555	-0.531592	5.44669
	112.477	47.2899	-0.519124	5.44669
	112.373	47.4151	-0.48328	5.44669
	112.308	47.6278	-0.445198	5.44669
	112.313	47.7489	-0.437631	5.44669
	112.337	47.7361	-0.46305	5.44669
	112.345	47.7388	-0.486641	5.44669
	112.34	47.9002	-0.489111	5.44669
	112.335	48.139	-0.474147	5.44669
	112.335	48.3074	-0.457925	5.44669
	112.337	48.4605	-0.470753	5.44669
	112.337	48.6388	-0.50777	5.44669
	112.337	48.7359	-0.530684	5.44669
	112.337	48.7253	-0.52902	5.44669
	112.337	48.7375	-0.512608	5.44669
	112.337	48.902	-0.481514	5.44669
	112.337	49.1388	-0.454652	5.44669
	112.337	49.256	-0.459209	5.44669
	112.337	49.2822	-0.479289	5.44669
	112.337	49.4088	-0.495317	5.44669
	112.337	49.625	-0.512097	5.44669
	112.337	49.7471	-0.524024	5.44669
	112.337	49.7335	-0.524734	5.44669
	112.337	49.6863	-0.521057	5.44669
	112.337	49.7209	-0.519307	5.44669
	112.337	49.9075	-0.519887	5.44669
	112.337	50.1456	-0.520754	5.44669
	112.337	50.2555	-0.52091	5.44669
	112.315	50.2289	-0.520668	5.44669
	112.257	50.2299	-0.520511	5.44669
	112.233	50.3954	-0.512661	5.44669
	112.287	50.6366	-0.484569	5.44669
	112.325	50.7553	-0.448044	5.44669
	112.256	50.7314	-0.438367	5.44669
	112.159	50.6811	-0.470217	5.44669
	112.178	50.6688	-0.51424	5.44669
	112.271	50.6816	-0.525673	5.44669
	112.267	50.6913	-0.499756	5.44669
	112.159	50.6909	-0.482452	5.44669
	112.082	50.6872	-0.491909	5.44669
	112.082	50.6858	-0.495337	5.44669
	112.109	50.6866	-0.484482	5.44669
	112.12	50.6874	-0.469432	5.44669
	112.115	50.6874	-0.457645	5.44669
	112.109	50.6872	-0.464449	5.44669
	112.108	50.7362	-0.480371	5.44669
	112.11	50.9122	-0.486029	5.44669
	112.111	51.1407	-0.475091	5.44669
	112.111	51.2011	-0.459417	5.44669
	112.11	51.0511	-0.463172	5.44669
	112.11	50.952	-0.471335	5.44669
	112.11	51.0597	-0.457839	5.44669
	112.111	51.2045	-0.446817	5.44669
	112.111	51.2371	-0.462348	5.44669
	112.111	51.2009	-0.475202	5.44669
	112.111	51.1744	-0.46758	5.44669
	112.111	51.1762	-0.466504	5.44669
	112.111	51.2356	-0.477692	5.44669
	112.111	51.366	-0.492046	5.44669
	112.111	51.4655	-0.503422	5.44669
	112.111	51.5205	-0.496694	5.44669
	112.111	51.6159	-0.48882	5.44669
	112.111	51.6535	-0.503495	5.44669
	112.111	51.5396	-0.522778	5.44669
	112.111	51.4634	-0.527277	5.44669
	112.111	51.5679	-0.522566	5.44669
	112.111	51.7032	-0.519035	5.44669
	112.111	51.6837	-0.519237	5.44669
	112.088	51.5229	-0.520578	5.44669
	112.031	51.4459	-0.521068	5.44669
	112.007	51.5666	-0.512926	5.44669
	112.061	51.7088	-0.492353	5.44669
	112.121	51.7357	-0.48394	5.44669
	112.132	51.698	-0.503043	5.44669
	112.093	51.673	-0.516461	5.44669
	112.003	51.6759	-0.492063	5.44669
	111.901	51.686	-0.457654	5.44669
	111.856	51.6892	-0.46458	5.44669
	111.867	51.687	-0.505329	5.44669
	111.888	51.6849	-0.531864	5.44669
	111.892	51.6848	-0.530383	5.44669
	111.886	51.6855	-0.51276	5.44669
	111.882	51.6859	-0.488964	5.44669
	111.883	51.6857	-0.482578	5.44669
	111.884	51.6364	-0.503678	5.44669
	111.885	51.4604	-0.525082	5.44669
	111.884	51.232	-0.520307	5.44669
	111.884	51.1225	-0.49397	5.44669
	111.862	51.1457	-0.481985	5.44669
	111.804	51.1924	-0.501649	5.44669
	111.758	51.2034	-0.524443	5.44669
	111.733	51.1914	-0.528631	5.44669
	111.711	51.1332	-0.514672	5.44669
	111.73	50.9578	-0.490388	5.44669
	111.748	50.7328	-0.482495	5.44669
	111.705	50.6245	-0.503137	5.44669
	111.651	50.6469	-0.524885	5.44669
	111.639	50.6929	-0.528288	5.44669
	111.653	50.7039	-0.522241	5.44669
	111.662	50.6921	-0.51854	5.44669
	111.662	50.6833	-0.519145	5.44669
	111.658	50.6837	-0.520716	5.44669
	111.657	50.6871	-0.513287	5.44669
	111.657	50.6883	-0.49263	5.44669
	111.658	50.6877	-0.483927	5.44669
	111.658	50.6869	-0.50294	5.44669
	111.658	50.6869	-0.524293	5.44669
	111.658	50.6871	-0.520239	5.44669
	111.658	50.6872	-0.494222	5.44669
	111.636	50.6872	-0.482115	5.44669
	111.578	50.6871	-0.501614	5.44669
	111.532	50.6871	-0.524382	5.44669
	111.506	50.7363	-0.528618	5.44669
	111.485	50.9123	-0.522558	5.44669
	111.504	51.1407	-0.518555	5.44669
	111.522	51.2995	-0.519039	5.44669
	111.479	51.4523	-0.520666	5.44669
	111.425	51.6339	-0.521175	5.44669
	111.413	51.7325	-0.52081	5.44669
	111.426	51.7705	-0.520476	5.44669
	111.436	51.9087	-0.512596	5.44669
	111.435	52.1256	-0.492425	5.44669
	111.432	52.293	-0.476217	5.44669
	111.43	52.4535	-0.474924	5.44669
	111.431	52.6353	-0.48775	5.44669
	111.432	52.7804	-0.510528	5.44669
	111.432	52.944	-0.518193	5.44669
	111.432	53.1843	-0.497991	5.44669
	111.432	53.4589	-0.484379	5.44669
	111.432	53.6728	-0.501216	5.44669
	111.432	53.7432	-0.515538	5.44669
	111.432	53.7091	-0.500197	5.44669
	111.432	53.6717	-0.486248	5.44669
	111.432	53.6685	-0.501215	5.44669
	111.432	53.6805	-0.522744	5.44669
	111.409	53.6867	-0.528074	5.44669
	111.352	53.685	-0.522913	5.44669
	111.306	53.6821	-0.511026	5.44669
	111.302	53.7307	-0.490901	5.44669
	111.316	53.8582	-0.484006	5.44669
	111.301	53.9112	-0.503588	5.44669
	111.242	53.8415	-0.516666	5.44669
	111.192	53.8845	-0.499826	5.44669
	111.188	54.0893	-0.477821	5.44669
	111.203	54.2346	-0.472958	5.44669
	111.233	54.2346	-0.486355	5.44669
	111.288	54.1848	-0.510642	5.44669
	111.308	54.1642	-0.518737	5.44669
	111.254	54.2226	-0.498179	5.44669
	111.195	54.4097	-0.484264	5.44669
	111.185	54.6395	-0.501101	5.44669
	111.201	54.7457	-0.523402	5.44669
	111.211	54.7206	-0.52839	5.44669
	111.209	54.6743	-0.522811	5.44669
	111.205	54.6641	-0.518742	5.44669
	111.204	54.6763	-0.511157	5.44669
	111.205	54.6851	-0.492439	5.44669
	111.206	54.6844	-0.484604	5.44669
	111.206	54.681	-0.503291	5.44669
	111.205	54.6798	-0.5242	5.44669
	111.205	54.6805	-0.527946	5.44669
	111.205	54.6812	-0.522342	5.44669
	111.205	54.6813	-0.510833	5.44669
	111.205	54.6811	-0.491023	5.44669
	111.205	54.6318	-0.476256	5.44669
	111.205	54.505	-0.475439	5.44669
	111.205	54.4034	-0.487952	5.44669
	111.205	54.3463	-0.510429	5.44669
	111.205	54.2507	-0.525951	5.44669
	111.205	54.1646	-0.518264	5.44669
	111.205	54.1521	-0.492804	5.44669
	111.205	54.1758	-0.474352	5.44669
	111.183	54.1899	-0.474008	5.44669
	111.126	54.1873	-0.488028	5.44669
	111.102	54.1812	-0.503099	5.44669
	111.156	54.1796	-0.490124	5.44669
	111.194	54.1811	-0.461325	5.44669
	111.124	54.1823	-0.466764	5.44669
	111.005	54.1822	-0.504933	5.44669
	110.945	54.1818	-0.53092	5.44669
	110.957	54.1324	-0.522258	5.44669
	110.982	54.0058	-0.492704	5.44669
	110.988	53.9534	-0.47289	5.44669
	111.004	54.0722	-0.47343	5.44669
	111.057	54.205	-0.488307	5.44669
	111.081	54.2285	-0.503421	5.44669
	111.029	54.1928	-0.49016	5.44669
	110.969	54.1698	-0.461226	5.44669
	110.958	54.1728	-0.46671	5.44669
	110.974	54.1823	-0.504945	5.44669
	110.984	54.1852	-0.530945	5.44669
	110.983	54.183	-0.530134	5.44669
	110.979	54.1319	-0.520853	5.44669
	110.978	54.0051	-0.517301	5.44669
	110.979	53.9533	-0.51912	5.44669
	110.979	54.0233	-0.521145	5.44669
	110.979	53.9799	-0.521347	5.44669
	110.979	53.7749	-0.520712	5.44669
	110.979	53.6788	-0.520374	5.44669
	110.979	53.8057	-0.512588	5.4507
	110.979	53.908	-0.492458	5.46104
	110.979	53.8097	-0.484104	5.46531
	110.979	53.6678	-0.503075	5.45562
	110.979	53.6331	-0.524287	5.4448
	110.979	53.6674	-0.528059	5.44287
	110.979	53.6938	-0.514487	5.44579
	110.979	53.6927	-0.482644	5.44767
	110.979	53.6828	-0.446587	5.44742
	110.979	53.6791	-0.43057	5.44664
	110.979	53.681	-0.442611	5.44641
	110.979	53.6831	-0.477899	5.44658
	110.957	53.6834	-0.515901	5.44674
	110.899	53.6827	-0.531502	5.44675
	110.853	53.6823	-0.526465	5.44669
	110.827	53.6824	-0.519117	5.44667
	110.784	53.6826	-0.517878	5.44668
	110.767	53.6826	-0.519978	5.44669
	110.819	53.6826	-0.5213	5.44669
	110.854	53.6334	-0.521107	5.44669
	110.806	53.5066	-0.520556	5.44669
	110.745	53.4542	-0.520394	5.44669
	110.731	53.573	-0.520522	5.44669
	110.747	53.7057	-0.520633	5.44669
	110.758	53.7293	-0.520634	5.44669
	110.757	53.6936	-0.520595	5.44669
	110.753	53.6705	-0.512708	5.44669
	110.751	53.6736	-0.49243	5.44669
	110.752	53.6339	-0.476179	5.44669
	110.753	53.4608	-0.474907	5.44669
	110.753	53.2302	-0.487756	5.44669
	110.753	53.1187	-0.510536	5.44669
	110.753	53.1419	-0.518195	5.44669
	110.753	53.1893	-0.490118	5.44669
	110.753	53.2006	-0.456222	5.44669
	110.753	53.1885	-0.464671	5.44669
	110.753	53.2285	-0.505876	5.44669
	110.753	53.3558	-0.532061	5.44669
	110.753	53.4117	-0.530271	5.44669
	110.73	53.2941	-0.520514	5.44669
	110.673	53.1607	-0.51711	5.44669
	110.627	53.1856	-0.51916	5.44669
	110.601	53.3972	-0.513359	5.44669
	110.558	53.6489	-0.493213	5.44669
	110.519	53.7555	-0.484146	5.44669
	110.513	53.7228	-0.494953	5.44669
	110.524	53.6731	-0.496012	5.44669
	110.53	53.615	-0.483683	5.44669
	110.529	53.4531	-0.468857	5.44669
	110.526	53.2337	-0.449818	5.44669
	110.525	53.1721	-0.444387	5.44669
	110.526	53.3184	-0.47206	5.44669
	110.527	53.4656	-0.512865	5.44669
	110.527	53.5346	-0.532312	5.44669
	110.527	53.619	-0.527884	5.44669
	110.526	53.696	-0.519423	5.44669
	110.526	53.7088	-0.517502	5.44669
	110.527	53.6885	-0.511841	5.44669
	110.527	53.6756	-0.485296	5.44669
	110.526	53.6776	-0.45651	5.44669
	110.526	53.6829	-0.466514	5.44669
	110.526	53.6845	-0.498676	5.44669
	110.526	53.6832	-0.503531	5.44669
	110.526	53.6822	-0.48546	5.44669
	110.526	53.6821	-0.474792	5.44669
	110.526	53.6825	-0.476529	5.44669
	110.526	53.6827	-0.481015	5.44669
	110.526	53.6826	-0.490141	5.44669
	110.526	53.6825	-0.509357	5.44669
	110.526	53.6825	-0.524722	5.44669
	110.504	53.6825	-0.51813	5.44669
	110.447	53.6826	-0.493184	5.44669
	110.423	53.6826	-0.48243	5.44669
	110.455	53.6826	-0.502114	5.44669
	110.435	53.6826	-0.524479	5.44669
	110.342	53.6826	-0.528481	5.44669
	110.276	53.6826	-0.522466	5.44669
	110.276	53.6826	-0.518565	5.44669
	110.299	53.6826	-0.519076	5.44669
	110.308	53.6826	-0.512807	5.44669
	110.304	53.6334	-0.493011	5.44669
	110.299	53.5066	-0.484258	5.44669
	110.298	53.4542	-0.502943	5.44669
	110.3	53.5238	-0.516306	5.44669
	110.301	53.5298	-0.499905	5.44669
	110.301	53.5009	-0.485853	5.44669
	110.3	53.5348	-0.501153	5.44669
	110.3	53.4685	-0.522859	5.44669
	110.3	53.316	-0.528144	5.44669
	110.3	53.3561	-0.522901	5.44669
	110.3	53.5875	-0.518867	5.44669
	110.3	53.7447	-0.519048	5.44669
	110.3	53.7402	-0.512688	5.44669
	110.3	53.6842	-0.492971	5.44669
	110.3	53.6627	-0.484283	5.44669
	110.3	53.6736	-0.502968	5.44669
	110.3	53.6859	-0.524178	5.44669
	110.3	53.6871	-0.528052	5.44669
	110.3	53.6833	-0.522394	5.44669
	110.278	53.6812	-0.510817	5.44669
	110.22	53.6817	-0.490997	5.44669
	110.197	53.6827	-0.484121	5.44669
	110.251	53.6829	-0.495731	5.44669
	110.288	53.6827	-0.496346	5.44669
	110.242	53.6825	-0.491417	5.44669
	110.202	53.6825	-0.504708	5.44669
	110.245	53.6826	-0.522364	5.44669
	110.307	53.6826	-0.526672	5.44669
	110.299	53.6826	-0.52246	5.44669
	110.205	53.6825	-0.519206	5.44669
	110.09	53.6825	-0.519346	5.44669
	110.041	53.6826	-0.520563	5.44669
	110.055	53.6826	-0.513152	5.44669
	110.078	53.6826	-0.492628	5.44669
	110.082	53.6826	-0.483974	5.44669
	110.076	53.6826	-0.49509	5.44669
	110.072	53.6826	-0.49613	5.44669
	110.072	53.6826	-0.491554	5.44669
	110.074	53.6826	-0.504842	5.44669
	110.075	53.6826	-0.5145	5.44669
	110.074	53.6826	-0.490601	5.44669
	110.074	53.6826	-0.449868	5.44669
	110.074	53.6826	-0.429108	5.44669
	110.074	53.6826	-0.440831	5.44669
	110.052	53.6826	-0.477673	5.44669
	109.994	53.6826	-0.516439	5.44669
	109.97	53.6826	-0.531807	5.44669
	110.002	53.6826	-0.526402	5.44669
	109.982	53.6334	-0.518982	5.44669
	109.89	53.4574	-0.509973	5.44669
	109.824	53.229	-0.491857	5.44669
	109.824	53.1194	-0.47691	5.44669
	109.846	53.1426	-0.475417	5.44669
	109.856	53.1893	-0.479839	5.44669
	109.851	53.2004	-0.48218	5.44669
	109.846	53.1883	-0.481582	5.44669
	109.846	53.1794	-0.472628	5.44669
	109.847	53.1799	-0.459972	5.44669
	109.848	53.1833	-0.472152	5.44669
	109.848	53.1845	-0.499757	5.44669
	109.848	53.233	-0.501972	5.44669
	109.847	53.4083	-0.484422	5.44669
	109.848	53.5874	-0.474911	5.44669
	109.848	53.5704	-0.484819	5.44669
	109.848	53.495	-0.501432	5.44669
	109.848	53.5178	-0.498437	5.44669
	109.848	53.5127	-0.490259	5.44669
	109.825	53.4467	-0.495607	5.44669
	109.768	53.3628	-0.494105	5.44669
	109.744	53.2436	-0.490521	5.44669
	109.798	53.1572	-0.497258	5.44669
	109.836	53.1529	-0.494703	5.44669
	109.767	53.1802	-0.490185	5.44669
	109.647	53.1929	-0.496905	5.44669
	109.587	53.1884	-0.494674	5.44669
	109.621	53.1329	-0.482428	5.44669
	109.704	52.9558	-0.476678	5.44669
	109.734	52.7292	-0.486269	5.44669
	109.674	52.6208	-0.501412	5.44669
	109.609	52.6438	-0.497913	5.44669
	109.621	52.6901	-0.482176	5.44669
	109.696	52.701	-0.467549	5.44669
	109.731	52.689	-0.449805	5.44669
	109.675	52.631	-0.444846	5.44669
	109.61	52.4555	-0.472257	5.44669
	109.598	52.2305	-0.504913	5.44669
	109.616	52.1221	-0.504052	5.44669
	109.627	52.1446	-0.491325	5.44669
	109.626	52.1907	-0.501921	5.44669
	109.621	52.2016	-0.521228	5.44669
	109.62	52.1898	-0.527187	5.44669
	109.621	52.1318	-0.52308	5.44669
	109.622	51.9563	-0.519282	5.44669
	109.622	51.7313	-0.511288	5.44669
	109.621	51.6229	-0.484431	5.44669
	109.621	51.6454	-0.456345	5.44669
	109.621	51.6914	-0.466752	5.44669
	109.621	51.7024	-0.498835	5.44669
	109.621	51.6414	-0.503513	5.44669
	109.621	51.5058	-0.493267	5.44669
	109.621	51.4538	-0.502927	5.44669
	109.599	51.5268	-0.520959	5.44669
	109.519	51.534	-0.526717	5.44669
	109.416	51.5045	-0.522978	5.44669
	109.366	51.5377	-0.519407	5.44669
	109.377	51.5205	-0.519247	5.44669
	109.398	51.4457	-0.52045	5.44669
	109.403	51.3625	-0.521011	5.44669
	109.397	51.2466	-0.520818	5.44669
	109.393	51.1615	-0.512667	5.44669
	109.393	51.1565	-0.492334	5.44669
	109.395	51.1338	-0.484023	5.44669
	109.396	50.9705	-0.495215	5.44669
	109.395	50.7379	-0.488294	5.44669
	109.395	50.6221	-0.463369	5.44669
	109.395	50.6441	-0.468272	5.44669
	109.395	50.6926	-0.504838	5.44669
	109.395	50.7048	-0.530345	5.44669
	109.395	50.6926	-0.529921	5.44669
	109.395	50.6832	-0.520977	5.44669
	109.395	50.6835	-0.517429	5.44669
	109.395	50.687	-0.519129	5.44669
	109.395	50.6884	-0.521104	5.44669
	109.395	50.6877	-0.521327	5.44669
	109.395	50.6869	-0.512847	5.44669
	109.395	50.6869	-0.492228	5.44669
	109.395	50.6871	-0.483915	5.44669
	109.395	50.6872	-0.503078	5.44669
	109.395	50.6872	-0.516484	5.44669
	109.395	50.6871	-0.499932	5.44669
	109.395	50.6871	-0.4858	5.44669
	109.373	50.6871	-0.501121	5.44669
	109.315	50.6871	-0.522865	5.44669
	109.292	50.6871	-0.528158	5.44669
	109.323	50.6871	-0.515034	5.44669
	109.303	50.6871	-0.490709	5.44669
	109.211	50.6871	-0.4825	5.44669
	109.145	50.7363	-0.495154	5.44669
	109.167	50.8631	-0.496681	5.44669
	109.247	50.9155	-0.483892	5.44669
	109.28	50.7967	-0.468707	5.44669
	109.222	50.664	-0.457551	5.44669
	109.157	50.6404	-0.472538	5.44669
	109.146	50.6761	-0.508651	5.44669
	109.163	50.6992	-0.522548	5.44669
	109.175	50.6961	-0.50044	5.44669
	109.173	50.6866	-0.47598	5.44669
	109.168	50.6837	-0.464096	5.44669
	109.167	50.6859	-0.458439	5.44669
	109.168	50.6386	-0.466679	5.44669
	109.169	50.5119	-0.473153	5.44669
	109.169	50.4096	-0.465225	5.44669
	109.169	50.3522	-0.474123	5.44669
	109.169	50.2566	-0.50658	5.44669
	109.169	50.1708	-0.521116	5.44669
	109.169	50.1583	-0.492706	5.44669
	109.169	50.1819	-0.456261	5.44669
	109.169	50.196	-0.455896	5.44669
	109.146	50.1934	-0.469457	5.44669
	109.089	50.2365	-0.467517	5.44669
	109.043	50.4109	-0.468527	5.44669
	109.017	50.6407	-0.470692	5.44669
	108.996	50.7515	-0.455665	5.44669
	109.014	50.7283	-0.446135	5.44669
	109.033	50.6811	-0.462835	5.44669
	108.989	50.6699	-0.483519	5.44669
	108.936	50.6821	-0.487879	5.44669
	108.924	50.6911	-0.482611	5.44669
	108.937	50.6906	-0.486767	5.44669
	108.947	50.6872	-0.507374	5.44669
	108.946	50.6367	-0.525091	5.44669
	108.942	50.4615	-0.518989	5.44669
	108.941	50.1846	-0.493413	5.44669
	108.942	49.8991	-0.482221	5.44669
	108.943	49.6937	-0.501945	5.44669
	108.943	49.6307	-0.524483	5.44669
	108.942	49.6649	-0.528543	5.44669
	108.942	49.6997	-0.51462	5.44669
	108.942	49.7018	-0.490398	5.44669
	108.942	49.6902	-0.482517	5.44669
	108.942	49.6847	-0.503142	5.44669
	108.942	49.6864	-0.524879	5.44669
	108.942	49.6892	-0.528283	5.44669
	108.942	49.6897	-0.514371	5.44669
	108.942	49.6889	-0.482515	5.44669
	108.942	49.6392	-0.454446	5.44669
	108.92	49.5125	-0.466637	5.44669
	108.863	49.4111	-0.507333	5.44669
	108.817	49.4032	-0.531972	5.44669
	108.791	49.4343	-0.529716	5.44669
	108.747	49.4498	-0.520313	5.44669
	108.731	49.4945	-0.509352	5.44669
	108.782	49.5646	-0.483253	5.44669
	108.817	49.5379	-0.456539	5.44669
	108.769	49.4463	-0.467252	5.44669
	108.708	49.3594	-0.506846	5.44669
	108.695	49.248	-0.53155	5.44669
	108.71	49.166	-0.529712	5.44669
	108.721	49.1608	-0.520461	5.44669
	108.72	49.1861	-0.517287	5.44669
	108.716	49.1983	-0.519253	5.44669
	108.715	49.1943	-0.521206	5.44669
	108.716	49.1883	-0.521325	5.44669
	108.716	49.1872	-0.520681	5.44268
	108.717	49.1889	-0.520369	5.43234
	108.716	49.19	-0.520467	5.42806
	108.716	49.1899	-0.520619	5.43775
	108.716	49.1894	-0.512777	5.44858
	108.716	49.1401	-0.48458	5.4505
	108.716	48.9642	-0.455878	5.44759
	108.716	48.7359	-0.458632	5.44571
	108.716	48.6263	-0.478612	5.44595
	108.716	48.6495	-0.487367	5.44673
	108.716	48.6962	-0.484149	5.44696
	108.694	48.6581	-0.479723	5.44679
	108.636	48.4701	-0.479019	5.44663
	108.613	48.2327	-0.488169	5.44663
	108.666	48.1236	-0.501369	5.44668
	108.727	48.1502	-0.489348	5.44671
	108.715	48.1982	-0.461615	5.4467
	108.619	48.2085	-0.467162	5.44668
	108.505	48.1958	-0.497125	5.44668
	108.479	48.1867	-0.50265	5.44669
	108.551	48.1875	-0.493513	5.44669
	108.62	48.191	-0.503337	5.44669
	108.65	48.1922	-0.521043	5.44669
	108.665	48.1915	-0.526606	5.44669
	108.642	48.1415	-0.515031	5.44669
	108.602	47.9655	-0.483388	5.44669
	108.567	47.7374	-0.454576	5.44669
	108.518	47.6279	-0.466381	5.44669
	108.48	47.651	-0.507179	5.44669
	108.477	47.6977	-0.524128	5.44669
	108.488	47.7088	-0.493756	5.44669
	108.494	47.6967	-0.45563	5.44669
	108.492	47.6878	-0.463129	5.44669
	108.489	47.6883	-0.505441	5.44669
	108.489	47.6917	-0.524556	5.44669
	108.49	47.6437	-0.502424	5.44669
	108.49	47.5163	-0.483968	5.44669
	108.49	47.4631	-0.491596	5.44669
	108.49	47.5327	-0.486796	5.44669
	108.49	47.4897	-0.456157	5.44669
	108.49	47.285	-0.433054	5.44669
	108.49	47.1397	-0.440242	5.44669
	108.49	47.1397	-0.476023	5.44669
	108.49	47.1895	-0.515957	5.44669
	108.49	47.2101	-0.532192	5.44669
	108.49	47.1517	-0.526734	5.44669
	108.49	47.0138	-0.511113	5.44669
	108.49	46.96	-0.489571	5.44669
	108.49	47.0821	-0.475546	5.44669
	108.49	47.2168	-0.467787	5.44669
	108.49	47.24	-0.46014	5.44669
	108.49	47.2034	-0.46608	5.44669
	108.49	47.1801	-0.472297	5.44669
	108.49	47.1834	-0.457209	5.44669
	108.49	47.1439	-0.446211	5.44669
	108.49	46.9708	-0.470189	5.44669
	108.49	46.7402	-0.511431	5.44669
	108.49	46.6286	-0.532376	5.44669
	108.49	46.6518	-0.528421	5.44669
	108.49	46.7484	-0.511754	5.44669
	108.468	46.8865	-0.481369	5.44669
	108.388	46.976	-0.454895	5.44669
	108.307	47.024	-0.467233	5.44669
	108.337	47.0709	-0.507422	5.44669
	108.451	47.0336	-0.531798	5.44669
	108.522	46.995	-0.529612	5.44669
	108.494	47.0895	-0.51246	5.44669
	108.41	47.2074	-0.489112	5.44669
	108.377	47.1842	-0.474876	5.44669
	108.414	47.0281	-0.467669	5.44669
	108.422	46.9051	-0.452458	5.44669
	108.41	46.8496	-0.445916	5.44669
	108.423	46.7621	-0.463891	5.44669
	108.392	46.679	-0.484041	5.44669
	108.301	46.6648	-0.495593	5.44669
	108.262	46.6867	-0.510516	5.44669
	108.321	46.6515	-0.515392	5.44669
	108.366	46.4735	-0.496821	5.44268
	108.321	46.2393	-0.484885	5.43234
	108.257	46.128	-0.493973	5.42806
	108.241	46.1034	-0.495337	5.43775
	108.257	45.9753	-0.491619	5.44858
	108.269	45.758	-0.505151	5.4505
	108.268	45.6359	-0.514607	5.44759
	108.264	45.65	-0.490536	5.44571
	108.262	45.6973	-0.449803	5.44595
	108.263	45.6626	-0.429104	5.44673
	108.264	45.5251	-0.440853	5.44696
	108.264	45.4138	-0.477684	5.44679
	108.264	45.3564	-0.516436	5.44663
	108.263	45.3133	-0.531802	5.44663
	108.241	45.3555	-0.51853	5.44668
	108.184	45.3949	-0.490827	5.44671
	108.16	45.2497	-0.4813	5.4467
	108.214	44.955	-0.502479	5.44668
	108.252	44.7007	-0.517163	5.44668
	108.183	44.6209	-0.500429	5.44669
	108.063	44.6655	-0.477897	5.44669
	108.003	44.7106	-0.472775	5.44669
	108.015	44.7133	-0.486252	5.44669
	108.04	44.6984	-0.510664	5.44669
	108.047	44.6419	-0.518783	5.44669
	108.04	44.4683	-0.490319	5.44669
	108.035	44.2434	-0.448227	5.44669
	108.035	44.1345	-0.436392	5.44669
	108.037	44.1567	-0.461453	5.44669
	108.038	44.2028	-0.478542	5.44669
	108.038	44.2139	-0.461428	5.44669
	108.037	44.2021	-0.437881	5.44669
	108.037	44.1932	-0.43247	5.44669
	108.037	44.1937	-0.446185	5.44669
	108.037	44.197	-0.478671	5.44669
	108.037	44.1983	-0.507075	5.44669
	108.037	44.1484	-0.4948	5.44669
	108.037	44.0209	-0.461821	5.44669
	108.037	43.9192	-0.465302	5.44669
	108.037	43.8623	-0.504143	5.44669
	108.037	43.7668	-0.531109	5.44669
	108.037	43.6315	-0.522618	5.44669
	108.015	43.4922	-0.492787	5.44669
	107.958	43.4142	-0.480668	5.44669
	107.911	43.3712	-0.501517	5.44669
	107.886	43.273	-0.524856	5.44669
	107.865	43.1809	-0.528851	5.44669
	107.883	43.1667	-0.514617	5.44669
	107.901	43.1919	-0.490287	5.44669
	107.858	43.2072	-0.474601	5.44669
	107.804	43.2046	-0.475007	5.44669
	107.792	43.1981	-0.480488	5.44669
	107.828	43.1962	-0.474727	5.44669
	107.895	43.1978	-0.461242	5.44669
	107.918	43.1991	-0.464067	5.44268
	107.861	43.1991	-0.478932	5.43234
	107.821	43.1986	-0.485562	5.42806
	107.869	43.1492	-0.483278	5.43775
	107.91	43.0226	-0.48	5.44858
	107.866	42.9702	-0.479444	5.4505
	107.805	43.0891	-0.480378	5.44759
	107.789	43.1726	-0.480966	5.44571
	107.804	43.0202	-0.488752	5.44997
	107.816	42.7561	-0.508792	5.46108
	107.815	42.6234	-0.517109	5.46559
	107.811	42.6497	-0.498154	5.45572
	107.809	42.7059	-0.476962	5.44474
	107.81	42.7198	-0.465322	5.44282
	107.811	42.7056	-0.450732	5.44578
	107.811	42.6455	-0.438157	5.44769
	107.811	42.47	-0.444266	5.44743
	107.811	42.2949	-0.475888	5.44664
	107.811	42.3136	-0.514469	5.4464
	107.811	42.3884	-0.523746	5.44658
	107.811	42.3155	-0.490996	5.44674
	107.789	42.1937	-0.454609	5.44675
	107.731	42.1584	-0.455811	5.44669
	107.707	42.1852	-0.470009	5.44667
	107.761	42.2088	-0.467778	5.44668
	107.822	42.2091	-0.468441	5.44669
	107.81	42.2008	-0.478434	5.44669
	107.736	42.1972	-0.491668	5.44669
	107.68	42.1987	-0.510871	5.44669
	107.678	42.2005	-0.524807	5.44669
	107.718	42.2008	-0.517626	5.44669
	107.784	42.2495	-0.492943	5.44669
	107.805	42.3759	-0.482508	5.44669
	107.724	42.4284	-0.502233	5.44669
	107.606	42.3097	-0.516631	5.44669
	107.55	42.177	-0.500293	5.44669
	107.564	42.1534	-0.4859	5.44669
	107.588	42.1399	-0.501035	5.44669
	107.594	41.987	-0.514922	5.44669
	107.587	41.7555	-0.500003	5.44669
	107.583	41.6365	-0.486386	5.44669
	107.583	41.6568	-0.501341	5.44669
	107.585	41.7057	-0.522749	5.44669
	107.585	41.7186	-0.52016	5.44669
	107.585	41.7066	-0.494737	5.44669
	107.585	41.697	-0.482359	5.44669
	107.585	41.6972	-0.501533	5.44669
	107.585	41.6515	-0.524261	5.44669
	107.585	41.5262	-0.528597	5.44669
	107.585	41.4731	-0.522592	5.44669
	107.585	41.5419	-0.518577	5.44669
	107.585	41.4986	-0.519036	5.44669
	107.585	41.294	-0.520657	5.44669
	107.585	41.1489	-0.513302	5.44669
	107.585	41.1489	-0.492657	5.44669
	107.585	41.1987	-0.483933	5.44669
	107.585	41.2192	-0.502933	5.44669
	107.585	41.2101	-0.524288	5.44669
	107.585	41.1498	-0.52811	5.44669
	107.585	41.0216	-0.514508	5.44669
	107.585	40.9725	-0.490505	5.44669
	107.585	41.0932	-0.482602	5.44669
	107.585	41.1764	-0.495269	5.44669
	107.585	41.0231	-0.496693	5.44669
	107.585	40.7588	-0.491726	5.44669
	107.585	40.6264	-0.496843	5.44669
	107.585	40.6528	-0.48623	5.44669
	107.585	40.709	-0.461925	5.44669
	107.585	40.7721	-0.468401	5.44669
	107.585	40.8846	-0.505405	5.44669
	107.585	40.9262	-0.530537	5.44669
	107.585	40.8078	-0.521929	5.44669
	107.585	40.6792	-0.492702	5.44669
	107.585	40.6571	-0.480877	5.44669
	107.585	40.6428	-0.493764	5.44669
	107.585	40.5382	-0.496675	5.44669
	107.585	40.4827	-0.492254	5.44669
	107.585	40.5923	-0.504941	5.44669
	107.585	40.7223	-0.522164	5.44669
	107.585	40.6988	-0.518635	5.44669
	107.585	40.489	-0.494306	5.44669
	107.585	40.2867	-0.482721	5.44669
	107.585	40.3063	-0.493967	5.44669
	107.585	40.4403	-0.496105	5.44669
	107.585	40.498	-0.484072	5.44669
	107.585	40.4759	-0.476858	5.44669
	107.585	40.4464	-0.48576	5.44669
	107.585	40.3927	-0.501135	5.44669
	107.562	40.2745	-0.497978	5.44669
	107.505	40.1781	-0.482302	5.44669
	107.481	40.1693	-0.475449	5.44669
	107.535	40.1982	-0.485799	5.44669
	107.573	40.2132	-0.509523	5.44669
	107.504	40.16	-0.518466	5.44669
	107.406	40.0262	-0.498463	5.44669
	107.426	39.923	-0.48448	5.44669
	107.519	39.8677	-0.50109	5.44669
	107.537	39.7734	-0.51545	5.44669
	107.487	39.6873	-0.500204	5.44669
	107.433	39.6743	-0.486282	5.44669
	107.402	39.6977	-0.493356	5.44669
	107.426	39.712	-0.494582	5.44669
	107.45	39.7095	-0.491522	5.44669
	107.408	39.7034	-0.505379	5.44669
	107.352	39.7018	-0.522607	5.44669
	107.339	39.7032	-0.526536	5.44669
	107.353	39.7044	-0.522317	5.44669
	107.385	39.7044	-0.519194	5.44669
	107.442	39.704	-0.511522	5.44669
	107.484	39.7038	-0.492431	5.44669
	107.486	39.7039	-0.484471	5.44669
	107.451	39.6548	-0.503239	5.44669
	107.387	39.4788	-0.516354	5.44669
	107.343	39.2504	-0.49982	5.44669
	107.343	39.1408	-0.4858	5.44669
	107.357	39.164	-0.501161	5.44669
	107.364	39.2107	-0.522881	5.44669
	107.361	39.2218	-0.52028	5.44669
	107.358	39.2097	-0.49474	5.44669
	107.357	39.2008	-0.482318	5.44669
	107.358	39.2013	-0.493644	5.44669
	107.359	39.2047	-0.496113	5.44669
	107.359	39.1567	-0.492061	5.44669
	107.358	38.9801	-0.50506	5.44669
	107.358	38.7509	-0.522283	5.44669
	107.358	38.6413	-0.518642	5.44669
	107.358	38.6647	-0.486396	5.44669
	107.358	38.7116	-0.454546	5.44669
	107.358	38.7226	-0.465299	5.44669
	107.358	38.7105	-0.506736	5.44669
	107.358	38.7015	-0.532198	5.44669
	107.358	38.6528	-0.530023	5.44669
	107.358	38.4803	-0.520361	5.44669
	107.358	38.2531	-0.509264	5.44669
	107.358	38.1429	-0.483198	5.44669
	107.358	38.1653	-0.456548	5.44669
	107.358	38.212	-0.467275	5.44669
	107.336	38.2233	-0.506852	5.44669
	107.256	38.2113	-0.523673	5.44669
	107.153	38.1531	-0.501552	5.44669
	107.103	37.9776	-0.476046	5.44669
	107.114	37.7526	-0.471599	5.44669
	107.135	37.6443	-0.486417	5.44669
	107.14	37.6668	-0.50328	5.44669
	107.134	37.7128	-0.498643	5.44669
	107.13	37.7238	-0.489688	5.44669
	107.153	37.712	-0.503166	5.44669
	107.212	37.7031	-0.514461	5.44669
	107.236	37.7036	-0.499052	5.44669
	107.182	37.707	-0.486151	5.44669
	107.122	37.7082	-0.49371	5.44669
	107.133	37.7075	-0.494777	5.44669
	107.229	37.7068	-0.491478	5.44669
	107.321	37.7067	-0.505291	5.44669
	107.289	37.707	-0.522586	5.44669
	107.171	37.7071	-0.526558	5.44669
	107.099	37.7071	-0.522334	5.44669
	107.105	37.707	-0.519193	5.44669
	107.133	37.707	-0.511515	5.44669
	107.142	37.707	-0.484558	5.44669
	107.136	37.707	-0.456317	5.44669
	107.13	37.707	-0.458824	5.44669
	107.13	37.707	-0.478536	5.44669
	107.132	37.707	-0.495138	5.44669
	107.133	37.707	-0.51229	5.44669
	107.132	37.707	-0.524168	5.44669
	107.132	37.707	-0.516855	5.44669
	107.132	37.707	-0.492847	5.44669
	107.132	37.707	-0.474871	5.44669
	107.132	37.707	-0.47421	5.44669
	107.132	37.707	-0.487929	5.44669
	107.132	37.707	-0.510856	5.44669
	107.11	37.707	-0.518267	5.44669
	107.052	37.707	-0.497906	5.44669
	107.029	37.707	-0.484317	5.44669
	107.082	37.707	-0.493349	5.44669
	107.12	37.707	-0.495278	5.44669
	107.074	37.707	-0.491816	5.44669
	107.034	37.707	-0.505254	5.44669
	107.055	37.707	-0.522451	5.44669
	107.037	37.707	-0.518644	5.44669
	106.97	37.6578	-0.486337	5.44669
	106.963	37.531	-0.454521	5.44669
	106.986	37.4294	-0.465309	5.44669
	106.954	37.4215	-0.506749	5.44669
	106.925	37.4526	-0.5322	5.4507
	106.968	37.4682	-0.530019	5.46104
	107.026	37.5128	-0.520359	5.46531
	107.039	37.6321	-0.517135	5.45562
	107.003	37.6831	-0.519226	5.4448
	106.935	37.5171	-0.521249	5.44287
	106.889	37.2589	-0.521353	5.44579
	106.89	37.1336	-0.512807	5.44767
	106.905	37.1608	-0.484331	5.44742
	106.911	37.2148	-0.455763	5.44664
	106.908	37.2275	-0.466543	5.44641
	106.905	37.2135	-0.506825	5.44658
	106.905	37.154	-0.523922	5.44674
	106.906	36.9786	-0.493795	5.44675
	106.906	36.8034	-0.447849	5.44669
	106.906	36.822	-0.427126	5.44667
	106.906	36.8968	-0.440718	5.44668
	106.906	36.8239	-0.47833	5.44669
	106.906	36.7021	-0.508883	5.44669
	106.906	36.6668	-0.50355	5.44669
	106.906	36.6444	-0.489702	5.44669
	106.906	36.492	-0.501419	5.44669
	106.906	36.2639	-0.521595	5.44669
	106.906	36.1461	-0.527519	5.44669
	106.906	36.1657	-0.515218	5.44669
	106.906	36.2139	-0.491013	5.44669
	106.906	36.2268	-0.474692	5.44669
	106.906	36.215	-0.474787	5.44669
	106.906	36.2055	-0.488235	5.44669
	106.906	36.2057	-0.510779	5.44669
	106.906	36.2091	-0.518126	5.44669
	106.884	36.2105	-0.497874	5.44669
	106.826	36.2099	-0.484354	5.44669
	106.802	36.2091	-0.501247	5.44669
	106.856	36.209	-0.523431	5.44669
	106.916	36.1601	-0.52048	5.44669
	106.905	36.0334	-0.494629	5.44669
	106.809	35.9318	-0.4822	5.44669
	106.717	35.8746	-0.501505	5.44669
	106.749	35.7789	-0.524306	5.44669
	106.867	35.7421	-0.520755	5.44669
	106.917	35.8563	-0.494433	5.44669
	106.853	35.9324	-0.47415	5.44669
	106.779	35.8277	-0.473344	5.44669
	106.767	35.6924	-0.479952	5.44669
	106.809	35.6628	-0.482964	5.44669
	106.857	35.6968	-0.489741	5.44669
	106.844	35.7214	-0.508496	5.44669
	106.796	35.7195	-0.524504	5.44669
	106.754	35.71	-0.526215	5.44669
	106.705	35.7067	-0.521507	5.44669
	106.669	35.7087	-0.518969	5.44669
	106.667	35.7107	-0.519586	5.44669
	106.678	35.7108	-0.520748	5.44669
	106.683	35.7102	-0.521015	5.44669
	106.682	35.7098	-0.520714	5.44669
	106.679	35.7099	-0.520493	5.44669
	106.679	35.7101	-0.520507	5.44669
	106.679	35.7101	-0.512721	5.44669
	106.68	35.7101	-0.484596	5.44669
	106.68	35.71	-0.455905	5.44669
	106.68	35.71	-0.466509	5.44669
	106.679	35.7101	-0.50676	5.44669
	106.68	35.7101	-0.531778	5.44669
	106.68	35.7101	-0.529838	5.44669
	106.68	35.7101	-0.512562	5.44669
	106.68	35.7101	-0.481204	5.44669
	106.68	35.7101	-0.446668	5.44669
	106.68	35.7101	-0.438987	5.44669
	106.68	35.7101	-0.470966	5.44669
	106.68	35.7101	-0.514334	5.44669
	106.68	35.7101	-0.525446	5.44669
	106.68	35.7101	-0.499628	5.44669
	106.68	35.7101	-0.482479	5.44669
	106.68	35.7101	-0.499837	5.44669
	106.68	35.7101	-0.523507	5.44669
	106.68	35.7101	-0.521013	5.44669
	106.68	35.7101	-0.494825	5.44669
	106.68	35.7101	-0.482093	5.44669
	106.68	35.6609	-0.50139	5.44669
	106.68	35.5341	-0.524296	5.44669
	106.68	35.4325	-0.528662	5.44669
	106.68	35.3753	-0.522607	5.44669
	106.68	35.2797	-0.51856	5.44669
	106.68	35.1937	-0.519024	5.44669
	106.68	35.1811	-0.520657	5.44669
	106.68	35.2048	-0.521177	5.44669
	106.68	35.2681	-0.520814	5.44669
	106.68	35.4415	-0.512607	5.44669
	106.68	35.6146	-0.49231	5.44669
	106.68	35.5466	-0.476164	5.44669
	106.68	35.2965	-0.467073	5.44669
	106.68	35.1414	-0.45175	5.44669
	106.68	35.1535	-0.445832	5.44669
	106.68	35.2118	-0.464107	5.44669
	106.68	35.2317	-0.484161	5.44669
	106.68	35.2192	-0.495567	5.44669
	106.68	35.2069	-0.502591	5.44669
	106.68	35.2062	-0.487223	5.44669
	106.68	35.2103	-0.46029	5.44669
	106.68	35.2122	-0.467362	5.44669
	106.68	35.2116	-0.505551	5.44669
	106.68	35.2107	-0.523096	5.44669
	106.68	35.1613	-0.493902	5.44669
	106.68	34.9856	-0.456058	5.44669
	106.68	34.7574	-0.463256	5.44669
	106.68	34.6969	-0.505342	5.44669
	106.68	34.896	-0.524469	5.44669
	106.68	35.1711	-0.494552	5.44669
	106.68	35.2918	-0.455843	5.44669
	106.68	35.2074	-0.462935	5.44669
	106.68	34.9757	-0.505284	5.44669
	106.68	34.7368	-0.53243	5.44669
	106.68	34.6426	-0.530636	5.44669
	106.68	34.676	-0.520535	5.44669
	106.68	34.7216	-0.509119	5.44669
	106.68	34.7285	-0.490947	5.44669
	106.68	34.7151	-0.484704	5.44669
	106.68	34.7071	-0.495993	5.44669
	106.68	34.7576	-0.488378	5.44669
	106.68	34.8878	-0.463128	5.44669
	106.68	34.9412	-0.468141	5.44669
	106.68	34.8708	-0.504869	5.44669
	106.68	34.8641	-0.530404	5.44669
	106.68	34.9422	-0.529935	5.44669
	106.68	34.9861	-0.520962	5.44669
	106.68	34.9289	-0.517417	5.44669
	106.68	34.7834	-0.511259	5.44669
	106.68	34.6768	-0.492953	5.44669
	106.68	34.6735	-0.484783	5.44669
	106.68	34.7083	-0.503184	5.44669
	106.68	34.7238	-0.524091	5.44669
	106.68	34.7179	-0.527939	5.44669
	106.68	34.7099	-0.522377	5.44669
	106.68	34.7086	-0.518721	5.44669
	106.68	34.711	-0.511302	5.44669
	106.68	34.7124	-0.484636	5.44669
	106.68	34.7121	-0.456426	5.44669
	106.68	34.7115	-0.466713	5.44669
	106.68	34.7114	-0.50666	5.44669
	106.68	34.7115	-0.523793	5.44669
	106.68	34.7116	-0.4938	5.44669
	106.68	34.7116	-0.455768	5.44669
	106.68	34.7116	-0.463171	5.44669
	106.68	34.7116	-0.505409	5.44669
	106.68	34.7116	-0.532398	5.44669
	106.68	34.7116	-0.530578	5.44669
	106.68	34.7116	-0.520522	5.44669
	106.68	34.7116	-0.517005	5.44669
	106.68	34.7116	-0.519113	5.44669
	106.68	34.7116	-0.521248	5.44669
	106.68	34.7116	-0.521393	5.44669
	106.68	34.6624	-0.520695	5.44669
	106.68	34.4372	-0.51248	5.44669
	106.68	33.9837	-0.484428	5.44669
	106.68	33.4697	-0.45592	5.44669
	106.68	33.0566	-0.466575	5.44669
	106.68	32.6158	-0.506782	5.44669
	106.68	32.0148	-0.531764	5.44669
	106.68	31.3386	-0.529825	5.44669
	106.68	30.6359	-0.520432	5.44669
	106.68	29.9897	-0.517235	5.44669
	106.68	29.6291	-0.511371	5.44669
	106.68	29.5555	-0.493064	5.44669
	106.68	29.4812	-0.47692	5.44669
	106.68	29.3015	-0.474992	5.44669
	106.68	29.1757	-0.479658	5.44669
	106.68	29.1256	-0.482255	5.44669
	106.68	28.992	-0.489549	5.44669
	106.702	28.7814	-0.508668	5.44669
	106.782	28.6641	-0.516774	5.44669
	106.885	28.6778	-0.490187	5.44669
	106.935	28.7232	-0.448885	5.44669
	106.924	28.6879	-0.428844	5.44669
	106.903	28.5016	-0.44107	5.44669
	106.898	28.2639	-0.477867	5.44669
	106.904	28.1541	-0.516435	5.44669
	106.908	28.1805	-0.531737	5.44669
	106.907	28.2287	-0.518503	5.44669
	106.884	28.19	-0.490839	5.44669
	106.826	28.0012	-0.481314	5.44669
	106.802	27.7637	-0.50248	5.44669
	106.856	27.6549	-0.525029	5.44669
	106.916	27.6816	-0.520711	5.44669
	106.927	27.7296	-0.494157	5.44669
	106.911	27.7399	-0.47405	5.44669
	106.9	27.7271	-0.465529	5.44669
	106.902	27.718	-0.451855	5.44669
	106.906	27.6696	-0.446424	5.44669
	106.907	27.5464	-0.472189	5.44669
	106.906	27.4951	-0.512195	5.44669
	106.906	27.564	-0.531985	5.44669
	106.906	27.5693	-0.527986	5.44669
	106.906	27.4912	-0.511711	5.44669
	106.906	27.3986	-0.489376	5.44669
	106.906	27.28	-0.483123	5.44669
	106.906	27.197	-0.495889	5.44669
	106.906	27.1939	-0.488896	5.44669
	106.906	27.2204	-0.455511	5.44669
	106.906	27.2324	-0.439908	5.44669
	106.906	27.1787	-0.46033	5.44669
	106.906	26.9966	-0.484691	5.44669
	106.906	26.7672	-0.489261	5.44669
	106.906	26.6594	-0.482774	5.44669
	106.906	26.6837	-0.486344	5.44669
	106.906	26.7303	-0.507139	5.44669
	106.906	26.7408	-0.525143	5.44669
	106.928	26.7287	-0.526965	5.44669
	106.986	26.7198	-0.521594	5.44669
	107.009	26.7204	-0.518739	5.44669
	106.956	26.7238	-0.519459	5.44669
	106.918	26.725	-0.520776	5.44669
	106.987	26.7243	-0.521072	5.44669
	107.106	26.6744	-0.512857	5.44669
	107.167	26.5476	-0.484452	5.44669
	107.155	26.4954	-0.447925	5.44669
	107.129	26.5651	-0.430488	5.44669
	107.123	26.5219	-0.442101	5.44669
	107.129	26.317	-0.477715	5.44669
	107.134	26.1717	-0.516005	5.44669
	107.134	26.1718	-0.52374	5.44669
	107.132	26.2216	-0.498318	5.44669
	107.131	26.2422	-0.482537	5.44669
	107.132	26.233	-0.500326	5.44669
	107.132	26.2219	-0.515821	5.44669
	107.132	26.2204	-0.49276	5.44669
	107.132	26.2238	-0.458174	5.44669
	107.132	26.2257	-0.464549	5.44669
	107.132	26.2253	-0.505132	5.44669
	107.132	26.2245	-0.523921	5.44669
	107.132	26.2243	-0.502268	5.44669
	107.132	26.2245	-0.476257	5.44669
	107.132	26.2246	-0.471434	5.44669
	107.132	26.2246	-0.486272	5.44669
	107.132	26.1754	-0.511149	5.44669
	107.132	26.0486	-0.52685	5.44669
	107.132	25.9962	-0.526255	5.44669
	107.132	26.115	-0.52069	5.44669
	107.132	26.1986	-0.518613	5.44669
	107.154	26.0462	-0.519727	5.44669
	107.234	25.7821	-0.520933	5.44669
	107.338	25.6494	-0.521043	5.44669
	107.365	25.6756	-0.52066	5.44669
	107.297	25.7319	-0.52046	5.44669
	107.23	25.7458	-0.512642	5.44669
	107.221	25.7316	-0.49245	5.44669
	107.263	25.7207	-0.484081	5.44669
	107.309	25.7212	-0.503068	5.44669
	107.296	25.6761	-0.516422	5.44669
	107.271	25.5016	-0.499909	5.44669
	107.309	25.3216	-0.485813	5.44669
	107.363	25.3379	-0.501135	5.44669
	107.377	25.4135	-0.522866	5.44669
	107.364	25.3417	-0.528153	5.44669
	107.354	25.2201	-0.522903	5.44669
	107.355	25.2336	-0.518865	5.44669
	107.358	25.3871	-0.511176	5.44669
	107.36	25.5123	-0.484532	5.44669
	107.359	25.5206	-0.456427	5.44669
	107.358	25.432	-0.46675	5.44669
	107.358	25.2861	-0.506676	5.44669
	107.358	25.1904	-0.531657	5.44669
	107.359	25.1918	-0.529818	5.44669
	107.358	25.2247	-0.512597	5.44669
	107.358	25.2378	-0.489096	5.44669
	107.358	25.2315	-0.482691	5.44669
	107.358	25.2242	-0.503678	5.44669
	107.358	25.2234	-0.525042	5.44669
	107.358	25.2256	-0.52029	5.44669
	107.358	25.2269	-0.486106	5.44669
	107.358	25.2266	-0.453839	5.44669
	107.358	25.226	-0.457235	5.44669
	107.381	25.1767	-0.478751	5.44669
	107.438	25.0501	-0.495793	5.44669
	107.462	24.9486	-0.504617	5.44669
	107.408	24.8914	-0.495863	5.44669
	107.37	24.7957	-0.488047	5.44669
	107.417	24.7097	-0.503466	5.44669
	107.479	24.6972	-0.515171	5.44669
	107.516	24.77	-0.499242	5.44669
	107.558	24.9109	-0.478108	5.44669
	107.592	24.9608	-0.473286	5.44669
	107.597	24.8359	-0.47852	5.44669
	107.587	24.7015	-0.482385	5.44669
	107.581	24.6794	-0.482137	5.44669
	107.583	24.7163	-0.480658	5.44669
	107.585	24.7394	-0.487998	5.44669
	107.586	24.7359	-0.508585	5.44669
	107.585	24.7262	-0.525161	5.44669
	107.585	24.7726	-0.526459	5.44669
	107.585	24.9016	-0.513505	5.44669
	107.585	24.956	-0.490672	5.44669
	107.585	24.8372	-0.483028	5.44669
	107.585	24.7529	-0.503259	5.44669
	107.585	24.905	-0.516876	5.44669
	107.585	25.1693	-0.500031	5.44669
	107.585	25.3021	-0.485703	5.44669
	107.585	25.2759	-0.501045	5.44669
	107.585	25.2196	-0.514997	5.44669
	107.585	25.2056	-0.50003	5.44669
	107.585	25.2198	-0.4785	5.44669
	107.585	25.2308	-0.47317	5.44669
	107.585	25.2303	-0.486202	5.44669
	107.585	25.2262	-0.510503	5.44669
	107.585	25.2247	-0.518733	5.44669
	107.585	25.2255	-0.498226	5.44669
	107.585	25.2264	-0.484286	5.44669
	107.585	25.2264	-0.501093	5.44669
	107.585	25.2262	-0.523391	5.44669
	107.585	25.226	-0.520518	5.44669
	107.585	25.226	-0.486788	5.44669
	107.585	25.2261	-0.446173	5.44669
	107.585	25.2261	-0.436793	5.44669
	107.585	25.2261	-0.462352	5.44669
	107.585	25.2261	-0.486647	5.44669
	107.585	25.2261	-0.489362	5.44669
	107.585	25.2261	-0.47425	5.44669
	107.585	25.2261	-0.450008	5.44669
	107.585	25.2261	-0.434671	5.44669
	107.585	25.2261	-0.443062	5.44669
	107.607	25.2261	-0.476623	5.44669
	107.664	25.2261	-0.507334	5.44669
	107.711	25.2261	-0.503508	5.44669
	107.736	25.2261	-0.490235	5.44669
	107.78	25.2261	-0.501658	5.44669
	107.819	25.2261	-0.521505	5.44669
	107.802	25.2261	-0.527396	5.44669
	107.734	25.2261	-0.515198	5.44669
	107.704	25.2261	-0.491048	5.44669
	107.759	25.2261	-0.482584	5.44669
	107.799	25.2261	-0.502939	5.44669
	107.753	25.2261	-0.52477	5.44669
	107.713	25.2261	-0.520439	5.44669
	107.756	25.2261	-0.486265	5.44669
	107.817	25.2261	-0.453853	5.44669
	107.832	25.2261	-0.465055	5.44669
	107.818	25.2261	-0.50688	5.44669
	107.806	25.2261	-0.532345	5.44669
	107.807	25.2261	-0.530033	5.44669
	107.811	25.2261	-0.512442	5.44669
	107.813	25.2261	-0.488955	5.44669
	107.812	25.2261	-0.482687	5.44669
	107.811	25.2261	-0.495856	5.44669
	107.811	25.2261	-0.489037	5.44669
	107.811	25.2261	-0.463453	5.44669
	107.811	25.2261	-0.468043	5.44669
	107.811	25.2261	-0.496841	5.44669
	107.811	25.2261	-0.494347	5.44669
	107.811	25.2261	-0.465278	5.44669
	107.833	25.2261	-0.459041	5.44669
	107.891	25.2261	-0.475433	5.44669
	107.937	25.2261	-0.485889	5.44669
	107.963	25.2261	-0.48466	5.44669
	108.006	25.2261	-0.488333	5.44669
	108.045	25.2261	-0.507303	5.44669
	108.028	25.2261	-0.516634	5.44669
	107.96	25.2261	-0.490614	5.44669
	107.93	25.2261	-0.456985	5.44669
	107.985	25.2261	-0.464814	5.44669
	108.048	25.2261	-0.497795	5.44669
	108.059	25.2261	-0.495895	5.44669
	108.02	25.2261	-0.465587	5.44669
	107.952	25.2261	-0.458621	5.44669
	107.929	25.2261	-0.475147	5.44669
	107.988	25.2261	-0.485919	5.44669
	108.049	25.2261	-0.484774	5.44669
	108.059	25.2261	-0.488371	5.44669
	108.042	25.2261	-0.499407	5.44669
	108.031	25.2753	-0.488455	5.44669
	108.033	25.4021	-0.461938	5.44669
	108.038	25.5037	-0.467615	5.44669
	108.039	25.5608	-0.505071	5.44669
	108.038	25.6565	-0.530676	5.44669
	108.037	25.7425	-0.522106	5.44669
	108.037	25.755	-0.492727	5.44669
	108.037	25.7314	-0.472953	5.44669
	108.037	25.7173	-0.473449	5.44669
	108.037	25.7198	-0.488292	5.44669
	108.037	25.7259	-0.511279	5.44669
	108.037	25.7275	-0.526186	5.44669
	108.037	25.7261	-0.525931	5.44669
	108.037	25.7249	-0.51292	5.44669
	108.037	25.7249	-0.482743	5.44669
	108.037	25.7253	-0.447186	5.44669
	108.037	25.7255	-0.430786	5.44669
	108.037	25.7254	-0.442488	5.44669
	108.037	25.7253	-0.477771	5.44669
	108.037	25.7253	-0.515891	5.44669
	108.06	25.7253	-0.523672	5.44669
	108.139	25.7745	-0.49833	5.44669
	108.243	25.9505	-0.474695	5.44669
	108.27	26.1297	-0.472179	5.44669
	108.18	26.1125	-0.487139	5.44669
	108.078	25.9877	-0.511247	5.44669
	108.08	25.8838	-0.526583	5.44669
	108.142	25.8263	-0.526108	5.44669
	108.194	25.9283	-0.512853	5.44669
	108.242	26.1532	-0.490523	5.44669
	108.274	26.2859	-0.475327	5.44669
	108.275	26.2734	-0.467357	5.44669
	108.265	26.2229	-0.460038	5.44669
	108.26	26.2065	-0.46619	5.44669
	108.262	26.2176	-0.48025	5.44669
	108.264	26.2281	-0.485359	5.44669
	108.264	26.2285	-0.474854	5.44669
	108.264	26.2742	-0.459555	5.44669
	108.286	26.4485	-0.463314	5.44669
	108.343	26.6775	-0.479216	5.44669
	108.367	26.7879	-0.485948	5.44669
	108.336	26.7156	-0.483339	5.44669
	108.333	26.5419	-0.479888	5.44669
	108.346	26.4783	-0.471505	5.44669
	108.331	26.6092	-0.452233	5.44669
	108.361	26.751	-0.44445	5.44669
	108.452	26.774	-0.471227	5.44669
	108.491	26.7349	-0.512493	5.44669
	108.432	26.7106	-0.532452	5.44669
	108.387	26.7143	-0.528075	5.44669
	108.433	26.7245	-0.511583	5.44669
	108.497	26.7275	-0.48142	5.44669
	108.512	26.7743	-0.454978	5.44669
	108.497	26.899	-0.459378	5.44669
	108.485	26.9514	-0.479244	5.44669
	108.485	26.8825	-0.487367	5.44669
	108.49	26.926	-0.483924	5.44669
	108.491	27.1308	-0.479629	5.44669
	108.491	27.2759	-0.471189	5.44669
	108.49	27.2757	-0.460064	5.44669
	108.49	27.226	-0.472701	5.44669
	108.49	27.2055	-0.499955	5.44669
	108.49	27.2146	-0.493989	5.44669
	108.49	27.2258	-0.456149	5.44669
	108.49	27.2272	-0.438357	5.44669
	108.49	27.2238	-0.467323	5.44669
	108.49	27.2219	-0.50516	5.44669
	108.49	27.2223	-0.49804	5.44669
	108.49	27.2231	-0.455989	5.44669
	108.49	27.2234	-0.436849	5.44669
	108.49	27.2231	-0.458878	5.44669
	108.49	27.223	-0.477299	5.44669
	108.49	27.223	-0.469693	5.44669
	108.49	27.1739	-0.474514	5.44669
	108.49	26.9979	-0.505155	5.44669
	108.49	26.7203	-0.52038	5.44669
	108.512	26.4348	-0.492904	5.44669
	108.592	26.2295	-0.448735	5.44669
	108.695	26.1667	-0.427814	5.44669
	108.745	26.1517	-0.432821	5.44669
	108.735	26.0105	-0.449919	5.44669
	108.713	25.7841	-0.480112	5.44669
	108.708	25.663	-0.506351	5.44669
	108.714	25.6806	-0.501855	5.44669
	108.718	25.7291	-0.489892	5.44669
	108.718	25.6937	-0.502101	5.44669
	108.716	25.5554	-0.521813	5.44669
	108.716	25.444	-0.527368	5.44669
	108.716	25.3869	-0.515077	5.44669
	108.716	25.3439	-0.491007	5.44669
	108.716	25.3861	-0.48261	5.44669
	108.716	25.4254	-0.502965	5.44669
	108.716	25.3787	-0.524772	5.44669
	108.716	25.3867	-0.520431	5.44669
	108.716	25.4132	-0.494132	5.44669
	108.716	25.3242	-0.482009	5.44669
	108.738	25.2128	-0.493731	5.44669
	108.796	25.1876	-0.496259	5.44669
	108.82	25.215	-0.484221	5.44669
	108.788	25.2352	-0.468995	5.44669
	108.785	25.2339	-0.449684	5.44669
	108.799	25.2261	-0.444282	5.44669
	108.783	25.2234	-0.472063	5.44669
	108.791	25.2249	-0.512903	5.44669
	108.825	25.2266	-0.532327	5.44669
	108.863	25.1775	-0.520006	5.44669
	108.915	25.0502	-0.483389	5.44669
	108.954	24.9975	-0.4528	5.44669
	108.956	25.1164	-0.465636	5.44669
	108.944	25.2493	-0.499627	5.44669
	108.938	25.2237	-0.504242	5.44669
	108.94	25.012	-0.493291	5.44669
	108.943	24.7605	-0.502678	5.44669
	108.943	24.654	-0.512976	5.44669
	108.943	24.6867	-0.498602	5.44669
	108.942	24.7363	-0.47862	5.44669
	108.942	24.7452	-0.465857	5.44669
	108.965	24.7312	-0.458238	5.44669
	109.022	24.7222	-0.465969	5.44669
	109.068	24.7234	-0.480797	5.44669
	109.094	24.7271	-0.493538	5.44669
	109.138	24.679	-0.502944	5.44669
	109.177	24.5514	-0.488093	5.44669
	109.182	24.4982	-0.460529	5.44669
	109.171	24.5678	-0.459282	5.44669
	109.165	24.5249	-0.477223	5.44669
	109.166	24.3201	-0.486553	5.44669
	109.169	24.1748	-0.476431	5.44669
	109.17	24.1749	-0.459792	5.44669
	109.169	24.2247	-0.470723	5.44669
	109.169	24.2452	-0.507094	5.44669
	109.191	24.1869	-0.530412	5.44669
	109.248	24.049	-0.521276	5.44669
	109.272	23.9951	-0.492473	5.44669
	109.241	24.1173	-0.473142	5.44669
	109.238	24.2028	-0.473618	5.44669
	109.251	24.05	-0.488295	5.44669
	109.213	23.785	-0.50335	5.44669
	109.186	23.6522	-0.498005	5.44669
	109.254	23.6786	-0.489396	5.44669
	109.347	23.735	-0.50327	5.44669
	109.348	23.7489	-0.514609	5.44669
	109.313	23.7347	-0.491206	5.44669
	109.343	23.7237	-0.457953	5.44669
	109.397	23.7242	-0.46501	5.44669
	109.413	23.7283	-0.497532	5.44669
	109.402	23.7298	-0.495716	5.44669
	109.391	23.729	-0.465605	5.44669
	109.391	23.7281	-0.466563	5.44669
	109.395	23.7281	-0.503326	5.44669
	109.396	23.7283	-0.530319	5.44669
	109.396	23.7285	-0.530448	5.44669
	109.395	23.7285	-0.521207	5.44669
	109.395	23.7284	-0.509467	5.44669
	109.395	23.7284	-0.490854	5.44669
	109.395	23.7284	-0.47667	5.44669
	109.395	23.7284	-0.475673	5.44669
	109.395	23.7284	-0.487902	5.44268
	109.395	23.7284	-0.502455	5.43234
	109.395	23.7284	-0.49777	5.42806
	109.395	23.7284	-0.481745	5.43775
	109.395	23.7284	-0.47529	5.44858
	109.395	23.7284	-0.47806	5.4505
	109.395	23.7284	-0.481479	5.44759
	109.395	23.7284	-0.481921	5.44571
	109.395	23.7284	-0.473019	5.44595
	109.395	23.7284	-0.460016	5.44673
	109.395	23.7284	-0.472031	5.44696
	109.395	23.6792	-0.507562	5.44679
	109.395	23.5524	-0.522272	5.44663
	109.417	23.4508	-0.500712	5.44663
	109.475	23.3937	-0.476191	5.44668
	109.521	23.298	-0.471959	5.44671
	109.547	23.212	-0.478645	5.4467
	109.59	23.1995	-0.475038	5.44668
	109.629	23.2231	-0.462027	5.44668
	109.635	23.2372	-0.464285	5.44669
	109.624	23.2347	-0.478744	5.44669
	109.618	23.2286	-0.485405	5.44669
	109.619	23.227	-0.483279	5.44669
	109.622	23.2284	-0.487927	5.44669
	109.622	23.2296	-0.507623	5.44669
	109.622	23.2296	-0.524783	5.44669
	109.621	23.2292	-0.518772	5.44669
	109.621	23.229	-0.493432	5.44669
	109.621	23.2291	-0.482306	5.44669
	109.621	23.2292	-0.494104	5.44669
	109.621	23.2292	-0.49631	5.44669
	109.644	23.2292	-0.49198	5.44669
	109.701	23.2292	-0.497086	5.44669
	109.725	23.2292	-0.494112	5.44669
	109.693	23.2292	-0.482128	5.44669
	109.713	23.2292	-0.476752	5.44669
	109.806	23.2292	-0.486407	5.44669
	109.872	23.2292	-0.509314	5.44669
	109.872	23.2292	-0.526033	5.44669
	109.849	23.2292	-0.518695	5.44669
	109.84	23.2292	-0.492955	5.44669
	109.844	23.2292	-0.474263	5.44669
	109.849	23.2292	-0.473916	5.44669
	109.849	23.2292	-0.488022	5.44669
	109.848	23.2292	-0.503129	5.44669
	109.847	23.2292	-0.490139	5.44669
	109.847	23.2292	-0.45345	5.44669
	109.848	23.2292	-0.430731	5.44669
	109.848	23.2292	-0.43236	5.44669
	109.848	23.2292	-0.440818	5.44669
	109.848	23.2292	-0.451604	5.44669
	109.848	23.2292	-0.477967	5.44669
	109.848	23.2292	-0.512724	5.44669
	109.848	23.2292	-0.530145	5.44669
	109.848	23.2292	-0.527026	5.44669
	109.848	23.2292	-0.511963	5.44669
	109.848	23.2292	-0.489823	5.44669
	109.848	23.2292	-0.483221	5.44669
	109.87	23.18	-0.503641	5.44669
	109.927	23.004	-0.524838	5.44669
	109.951	22.7756	-0.528089	5.44669
	109.92	22.666	-0.522174	5.44669
	109.939	22.6892	-0.510712	5.44669
	110.01	22.7359	-0.491031	5.44669
	109.996	22.747	-0.484173	5.44669
	109.915	22.7349	-0.503611	5.44669
	109.922	22.726	-0.524487	5.44669
	110.027	22.7265	-0.527953	5.44669
	110.102	22.7299	-0.522242	5.44669
	110.101	22.7311	-0.518659	5.44669
	110.075	22.7304	-0.511324	5.44669
	110.065	22.7789	-0.484668	5.44669
	110.07	22.9056	-0.456431	5.44669
	110.075	22.9583	-0.458833	5.44669
	110.076	22.8396	-0.478499	5.44669
	110.074	22.7068	-0.487249	5.44669
	110.073	22.6832	-0.48414	5.44669
	110.074	22.7189	-0.487632	5.44669
	110.096	22.742	-0.507194	5.44669
	110.154	22.6897	-0.524708	5.44669
	110.2	22.5534	-0.518893	5.44669
	110.203	22.4489	-0.493509	5.44669
	110.189	22.3939	-0.482295	5.44669
	110.204	22.3002	-0.494072	5.44669
	110.264	22.2143	-0.4963	5.44669
	110.313	22.1519	-0.491988	5.44669
	110.318	21.9993	-0.497092	5.44669
	110.303	21.7851	-0.486242	5.44669
	110.295	21.6731	-0.461841	5.44669
	110.297	21.6902	-0.468361	5.44669
	110.301	21.7353	-0.505418	5.44669
	110.302	21.7478	-0.522685	5.44669
	110.301	21.7369	-0.493777	5.44669
	110.3	21.728	-0.448281	5.44669
	110.3	21.728	-0.427314	5.44669
	110.3	21.7313	-0.432772	5.44669
	110.3	21.7326	-0.450077	5.44669
	110.3	21.732	-0.480195	5.44669
	110.3	21.7313	-0.514201	5.44669
	110.3	21.7312	-0.529972	5.44669
	110.3	21.6822	-0.518558	5.44669
	110.3	21.5556	-0.491489	5.44669
	110.3	21.4539	-0.481567	5.44669
	110.3	21.3967	-0.502355	5.44669
	110.3	21.3011	-0.517016	5.44669
	110.3	21.2151	-0.500411	5.44669
	110.3	21.2025	-0.485812	5.44669
	110.3	21.2262	-0.493085	5.44669
	110.3	21.2403	-0.486765	5.44669
	110.3	21.2377	-0.463485	5.44669
	110.3	21.2317	-0.468864	5.44669
	110.322	21.23	-0.497174	5.44669
	110.402	21.2315	-0.502065	5.44669
	110.506	21.2327	-0.48538	5.44669
	110.533	21.2327	-0.47528	5.44669
	110.465	21.2322	-0.476762	5.44669
	110.42	21.1829	-0.480939	5.44669
	110.469	21.007	-0.490026	5.44669
	110.512	20.8279	-0.501465	5.44669
	110.47	20.8451	-0.496599	5.44669
	110.43	20.9699	-0.489477	5.44669
	110.471	21.0245	-0.503804	5.44669
	110.532	20.9552	-0.522675	5.44669
	110.548	20.8008	-0.527124	5.44669
	110.533	20.744	-0.514668	5.44669
	110.522	20.8708	-0.483052	5.44669
	110.522	20.9593	-0.446694	5.44669
	110.526	20.8553	-0.43834	5.44669
	110.528	20.7159	-0.470686	5.44669
	110.527	20.6843	-0.514446	5.44669
	110.526	20.719	-0.533464	5.44669
	110.526	20.7445	-0.527805	5.44669
	110.526	20.7428	-0.518981	5.44669
	110.527	20.6838	-0.517344	5.44669
	110.549	20.5044	-0.511933	5.44669
	110.606	20.278	-0.493261	5.44669
	110.63	20.1705	-0.476802	5.44669
	110.576	20.1938	-0.474873	5.44669
	110.538	20.2399	-0.48752	5.44669
	110.585	20.2506	-0.502579	5.44669
	110.625	20.2386	-0.497958	5.44669
	110.604	20.1806	-0.48965	5.44669
	110.622	20.0052	-0.495523	5.44669
	110.711	19.7802	-0.494286	5.44669
	110.775	19.721	-0.482756	5.44669
	110.776	19.9194	-0.476953	5.44669
	110.754	20.1939	-0.478397	5.44669
	110.745	20.3144	-0.481029	5.44669
	110.749	20.2794	-0.481612	5.44669
	110.754	20.2238	-0.48092	5.44669
	110.755	20.2133	-0.488294	5.44669
	110.753	20.2287	-0.508616	5.44669
	110.752	20.1897	-0.517198	5.44669
	110.752	20.0125	-0.498254	5.44669
	110.775	19.78	-0.484843	5.44669
	110.833	19.6691	-0.501316	5.44669
	110.879	19.6932	-0.515416	5.44669
	110.904	19.7408	-0.492239	5.44669
	110.948	19.7027	-0.450229	5.44669
	110.987	19.5144	-0.436548	5.44669
	110.993	19.2769	-0.468678	5.44669
	110.982	19.1187	-0.514242	5.44669
	110.975	18.9694	-0.534092	5.44669
	110.977	18.789	-0.52027	5.44669
	110.979	18.6897	-0.482872	5.44669
	110.98	18.7493	-0.444619	5.44669
	110.979	18.9138	-0.437534	5.44669
	110.979	18.978	-0.463215	5.44669
	110.979	18.8507	-0.486745	5.44669
	110.979	18.7102	-0.489096	5.44669
	110.979	18.6864	-0.481975	5.44669
	110.979	18.7247	-0.486068	5.44669
	110.979	18.749	-0.507308	5.44669
	110.979	18.6963	-0.525312	5.44669
	110.979	18.5102	-0.526976	5.44669
	111.001	18.2789	-0.521539	5.44669
	111.059	18.1716	-0.510841	5.44669
	111.083	18.1968	-0.491311	5.44669
	111.051	18.2436	-0.484244	5.44669
	111.071	18.2539	-0.495671	5.44669
	111.163	18.2416	-0.496277	5.44669
	111.229	18.2819	-0.49141	5.44669
	111.229	18.4094	-0.496858	5.44669
	111.207	18.4652	-0.486349	5.44669
	111.197	18.3476	-0.461969	5.44669
	111.202	18.2141	-0.460506	5.44669
	111.207	18.1898	-0.477224	5.44669
	111.207	18.2255	-0.486119	5.44669
	111.206	18.2488	-0.484119	5.44669
	111.205	18.2459	-0.488025	5.44669
	111.205	18.2363	-0.499495	5.44669
	111.205	18.2334	-0.496485	5.44669
	111.206	18.2355	-0.490129	5.44669
	111.205	18.2375	-0.496247	5.44669
	111.205	18.1883	-0.494419	5.44669
	111.228	18.0609	-0.482554	5.44669
	111.285	18.0082	-0.476822	5.44669
	111.309	18.1271	-0.486284	5.44669
	111.277	18.26	-0.501367	5.44669
	111.297	18.2836	-0.490018	5.44669
	111.39	18.1987	-0.461897	5.44669
	111.456	17.9996	-0.459171	5.44669
	111.456	17.7743	-0.47669	5.44669
	111.433	17.7234	-0.48637	5.44669
	111.424	17.9254	-0.484414	5.44669
	111.428	18.1984	-0.48806	5.44669
	111.433	18.2679	-0.507275	5.44669
	111.434	18.1058	-0.52459	5.44669
	111.432	17.9492	-0.518815	5.44669
	111.431	17.931	-0.493518	5.44669
	111.431	17.9775	-0.482327	5.44669
	111.432	18.0031	-0.501953	5.44669
	111.432	18.0465	-0.524448	5.44669
	111.432	18.1617	-0.528526	5.44669
	111.432	18.2606	-0.522496	5.44669
	111.432	18.2715	-0.518562	5.44669
	111.432	18.2426	-0.519064	5.44669
	111.454	18.2268	-0.520674	5.44669
	111.534	18.2306	-0.52117	5.44669
	111.615	18.2377	-0.520805	5.44669
	111.607	18.2394	-0.520476	5.44669
	111.573	18.2376	-0.520468	5.44669
	111.606	18.2362	-0.520581	5.44669
	111.661	18.2363	-0.520632	5.44669
	111.677	18.1876	-0.520613	5.44669
	111.665	18.061	-0.520587	5.44669
	111.654	17.9593	-0.512712	5.44669
	111.654	17.902	-0.484564	5.44669
	111.658	17.8556	-0.455894	5.44669
	111.659	17.9456	-0.466516	5.44669
	111.659	18.1123	-0.506767	5.44669
	111.658	18.0695	-0.531778	5.44669
	111.658	17.832	-0.529836	5.44669
	111.658	17.6732	-0.520432	5.44669
	111.658	17.6792	-0.50936	5.44669
	111.658	17.7364	-0.491084	5.44669
	111.658	17.7087	-0.484676	5.44669
	111.68	17.5213	-0.495932	5.44669
	111.738	17.2805	-0.488362	5.44669
	111.784	17.1698	-0.455272	5.44669
	111.81	17.1477	-0.439998	5.44669
	111.853	17.0697	-0.460453	5.44669
	111.892	16.9294	-0.47684	5.44669
	111.898	16.6833	-0.468941	5.44669
	111.887	16.3501	-0.474363	5.44669
	111.881	16.1553	-0.505359	5.44669
	111.882	16.1695	-0.520519	5.44669
	111.884	16.2411	-0.500761	5.44669
	111.885	16.2163	-0.484706	5.44669
	111.885	16.0742	-0.492496	5.44669
	111.884	15.9575	-0.494782	5.44669
	111.884	15.9486	-0.491912	5.44669
	111.884	15.9848	-0.505471	5.44669
	111.884	15.9536	-0.514637	5.44669
	111.884	15.8215	-0.498306	5.44669
	111.907	15.7112	-0.477905	5.44669
	111.964	15.7015	-0.473534	5.44669
	111.988	15.6858	-0.478695	5.44669
	111.956	15.5271	-0.48237	5.44669
	111.976	15.2939	-0.482068	5.44669
	112.069	15.1762	-0.472764	5.44669
	112.112	15.1977	-0.459857	5.44669
	112.055	15.2466	-0.472055	5.44669
	112.008	15.2592	-0.507629	5.44669
	112.053	15.247	-0.522292	5.44669
	112.117	15.2374	-0.492826	5.44669
	112.133	15.2377	-0.455893	5.44669
	112.117	15.2413	-0.455699	5.44669
	112.105	15.2426	-0.477376	5.44669
	112.106	15.242	-0.495763	5.44669
	112.11	15.2412	-0.505093	5.44669
	112.112	15.2411	-0.496073	5.44669
	112.111	15.2413	-0.480095	5.44669
	112.11	15.2415	-0.467332	5.44669
	112.11	15.2414	-0.458324	5.44669
	112.11	15.2414	-0.473351	5.44669
	112.111	15.2414	-0.508717	5.44669
	112.111	15.2414	-0.530158	5.44669
	112.111	15.2414	-0.520592	5.44669
	112.111	15.2414	-0.484406	5.44669
	112.111	15.2414	-0.453018	5.44669
	112.111	15.2906	-0.457495	5.44669
	112.111	15.4174	-0.471281	5.44669
	112.111	15.4698	-0.459842	5.44669
	112.111	15.351	-0.447676	5.44669
	112.111	15.2182	-0.469867	5.44669
	112.111	15.1946	-0.502905	5.44669
	112.111	15.2303	-0.504061	5.44669
	112.111	15.2534	-0.492042	5.44669
	112.133	15.2504	-0.494347	5.44669
	112.213	15.2901	-0.492942	5.44669
	112.316	15.4631	-0.490482	5.44669
	112.343	15.6937	-0.505525	5.44669
	112.276	15.756	-0.523039	5.44669
	112.231	15.6061	-0.526664	5.44669
	112.279	15.4571	-0.522217	5.44669
	112.345	15.3886	-0.511236	5.44669
	112.36	15.3051	-0.491236	5.44669
	112.343	15.2774	-0.476201	5.44669
	112.331	15.4404	-0.46747	5.44669
	112.332	15.689	-0.459774	5.44669
	112.337	15.8114	-0.47391	5.44669
	112.338	15.7372	-0.500566	5.44669
	112.338	15.5091	-0.493815	5.44669
	112.337	15.2681	-0.455859	5.44669
	112.336	15.1718	-0.438297	5.44669
	112.337	15.205	-0.467401	5.44669
	112.337	15.2513	-0.505214	5.44669
	112.337	15.2585	-0.505905	5.44669
	112.337	15.2451	-0.484123	5.44669
	112.337	15.2368	-0.465516	5.44669
	112.337	15.2382	-0.456131	5.44669
	112.359	15.1925	-0.473077	5.44669
	112.417	15.0175	-0.509382	5.44669
	112.463	14.7391	-0.522663	5.44669
	112.489	14.4036	-0.492358	5.44669
	112.532	14.0225	-0.455565	5.44669
	112.549	13.6823	-0.455728	5.44669
	112.497	13.3819	-0.477505	5.44669
	112.44	13.0353	-0.495806	5.44669
	112.43	12.6969	-0.505065	5.44669
	112.468	12.434	-0.488175	5.44669
	112.535	12.2088	-0.459809	5.44669
[truncated: 322 more rows]
