# Supplementary material for: Design of a cosmetic glove stiffness compensation mechanism for toddler-sized hand prostheses
Source: PLoS One. 2017 Aug 11;12(8):e0183233. doi: 10.1371/journal.pone.0183233 (PMC5553851; doi:10.1371/journal.pone.0183233)
Supplement: S1 Dataset — (ZIP) [file pone.0183233.s001.zip › Measurements_legend.txt]

Glove measurements
 glove 1-6:  PVC (Otto Bock)
 glove 7-8:  Silicone (Otto Bock)
 glove 9-10: Smooth-coated silicone (Regal)

Spring measurements
 RVS: stainless steel springs (Tevema 40480)
 VST: spring steel springs (Tevema 30480)
 Springs were suspended in test bench between keyrings with a measured stiffness of (23.4 N/mm).
 This stiffness was corrected for (as a spring in series) when determining the spring stiffness.
 For each spring material, 10 springs were tested and 4 springs were chosen with most resembling stiffness.

Prototype measurements
 protRVS:   prototype with stainless steel springs & 50mu stabilisation bands
 protVST:   prototype with spring steel springs    & 50mu stabilisation bands
 protRVS20: prototype with stainless steel springs & 20mu stabilisation bands
 protVST20: prototype with spring steel springs    & 20mu stabilisation bands

Prototype + hand measurements
 RVSSIL:   prototype with stainless steel springs & 50mu stabilisation bands & silicone glove (Otto Bock)
 VSTSIL:   prototype with spring steel springs    & 50mu stabilisation bands & silicone glove (Otto Bock)
 RVSSIL20: prototype with stainless steel springs & 20mu stabilisation bands & silicone glove (Otto Bock)
 VSTSIL20: prototype with spring steel springs    & 20mu stabilisation bands & silicone glove (Otto Bock)
